# Supplementary material for: High-throughput fitness experiments reveal specific vulnerabilities of human-adapted Salmonella during stress and infection
Source: Nat Genet. 2024 Jun 3;56(6):1288–99. doi: 10.1038/s41588-024-01779-7 (PMC11176087; doi:10.1038/s41588-024-01779-7)
Supplement: Supplementary file 4 — Table 1, All strains used in this study. Table 2, All plasmids used in this study. Table 3, All primers used in this study. Table 4, Summary of barcoded libraries used in this study, including the number of genes with central insertions and bias metrics. Table 5, Summary of all conditions tested, with concentrations of each stressor indicated for each serovar. Table 6, List of orthologs for all shared genes among S. Typhimurium ST4/74, S. Typhi Ty2, S. Paratyphi A 9150, and S. Typhimurium D23580. Table 7, List of genes in all clusters from the heatmaps in Supplementary Fig. 11, along with their log2 fitness changes during macrophage infection. Table 8, List of all Typhi-specific changes in fitness during macrophage infection, defined as genes that have a FC > 4× higher in S. Typhi Ty2 compared with S. Typhimurium ST4/74. Table 9, List of all Paratyphi-specific changes in fitness, defined as genes that have a FC > 4× higher in S. Paratyphi A 9150 compared with S. Typhimurium ST4/74. Table 10, List of all P values for one-way ANOVA tests from Fig. 6f,h and Extended Data Fig. 4k, with multiple comparisons corrected by controlling the FDR according to the Benjamini, Krieger and Yekutieli method. [file 41588_2024_1779_MOESM4_ESM.xlsx]

## Sheet: Supplemental Table 1
Supplemental Table 1: List of all strains used in this study
Number	Strain	Source
1	S. Typhimurium ST4/74	Lab collection
2	S. Typhi Ty2	Lab collection
3	S. Paratyphi A 9150	ATCC
4	S. Typhimurium D23580	Lab collection
5	E. coli WM3064 APA752	Dirk Bumann
6	E. coli Jke201	Dirk Bumann
7	S. Typhi Ty2 ΔrbfE	This study
8	S. Typhimurium ST4/74 ΔmetQ	This study
9	S. Typhi Ty2 ΔmetQ	This study
10	S. Typhi Ty2 + pWSK29-cysIJHST4/74	This study
11	S. Typhi Ty2 + pWSK29-cysCNDST4/74	This study
12	S. Typhi Ty2 + pWSK29-cysKST4/74	This study
13	S. Typhi Ty2 + pWSK29-cysAWUMST4/74	This study
14	S. Typhi Ty2 + pWSK29-cysIJST4/74	This study
15	S. Typhi Ty2 + pWSK29-cysIJTy2	This study
16	S. Typhi Ty2 ΔmetQ + pWSK29-cysIJST4/74	This study
17	S. Typhi Ty2 ΔmetQ + pWSK29-cysIJTy2	This study
18	S. Typhimurium ST4/74 ΔybdZ	This study
19	S. Paratyphi A 9150 ΔybdZ	This study
20	S. Paratyphi A 9150 ΔybdZ + pWSK29-SUFST4/74	This study
21	S. Paratyphi A 9150 ΔybdZ + pWSK29-fhuAST4/74	This study
22	S. Paratyphi A 9150 ΔybdZ + pWSK29-fhuEST4/74	This study
23	S. Typhi Ty2 ΔyfeX	This study
24	S. Typhi Ty2 ΔzntR	This study
25	S. Typhi Ty2 ΔmntR	This study
26	S. Typhimurium ST4/74 ΔmntR	This study
27	S. Typhi Ty2 ΔmntR + pWSK29-yiiPST4/74	This study
28	S. Typhi Ty2 ΔmntR + pWSK29-yiiPTy2	This study
29	S. Typhi Ty2 ΔmntR + pWSK29-yiiP(Δ2)ST4/74	This study
30	S. Typhi CT18	Lab collection
31	S. Typhi ISP-04-06979	Derek Pickard
32	S. Typhi ISP-03-07467	Derek Pickard
33	S. Typhi E03-9804	Derek Pickard
34	S. Typhi ISO(98S)	Derek Pickard
35	S. Typhi E03-4983	Derek Pickard
36	S. Typhi CT18 ΔmetQ	This study
37	S. Typhi ISP-04-06979 ΔmetQ	This study
38	S. Typhi ISP-03-07467 ΔmetQ	This study
39	S. Typhi E03-9804 ΔmetQ	This study
40	S. Typhi ISO(98S) ΔmetQ	This study
41	S. Typhi E03-4983 ΔmetQ	This study
42	S. Typhi CT18 ΔmntR	This study
43	S. Typhi ISP-04-06979 ΔmntR	This study
44	S. Typhi ISP-03-07467 ΔmntR	This study
45	S. Typhi E03-9804 ΔmntR	This study
46	S. Typhi ISO(98S) ΔmntR	This study
47	S. Typhi E03-4983 ΔmntR	This study
48	S. Paratyphi A 11511	ATCC
49	S. Paratyphi A 12176	ATCC
50	S. Paratyphi A 11511 ΔybdZ	This study
51	S. Paratyphi A 12176 ΔybdZ	This study

## Sheet: Supplemental Table 2
Supplemental Table 2: List of all plasmids used in this study
Number	Strain	Source
1	pFOK-rbfE	This study
2	pFOK-metQ	This study
3	pFOK-ybdZ	This study
4	pFOK-yfeX	This study
5	pFOG-zntR	This study
6	pFOK-mntR	This study
7	pWSK29-cysIJHST4/74	This study
8	pWSK29-cysCNDST4/74	This study
9	pWSK29-cysKST4/74	This study
10	pWSK29-cysPTWAMST4/74	This study
11	pWSK29-cysIJST4/74	This study
12	pWSK29-cysIJTy2	This study
13	pWSK29-SUFST4/74	This study
14	pWSK29-fhuAST4/74	This study
15	pWSK29-fhuEST4/74	This study
16	pWSK29-yiiPST4/74	This study
17	pWSK29-yiiPTy2	This study
18	pWSK29-yiiP(Δ2)ST4/74	This study
19	pFOK	Dirk Bumann
20	pFOG	Dirk Bumann
21	pWSK29	Lab collection

## Sheet: Supplemental Table 3
Supplemental Table 3: List of all primers used in this study
Number	Primer	Sequence (5’ to 3’)
1	rbfE_1	GTCGACGGTATCGATAAGCTTGATATCGGGGTGAGTTGACAAATACCGACC
2	rbfE_2	ATCTTTTGCCGAGACTTTCGGGCTCCCAAGGAAGCCACATCC
3	rbfE_3	GGATGTGGCTTCCTTGGGAGCCCGAAAGTCTCGGCAAAAGAT
4	rbfE_4	GGCCGCTCTAGAACTAGTGGATCCTCGTAATTCAGCACATACTGGCC
5	metQ_1	GTCGACGGTATCGATAAGCTTGATATCGGCAGATTATGGAGAACGCCA
6	metQ_2	GGCTTCGTACACTTCATCAGACCCAGAGAACCAATCAGAGCAC
7	metQ_3	GTGCTCTGATTGGTTCTCTGGGTCTGATGAAGTGTACGAAGCC
8	metQ_4	GGCCGCTCTAGAACTAGTGGATCCTGCTCATTTCGCCGAAATATTC
9	ybdZ_1	gtcgacggtatcgataagcttgatatcgCTGATTGACGCGATTGATACTCAA
10	ybdZ_2	GGCATAATGCGCCGGATTTGCGGATTATCGAAGGGATTACT
11	ybdZ_3	AGTAATCCCTTCGATAATCCGCAAATCCGGCGCATTATGCC
12	ybdZ_4	ggccgctctagaactagtggatcCTGGCGATAGCGCTGATATT
13	yfeX_1	GTCGACGGTATCGATAAGCTTGATATCGggactcctgatcctcgct
14	yfeX_2	TTTGGTGAAGCGCAGCCGGCAATGTTCCGGCAA
15	yfeX_3	TTGCCGGAACATTGCCGGCTGCGCTTCACCAAA
16	yfeX_4	GGCCGCTCTAGAACTAGTGGATCggtactgccgccatcaat
17	zntR_1	GTCGACGGTATCGATAAGCTTGATATCGGTCGTCTGGCATTCGCC
18	zntR_2	CAGGGCTTCCAGAATGGAACAAAGCTCACCAATGCGATAcat
19	zntR_3	atgTATCGCATTGGTGAGCTTTGTTCCATTCTGGAAGCCCTG
20	zntR_4	GGCCGCTCTAGAACTAGTGGATCTCAGCTGCATAGGGAGAATAAAAATG
21	mntR_1	GTCGACGGTATCGATAAGCTTGATATCGCAAGCGGCTACCAGC
22	mntR_2	TGTTCCATGCTGTTGCGTGGTTGTTGGCGTACCTGC
23	mntR_3	GCAGGTACGCCAACAACCACGCAACAGCATGGAACA
24	mntR_4	GGCCGCTCTAGAACTAGTGGATCCAACGCCGGCAATTGC
25	cysIJH_1	gctgcaggaattcgatatcaagctGCGGCTTCAAAGGTGAAATCTTTAT
26	cysIJH_2	ctcgaggtcgacggtatcgataGAAAAACTATATCTAACCCATGAACG
27	cysCND_1	gctgcaggaattcgatatcaagctCGGCTATTAAACGTTCGAATATCG
28	cysCND_2	ctcgaggtcgacggtatcgataTGTTAGGGCCATAAAGCAGAAAAG
29	cysK_1	gctgcaggaattcgatatcaagctGCATCATGCTCCTGCGAC
30	cysK_2	ctcgaggtcgacggtatcgataAGGAAGATTTGAACCAAATCATAAAATCG
31	cysAWUM_1	gctgcaggaattcgatatcaagctGGGTGAAACGGCCTATGC
32	cysAWUM_2	ctcgaggtcgacggtatcgataCTGGTAGAAAGCAGCAAGC
33	cysIJ_1	gctgcaggaattcgatatcaagctGCGGCTTCAAAGGTGAAATCTTTAT
34	cysIJ_2	ctcgaggtcgacggtatcgataGCGAATCTGGTTCACCAGGT
35	SUF_1	gctgcaggaattcgatatcaagctCTTTTTTGATTAATTCTCAAGATGACCCACGAGA
36	SUF_2	ctcgaggtcgacggtatcgataCCGGCGGGTAATAATACAGCC
37	FhuA_1	gctgcaggaattcgatatcaagctCGGTCTGGACGGACGATC
38	FhuA_2	ctcgaggtcgacggtatcgataAACCATTATGACCAATAAGTCCGGTGAC
39	FhuE_1	gctgcaggaattcgatatcaagctGTCATTGACGGTTGGGATCAGGATAT
40	FhuE_2	ctcgaggtcgacggtatcgataGCGTGAGCGTAGCCGAT
41	YiiP_1	gctgcaggaattcgatatcaagctGTTTAACCGAACATCAGCGTCAG
42	YiiP_2	ctcgaggtcgacggtatcgataGATTGCCGCGTTCATGCC
43	YiiP(Δ2)_1	TGTTTTTGACCAGTATTCAGAATCTGATTAAGCC
44	YiiP(Δ2)_2	ACGCCGAACCGGAAATAAAC
45	pFOK/G_F	GATCCACTAGTTCTAGAGCGGCC
46	pFOK/G_R	CGATATCAAGCTTATCGATACCGTCGAC
47	ybdZ_qPCR_1	CGCAGGGACAGTTTTACATCC
48	ybdZ_qPCR_2	AGTGTTGTCCAGCGCGTAT
49	rpoD_qPCR_1	ATGATGGATCGCGTGCGTA
50	rpoD_qPCR_2	TCCGACCACGGTTTGTTCAT

## Sheet: Supplemental Table 4
Supplemental Table 4: Summary of Rb-Tn-seq libraries

## Sheet: Supplemental Table 5
Supplementary Table 5: Information about 24 plate-based in vitro stress conditions
Condition	ST4/74	Ty2	Para9150	D23580	Catalog #
NonSPI2	15 mM K2HPO4	15 mM K2HPO4	15 mM K2HPO4	15 mM K2HPO4	P3786 (Sigma)
	1 mM MgCl2	1 mM MgCl2	1 mM MgCl2	1 mM MgCl2	M8266 (Sigma)
	pH 7.4	pH 7.4	pH 7.4	pH 7.4
InSPI2	0.4 mM K2HPO4	0.4 mM K2HPO4	0.4 mM K2HPO4	0.4 mM K2HPO4	P3786 (Sigma)
	1 mM MgCl2	1 mM MgCl2	1 mM MgCl2	1 mM MgCl2	M8266 (Sigma)
	pH 5.8	pH 5.8	pH 5.8	pH 5.8
InSPI2-Mg	0.4 mM K2HPO4	0.4 mM K2HPO4	0.4 mM K2HPO4	0.4 mM K2HPO4	P3786 (Sigma)
	0.01 mM MgCl2	0.01 mM MgCl2	0.01 mM MgCl2	0.01 mM MgCl2	M8266 (Sigma)
	pH 5.8	pH 5.8	pH 5.8	pH 5.8
M9 glucose	0.4% glucose	0.4% glucose	0.4% glucose	0.4% glucose	G8270 (Sigma)
Bile	4% ox bile	4% ox bile	4% ox bile	4% ox bile	B3883 (Sigma)
Iron chelation	0.2 mM 2-2’ bipyridyl	0.2 mM 2-2’ bipyridyl	0.2 mM 2-2’ bipyridyl	0.2 mM 2-2’ bipyridyl	D216305 (Sigma)
Osmotic stress	0.4 M NaCl	0.4 M NaCl	0.4 M NaCl	0.4 M NaCl	S271 (Fisher)
Heat	42oC	42oC	42oC	42oC
LB	--	--	--	--	11-118 (Apex)
Ceftriaxone	0.03 μg/mL	0.03 μg/mL	0.03 μg/mL	0.03 μg/mL	C-781-250 (GoldBio)
Ciprofloxacin	0.0125 μg/mL	0.125 μg/mL	0.0125 μg/mL	0.0125 μg/mL	HY-B0356 (MedChem)
Azithromycin	5 μg/mL	2.5 μg/mL	5 μg/mL	5 μg/mL	15004 (Cayman)
Hydrogen peroxide	500 μM	250 μM	250 μM	500 μM	H1009 (Sigma)
Nitric oxide	1 mM	250 μM spermine NONOate	250 μM spermine NONOate	1 mM	00224 (Biotium)
	spermine NONOate			spermine NONOate
Sodium hypochlorite	12.5 μg/mL	12.5 μg/mL	8 μg/mL	12.5 μg/mL	LC246301 (LabChem)
Anerobic stress	Anaerobic chamber (LB)	Anaerobic chamber (LB)	Anaerobic chamber (LB)	Anaerobic chamber (LB)
Gut microbiota media	Anaerobic chamber	Anaerobic chamber	Anaerobic chamber	Anaerobic chamber	*See ingredients below
Zinc overload	500 μM	500 μM	500 μM	500 μM	208086 (Sigma)
N media	--	--	--	--
Protamine	3.125 μg/mL	2.3 μg/mL	2.3 μg/mL	6.25 μg/mL	P3369 (Sigma)
Gentamycin	2.5 μg/mL	1 μg/mL	1 μg/mL	2.5 μg/mL	G-400-25 (GoldBio)
Cotrimoxazole	0.25 μg/mL	0.06 μg/mL	0.125 μg/mL	20 μg/mL	SML3191 (Sigma)
Rifampicin	2 μg/mL	4 μg/mL	4 μg/mL	4 μg/mL	200910 (Santa Cruz Biotech)
Polymyxin B	2.5 μg/mL	1 μg/mL	0.75 μg/mL	2.5 μg/mL	P4932 (Sigma)
GMM ingredients:
Ingredient	Concentration	Catalog #
Tryptone	0.002	211705 (BD)
Yeast extract	0.001	Y1625 (Sigma)
Glucose	2.2 mM	G8270 (Sigma)
Cysteine	3.2 mM	168149 (Sigma)
Cellobiose	2.9 mM	22150 (Sigma)
Maltose	2.8 mM	M5885 (Sigma)
Fructose	2.2 mM	F0127 (Sigma)
Meat Extract	0.005	70164 (Sigma)
KH2PO4	100 mM	P285 (Fisher)
MgSO4	0.008 mM	M7506 (Sigma)
NaHCO3	4.8 mM	S5761 (Sigma)
NaCl	1.37 mM	S271 (Fisher)
CaCl2	0.008	BP510 (Fisher)
Vitamin K	5.8 mM	V3501 (Sigma)
FeSO4	1.4 mM	215422 (Sigma)
Hematin	0.001	H3281 (Sigma)
Tween 80	0.0005	P1754 (Sigma)
ATCC vitamin mix	0.01	MD-VS (ATCC)
ATCC trace mineral mix	0.01	MDTMS (ATCC)
Acetic acid	30 mM	320099 (Sigma)
Isovaleric acid	1 mM	129542 (Sigma)
Propionic acid	8 mM	402907 (Sigma)
Butyric acid	4 mM	B103500 (Sigma)

## Sheet: Supplemental Table 6
Supplemental table 6: List of shared orthologs across 4 Salmonella serovars
ST474 locus1	ST474 locus2	Gene Name	Gene Synonym	Multicopy genes	Product	Product Bakta	Ty2 locus1	Ty2 locus2	Para9150 locus1	Para9150 locus2	D23580 locus1	D23580 locus2	LT2 gene	MG1655 gene
STM474_RS00005	STM474_0001	thrL			thr operon leader peptide	thr operon leader peptide	T_RS00005	t0001	SPA_RS00005	SPA0001	STMMW_RS00005	STMMW_00001	thrL
STM474_RS00010	STM474_0002	thrA			bifunctional aspartate kinase/homoserine dehydrogenase I	bifunctional aspartate kinase/homoserine dehydrogenase I	T_RS00010	t0002	SPA_RS00010	SPA0002	STMMW_RS00010	STMMW_00011	thrA	thrA
STM474_RS00015	STM474_0003	thrB			homoserine kinase	homoserine kinase	T_RS00015	t0003	SPA_RS00015	SPA0003	STMMW_RS00015	STMMW_00021	thrB	thrB
STM474_RS00020	STM474_0004	thrC			threonine synthase	threonine synthase	T_RS00020	t0004	SPA_RS00020	SPA0004	STMMW_RS00020	STMMW_00031	thrC	thrC
STM474_RS00025	STM474_0005	yaaa			peroxide stress protein YaaA	peroxide stress protein YaaA	T_RS00025	t0005	SPA_RS00025	SPA0005	STMMW_RS00025	STMMW_00041	yaaA	yaaA
STM474_RS00030	STM474_0006	yaaJ			sodium:alanine symporter family protein	Na+/alanine symporter	T_RS00030	t0006			STMMW_RS00030	STMMW_00051	yaaJ	yaaJ
STM474_RS00035	STM474_0007	talB	tal		transaldolase	transaldolase B	T_RS00035	t0007	SPA_RS00035	SPA0007	STMMW_RS00035	STMMW_00061	talB	talB
STM474_RS00040	STM474_0008	mog	mogA		molybdopterin adenylyltransferase	molybdopterin adenylyltransferase	T_RS00040	t0008	SPA_RS00040	SPA0008	STMMW_RS00040	STMMW_00071	mog	mog
STM474_RS00045	STM474_0009	satP	yaah		acetate uptake transporter	acetate uptake transporter	T_RS00045	t0009	SPA_RS00045	SPA0009	STMMW_RS00045	STMMW_00081	yaaH	satP
STM474_RS00050	STM474_0010	htgA	yaaw		acidic protein MsyB	acidic protein MsyB	T_RS00050	t0010	SPA_RS00050	SPA0010	STMMW_RS00050	STMMW_00091	htgA	yaaW
STM474_RS00055	STM474_0011	yaai			DUF2541 family protein	UPF0412 protein YaaI	T_RS00055	t0011	SPA_RS00055	SPA0011	STMMW_RS00055	STMMW_00101	yaaI	yaaI
STM474_RS00060	STM474_0013	dnaK			molecular chaperone DnaK	molecular chaperone DnaK	T_RS00060	t0012	SPA_RS00060	SPA0012	STMMW_RS00060	STMMW_00111	dnaK	dnaK
STM474_RS00065	STM474_0014	dnaJ			molecular chaperone DnaJ	molecular chaperone DnaJ	T_RS00065	t0013	SPA_RS00065	SPA0013	STMMW_RS00065	STMMW_00121	dnaJ	dnaJ
STM474_RS00070	STM474_0015	lysR		lysR-1	LysR family transcriptional regulator	DNA-binding transcriptional regulator, LysR family	T_RS00070	t0014	SPA_RS00070	SPA0014	STMMW_RS00070	STMMW_00131	STM0014
STM474_RS00075	STM474_0016				phage holin family protein	Bacteriophage protein	T_RS00075	t0015	SPA_RS00075	SPA0015	STMMW_RS00075	STMMW_00141	STM0015
STM474_RS00080	STM474_0017	zliS			glycoside hydrolase family 108 protein	Lysozyme family protein	T_RS00080	t0016	SPA_RS00080	SPA0016	STMMW_RS00080	STMMW_00151	STM0016
STM474_RS00085	STM474_0018	cadC1		cadC1-1	transcriptional regulator	DNA-binding winged helix-turn-helix (wHTH) domain	T_RS00085	t0017	SPA_RS00085	SPA0017	STMMW_RS00085	STMMW_00161	STM0017
STM474_RS00090	STM474_0019				chitinase	Chitodextrinase	T_RS00090	t0018			STMMW_RS00090	STMMW_00171	STM0018
STM474_RS00095	STM474_0020				chitinase	Chitinase			SPA_RS00095	SPA0019	STMMW_RS00095	STMMW_00181	STM0019
STM474_RS00100	STM474_0021				winged helix-turn-helix transcriptional regulator	Putative cytoplasmic protein	T_RS00100	t0021	SPA_RS00100	SPA0020	STMMW_RS00100	STMMW_00191	STM0020
STM474_RS00105	STM474_0022	bcfA			fimbrial protein BcfA	fimbrial protein BcfA	T_RS00105	t0022	SPA_RS00105	SPA0021	STMMW_RS00105	STMMW_00201	bcfA
STM474_RS00110	STM474_0023	bcfB			fimbrial biogenesis chaperone BcfB	fimbrial biogenesis chaperone BcfB	T_RS00110	t0023	SPA_RS00110	SPA0022	STMMW_RS00110	STMMW_00211	bcfB
STM474_RS00115	STM474_0024	bcfC			fimbrial usher BcfC	fimbrial usher BcfC			SPA_RS00115	SPA0023	STMMW_RS00115	STMMW_00221	bcfC	elfC
STM474_RS00120	STM474_0025	bcfD			fimbrial protein BcfD	fimbrial protein BcfD	T_RS00120	t0025	SPA_RS00120	SPA0024	STMMW_RS00120	STMMW_00231	bcfD
STM474_RS00125	STM474_0026	bcfE			fimbrial protein BcfE	fimbrial protein BcfE	T_RS00125	t0026	SPA_RS00125	SPA0025	STMMW_RS00125	STMMW_00241	bcfE	ycbU
STM474_RS00130	STM474_0027	bcfF			fimbrial protein BcfF	fimbrial protein BcfF	T_RS00130	t0027			STMMW_RS00130	STMMW_00251	bcfF	ycbV
STM474_RS00135	STM474_0028	bcfG			fimbrial chaperone BcfG	fimbrial chaperone BcfG	T_RS00135	t0028	SPA_RS00135	SPA0027	STMMW_RS00135	STMMW_00261	bcfG	ycbF
STM474_RS00140	STM474_0029	bcfH			DsbA family protein	Protein thiol-disulfide isomerase DsbC	T_RS00140	t0029	SPA_RS00140	SPA0028	STMMW_RS00140	STMMW_00271	bcfH
STM474_RS00145	STM474_0030				hypothetical protein	Thioredoxin domain-containing protein	T_RS00145	t0030	SPA_RS00145	SPA0029	STMMW_RS00145	STMMW_00281
STM474_RS00150	STM474_0031	cadC1		cadC1-2	transcriptional regulator	DNA-binding winged helix-turn-helix (wHTH) domain	T_RS00150	t0031	SPA_RS00150	SPA0030	STMMW_RS00150	STMMW_00291	STM0029
STM474_RS00155	STM474_0033	lysR		lysR-2	LysR family transcriptional regulator	DNA-binding transcriptional regulator, LysR family	T_RS00155	t0032	SPA_RS00155	SPA0031	STMMW_RS00155	STMMW_00301	STM0030
STM474_RS00160	STM474_0034	cadC1		cadC1-3	transcriptional regulator	DNA-binding winged helix-turn-helix (wHTH) domain			SPA_RS00160	SPA0032	STMMW_RS00160	STMMW_00311	STM0031
STM474_RS00165	STM474_0035				aryl-sulfate sulfotransferase	Arylsulfatase	T_RS00165	t0034	SPA_RS00165	SPA0033	STMMW_RS00165	STMMW_00331	STM0032
STM474_RS00170	STM474_0036	ushA		ushA-1	bifunctional metallophosphatase/5'-nucleotidase	2',3'-cyclic-nucleotide 2'-phosphodiesterase/5'- or 3'-nucleotidase, 5'-nucleotidase family	T_RS00170	t0035	SPA_RS00170	SPA0034	STMMW_RS00170	STMMW_00341	STM0033
STM474_RS00175	STM474_0037				hypothetical protein	Outer membrane/exported protein	T_RS00175	t0036	SPA_RS00175	SPA0035	STMMW_RS00175	STMMW_00351	STM0034
STM474_RS00180	STM474_0038	aslA		aslA-1	sulfatase-like hydrolase/transferase	Arylsulfatase A or related enzyme, AlkP superfamily	T_RS00180	t0037			STMMW_RS00180	STMMW_00361	STM0035	ydeN
STM474_RS00185	STM474_0039	aslB		aslB-1	anaerobic sulfatase maturase	anaerobic sulfatase maturase	T_RS00185	t0038	SPA_RS00185	SPA0037	STMMW_RS00185	STMMW_00371	STM0036
STM474_RS00190	STM474_0040	insA			hypothetical protein	Transposase InsA	T_RS00190	t0039	SPA_RS00190	SPA0038	STMMW_RS00190	STMMW_00381	STM0037
STM474_RS00195	STM474_0041				aryl-sulfate sulfotransferase	Arylsulfotransferase N-terminal domain-containing protein	T_RS00195	t0040	SPA_RS00195	SPA0039	STMMW_RS00195	STMMW_00391	STM0038
STM474_RS00200	STM474_0042	nhaA			Na+/H+ antiporter NhaA	Na+/H+ antiporter NhaA	T_RS00200	t0041	SPA_RS00200	SPA0040	STMMW_RS00200	STMMW_00401	nhaA	nhaA
STM474_RS00205	STM474_0043	nhaR			transcriptional activator NhaR	transcriptional activator NhaR	T_RS00205	t0042	SPA_RS00205	SPA0041	STMMW_RS00205	STMMW_00411	nhaR	nhaR
STM474_RS00210	STM474_0044	yicI		yicI-1	glycoside hydrolase family 31 protein	Alpha-glucosidase/xylosidase, GH31 family	T_RS00210	t0043	SPA_RS00210	SPA0042	STMMW_RS00210	STMMW_00421	STM0041
STM474_RS00215	STM474_0045	melB		melB-1	MFS transporter	Na+/melibiose symporter or related transporter	T_RS00215	t0044	SPA_RS00215	SPA0043	STMMW_RS00215	STMMW_00431	STM0042
STM474_RS00220	STM474_0046	rpsT			30S ribosomal protein S20	hypothetical protein	T_RS00220	t0045	SPA_RS00220	SPA0044	STMMW_RS00220	STMMW_00441	rpsT	rpsT
STM474_RS00225	STM474_0047	yaaY			YaaY family protein		T_RS00225	t0046	SPA_RS00225	SPA0045	STMMW_RS00225	STMMW_00451	yaaY	yaaY
STM474_RS00230	STM474_0048	ribF			bifunctional riboflavin kinase/FAD synthetase	bifunctional riboflavin kinase/FAD synthetase	T_RS00230	t0047	SPA_RS00230	SPA0046	STMMW_RS00230	STMMW_00461	ribF	ribF
STM474_RS00235	STM474_0049	ileS			isoleucine--tRNA ligase	isoleucine--tRNA ligase	T_RS00235	t0048	SPA_RS00235	SPA0047	STMMW_RS00235	STMMW_00471	ileS	ileS
STM474_RS00240	STM474_0050	lspA			signal peptidase II	signal peptidase II	T_RS00240	t0049	SPA_RS00240	SPA0048	STMMW_RS00240	STMMW_00481	lspA	lspA
STM474_RS00245	STM474_0051	fkpB	slpA		FKBP-type peptidyl-prolyl cis-trans isomerase	FKBP-type peptidyl-prolyl cis-trans isomerase	T_RS00245	t0050	SPA_RS00245	SPA0049	STMMW_RS00245	STMMW_00491	slpA	fkpB
STM474_RS00250	STM474_0052	ispH			4-hydroxy-3-methylbut-2-enyl diphosphate reductase	4-hydroxy-3-methylbut-2-enyl diphosphate reductase	T_RS00250	t0051	SPA_RS00250	SPA0050	STMMW_RS00250	STMMW_00501	lytB	ispH
STM474_RS00255	STM474_0053				nitrite reductase	Nitrite reductase	T_RS00255	t0052	SPA_RS00255	SPA0051	STMMW_RS00255	STMMW_00511	STM0050
STM474_RS00260	STM474_0054	rihC	yaaF		ribonucleoside hydrolase RihC	ribonucleoside hydrolase RihC	T_RS00260	t0053	SPA_RS00260	SPA0052	STMMW_RS00260	STMMW_00521	rihC	rihC
STM474_RS00265	STM474_0055	citB	dpiA2	citB-1	response regulator	DNA-binding response regulator DpiB of citrate/malate metabolism	T_RS00265	t0054	SPA_RS00265	SPA0053	STMMW_RS00265	STMMW_00531	STM0052
STM474_RS00270	STM474_0056	citA	dpiB2		sensor histidine kinase	Sensor histidine kinase DipB regulating citrate/malate metabolism	T_RS00270	t0055	SPA_RS00270	SPA0054	STMMW_RS00270	STMMW_00541	STM0053
STM474_RS00275	STM474_0057	oadB		oadB-1	oxalacetate decarboxylase subunit beta	Oxaloacetate decarboxylase beta chain					STMMW_RS00275	STMMW_00551	oadB1
STM474_RS00280	STM474_0058	oadA		oadA-1	sodium-extruding oxaloacetate decarboxylase subunit alpha	sodium-extruding oxaloacetate decarboxylase subunit alpha	T_RS16575	t3267	SPA_RS16320	SPA3219	STMMW_RS00280	STMMW_00561	oadA2
STM474_RS00285	STM474_0059	oadG1			oxaloacetate decarboxylase subunit gamma	Oxaloacetate decarboxylase gamma chain 1	T_RS00285	t0058	SPA_RS00285	SPA0057	STMMW_RS00285	STMMW_00571	oadG1
STM474_RS00290	STM474_0060	citS			citrate/sodium symporter CitS	citrate/sodium symporter CitS	T_RS00290	t0059	SPA_RS00290	SPA0058	STMMW_RS00290	STMMW_00581	citC
STM474_RS00295	STM474_0061	citC	citC2	citC-1	[citrate (pro-3S)-lyase] ligase	[citrate (pro-3S)-lyase] ligase	T_RS00295	t0060	SPA_RS00295	SPA0059	STMMW_RS00295	STMMW_00591	citC2
STM474_RS00300	STM474_0062	citD	citD2	citD-1	citrate lyase acyl carrier protein	citrate lyase acyl carrier protein	T_RS00300	t0061	SPA_RS00300	SPA0060	STMMW_RS00300	STMMW_00601	citD2
STM474_RS00305	STM474_0063	cite		cite-1	citrate (pro-3S)-lyase subunit beta	citrate (pro-3S)-lyase subunit beta	T_RS00305	t0062	SPA_RS00305	SPA0061	STMMW_RS00305	STMMW_00611	citE2
STM474_RS00310	STM474_0064	citF	citF2	citF-1	citrate lyase subunit alpha	citrate lyase subunit alpha	T_RS00310	t0063	SPA_RS00310	SPA0062	STMMW_RS00310	STMMW_00621	citF2
STM474_RS00315	STM474_0065	citX	citX2	citX-1	citrate lyase holo-[acyl-carrier protein] synthase	Phosphoribosyl-dephospho-CoA transferase (holo-ACP synthetase)	T_RS00315	t0064	SPA_RS00315	SPA0063	STMMW_RS00315	STMMW_00631	citX2
STM474_RS00320	STM474_0066	citG		citG-1	triphosphoribosyl-dephospho-CoA synthase CitG	putative 2-(5''-triphosphoribosyl)-3'-dephosphocoenzyme-A synthase 1	T_RS00320	t0065	SPA_RS00320	SPA0064	STMMW_RS00320	STMMW_00641	citG2
STM474_RS00325	STM474_0067	dapB			4-hydroxy-tetrahydrodipicolinate reductase	4-hydroxy-tetrahydrodipicolinate reductase	T_RS00325	t0066	SPA_RS00325	SPA0065	STMMW_RS00325	STMMW_00651	dapB	dapB
STM474_RS00335	STM474_0069	carA			glutamine-hydrolyzing carbamoyl-phosphate synthase small subunit	carbamoyl phosphate synthase small subunit	T_RS00330	t0067	SPA_RS00330	SPA0067	STMMW_RS00335	STMMW_00681	carA	carA
STM474_RS00340	STM474_0070	carB			carbamoyl-phosphate synthase large subunit	carbamoyl-phosphate synthase large subunit	T_RS00335	t0068	SPA_RS00335	SPA0068	STMMW_RS00340	STMMW_00691	carB	carB
STM474_RS00345	STM474_0071	caiF			carnitine metabolism transcriptional regulator CaiF	Carnitine metabolism transcriptional regulator CaiF	T_RS00340	t0069	SPA_RS00340	SPA0069	STMMW_RS00345	STMMW_00701	caiF	caiF
STM474_RS00350	STM474_0072	caiE			carnitine operon protein CaiE	carnitine operon protein CaiE	T_RS00345	t0070	SPA_RS00345	SPA0070	STMMW_RS00350	STMMW_00711	caiE	caiE
STM474_RS00355	STM474_0073	caiD			crotonobetainyl-CoA hydratase	crotonobetainyl-CoA hydratase	T_RS00350	t0071	SPA_RS00350	SPA0071	STMMW_RS00355	STMMW_00721	caiD	caiD
STM474_RS00360	STM474_0074	caiC			crotonobetaine/carnitine-CoA ligase	crotonobetaine/carnitine-CoA ligase	T_RS00355	t0072	SPA_RS00355	SPA0072	STMMW_RS00360	STMMW_00731	caiC	caiC
STM474_RS00365	STM474_0075	caiB			L-carnitine CoA-transferase		T_RS00365	t0074	SPA_RS00360	SPA0073	STMMW_RS00365	STMMW_00741	caiB	caiB
STM474_RS00370	STM474_0076	caiA		caiA-1	crotonobetainyl-CoA dehydrogenase	crotonobetainyl-CoA dehydrogenase	T_RS00365	t0074	SPA_RS00365	SPA0074	STMMW_RS00370	STMMW_00751	caiA	caiA
STM474_RS00375	STM474_0077	caiT			L-carnitine/gamma-butyrobetaine antiport BCCT transporter	L-carnitine/gamma-butyrobetaine antiporter	T_RS00370	t0075	SPA_RS00370	SPA0075	STMMW_RS00375	STMMW_00761	caiT	caiT
STM474_RS00385	STM474_0079	fixA		fixA-1	electron transfer flavoprotein FixA	Protein FixA	T_RS00380	t0076	SPA_RS00380	SPA0076	STMMW_RS00385	STMMW_00771	fixA	fixA
STM474_RS00390	STM474_0080	fixB		fixB-1	electron transfer flavoprotein subunit alpha/FixB family protein	electron transfer flavoprotein subunit alpha/FixB family protein	T_RS00385	t0077	SPA_RS00385	SPA0077	STMMW_RS00390	STMMW_00781	fixB	fixB
STM474_RS00395	STM474_0081	fixC			FAD-dependent oxidoreductase	ferredoxin-like protein FixX	T_RS00390	t0078	SPA_RS00390	SPA0078	STMMW_RS00395	STMMW_00791	fixC	fixC
STM474_RS00400	STM474_0082	fixX			ferredoxin-like protein FixX	ferredoxin-like protein FixX	T_RS00395	t0079	SPA_RS00395	SPA0079	STMMW_RS00400	STMMW_00801	fixX	fixX
STM474_RS00405	STM474_0084	yaaU			MFS transporter	Sugar phosphate permease	T_RS00400	t0080	SPA_RS00400	SPA0080	STMMW_RS00405	STMMW_00811	yaaU	yaaU
STM474_RS00410	STM474_0085				YgdI/YgdR family lipoprotein	YgdI/YgdR family lipoprotein	T_RS00405	t0081	SPA_RS00405	SPA0081	STMMW_RS00410	STMMW_00821	STM0080
STM474_RS00415	STM474_0086				hypothetical protein	Secreted protein	T_RS00410	t0082	SPA_RS00410	SPA0082	STMMW_RS00415	STMMW_00841	STM0081
STM474_RS00420	STM474_0087	srfN			DUF1471 domain-containing protein	YdgH/BhsA/McbA-like domain-containing protein	T_RS00415	t0083	SPA_RS00415	SPA0083	STMMW_RS00420	STMMW_00851	STM0082
STM474_RS00430	STM474_0088	aslA		aslA-2	sulfatase-like hydrolase/transferase	Arylsulfatase A or related enzyme, AlkP superfamily	T_RS23715	t0085	SPA_RS00425	SPA0085	STMMW_RS00430	STMMW_00881	aslA
STM474_RS00435	STM474_0089	kefF	yabF		glutathione-regulated potassium-efflux system oxidoreductase KefF	glutathione-regulated potassium-efflux system oxidoreductase KefF	T_RS00435	t0088			STMMW_RS00435	STMMW_00901	yabF	kefF
STM474_RS00440	STM474_0090	kefC			glutathione-regulated potassium-efflux system protein KefC	glutathione-regulated potassium-efflux system protein KefC	T_RS00440	t0089	SPA_RS00435	SPA0087	STMMW_RS00440	STMMW_00911	kefC	kefC
STM474_RS00445	STM474_0091	folA			type 3 dihydrofolate reductase	type 3 dihydrofolate reductase	T_RS00445	t0090	SPA_RS00440	SPA0088	STMMW_RS00445	STMMW_00921	folA	folA
STM474_RS00450	STM474_0092	apaH			bis(5'-nucleosyl)-tetraphosphatase (symmetrical) ApaH	bis(5'-nucleosyl)-tetraphosphatase (symmetrical) ApaH	T_RS00450	t0091	SPA_RS00445	SPA0089	STMMW_RS00450	STMMW_00931	apaH	apaH
STM474_RS00455	STM474_0093	apaG			Co2+/Mg2+ efflux protein ApaG	Co2+/Mg2+ efflux protein ApaG	T_RS00455	t0092	SPA_RS00450	SPA0090	STMMW_RS00455	STMMW_00941	apaG	apaG
STM474_RS00460	STM474_0094	rsmA	ksgA		16S rRNA (adenine(1518)-N(6)/adenine(1519)-N(6))- dimethyltransferase RsmA	16S rRNA (adenine(1518)-N(6)/adenine(1519)-N(6))-dimethyltransferase RsmA	T_RS00460	t0093	SPA_RS00455	SPA0091	STMMW_RS00460	STMMW_00951	ksgA	rsmA
STM474_RS00465	STM474_0095	pdxA		pdxA-1	4-hydroxythreonine-4-phosphate dehydrogenase PdxA	4-hydroxythreonine-4-phosphate dehydrogenase PdxA	T_RS00465	t0094	SPA_RS00460	SPA0092	STMMW_RS00465	STMMW_00961	pdxA	pdxA
STM474_RS00470	STM474_0096	surA			peptidylprolyl isomerase SurA	peptidylprolyl isomerase SurA	T_RS00470	t0095	SPA_RS00465	SPA0093	STMMW_RS00470	STMMW_00971	surA	surA
STM474_RS00475	STM474_0097	lptD			LPS assembly protein LptD	LPS assembly protein LptD	T_RS00475	t0096	SPA_RS00470	SPA0094	STMMW_RS00475	STMMW_00981	lptD	lptD
STM474_RS00480	STM474_0098	djlA		djlA-1	co-chaperone DjlA	co-chaperone DjlA	T_RS00480	t0097	SPA_RS00475	SPA0095	STMMW_RS00480	STMMW_00991	djlA	djlA
STM474_RS00485	STM474_0099	rluA			bifunctional tRNA pseudouridine(32) synthase/23S rRNA pseudouridine(746) synthase RluA	bifunctional tRNA pseudouridine(32) synthase/23S rRNA pseudouridine(746) synthase RluA	T_RS00485	t0098	SPA_RS00480	SPA0096	STMMW_RS00485	STMMW_01001	rluA	rluA
STM474_RS00490	STM474_0100	rapA	hepA		RNA polymerase-associated protein RapA	RNA polymerase-associated protein RapA	T_RS00490	t0099	SPA_RS00485	SPA0097	STMMW_RS00490	STMMW_01011	hepA	rapA
STM474_RS00495	STM474_0101	polB			DNA polymerase II	DNA polymerase II	T_RS00495	t0100	SPA_RS00490	SPA0098	STMMW_RS00495	STMMW_01021	polB	polB
STM474_RS00500	STM474_0102				YdcF family protein	DUF218 domain-containing protein	T_RS00515				STMMW_RS00500	STMMW_01031	STM0098
STM474_RS00505	STM474_0103				DUF4751 family protein	DUF4751 domain-containing protein	T_RS00520	t0104	SPA_RS00515	SPA0102	STMMW_RS00505	STMMW_01061	STM0100
STM474_RS00510	STM474_0104	araD			L-ribulose-5-phosphate 4-epimerase	L-ribulose-5-phosphate 4-epimerase	T_RS00525	t0105	SPA_RS00520	SPA0103	STMMW_RS00510	STMMW_01071	araD	araD
STM474_RS00515	STM474_0105	araA			L-arabinose isomerase	L-arabinose isomerase	T_RS00530	t0106	SPA_RS00525	SPA0104	STMMW_RS00515	STMMW_01081	araA	araA
STM474_RS00520	STM474_0106	araB			ribulokinase	ribulokinase	T_RS00535	t0107	SPA_RS00530	SPA0105	STMMW_RS00520	STMMW_01091	araB	araB
STM474_RS00525	STM474_0107	araC		araC-1	arabinose operon transcriptional regulator AraC	arabinose operon transcriptional regulator AraC	T_RS00540	t0108	SPA_RS00535	SPA0106	STMMW_RS00525	STMMW_01101	araC	araC
STM474_RS00530	STM474_0108	yabI			DedA family protein	Membrane integrity protein DedA, putative transporter, DedA/Tvp38 family	T_RS00545	t0109	SPA_RS00540	SPA0107	STMMW_RS00530	STMMW_01111	yabI	yabI
STM474_RS00535	STM474_0109	thiQ	yabJ		thiamine ABC transporter ATP-binding protein ThiQ	thiamine ABC transporter ATP-binding protein ThiQ	T_RS00550	t0110	SPA_RS00545	SPA0108	STMMW_RS00535	STMMW_01121	yabJ	thiQ
STM474_RS00540	STM474_0110	thiP	yabK		thiamine/thiamine pyrophosphate ABC transporter permease ThiP	thiamine/thiamine pyrophosphate ABC transporter permease ThiP	T_RS00555	t0111	SPA_RS00550	SPA0109	STMMW_RS00540	STMMW_01131	yabK	thiP
STM474_RS00545	STM474_0111	tbpA			thiamine ABC transporter substrate binding subunit	thiamine ABC transporter substrate binding subunit	T_RS00560	t0112	SPA_RS00555	SPA0110	STMMW_RS00545	STMMW_01141	tbpA	thiB
STM474_RS00550	STM474_0113	sgrR		sgrR-1	HTH-type transcriptional regulator SgrR	HTH-type transcriptional regulator SgrR	T_RS00565	t0113	SPA_RS00560	SPA0111	STMMW_RS00550	STMMW_01151	yabN	sgrR
STM474_RS00555	STM474_0114	sgrT			glucose uptake inhibitor SgrT	Glucose uptake inhibitor SgrT	T_RS00570		SPA_RS00565		STMMW_RS00555			sgrT
STM474_RS00560	STM474_0116	leuD		leuD-1	3-isopropylmalate dehydratase small subunit	3-isopropylmalate dehydratase small subunit	T_RS00575	t0114	SPA_RS00570	SPA0112	STMMW_RS00560	STMMW_01161	leuD	leuD
STM474_RS00565	STM474_0117	leuC		leuC-1	3-isopropylmalate dehydratase large subunit	3-isopropylmalate dehydratase large subunit	T_RS00580	t0115	SPA_RS00575	SPA0113	STMMW_RS00565	STMMW_01171	leuC	leuC
STM474_RS00570	STM474_0118	leuB			3-isopropylmalate dehydrogenase	3-isopropylmalate dehydrogenase	T_RS00585	t0116	SPA_RS00580	SPA0114	STMMW_RS00570	STMMW_01181	leuB	leuB
STM474_RS00575	STM474_0119	leuA			2-isopropylmalate synthase	2-isopropylmalate synthase	T_RS00590	t0117	SPA_RS00585	SPA0115	STMMW_RS00575	STMMW_01191	leuA	leuA
STM474_RS00580	STM474_0120	leuL			leu operon leader peptide	leu operon leader peptide	T_RS00595	t0118	SPA_RS00590	SPA0116	STMMW_RS00580	STMMW_01201	leuL	leuL
STM474_RS00585	STM474_0121	leuO			transcriptional regulator LeuO	transcriptional regulator LeuO	T_RS00600	t0119	SPA_RS00595	SPA0117	STMMW_RS00585	STMMW_01211	leuO	leuO
STM474_RS00590	STM474_0122	ilvI			acetolactate synthase 3 large subunit	acetolactate synthase 3 large subunit	T_RS00605	t0120	SPA_RS00600	SPA0118	STMMW_RS00590	STMMW_01221	ilvI	ilvI
STM474_RS00595	STM474_0123	ilvN	ilvH	ilvN-1	acetolactate synthase small subunit	acetolactate synthase small subunit	T_RS00610	t0121	SPA_RS00605	SPA0119	STMMW_RS00595	STMMW_01231	ilvH	ilvH
STM474_RS00600	STM474_0124	cra	fruR		catabolite repressor/activator	catabolite repressor/activator	T_RS00615	t0122	SPA_RS00610	SPA0120	STMMW_RS00600	STMMW_01241	fruR	cra
STM474_RS00605	STM474_0125	mraZ	yabB		division/cell wall cluster transcriptional repressor MraZ	division/cell wall cluster transcriptional repressor MraZ	T_RS00620	t0123	SPA_RS00615	SPA0121	STMMW_RS00605	STMMW_01251	yabB	mraZ
STM474_RS00610	STM474_0126	rsmH	yabC; mraW		16S rRNA (cytosine(1402)-N(4))-methyltransferase RsmH	16S rRNA (cytosine(1402)-N(4))-methyltransferase RsmH	T_RS00625	t0124	SPA_RS00620	SPA0122	STMMW_RS00610	STMMW_01261	yabC	rsmH
STM474_RS00615	STM474_0127	ftsL			cell division protein FtsL	cell division protein FtsL	T_RS00630	t0125	SPA_RS00625	SPA0123	STMMW_RS00615	STMMW_01271	ftsL	ftsL
STM474_RS00620	STM474_0128	ftsI		ftsI-1	peptidoglycan glycosyltransferase FtsI	peptidoglycan glycosyltransferase FtsI	T_RS00635	t0126	SPA_RS00630	SPA0124	STMMW_RS00620	STMMW_01281	ftsI	ftsI
STM474_RS00625	STM474_0129	murE			UDP-N-acetylmuramoyl-L-alanyl-D-glutamate--2, 6-diaminopimelate ligase	UDP-N-acetylmuramoyl-L-alanyl-D-glutamate--2,6-diaminopimelate ligase	T_RS00640	t0127	SPA_RS00635	SPA0125	STMMW_RS00625	STMMW_01291	murE	murE
STM474_RS00630	STM474_0130	murF			UDP-N-acetylmuramoyl-tripeptide--D-alanyl-D- alanine ligase	UDP-N-acetylmuramoyl-tripeptide--D-alanyl-D-alanine ligase	T_RS00645	t0128	SPA_RS00640	SPA0126	STMMW_RS00630	STMMW_01301	murF	murF
STM474_RS00635	STM474_0131	mraY			phospho-N-acetylmuramoyl-pentapeptide- transferase	phospho-N-acetylmuramoyl-pentapeptide-transferase	T_RS00650	t0129	SPA_RS00645	SPA0127	STMMW_RS00635	STMMW_01311	mraY	mraY
STM474_RS00640	STM474_0132	murD			UDP-N-acetylmuramoyl-L-alanine--D-glutamate ligase	UDP-N-acetylmuramoyl-L-alanine--D-glutamate ligase	T_RS00655	t0130	SPA_RS00650	SPA0128	STMMW_RS00640	STMMW_01321	murD	murD
STM474_RS00645	STM474_0133	ftsW			cell division protein FtsW	cell division protein FtsW	T_RS00660	t0131	SPA_RS00655	SPA0129	STMMW_RS00645	STMMW_01331	ftsW	ftsW
STM474_RS00650	STM474_0134	murG			undecaprenyldiphospho-muramoylpentapeptide beta-N-acetylglucosaminyltransferase	undecaprenyldiphospho-muramoylpentapeptide beta-N-acetylglucosaminyltransferase	T_RS00665	t0132	SPA_RS00660	SPA0130	STMMW_RS00650	STMMW_01341	murG	murG
STM474_RS00655	STM474_0135	murC			UDP-N-acetylmuramate--L-alanine ligase	UDP-N-acetylmuramate--L-alanine ligase	T_RS00670	t0133	SPA_RS00665	SPA0131	STMMW_RS00655	STMMW_01351	murC	murC
STM474_RS00660	STM474_0136	ddl	ddlB		D-alanine--D-alanine ligase	D-alanine--D-alanine ligase B	T_RS00675	t0134	SPA_RS00670	SPA0132	STMMW_RS00660	STMMW_01361	ddlB	ddlB
STM474_RS00665	STM474_0137	ftsQ			cell division protein FtsQ	cell division protein FtsQ	T_RS00680	t0135	SPA_RS00675	SPA0133	STMMW_RS00665	STMMW_01371	ftsQ	ftsQ
STM474_RS00670	STM474_0138	ftsA			cell division protein FtsA	cell division protein FtsA	T_RS00685	t0136	SPA_RS00680	SPA0134	STMMW_RS00670	STMMW_01381	ftsA	ftsA
STM474_RS00675	STM474_0139	ftsZ			cell division protein FtsZ	cell division protein FtsZ	T_RS00690	t0137	SPA_RS00685	SPA0135	STMMW_RS00675	STMMW_01391	ftsZ	ftsZ
STM474_RS00680	STM474_0140	lpxC			UDP-3-O-acyl-N-acetylglucosamine deacetylase	UDP-3-O-acyl-N-acetylglucosamine deacetylase	T_RS00695	t0138	SPA_RS00690	SPA0136	STMMW_RS00680	STMMW_01401	lpxC	lpxC
STM474_RS00685	STM474_0141	secM	yacA		secA regulator SecM	secA regulator SecM	T_RS00700	t0139	SPA_RS00695	SPA0137	STMMW_RS00685	STMMW_01411	yacA	secM
STM474_RS00690	STM474_0142	secA			preprotein translocase subunit SecA	preprotein translocase subunit SecA	T_RS00705	t0140	SPA_RS00700	SPA0138	STMMW_RS00690	STMMW_01421	secA	secA
STM474_RS00695	STM474_0143	mutT			8-oxo-dGTP diphosphatase MutT	8-oxo-dGTP diphosphatase MutT	T_RS00710	t0141	SPA_RS00705	SPA0139	STMMW_RS00695	STMMW_01431	mutT	mutT
STM474_RS00705	STM474_0145	yacG			DNA gyrase inhibitor YacG	DNA gyrase inhibitor YacG	T_RS00725	t0144	SPA_RS00720	SPA0142	STMMW_RS00705	STMMW_01441	yacG	yacG
STM474_RS00710	STM474_0146	zapD	yacf		cell division protein ZapD	cell division protein ZapD	T_RS00730	t0145	SPA_RS00725	SPA0143	STMMW_RS00710	STMMW_01451	yacF	zapD
STM474_RS00715	STM474_0147	coaE			dephospho-CoA kinase	dephospho-CoA kinase	T_RS00735	t0146	SPA_RS00730	SPA0144	STMMW_RS00715	STMMW_01461	coaE	coaE
STM474_RS00720	STM474_0149	guaC			GMP reductase	GMP reductase	T_RS00740	t0147	SPA_RS00735	SPA0145	STMMW_RS00720	STMMW_01471	guaC	guaC
STM474_RS00725	STM474_0150	hofC			protein transport protein HofC	protein transport protein HofC	T_RS00745	t0148	SPA_RS00740	SPA0146	STMMW_RS00725	STMMW_01481	hofC	hofC
STM474_RS00730	STM474_0151	gspE	hofB		type II secretion system protein GspE	type II secretion system protein GspE	T_RS00750	t0149	SPA_RS00745	SPA0147	STMMW_RS00730	STMMW_01491	hofB	hofB
STM474_RS00735	STM474_0152	ppdD			prepilin peptidase-dependent pilin	prepilin peptidase-dependent pilin	T_RS00755	t0150	SPA_RS00750	SPA0148	STMMW_RS00735	STMMW_01501	ppdD	ppdD
STM474_RS00740	STM474_0153	nadC			carboxylating nicotinate-nucleotide diphosphorylase	carboxylating nicotinate-nucleotide diphosphorylase	T_RS00760	t0151	SPA_RS00755	SPA0149	STMMW_RS00740	STMMW_01511	nadC	nadC
STM474_RS00745	STM474_0154	ampD			1,6-anhydro-N-acetylmuramyl-L-alanine amidase AmpD	1,6-anhydro-N-acetylmuramyl-L-alanine amidase AmpD	T_RS00765	t0152	SPA_RS00760	SPA0150	STMMW_RS00745	STMMW_01521	ampD	ampD
STM474_RS00750	STM474_0155	ampE			beta-lactamase regulator AmpE	beta-lactamase regulator AmpE	T_RS00770	t0153	SPA_RS00765	SPA0151	STMMW_RS00750	STMMW_01531	ampE	ampE
STM474_RS00755	STM474_0156				family 43 glycosylhydrolase	Beta-xylosidase, GH43 family	T_RS00775	t0154	SPA_RS00770	SPA0152	STMMW_RS00755	STMMW_01541	STM0148
STM474_RS00760	STM474_0157	yicJ		yicJ-1	MFS transporter	Na+/melibiose symporter or related transporter	T_RS00780	t0155	SPA_RS00775	SPA0153	STMMW_RS00760	STMMW_01551	STM0149
STM474_RS00765	STM474_0158	aroP			aromatic amino acid transporter AroP	aromatic amino acid transporter AroP	T_RS00785	t0156	SPA_RS00780	SPA0154	STMMW_RS00765	STMMW_01561	aroP	aroP
STM474_RS00770	STM474_0159	pdhR			pyruvate dehydrogenase complex transcriptional repressor PdhR	pyruvate dehydrogenase complex transcriptional repressor PdhR	T_RS00790	t0157	SPA_RS00785	SPA0155	STMMW_RS00770	STMMW_01571	pdhR	pdhR
STM474_RS00775	STM474_0160	aceE			pyruvate dehydrogenase (acetyl-transferring), homodimeric type	pyruvate dehydrogenase (acetyl-transferring), homodimeric type	T_RS00795	t0158	SPA_RS00790	SPA0156	STMMW_RS00775	STMMW_01581	aceE	aceE
STM474_RS00780	STM474_0161	aceF			pyruvate dehydrogenase complex dihydrolipoyllysine-residue acetyltransferase	pyruvate dehydrogenase complex dihydrolipoyllysine-residue acetyltransferase	T_RS00800	t0159	SPA_RS00795	SPA0157	STMMW_RS00780	STMMW_01591	aceF	aceF
STM474_RS00785	STM474_0162	lpdA			dihydrolipoyl dehydrogenase	dihydrolipoyl dehydrogenase	T_RS00805	t0160	SPA_RS00800	SPA0158	STMMW_RS00785	STMMW_01601	lpdA	lpd
STM474_RS00790	STM474_0164				outer membrane protein	Outer membrane protein	T_RS00810	t0161	SPA_RS00805	SPA0159	STMMW_RS00790	STMMW_01611	STM0155
STM474_RS00795	STM474_0165				DUF2950 family protein	Secreted protein	T_RS00815	t0162	SPA_RS00810	SPA0160	STMMW_RS00795	STMMW_01621	STM0156
STM474_RS00800	STM474_0166	yacH			DUF3300 domain-containing protein		T_RS00800	t0159	SPA_RS00800	SPA0158	STM_MW01631
STM474_RS00805	STM474_0167	acnB			bifunctional aconitate hydratase 2/2-methylisocitrate dehydratase	bifunctional aconitate hydratase 2/2-methylisocitrate dehydratase	T_RS00825	t0164	SPA_RS00820	SPA0162	STMMW_RS00805	STMMW_01641	acnB	acnB
STM474_RS00810	STM474_0168				HNH endonuclease	putative restriction endonuclease, HNH family					STMMW_RS00810	STMMW_01651	STM0159
STM474_RS00815	STM474_0169	yacl			YacL family protein	protein YacL	T_RS00830	t0165	SPA_RS00825	SPA0163	STMMW_RS00815	STMMW_01661	yacL	yacL
STM474_RS00820	STM474_0170	kdgT			2-keto-3-deoxygluconate permease 1	2-keto-3-deoxygluconate permease 1	T_RS00835	t0166	SPA_RS00830	SPA0164	STMMW_RS00820	STMMW_01671	kdgT	kdgT
STM474_RS00825	STM474_0171	dtnK			D-threonate kinase	D-threonate kinase	T_RS00840	t0167	SPA_RS00835	SPA0165	STMMW_RS00825	STMMW_01681	dtnK
STM474_RS00830	STM474_0172	pdxA		pdxA-2	D-threonate 4-phosphate dehydrogenase	D-threonate 4-phosphate dehydrogenase	T_RS00845	t0168	SPA_RS00840	SPA0166	STMMW_RS00830	STMMW_01691	pdxA2
STM474_RS00835	STM474_0173	glpR		glpR-1	DeoR/GlpR transcriptional regulator	DNA-binding transcriptional regulator of sugar metabolism, DeoR/GlpR family	T_RS00850	t0169	SPA_RS00845	SPA0167	STMMW_RS00835	STMMW_01701	STM0164
STM474_RS00840	STM474_0174	speD			adenosylmethionine decarboxylase	adenosylmethionine decarboxylase	T_RS00855	t0170	SPA_RS00850	SPA0168	STMMW_RS00840	STMMW_01711	speD	speD
STM474_RS00845	STM474_0175	speE			polyamine aminopropyltransferase	polyamine aminopropyltransferase	T_RS00860	t0171	SPA_RS00855	SPA0169	STMMW_RS00845	STMMW_01721	speE	speE
STM474_RS00850	STM474_0176	yacc			YacC family pilotin-like protein	YacC family pilotin-like protein	T_RS00865	t0172	SPA_RS00860	SPA0170	STMMW_RS00850	STMMW_01731	yacC	yacC
STM474_RS00855	STM474_0177	cueO	yacK		multicopper oxidase CueO	multicopper oxidase CueO	T_RS00870	t0173	SPA_RS00865	SPA0171	STMMW_RS00855	STMMW_01741	cueO	cueO
STM474_RS00860	STM474_0178	gcd			pyrroloquinoline quinone-dependent dehydrogenase	Quinoprotein glucose dehydrogenase	T_RS00875	t0174	SPA_RS00870	SPA0172	STMMW_RS00860	STMMW_01751	gcd	gcd
STM474_RS00865	STM474_0179	hpt			hypoxanthine phosphoribosyltransferase	hypoxanthine phosphoribosyltransferase	T_RS00880	t0175	SPA_RS00875	SPA0173	STMMW_RS00865	STMMW_01761	hpt	hpt
STM474_RS00870	STM474_0180	can			carbonate dehydratase	carbonate dehydratase	T_RS00885	t0176	SPA_RS00880	SPA0174	STMMW_RS00870	STMMW_01771	yadF	can
STM474_RS00875	STM474_0181	yadG			ABC transporter ATP-binding protein	Uncharacterized ABC transporter ATP-binding protein YadG	T_RS00890	t0178	SPA_RS00885	SPA0175	STMMW_RS00875	STMMW_01781	yadG	yadG
STM474_RS00880	STM474_0182	yadH		yadH-1	ABC transporter permease	Inner membrane transport permease YadH	T_RS00895	t0177	SPA_RS00890	SPA0176	STMMW_RS00880	STMMW_01791	yadH	yadH
STM474_RS00885	STM474_0183	stiH			fimbrial protein	fimbrial protein	T_RS18625	t3662			STMMW_RS00885	STMMW_01801	stiH
STM474_RS00890	STM474_0184	stiC			fimbrial outer membrane usher protein	fimbrial outer membrane usher protein					STMMW_RS00890	STMMW_01811	stiC
STM474_RS00895	STM474_0185	stiB			fimbria/pilus periplasmic chaperone	fimbrial biogenesis chaperone StiB					STMMW_RS00895	STMMW_01821	stiB
STM474_RS00900	STM474_0186	stiA			fimbrial protein	Pilin (type 1 fimbrial protein)					STMMW_RS00900	STMMW_01831	stiA
STM474_RS00905	STM474_0187	yadI			PTS sugar transporter subunit IIA	Phosphotransferase system, mannose/fructose-specific component IIA	T_RS00900	t0179	SPA_RS00895	SPA0177	STMMW_RS00905	STMMW_01841	yadI	yadI
STM474_RS00910	STM474_0188	yadE			polysaccharide deacetylase family protein	Peptidoglycan/xylan/chitin deacetylase, PgdA/NodB/CDA1 family	T_RS00905	t0180	SPA_RS00900	SPA0178	STMMW_RS00910	STMMW_01851	yadE	yadE
STM474_RS00915	STM474_0189	panD			aspartate 1-decarboxylase	aspartate 1-decarboxylase	T_RS00910	t0181	SPA_RS00940	SPA0186	STMMW_RS00915	STMMW_01861	panD	panD
STM474_RS00920	STM474_0190	panC			pantoate--beta-alanine ligase	pantoate--beta-alanine ligase	T_RS00915	t0182	SPA_RS00945	SPA0187	STMMW_RS00920	STMMW_01871	panC	panC
STM474_RS00925	STM474_0191	panB			3-methyl-2-oxobutanoate hydroxymethyltransferase	3-methyl-2-oxobutanoate hydroxymethyltransferase	T_RS00920	t0183	SPA_RS00950	SPA0188	STMMW_RS00925	STMMW_01881	panB	panB
STM474_RS00930	STM474_0192	folK			2-amino-4-hydroxy-6- hydroxymethyldihydropteridine diphosphokinase	2-amino-4-hydroxy-6-hydroxymethyldihydropteridine diphosphokinase	T_RS00960	t0191	SPA_RS00955	SPA0189	STMMW_RS00930	STMMW_01891	folK	folK
STM474_RS00935	STM474_0193	pcnB			polynucleotide adenylyltransferase PcnB	polynucleotide adenylyltransferase PcnB	T_RS00965	t0192	SPA_RS00960	SPA0190	STMMW_RS00935	STMMW_01901	pcnB	pcnB
STM474_RS00940	STM474_0194	gluQRS	yadB		tRNA glutamyl-Q(34) synthetase GluQRS	tRNA glutamyl-Q(34) synthetase GluQRS	T_RS00970	t0193	SPA_RS00965	SPA0191	STMMW_RS00940	STMMW_01911	yadB	gluQ
STM474_RS00945	STM474_0195	dksA		dksA-1	RNA polymerase-binding protein DksA	RNA polymerase-binding protein DksA	T_RS00975	t0194	SPA_RS00970	SPA0192	STMMW_RS00945	STMMW_01921	dksA	dksA
STM474_RS00950	STM474_0196	sfsA			DNA/RNA nuclease SfsA	DNA/RNA nuclease SfsA	T_RS00980	t0195	SPA_RS00975	SPA0193	STMMW_RS00950	STMMW_01931	sfsA	sfsA
STM474_RS00955	STM474_0197	thpR	ligT		RNA 2',3'-cyclic phosphodiesterase	RNA 2',3'-cyclic phosphodiesterase	T_RS00985	t0196	SPA_RS00980	SPA0194	STMMW_RS00955	STMMW_01941	ligT	thpR
STM474_RS00960	STM474_0198	hrpB			ATP-dependent helicase HrpB	ATP-dependent helicase HrpB	T_RS00990	t0197	SPA_RS00985	SPA0195	STMMW_RS00960	STMMW_01951	hrpB	hrpB
STM474_RS00965	STM474_0199	mrcB			bifunctional glycosyl transferase/transpeptidase	bifunctional glycosyl transferase/transpeptidase	T_RS00995	t0198	SPA_RS00990	SPA0196	STMMW_RS00965	STMMW_01961	mrcB	mrcB
STM474_RS00970	STM474_0200	fhuA			ferrichrome porin FhuA	ferrichrome porin FhuA					STMMW_RS00970	STMMW_01971	fhuA	fhuA
STM474_RS00975	STM474_0201	fhuC			Fe3+-hydroxamate ABC transporter ATP-binding protein FhuC	Fe3+-hydroxamate ABC transporter ATP-binding protein FhuC	T_RS01005	t0200	SPA_RS01000	SPA0198	STMMW_RS00975	STMMW_01981	fhuC	fhuC
STM474_RS00980	STM474_0202	fhuD			Fe(3+)-hydroxamate ABC transporter substrate-binding protein FhuD	Fe(3+)-hydroxamate ABC transporter substrate-binding protein FhuD	T_RS01010	t0201	SPA_RS01005	SPA0199	STMMW_RS00980	STMMW_01991	fhuD	fhuD
STM474_RS00985	STM474_0203	fhuB			Fe(3+)-hydroxamate ABC transporter permease FhuB	Fe(3+)-hydroxamate ABC transporter permease FhuB	T_RS01015	t0202	SPA_RS01010	SPA0200	STMMW_RS00985	STMMW_02001	fhuB	fhuB
STM474_RS00990	STM474_0204	stfA			fimbrial major subunit StfA	fimbrial major subunit StfA			SPA_RS01015	SPA0201	STMMW_RS00990	STMMW_02011	stfA	yfcV
STM474_RS00995	STM474_0205	stfC			fimbrial biogenesis outer membrane usher protein	Outer membrane usher protein FimD/PapC	T_RS14490	t2857	SPA_RS14290	SPA2813	STMMW_RS00995	STMMW_02021	stfC
STM474_RS01000	STM474_0206	stfD			fimbrial chaperone StfD	fimbrial chaperone StfD	T_RS14495	t2858	SPA_RS01025	SPA0203	STMMW_RS01000	STMMW_02031	stfD	yfcS
STM474_RS01005	STM474_0207	stfE			fimbrial protein	Pilin (type 1 fimbrial protein)	T_RS14500	t2859	SPA_RS01030	SPA0204	STMMW_RS01005	STMMW_02041	stfE	yfcR
STM474_RS01010	STM474_0208	stfF			fimbrial minor subunit StfF	fimbrial minor subunit StfF	T_RS14505	t2860	SPA_RS14305	SPA2816	STMMW_RS01010	STMMW_02051	stfF	yfcQ
STM474_RS01015	STM474_0209	stfG			fimbrial protein	Pilin (type 1 fimbrial protein)	T_RS14510	t2861	SPA_RS01040	SPA0206	STMMW_RS01015	STMMW_02061	stfG	yfcP
STM474_RS01020	STM474_0210	yadU			DUF2544 domain-containing protein	Uncharacterized protein YadU			SPA_RS01045	SPA0207	STMMW_RS01020	STMMW_02071	yadU	yfcO
STM474_RS01025	STM474_0211	hemL			glutamate-1-semialdehyde 2,1-aminomutase	glutamate-1-semialdehyde 2,1-aminomutase	T_RS01020	t0203	SPA_RS01050	SPA0208	STMMW_RS01025	STMMW_02081	hemL	hemL
STM474_RS01030	STM474_0212	clcA	yadQ		H(+)/Cl(-) exchange transporter ClcA	H(+)/Cl(-) exchange transporter ClcA	T_RS01025	t0204	SPA_RS01055	SPA0209	STMMW_RS01030	STMMW_02091	clcA	clcA
STM474_RS01035	STM474_0213	erpA			iron-sulfur cluster insertion protein ErpA	iron-sulfur cluster insertion protein ErpA	T_RS01030	t0205	SPA_RS01060	SPA0210	STMMW_RS01035	STMMW_02101	yadR	erpA
STM474_RS01040	STM474_0214	yads			TRIC cation channel family protein	Uncharacterized membrane protein YeiH	T_RS01035	t0206	SPA_RS01065	SPA0211	STMMW_RS01040	STMMW_02111	yadS	yadS
STM474_RS01045	STM474_0215	btuF			vitamin B12 ABC transporter substrate-binding protein BtuF	vitamin B12 ABC transporter substrate-binding protein BtuF	T_RS01040	t0207	SPA_RS01070	SPA0212	STMMW_RS01045	STMMW_02121	btuF	btuF
STM474_RS01050	STM474_0216	mtnN			5'-methylthioadenosine/S-adenosylhomocysteine nucleosidase	5'-methylthioadenosine/S-adenosylhomocysteine nucleosidase	T_RS01045	t0208	SPA_RS01075	SPA0213	STMMW_RS01050	STMMW_02131	pfs	mtn
STM474_RS01055	STM474_0217	dgt			dGTPase	dGTPase	T_RS01050	t0209	SPA_RS01080	SPA0214	STMMW_RS01055	STMMW_02141	dgt	dgt
STM474_RS01060	STM474_0218	degP	htrA		serine endoprotease DegP	serine endoprotease DegP	T_RS01055	t0210	SPA_RS01085	SPA0215	STMMW_RS01060	STMMW_02151	htrA	degP
STM474_RS01065	STM474_0219	cdaR			DNA-binding transcriptional regulator CdaR	DNA-binding transcriptional regulator CdaR	T_RS01060	t0211	SPA_RS01090	SPA0216	STMMW_RS01065	STMMW_02161	cdaR	cdaR
STM474_RS01070	STM474_0220	yaeh			DUF3461 family protein	DUF3461 domain-containing protein	T_RS01065	t0212	SPA_RS01095	SPA0217	STMMW_RS01070	STMMW_02171	yaeH	yaeH
STM474_RS01075	STM474_0221				MHS family MFS transporter	Major facilitator superfamily (MFS) profile domain-containing protein	T_RS01070	t0213	SPA_RS01100	SPA0218	STMMW_RS01075	STMMW_02181	STM0212	shiA
STM474_RS01080	STM474_0222	dapD			2,3,4,5-tetrahydropyridine-2,6-dicarboxylate N-succinyltransferase	2,3,4,5-tetrahydropyridine-2,6-dicarboxylate N-succinyltransferase	T_RS01075	t0214	SPA_RS01105	SPA0219	STMMW_RS01080	STMMW_02191	dapD	dapD
STM474_RS01085	STM474_0223	glnD			bifunctional uridylyltransferase/uridylyl-removing protein GlnD	bifunctional uridylyltransferase/uridylyl-removing protein GlnD	T_RS01080	t0215	SPA_RS01110	SPA0220	STMMW_RS01085	STMMW_02201	glnD	glnD
STM474_RS01090	STM474_0224	map			type I methionyl aminopeptidase	type I methionyl aminopeptidase	T_RS01085	t0216	SPA_RS01115	SPA0221	STMMW_RS01090	STMMW_02211	map	map
STM474_RS01095	STM474_0225	rpsB			30S ribosomal protein S2	30S ribosomal protein S2	T_RS01090	t0217	SPA_RS01120	SPA0223	STMMW_RS01095	STMMW_02221	rpsB	rpsB
STM474_RS01100	STM474_0226	tsf			elongation factor Ts	translation elongation factor Ts	T_RS01095	t0218	SPA_RS01125	SPA0224	STMMW_RS01100	STMMW_02231	tsf	tsf
STM474_RS01105	STM474_0227	pyrH			UMP kinase	UMP kinase	T_RS01100	t0219	SPA_RS01130	SPA0225	STMMW_RS01105	STMMW_02241	pyrH	pyrH
STM474_RS01110	STM474_0228	frr			ribosome recycling factor	ribosome recycling factor	T_RS01105	t0220	SPA_RS01135	SPA0226	STMMW_RS01110	STMMW_02251	frr	frr
STM474_RS01115	STM474_0229	ispC			1-deoxy-D-xylulose-5-phosphate reductoisomerase	1-deoxy-D-xylulose-5-phosphate reductoisomerase	T_RS01110	t0221	SPA_RS01140	SPA0227	STMMW_RS01115	STMMW_02261	dxr	dxr
STM474_RS01120	STM474_0230	ispU			(2E,6E)-farnesyl-diphosphate-specific ditrans,polycis-undecaprenyl-diphosphate synthase	(2E,6E)-farnesyl-diphosphate-specific ditrans,polycis-undecaprenyl-diphosphate synthase	T_RS01115	t0222	SPA_RS01145	SPA0228	STMMW_RS01120	STMMW_02271	uppS	ispU
STM474_RS01125	STM474_0231	cdsA			phosphatidate cytidylyltransferase	phosphatidate cytidylyltransferase	T_RS01120	t0223	SPA_RS01150	SPA0229	STMMW_RS01125	STMMW_02281	cdsA	cdsA
STM474_RS01130	STM474_0232	rseP	yaeL		sigma E protease regulator RseP	sigma E protease regulator RseP	T_RS01125	t0224	SPA_RS01155	SPA0230	STMMW_RS01130	STMMW_02291	yaeL	rseP
STM474_RS01135	STM474_0233	bamA			outer membrane protein assembly factor BamA	outer membrane protein assembly factor BamA	T_RS01130	t0225	SPA_RS01160	SPA0231	STMMW_RS01135	STMMW_02301	yaeT	bamA
STM474_RS01140	STM474_0234	skp			molecular chaperone Skp	molecular chaperone Skp	T_RS01135	t0226	SPA_RS01165	SPA0232	STMMW_RS01140	STMMW_02311	hlpA	skp
STM474_RS01145	STM474_0235	lpxD			UDP-3-O-(3-hydroxymyristoyl)glucosamine N-acyltransferase	UDP-3-O-(3-hydroxymyristoyl)glucosamine N-acyltransferase	T_RS01140	t0227	SPA_RS01170	SPA0233	STMMW_RS01145	STMMW_02321	lpxD	lpxD
STM474_RS01150	STM474_0236	fabZ			3-hydroxyacyl-ACP dehydratase FabZ	3-hydroxyacyl-ACP dehydratase FabZ	T_RS01145	t0228	SPA_RS01175	SPA0234	STMMW_RS01150	STMMW_02331	fabZ	fabZ
STM474_RS01155	STM474_0237	lpxA			acyl-ACP--UDP-N-acetylglucosamine O-acyltransferase	acyl-ACP--UDP-N-acetylglucosamine O-acyltransferase	T_RS01150	t0229	SPA_RS01180	SPA0235	STMMW_RS01155	STMMW_02341	lpxA	lpxA
STM474_RS01160	STM474_0238	lpxB			lipid-A-disaccharide synthase	lipid-A-disaccharide synthase	T_RS01155	t0230	SPA_RS01185	SPA0236	STMMW_RS01160	STMMW_02351	lpxB	lpxB
STM474_RS01165	STM474_0239	rnhB			ribonuclease HII	ribonuclease HII	T_RS01160	t0231	SPA_RS01190	SPA0237	STMMW_RS01165	STMMW_02361	rnhB	rnhB
STM474_RS01170	STM474_0240	dnaE			DNA polymerase III subunit alpha	DNA polymerase III subunit alpha	T_RS01165	t0232	SPA_RS01195	SPA0238	STMMW_RS01170	STMMW_02371	dnaE	dnaE
STM474_RS01175	STM474_0241	accA			acetyl-CoA carboxylase carboxyl transferase subunit alpha	acetyl-CoA carboxylase carboxyl transferase subunit alpha	T_RS01170	t0233	SPA_RS01200	SPA0239	STMMW_RS01175	STMMW_02381	accA	accA
STM474_RS01180	STM474_0242				chitinase	Chitodextrinase			SPA_RS01205	SPA0240	STMMW_RS01180	STMMW_02391	STM0233
STM474_RS01185	STM474_0243	ldcC			lysine decarboxylase LdcC	lysine decarboxylase LdcC	T_RS01185	t0236	SPA_RS01210	SPA0241	STMMW_RS01185	STMMW_02401	ldcC	ldcC
STM474_RS01190	STM474_0244	yaer			VOC family protein	VOC family protein	T_RS01190	t0237	SPA_RS01215	SPA0242	STMMW_RS01190	STMMW_02411	yaeR	yaeR
STM474_RS01195	STM474_0245	tilS			tRNA lysidine(34) synthetase TilS	tRNA lysidine(34) synthetase TilS	T_RS01195	t0238	SPA_RS01220	SPA0243	STMMW_RS01195	STMMW_02421	tilS	tilS
STM474_RS01200	STM474_0246	rof			Rho-binding antiterminator	Rho-binding antiterminator	T_RS01200	t0239	SPA_RS01225	SPA0244	STMMW_RS01200	STMMW_02431	rof	rof
STM474_RS01205	STM474_0247	yaep			YaeP family protein	YaeP family protein	T_RS01205	t0240	SPA_RS01230	SPA0245	STMMW_RS01205	STMMW_02441	yaeP	yaeP
STM474_RS01210	STM474_0248	yaeq			YaeQ family protein	Uncharacterized protein YaeQ	T_RS01210	t0241	SPA_RS01235	SPA0246	STMMW_RS01210	STMMW_02451	yaeQ	yaeQ
STM474_RS01215	STM474_0249	arfB	yaej		aminoacyl-tRNA hydrolase	alternative ribosome rescue aminoacyl-tRNA hydrolase ArfB	T_RS01215	t0242	SPA_RS01240	SPA0247	STMMW_RS01215	STMMW_02461	yaeJ	arfB
STM474_RS01220	STM474_0250	nlpE	cutF		envelope stress response activation lipoprotein NlpE	envelope stress response activation lipoprotein NlpE	T_RS01220	t0243	SPA_RS01245	SPA0248	STMMW_RS01220	STMMW_02471		nlpE
STM474_RS01225	STM474_0251	proS			proline--tRNA ligase	proline--tRNA ligase	T_RS01230	t0245	SPA_RS01250	SPA0249	STMMW_RS01225	STMMW_02481	proS	proS
STM474_RS01230	STM474_0252	tsaA	yaeB		tRNA (N6-threonylcarbamoyladenosine(37)-N6)-methyltransferase TrmO	tRNA (N6-threonylcarbamoyladenosine(37)-N6)-methyltransferase TrmO	T_RS01235	t0246	SPA_RS01255	SPA0250	STMMW_RS01230	STMMW_02491	yaeB	trmO
STM474_RS01235	STM474_0253	rcsF			Rcs stress response system protein RcsF	Rcs stress response system protein RcsF	T_RS01240	t0247	SPA_RS01260	SPA0251	STMMW_RS01235	STMMW_02501	rcsF	rcsF
STM474_RS01240	STM474_0254	metQ	yaeC		methionine ABC transporter substrate-binding lipoprotein MetQ	methionine ABC transporter substrate-binding lipoprotein MetQ	T_RS01245	t0248	SPA_RS01265	SPA0252	STMMW_RS01240	STMMW_02511	yaeC	metQ
STM474_RS01245	STM474_0255	metI	yaeE		methionine ABC transporter permease MetI	D-methionine transport system permease protein MetI	T_RS01250	t0249	SPA_RS01270	SPA0253	STMMW_RS01245	STMMW_02521	yaeE	metI
STM474_RS01250	STM474_0256	metN			methionine ABC transporter ATP-binding protein MetN	methionine ABC transporter ATP-binding protein MetN	T_RS01255	t0250	SPA_RS01275	SPA0254	STMMW_RS01250	STMMW_02531	metN1	metN
STM474_RS01255	STM474_0257	gmhB	yaeD		D-glycero-beta-D-manno-heptose 1,7-bisphosphate 7-phosphatase	D-glycero-beta-D-manno-heptose 1,7-bisphosphate 7-phosphatase	T_RS01260	t0251	SPA_RS01280	SPA0255	STMMW_RS01255		yaeD	gmhB
STM474_RS01260	STM474_r0259	rrs		rrs-1	16S ribosomal RNA	16S ribosomal RNA
STM474_RS01265	STM474_t0260				tRNA-Ile	tRNA-Ile
STM474_RS01270	STM474_t0261				tRNA-Ala	tRNA-Ala
STM474_RS01275	STM474_r0262	rrl		rrl-1	23S ribosomal RNA	23S ribosomal RNA
STM474_RS01280	STM474_r0264	rrf		rrf-1	5S ribosomal RNA	5S ribosomal RNA
STM474_RS01285	STM474_t0265				tRNA-Asp	tRNA-Asp
STM474_RS01290	STM474_0266	dkgB	yafB		2,5-didehydrogluconate reductase DkgB	2,5-didehydrogluconate reductase DkgB	T_RS13260	t2610	SPA_RS12740	SPA2514	STMMW_RS01290	STMMW_02541	dkgB	dkgB
STM474_RS01295	STM474_0267	yafC			LysR family transcriptional regulator	DNA-binding transcriptional regulator YafC	T_RS13255	t2609	SPA_RS12735	SPA2513	STMMW_RS01295	STMMW_02551	yafC	yafC
STM474_RS01300	STM474_0268	araJ		araJ-1	MFS transporter	putative arabinose efflux permease AraJ, MFS family	T_RS13250	t2608	SPA_RS12730	SPA2512	STMMW_RS01300	STMMW_02561	STM0257	ydhP
STM474_RS01305	STM474_0269	yafD			endonuclease/exonuclease/phosphatase family protein	endonuclease/exonuclease/phosphatase family protein	T_RS13245	t2607	SPA_RS12725	SPA2511	STMMW_RS01305	STMMW_02571	yafD	yafD
STM474_RS01310	STM474_0270	yafE			class I SAM-dependent methyltransferase	Ubiquinone/menaquinone biosynthesis C-methylase UbiE/MenG	T_RS13240	t2606	SPA_RS12720	SPA2510	STMMW_RS01310	STMMW_02581	yafE	yafE
STM474_RS01315	STM474_0271	mltD			murein transglycosylase D	murein transglycosylase D	T_RS13235	t2605	SPA_RS12715	SPA2509	STMMW_RS01315	STMMW_02591	dniR	mltD
STM474_RS01320	STM474_0272	gloB			hydroxyacylglutathione hydrolase	hydroxyacylglutathione hydrolase	T_RS13230	t2604	SPA_RS12710	SPA2508	STMMW_RS01320	STMMW_02601	gloB	gloB
STM474_RS01325	STM474_0273	yafS			class I SAM-dependent methyltransferase	Ubiquinone/menaquinone biosynthesis C-methylase UbiE/MenG	T_RS13225	t2603	SPA_RS12705	SPA2507	STMMW_RS01325	STMMW_02611	yafS	yafS
STM474_RS01330	STM474_0274	rnhA			ribonuclease HI	ribonuclease HI	T_RS13220	t2602	SPA_RS12700	SPA2506	STMMW_RS01330	STMMW_02621	rnhA	rnhA
STM474_RS01335	STM474_0275	dnaQ			DNA polymerase III subunit epsilon	DNA polymerase III subunit epsilon	T_RS13215	t2601	SPA_RS12695	SPA2505	STMMW_RS01335	STMMW_02631	dnaQ	dnaQ
STM474_RS01340	STM474_t0276				tRNA-Asp	tRNA-Asp
STM474_RS01345	STM474_0277	tssA1			ImpA family type VI secretion system protein	Type VI protein secretion system component TssA1/VasJ/EvfE, contains ImpA_N domain			SPA_RS12685	SPA2503	STMMW_RS01345	STMMW_02641	STM0266
STM474_RS01350	STM474_0278	tssG			type VI secretion system baseplate subunit TssG	sciB domain protein	T_RS13200	t2596	SPA_RS12680	SPA2502	STMMW_RS01350	STMMW_02651	STM0267
STM474_RS01355	STM474_0279	tssF	vasA		type VI secretion system baseplate subunit TssF	type VI secretion protein	T_RS13195	t2597	SPA_RS12675	SPA2501	STMMW_RS01355	STMMW_02661	STM0268
STM474_RS01360	STM474_0280	tssE			type VI secretion system baseplate subunit TssE	type VI secretion system baseplate subunit TssE	T_RS13190	t2595	SPA_RS12670	SPA2500	STMMW_RS01360	STMMW_02671	STM0269
STM474_RS01365	STM474_0281	sciE			hypothetical protein	impE family protein	T_RS13185	t2594	SPA_RS12665	SPA2499	STMMW_RS01365	STMMW_02691	STM0270
STM474_RS01370	STM474_0282	tagK			type VI secretion system-associated protein TagK	type VI secretion system-associated protein TagK	T_RS13180	t2593			STMMW_RS01370	STMMW_02701	STM0271
STM474_RS01380	STM474_0283	tssH			type VI secretion system ATPase TssH	ClpV1 family T6SS ATPase	T_RS13170	t2591	SPA_RS12650	SPA2496	STMMW_RS01380	STMMW_02711	STM0272
STM474_RS01385	STM474_0284	tssB			type VI secretion system contractile sheath small subunit	type VI secretion system-associated protein	T_RS13155	t2588	SPA_RS12635	SPA2493	STMMW_RS01385	STMMW_02731	STM0273
STM474_RS01390	STM474_0285	tssC			type VI secretion system contractile sheath large subunit	EvpB family type VI secretion protein			SPA_RS12630	SPA2492	STMMW_RS01390	STMMW_02741	STM0274
STM474_RS01395	STM474_0287				hypothetical protein	Cytoplasmic protein			SPA_RS12620	SPA2490	STMMW_RS01395	STMMW_02771	STM0275
STM474_RS01400	STM474_0288				type VI secretion system tube protein Hcp	Hcp1 family type VI secretion system effector	T_RS13135	t2584	SPA_RS12615	SPA2489	STMMW_RS01400	STMMW_02791	STM0276
STM474_RS01405	STM474_0289	tae4			type VI secretion system amidase effector protein Tae4	type VI secretion system effector tae4, L,D-endopeptidase			SPA_RS12610	SPA2487	STMMW_RS01405	STMMW_02811	STM0277
STM474_RS01410	STM474_0290				type VI secretion system amidase immunity protein Tai4	putative periplasmic protein			SPA_RS12605	SPA2486	STMMW_RS01410	STMMW_02831	STM0278
STM474_RS01415	STM474_0291	hcp		hcp-1	type VI secretion system tube protein Hcp	Hcp1 family type VI secretion system effector			SPA_RS12600	SPA2485	STMMW_RS01415	STMMW_02841	STM0279
STM474_RS01420	STM474_0292	tssJ			type VI secretion system lipoprotein TssJ	type VI secretion system-associated lipoprotein	T_RS13130	t2583	SPA_RS12595	SPA2484	STMMW_RS01420	STMMW_02851	STM0280
STM474_RS01425	STM474_0293	tssK			type VI secretion system baseplate subunit TssK	type VI secretion system-associated protein	T_RS13125	t2582	SPA_RS12590	SPA2483	STMMW_RS01425	STMMW_02861	STM0281
STM474_RS01430	STM474_0294	tssL			type VI secretion system protein TssL, long form	type IVB secretion system protein IcmH/DotU	T_RS13120	t2581	SPA_RS12585	SPA2482	STMMW_RS01430	STMMW_02871	STM0282
STM474_RS01435	STM474_0295				membrane protein	Rap1a immunity protein domain-containing protein	T_RS13115	t2580	SPA_RS12580	SPA2481	STMMW_RS01435	STMMW_02881	STM0283
STM474_RS01440	STM474_0296	sciR			Shiga toxin A subunit	Shiga toxin A subunit			SPA_RS12575	SPA2480	STMMW_RS01440	STMMW_02891	STM0284
STM474_RS01445	STM474_0297	tssM	sciS		type VI secretion system membrane subunit TssM	type VI secretion system membrane subunit TssM			SPA_RS12570	SPA2479	STMMW_RS01445	STMMW_02901	STM0285
STM474_RS01450	STM474_0298				DUF2094 domain-containing protein	DUF2094 domain-containing protein	T_RS13100	t2577	SPA_RS12565	SPA2478	STMMW_RS01450	STMMW_02911	STM0286
STM474_RS01455	STM474_0299				DUF2195 family protein	putative periplasmic protein	T_RS13085	t2574			STMMW_RS01455	STMMW_02921	STM0287
STM474_RS01460	STM474_0300	tlde1			DUF2778 domain-containing protein	type VI secretion system effector tlde1, L,D-transpeptidase	T_RS13080	t2573			STMMW_RS01460	STMMW_02931	STM0288
STM474_RS01465	STM474_0301	vgrG			type VI secretion system tip protein VgrG	type VI secretion protein Vgr	T_RS13070	t2571	SPA_RS12530	SPA2471	STMMW_RS01465	STMMW_02941	vgr
STM474_RS01470	STM474_0302				DcrB-related protein	DUF1795 domain-containing protein	T_RS13065	t2570			STMMW_RS01470	STMMW_02951	STM0290
STM474_RS01475	STM474_0303	rhs1			PAAR domain-containing protein	Type IV secretion protein Rhs	T_RS13060	t2569	SPA_RS12520		STMMW_RS01475	STMMW_02961	STM0291	rhsD
STM474_RS01480					hypothetical protein	hypothetical protein					STMMW_RS01480	STMMW_02971
STM474_RS01485	STM474_0304				RHS domain-containing protein		T_RS01485	t0293	SPA_RS01485	SPA0298	STMMW_RS01485	STMMW_02981
STM474_RS01490	STM474_0305	sciX			hypothetical protein	Cytoplasmic protein					STMMW_RS01490	STMMW_02991	STM0293
STM474_RS01495	STM474_0306				immunity 26/phosphotriesterase HocA family protein	Phosphotriesterase					STMMW_RS01495	STMMW_03021	STM0294
STM474_RS01500	STM474_0307	symE		symE-1	SymE family type I addiction module toxin	Type I addiction module toxin, SymE family			SPA_RS12500		STMMW_RS01500	STMMW_03041
STM474_RS01505	STM474_0308				hypothetical protein	Cytoplasmic protein			SPA_RS12495	SPA2468	STMMW_RS01510	STMMW_03051	STM0295
STM474_RS01525	STM474_0313	safA			Saf-pilin pilus formation protein SafA	Pilus assembly protein	T_RS13015	t2561	SPA_RS12475	SPA2464	STMMW_RS01530	STMMW_03091	safA
STM474_RS01530	STM474_0314	papD	safB		pili assembly chaperone PapD	pili assembly chaperone SafB	T_RS13005	t2559	SPA_RS12465	SPA2463	STMMW_RS01535	STMMW_03101	safB
STM474_RS01535	STM474_0315	safC			fimbrial biogenesis outer membrane usher protein	fimbrial biogenesis outer membrane usher protein	T_RS13000	t2558	SPA_RS12460	SPA2462	STMMW_RS01540	STMMW_03111	safC
STM474_RS01540	STM474_0316	safD			pilin structural protein SafD	Pilin structural protein SafD	T_RS12995	t2557	SPA_RS12455	SPA2461	STMMW_RS01545	STMMW_03121	safD
STM474_RS01545	STM474_0317	ybeJ			polysaccharide deacetylase family protein	Peptidoglycan/xylan/chitin deacetylase, PgdA/NodB/CDA1 family	T_RS12990	t2556	SPA_RS12450	SPA2460	STMMW_RS01550	STMMW_03131	ybeJ	pgaB
STM474_RS01550					PerC family transcriptional regulator	Ash family protein	T_RS01550	t0307	SPA_RS01550	SPA0312	STMMW_RS01550	STMMW_03131
STM474_RS01560	STM474_0319	sinR			LysR family transcriptional regulator	putative HTH-type transcriptional regulator SinR	T_RS12975	t2554	SPA_RS12435	SPA2459	STMMW_RS01565	STMMW_03151	sinR
STM474_RS01565	STM474_0320				hypothetical protein		T_RS12925		SPA_RS12430	SPA2458	STMMW_RS01570	STMMW_03161	STM0305
STM474_RS01570	STM474_0321	pagN			adhesin/invasin protein PagN	adhesin/invasin protein PagN	T_RS12920	t2544	SPA_RS12380	SPA2449	STMMW_RS01575	STMMW_03171	iviVI-A
STM474_RS01575	STM474_0322	cpxP		cpxP-1	Spy/CpxP family protein refolding chaperone	Periplasmic chaperone Spy, Spy/CpxP family	T_RS12915	t2543	SPA_RS12375	SPA2448	STMMW_RS01580	STMMW_03181	STM0307
STM474_RS01580	STM474_0323	yafv			amidohydrolase	amidohydrolase	T_RS12910	t2542	SPA_RS12370	SPA2447	STMMW_RS01585	STMMW_03191	yafV	yafV
STM474_RS01585	STM474_0324	fadE	yafH		acyl-CoA dehydrogenase FadE	acyl-CoA dehydrogenase FadE	T_RS12905	t2541	SPA_RS12365	SPA2446	STMMW_RS01590	STMMW_03201	yafH	fadE
STM474_RS01590	STM474_0325	lpcA			D-sedoheptulose 7-phosphate isomerase	D-sedoheptulose 7-phosphate isomerase	T_RS12900	t2540	SPA_RS12360	SPA2445	STMMW_RS01595	STMMW_03211	ghmA	gmhA
STM474_RS01595	STM474_0326	yafJ			class II glutamine amidotransferase	putative glutamine amidotransferase YafJ	T_RS12895	t2539	SPA_RS12355	SPA2444	STMMW_RS01600	STMMW_03221	yafJ	yafJ
STM474_RS01600	STM474_0327				murein L,D-transpeptidase	peptidoglycan meso-diaminopimelic acid protein amidase	T_RS12890	t2538	SPA_RS12350	SPA2443	STMMW_RS01605	STMMW_03231	yafK	dpaA
STM474_RS01605	STM474_0328	dinB	dinP		DNA polymerase IV	DNA polymerase IV	T_RS12885	t2537	SPA_RS12345	SPA2442	STMMW_RS01610	STMMW_03241	dinP	dinB
STM474_RS01610	STM474_0329				RNA ligase RtcB family protein		T_RS01610	t0319	SPA_RS01610	SPA0324	STMMW_RS01610	STMMW_03241
STM474_RS01615	STM474_0330	prfH			peptide chain release factor H	peptide chain release factor H	T_RS12875	t2535	SPA_RS12335	SPA2440	STMMW_RS01620	STMMW_03261	prfH
STM474_RS01620	STM474_0331	pepD			cytosol nonspecific dipeptidase	cytosol nonspecific dipeptidase	T_RS12870	t2534	SPA_RS12330	SPA2439	STMMW_RS01625	STMMW_03271	pepD	pepD
STM474_RS01625	STM474_0332	gpt			xanthine phosphoribosyltransferase	xanthine phosphoribosyltransferase	T_RS12865	t2533	SPA_RS12325	SPA2438	STMMW_RS01630	STMMW_03281	gpt	gpt
STM474_RS01630	STM474_0333	frsA	yafA		esterase FrsA	esterase FrsA	T_RS12860	t2532	SPA_RS12320	SPA2437	STMMW_RS01635	STMMW_03291	yafA	frsA
STM474_RS01635	STM474_0334	crl	crI		sigma factor-binding protein Crl	sigma factor-binding protein Crl	T_RS12855	t2531	SPA_RS12315	SPA2436	STMMW_RS01640	STMMW_03301	crl
STM474_RS01640	STM474_0335	phoE			phosphoporin PhoE	phosphoporin PhoE	T_RS12850	t2530	SPA_RS12310	SPA2435	STMMW_RS01645	STMMW_03311	phoE	phoE
STM474_RS01645	STM474_0337	proB			glutamate 5-kinase	Glutamate 5-kinase	T_RS12845	t2529	SPA_RS12305	SPA2434	STMMW_RS01650	STMMW_03321	proB	proB
STM474_RS01650	STM474_0338	proA			glutamate-5-semialdehyde dehydrogenase	glutamate-5-semialdehyde dehydrogenase	T_RS12840	t2528	SPA_RS12300	SPA2433	STMMW_RS01655	STMMW_03331	proA	proA
STM474_RS01655	STM474_t0339	trnT		trnT-1	tRNA-Thr	tRNA-Thr(cgt)
STM474_RS01660	STM474_0340				IS3 family transposase		T_RS01660	t0329	SPA_RS01660	SPA0335	STMMW_RS01660
STM474_RS01675	STM474_0342	yoac			DUF1889 family protein	DUF1889 domain-containing protein					STMMW_RS01975	STMMW_03971	STM0327	yoaC
STM474_RS01680	STM474_0343	araJ		araJ-2	MFS transporter	putative arabinose efflux permease AraJ, MFS family					STMMW_RS01980	STMMW_03981	STM0328
STM474_RS01685	STM474_0344	leuC		leuC-2	3-isopropylmalate dehydratase large subunit		T_RS01685	t0334	SPA_RS00575	SPA0113	STMMW_RS01685	STMMW_03391	leuC	leuC
STM474_RS01690	STM474_0345	leuD		leuD-2	3-isopropylmalate dehydratase small subunit	3-isopropylmalate dehydratase small subunit 2					STMMW_RS01990	STMMW_04001	STM0330
STM474_RS01695	STM474_0346	ycgM		ycgM-1	fumarylacetoacetate hydrolase family protein	2-keto-4-pentenoate hydratase/2-oxohepta-3-ene-1,7-dioic acid hydratase (catechol pathway)					STMMW_RS01995	STMMW_04011	STM0331
STM474_RS01700	STM474_0347	menH		menH-1	alpha/beta hydrolase	2-succinyl-6-hydroxy-2,4-cyclohexadiene-1-carboxylate synthase MenH and related esterases, alpha/beta hydrolase fold					STMMW_RS02000	STMMW_04021	STM0332
STM474_RS01705	STM474_0348	lysR		lysR-3	LysR family transcriptional regulator	DNA-binding transcriptional regulator, LysR family					STMMW_RS02005	STMMW_04031	STM0333	ttdR
STM474_RS01715	STM474_0350				outer membrane protein	Outer membrane protein	T_RS12830	t2526	SPA_RS11995	SPA2384	STMMW_RS02015	STMMW_04051	STM0335
STM474_RS01720	STM474_0351	stbE			fimbrial assembly chaperone	fimbrial biogenesis chaperone StbE	T_RS12825	t2525	SPA_RS11990	SPA2383	STMMW_RS02020	STMMW_04061	stbE
STM474_RS01725	STM474_0352	stbD			fimbrial usher protein StbD	fimbrial usher protein StbD	T_RS12820	t2524	SPA_RS11985	SPA2382	STMMW_RS02025	STMMW_04071	stbD
STM474_RS01730	STM474_0353	stbC			fimbrial outer membrane usher protein	fimbrial outer membrane usher protein			SPA_RS11980	SPA2381	STMMW_RS02030	STMMW_04081	stbC
STM474_RS01735	STM474_0354	stbB			fimbrial chaperone	fimbrial biogenesis chaperone StbB	T_RS12810	t2522	SPA_RS11975	SPA2380	STMMW_RS02035	STMMW_04091	stbB	yadV
STM474_RS01740	STM474_0355	stbA			type 1 fimbrial protein	Pilin (type 1 fimbrial protein)	T_RS12805	t2521	SPA_RS11970	SPA2379	STMMW_RS02040	STMMW_04101	stbA
STM474_RS01745	STM474_0356	cadC1		cadC1-4	membrane protein	DNA-binding winged helix-turn-helix (wHTH) domain	T_RS12800	t2520	SPA_RS11965	SPA2378	STMMW_RS02045	STMMW_04111	STM0341
STM474_RS01755	STM474_0357				EAL domain-containing protein	Redox-sensing c-di-GMP phosphodiesterase, contains CSS-motif and EAL domains	T_RS12790	t2518	SPA_RS11955	SPA2376	STMMW_RS02055	STMMW_04131	STM0343
STM474_RS01760	STM474_0358	cadC1		cadC1-5	transcriptional regulator	DNA-binding winged helix-turn-helix (wHTH) domain	T_RS12785	t2517	SPA_RS11950	SPA2375	STMMW_RS02060	STMMW_04141	STM0344
STM474_RS01765	STM474_0359				hypothetical protein	Inner membrane protein	T_RS25530		SPA_RS11945	SPA2374	STMMW_RS02065	STMMW_04151	STM0345
STM474_RS01770	STM474_0360	lomR		lomR-1	Ail/Lom family outer membrane beta-barrel protein	Opacity protein LomR and related surface antigens	T_RS12775	t2515	SPA_RS11940	SPA2373	STMMW_RS02070	STMMW_04161	STM0346
STM474_RS01775	STM474_0361	csgD		csgD-1	helix-turn-helix transcriptional regulator	DNA-binding transcriptional regulator, CsgD family	T_RS12770	t2514	SPA_RS11935	SPA2372	STMMW_RS02075	STMMW_04171	STM0347
STM474_RS01780	STM474_0362				membrane protein		T_RS12765	t2513	SPA_RS11930	SPA2371	STMMW_RS02080	STMMW_04181	STM0348
STM474_RS01785	STM474_0363				DUF4156 domain-containing protein	DUF4156 domain-containing protein	T_RS12760	t2512	SPA_RS11925	SPA2370	STMMW_RS02085	STMMW_04191	STM0349
STM474_RS01790	STM474_0364	mdsC			multidrug efflux transporter outer membrane subunit MdsC	multidrug efflux transporter outer membrane subunit MdsC	T_RS12755	t2511			STMMW_RS02090	STMMW_04201	STM0350	cusC
STM474_RS01795	STM474_0365	mdsB			multidrug efflux RND transporter permease subunit MdsB	multidrug efflux RND transporter permease subunit MdsB					STMMW_RS02095	STMMW_04211	STM0351
STM474_RS01800	STM474_0366	mdsA			multidrug efflux RND transporter periplasmic adaptor subunit MdsA	multidrug efflux RND transporter periplasmic adaptor subunit MdsA					STMMW_RS02100	STMMW_04221	STM0352
STM474_RS01805	STM474_0367	golT			gold/copper-translocating P-type ATPase GolT	gold/copper-translocating P-type ATPase GolT					STMMW_RS02105	STMMW_04231	STM0353
STM474_RS01810	STM474_0368	golS			Au(I) sensor transcriptional regulator GolS	Au(I) sensor transcriptional regulator GolS					STMMW_RS02110	STMMW_04241	STM0354
STM474_RS01815	STM474_0369	golB			gold resistance metallochaperone GolB	gold resistance metallochaperone GolB	T_RS12750		SPA_RS11915		STMMW_RS02115	STMMW_04251	STM0355
STM474_RS01825	STM474_0370	araJ		araJ-3	MFS transporter	putative arabinose efflux permease AraJ, MFS family	T_RS12740	t2508	SPA_RS11905	SPA2367	STMMW_RS02125	STMMW_04261	STM0356
STM474_RS01830	STM474_0371	mod			site-specific DNA-methyltransferase	Type III restriction-modification enzyme StyLTI Mod subunit	T_RS12735	t2507	SPA_RS11900	SPA2366	STMMW_RS02130	STMMW_04271	mod
STM474_RS01835	STM474_0372	res			type III restriction-modification system endonuclease	type III restriction-modification system endonuclease	T_RS12730	t2506	SPA_RS11895	SPA2365	STMMW_RS02135	STMMW_04281	res
STM474_RS01840	STM474_0373	ssaA			hypothetical protein	Cytoplasmic protein	T_RS12725	t2505	SPA_RS11890	SPA2364	STMMW_RS02140	STMMW_04291	STM0359
STM474_RS01845	STM474_0374	cydA2			cytochrome ubiquinol oxidase subunit I	Cytochrome bd-type quinol oxidase, subunit 1	T_RS12720	t2504	SPA_RS11885	SPA2363	STMMW_RS02145	STMMW_04301	STM0360
STM474_RS01850	STM474_0375	cydB		cydB-1	cytochrome d ubiquinol oxidase subunit II	cytochrome d ubiquinol oxidase subunit II	T_RS12715	t2503	SPA_RS11880	SPA2362	STMMW_RS02150	STMMW_04311	STM0361
STM474_RS01855	STM474_0376				DUF2474 domain-containing protein	DUF2474 domain-containing protein	T_RS12710		SPA_RS11875		STMMW_RS02155		STM0362
STM474_RS01860	STM474_0378	araC		araC-2	helix-turn-helix domain-containing protein	AraC-type DNA-binding domain and AraC-containing proteins	T_RS12705	t2501	SPA_RS11870	SPA2360	STMMW_RS02160	STMMW_04331	STM0363
STM474_RS01865	STM474_0379	foxA			ferrioxamine B receptor FoxA	ferrioxamine B receptor FoxA	T_RS12700	t2500	SPA_RS11865	SPA2359	STMMW_RS02165	STMMW_04341	foxA
STM474_RS01870	STM474_0380	yahN			LysE family transporter	Threonine/homoserine/homoserine lactone efflux protein	T_RS12695	t2499	SPA_RS11860	SPA2358	STMMW_RS02170	STMMW_04351	yahN	yahN
STM474_RS01875	STM474_0381	yahO			DUF1471 domain-containing protein	DUF1471 domain-containing protein	T_RS12690	t2498	SPA_RS11855	SPA2357	STMMW_RS02175	STMMW_04361	yahO	yahO
STM474_RS01880	STM474_0382	prpR			propionate catabolism operon regulatory protein PrpR	propionate catabolism operon regulatory protein PrpR	T_RS12685	t2497	SPA_RS11850	SPA2356	STMMW_RS02180	STMMW_04371	prpR	prpR
STM474_RS01885	STM474_0383	prpB			methylisocitrate lyase	methylisocitrate lyase	T_RS12680	t2496	SPA_RS11845	SPA2355	STMMW_RS02185	STMMW_04381	prpB	prpB
STM474_RS01890	STM474_0384	prpC			2-methylcitrate synthase	2-methylcitrate synthase	T_RS12675	t2495	SPA_RS11840	SPA2354	STMMW_RS02190	STMMW_04391	prpC	prpC
STM474_RS01895	STM474_0385	prpD			bifunctional 2-methylcitrate dehydratase/aconitate hydratase	bifunctional 2-methylcitrate dehydratase/aconitate hydratase	T_RS12670	t2494	SPA_RS11835	SPA2353	STMMW_RS02195	STMMW_04401	prpD	prpD
STM474_RS01900	STM474_0386	prpE			propionate--CoA ligase	propionate--CoA ligase	T_RS12665	t2493	SPA_RS11830	SPA2352	STMMW_RS02200	STMMW_04411	prpE	prpE
STM474_RS01905	STM474_0387	hemB			porphobilinogen synthase	porphobilinogen synthase	T_RS12660	t2492	SPA_RS11825	SPA2351	STMMW_RS02205	STMMW_04421	hemB	hemB
STM474_RS01910	STM474_0388	yaiU			autotransporter outer membrane beta-barrel domain-containing protein	Uncharacterized protein YaiT	T_RS12655	t2491	SPA_RS11820	SPA2350	STMMW_RS02210	STMMW_04431	yaiU
STM474_RS01915	STM474_0389	iprA	yaiV	iprA-1	hydrogen peroxide resistance inhibitor IprA	hydrogen peroxide resistance inhibitor IprA	T_RS12650	t2490	SPA_RS11815	SPA2349	STMMW_RS02215	STMMW_04441	iprA	iprA
STM474_RS01920	STM474_0390	ampH			D-alanyl-D-alanine- carboxypeptidase/endopeptidase AmpH	D-alanyl-D-alanine-carboxypeptidase/endopeptidase AmpH	T_RS12645	t2489	SPA_RS11810	SPA2348	STMMW_RS02220	STMMW_04451	ampH	ampH
STM474_RS01925	STM474_0391	sbmA			peptide antibiotic transporter SbmA	peptide antibiotic transporter SbmA	T_RS12640	t2488	SPA_RS11805	SPA2347	STMMW_RS02225	STMMW_04461	sbmA	sbmA
STM474_RS01930	STM474_0392	yaiW			surface-exposed outer membrane lipoprotein YaiW	surface-exposed outer membrane lipoprotein YaiW	T_RS12635	t2487	SPA_RS11800	SPA2346	STMMW_RS02230	STMMW_04471	yaiW	yaiW
STM474_RS01935	STM474_0393	yaiY			DUF2755 family protein	DUF2755 domain-containing protein	T_RS12630	t2486	SPA_RS11795	SPA2345	STMMW_RS02235	STMMW_04481	yaiY	yaiY
STM474_RS01940	STM474_0394	yaiZ			DUF2754 family protein	DUF2754 domain-containing protein	T_RS12625	t2485	SPA_RS11790	SPA2344	STMMW_RS02240	STMMW_04491	yaiZ	yaiZ
STM474_RS01945	STM474_0395	ddlA	ddl		D-alanine--D-alanine ligase	D-alanine--D-alanine ligase	T_RS12620	t2484			STMMW_RS02245	STMMW_04501	ddlA	ddlA
STM474_RS01950	STM474_0396				extensin family protein	Uncharacterized conserved protein, contains Extensin-like_C domain	T_RS12615	t2483	SPA_RS11780	SPA2342	STMMW_RS02250	STMMW_04511	STM0381
STM474_RS01955	STM474_0397	mdtG		araJ-10	multidrug efflux MFS transporter	putative arabinose efflux permease AraJ, MFS family	T_RS12610	t2482	SPA_RS11775	SPA2341	STMMW_RS02255	STMMW_04521	mdtG
STM474_RS01960	STM474_0398	irap		irap-1	anti-adapter protein IraP	anti-adapter protein IraP	T_RS12605	t2481	SPA_RS11770	SPA2340	STMMW_RS02260	STMMW_04531	yaiB	iraP
STM474_RS01965	STM474_0400	psiF			phosphate starvation-inducible protein PsiF	phosphate starvation-inducible protein PsiF	T_RS12600	t2480	SPA_RS11765	SPA2339	STMMW_RS02265	STMMW_04541	psiF	psiF
STM474_RS01970	STM474_0401	adrA-2	yaiC		diguanylate cyclase AdrA	diguanylate cyclase AdrA	T_RS12595	t2479	SPA_RS11760	SPA2338	STMMW_RS02270	STMMW_04551	yaiC	dgcC
STM474_RS01975	STM474_0402	proC			pyrroline-5-carboxylate reductase	pyrroline-5-carboxylate reductase	T_RS12590	t2478	SPA_RS11755	SPA2337	STMMW_RS02275	STMMW_04561	proC	proC
STM474_RS01980	STM474_0404	yaiI			YaiI/YqxD family protein	YaiI/YqxD family protein	T_RS12585	t2477	SPA_RS11750	SPA2336	STMMW_RS02280	STMMW_04571	yaiI	yaiI
STM474_RS01985	STM474_0405	aroL			shikimate kinase AroL	shikimate kinase AroL	T_RS12580	t2476	SPA_RS11745	SPA2335	STMMW_RS02285	STMMW_04581	aroL	aroL
STM474_RS01990	STM474_0406	yaia			hypothetical protein	Uncharacterized protein YaiA	T_RS12575	t2475	SPA_RS11740	SPA2334	STMMW_RS02290	STMMW_04591	yaiA	yaiA
STM474_RS01995	STM474_0407	arom			AroM family protein	AroM protein			SPA_RS11735	SPA2333	STMMW_RS02295	STMMW_04601	aroM	aroM
STM474_RS02000	STM474_0408	ppnP	yaie		pyrimidine/purine nucleoside phosphorylase	pyrimidine/purine nucleoside phosphorylase	T_RS12565	t2473	SPA_RS11730	SPA2332	STMMW_RS02300	STMMW_04611	ppnP	ppnP
STM474_RS02005	STM474_0409	rdgC			recombination-associated protein RdgC	recombination-associated protein RdgC	T_RS12560	t2472	SPA_RS11725	SPA2331	STMMW_RS02305	STMMW_04621	rdgC	rdgC
STM474_RS02010	STM474_0410	mak	yajF		fructokinase	fructokinase	T_RS12555	t2471	SPA_RS11720	SPA2330	STMMW_RS02310	STMMW_04631	yajF	mak
STM474_RS02015	STM474_0411	araJ		araJ-4	MFS transporter AraJ	MFS transporter AraJ			SPA_RS11715	SPA2329	STMMW_RS02315	STMMW_04641	araJ	araJ
STM474_RS02020	STM474_0412	sbcC			exonuclease subunit SbcC	exonuclease subunit SbcC			SPA_RS11710	SPA2328	STMMW_RS02320	STMMW_04651	sbcC	sbcC
STM474_RS02025	STM474_0413	sbcD			exonuclease subunit SbcD	exonuclease subunit SbcD	T_RS12540	t2468	SPA_RS11705	SPA2327	STMMW_RS02325	STMMW_04661	sbcD	sbcD
STM474_RS02035	STM474_0415	phoB			phosphate response regulator transcription factor PhoB	Phosphate regulon transcriptional regulatory protein PhoB	T_RS12530	t2467	SPA_RS11695	SPA2326	STMMW_RS02335	STMMW_04671	phoB	phoB
STM474_RS02040	STM474_0416	phoR			phosphate regulon sensor histidine kinase PhoR	phosphate regulon sensor histidine kinase PhoR	T_RS12525	t2466	SPA_RS11690	SPA2325	STMMW_RS02340	STMMW_04681	phoR	phoR
STM474_RS02045	STM474_0418	brnQ			branched-chain amino acid transporter carrier protein BrnQ	branched-chain amino acid transporter carrier protein BrnQ	T_RS12520	t2465	SPA_RS11685	SPA2324	STMMW_RS02345	STMMW_04691	brnQ	brnQ
STM474_RS02050	STM474_0419	proY			proline-specific permease ProY	proline-specific permease ProY	T_RS12510	t2463	SPA_RS11680	SPA2323	STMMW_RS02350	STMMW_04701	proY	proY
STM474_RS02055	STM474_0420	malZ			maltodextrin glucosidase	maltodextrin glucosidase	T_RS12505	t2462	SPA_RS11675	SPA2322	STMMW_RS02355	STMMW_04711	malZ	malZ
STM474_RS02060	STM474_0421	ahpC		ahpC-1	peroxiredoxin	Alkyl hydroperoxide reductase subunit AhpC (peroxiredoxin)	T_RS12500	t2461	SPA_RS11670	SPA2321	STMMW_RS02360	STMMW_04721	STM0402
STM474_RS02065	STM474_0422	acpH	yajB		ACP phosphodiesterase	ACP phosphodiesterase	T_RS12495	t2460	SPA_RS11665	SPA2320	STMMW_RS02365	STMMW_04731	yajB	acpH
STM474_RS02070	STM474_0423	queA			tRNA preQ1(34) S-adenosylmethionine ribosyltransferase-isomerase QueA	tRNA preQ1(34) S-adenosylmethionine ribosyltransferase-isomerase QueA	T_RS12490	t2459	SPA_RS11660	SPA2319	STMMW_RS02370	STMMW_04741	queA	queA
STM474_RS02075	STM474_0424	tgt			tRNA guanosine(34) transglycosylase Tgt	tRNA guanosine(34) transglycosylase Tgt	T_RS12485	t2458	SPA_RS11655	SPA2318	STMMW_RS02375	STMMW_04751	tgt	tgt
STM474_RS02080	STM474_0425	yajC			preprotein translocase subunit YajC	preprotein translocase subunit YajC	T_RS12480	t2457	SPA_RS11650	SPA2317	STMMW_RS02380	STMMW_04761	yajC	yajC
STM474_RS02085	STM474_0426	secD			protein translocase subunit SecD	Protein translocase subunit SecD	T_RS12475	t2456	SPA_RS11645	SPA2316	STMMW_RS02385	STMMW_04771	secD	secD
STM474_RS02090	STM474_0427	secF			protein translocase subunit SecF	Protein translocase subunit SecF	T_RS12470	t2455	SPA_RS11640	SPA2315	STMMW_RS02390	STMMW_04781	secF	secF
STM474_RS02095	STM474_0428	vOC			VOC family protein	Lactoylglutathione lyase-related enzyme, vicinal oxygen chelate (VOC) family	T_RS12465	t2454	SPA_RS11635	SPA2314	STMMW_RS02395	STMMW_04791	STM0409
STM474_RS02100	STM474_0429	birA		yobV-1	YafY family transcriptional regulator	putative DNA-binding transcriptional regulator YobV, contains HTH and WYL domains	T_RS12460	t2453	SPA_RS11630	SPA2313	STMMW_RS02400	STMMW_04801	STM0410
STM474_RS02105	STM474_0430	yajD			HNH nuclease family protein	HNH nuclease YajD	T_RS12455	t2452	SPA_RS11625	SPA2312	STMMW_RS02405	STMMW_04811	yajD	yajD
STM474_RS02115	STM474_0432	tsx			nucleoside-specific channel-forming protein Tsx	Nucleoside-specific channel-forming protein Tsx	T_RS12445	t2450	SPA_RS11615	SPA2310	STMMW_RS02415	STMMW_04831	tsx	tsx
STM474_RS02120	STM474_0433	yaji			DUF3251 domain-containing protein	DUF3251 domain-containing protein	T_RS12440	t2449	SPA_RS11610	SPA2309	STMMW_RS02420	STMMW_04841	yajI	yajI
STM474_RS02125	STM474_0435	nrdR	ybaD		transcriptional regulator NrdR	transcriptional regulator NrdR	T_RS12435	t2448	SPA_RS11605	SPA2308	STMMW_RS02425	STMMW_04851	ybaD	nrdR
STM474_RS02130	STM474_0436	ribD			bifunctional diaminohydroxyphosphoribosylaminopyrimidine deaminase/5-amino-6-(5-phosphoribosylamino)uracil reductase RibD	bifunctional diaminohydroxyphosphoribosylaminopyrimidine deaminase/5-amino-6-(5-phosphoribosylamino)uracil reductase RibD	T_RS12430	t2447	SPA_RS11600	SPA2307	STMMW_RS02430	STMMW_04861	ribD	ribD
STM474_RS02135	STM474_0437	ribE		ribE-1	6,7-dimethyl-8-ribityllumazine synthase	6,7-dimethyl-8-ribityllumazine synthase	T_RS12425	t2446	SPA_RS11595	SPA2306	STMMW_RS02435	STMMW_04871	ribH	ribE
STM474_RS02140	STM474_0438	nusB			transcription antitermination factor NusB	transcription antitermination factor NusB	T_RS12420	t2445	SPA_RS11590	SPA2305	STMMW_RS02440	STMMW_04881	nusB	nusB
STM474_RS02145	STM474_0439	thiL			thiamine-phosphate kinase	thiamine-phosphate kinase	T_RS12415	t2444	SPA_RS11585	SPA2304	STMMW_RS02445	STMMW_04891	thiL	thiL
STM474_RS02150	STM474_0440	pgpA			phosphatidylglycerophosphatase A	phosphatidylglycerophosphatase A	T_RS12410	t2443	SPA_RS11580	SPA2303	STMMW_RS02450	STMMW_04901	pgpA	pgpA
STM474_RS02155	STM474_0441	yajO			aldo/keto reductase	1-deoxyxylulose-5-phosphate synthase YajO	T_RS12405	t2442	SPA_RS11575	SPA2302	STMMW_RS02455	STMMW_04911	yajO	yajO
STM474_RS02160	STM474_0442	dxs			1-deoxy-D-xylulose-5-phosphate synthase	1-deoxy-D-xylulose-5-phosphate synthase	T_RS12400	t2441	SPA_RS11570	SPA2301	STMMW_RS02460	STMMW_04921	dxs	dxs
STM474_RS02165	STM474_0443	ispA			(2E,6E)-farnesyl diphosphate synthase	(2E,6E)-farnesyl diphosphate synthase	T_RS12395	t2440	SPA_RS11565	SPA2300	STMMW_RS02465	STMMW_04931	ispA	ispA
STM474_RS02170	STM474_0444	xseB			exodeoxyribonuclease VII small subunit	exodeoxyribonuclease VII small subunit	T_RS12390	t2439	SPA_RS11560	SPA2299	STMMW_RS02470	STMMW_04941	xseB	xseB
STM474_RS02175	STM474_0445	thiI			tRNA 4-thiouridine(8) synthase ThiI	tRNA sulfurtransferase	T_RS12385	t2438	SPA_RS11555	SPA2298	STMMW_RS02475	STMMW_04951	thiI	thiI
STM474_RS02180	STM474_0446	phnV			2-aminoethylphosphonate ABC transport system, membrane component PhnV	2-aminoethylphosphonate ABC transport system, membrane component PhnV	T_RS12380	t2437	SPA_RS11550	SPA2297	STMMW_RS02480	STMMW_04961	phnV
STM474_RS02185	STM474_0447	phnU			2-aminoethylphosphonate ABC transporter permease subunit	2-aminoethylphosphonate ABC transporter permease subunit	T_RS12375	t2436	SPA_RS11545	SPA2296	STMMW_RS02485	STMMW_04971	phnU
STM474_RS02190	STM474_0448	phnT			2-aminoethylphosphonate ABC transport system ATP-binding subunit PhnT	2-aminoethylphosphonate ABC transport system ATP-binding subunit PhnT	T_RS12370	t2435	SPA_RS11540	SPA2295	STMMW_RS02490	STMMW_04981	phnT
STM474_RS02195	STM474_0449	phnS			2-aminoethylphosphonate ABC transporter substrate-binding protein	2-aminoethylphosphonate ABC transporter substrate-binding protein	T_RS12365	t2434	SPA_RS11535	SPA2294	STMMW_RS02495	STMMW_04991	phnS
STM474_RS02200	STM474_0450	phnR			phosphonate utilization transcriptional regulator PhnR	phosphonate utilization transcriptional regulator PhnR	T_RS12360	t2433	SPA_RS11530	SPA2293	STMMW_RS02500	STMMW_05001	phnR	yihL
STM474_RS02205	STM474_0451	phnW			2-aminoethylphosphonate--pyruvate transaminase	2-aminoethylphosphonate--pyruvate transaminase	T_RS12355	t2432	SPA_RS11525	SPA2292	STMMW_RS02505	STMMW_05011	phnW
STM474_RS02210	STM474_0452	phnX			phosphonoacetaldehyde hydrolase	phosphonoacetaldehyde hydrolase	T_RS12350	t2431	SPA_RS11520	SPA2291	STMMW_RS02510	STMMW_05021	phnX
STM474_RS02215	STM474_0453	yajL	thij		protein deglycase YajL	protein deglycase YajL	T_RS12345	t2429	SPA_RS11515	SPA2290	STMMW_RS02515	STMMW_05031	thiJ	yajL
STM474_RS02220	STM474_0454	panE	apbA		2-dehydropantoate 2-reductase	2-dehydropantoate 2-reductase	T_RS12340	t2430	SPA_RS11510	SPA2289	STMMW_RS02520	STMMW_05041	panE	panE
STM474_RS02225	STM474_0455	yajQ			YajQ family cyclic di-GMP-binding protein	YajQ family cyclic di-GMP-binding protein	T_RS12335	t2428	SPA_RS11505	SPA2288	STMMW_RS02525	STMMW_05051	yajQ	yajQ
STM474_RS02230	STM474_0456	yajR			MFS transporter	putative arabinose efflux permease AraJ, MFS family	T_RS12330	t2427	SPA_RS11500	SPA2287	STMMW_RS02530	STMMW_05061	yajR	yajR
STM474_RS02235	STM474_0457	tPR		tPR-1	SEL1-like repeat protein	TPR repeat	T_RS25520	t2426	SPA_RS11495	SPA2285	STMMW_RS02535	STMMW_05081	STM0437
STM474_RS02240	STM474_0458	tPR		tPR-2	sel1 repeat family protein	TPR repeat	T_RS25510	t2423	SPA_RS11490	SPA2284	STMMW_RS02540	STMMW_05091	STM0438
STM474_RS02245	STM474_0459	cyoE			protoheme IX farnesyltransferase	heme o synthase	T_RS12310	t2421	SPA_RS11485	SPA2283	STMMW_RS02545	STMMW_05101	cyoE	cyoE
STM474_RS02250	STM474_0460	cyoD			cytochrome o ubiquinol oxidase subunit IV	cytochrome o ubiquinol oxidase subunit IV	T_RS12305	t2420	SPA_RS11480	SPA2282	STMMW_RS02550	STMMW_05111	cyoD	cyoD
STM474_RS02255	STM474_0461	cyoC			cytochrome o ubiquinol oxidase subunit III	cytochrome o ubiquinol oxidase subunit III	T_RS12300	t2419	SPA_RS11475	SPA2281	STMMW_RS02555	STMMW_05121	cyoC	cyoC
STM474_RS02260	STM474_0462	cyoB			cytochrome o ubiquinol oxidase subunit I	cytochrome o ubiquinol oxidase subunit I	T_RS12295	t2418	SPA_RS11470	SPA2280	STMMW_RS02560	STMMW_05131	cyoB	cyoB
STM474_RS02265	STM474_0463	cyoA			cytochrome o ubiquinol oxidase subunit II	cytochrome o ubiquinol oxidase subunit II	T_RS12290	t2417	SPA_RS11465	SPA2279	STMMW_RS02565	STMMW_05141	cyoA	cyoA
STM474_RS02270	STM474_0465	ampG			muropeptide MFS transporter AmpG	muropeptide MFS transporter AmpG	T_RS12285	t2416	SPA_RS11460	SPA2278	STMMW_RS02570	STMMW_05151	ampG	ampG
STM474_RS02275	STM474_0466	yajg			lipoprotein	Uncharacterized lipoprotein YajG	T_RS12280	t2415	SPA_RS11455	SPA2277	STMMW_RS02575	STMMW_05161	yajG	yajG
STM474_RS02280	STM474_0467	bolA			transcriptional regulator BolA	transcriptional regulator BolA	T_RS12275	t2414	SPA_RS11450	SPA2276	STMMW_RS02580	STMMW_05171	bolA	bolA
STM474_RS02285	STM474_0468	tig			trigger factor	trigger factor	T_RS12270	t2413	SPA_RS11445	SPA2275	STMMW_RS02585	STMMW_05181	tig	tig
STM474_RS02290	STM474_0469	clpP		clpP-1	ATP-dependent Clp endopeptidase proteolytic subunit ClpP	ATP-dependent Clp endopeptidase proteolytic subunit ClpP	T_RS12265	t2412	SPA_RS11440	SPA2274	STMMW_RS02590	STMMW_05191	clpP	clpP
STM474_RS02295	STM474_0470	clpX			ATP-dependent protease ATP-binding subunit ClpX	ATP-dependent protease ATP-binding subunit ClpX	T_RS12260	t2411	SPA_RS11435	SPA2273	STMMW_RS02595	STMMW_05201	clpX	clpX
STM474_RS02300	STM474_0471	lon			endopeptidase La	endopeptidase La	T_RS12255	t2410	SPA_RS11430	SPA2272	STMMW_RS02600	STMMW_05211	lon	lon
STM474_RS02305	STM474_0472	hupB			DNA-binding protein HU-beta	nucleoid-associated protein HU-beta	T_RS12250	t2409	SPA_RS11425	SPA2271	STMMW_RS02605	STMMW_05221	hupB	hupB
STM474_RS02310	STM474_0473	ppid			peptidylprolyl isomerase	peptidylprolyl isomerase	T_RS12245	t2408	SPA_RS11420	SPA2270	STMMW_RS02610	STMMW_05231	cypD	ppiD
STM474_RS02315	STM474_0474	ybaV			helix-hairpin-helix domain-containing protein	DNA uptake protein ComE or related DNA-binding protein	T_RS12240	t2407	SPA_RS11415	SPA2269	STMMW_RS02615	STMMW_05241	ybaV	ybaV
STM474_RS02320	STM474_0475	fadM			long-chain acyl-CoA thioesterase FadM	long-chain acyl-CoA thioesterase FadM	T_RS12235	t2406	SPA_RS11410	SPA2268	STMMW_RS02620	STMMW_05251	ybaW	fadM
STM474_RS02325	STM474_0476	queC	ybaX		7-cyano-7-deazaguanine synthase QueC	7-cyano-7-deazaguanine synthase QueC	T_RS12230	t2405	SPA_RS11405	SPA2267	STMMW_RS02625	STMMW_05261	ybaX	queC
STM474_RS02330	STM474_0477	ybaE			SgrR family transcriptional regulator	DNA-binding transcriptional regulator SgrR of sgrS sRNA, contains a MarR-type HTH domain and a periplasmic-type solute-binding domain	T_RS12225	t2404	SPA_RS11400	SPA2266	STMMW_RS02630	STMMW_05271	ybaE	ybaE
STM474_RS02335	STM474_0478	cof		cof-1	HMP-PP phosphatase	HMP-PP phosphatase	T_RS12220	t2403	SPA_RS11395	SPA2265	STMMW_RS02635	STMMW_05281	cof	cof
STM474_RS02340	STM474_0479	cdsH			PLP-dependent cysteine synthase family protein	Cysteine synthase	T_RS12205	t2401	SPA_RS11390	SPA2264	STMMW_RS02640	STMMW_05291	cdsH
STM474_RS02345	STM474_0480	decR	ybaO		DNA-binding transcriptional regulator DecR	DNA-binding transcriptional regulator DecR	T_RS12200	t2400	SPA_RS11385	SPA2263	STMMW_RS02645	STMMW_05301	ybaO	decR
STM474_RS02350	STM474_0481	mdla			SmdA family multidrug ABC transporter permease/ATP-binding protein	SmdA family multidrug ABC transporter permease/ATP-binding protein	T_RS12195	t2399	SPA_RS11380	SPA2262	STMMW_RS02650	STMMW_05311	mdlA	mdlA
STM474_RS02355	STM474_0482	mdlb			SmdB family multidrug efflux ABC transporter permease/ATP-binding protein	SmdB family multidrug efflux ABC transporter permease/ATP-binding protein	T_RS12190	t2398	SPA_RS11375	SPA2261	STMMW_RS02655	STMMW_05321	mdlB	mdlB
STM474_RS02360	STM474_0483	glnK			P-II family nitrogen regulator	P-II family nitrogen regulator	T_RS12185	t2397	SPA_RS11370	SPA2260	STMMW_RS02660	STMMW_05331	glnK	glnK
STM474_RS02365	STM474_0484	amtB			ammonium transporter AmtB	ammonium transporter AmtB	T_RS12180	t2396	SPA_RS11365	SPA2259	STMMW_RS02665	STMMW_05341	amtB	amtB
STM474_RS02370	STM474_0485	tesB			acyl-CoA thioesterase II	acyl-CoA thioesterase II	T_RS12175	t2395			STMMW_RS02670	STMMW_05351	tesB	tesB
STM474_RS02375	STM474_0486	ybay			YbaY family lipoprotein	Uncharacterized lipoprotein YbaY	T_RS12170	t2394	SPA_RS11355	SPA2257	STMMW_RS02675	STMMW_05361	ybaY	ybaY
STM474_RS02380	STM474_0487	ybaZ			MGMT family protein	Alkylated DNA nucleotide flippase Atl1, participates in nucleotide excision repair, Ada-like DNA-binding domain	T_RS12165	t2393	SPA_RS11350	SPA2256	STMMW_RS02680	STMMW_05371	ybaZ	ybaZ
STM474_RS02385	STM474_0488	ylab			EAL domain-containing protein	Redox-sensing c-di-GMP phosphodiesterase, contains CSS-motif and EAL domains	T_RS12160	t2392	SPA_RS11345	SPA2254	STMMW_RS02685	STMMW_05381	ylaB	pdeB
STM474_RS02390	STM474_0489	rpmE2			type B 50S ribosomal protein L31	type B 50S ribosomal protein L31	T_RS12155	t2391	SPA_RS11340	SPA2253	STMMW_RS02690	STMMW_05391	rpmE2	ykgM
STM474_RS02395	STM474_0490	ykgO	rpmJ		type B 50S ribosomal protein L36		T_RS12150	t2390	SPA_RS11335	SPA2252	STMMW_RS02695	STMMW_05401	rpmJ2	ykgO
STM474_RS02400	STM474_0491	ylaC			membrane protein	Inner membrane protein	T_RS12145	t2389	SPA_RS11330	SPA2251	STMMW_RS02700	STMMW_05411	ylaC	ylaC
STM474_RS02405	STM474_0492	maa			maltose O-acetyltransferase	Maltose O-acetyltransferase	T_RS12140	t2388	SPA_RS11325	SPA2250	STMMW_RS02705	STMMW_05421	maa	maa
STM474_RS02410	STM474_0493	hha			hemolysin expression modulator Hha	Hemolysin expression-modulating protein Hha	T_RS12135	t2387	SPA_RS11320	SPA2249	STMMW_RS02710	STMMW_05431	hha	hha
STM474_RS02415	STM474_0494	tomB	ybaj		Hha toxicity modulator TomB	Hha toxicity modulator TomB	T_RS12130	t2386	SPA_RS11315	SPA2248	STMMW_RS02715	STMMW_05441	ybaJ	tomB
STM474_RS02420	STM474_0495	acrB			multidrug efflux RND transporter permease subunit	efflux RND transporter permease AcrB	T_RS12125	t2385	SPA_RS11310	SPA2247	STMMW_RS02720	STMMW_05451	acrB	acrB
STM474_RS02425	STM474_0496	acrA			multidrug efflux RND transporter periplasmic adaptor subunit AcrA	multidrug efflux RND transporter periplasmic adaptor subunit AcrA	T_RS12120	t2384	SPA_RS11305	SPA2246	STMMW_RS02725	STMMW_05461	acrA	acrA
STM474_RS02430	STM474_0497	acrR		acrR-1	multidrug efflux transporter transcriptional repressor AcrR	multidrug efflux transporter transcriptional repressor AcrR	T_RS12115	t2383	SPA_RS11300	SPA2245	STMMW_RS02730	STMMW_05471	acrR	acrR
STM474_RS02435	STM474_0498	mscK	aefA		mechanosensitive channel MscK	mechanosensitive channel MscK	T_RS12110	t2382	SPA_RS11295	SPA2244	STMMW_RS02735	STMMW_05481	aefA	mscK
STM474_RS02440	STM474_0499	rpnC		rpnC-1	Rpn family recombination-promoting nuclease/putative transposase	Recombination-promoting DNA endonuclease RpnC/YadD	T_RS12105	t2381	SPA_RS11290	SPA2243	STMMW_RS02740	STMMW_05491	STM0479
STM474_RS02445	STM474_0500	rsmS	ybam		pleiotropic regulatory protein RsmS	pleiotropic regulatory protein RsmS	T_RS12100	t2380	SPA_RS11285	SPA2242	STMMW_RS02745	STMMW_05501	ybaM	ybaM
STM474_RS02450	STM474_0501	priC			primosomal replication protein N''	primosomal replication protein N''			SPA_RS11280	SPA2241	STMMW_RS02750	STMMW_05511	priC	priC
STM474_RS02455	STM474_0502	ybaN			DUF454 family protein	DUF454 domain-containing protein	T_RS12090	t2378	SPA_RS11275	SPA2240	STMMW_RS02755	STMMW_05521	ybaN	ybaN
STM474_RS02460	STM474_0503	apt			adenine phosphoribosyltransferase	adenine phosphoribosyltransferase	T_RS12085	t2377	SPA_RS11270	SPA2239	STMMW_RS02760	STMMW_05531	apt	apt
STM474_RS02465	STM474_0504	dnaX			DNA polymerase III subunit gamma/tau	DNA polymerase III subunit gamma/tau	T_RS12080	t2376	SPA_RS11265	SPA2238	STMMW_RS02765	STMMW_05541	dnaX	dnaX
STM474_RS02470	STM474_0505	ybaB			YbaB/EbfC family nucleoid-associated protein	YbaB/EbfC family nucleoid-associated protein	T_RS12075	t2375	SPA_RS11260	SPA2237	STMMW_RS02770	STMMW_05551	ybaB	ybaB
STM474_RS02475	STM474_0506	recR			recombination protein RecR	recombination mediator RecR	T_RS12070	t2374	SPA_RS11255	SPA2236	STMMW_RS02775	STMMW_05561	recR	recR
STM474_RS02480	STM474_0507	htpG			molecular chaperone HtpG	molecular chaperone HtpG	T_RS12065	t2373	SPA_RS11250	SPA2235	STMMW_RS02780	STMMW_05571	htpG	htpG
STM474_RS02485	STM474_0508	adk			adenylate kinase	adenylate kinase	T_RS12060	t2372	SPA_RS11245	SPA2234	STMMW_RS02785	STMMW_05581	adk	adk
STM474_RS02490	STM474_0510	hemH			ferrochelatase	ferrochelatase	T_RS12055	t2371	SPA_RS11240	SPA2233	STMMW_RS02790	STMMW_05591	hemH	hemH
STM474_RS02495	STM474_0511	aes		aes-1	acetyl esterase	acetyl esterase	T_RS12050	t2370	SPA_RS11235	SPA2232	STMMW_RS02795	STMMW_05601	aes	aes
STM474_RS02500	STM474_0512	gsk			inosine/guanosine kinase	inosine/guanosine kinase	T_RS12045	t2369	SPA_RS11230	SPA2231	STMMW_RS02800	STMMW_05611	gsk	gsk
STM474_RS02505	STM474_0513	ybaL			Kef family K(+) transporter	YbaL family putative K(+) efflux transporter	T_RS12040	t2368	SPA_RS11225	SPA2230	STMMW_RS02805	STMMW_05621	ybaL	ybaL
STM474_RS02510	STM474_0514	fsr			MFS transporter	Fosmidomycin resistance protein	T_RS12035	t2367	SPA_RS11220	SPA2229	STMMW_RS02810	STMMW_05631	fsr	fsr
STM474_RS02515	STM474_0515	ushA		ushA-2	bifunctional UDP-sugar hydrolase/5'-nucleotidase	bifunctional UDP-sugar hydrolase/5'-nucleotidase UshA	T_RS25500		SPA_RS11215	SPA2228	STMMW_RS02815	STMMW_05641	ushA	ushA
STM474_RS02520	STM474_0516	ybaK		ybaK-1	Cys-tRNA(Pro)/Cys-tRNA(Cys) deacylase YbaK	Cys-tRNA(Pro)/Cys-tRNA(Cys) deacylase YbaK	T_RS12025	t2365	SPA_RS11210	SPA2227	STMMW_RS02820	STMMW_05651	ybaK	ybaK
STM474_RS02525	STM474_0517	ybaP			TraB/GumN family protein	Uncharacterized conserved protein YbaP, TraB family	T_RS12020	t2364	SPA_RS11205	SPA2226	STMMW_RS02825	STMMW_05661	ybaP	ybaP
STM474_RS02530	STM474_0518				DUF1311 domain-containing protein	DUF1311 domain-containing protein	T_RS12015	t2363	SPA_RS11200	SPA2225	STMMW_RS02830	STMMW_05671	STM0497
STM474_RS02535	STM474_0519	copA	ybaR		copper-exporting P-type ATPase CopA	copper-exporting P-type ATPase CopA	T_RS12010	t2362	SPA_RS11195	SPA2224	STMMW_RS02835	STMMW_05681	copA	copA
STM474_RS02540	STM474_0520	cueR			Cu(I)-responsive transcriptional regulator	Cu(I)-responsive transcriptional regulator	T_RS12005	t2361	SPA_RS11190	SPA2223	STMMW_RS02840	STMMW_05691	cueR	cueR
STM474_RS02545	STM474_0521	ybbJ			NfeD family protein	Membrane protein implicated in regulation of membrane protease activity	T_RS12000	t2360	SPA_RS11185	SPA2222	STMMW_RS02845	STMMW_05701	ybbJ	ybbJ
STM474_RS02550	STM474_0522	ybbK			SPFH/Band 7/PHB domain protein	Protein QmcA	T_RS11995	t2359			STMMW_RS02850	STMMW_05711	ybbK	qmcA
STM474_RS02555	STM474_0523	fetA	ybbL		iron ABC transporter ATP-binding protein FetA	iron ABC transporter ATP-binding protein FetA	T_RS11990	t2358	SPA_RS11175	SPA2220	STMMW_RS02855	STMMW_05721	ybbL	fetA
STM474_RS02560	STM474_0524	fetB	ybbM		iron export ABC transporter permease subunit FetB	iron export ABC transporter permease subunit FetB	T_RS11985	t2357	SPA_RS11170	SPA2219	STMMW_RS02860	STMMW_05731	ybbM	fetB
STM474_RS02565	STM474_0525	cnoX	ybbN		chaperedoxin	chaperedoxin	T_RS11980	t2356	SPA_RS11165	SPA2218	STMMW_RS02865	STMMW_05741	ybbN	cnoX
STM474_RS02570	STM474_0526	ybbO			SDR family oxidoreductase	SDR family oxidoreductase	T_RS11975	t2355	SPA_RS11160	SPA2217	STMMW_RS02870	STMMW_05751	ybbO	ybbO
STM474_RS02575	STM474_0527	tesA			multifunctional acyl-CoA thioesterase I/protease I/lysophospholipase L1	multifunctional acyl-CoA thioesterase I/protease I/lysophospholipase L1	T_RS11970	t2353	SPA_RS11155	SPA2216	STMMW_RS02875	STMMW_05761	tesA	tesA
STM474_RS02580	STM474_0528	ybbA			ABC transporter ATP-binding protein	putative ABC transporter ATP-binding protein YbbA	T_RS11965	t2354	SPA_RS11150	SPA2215	STMMW_RS02880	STMMW_05771	ybbA	ybbA
STM474_RS02585	STM474_0529	ybbP			ABC transporter permease	putative ABC transporter permease subunit YbbP	T_RS11960	t2352	SPA_RS11145	SPA2214	STMMW_RS02885	STMMW_05781	ybbP	ybbP
STM474_RS02590	STM474_0530	ompC		ompC-1	porin	Outer membrane porin OmpC/OmpF/PhoE	T_RS11955	t2351	SPA_RS11140	SPA2213	STMMW_RS02890	STMMW_05791	STM0509
STM474_RS02595	STM474_0531	sfbA			metal ABC transporter substrate-binding protein	ABC-type metal ion transport system, periplasmic component/surface antigen	T_RS11950	t2350	SPA_RS11135	SPA2212	STMMW_RS02895	STMMW_05801	sfbA
STM474_RS02600	STM474_0532	sfbB			virulence-associated ABC transporter ATP-binding protein SfbB	virulence-associated ABC transporter ATP-binding protein SfbB	T_RS11945	t2349	SPA_RS11130	SPA2211	STMMW_RS02900	STMMW_05811	sfbB
STM474_RS02605	STM474_0533	sfbC			ABC transporter permease	ABC-type methionine transport system, permease component	T_RS11940	t2348	SPA_RS11125	SPA2210	STMMW_RS02905	STMMW_05821	sfbC
STM474_RS02610	STM474_0534	mnmH	ybbB		tRNA 2-selenouridine(34) synthase MnmH	tRNA 2-selenouridine(34) synthase MnmH	T_RS11935	t2347	SPA_RS11120	SPA2209	STMMW_RS02910	STMMW_05831	ybbB	selU
STM474_RS02615	STM474_0535	allS	ybbS		HTH-type transcriptional activator AllS	HTH-type transcriptional activator AllS	T_RS11930	t2346	SPA_RS11115	SPA2208	STMMW_RS02915	STMMW_05841	allS	allS
STM474_RS02620	STM474_0536	allA			ureidoglycolate lyase	ureidoglycolate lyase			SPA_RS11110	SPA2207	STMMW_RS02920	STMMW_05851	allA	allA
STM474_RS02625	STM474_0537	allR			HTH-type transcriptional repressor AllR	HTH-type transcriptional repressor AllR	T_RS11920	t2344	SPA_RS11105	SPA2206	STMMW_RS02925	STMMW_05861	allR	allR
STM474_RS02630	STM474_0538	gcl			glyoxylate carboligase	glyoxylate carboligase	T_RS11915	t2343	SPA_RS11100	SPA2205	STMMW_RS02930	STMMW_05871	gcl	gcl
STM474_RS02635	STM474_0539	hyi	gip		hydroxypyruvate isomerase	hydroxypyruvate isomerase	T_RS11910	t2342	SPA_RS11095	SPA2204	STMMW_RS02935	STMMW_05881	gip	hyi
STM474_RS02640	STM474_0540	glxR			2-hydroxy-3-oxopropionate reductase	2-hydroxy-3-oxopropionate reductase	T_RS11905	t2341	SPA_RS11090	SPA2203	STMMW_RS02940	STMMW_05891	glxR	glxR
STM474_RS02645	STM474_0541				MFS transporter	Sugar phosphate permease	T_RS11900	t2340	SPA_RS11085	SPA2202	STMMW_RS02945	STMMW_05901	STM0520
STM474_RS02650	STM474_0543	allP	ybbW, ncs1		putative allantoin permease	putative allantoin permease					STMMW_RS02950	STMMW_05911	allP	allW
STM474_RS02655	STM474_0544	allB			allantoinase AllB	allantoinase	T_RS11890	t2338	SPA_RS11075	SPA2200			allB	allB
STM474_RS02660	STM474_0545	ybbY			uracil/xanthine transporter	uracil/xanthine transporter	T_RS11885	t2337	SPA_RS11070	SPA2199	STMMW_RS02955	STMMW_05921	ybbY	ybbY
STM474_RS02665	STM474_0546	glxK		glxK-1	glycerate 3-kinase	glycerate 3-kinase	T_RS11880	t2336	SPA_RS11065	SPA2198	STMMW_RS02960	STMMW_05931	glxK	glxK
STM474_RS02670	STM474_0547	allE			(S)-ureidoglycine aminohydrolase	(S)-ureidoglycine aminohydrolase	T_RS11875	t2335	SPA_RS11060	SPA2197	STMMW_RS02965	STMMW_05941	ylbA	allE
STM474_RS02675	STM474_0548	allC			allantoate deiminase	allantoate deiminase	T_RS11870	t2334	SPA_RS11055	SPA2196	STMMW_RS02970	STMMW_05951	allC	allC
STM474_RS02680	STM474_0549	allD			ureidoglycolate dehydrogenase	ureidoglycolate dehydrogenase	T_RS11865	t2333	SPA_RS11050	SPA2195	STMMW_RS02975	STMMW_05961	allD	allD
STM474_RS02685	STM474_0550	fdrA			acyl-CoA synthetase FdrA	Succinyl-CoA synthetase, alpha subunit	T_RS11860	t2332			STMMW_RS02980	STMMW_05971	fdrA	fdrA
STM474_RS02690	STM474_0551	ylbE			DUF1116 domain-containing protein	Uncharacterized protein YlbE	T_RS11855	t2331	SPA_RS11040	SPA2193	STMMW_RS02985	STMMW_05981	ylbE	ylbE
STM474_RS02695	STM474_0552	ylbF			DUF2877 domain-containing protein	DUF2877 domain-containing protein	T_RS11850	t2330	SPA_RS11035	SPA2192	STMMW_RS02990	STMMW_05991	ylbF	ylbF
STM474_RS02700	STM474_0553	arcC		arcC-1	carbamate kinase	carbamate kinase	T_RS11845	t2329	SPA_RS11030	SPA2191	STMMW_RS02995	STMMW_06001	arcC	ybcF
STM474_RS02705	STM474_0554	purK			5-(carboxyamino)imidazole ribonucleotide synthase	5-(carboxyamino)imidazole ribonucleotide synthase	T_RS11840	t2328	SPA_RS11025	SPA2190	STMMW_RS03000	STMMW_06011	purK	purK
STM474_RS02710	STM474_0555	purE			5-(carboxyamino)imidazole ribonucleotide mutase	N5-carboxyaminoimidazole ribonucleotide mutase	T_RS11835	t2327	SPA_RS11020	SPA2189	STMMW_RS03005	STMMW_06021	purE	purE
STM474_RS02715	STM474_0556	lpxH			UDP-2,3-diacylglucosamine diphosphatase	UDP-2,3-diacylglucosamine diphosphatase	T_RS11830	t2326	SPA_RS11015	SPA2188	STMMW_RS03010	STMMW_06031	lpxH	lpxH
STM474_RS02720	STM474_0557	ppiB			peptidylprolyl isomerase B	peptidylprolyl isomerase B	T_RS11825	t2325	SPA_RS11010	SPA2187	STMMW_RS03015	STMMW_06041	ppiB	ppiB
STM474_RS02725	STM474_0558	cysS			cysteine--tRNA ligase	cysteine--tRNA ligase	T_RS11820	t2324	SPA_RS11005	SPA2186	STMMW_RS03020	STMMW_06051	cysS	cysS
STM474_RS02730	STM474_0559				DUF2145 domain-containing protein	DUF2145 domain-containing protein					STMMW_RS03025	STMMW_06061	STM0538
STM474_RS02735	STM474_0560				STM0539 family protein	STM0539 family protein					STMMW_RS03030	STMMW_06071	STM0539
STM474_RS02740	STM474_0561	ybcI			metal-dependent hydrolase	DUF457 domain-containing protein	T_RS11815	t2323	SPA_RS11000	SPA2185	STMMW_RS03035	STMMW_06081	ybcI	ybcI
STM474_RS02745	STM474_0562	ybcJ			ribosome-associated protein YbcJ	ribosome-associated protein YbcJ	T_RS11810	t2322	SPA_RS10995	SPA2184	STMMW_RS03040	STMMW_06091	ybcJ	ybcJ
STM474_RS02750	STM474_0563	folD			bifunctional methylenetetrahydrofolate dehydrogenase/methenyltetrahydrofolate cyclohydrolase FolD	Bifunctional protein FolD	T_RS11805	t2321	SPA_RS10990	SPA2183	STMMW_RS03045	STMMW_06101	folD	folD
STM474_RS02755	STM474_0564	fimA			type 1 fimbrial protein subunit FimA	type 1 fimbrial protein subunit FimA	T_RS11800	t2320	SPA_RS10985	SPA2182	STMMW_RS03050	STMMW_06111	fimA	sfmA
STM474_RS02760	STM474_0565	fimI			type 1 fimbrial protein subunit FimI	type 1 fimbrial protein subunit FimI	T_RS11795	t2319	SPA_RS10980	SPA2181	STMMW_RS03055	STMMW_06121	fimI
STM474_RS02765	STM474_0566	fimC			type 1 fimbria chaperone FimC	chaperone protein FimC	T_RS11790	t2318	SPA_RS10975	SPA2180	STMMW_RS03060	STMMW_06131	fimC	sfmC
STM474_RS02770	STM474_0567	fimD			fimbrial biogenesis usher protein	usher protein FimD	T_RS11785	t2317	SPA_RS10970	SPA2179	STMMW_RS03065	STMMW_06141	fimD	sfmD
STM474_RS02775	STM474_0568	fimH			type 1 fimbrin D-mannose specific adhesin FimH	type I fimbriae minor fimbrial subunit FimH, adhesin	T_RS11780	t2316	SPA_RS10965	SPA2178	STMMW_RS03070	STMMW_06151	fimH	sfmH
STM474_RS02780	STM474_0569	sfmF	fimF		fimbria assembly protein	type I fimbriae adaptor protein FimF	T_RS11775	t2315	SPA_RS10960	SPA2177	STMMW_RS03075	STMMW_06161	fimF	sfmF
STM474_RS02785	STM474_0570	fimZ			fimbria biosynthesis transcriptional regulator FimZ	DNA-binding response regulator	T_RS11770	t2314	SPA_RS10955	SPA2176	STMMW_RS03080	STMMW_06171	fimZ	fimZ
STM474_RS02790	STM474_0571	fimY			fimbria biosynthesis regulator FimY	fimbria biosynthesis regulator FimY	T_RS11765	t2313	SPA_RS10950	SPA2175	STMMW_RS03085	STMMW_06181	fimY
STM474_RS02795	STM474_0572				diguanylate cyclase	Diguanylate cyclase	T_RS11760	t2312	SPA_RS10945	SPA2174	STMMW_RS03090	STMMW_06191	STM0551
STM474_RS02800	STM474_0573	fimW			fimbria biosynthesis transcriptional regulator FimW	helix-turn-helix transcriptional regulator	T_RS11755	t2311	SPA_RS10940	SPA2173	STMMW_RS03095	STMMW_06201	fimW
STM474_RS02805		trnR		trnR-1	tRNA-Arg	tRNA-Arg(tct)
STM474_RS02815	STM474_0576		gtrCa		membrane protein	Inner membrane protein	T_RS11735	t2304			STMMW_RS03110	STMMW_06231	STM0557
STM474_RS02820	STM474_0577	yfdH			glycosyltransferase family 2 protein	bactoprenol glucosyl transferase	T_RS11730	t2305	SPA_RS10915	SPA2168	STMMW_RS03115	STMMW_06241	yfdH	yfdH
STM474_RS02825	STM474_0578		rfbI		GtrA family protein	Bactoprenol-linked glucose translocase	T_RS11725	t2303	SPA_RS10910	SPA2167	STMMW_RS03120	STMMW_06251	rfbI	yfdG
STM474_RS02835	STM474_0581				GHKL domain-containing protein		T_RS02835	t0559	SPA_RS02835	SPA0565	STMMW_RS02835	STMMW_05681
STM474_RS02840	STM474_0582				efflux RND transporter permease subunit		T_RS02840	t0560	SPA_RS02840	SPA0566	STMMW_RS02840	STMMW_05691
STM474_RS02845	STM474_0583	rclR			AraC family transcriptional regulator	reactive chlorine-specific transcriptional regulator RclR	T_RS11705	t2299	SPA_RS10890	SPA2164	STMMW_RS03140	STMMW_06281	STM0563	rclR
STM474_RS02850	STM474_0584	rclA			pyridine nucleotide-disulfide oxidoreductase	reactive chlorine resistance oxidoreductase RclA	T_RS11700	t2298	SPA_RS10885	SPA2163	STMMW_RS03145	STMMW_06291	STM0564	rclA
STM474_RS02855	STM474_0585	rclB			DUF1471 domain-containing protein	reactive chlorine resistance periplasmic protein RclB	T_RS11695	t2297	SPA_RS10880	SPA2162	STMMW_RS03150	STMMW_06301	STM0565	rclB
STM474_RS02860	STM474_0586	rclC			YkgB family protein	reactive chlorine resistance membrane protein RclC	T_RS11690	t2296	SPA_RS10875	SPA2161	STMMW_RS03155	STMMW_06311	STM0566	rclC
STM474_RS02865	STM474_0587	djlA		djlA-2	DNA repair ATPase	DnaJ domain-containing protein	T_RS25485	t2294	SPA_RS10870	SPA2160	STMMW_RS03160	STMMW_06321	STM0567
STM474_RS02870	STM474_0588	pheP			phenylalanine transporter	phenylalanine transporter	T_RS11680	t2293	SPA_RS10865	SPA2159	STMMW_RS03165	STMMW_06331	pheP	pheP
STM474_RS02875	STM474_0589	ybdg			mechanosensitive ion channel family protein	Small-conductance mechanosensitive channel	T_RS11675	t2292	SPA_RS10860	SPA2158	STMMW_RS03170	STMMW_06341	ybdG	ybdG
STM474_RS02880	STM474_0590	apeE			autotransporter domain-containing esterase	Outer membrane esterase	T_RS11670	t2291	SPA_RS10855	SPA2157	STMMW_RS03175	STMMW_06351	apeE
STM474_RS02885	STM474_0591	levR		levR-1	sigma-54-dependent transcriptional regulator	Transcriptional regulatory protein LevR, contains PRD, AAA+ and EIIA domains					STMMW_RS03180	STMMW_06361	STM0571
STM474_RS02890	STM474_0592	agaS		agaS-1	SIS domain-containing protein	Fructoselysine-6-P-deglycase FrlB or related protein, duplicated sugar isomerase (SIS) domain					STMMW_RS03185	STMMW_06371	STM0572	frlB
STM474_RS02895	STM474_0593	glmS		glmS-1	SIS domain-containing protein	Glucosamine 6-phosphate synthetase, contains amidotransferase and phosphosugar isomerase domains					STMMW_RS03190	STMMW_06381	STM0573
STM474_RS02900	STM474_0594	manZ		manZ-1	PTS system mannose/fructose/sorbose family transporter subunit IID	Phosphotransferase system, mannose/fructose/N-acetylgalactosamine-specific IID component					STMMW_RS03195	STMMW_06391	STM0574
STM474_RS02905	STM474_0595	manY		manY-1	PTS mannose/fructose/sorbose/N-acetylgalactosamine transporter subunit IIC	Phosphotransferase system, mannose/fructose/N-acetylgalactosamine-specific IIC component					STMMW_RS03200	STMMW_06401	STM0575
STM474_RS02910	STM474_0596	agaB		agaB-1	PTS system mannose/fructose/N-acetylgalactosamine-transporter subunit IIB	Phosphotransferase system, mannose/fructose/N-acetylgalactosamine-specific component IIB					STMMW_RS03205	STMMW_06411	STM0576
STM474_RS02915	STM474_0597	manX		manX-1	PTS sugar transporter subunit IIA	Phosphotransferase system, mannose/fructose-specific component IIA					STMMW_RS03210	STMMW_06421	STM0577
STM474_RS02920	STM474_0598	nfsB	nfnB		oxygen-insensitive NAD(P)H nitroreductase	oxygen-insensitive NAD(P)H nitroreductase	T_RS11665	t2290	SPA_RS10850	SPA2156	STMMW_RS03215	STMMW_06431	nfnB	nfsB
STM474_RS02925	STM474_0599	ybdf			MmcQ/YjbR family DNA-binding protein	MmcQ/YjbR family DNA-binding protein	T_RS11660	t2289	SPA_RS10845	SPA2155	STMMW_RS03220	STMMW_06441	ybdF	ybdF
STM474_RS02930	STM474_0600	ramR			TetR/AcrR family transcriptional regulator	TetR/AcrR family transcriptional regulator RamR	T_RS11655	t2288	SPA_RS10840	SPA2154	STMMW_RS03225	STMMW_06451	ramR
STM474_RS02935	STM474_0601	ramA			RamA family antibiotic efflux transcriptional regulator	RamA family antibiotic efflux transcriptional regulator	T_RS11650	t2287	SPA_RS10835	SPA2153	STMMW_RS03230	STMMW_06461	ramA
STM474_RS02940	STM474_0602	ybdJ			DUF1158 family protein	DUF1158 domain-containing protein	T_RS11645	t2286	SPA_RS10830	SPA2152	STMMW_RS03235	STMMW_06472	ybdJ	ybdJ
STM474_RS02945	STM474_0603	ybdK			glutamate--cysteine ligase	YbdK family carboxylate-amine ligase	T_RS11640	t2285	SPA_RS10825	SPA2151	STMMW_RS03240	STMMW_06481	ybdK	ybdK
STM474_RS02950	STM474_0604	entD			enterobactin synthase subunit EntD	enterobactin synthase subunit EntD	T_RS11635	t2284	SPA_RS10820	SPA2150	STMMW_RS03245	STMMW_06491	entD	entD
STM474_RS02955	STM474_0605	fepA			TonB-dependent siderophore receptor	Outer membrane receptor for ferrienterochelin and colicins	T_RS11630	t2283	SPA_RS10815	SPA2149	STMMW_RS03250	STMMW_06501	fepA	fepA
STM474_RS02960	STM474_0606	fes			enterochelin esterase	enterochelin esterase	T_RS11625	t2282	SPA_RS10810	SPA2148	STMMW_RS03255	STMMW_06511	fes	fes
STM474_RS02965	STM474_0607	ybdZ			MbtH family protein	MbtH family protein, regulates adenylation domains of NRPSs	T_RS11620	t2281	SPA_RS10805	SPA2147	STMMW_RS03260	STMMW_06521	ybdZ	ybdZ
STM474_RS02970	STM474_0608	entF			enterobactin non-ribosomal peptide synthetase EntF	enterobactin non-ribosomal peptide synthetase EntF	T_RS11615	t2280	SPA_RS10800	SPA2146	STMMW_RS03265	STMMW_06531	entF	entF
STM474_RS02975	STM474_0609	fepE	wzz; fepE		LPS O-antigen length regulator	LPS O-antigen length regulator Wzz(fepE)			SPA_RS10795	SPA2145	STMMW_RS03270	STMMW_06541	fepE	fepE
STM474_RS02980	STM474_0610	fepC			iron-enterobactin ABC transporter ATP-binding protein	ferrienterobactin ABC transporter ATPase	T_RS11605	t2278	SPA_RS10790	SPA2144	STMMW_RS03275	STMMW_06551	fepC	fepC
STM474_RS02985	STM474_0611	fepG			iron-enterobactin ABC transporter permease	iron-enterobactin ABC transporter permease	T_RS11600	t2277	SPA_RS10785	SPA2143	STMMW_RS03280	STMMW_06561	fepG	fepG
STM474_RS02990	STM474_0612	fepD			Fe(3+)-siderophore ABC transporter permease	Fe(3+)-siderophore ABC transporter permease	T_RS11595	t2276	SPA_RS10780	SPA2142	STMMW_RS03285	STMMW_06571	fepD	fepD
STM474_RS02995	STM474_0613	entS	ybdA		enterobactin transporter EntS	enterobactin exporter, iron-regulated	T_RS11590	t2275	SPA_RS10775	SPA2141	STMMW_RS03290	STMMW_06581	entS	entS
STM474_RS03000	STM474_0614	fepB			Fe2+-enterobactin ABC transporter substrate-binding protein	Fe2+-enterobactin ABC transporter substrate-binding protein	T_RS11585	t2274	SPA_RS10770	SPA2140	STMMW_RS03295	STMMW_06591	fepB	fepB
STM474_RS03005	STM474_0615	entC			isochorismate synthase EntC	isochorismate synthase EntC	T_RS11580	t2273	SPA_RS10765	SPA2139	STMMW_RS03300	STMMW_06601	entC	entC
STM474_RS03010	STM474_0616	entE			(2,3-dihydroxybenzoyl)adenylate synthase EntE	(2,3-dihydroxybenzoyl)adenylate synthase EntE	T_RS11575	t2272	SPA_RS10760	SPA2138	STMMW_RS03305	STMMW_06611	entE	entE
STM474_RS03015	STM474_0617	entB			isochorismatase	Acyl carrier protein/domain	T_RS11570	t2271	SPA_RS10755	SPA2137	STMMW_RS03310	STMMW_06621	entB	entB
STM474_RS03020	STM474_0618	entA			2,3-dihydro-2,3-dihydroxybenzoate dehydrogenase EntA	2,3-dihydro-2,3-dihydroxybenzoate dehydrogenase	T_RS11565	t2270	SPA_RS10750	SPA2136	STMMW_RS03315	STMMW_06631	entA	entA
STM474_RS03025	STM474_0619	entH	ybdb		proofreading thioesterase EntH	proofreading thioesterase EntH	T_RS11560	t2269	SPA_RS10745	SPA2135	STMMW_RS03320	STMMW_06641	ybdB	entH
STM474_RS03030	STM474_0620	cstA			carbon starvation protein CstA	pyruvate/proton symporter CstA	T_RS11555	t2268	SPA_RS10740	SPA2134	STMMW_RS03325	STMMW_06651	cstA	cstA
STM474_RS03035	STM474_0621	ybdd			YbdD/YjiX family protein	DUF466 domain-containing protein	T_RS11550	t2267	SPA_RS10735	SPA2133	STMMW_RS03330	STMMW_06661	ybdD	ybdD
STM474_RS03040	STM474_0622	ybdh			oxidoreductase	oxidoreductase	T_RS11545	t2266	SPA_RS10730	SPA2132	STMMW_RS03335	STMMW_06671	ybdH	hcxA
STM474_RS03045	STM474_0623	ybdL			pyridoxal phosphate-dependent aminotransferase	Aspartate/methionine/tyrosine aminotransferase	T_RS11540	t2265	SPA_RS10725	SPA2131	STMMW_RS03340	STMMW_06681	ybdL	ybdL
STM474_RS03050	STM474_0624	ybdM			ParB-like nuclease domain-containing protein	Chromosome segregation protein Spo0J, contains ParB-like nuclease domain	T_RS11535	t2263	SPA_RS10720	SPA2130	STMMW_RS03345	STMMW_06691	ybdM	ybdM
STM474_RS03055	STM474_0625	ybdN			phosphoadenosine phosphosulfate reductase	DUF3440 domain-containing protein	T_RS11530	t2264	SPA_RS10715	SPA2129	STMMW_RS03350	STMMW_06701	ybdN	ybdN
STM474_RS03060	STM474_0626	ybdO			LysR family transcriptional regulator	DNA-binding transcriptional regulator, LysR family	T_RS11525	t2262	SPA_RS10710	SPA2128	STMMW_RS03355	STMMW_06711	ybdO	citR
STM474_RS03065	STM474_0627	dsbG			thiol:disulfide interchange protein DsbG	thiol:disulfide interchange protein DsbG	T_RS11520	t2261	SPA_RS10705	SPA2127	STMMW_RS03360	STMMW_06721	dsbG	dsbG
STM474_RS03070	STM474_0628	ahpC		ahpC-2	alkyl hydroperoxide reductase subunit C	alkyl hydroperoxide reductase subunit C	T_RS11515	t2260	SPA_RS10700	SPA2126	STMMW_RS03365	STMMW_06731	ahpC	ahpC
STM474_RS03075	STM474_0629	ahpF			alkyl hydroperoxide reductase subunit F	Alkyl hydroperoxide reductase subunit F	T_RS11510	t2259	SPA_RS10695	SPA2125	STMMW_RS03370	STMMW_06741	ahpF	ahpF
STM474_RS03080	STM474_0630	torD		torD-1	molecular chaperone	Cytoplasmic chaperone TorD involved in molybdoenzyme TorA maturation	T_RS11500	t2257	SPA_RS10690	SPA2124	STMMW_RS03375	STMMW_06751	STM0610
STM474_RS03085	STM474_0631				molybdopterin-dependent oxidoreductase	Anaerobic selenocysteine-containing dehydrogenase	T_RS11495	t2256	SPA_RS10685	SPA2123	STMMW_RS03380	STMMW_06761	STM0611
STM474_RS03090	STM474_0632				4Fe-4S dicluster domain-containing protein	Fe-S-cluster-containing dehydrogenase component (DMSO reductase)	T_RS11490	t2255	SPA_RS10680	SPA2122	STMMW_RS03385	STMMW_06771	STM0612
STM474_RS03095	STM474_0633	ynfH			dimethyl sulfoxide reductase anchor subunit family protein	DMSO reductase anchor subunit DmsC	T_RS11485	t2254	SPA_RS10675	SPA2121	STMMW_RS03390	STMMW_06781	STM0613
STM474_RS03100	STM474_0634	uspG	ybdQ		universal stress protein UspG	universal stress protein UspG	T_RS11480	t2253	SPA_RS10670	SPA2120	STMMW_RS03395	STMMW_06791	ybdQ	uspG
STM474_RS03105	STM474_0636	ybdR			glutathione-dependent formaldehyde dehydrogenase	Threonine dehydrogenase or related Zn-dependent dehydrogenase	T_RS11475	t2252			STMMW_RS03400	STMMW_06801	ybdR	ybdR
STM474_RS03110	STM474_0637	rnk			nucleoside diphosphate kinase regulator	nucleoside diphosphate kinase regulator	T_RS11470	t2251	SPA_RS10660	SPA2118	STMMW_RS03405	STMMW_06811	rnk	rnk
STM474_RS03115	STM474_0638	rna			ribonuclease I	ribonuclease I	T_RS11465	t2250	SPA_RS10655	SPA2117	STMMW_RS03410	STMMW_06821	rna	rna
STM474_RS03120	STM474_0639	citT		citT-1	citrate/succinate antiporter CitT	citrate/succinate antiporter CitT	T_RS11460	t2249	SPA_RS10650	SPA2116	STMMW_RS03415	STMMW_06831	citT	citT
STM474_RS03125	STM474_0640	citG		citG-2	triphosphoribosyl-dephospho-CoA synthase CitG	triphosphoribosyl-dephospho-CoA synthase CitG	T_RS11455	t2248	SPA_RS10645	SPA2115	STMMW_RS03420	STMMW_06841	citG	citG
STM474_RS03130	STM474_0641	citx		citx-1	citrate lyase holo-[acyl-carrier protein] synthase	Phosphoribosyl-dephospho-CoA transferase (holo-ACP synthetase)	T_RS11450	t2247	SPA_RS10640	SPA2114	STMMW_RS03425	STMMW_06851	citX	citX
STM474_RS03135	STM474_0642	citF		citF-2	citrate lyase subunit alpha	citrate lyase subunit alpha	T_RS11445	t2246	SPA_RS10635	SPA2113	STMMW_RS03430	STMMW_06861	citF	citF
STM474_RS03140	STM474_0643	citE		citE-1	citrate (pro-3S)-lyase subunit beta	Citrate lyase beta subunit	T_RS11440	t2245	SPA_RS10630	SPA2112	STMMW_RS03435	STMMW_06871	citE	citE
STM474_RS03145	STM474_0644	citD		citD-2	citrate lyase acyl carrier protein	citrate lyase acyl carrier protein 1	T_RS11435	t2244	SPA_RS10625	SPA2111	STMMW_RS03440	STMMW_06881	citD	citD
STM474_RS03150	STM474_0645	citC		citC-2	[citrate (pro-3S)-lyase] ligase	[citrate (pro-3S)-lyase] ligase	T_RS11430	t2243	SPA_RS10620	SPA2110	STMMW_RS03445	STMMW_06891	citC	citC
STM474_RS03155	STM474_0646	dpiB			sensor histidine kinase DpiB	sensor histidine kinase DpiB	T_RS11425	t2242			STMMW_RS03450	STMMW_06901	dpiB	dpiB
STM474_RS03160	STM474_0647	dpiA			two-component response regulator DpiA	two-component response regulator DpiA	T_RS11420	t2241	SPA_RS10610	SPA2108	STMMW_RS03455	STMMW_06911	dpiA	dpiA
STM474_RS03165	STM474_0648	dcuC			anaerobic C4-dicarboxylate transporter DcuC	anaerobic C4-dicarboxylate transporter DcuC	T_RS11415	t2240	SPA_RS10605	SPA2107	STMMW_RS03460	STMMW_06921	dcuC	dcuC
STM474_RS03170	STM474_0649	pagP			lipid IV(A) palmitoyltransferase PagP	lipid IV(A) palmitoyltransferase PagP	T_RS11410	t2239	SPA_RS10600	SPA2106	STMMW_RS03465	STMMW_06931	pagP	pagP
STM474_RS03175	STM474_0650	cspE		cspE-1	transcription antiterminator/RNA stability regulator CspE	transcription antiterminator/RNA stability regulator CspE	T_RS11405	t2238	SPA_RS10595	SPA2105	STMMW_RS03470	STMMW_06941	cspE	cspE
STM474_RS03180	STM474_0651	crcB			fluoride efflux transporter CrcB	fluoride efflux transporter CrcB	T_RS11400	t2237	SPA_RS10590	SPA2104	STMMW_RS03475	STMMW_06951	crcB	crcB
STM474_RS03185	STM474_0652	ybeM			deaminated glutathione amidase	deaminated glutathione amidase			SPA_RS10585	SPA2103	STMMW_RS03480	STMMW_06961	ybeM
STM474_RS03190	STM474_0653	tatE	ybeC		twin-arginine translocase subunit TatE	twin-arginine translocase subunit TatE	T_RS11390	t2235	SPA_RS10580	SPA2102	STMMW_RS03485	STMMW_06971	ybeC	tatE
STM474_RS03195	STM474_0654	lipA			lipoyl synthase	lipoyl synthase	T_RS11385	t2234	SPA_RS10575	SPA2101	STMMW_RS03490	STMMW_06981	lipA	lipA
STM474_RS03200	STM474_0655	ybeF			DNA-binding transcriptional regulator	YbeF family transcriptional regulator	T_RS11380	t2233	SPA_RS10570	SPA2100	STMMW_RS03495	STMMW_06991	ybeF	ybeF
STM474_RS03205	STM474_0656	lipB			lipoyl(octanoyl) transferase LipB	lipoyl(octanoyl) transferase LipB	T_RS11375	t2232	SPA_RS10565	SPA2099	STMMW_RS03500	STMMW_07001	lipB	lipB
STM474_RS03210	STM474_0657	ybeD			YbeD family protein	DUF493 domain-containing protein	T_RS11370	t2231	SPA_RS10560	SPA2098	STMMW_RS03505	STMMW_07011	ybeD	ybeD
STM474_RS03215	STM474_0658	dacA			D-alanyl-D-alanine carboxypeptidase DacA	D-alanyl-D-alanine carboxypeptidase DacA	T_RS11365	t2230	SPA_RS10555	SPA2097	STMMW_RS03510	STMMW_07021	dacA	dacA
STM474_RS03220	STM474_0659	rlpA			endolytic peptidoglycan transglycosylase RlpA	endolytic peptidoglycan transglycosylase RlpA	T_RS11360	t2229	SPA_RS10550	SPA2096	STMMW_RS03515	STMMW_07031	rlpA	rlpA
STM474_RS03225	STM474_0660	mrdB			peptidoglycan glycosyltransferase MrdB	peptidoglycan glycosyltransferase MrdB	T_RS11355	t2228	SPA_RS10545	SPA2095	STMMW_RS03520	STMMW_07041	mrdB	mrdB
STM474_RS03230	STM474_0661	mrdA		mrdA-1	peptidoglycan DD-transpeptidase MrdA	peptidoglycan DD-transpeptidase MrdA	T_RS11350	t2227	SPA_RS10540	SPA2094	STMMW_RS03525	STMMW_07051	mrdA	mrdA
STM474_RS03235	STM474_0662	rlmH	ybeA		23S rRNA (pseudouridine(1915)-N(3))-methyltransferase RlmH	23S rRNA (pseudouridine(1915)-N(3))-methyltransferase RlmH	T_RS11345	t2226	SPA_RS10535	SPA2093	STMMW_RS03530	STMMW_07061	ybeA	rlmH
STM474_RS03240	STM474_0663	rsfS	ybeb		ribosome silencing factor	ribosome silencing factor	T_RS11340	t2225	SPA_RS10530	SPA2092	STMMW_RS03535	STMMW_07071	ybeB	rsfS
STM474_RS03250	STM474_0664	cobC			adenosylcobalamin/alpha-ribazole phosphatase	adenosylcobalamin/alpha-ribazole phosphatase	T_RS11330	t2224	SPA_RS10520	SPA2091	STMMW_RS03545	STMMW_07081	cobC	cobC
STM474_RS03255	STM474_0665	cobD			threonine-phosphate decarboxylase	threonine-phosphate decarboxylase CobD	T_RS11325	t2223	SPA_RS10515	SPA2090	STMMW_RS03550	STMMW_07091	cobD
STM474_RS03260	STM474_0666	nadD			nicotinate-nucleotide adenylyltransferase	nicotinate-nucleotide adenylyltransferase	T_RS11320	t2222	SPA_RS10510	SPA2089	STMMW_RS03555	STMMW_07101	nadD	nadD
STM474_RS03265	STM474_0667	holA			DNA polymerase III subunit delta	DNA polymerase III subunit delta	T_RS11315	t2221	SPA_RS10505	SPA2088	STMMW_RS03560	STMMW_07111	holA	holA
STM474_RS03270	STM474_0668	lptE			LPS assembly lipoprotein LptE	LPS assembly lipoprotein LptE	T_RS11310	t2220	SPA_RS10500	SPA2087	STMMW_RS03565	STMMW_07121	lptE	lptE
STM474_RS03275	STM474_0669	leuS			leucine--tRNA ligase	leucine--tRNA ligase	T_RS11305	t2219	SPA_RS10495	SPA2086	STMMW_RS03570	STMMW_07131	leuS	leuS
STM474_RS03280	STM474_0670	uxaA		uxaA-1	UxaA family hydrolase	Altronate dehydratase	T_RS11300	t2218	SPA_RS10490	SPA2085	STMMW_RS03575	STMMW_07141	STM0649
STM474_RS03285	STM474_0671	uxaA		uxaA-2	UxaA family hydrolase	Altronate dehydratase	T_RS11295	t2217	SPA_RS10485	SPA2084	STMMW_RS03580	STMMW_07151	STM0650
STM474_RS03290	STM474_0672	kdgT2			2-keto-3-deoxygluconate permease	2-keto-3-deoxygluconate permease 2	T_RS11290	t2216	SPA_RS10480	SPA2083	STMMW_RS03585	STMMW_07161	STM0651
STM474_RS03295	STM474_0673	rocR		rocR-1	sigma-54-dependent transcriptional regulator	RocR-type transcriptional regulator, contains PAS, AAA-type ATPase, and DNA-binding Fis domains	T_RS11285	t2215	SPA_RS10475	SPA2082	STMMW_RS03590	STMMW_07171	STM0652
STM474_RS03300	STM474_0674	ybel			zinc ribbon-containing protein	zinc ribbon-containing protein	T_RS11280	t2214	SPA_RS10470	SPA2081	STMMW_RS03595	STMMW_07181	ybeL	ybeL
STM474_RS03305	STM474_0675	ybeQ			sel1 repeat family protein	Sel1 repeat family protein					STMMW_RS03600	STMMW_07191	ybeQ	ybeQ
STM474_RS03310	STM474_0676	ybeR			DUF1266 domain-containing protein	DUF1266 domain-containing protein					STMMW_RS03605	STMMW_07201	ybeR	ybeR
STM474_RS03315	STM474_0677	ybeS			J domain-containing protein	DnaJ family molecular chaperone					STMMW_RS03610	STMMW_07211	ybeS
STM474_RS03320	STM474_0678	ybeU			DUF1266 domain-containing protein		T_RS03320	t0656	SPA_RS03320	SPA0664	STMMW_RS03320	STMMW_06641
STM474_RS03325	STM474_0679	ybeV			J domain-containing protein	J domain-containing protein					STMMW_RS03620	STMMW_07231	ybeV	djlC
STM474_RS03330	STM474_0680	hscC			molecular chaperone HscC	Molecular chaperone DnaK (HSP70)					STMMW_RS03625	STMMW_07241	hscC	hscC
STM474_RS03335	STM474_0681				hypothetical protein	Cytoplasmic protein	T_RS11275	t2213	SPA_RS10465	SPA2080	STMMW_RS03630	STMMW_07251	STM0660
STM474_RS03340	STM474_0682	rihA	ybeK		pyrimidine-specific ribonucleoside hydrolase RihA	pyrimidine-specific ribonucleoside hydrolase RihA	T_RS11270	t2212	SPA_RS10460	SPA2079	STMMW_RS03635	STMMW_07261	ybeK	rihA
STM474_RS03345	STM474_0683	gltL			glutamate/aspartate ABC transporter ATP binding protein GltL	ABC-type polar amino acid transport system, ATPase component	T_RS11265	t2211	SPA_RS10455	SPA2078	STMMW_RS03640	STMMW_07271	gltL	gltL
STM474_RS03350	STM474_0684	gltK			glutamate/aspartate ABC transporter permease GltK	glutamate/aspartate ABC transporter permease GltK	T_RS11260	t2210	SPA_RS10450	SPA2077	STMMW_RS03645	STMMW_07281	gltK	gltK
STM474_RS03355	STM474_0685	gltJ			glutamate/aspartate ABC transporter permease GltJ	glutamate/aspartate ABC transporter permease GltJ	T_RS11255	t2209	SPA_RS10445	SPA2076	STMMW_RS03650	STMMW_07291	gltJ	gltJ
STM474_RS03360	STM474_0686	gltI			amino acid ABC transporter substrate-binding protein	Glutamate/aspartate import solute-binding protein	T_RS11250	t2208	SPA_RS10440	SPA2075	STMMW_RS03655	STMMW_07301	gltI	gltI
STM474_RS03365	STM474_0687	lnt			apolipoprotein N-acyltransferase	apolipoprotein N-acyltransferase	T_RS11245	t2207	SPA_RS10435	SPA2074	STMMW_RS03660	STMMW_07311	lnt	lnt
STM474_RS03370	STM474_0688	corc			CNNM family magnesium/cobalt transport protein CorC	CNNM family magnesium/cobalt transport protein CorC	T_RS11240	t2206	SPA_RS10430	SPA2073	STMMW_RS03665	STMMW_07321	ybeX	ybeX
STM474_RS03375	STM474_0689	ybeY			rRNA maturation RNase YbeY	rRNA maturation RNase YbeY	T_RS11235	t2205	SPA_RS10425	SPA2072	STMMW_RS03670	STMMW_07331	ybeY	ybeY
STM474_RS03380	STM474_0690	phoL	ybeZ		PhoH family protein	PhoH-like protein	T_RS11230	t2204	SPA_RS10420	SPA2071	STMMW_RS03675	STMMW_07341	phoL	ybeZ
STM474_RS03385	STM474_0691	miaB			tRNA (N6-isopentenyl adenosine(37)-C2)-methylthiotransferase MiaB	tRNA (N6-isopentenyl adenosine(37)-C2)-methylthiotransferase MiaB	T_RS11225	t2203	SPA_RS10415	SPA2070	STMMW_RS03680	STMMW_07351	miaB	miaB
STM474_RS03390	STM474_0692	ubiF			2-octaprenyl-3-methyl-6-methoxy-1,4-benzoquinol hydroxylase	3-demethoxyubiquinol 3-hydroxylase	T_RS11220	t2202	SPA_RS10410	SPA2069	STMMW_RS03685	STMMW_07361	ubiF	ubiF
STM474_RS03395	STM474_0693				membrane protein	Inner membrane protein					STMMW_RS03690	STMMW_07371	STM0672
STM474_RS03400	STM474_t0694				tRNA-Gln	tRNA-Gln
STM474_RS03405	STM474_t0695	trnQ		trnQ-1	tRNA-Gln	tRNA-Gln(ctg)
STM474_RS03410	STM474_t0696				tRNA-Met	tRNA-Met
STM474_RS03415	STM474_t0697				tRNA-Gln	tRNA-Gln
STM474_RS03420	STM474_t0698	trnQ		trnQ-2	tRNA-Gln	tRNA-Gln(ttg)
STM474_RS03425	STM474_t0699	trnL		trnL-1	tRNA-Leu	tRNA-Leu(tag)
STM474_RS03430	STM474_t0700	trnM			tRNA-Met	tRNA-Met(cat)
STM474_RS03435	STM474_0701	asnB			asparagine synthase B	asparagine synthase B	T_RS11185	t2195			STMMW_RS03730	STMMW_07381	asnB	asnB
STM474_RS03440	STM474_0702	nagD			ribonucleotide monophosphatase NagD	ribonucleotide monophosphatase NagD	T_RS11180	t2194	SPA_RS10365	SPA2060	STMMW_RS03735	STMMW_07391	nagD	umpH
STM474_RS03445	STM474_0703	nagC		nagC-1	DNA-binding transcriptional regulator NagC	DNA-binding transcriptional regulator NagC	T_RS11175	t2193	SPA_RS10360	SPA2059	STMMW_RS03740	STMMW_07401	nagC	nagC
STM474_RS03450	STM474_0704	nagA			N-acetylglucosamine-6-phosphate deacetylase	N-acetylglucosamine-6-phosphate deacetylase	T_RS11170	t2192	SPA_RS10355	SPA2058	STMMW_RS03745	STMMW_07411	nagA	nagA
STM474_RS03455	STM474_0705	nagB			glucosamine-6-phosphate deaminase	glucosamine-6-phosphate deaminase	T_RS11165	t2191	SPA_RS10350	SPA2057	STMMW_RS03750	STMMW_07421	nagB	nagB
STM474_RS03460	STM474_0706	nagE			PTS N-acetyl glucosamine transporter subunit IIABC	PTS N-acetyl glucosamine transporter subunit IIABC	T_RS11160	t2190	SPA_RS10345	SPA2056	STMMW_RS03755	STMMW_07431	nagE	nagE
STM474_RS03465	STM474_0707	glnS			glutamine--tRNA ligase	glutamine--tRNA ligase	T_RS11155	t2189	SPA_RS10340	SPA2055	STMMW_RS03760	STMMW_07441	glnS	glnS
STM474_RS03470	STM474_0708	chiP	ybfM		chitoporin	chitoporin	T_RS11150	t2188	SPA_RS10335	SPA2054	STMMW_RS03765	STMMW_07451	ybfM	chiP
STM474_RS03475	STM474_0709	chiQ			lipoprotein	Uncharacterized lipoprotein ChiQ	T_RS11145	t2187	SPA_RS10330	SPA2053	STMMW_RS03770	STMMW_07461	chiQ	chiQ
STM474_RS03480	STM474_0710	tcuC	citA		tricarballylate/proton symporter TcuC	tricarballylate/proton symporter TcuC	T_RS11140	t2186	SPA_RS10325	SPA2052	STMMW_RS03775	STMMW_07471	tcuC
STM474_RS03485	STM474_0711	tcuB	citB		tricarballylate utilization protein TcuB	tricarballylate utilization protein TcuB	T_RS11135	t2185	SPA_RS10320	SPA2051	STMMW_RS03780	STMMW_07481	tcuB
STM474_RS03490	STM474_0712	tcuA			FAD-dependent tricarballylate dehydrogenase TcuA	FAD-dependent tricarballylate dehydrogenase TcuA	T_RS11130	t2184	SPA_RS10315	SPA2050	STMMW_RS03785	STMMW_07491	tcuA
STM474_RS03495	STM474_0713	tcuR			tricarballylate utilization LysR family transcriptional regulator TcuR	tricarballylate utilization LysR family transcriptional regulator TcuR	T_RS11125	t2183	SPA_RS10310	SPA2049	STMMW_RS03790	STMMW_07501	tcuR	nac
STM474_RS03500	STM474_0714	fur			ferric iron uptake transcriptional regulator	ferric iron uptake transcriptional regulator	T_RS11120	t2182	SPA_RS10305	SPA2048	STMMW_RS03795	STMMW_07511	fur	fur
STM474_RS03505	STM474_0715	fldA		fldA-1	flavodoxin FldA	flavodoxin FldA	T_RS11115	t2181	SPA_RS10300	SPA2047	STMMW_RS03800	STMMW_07521	fldA	fldA
STM474_RS03510	STM474_0716	ybfE			LexA regulated protein	LexA regulated protein	T_RS11110	t2180	SPA_RS10295	SPA2046	STMMW_RS03805	STMMW_07531	ybfE	ybfE
STM474_RS03515	STM474_0717	ybff			esterase	esterase	T_RS11105	t2179	SPA_RS10290	SPA2045	STMMW_RS03810	STMMW_07541	ybfF	ybfF
STM474_RS03520	STM474_0718	seqa			replication initiation negative regulator SeqA	replication initiation negative regulator SeqA			SPA_RS24740	SPA2044	STMMW_RS03815	STMMW_07551	seqA	seqA
STM474_RS03525	STM474_0719	pgm			alpha-D-glucose phosphate-specific phosphoglucomutase	phosphoglucomutase (alpha-D-glucose-1,6-bisphosphate-dependent)			SPA_RS10280	SPA2043	STMMW_RS03820	STMMW_07561	pgm	pgm
STM474_RS03530	STM474_0720	nimA			pyridoxamine 5'-phosphate oxidase family protein	Nitroimidazole reductase NimA or a related FMN-containing flavoprotein, pyridoxamine 5'-phosphate oxidase superfamily	T_RS11090	t2176	SPA_RS10275	SPA2042	STMMW_RS03825	STMMW_07571	STM0699
STM474_RS03535	STM474_0721	potE			putrescine-ornithine antiporter	putrescine-ornithine antiporter	T_RS11085	t2175	SPA_RS10270	SPA2041	STMMW_RS03830	STMMW_07581	potE	potE
STM474_RS03540	STM474_0722	speF			ornithine decarboxylase SpeF	ornithine decarboxylase SpeF			SPA_RS10265	SPA2040	STMMW_RS03835	STMMW_07591	speF	speF
STM474_RS03550	STM474_0724	kdpE			two-component system response regulator KdpE	two-component system response regulator KdpE	T_RS11070	t2172	SPA_RS10255	SPA2039	STMMW_RS03845	STMMW_07601	kdpE	kdpE
STM474_RS03555	STM474_0725	kdpD			two-component system sensor histidine kinase KdpD	two-component system sensor histidine kinase KdpD	T_RS11065	t2173	SPA_RS10250	SPA2038	STMMW_RS03850	STMMW_07611	kdpD	kdpD
STM474_RS03560	STM474_0726	kdpC			potassium-transporting ATPase subunit KdpC	potassium-transporting ATPase subunit KdpC	T_RS11060	t2171	SPA_RS10245	SPA2037	STMMW_RS03855	STMMW_07621	kdpC	kdpC
STM474_RS03565	STM474_0727	kdpB			potassium-transporting ATPase subunit KdpB	potassium-transporting ATPase subunit KdpB	T_RS11055	t2170	SPA_RS10240	SPA2036	STMMW_RS03860	STMMW_07631	kdpB	kdpB
STM474_RS03570	STM474_0728	kdpA			potassium-transporting ATPase subunit KdpA	potassium-transporting ATPase subunit KdpA	T_RS11050	t2169	SPA_RS10235	SPA2035	STMMW_RS03865	STMMW_07641	kdpA	kdpA
STM474_RS03575	STM474_0729	kdpF			K(+)-transporting ATPase subunit F		T_RS11045		SPA_RS10230		STMMW_RS03870		STM0707	kdpF
STM474_RS03580	STM474_0730	ybfA			YbfA family protein	DUF2517 domain-containing protein	T_RS11040	t2168	SPA_RS10225	SPA2033	STMMW_RS03875	STMMW_07651	ybfA	ybfA
STM474_RS03585	STM474_0731	phrB			deoxyribodipyrimidine photo-lyase	deoxyribodipyrimidine photo-lyase	T_RS11035	t2167	SPA_RS10220	SPA2032	STMMW_RS03880	STMMW_07661	phrB	phr
STM474_RS03590	STM474_0732	dtpD		dtpD-1	MFS transporter	Dipeptide permease D	T_RS11030	t2166	SPA_RS10215	SPA2031	STMMW_RS03885	STMMW_07671	dtpD	dtpD
STM474_RS03595	STM474_0733	ybgI			radiation resistance protein YbgI	radiation resistance protein YbgI	T_RS11025	t2165	SPA_RS10210	SPA2030	STMMW_RS03890	STMMW_07681	ybgI	ybgI
STM474_RS03600	STM474_0734	pxpB	ybgJ		5-oxoprolinase subunit PxpB	5-oxoprolinase subunit PxpB	T_RS11020	t2164	SPA_RS10205	SPA2029	STMMW_RS03895	STMMW_07691	ybgJ	pxpB
STM474_RS03605	STM474_0735	ybgK			biotin-dependent carboxyltransferase family protein	Allophanate hydrolase subunit 2 family protein	T_RS11015	t2163	SPA_RS10200	SPA2028	STMMW_RS03900	STMMW_07701	ybgK	pxpC
STM474_RS03610	STM474_0736	pxpA	ybgl		5-oxoprolinase subunit PxpA	5-oxoprolinase subunit PxpA	T_RS11010	t2162	SPA_RS10195	SPA2027	STMMW_RS03905	STMMW_07711	pxpA	pxpA
STM474_RS03615	STM474_0737				hypothetical protein		T_RS11005	t2161	SPA_RS10190	SPA2026	STMMW_RS03910	STMMW_07721	STM0715
STM474_RS03620	STM474_0738	xerD		xerD-1	tyrosine-type recombinase/integrase	Site-specific recombinase XerD	T_RS11000	t2160	SPA_RS10185	SPA2025	STMMW_RS03915	STMMW_07731	STM0716	fimB
STM474_RS03625	STM474_0740				membrane protein		T_RS10995	t2159			STMMW_RS03920	STMMW_07741	STM0717
STM474_RS03630	STM474_0741				hypothetical protein	Transport protein	T_RS10990	t2158	SPA_RS10175	SPA2023	STMMW_RS03925	STMMW_07751	STM0718
STM474_RS03635	STM474_0742	glf			UDP-galactopyranose mutase		T_RS03635	t0719	SPA_RS10170	SPA2022	STMMW_RS03635	STMMW_07261		glf
STM474_RS03640	STM474_0743	wcaE		wcaE-1	glycosyltransferase family 2 protein	Glycosyltransferase, GT2 family	T_RS10980	t2156			STMMW_RS03935	STMMW_07771	STM0720
STM474_RS03645	STM474_0744	rfaB			glycosyltransferase family 4 protein	Glycosyltransferase involved in cell wall bisynthesis	T_RS10975	t2155	SPA_RS10160	SPA2021	STMMW_RS03940	STMMW_07781	STM0721
STM474_RS03650	STM474_0745	tagG			ABC transporter permease	ABC-type polysaccharide/teichoic acid/polyol phosphate export permease	T_RS10970	t2154	SPA_RS10155		STMMW_RS03945	STMMW_07791	STM0722
STM474_RS03655	STM474_0746	tagH			ABC transporter ATP-binding protein	ABC-type polysaccharide/polyol phosphate transport system, ATPase component	T_RS10965	t2153	SPA_RS10150	SPA2020	STMMW_RS03950	STMMW_07801	STM0723
STM474_RS03660	STM474_0747	wcaE		wcaE-2	glycosyltransferase	Glycosyltransferase, GT2 family			SPA_RS10145	SPA2019	STMMW_RS03955	STMMW_07811	STM0724
STM474_RS03665	STM474_0748				glycosyltransferase family 2 protein	Glycosyltransferase family 2 protein	T_RS10955	t2151	SPA_RS10140	SPA2018	STMMW_RS03960	STMMW_07821	STM0725
STM474_RS03670	STM474_0749				glycosyl transferase	putative sugar hydrolase, contains GT1 and HAD domains	T_RS25470		SPA_RS10135	SPA2017			STM0726
STM474_RS03675	STM474_0750				hypothetical protein	putative sugar hydrolase, contains GT1 and HAD domains	T_RS10945	t2149	SPA_RS10130	SPA2016	STMMW_RS03970		STM0727
STM474_RS03680	STM474_0751	nei			endonuclease VIII	endonuclease VIII	T_RS10940	t2148	SPA_RS10125	SPA2015	STMMW_RS03975	STMMW_07851	nei	nei
STM474_RS03685	STM474_0752	abrB			AbrB family transcriptional regulator	Uncharacterized membrane protein AbrB, regulator of aidB expression	T_RS10935	t2147	SPA_RS10120	SPA2014	STMMW_RS03980	STMMW_07861	abrB	abrB
STM474_RS03690	STM474_0753	gltA			citrate synthase	citrate synthase	T_RS10930	t2146	SPA_RS10115	SPA2013	STMMW_RS03985	STMMW_07871	gltA	gltA
STM474_RS03700	STM474_0755	sdhC			succinate dehydrogenase cytochrome b556 subunit	succinate dehydrogenase cytochrome b556 subunit	T_RS10920	t2144	SPA_RS10105	SPA2011	STMMW_RS03995	STMMW_07891	sdhC	sdhC
STM474_RS03705	STM474_0756	sdhD			succinate dehydrogenase membrane anchor subunit	succinate dehydrogenase membrane anchor subunit	T_RS10915	t2143	SPA_RS10100	SPA2010	STMMW_RS04000	STMMW_07901	sdhD	sdhD
STM474_RS03710	STM474_0757	sdhA			succinate dehydrogenase flavoprotein subunit	succinate dehydrogenase flavoprotein subunit	T_RS10910	t2142	SPA_RS10095	SPA2009	STMMW_RS04005	STMMW_07911	sdhA	sdhA
STM474_RS03715	STM474_0758	sdhB			succinate dehydrogenase iron-sulfur subunit SdhB	succinate dehydrogenase iron-sulfur subunit SdhB	T_RS10905	t2141	SPA_RS10090	SPA2008	STMMW_RS04010	STMMW_07921	sdhB	sdhB
STM474_RS03720	STM474_0759	sucA			2-oxoglutarate dehydrogenase E1 component	2-oxoglutarate dehydrogenase E1 component	T_RS10900	t2140	SPA_RS10085	SPA2007	STMMW_RS04015	STMMW_07931	sucA	sucA
STM474_RS03725	STM474_0760	odhB	sucB		2-oxoglutarate dehydrogenase complex dihydrolipoyllysine-residue succinyltransferase	2-oxoglutarate dehydrogenase complex dihydrolipoyllysine-residue succinyltransferase	T_RS10895	t2139	SPA_RS10080	SPA2006	STMMW_RS04020	STMMW_07941	sucB	sucB
STM474_RS03730	STM474_0761	sucC			ADP-forming succinate--CoA ligase subunit beta	ADP-forming succinate--CoA ligase subunit beta	T_RS10890	t2138	SPA_RS10075	SPA2005	STMMW_RS04025	STMMW_07951	sucC	sucC
STM474_RS03735	STM474_0762	sucD			succinate--CoA ligase subunit alpha	succinate--CoA ligase subunit alpha	T_RS10885	t2137	SPA_RS10070	SPA2004	STMMW_RS04030	STMMW_07961	sucD	sucD
STM474_RS03745	STM474_0765	cydA			cytochrome ubiquinol oxidase subunit I	cytochrome ubiquinol oxidase subunit I	T_RS10875	t2136	SPA_RS10060	SPA2003	STMMW_RS04040	STMMW_07971	cydA	cydA
STM474_RS03750	STM474_0766	cydB		cydB-2	cytochrome d ubiquinol oxidase subunit II	cytochrome d ubiquinol oxidase subunit II	T_RS10870	t2135	SPA_RS10055	SPA2002	STMMW_RS04045	STMMW_07981	cydB	cydB
STM474_RS03755	STM474_0767	cydX			cytochrome bd-I oxidase subunit CydX	cytochrome bd-I oxidase subunit CydX	T_RS10865	t2134	SPA_RS10050	SPA2001	STMMW_RS04050	STMMW_07991	ybgT	cydX
STM474_RS03765	STM474_0768	ybge			cyd operon protein YbgE	cyd operon protein YbgE	T_RS10855	t2133	SPA_RS10040	SPA2000	STMMW_RS04060	STMMW_08001	ybgE	ybgE
STM474_RS03770	STM474_0769	ybgC			tol-pal system-associated acyl-CoA thioesterase	tol-pal system-associated acyl-CoA thioesterase	T_RS10850	t2132	SPA_RS10035	SPA1999	STMMW_RS04065	STMMW_08011	ybgC	ybgC
STM474_RS03775	STM474_0770	tolQ			Tol-Pal system protein TolQ	Tol-Pal system protein TolQ	T_RS10845	t2131	SPA_RS10030	SPA1998	STMMW_RS04070	STMMW_08021	tolQ	tolQ
STM474_RS03780	STM474_0771	tolR			colicin uptake protein TolR	colicin uptake protein TolR	T_RS10840	t2130	SPA_RS10025	SPA1997	STMMW_RS04075	STMMW_08031	tolR	tolR
STM474_RS03785	STM474_0772	tolA			cell envelope integrity protein TolA	cell envelope integrity protein TolA	T_RS10835	t2129	SPA_RS10020	SPA1996	STMMW_RS04080	STMMW_08041	tolA	tolA
STM474_RS03790	STM474_0773	tolB			Tol-Pal system protein TolB	Tol-Pal system protein TolB	T_RS10830	t2128	SPA_RS10015	SPA1995	STMMW_RS04085	STMMW_08051	tolB	tolB
STM474_RS03795	STM474_0774	pal			peptidoglycan-associated lipoprotein Pal	peptidoglycan-associated lipoprotein Pal	T_RS10825	t2127	SPA_RS10010	SPA1994	STMMW_RS04090	STMMW_08061	pal	pal
STM474_RS03800	STM474_0775	cpoB	ybgF		cell division protein CpoB	cell division protein CpoB	T_RS10820	t2126	SPA_RS10005	SPA1993	STMMW_RS04095	STMMW_08071	ybgF	cpoB
STM474_RS03805	STM474_t0776				tRNA-Lys	tRNA-Lys
STM474_RS03810	STM474_t0777				tRNA-Val	tRNA-Val
STM474_RS03815	STM474_t0778				tRNA-Lys	tRNA-Lys
STM474_RS03820	STM474_t0779				tRNA-Lys	tRNA-Lys
STM474_RS03825	STM474_t0780				tRNA-Lys	tRNA-Lys
STM474_RS03830	STM474_0781	nadA			quinolinate synthase NadA	quinolinate synthase NadA	T_RS10800	t2122	SPA_RS09975	SPA1987	STMMW_RS04125	STMMW_08081	nadA	nadA
STM474_RS03835	STM474_0782	pnuC			nicotinamide riboside transporter PnuC	nicotinamide riboside transporter PnuC	T_RS10795	t2121	SPA_RS09970	SPA1986	STMMW_RS04130	STMMW_08091	pnuC	pnuC
STM474_RS03840	STM474_0783	zitB	ybgR		CDF family zinc transporter ZitB	CDF family zinc transporter ZitB	T_RS10790	t2120	SPA_RS09965	SPA1985	STMMW_RS04135	STMMW_08101	ybgR	zitB
STM474_RS03845	STM474_0784	ybgS			YbgS-like family protein	Uncharacterized protein YbgS	T_RS10785	t2119	SPA_RS09960	SPA1984	STMMW_RS04140	STMMW_08111	ybgS	ybgS
STM474_RS03850	STM474_0785	aroG			3-deoxy-7-phosphoheptulonate synthase AroG	3-deoxy-7-phosphoheptulonate synthase AroG	T_RS10780	t2118	SPA_RS09955	SPA1983	STMMW_RS04145	STMMW_08121	aroG	aroG
STM474_RS03855	STM474_0786	fumA		fumA-1	fumarate hydratase subunit beta	Tartrate dehydratase beta subunit/Fumarate hydratase class I, C-terminal domain					STMMW_RS04150	STMMW_08131	STM0761
STM474_RS03860	STM474_0787	ttdA		ttdA-1	fumarate hydratase	fumarate hydratase					STMMW_RS04155	STMMW_08141	STM0762
STM474_RS03865	STM474_0788	lysR		lysR-4	LysR family transcriptional regulator	DNA-binding transcriptional regulator, LysR family					STMMW_RS04160	STMMW_08151	STM0763
STM474_RS03870	STM474_0789	lysR		lysR-5	LysR family transcriptional regulator	DNA-binding transcriptional regulator, LysR family					STMMW_RS04165	STMMW_08161	STM0764
STM474_RS03875	STM474_0790	citT		citT-2	SLC13/DASS family transporter	Di- and tricarboxylate antiporter					STMMW_RS04170	STMMW_08171	STM0765
STM474_RS03880	STM474_0791	dcoC	oadG2		oxaloacetate decarboxylase subunit gamma	Oxaloacetate decarboxylase gamma chain 3					STMMW_RS04175	STMMW_08181	oadG3
STM474_RS03885	STM474_0792	oadA		oadA-2	sodium-extruding oxaloacetate decarboxylase subunit alpha	sodium-extruding oxaloacetate decarboxylase subunit alpha					STMMW_RS04180	STMMW_08191
STM474_RS03890	STM474_0793	oadB		oadB-2	oxalacetate decarboxylase subunit beta	Oxaloacetate decarboxylase beta chain					STMMW_RS00275	STMMW_00551	oadB1
STM474_RS03895	STM474_0794	citG		citG-3	triphosphoribosyl-dephospho-CoA synthase	Triphosphoribosyl-dephospho-CoA synthetase					STMMW_RS04190	STMMW_08211	STM0769
STM474_RS03900	STM474_0795				iron ABC transporter permease	ABC-type Fe3+-siderophore transport system, permease component	T_RS10775	t2117	SPA_RS09950	SPA1982	STMMW_RS04195	STMMW_08221	STM0770
STM474_RS03905	STM474_0796				ABC transporter ATP-binding protein	ABC-type cobalamin/Fe3+-siderophores transport system, ATPase component	T_RS10770	t2116	SPA_RS09945	SPA1981	STMMW_RS04200	STMMW_08231	STM0771
STM474_RS03910	STM474_0797	gpmA			2,3-diphosphoglycerate-dependent phosphoglycerate mutase	2,3-diphosphoglycerate-dependent phosphoglycerate mutase	T_RS10765	t2115	SPA_RS09940	SPA1980	STMMW_RS04205	STMMW_08241	gpmA	gpmA
STM474_RS03915	STM474_0798	galM			galactose-1-epimerase	galactose-1-epimerase	T_RS10760	t2114	SPA_RS09935	SPA1979	STMMW_RS04210	STMMW_08251	galM	galM
STM474_RS03920	STM474_0799	galK			galactokinase	Galactokinase	T_RS10755	t2113	SPA_RS09930	SPA1978	STMMW_RS04215	STMMW_08261	galK	galK
STM474_RS03925	STM474_0800	galT			galactose-1-phosphate uridylyltransferase	galactose-1-phosphate uridylyltransferase	T_RS10750	t2112	SPA_RS09925	SPA1977	STMMW_RS04220	STMMW_08271	galT	galT
STM474_RS03930	STM474_0801	galE			UDP-glucose 4-epimerase GalE	UDP-glucose 4-epimerase GalE	T_RS10745	t2111	SPA_RS09920	SPA1976	STMMW_RS04225	STMMW_08281	galE	galE
STM474_RS03935	STM474_0802				DUF2167 domain-containing protein	Uncharacterized membrane-anchored protein	T_RS10740	t2110	SPA_RS09915	SPA1975	STMMW_RS04230	STMMW_08291	STM0777
STM474_RS03940	STM474_0803	modf			molybdate ABC transporter ATP-binding protein ModF	molybdate ABC transporter ATP-binding protein ModF	T_RS10735	t2109	SPA_RS09910	SPA1974	STMMW_RS04235	STMMW_08301	modF	modF
STM474_RS03945	STM474_0804	modE			molybdenum-dependent transcriptional regulator	molybdenum-dependent transcriptional regulator	T_RS10730	t2108	SPA_RS09905	SPA1973	STMMW_RS04240	STMMW_08311	modE	modE
STM474_RS03950	STM474_0805	acrZ			AcrZ family multidrug efflux pump-associated protein	Multidrug efflux pump accessory protein AcrZ	T_RS10725	t2107	SPA_RS09900	SPA1972	STMMW_RS04245		STM0780	acrZ
STM474_RS03955	STM474_0806	modA		modA-1	molybdate ABC transporter substrate-binding protein	molybdate ABC transporter substrate-binding protein	T_RS10720	t2106	SPA_RS09895	SPA1971	STMMW_RS04250	STMMW_08331	modA	modA
STM474_RS03960	STM474_0807	modB			molybdate ABC transporter permease subunit	molybdate ABC transporter permease subunit	T_RS10715	t2105	SPA_RS09890	SPA1970	STMMW_RS04255	STMMW_08341	modB	modB
STM474_RS03965	STM474_0808	modC			molybdenum ABC transporter ATP-binding protein ModC	molybdenum ABC transporter ATP-binding protein ModC	T_RS10710	t2104	SPA_RS09885	SPA1969	STMMW_RS04260	STMMW_08351	modC	modC
STM474_RS03970	STM474_0809	ybhA			pyridoxal phosphatase	pyridoxal phosphatase	T_RS10705	t2103	SPA_RS09880	SPA1968	STMMW_RS04265	STMMW_08361	ybhA	ybhA
STM474_RS03975	STM474_0810	pgl	ybhE		6-phosphogluconolactonase	6-phosphogluconolactonase	T_RS10700	t2102	SPA_RS09875	SPA1967	STMMW_RS04270	STMMW_08371	ybhE	pgl
STM474_RS03980	STM474_0811	ybhC			putative acyl-CoA thioester hydrolase	putative acyl-CoA thioester hydrolase	T_RS10695	t2101	SPA_RS09870	SPA1966	STMMW_RS04275	STMMW_08381	ybhC	ybhC
STM474_RS03985	STM474_0812	hutI			imidazolonepropionase	imidazolonepropionase	T_RS10690	t2100	SPA_RS09865	SPA1965	STMMW_RS04280	STMMW_08391	hutI
STM474_RS03990	STM474_0813	hutG			formimidoylglutamase	formimidoylglutamase	T_RS10685	t2099	SPA_RS09860	SPA1964	STMMW_RS04285	STMMW_08401	hutG
STM474_RS03995	STM474_0814	hutC			histidine utilization repressor	histidine utilization repressor	T_RS10680	t2098	SPA_RS09855	SPA1963	STMMW_RS04290	STMMW_08411	hutC
STM474_RS04000	STM474_0815	hutU			urocanate hydratase	urocanate hydratase	T_RS10675	t2097			STMMW_RS04295	STMMW_08421
STM474_RS04005	STM474_0816	hutH			histidine ammonia-lyase	histidine ammonia-lyase	T_RS10670	t2096	SPA_RS09845	SPA1961	STMMW_RS04300	STMMW_08431	hutH
STM474_RS04010	STM474_0817	ybhB			kinase inhibitor	kinase inhibitor	T_RS10665	t2095	SPA_RS09840	SPA1960	STMMW_RS04305	STMMW_08441	ybhB	ybhB
STM474_RS04015	STM474_0819	bioA			adenosylmethionine--8-amino-7-oxononanoate transaminase	adenosylmethionine--8-amino-7-oxononanoate transaminase	T_RS10660	t2094	SPA_RS09835	SPA1959	STMMW_RS04310	STMMW_08451	bioA	bioA
STM474_RS04020	STM474_0820	bioB			biotin synthase BioB	biotin synthase BioB	T_RS10655	t2093	SPA_RS09830	SPA1958	STMMW_RS04315	STMMW_08461	bioB	bioB
STM474_RS04025	STM474_0821	bioF			8-amino-7-oxononanoate synthase	8-amino-7-oxononanoate synthase	T_RS10650	t2092	SPA_RS09825	SPA1957	STMMW_RS04320	STMMW_08471	bioF	bioF
STM474_RS04030	STM474_0822	bioC			malonyl-ACP O-methyltransferase BioC	malonyl-ACP O-methyltransferase BioC	T_RS10645	t2091	SPA_RS09820	SPA1956	STMMW_RS04325	STMMW_08481	bioC	bioC
STM474_RS04035	STM474_0823	bioD		bioD-1	ATP-dependent dethiobiotin synthetase BioD	dethiobiotin synthase	T_RS10640	t2090	SPA_RS09815	SPA1955	STMMW_RS04330	STMMW_08491	bioD	bioD
STM474_RS04040	STM474_0824	uvrB			excinuclease ABC subunit B	excinuclease ABC subunit UvrB	T_RS10635	t2089	SPA_RS09810	SPA1954	STMMW_RS04335	STMMW_08501	uvrB	uvrB
STM474_RS04045					hypothetical protein		T_RS10630	t2088	SPA_RS09805	SPA1953	STMMW_RS04340	STMMW_08511	STM0799
STM474_RS04050	STM474_0825	slrP			SPI-1 type III secretion system effector E3 ubiquitin transferase SlrP	SPI-1 type III secretion system effector E3 ubiquitin transferase SlrP					STMMW_RS04345	STMMW_08521	slrP
STM474_RS04055	STM474_0826	yvcK	ybhk		uridine diphosphate-N-acetylglucosamine-binding protein YvcK	Putative gluconeogenesis factor	T_RS10615	t2086	SPA_RS09795	SPA1951	STMMW_RS04350	STMMW_08531	ybhK	ybhK
STM474_RS04060	STM474_0827	moaA			GTP 3',8-cyclase MoaA	GTP 3',8-cyclase MoaA	T_RS10610	t2085	SPA_RS09790	SPA1950	STMMW_RS04355	STMMW_08541	moaA	moaA
STM474_RS04065	STM474_0828	moaB			molybdenum cofactor biosynthesis protein B	molybdenum cofactor biosynthesis protein B	T_RS10605	t2084	SPA_RS09785	SPA1949	STMMW_RS04360	STMMW_08551	moaB	moaB
STM474_RS04070	STM474_0829	moaC			cyclic pyranopterin monophosphate synthase MoaC	Cyclic pyranopterin monophosphate synthase	T_RS10600	t2083	SPA_RS09780	SPA1948	STMMW_RS04365	STMMW_08561	moaC	moaC
STM474_RS04075	STM474_0830	moaD			molybdopterin synthase sulfur carrier subunit	molybdopterin synthase sulfur carrier subunit	T_RS10595	t2082	SPA_RS09775	SPA1947	STMMW_RS04370	STMMW_08571	moaD	moaD
STM474_RS04080	STM474_0831	moaE			molybdopterin synthase catalytic subunit MoaE	molybdopterin synthase catalytic subunit MoaE	T_RS10590	t2081	SPA_RS09770	SPA1946	STMMW_RS04375	STMMW_08581	moaE	moaE
STM474_RS04085	STM474_0832	ybhL		ybhL-1	Bax inhibitor-1/YccA family protein	Integral membrane protein YbhL, putative Ca2+ regulator, Bax inhibitor (BI-1)/TMBIM family			SPA_RS09765	SPA1945	STMMW_RS04380	STMMW_08591	ybhL	ybhL
STM474_RS04090	STM474_0833	ybhM			Bax inhibitor-1 family protein	Integral membrane protein	T_RS10580	t2079	SPA_RS09760	SPA1944	STMMW_RS04385	STMMW_08601	ybhM	ybhM
STM474_RS04095	STM474_0834				membrane protein	Inner membrane protein					STMMW_RS04390	STMMW_08611	STM0809
STM474_RS04100	STM474_0835				membrane protein	Inner membrane protein	T_RS10575	t2078	SPA_RS09755	SPA1943	STMMW_RS04395	STMMW_08621	STM0810
STM474_RS04105	STM474_0836	ybhn			UPF0104 family protein	putative membrane flippase AglD2/YbhN, UPF0104 family	T_RS10570	t2077	SPA_RS09750	SPA1942	STMMW_RS04400	STMMW_08631	ybhN	ybhN
STM474_RS04110	STM474_0837	clsB	ybhO		cardiolipin synthase ClsB	cardiolipin synthase ClsB	T_RS10565	t2076	SPA_RS09745	SPA1941	STMMW_RS04405	STMMW_08641	ybhO	clsB
STM474_RS04115	STM474_0838	ybhP			endonuclease/exonuclease/phosphatase family protein	Metal-dependent hydrolase, endonuclease/exonuclease/phosphatase family	T_RS10560	t2075	SPA_RS09740	SPA1940	STMMW_RS04410	STMMW_08651	ybhP	ybhP
STM474_RS04120	STM474_0840	ybhQ			YbhQ family protein	Inner membrane protein YbhQ	T_RS10555	t2074	SPA_RS09735	SPA1939	STMMW_RS04415	STMMW_08661	ybhQ	ybhQ
STM474_RS04125	STM474_0841	ybhR			ABC transporter permease	putative multidrug ABC transporter permease YbhR	T_RS10550	t2073	SPA_RS09730	SPA1938	STMMW_RS04420	STMMW_08671	ybhR	ybhR
STM474_RS04130	STM474_0842	yadH		yadH-2	ABC transporter permease	ABC-type multidrug transport system, permease component	T_RS10545	t2072	SPA_RS09725	SPA1937	STMMW_RS04425	STMMW_08681	ybhS	ybhS
STM474_RS04135	STM474_0843	ybhF			ABC transporter ATP-binding protein	LPS export ABC transporter ATP-binding protein	T_RS10540	t2071	SPA_RS09720	SPA1936	STMMW_RS04430	STMMW_08691	ybhF	ybhF
STM474_RS04140	STM474_0844	hlyD	ybhG		secretion protein HlyD	secretion protein HlyD	T_RS10535	t2070	SPA_RS09715	SPA1935	STMMW_RS04435	STMMW_08701	hlyD	ybhG
STM474_RS04145	STM474_0845	cecR	ybiH		transcriptional regulator CecR	transcriptional regulator CecR	T_RS10530	t2069	SPA_RS09710	SPA1934	STMMW_RS04440	STMMW_08711	ybiH	cecR
STM474_RS04150	STM474_0846	rhlE			ATP-dependent RNA helicase RhlE	ATP-dependent RNA helicase RhlE	T_RS10525	t2068	SPA_RS09705	SPA1933	STMMW_RS04445	STMMW_08721	rhlE	rhlE
STM474_RS04155	STM474_0847	dinG			ATP-dependent DNA helicase DinG	ATP-dependent DNA helicase DinG			SPA_RS09700	SPA1932	STMMW_RS04450	STMMW_08731	dinG	dinG
STM474_RS04160	STM474_0848	ybib			DNA-binding protein YbiB	DNA-binding protein YbiB			SPA_RS09695	SPA1931	STMMW_RS04455	STMMW_08741	ybiB	ybiB
STM474_RS04165	STM474_0849	ybiJ			DUF1471 domain-containing protein	DUF1471 domain-containing protein	T_RS10510	t2065	SPA_RS09690	SPA1930	STMMW_RS04460	STMMW_08751	ybiJ	ybiJ
STM474_RS04175	STM474_0850	ybii			DksA/TraR family C4-type zinc finger protein	DksA/TraR family C4-type zinc finger protein	T_RS10500	t2063	SPA_RS09680	SPA1928	STMMW_RS04470	STMMW_08761	ybiI	ybiI
STM474_RS04180	STM474_0851	rlmF	ybiN		23S rRNA (adenine(1618)-N(6))-methyltransferase RlmF	23S rRNA (adenine(1618)-N(6))-methyltransferase RlmF			SPA_RS09675	SPA1927	STMMW_RS04475	STMMW_08771	ybiN	rlmF
STM474_RS04185	STM474_0852	ybio			mechanosensitive channel protein	mechanosensitive channel protein	T_RS10490	t2061	SPA_RS09670	SPA1926	STMMW_RS04480	STMMW_08781	ybiO	ybiO
STM474_RS04190	STM474_0853	glnQ		glnQ-1	glutamine ABC transporter ATP-binding protein GlnQ	glutamine ABC transporter ATP-binding protein GlnQ	T_RS10485	t2060	SPA_RS09665	SPA1925	STMMW_RS04485	STMMW_08791	glnQ	glnQ
STM474_RS04195	STM474_0854	glnP			glutamine ABC transporter permease GlnP	glutamine ABC transporter permease GlnP	T_RS10480	t2059	SPA_RS09660	SPA1924	STMMW_RS04490	STMMW_08801	glnP	glnP
STM474_RS04200	STM474_0855	glnH			glutamine ABC transporter substrate-binding protein GlnH	glutamine ABC transporter substrate-binding protein GlnH	T_RS10475	t2058	SPA_RS09655	SPA1923	STMMW_RS04495	STMMW_08811	glnH	glnH
STM474_RS04205	STM474_0856	dps			DNA starvation/stationary phase protection protein Dps	DNA starvation/stationary phase protection protein Dps	T_RS10470	t2057	SPA_RS09650	SPA1922	STMMW_RS04500	STMMW_08821	dps	dps
STM474_RS04210	STM474_0857	rhtA	ybiF		threonine/homoserine exporter RhtA	threonine/homoserine exporter RhtA	T_RS10465	t2056			STMMW_RS04505	STMMW_08831	ybiF	rhtA
STM474_RS04215	STM474_0858	ompX			outer membrane protein OmpX	Outer membrane protein X	T_RS10460	t2055	SPA_RS09640	SPA1920	STMMW_RS04510	STMMW_08841	ompX	ompX
STM474_RS04220	STM474_0859	ybiP			phosphoethanolamine transferase	Phosphoethanolamine transferase for periplasmic glucans OpgE, AlkP superfamily	T_RS10450	t2053	SPA_RS09635	SPA1919			ybiP	opgE
STM474_RS04225	STM474_0860	mntR			manganese-binding transcriptional regulator MntR	manganese-binding transcriptional regulator MntR	T_RS10440	t2052	SPA_RS09630	SPA1918	STMMW_RS04520	STMMW_08861	mntR	mntR
STM474_RS04230	STM474_0861	ybiR			anion transporter	Na+/H+ antiporter NhaD or related arsenite permease	T_RS10435	t2051	SPA_RS09625	SPA1917	STMMW_RS04525	STMMW_08871	ybiR	ybiR
STM474_RS04235	STM474_0862	ldtB	ybis		L,D-transpeptidase	L,D-transpeptidase	T_RS10430	t2050	SPA_RS09620	SPA1916	STMMW_RS04530	STMMW_08881	ybiS	ldtB
STM474_RS04240	STM474_0863	ybiT			ABC-F family ATPase	ABC-F family ATPase	T_RS10425	t2049	SPA_RS09615	SPA1915	STMMW_RS04535	STMMW_08891	ybiT	ybiT
STM474_RS04245	STM474_0864				DUF4261 domain-containing protein	DUF4261 domain-containing protein					STMMW_RS04540	STMMW_08901	STM0839
STM474_RS04250	STM474_0865				HAD family hydrolase		T_RS04250	t0844	SPA_RS04250	SPA0850	STMMW_RS04250	STMMW_08331
STM474_RS04255	STM474_0866	ybiU			DUF1479 domain-containing protein	DUF1479 domain-containing protein	T_RS10420	t2048	SPA_RS09610	SPA1914	STMMW_RS04550	STMMW_08921	ybiU	ybiU
STM474_RS04260	STM474_0867	ybiV			HAD family hydrolase	Hydroxymethylpyrimidine pyrophosphatase and other HAD family phosphatases	T_RS10415	t2047	SPA_RS09605	SPA1913	STMMW_RS04555	STMMW_08931	ybiV(1)	ybiV
STM474_RS04265	STM474_0868	pflF	ybiW		glycyl radical protein	putative dehydratase YbiW	T_RS10410	t2046	SPA_RS09600	SPA1912	STMMW_RS04560	STMMW_08941	pflF	ybiW
STM474_RS04270	STM474_0869	pflE	ybiY		glycyl-radical enzyme activating protein	Pyruvate-formate lyase-activating enzyme	T_RS10405	t2045	SPA_RS09595	SPA1911	STMMW_RS04565	STMMW_08951	pflE	ybiY
STM474_RS04275	STM474_0870	moeB			molybdopterin-synthase adenylyltransferase MoeB	molybdopterin-synthase adenylyltransferase MoeB	T_RS10400	t2044	SPA_RS09590	SPA1910	STMMW_RS04570	STMMW_08961	moeB	moeB
STM474_RS04280	STM474_0871	moeA			molybdopterin molybdotransferase MoeA	molybdopterin molybdotransferase MoeA	T_RS10395	t2043	SPA_RS09585	SPA1909	STMMW_RS04575	STMMW_08971	moeA	moeA
STM474_RS04285	STM474_0872	iaaA	ybiK		beta-aspartyl-peptidase	beta-aspartyl-peptidase	T_RS10390	t2042	SPA_RS09580	SPA1908	STMMW_RS04580	STMMW_08981	ybiK	iaaA
STM474_RS04290	STM474_0873	gsiA	yliA	gsiA-1	glutathione ABC transporter ATP-binding protein GsiA	glutathione ABC transporter ATP-binding protein GsiA	T_RS10385	t2041	SPA_RS09575	SPA1907	STMMW_RS04585	STMMW_08991	yliA	gsiA
STM474_RS04295	STM474_0874	gsiB	yliB		glutathione ABC transporter substrate-binding protein GsiB	glutathione ABC transporter substrate-binding protein GsiB	T_RS10380	t2040	SPA_RS09570	SPA1906	STMMW_RS04590	STMMW_09001	yliB	gsiB
STM474_RS04300	STM474_0875	gsiC	yliC		glutathione ABC transporter permease GsiC	glutathione ABC transporter permease GsiC	T_RS10375	t2039	SPA_RS09565	SPA1905	STMMW_RS04595	STMMW_09011	yliC	gsiC
STM474_RS04305	STM474_0876	gsiD			glutathione ABC transporter permease GsiD	glutathione ABC transporter permease GsiD	T_RS10370	t2038	SPA_RS09560	SPA1904	STMMW_RS04600	STMMW_09021	yliD	gsiD
STM474_RS04310	STM474_0877	rimO	yliG		30S ribosomal protein S12 methylthiotransferase RimO	30S ribosomal protein S12 methylthiotransferase RimO	T_RS10365	t2037	SPA_RS09555	SPA1903	STMMW_RS04605	STMMW_09031	yliG	rimO
STM474_RS04315	STM474_0879	bssR	yliH		biofilm formation regulator BssR	biofilm formation regulator BssR	T_RS10360	t2036	SPA_RS09550	SPA1902	STMMW_RS04610	STMMW_09041	yliH	bssR
STM474_RS04320	STM474_0880	citE		citE-2	CoA ester lyase	Citrate lyase beta subunit					STMMW_RS04615	STMMW_09051	STM0854
STM474_RS04325	STM474_0881	fixA		fixA-2	electron transfer flavoprotein subunit beta/FixA family protein	Electron transfer flavoprotein, alpha and beta subunits					STMMW_RS04620	STMMW_09061	STM0855
STM474_RS04330	STM474_0882	fixB		fixB-2	FAD-binding protein	Electron transfer flavoprotein, alpha subunit FixB					STMMW_RS04625	STMMW_09071	STM0856
STM474_RS04340	STM474_0883	caiA		caiA-2	acyl-CoA/acyl-ACP dehydrogenase	Acyl-CoA dehydrogenase related to the alkylation response protein AidB					STMMW_RS04635	STMMW_09081	STM0857
STM474_RS04345	STM474_0884				electron transfer flavoprotein-ubiquinone oxidoreductase	Electron transfer flavoprotein-ubiquinone oxidoreductase					STMMW_RS04640	STMMW_09091	STM0858
STM474_RS04350	STM474_0885	lysR		lysR-6	LysR family transcriptional regulator	DNA-binding transcriptional regulator, LysR family					STMMW_RS04645	STMMW_09101	STM0859
STM474_RS04355	STM474_0886	gntP			GntP family permease	H+/gluconate symporter GntT or related permease, GntP/DsdX family					STMMW_RS04650	STMMW_09111	STM0860
STM474_RS04360	STM474_0887				PQQ-dependent sugar dehydrogenase		T_RS04360	t0866	SPA_RS04360	SPA0871	STMMW_RS04360	STMMW_08551
STM474_RS04365	STM474_0888	yliJ			glutathione S-transferase family protein	Glutathione S-transferase	T_RS10350	t2034	SPA_RS09540	SPA1900	STMMW_RS04660	STMMW_09131	yliJ	gstB
STM474_RS04370	STM474_0889	dacC			serine-type D-Ala-D-Ala carboxypeptidase	serine-type D-Ala-D-Ala carboxypeptidase	T_RS10345	t2033	SPA_RS09535	SPA1899	STMMW_RS04665	STMMW_09141	dacC	dacC
STM474_RS04375	STM474_0890	deoR			DNA-binding transcriptional repressor DeoR	DNA-binding transcriptional repressor DeoR	T_RS10340	t2032	SPA_RS09530	SPA1898	STMMW_RS04670	STMMW_09151	deoR	deoR
STM474_RS04380	STM474_0891	ybjG			undecaprenyl-diphosphate phosphatase	undecaprenyl-diphosphate phosphatase	T_RS10335	t2031	SPA_RS09525	SPA1897	STMMW_RS04675	STMMW_09161	ybjG	ybjG
STM474_RS04385	STM474_0892	mdfA			MFS transporter	putative arabinose efflux permease AraJ, MFS family	T_RS10330	t2030	SPA_RS09520	SPA1896	STMMW_RS04680	STMMW_09171	mdfA	mdfA
STM474_RS04390	STM474_0893	ybji			HAD family hydrolase	Hydroxymethylpyrimidine pyrophosphatase and other HAD family phosphatases	T_RS10325	t2029	SPA_RS09515	SPA1895	STMMW_RS04685	STMMW_09181	STM0867	ybjI
STM474_RS04395	STM474_0894	fucP		fucP-1	MFS transporter	Fucose permease	T_RS10320	t2028	SPA_RS09510	SPA1894	STMMW_RS04690	STMMW_09191	STM0868	ybjJ
STM474_RS04400	STM474_0895	rcdA			TetR/AcrR family transcriptional regulator	DNA-binding transcriptional regulator YbjK	T_RS10315	t2027	SPA_RS09505	SPA1893	STMMW_RS04695	STMMW_09201	STM0869	rcdA
STM474_RS04405	STM474_0896	ybjL			aspartate:alanine antiporter	aspartate:alanine antiporter	T_RS10310	t2026	SPA_RS09500	SPA1892	STMMW_RS04700	STMMW_09211	STM0870	ybjL
STM474_RS04410	STM474_0897	ybjM			inner membrane protein YbjM	Inner membrane protein YbjM	T_RS10305	t2025	SPA_RS09495	SPA1891	STMMW_RS04705	STMMW_09221	ybjM	ybjM
STM474_RS04415	STM474_0898	grxA			GrxA family glutaredoxin	GrxA family glutaredoxin	T_RS10300	t2024	SPA_RS09490	SPA1890	STMMW_RS04710	STMMW_09231	grxA	grxA
STM474_RS04420					YbjC family protein	Inner membrane protein	T_RS10295	t2023	SPA_RS09485	SPA1889	STMMW_RS04715	STMMW_09241	ybjC	ybjC
STM474_RS04425	STM474_0899	nfsA	mdaA		nitroreductase NfsA		T_RS04425	t05020	SPA_RS09480	SPA1888	STMMW_RS04425	STMMW_08681		nfsA
STM474_RS04430	STM474_0900	rimK			30S ribosomal protein S6--L-glutamate ligase	30S ribosomal protein S6--L-glutamate ligase	T_RS10285	t2021	SPA_RS09475	SPA1887	STMMW_RS04725	STMMW_09261	rimK	rimK
STM474_RS04435	STM474_0901	ybjN			YbjN domain-containing protein	Sensory transduction regulator	T_RS10280	t2020	SPA_RS09470	SPA1886	STMMW_RS04730	STMMW_09271	ybjN	ybjN
STM474_RS04440	STM474_0902	potF			spermidine/putrescine ABC transporter substrate-binding protein PotF	spermidine/putrescine ABC transporter substrate-binding protein PotF	T_RS10275	t2019	SPA_RS09465	SPA1885	STMMW_RS04735	STMMW_09281	potF	potF
STM474_RS04445	STM474_0903	potG			putrescine ABC transporter ATP-binding subunit PotG	putrescine ABC transporter ATP-binding subunit PotG	T_RS10270	t2018	SPA_RS09460	SPA1884	STMMW_RS04740	STMMW_09291	potG	potG
STM474_RS04450	STM474_0904	potH			putrescine ABC transporter permease PotH	putrescine ABC transporter permease PotH	T_RS10265	t2017	SPA_RS09455	SPA1883	STMMW_RS04745	STMMW_09301	potH	potH
STM474_RS04455	STM474_0905	potI			putrescine ABC transporter permease PotI	putrescine ABC transporter permease PotI	T_RS10260	t2016	SPA_RS09450	SPA1882	STMMW_RS04750	STMMW_09311	potI	potI
STM474_RS04460	STM474_0906	ybjO			YbjO family protein	Inner membrane protein YbjO	T_RS10255	t2015	SPA_RS09445	SPA1881	STMMW_RS04755	STMMW_09321	ybjO	ybjO
STM474_RS04465	STM474_0907	rlmC	ybjF; rumb		23S rRNA (uracil(747)-C(5))-methyltransferase RlmC	23S rRNA (uracil(747)-C(5))-methyltransferase RlmC	T_RS10250	t2014	SPA_RS09440	SPA1880	STMMW_RS04760	STMMW_09331	ybjF	rlmC
STM474_RS04470	STM474_0908	ulaA		ulaA-1	PTS sugar transporter subunit IIC	PTS sugar transporter subunit IIC	T_RS10245	t2012	SPA_RS09435	SPA1878	STMMW_RS04765	STMMW_09341	STM0884
STM474_RS04475	STM474_0909	sgaB		sgaB-1	PTS sugar transporter subunit IIB	Phosphotransferase system, galactitol-specific IIB component	T_RS10240	t2011	SPA_RS09430	SPA1877	STMMW_RS04770	STMMW_09351	STM0885
STM474_RS04480	STM474_0910	aslA		aslA-3	sulfatase-like hydrolase/transferase	Arylsulfatase A or related enzyme, AlkP superfamily	T_RS10235	t2010	SPA_RS09425	SPA1876	STMMW_RS04775	STMMW_09361	STM0886
STM474_RS04485	STM474_0911	artJ		artJ-1	ABC transporter substrate-binding protein ArtJ	ABC transporter substrate-binding protein ArtJ	T_RS10230	t2009	SPA_RS09420	SPA1875	STMMW_RS04780	STMMW_09371	artJ	artJ
STM474_RS04490	STM474_0912	artM			arginine ABC transporter permease ArtM	arginine ABC transporter permease ArtM	T_RS10225	t2008	SPA_RS09415	SPA1874	STMMW_RS04785	STMMW_09381	artM	artM
STM474_RS04495	STM474_0913	artQ			arginine ABC transporter permease ArtQ	arginine ABC transporter permease ArtQ	T_RS10220	t2007	SPA_RS09410	SPA1873	STMMW_RS04790	STMMW_09391	artQ	artQ
STM474_RS04500	STM474_0914	artJ	artI	artI-1	arginine ABC transporter substrate-binding protein	arginine ABC transporter substrate-binding protein ArtI	T_RS10215	t2006	SPA_RS09405	SPA1872	STMMW_RS04795	STMMW_09401	artI	artI
STM474_RS04505	STM474_0915	artP			arginine ABC transporter ATP-binding protein ArtP	arginine ABC transporter ATP-binding protein ArtP	T_RS10210	t2005	SPA_RS09400	SPA1871	STMMW_RS04800	STMMW_09411	artP	artP
STM474_RS04510	STM474_0916	ybjP			lipoprotein	lipoprotein	T_RS10205	t2004	SPA_RS09395	SPA1870	STMMW_RS04805	STMMW_09421	ybjP	ybjP
STM474_RS04515	STM474_0917	ybjq			heavy metal-binding domain-containing protein	UPF0145 protein YbjQ	T_RS10200	t2003	SPA_RS09390	SPA1869	STMMW_RS04810	STMMW_09431	STM0930	ybjQ
STM474_RS04520	STM474_0918	amiD			N-acetylmuramoyl-L-alanine amidase	N-acetyl-anhydromuramyl-L-alanine amidase AmpD	T_RS10195	t2002	SPA_RS09385	SPA1868	STMMW_RS04815	STMMW_09441	ybjR	amiD
STM474_RS04525	STM474_0919	ybjS			NAD(P)-dependent oxidoreductase	Uncharacterized protein YbjS	T_RS10190	t2001	SPA_RS09380	SPA1867	STMMW_RS04820	STMMW_09451	STM0932	ybjS
STM474_RS04530	STM474_0920	ybjT			SDR family oxidoreductase	DUF2867 domain-containing protein	T_RS10185	t2000	SPA_RS09375	SPA1866	STMMW_RS04825	STMMW_09461	ybjT	ybjT
STM474_RS04535	STM474_0921	ltaE	ybjU; ltaA		low-specificity L-threonine aldolase	low-specificity L-threonine aldolase	T_RS10180	t1999	SPA_RS09370	SPA1865	STMMW_RS04830	STMMW_09471	ltaA	ltaE
STM474_RS04540	STM474_0922	poxB			ubiquinone-dependent pyruvate dehydrogenase	ubiquinone-dependent pyruvate dehydrogenase	T_RS10175	t1998	SPA_RS09365	SPA1864	STMMW_RS04835	STMMW_09481	poxB	poxB
STM474_RS04545	STM474_0923	hcr	nipA		NADH oxidoreductase	NADH oxidoreductase	T_RS10170	t1997	SPA_RS09360	SPA1863	STMMW_RS04840	STMMW_09491	hcr	hcr
STM474_RS04550	STM474_0924	hcp	nipB	hcp-2	hydroxylamine reductase	hydroxylamine reductase	T_RS10165	t1996	SPA_RS09355	SPA1862	STMMW_RS04845	STMMW_09501	hcp	hcp
STM474_RS04555	STM474_0925	ybjE			lysine exporter LysO family protein	DUF340 domain-containing protein	T_RS10160	t1995	SPA_RS09350	SPA1861	STMMW_RS04850	STMMW_09511	ybjE	lysO
STM474_RS04560	STM474_0926	ybjD			ATP-dependent endonuclease	putative ATP-dependent endonuclease of the OLD family, contains P-loop ATPase and TOPRIM domains	T_RS10155	t1994	SPA_RS09345	SPA1860	STMMW_RS04855	STMMW_09521	ybjD	ybjD
STM474_RS04565	STM474_0927	ybjX			VirK/YbjX family protein	DUF535 domain-containing protein	T_RS10150	t1993	SPA_RS09340	SPA1859	STMMW_RS04860	STMMW_09531	ybjX	ybjX
STM474_RS04570	STM474_0928	macA	ybjY		macrolide transporter subunit MacA	macrolide transporter subunit MacA	T_RS10145	t1992	SPA_RS09335	SPA1858	STMMW_RS04865	STMMW_09541	ybjY	macA
STM474_RS04575	STM474_0929	macB	ybjZ		macrolide ABC transporter ATP-binding protein/permease MacB	macrolide ABC transporter ATP-binding protein/permease MacB	T_RS10140	t1991	SPA_RS09330	SPA1857			macB	macB
STM474_RS04580	STM474_0930	cspD			cold shock-like protein CspD	cold shock-like protein CspD	T_RS10135	t1990	SPA_RS09325	SPA1856	STMMW_RS04875	STMMW_09561	cspD	cspD
STM474_RS04585	STM474_0931	clpS	yljA		ATP-dependent Clp protease adapter ClpS	ATP-dependent Clp protease adapter ClpS	T_RS10130	t1989	SPA_RS09320	SPA1855	STMMW_RS04880	STMMW_09571	yljA	clpS
STM474_RS04590	STM474_0932	clpA			ATP-dependent Clp protease ATP-binding subunit ClpA	ATP-dependent Clp protease ATP-binding subunit ClpA	T_RS10125	t1988	SPA_RS09315	SPA1854	STMMW_RS04885	STMMW_09581	clpA	clpA
STM474_RS04595	STM474_0933	tnpA		tnpA-1	IS200/IS605-like element IS200F family transposase	IS200/IS605-like element IS200F family transposase	T_RS06120	t1197	SPA_RS21410	SPA4226	STMMW_RS09330		tnpA_6
STM474_RS04610	STM474_t0936				tRNA-Ser	tRNA-Ser
STM474_RS04615	STM474_0937				hydrolase	Isochorismatase family protein	T_RS10100	t1983	SPA_RS09280	SPA1848	STMMW_RS04910	STMMW_09621	STM0950
STM474_RS04620	STM474_0938	yhaK		yhaK-1	pirin family protein	Redox-sensitive bicupin YhaK, pirin superfamily	T_RS10095	t1982	SPA_RS09275	SPA1847	STMMW_RS04915	STMMW_09631	STM0951
STM474_RS04625	STM474_0939	lysR		lysR-7	LysR family transcriptional regulator	LysR family transcriptional regulator	T_RS10090	t1981	SPA_RS09270	SPA1846	STMMW_RS04920	STMMW_09641	STM0952
STM474_RS04630	STM474_0940	infA		infA-1	translation initiation factor IF-1	translation initiation factor IF-1	T_RS10085	t1980	SPA_RS09265	SPA1845	STMMW_RS04925	STMMW_09651	infA	infA
STM474_RS04635	STM474_0941	infA		infA-2	membrane protein	translation initiation factor IF-1	T_RS10080		SPA_RS09260	SPA1844	STMMW_RS04930	STMMW_09661	STM0954
STM474_RS04640	STM474_0942	aat			leucyl/phenylalanyl-tRNA--protein transferase	leucyl/phenylalanyl-tRNA--protein transferase	T_RS10075	t1979	SPA_RS09255	SPA1843	STMMW_RS04935	STMMW_09671	aat	aat
STM474_RS04645	STM474_0943	cydC			cysteine/glutathione ABC transporter ATP-binding protein/permease CydC	cysteine/glutathione ABC transporter ATP-binding protein/permease CydC	T_RS10070	t1978	SPA_RS09250	SPA1842	STMMW_RS04940	STMMW_09681	cydC	cydC
STM474_RS04650	STM474_0944	cydD			cysteine/glutathione ABC transporter permease/ATP-binding protein CydD	cysteine/glutathione ABC transporter permease/ATP-binding protein CydD	T_RS10065	t1977	SPA_RS09245	SPA1841	STMMW_RS04945	STMMW_09691	cydD	cydD
STM474_RS04655	STM474_0945	trxB			thioredoxin-disulfide reductase	thioredoxin-disulfide reductase	T_RS10060	t1976	SPA_RS09240	SPA1840	STMMW_RS04950	STMMW_09701	trxB	trxB
STM474_RS04660	STM474_0946	lrp		lrp-1	leucine-responsive transcriptional regulator Lrp	leucine-responsive transcriptional regulator Lrp	T_RS10055	t1975	SPA_RS09235	SPA1839	STMMW_RS04955	STMMW_09711	lrp	lrp
STM474_RS04665	STM474_0947	ftsK			DNA translocase FtsK	DNA translocase FtsK	T_RS10050	t1974	SPA_RS09230	SPA1838	STMMW_RS04960	STMMW_09721	ftsK	ftsK
STM474_RS04670	STM474_0948	lolA			outer membrane lipoprotein chaperone LolA	outer membrane lipoprotein chaperone LolA	T_RS10045	t1973	SPA_RS09225	SPA1837	STMMW_RS04965	STMMW_09731	lolA	lolA
STM474_RS04675	STM474_0949	rarA	ycaJ		replication-associated recombination protein RarA	replication-associated recombination protein RarA	T_RS10040	t1972	SPA_RS09220	SPA1836	STMMW_RS04970	STMMW_09741	ycaJ	rarA
STM474_RS04680	STM474_0950	serS			serine--tRNA ligase	serine--tRNA ligase	T_RS10035	t1971	SPA_RS09215	SPA1835	STMMW_RS04975	STMMW_09751	serS	serS
STM474_RS04685	STM474_0951	dmsA			dimethylsulfoxide reductase subunit A	dimethylsulfoxide reductase subunit A	T_RS10030	t1970	SPA_RS09210	SPA1834	STMMW_RS04980	STMMW_09761	dmsA	dmsA
STM474_RS04690	STM474_0952	dmsB		dmsB-1	dimethylsulfoxide reductase subunit B	DMSO/selenate family reductase complex B subunit	T_RS10025	t1969	SPA_RS06810	SPA1357	STMMW_RS04985	STMMW_09771	dmsB	dmsB
STM474_RS04695	STM474_0953	dmsC		dmsC-1	dimethyl sulfoxide reductase anchor subunit	Anaerobic dimethyl sulfoxide reductase subunit C	T_RS10020	t1968			STMMW_RS04990	STMMW_09781	dmsC	dmsC
STM474_RS04705	STM474_0954	ycaD			MFS transporter	MFS transporter	T_RS10010	t1966	SPA_RS09190	SPA1830	STMMW_RS05000	STMMW_09791	ycaD	ycaD
STM474_RS04710	STM474_0955	ycaM			amino acid permease	Inner membrane transporter YcaM	T_RS10005	t1965	SPA_RS09185	SPA1829	STMMW_RS05005	STMMW_09801	ycaM	ycaM
STM474_RS04715	STM474_0956	pflA			pyruvate formate lyase 1-activating protein	pyruvate formate lyase 1-activating protein	T_RS10000	t1964	SPA_RS09180	SPA1828	STMMW_RS05010	STMMW_09811	pflA	pflA
STM474_RS04725	STM474_0958	sopD2			SPI-2 type III secretion system effector SopD2	SPI-2 type III secretion system effector SopD2	T_RS09990	t1962			STMMW_RS05020	STMMW_09831	STM0972
STM474_RS04730	STM474_0959	pflB			formate C-acetyltransferase	formate C-acetyltransferase	T_RS09985	t1961	SPA_RS09165	SPA1825	STMMW_RS05025	STMMW_09841	pflB	pflB
STM474_RS04735	STM474_0960	focA			formate transporter FocA	formate transporter FocA	T_RS09980	t1960	SPA_RS09160	SPA1824	STMMW_RS05030	STMMW_09851	focA	focA
STM474_RS04740	STM474_0961	ycaO			30S ribosomal protein S12 methylthiotransferase accessory protein YcaO	30S ribosomal protein S12 methylthiotransferase accessory factor YcaO	T_RS09975	t1959	SPA_RS09155	SPA1823	STMMW_RS05035	STMMW_09861	ycaO	ycaO
STM474_RS04745	STM474_0962	ycaP			DUF421 domain-containing protein	DUF421 domain-containing protein	T_RS09970	t1958	SPA_RS09150	SPA1822	STMMW_RS05040	STMMW_09871	ycaP	ycaP
STM474_RS04750	STM474_0963	serC			3-phosphoserine/phosphohydroxythreonine transaminase	3-phosphoserine/phosphohydroxythreonine transaminase	T_RS09965	t1957	SPA_RS09145	SPA1821	STMMW_RS05045	STMMW_09881	serC	serC
STM474_RS04755	STM474_0964	aroA			3-phosphoshikimate 1-carboxyvinyltransferase	3-phosphoshikimate 1-carboxyvinyltransferase	T_RS09960	t1956	SPA_RS09140	SPA1820	STMMW_RS05050	STMMW_09891	aroA	aroA
STM474_RS04760	STM474_0965	ycaL			M48 family metallopeptidase	Zn-dependent protease with chaperone function	T_RS09955	t1955	SPA_RS09135	SPA1819	STMMW_RS05055	STMMW_09901	ycaL	ycaL
STM474_RS04765	STM474_0966	cmk			(d)CMP kinase	(d)CMP kinase	T_RS09950	t1954	SPA_RS09130	SPA1818	STMMW_RS05060	STMMW_09911	cmk	cmk
STM474_RS04770	STM474_0967	rpsA			30S ribosomal protein S1	30S ribosomal protein S1	T_RS09945	t1953	SPA_RS09125	SPA1817	STMMW_RS05065	STMMW_09921	rpsA	rpsA
STM474_RS04775	STM474_0968	ihfB	infB		integration host factor subunit beta	integration host factor subunit beta	T_RS09940	t1952	SPA_RS09120	SPA1816	STMMW_RS05070	STMMW_09931	himD	ihfB
STM474_RS04780	STM474_0969	ycai			ComEC family protein	ComEC family protein	T_RS09935	t1951			STMMW_RS05075	STMMW_09941	ycaI	ycaI
STM474_RS04785	STM474_0970	msbA			lipid A ABC transporter ATP-binding protein/permease MsbA	lipid A ABC transporter ATP-binding protein/permease MsbA	T_RS09930	t1950	SPA_RS09110	SPA1814	STMMW_RS05080	STMMW_09951	msbA	msbA
STM474_RS04790	STM474_0971	lpxK			tetraacyldisaccharide 4'-kinase	tetraacyldisaccharide 4'-kinase	T_RS09925	t1949	SPA_RS09105	SPA1813	STMMW_RS05085	STMMW_09961	lpxK	lpxK
STM474_RS04795	STM474_0972	ycaQ			winged helix-turn-helix domain-containing protein	DNA glycosylase YcaQ, repair of DNA interstrand crosslinks			SPA_RS09100	SPA1812	STMMW_RS05090	STMMW_09971	ycaQ	ycaQ
STM474_RS04800	STM474_0973	ycaR			protein YcaR	protein YcaR	T_RS09915	t1947	SPA_RS09095	SPA1811	STMMW_RS05095	STMMW_09981	ycaR	ycaR
STM474_RS04805	STM474_0974	kdsB			3-deoxy-manno-octulosonate cytidylyltransferase	3-deoxy-manno-octulosonate cytidylyltransferase	T_RS09910	t1946	SPA_RS09090	SPA1810	STMMW_RS05100	STMMW_09991	kdsB	kdsB
STM474_RS04810	STM474_0975	ycbj			YcbJ family phosphotransferase	Uncharacterized protein YcbJ	T_RS09905	t1945	SPA_RS09085	SPA1809	STMMW_RS05105	STMMW_10001	STM0989	ycbJ
STM474_RS04815	STM474_0976	elyC			envelope biogenesis factor ElyC	envelope biogenesis factor ElyC	T_RS09900	t1944	SPA_RS09080	SPA1808	STMMW_RS05110	STMMW_10011	ycbC	elyC
STM474_RS04820	STM474_0977	cmoM	smtA		tRNA uridine 5-oxyacetic acid(34) methyltransferase CmoM	tRNA uridine 5-oxyacetic acid(34) methyltransferase CmoM	T_RS09895	t1943	SPA_RS09075	SPA1807	STMMW_RS05115	STMMW_10021	smtA	cmoM
STM474_RS04825	STM474_0978	mukF			chromosome partition protein MukF	chromosome partition protein MukF	T_RS09890	t1942	SPA_RS09070	SPA1806	STMMW_RS05120	STMMW_10031	mukF	mukF
STM474_RS04830	STM474_0979	mukE			chromosome partition protein MukE	chromosome partition protein MukE	T_RS09885	t1941	SPA_RS09065	SPA1805	STMMW_RS05125	STMMW_10041	mukE	mukE
STM474_RS04835	STM474_0980	mukB			chromosome partition protein MukB	chromosome partition protein MukB	T_RS09880	t1940	SPA_RS09060	SPA1804	STMMW_RS05130	STMMW_10051	mukB	mukB
STM474_RS04840	STM474_0981	ldtD	ycbb		L,D-transpeptidase	L,D-transpeptidase	T_RS09875	t1939	SPA_RS09055	SPA1803	STMMW_RS05135	STMMW_10061	ycbB	ldtD
STM474_RS04845	STM474_0982	ycbK			YcbK family protein	DUF882 domain-containing protein	T_RS09870	t1938	SPA_RS09050	SPA1802	STMMW_RS05140	STMMW_10071	ycbK	mepK
STM474_RS04850	STM474_0983	ycbL			MBL fold metallo-hydrolase	Glyoxylase or a related metal-dependent hydrolase, beta-lactamase superfamily II	T_RS09865	t1937	SPA_RS09045	SPA1801	STMMW_RS05145	STMMW_10081	ycbL	gloC
STM474_RS04855	STM474_0984	aspC			aspartate transaminase	aspartate transaminase	T_RS09860	t1936	SPA_RS09040	SPA1800	STMMW_RS05150	STMMW_10091	aspC	aspC
STM474_RS04860	STM474_0985	ompF			porin OmpF	porin OmpF	T_RS09855	t1935	SPA_RS09035	SPA1799	STMMW_RS05155	STMMW_10101	ompF
STM474_RS04865	STM474_0987	asnS			asparagine--tRNA ligase	asparagine--tRNA ligase	T_RS09850	t1934	SPA_RS09030	SPA1798	STMMW_RS05160	STMMW_10111	asnS	asnS
STM474_RS04870	STM474_0988	lrp		lrp-2	Lrp/AsnC family transcriptional regulator	DNA-binding transcriptional regulator, Lrp family	T_RS09845	t1933	SPA_RS09025	SPA1797	STMMW_RS05165	STMMW_10121	STM1001
STM474_RS04880	STM474_0989	dpaL			diaminopropionate ammonia-lyase	diaminopropionate ammonia-lyase			SPA_RS09020	SPA1796	STMMW_RS05175	STMMW_10131	dpaL	ygeX
STM474_RS04885	STM474_0990	alsT			sodium:alanine symporter family protein	Na+/alanine symporter	T_RS09835	t1931	SPA_RS09015	SPA1795	STMMW_RS05180	STMMW_10141	STM1003
STM474_RS04890	STM474_0991	pncB			nicotinate phosphoribosyltransferase	nicotinate phosphoribosyltransferase	T_RS09830	t1930	SPA_RS09010	SPA1794	STMMW_RS05185	STMMW_10151	pncB	pncB
STM474_RS04895	STM474_0992	intQ			DUF3596 domain-containing protein	Integrase/recombinase, includes phage integrase	T_RS09825	t1929			STMMW_RS05190	STMMW_10161	STM1005	intR
STM474_RS04900					excisionase family protein	Excisionase	T_RS09820	t1928			STMMW_RS05195	STMMW_10171	STM1006
STM474_RS04905	STM474_0993				DUF4060 family protein	DUF4060 domain-containing protein	T_RS09815	t1927			STMMW_RS13725	STMMW_26541	STM1007
STM474_RS04910	STM474_0994	recT		recT-1	recombinase RecT	Gifsy-2 prophage RecT					STMMW_RS05205	STMMW_10182	STM1008
STM474_RS04915	STM474_0995				PD-(D/E)XK nuclease-like domain-containing protein	Exodeoxyribonuclease					STMMW_RS13715	STMMW_26531	STM2632	recE
STM474_RS04920	STM474_0996				hypothetical protein	DNA breaking-rejoining protein					STMMW_RS05215	STMMW_10201	STM1010
STM474_RS04925					hypothetical protein	MYM-type domain-containing protein					STMMW_RS05220	STMMW_10211	STM2630
STM474_RS04930	STM474_1000				helix-turn-helix domain-containing protein	Helix-turn-helix domain-containing protein	T_RS09780	t1920			STMMW_RS05225	STMMW_10231	STM1012
STM474_RS04935					helix-turn-helix domain-containing protein	Helix-turn-helix domain-containing protein	T_RS24305				STMMW_RS05230
STM474_RS04940	STM474_1002				hypothetical protein	Regulatory protein CII	T_RS09775	t1919	SPA_RS12190	SPA2413	STMMW_RS05235	STMMW_10241	STM1013
STM474_RS04945	STM474_1003				replication protein	Bacteriophage lambda Replication protein O N-terminal domain-containing protein	T_RS09770	t1918					STM2626	ydaU
STM474_RS04950	STM474_1004	ydaV			ATP-binding protein	DNA replication protein DnaC	T_RS09765	t1917			STMMW_RS05245	STMMW_10261	STM2625	ydaV
STM474_RS04955	STM474_1005				DUF977 family protein	DNA-binding protein	T_RS09760	t1916			STMMW_RS05250	STMMW_10271	STM1016
STM474_RS04960	STM474_1006				ead/Ea22-like family protein	Ead/Ea22-like family protein	T_RS09755	t1915	SPA_RS12270	SPA2427	STMMW_RS05255	STMMW_10281	STM2623
STM474_RS04965	STM474_1007				hypothetical protein	Prophage protein					STMMW_RS05260	STMMW_10291	STM1018
STM474_RS04970	STM474_1008	dinI		dinI-1	DinI family protein	Gifsy-1 prophage DinI					STMMW_RS05265	STMMW_10301	STM2621
STM474_RS04975					hypothetical protein						STMMW_RS05270
STM474_RS04980	STM474_1009				DUF1367 family protein	DUF1367 domain-containing protein					STMMW_RS05275	STMMW_10311	STM1020
STM474_RS04990	STM474_1011	ninG		ninG-1	recombination protein NinG	Recombination protein NinG					STMMW_RS05285	STMMW_10321	STM1021
STM474_RS04995	STM474_1012				YlcG family protein	YlcG family protein	T_RS09700				STMMW_RS05290	STMMW_10331
STM474_RS05000	STM474_1013				antitermination protein	Antitermination protein Q	T_RS09695	t1904	SPA_RS12120	SPA2399	STMMW_RS05295	STMMW_10341	STM1022	ydfT
STM474_RS05005	STM474_1014				hypothetical protein	Gifsy-2 prophage protein					STMMW_RS05300	STMMW_10351	STM1023
STM474_RS05010	STM474_1015				hypothetical protein	Bacteriophage protein	T_RS09690	t1903			STMMW_RS05305	STMMW_10361	STM1024
STM474_RS05015	STM474_1016				hypothetical protein	Lipoprotein	T_RS09685	t1902			STMMW_RS05310	STMMW_10371	STM1025
STM474_RS05020	STM474_1017	gtgA			type III secretion system effector protease GtgA	Type III secretion system effector protease GtgA					STMMW_RS05315	STMMW_10381
STM474_RS05025	STM474_1018				phage holin, lambda family	phage holin, lambda family			SPA_RS12115	SPA2398	STMMW_RS05320	STMMW_10392	STM2613
STM474_RS05030	STM474_1019	rrrD		rrrD-1	lysozyme	Phage-related lysozyme (muramidase), GH24 family					STMMW_RS05325	STMMW_10391	STM1028	rrrD
STM474_RS05035	STM474_1020				lysis protein	Lysis protein					STMMW_RS05330	STMMW_10401	STM1029
STM474_RS05040	STM474_1021				DUF1441 family protein	DUF1441 domain-containing protein					STMMW_RS05335	STMMW_10411	STM1030
STM474_RS05045	STM474_1022	gpA1		gpA1-1	phage terminase large subunit family protein	Phage terminase, large subunit GpA					STMMW_RS05340	STMMW_10421	STM1031
STM474_RS05050					hypothetical protein	Primosomal replication protein PriB/PriC domain protein					STMMW_RS05345	STMMW_10422
STM474_RS05055	STM474_1023				phage portal protein	phage portal protein					STMMW_RS05350	STMMW_10431	STM1032
STM474_RS05060	STM474_1024	clpP		clpP-2	Clp protease ClpP	ClpP-like prohead protease/major capsid protein fusion protein					STMMW_RS05355	STMMW_10441	STM1033
STM474_RS05065	STM474_1025				DUF2190 family protein	putative phage recombinase, RecA/RadA family					STMMW_RS05360	STMMW_10451	STM1034
STM474_RS05070	STM474_1026				ATP-binding protein	ATP-binding protein					STMMW_RS05365	STMMW_10461	STM1035
STM474_RS05075	STM474_1027				phage tail protein	Phage tail protein					STMMW_RS05370	STMMW_10471	STM1036
STM474_RS05080	STM474_1028				tail protein	Phage tail protein					STMMW_RS05375	STMMW_10481	STM1037
STM474_RS05085	STM474_1029	yjdB		yjdB-1	phage tail protein	Uncharacterized conserved protein YjdB, contains Ig-like domain					STMMW_RS05380	STMMW_10491	STM1038
STM474_RS05090	STM474_1030				phage minor tail protein G	phage minor tail protein G					STMMW_RS05385	STMMW_10501	STM1039
STM474_RS05095	STM474_1031				phage tail assembly protein T	phage tail assembly protein T					STMMW_RS05390	STMMW_10511	STM1040
STM474_RS05100	STM474_1032				phage tail tape measure protein	Phage-related minor tail protein					STMMW_RS05395	STMMW_10521	STM1041
STM474_RS05105	STM474_1033				phage tail protein	Phage tail protein					STMMW_RS05400	STMMW_10531	STM1042
STM474_RS05110	STM474_1034	lomR		lomR-2	Ail/Lom family outer membrane beta-barrel protein	Opacity protein LomR and related surface antigens					STMMW_RS05405	STMMW_10541	STM1043
STM474_RS05115	STM474_1035	sodC	sodC1; sodCI	sodC-1	superoxide dismutase [Cu-Zn]	superoxide dismutase [Cu-Zn] SodC1					STMMW_RS05410	STMMW_10551	sodC1
STM474_RS05120	STM474_1036	gp18		gp18-1	phage minor tail protein L	phage minor tail protein L					STMMW_RS05415	STMMW_10561	STM1045
STM474_RS05125	STM474_1037	rri1			phage tail protein	Proteasome lid subunit RPN8/RPN11, contains Jab1/MPN domain metalloenzyme (JAMM) motif					STMMW_RS05420	STMMW_10571	STM1046
STM474_RS05130	STM474_1038				tail assembly protein	Phage-related protein, tail assembly protein I					STMMW_RS05425	STMMW_10581	STM1047
STM474_RS05140	STM474_1040				hypothetical protein	hypothetical protein					STMMW_RS13470	STMMW_26082
STM474_RS05145	STM474_1041				prophage tail fiber N-terminal domain-containing protein	Phage tail protein					STMMW_RS05440	STMMW_10601	STM1049	stfQ
STM474_RS05150	STM474_1042				tail fiber assembly protein	tail fiber assembly protein					STMMW_RS05445	STMMW_10611	STM1050	tfaR
STM474_RS05160	STM474_1043	sseI			SPI-2 type III secretion system effector SseI	SPI-2 type III secretion system effector SseI							sseI
STM474_RS05170	STM474_1044	sRAP			SOS response-associated peptidase	ssDNA abasic site-binding protein YedK/HMCES, SRAP family					STMMW_RS05470	STMMW_10661	STM1053	yedK
STM474_RS05175	STM474_1046				hypothetical protein	hypothetical protein					STMMW_RS05475	STMMW_10671	STM1054
STM474_RS05180	STM474_1047	gtgE			hypothetical protein	Virulence protein					STMMW_RS05480	STMMW_10681	STM1055
STM474_RS05185	STM474_1048	dinI		dinI-2	DinI-like family protein	DinI family protein	T_RS09500	t1864			STMMW_RS05485	STMMW_10691	STM1056
STM474_RS05190	STM474_1049	pepN			aminopeptidase N	aminopeptidase N	T_RS09495	t1863	SPA_RS09005	SPA1793	STMMW_RS05490	STMMW_10701	pepN	pepN
STM474_RS05195	STM474_1050	pyrD			quinone-dependent dihydroorotate dehydrogenase	quinone-dependent dihydroorotate dehydrogenase	T_RS09490	t1862	SPA_RS09000	SPA1792	STMMW_RS05495	STMMW_10711	pyrD	pyrD
STM474_RS05200	STM474_1051	zapC	ycbW		cell division protein ZapC	cell division protein ZapC	T_RS09485	t1861	SPA_RS08995	SPA1791	STMMW_RS05500	STMMW_10721	ycbW	zapC
STM474_RS05205	STM474_1052	ycbX			MOSC domain-containing protein	N-hydroxylaminopurine reductase subunit YcbX, contains MOSC domain	T_RS09480	t1860	SPA_RS08990	SPA1790	STMMW_RS05505	STMMW_10731	STM1060	ycbX
STM474_RS05210	STM474_1053	rlmKL	ycbY; rlml		bifunctional 23S rRNA (guanine(2069)-N(7))-methyltransferase RlmK/23S rRNA (guanine(2445)-N(2))-methyltransferase RlmL	bifunctional 23S rRNA (guanine(2069)-N(7))-methyltransferase RlmK/23S rRNA (guanine(2445)-N(2))-methyltransferase RlmL	T_RS09475	t1859	SPA_RS08985	SPA1789	STMMW_RS05510	STMMW_10741	ycbY	rlmL
STM474_RS05215	STM474_1054	uup			ABC transporter ATP-binding protein	ABC transporter ATP-binding protein	T_RS09470	t1858	SPA_RS08980	SPA1788	STMMW_RS05515	STMMW_10751	uup	uup
STM474_RS05220	STM474_1055	pqiA			membrane integrity-associated transporter subunit PqiA	membrane integrity-associated transporter subunit PqiA	T_RS09465	t1857	SPA_RS08975	SPA1787	STMMW_RS05520	STMMW_10761	pqiA	pqiA
STM474_RS05225	STM474_1056	pqiB			intermembrane transport protein PqiB	intermembrane transport protein PqiB	T_RS09460	t1856	SPA_RS08970	SPA1786	STMMW_RS05525	STMMW_10771	pqiB	pqiB
STM474_RS05230	STM474_1057	pqiC	ymbA		membrane integrity-associated transporter subunit PqiC	membrane integrity-associated transporter subunit PqiC	T_RS09455	t1855	SPA_RS08965	SPA1785	STMMW_RS05530	STMMW_10781	ymbA	pqiC
STM474_RS05235	STM474_1058	rmf			ribosome modulation factor		T_RS09450	t1854	SPA_RS08960	SPA1784	STMMW_RS05535	STMMW_10791	rmf	rmf
STM474_RS05240	STM474_1059	fabA			bifunctional 3-hydroxydecanoyl-ACP dehydratase/trans-2-decenoyl-ACP isomerase	bifunctional 3-hydroxydecanoyl-ACP dehydratase/trans-2-decenoyl-ACP isomerase	T_RS09445	t1853	SPA_RS08955	SPA1783	STMMW_RS05540	STMMW_10801	fabA	fabA
STM474_RS05245	STM474_1060	lonH			Lon protease family protein	putative ATP-dependent protease	T_RS09440	t1852	SPA_RS08950	SPA1782	STMMW_RS05545	STMMW_10811	lonH	ycbZ
STM474_RS05250	STM474_1061	matP	ycbg		macrodomain Ter protein MatP	macrodomain Ter protein MatP	T_RS09435	t1851	SPA_RS08945	SPA1781	STMMW_RS05550	STMMW_10821	ycbG	matP
STM474_RS05255	STM474_1062	ompA			porin OmpA	porin OmpA	T_RS09430	t1850	SPA_RS08940	SPA1780	STMMW_RS05555	STMMW_10831	ompA	ompA
STM474_RS05260	STM474_1063	sulA			cell division inhibitor SulA	SOS-induced cell division inhibitor SulA	T_RS09425	t1849	SPA_RS08935	SPA1779	STMMW_RS05560	STMMW_10841	sulA	sulA
STM474_RS05265	STM474_1064	yccR			TfoX/Sxy family DNA transformation protein	Transcriptional regulator of competence genes, TfoX/Sxy family	T_RS09420	t1848	SPA_RS08930	SPA1778	STMMW_RS05565	STMMW_10851	yccR	sxy
STM474_RS05270	STM474_1065	yccS			TIGR01666 family membrane protein	Uncharacterized membrane protein YccC	T_RS09415	t1847	SPA_RS08925	SPA1777	STMMW_RS05570	STMMW_10861	yccS	yccS
STM474_RS05275	STM474_1066	yccF			YccF domain-containing protein	YccF domain-containing protein	T_RS09410	t1846	SPA_RS08920	SPA1776	STMMW_RS05575	STMMW_10871	yccF	yccF
STM474_RS05280	STM474_1067	helD			DNA helicase IV	DNA helicase IV	T_RS09405	t1845	SPA_RS08915	SPA1775	STMMW_RS05580	STMMW_10881	helD	helD
STM474_RS05285	STM474_1068	mgsA			methylglyoxal synthase	methylglyoxal synthase	T_RS09400	t1844	SPA_RS08910	SPA1774	STMMW_RS05585	STMMW_10891	mgsA	mgsA
STM474_RS05290	STM474_1069	ycct			DUF2057 family protein	DUF2057 domain-containing protein	T_RS09395	t1843	SPA_RS08905	SPA1773	STMMW_RS05590	STMMW_10901	yccT	csgI
STM474_RS05295	STM474_1070	yccU			CoA-binding protein	putative CoA-binding protein	T_RS09390	t1842	SPA_RS08900	SPA1772	STMMW_RS05595	STMMW_10911	qad	yccU
STM474_RS05300	STM474_1071	hspQ	yccV		heat shock protein HspQ	heat shock protein HspQ	T_RS09385	t1841	SPA_RS08895	SPA1771	STMMW_RS05600	STMMW_10921	hspQ	hspQ
STM474_RS05305	STM474_1072	rlmI	yccW		23S rRNA (cytosine(1962)-C(5))-methyltransferase RlmI	23S rRNA (cytosine(1962)-C(5))-methyltransferase RlmI	T_RS09380	t1840	SPA_RS08890	SPA1770	STMMW_RS05605	STMMW_10931	yccW	rlmI
STM474_RS05310	STM474_1073	pEBP			YbhB/YbcL family Raf kinase inhibitor-like protein	Uncharacterized conserved protein, phosphatidylethanolamine-binding protein (PEBP) family					STMMW_RS05610	STMMW_10941	STM1081	ybcL
STM474_RS05315	STM474_1074				helix-turn-helix domain-containing protein	HTH araC/xylS-type domain-containing protein	T_RS09370		SPA_RS08880	SPA1768	STMMW_RS05615	STMMW_10951	STM1082	ybcM
STM474_RS05320	STM474_1075	yccX			acylphosphatase	acylphosphatase	T_RS09355	t1836	SPA_RS08875	SPA1767	STMMW_RS05620	STMMW_10961	yccX	yccX
STM474_RS05325	STM474_1076	tusE			sulfurtransferase TusE	sulfurtransferase TusE	T_RS09350	t1835	SPA_RS08870	SPA1766	STMMW_RS05625	STMMW_10971	yccK	tusE
STM474_RS05330	STM474_1077	ycca			FtsH protease modulator YccA	FtsH protease modulator YccA	T_RS09345	t1834	SPA_RS08865	SPA1765	STMMW_RS05630	STMMW_10981	yccA	yccA
STM474_RS05335	STM474_t1078	trnS		trnS-1	tRNA-Ser	tRNA-Ser(tga)
STM474_RS05340	STM474_1079	pipA			type III secretion system effector protease PipA	type III secretion system effector protease PipA	T_RS09330	t1831	SPA_RS08855	SPA1763	STMMW_RS05640	STMMW_10991	pipA
STM474_RS05345	STM474_1080	pipB			SPI-2 type III secretion system effector PipB	SPI-2 type III secretion system effector PipB	T_RS09325	t1830	SPA_RS08850	SPA1762	STMMW_RS05645	STMMW_11001	pipB
STM474_RS05350	STM474_1081				membrane protein		T_RS09315		SPA_RS08840	SPA1761	STMMW_RS05650	STMMW_11011	STM1089
STM474_RS05355	STM474_1082	sigE	pipC		type III secretion system chaperone SigE	type III secretion system chaperone SigE	T_RS09310	t1829	SPA_RS08835	SPA1760	STMMW_RS05655	STMMW_11021	pipC
STM474_RS05360	STM474_1083	sopB	sigD		SPI-1 type III secretion system effector inositol phosphate phosphatase SopB	SPI-1 type III secretion system effector inositol phosphate phosphatase SopB	T_RS09305	t1828	SPA_RS08830	SPA1759	STMMW_RS05660	STMMW_11031	sopB
STM474_RS05365	STM474_1084				YlcI/YnfO family protein		T_RS09300	t1827	SPA_RS08825	SPA1758			orfX	ynfO
STM474_RS05370	STM474_1085				hypothetical protein	Cytoplasmic protein	T_RS09295	t1826	SPA_RS08820	SPA1757			STM1093
STM474_RS05375	STM474_1086	pipD			C69 family dipeptidase	C69 family dipeptidase	T_RS09290	t1825			STMMW_RS05665	STMMW_11041	pipD
STM474_RS05380	STM474_1087	copS			heavy metal sensor histidine kinase	K+-sensing histidine kinase KdpD	T_RS09285	t1824	SPA_RS08810	SPA1755	STMMW_RS05670	STMMW_11051	copS	hprS
STM474_RS05385	STM474_1088	hprR	copR		response regulator transcription factor HprR	response regulator transcription factor HprR	T_RS09280	t1823	SPA_RS08805	SPA1754	STMMW_RS05675	STMMW_11061	copR	hprR
STM474_RS05390	STM474_1089	hiuh			hydroxyisourate hydrolase	hydroxyisourate hydrolase	T_RS09275	t1822	SPA_RS08800	SPA1753	STMMW_RS05680	STMMW_11071	STM1097	hiuH
STM474_RS05395	STM474_1090	hpaC			4-hydroxyphenylacetate 3-monooxygenase reductase subunit	4-hydroxyphenylacetate 3-monooxygenase reductase subunit	T_RS09270	t1821	SPA_RS08795	SPA1752	STMMW_RS05685	STMMW_11081	hpaC	rutF
STM474_RS05400	STM474_1091	hpaB			4-hydroxyphenylacetate 3-monooxygenase, oxygenase component	4-hydroxyphenylacetate 3-monooxygenase, oxygenase component	T_RS09265	t1820	SPA_RS08790	SPA1751	STMMW_RS05690	STMMW_11091	hpaB
STM474_RS05405	STM474_1092	hpaR			homoprotocatechuate degradation operon regulator HpaR	homoprotocatechuate degradation operon regulator HpaR	T_RS09260	t1819	SPA_RS08785	SPA1750	STMMW_RS05695	STMMW_11101	hpaR
STM474_RS05410	STM474_1093	hpaG			4-hydroxyphenylacetate degradation bifunctional isomerase/decarboxylase	4-hydroxyphenylacetate degradation bifunctional isomerase/decarboxylase	T_RS09255	t1818			STMMW_RS05700	STMMW_11111	hpaG
STM474_RS05415	STM474_1094	hpaE	hpcC		5-carboxymethyl-2-hydroxymuconate semialdehyde dehydrogenase	5-carboxymethyl-2-hydroxymuconate semialdehyde dehydrogenase			SPA_RS08775	SPA1748	STMMW_RS05705	STMMW_11121	hpaE	betB
STM474_RS05420	STM474_1095	hpaD	hpcB		3,4-dihydroxyphenylacetate 2,3-dioxygenase	3,4-dihydroxyphenylacetate 2,3-dioxygenase	T_RS09245	t1816	SPA_RS08770	SPA1747	STMMW_RS05710	STMMW_11131	hpaD
STM474_RS05425	STM474_1096	hpcD			5-carboxymethyl-2-hydroxymuconate Delta-isomerase	5-carboxymethyl-2-hydroxymuconate Delta-isomerase	T_RS09240	t1815	SPA_RS08765	SPA1746	STMMW_RS05715	STMMW_11141	hpaF
STM474_RS05430	STM474_1097	hpaH	hpcG		2-oxo-hepta-3-ene-1,7-dioic acid hydratase	2-oxo-hepta-3-ene-1,7-dioic acid hydratase	T_RS09235	t1814	SPA_RS08760	SPA1745	STMMW_RS05720	STMMW_11151	hpaH	mhpD
STM474_RS05435	STM474_1098	hpaI			4-hydroxy-2-oxoheptanedioate aldolase	4-hydroxy-2-oxoheptanedioate aldolase	T_RS09230	t1813	SPA_RS08755	SPA1744	STMMW_RS05725	STMMW_11161	hpaI
STM474_RS05440	STM474_1099	hpaX			4-hydroxyphenylacetate permease	4-hydroxyphenylacetate permease	T_RS09225	t1812	SPA_RS08750	SPA1743	STMMW_RS05730	STMMW_11171	hpaX
STM474_RS05445	STM474_1100	hpaA			4-hydroxyphenylacetate catabolism regulatory protein HpaA	4-hydroxyphenylacetate catabolism regulatory protein HpaA	T_RS09220	t1811	SPA_RS08745	SPA1742	STMMW_RS05735	STMMW_11181	hpaA
STM474_RS05450	STM474_1101	elaC			MBL fold metallo-hydrolase	Ribonuclease BN, tRNA processing enzyme	T_RS09215	t1810	SPA_RS08740	SPA1741	STMMW_RS05740	STMMW_11191	STM1109
STM474_RS05455	STM474_1102	iraM			anti-adapter protein IraM	Anti-adapter protein IraM	T_RS09210	t05500	SPA_RS08735	SPA1740	STMMW_RS05745	STMMW_11201	rssC	iraM
STM474_RS05460	STM474_1104	cbpM			chaperone modulator CbpM	chaperone modulator CbpM	T_RS09205	t1809	SPA_RS08730	SPA1739	STMMW_RS05750	STMMW_11211	yccD	cbpM
STM474_RS05465	STM474_1105	cbpA			curved DNA-binding protein	curved DNA-binding protein	T_RS09200	t1808	SPA_RS08725	SPA1738	STMMW_RS05755	STMMW_11221	cbpA	cbpA
STM474_RS05470	STM474_1106	scsA			copper resistance protein	Copper resistance protein	T_RS09195	t1807	SPA_RS08720	SPA1737	STMMW_RS05760	STMMW_11240	scsA
STM474_RS05475	STM474_1107	scsB			thioredoxin family protein	Thiol:disulfide interchange protein DsbD	T_RS09190	t1806			STMMW_RS05765	STMMW_11241	scsB
STM474_RS05480	STM474_1108	scsC			DsbA family protein	Protein thiol-disulfide isomerase DsbC	T_RS09185	t1805	SPA_RS08705	SPA1735	STMMW_RS05770	STMMW_11251	scsC
STM474_RS05485	STM474_1109	scsD			protein disulfide oxidoreductase	Thiol-disulfide isomerase or thioredoxin	T_RS09180	t1804	SPA_RS08700	SPA1734	STMMW_RS05775	STMMW_11261	scsD
STM474_RS05490	STM474_1110	agp			bifunctional glucose-1-phosphatase/inositol phosphatase	bifunctional glucose-1-phosphatase/inositol phosphatase	T_RS09175	t1803	SPA_RS08695	SPA1733	STMMW_RS05780	STMMW_11271	agp	agp
STM474_RS05495	STM474_1111	yccj			YccJ family protein	NAD(P)H:quinone oxidoreductase	T_RS09170	t1802	SPA_RS08690	SPA1732	STMMW_RS05785	STMMW_11281	yccJ	yccJ
STM474_RS05500	STM474_1112	wrbA	wraB		NAD(P)H:quinone oxidoreductase	NAD(P)H:quinone oxidoreductase	T_RS09165	t1801	SPA_RS08685	SPA1731	STMMW_RS05790	STMMW_11291	wraB	wrbA
STM474_RS05505	STM474_1114	ymdF			general stress protein	General stress protein YciG, contains tandem KGG domains	T_RS09160	t1800	SPA_RS08680	SPA1730	STMMW_RS05795	STMMW_11301	ymdF	ymdF
STM474_RS05510	STM474_1116	rutR	ycdC		HTH-type transcriptional regulator RutR	HTH-type transcriptional regulator RutR	T_RS09155	t1799	SPA_RS08675	SPA1729	STMMW_RS05800	STMMW_11311	ycdC	rutR
STM474_RS05515	STM474_1117				lysozyme inhibitor LprI family protein	DUF1311 domain-containing protein	T_RS09150	t1798	SPA_RS08670	SPA1728	STMMW_RS05805	STMMW_11321	STM1123
STM474_RS05520	STM474_1118	puta			trifunctional transcriptional regulator/proline dehydrogenase/L-glutamate gamma-semialdehyde dehydrogenase	trifunctional transcriptional regulator/proline dehydrogenase/L-glutamate gamma-semialdehyde dehydrogenase	T_RS09145	t1797	SPA_RS08665	SPA1727	STMMW_RS05810	STMMW_11331	putA	putA
STM474_RS05525	STM474_1119	putP		putP-1	sodium/proline symporter PutP	sodium/proline symporter PutP	T_RS09140	t1796	SPA_RS08660	SPA1726	STMMW_RS05815	STMMW_11341	putP	putP
STM474_RS05535	STM474_1120	phoH			phosphate starvation-inducible protein PhoH	phosphate starvation-inducible protein PhoH	T_RS09130	t1795	SPA_RS08650	SPA1725	STMMW_RS05825	STMMW_11351	phoH	phoH
STM474_RS05540	STM474_1121	rpiR			MurR/RpiR family transcriptional regulator	DNA-binding transcriptional regulator, MurR/RpiR family, contains HTH and SIS domains	T_RS09125	t1794	SPA_RS08645	SPA1724	STMMW_RS05830	STMMW_11361	STM1127
STM474_RS05545	STM474_1122	putP		putP-2	sodium:solute symporter	Na+/proline symporter			SPA_RS08640	SPA1723	STMMW_RS05835	STMMW_11371	STM1128	yidK
STM474_RS05550	STM474_1123	nanE1			N-acetylmannosamine-6-phosphate 2-epimerase	Putative N-acetylmannosamine-6-phosphate 2-epimerase 1	T_RS09115	t1791	SPA_RS08635	SPA1722	STMMW_RS05840	STMMW_11381	STM1129
STM474_RS05555	STM474_1124	nanM	nanM; yjhT		N-acetylneuraminate epimerase	N-acetylneuraminate epimerase	T_RS09110	t1790			STMMW_RS05845	STMMW_11391	nanM	nanM
STM474_RS05560	STM474_1125	nanC	nanC		outer membrane protein	Outer membrane protein	T_RS09105	t1789	SPA_RS08625	SPA1720	STMMW_RS05850	STMMW_11401	STM1131
STM474_RS05565	STM474_1126	araJ	nanT	araJ-5	MFS transporter	MFS transporter	T_RS09100	t1788	SPA_RS08620	SPA1719	STMMW_RS05855	STMMW_11411	STM1132	nanX
STM474_RS05570	STM474_1127	yjhC			Gfo/Idh/MocA family oxidoreductase	putative dehydrogenase	T_RS09095	t1787	SPA_RS08615	SPA1718	STMMW_RS05860	STMMW_11421	STM1133	nanY
STM474_RS05580	STM474_t1128	trnS		trnS-2	tRNA-Ser	tRNA-Ser(gga)
STM474_RS05590	STM474_1130	ghrA	ycdW		glyoxylate/hydroxypyruvate reductase GhrA	glyoxylate/hydroxypyruvate reductase GhrA	T_RS09080	t1785	SPA_RS08600	SPA1716	STMMW_RS05880	STMMW_11431	ycdW	ghrA
STM474_RS05595	STM474_1131	ycdX			phosphatase	putative phosphatase YcdX	T_RS09075	t1784	SPA_RS08595	SPA1715	STMMW_RS05885	STMMW_11441	ycdX	ycdX
STM474_RS05600	STM474_1132	ycdY			molecular chaperone	Cytoplasmic chaperone TorD involved in molybdoenzyme TorA maturation	T_RS09070	t1783	SPA_RS08590	SPA1714	STMMW_RS05890	STMMW_11451	ycdY	ycdY
STM474_RS05605	STM474_1133	ycdZ			DUF1097 domain-containing protein	Inner membrane protein YcdZ	T_RS09065	t1782	SPA_RS08585	SPA1713	STMMW_RS05895	STMMW_11461	ycdZ	ycdZ
STM474_RS05610	STM474_1134	csgG			curli production assembly/transport protein CsgG	curli production assembly/transport protein CsgG	T_RS09060	t1781	SPA_RS08580	SPA1712	STMMW_RS05900	STMMW_11471	csgG	csgG
STM474_RS05615	STM474_1135	csgF			curli production assembly/transport protein CsgF	curli production assembly/transport protein CsgF	T_RS09055	t1780			STMMW_RS05905	STMMW_11481	csgF	csgF
STM474_RS05620	STM474_1136	csgE			curli production assembly/transport protein CsgE	curli production assembly/transport protein CsgE	T_RS09050	t1779	SPA_RS08570	SPA1710	STMMW_RS05910	STMMW_11491	csgE	csgE
STM474_RS05625	STM474_1137	csgD		csgD-2	transcriptional regulator CsgD	DNA-binding transcriptional regulator CsgD	T_RS09045	t1778	SPA_RS08565	SPA1709	STMMW_RS05915	STMMW_11501	csgD	csgD
STM474_RS05630	STM474_1138	csgB			curlin minor subunit CsgB	minor curlin subunit precursor, curli nucleator protein CsgB	T_RS09040	t1777	SPA_RS08560	SPA1708	STMMW_RS05920	STMMW_11511	csgB	csgB
STM474_RS05635	STM474_1139	csgA			curlin major subunit CsgA	curli major subunit CsgA	T_RS09035	t1776	SPA_RS08555	SPA1707	STMMW_RS05925	STMMW_11521	csgA	csgA
STM474_RS05640	STM474_1140	csgC			curli assembly protein CsgC	curli assembly protein CsgC	T_RS09030	t1775	SPA_RS08550	SPA1706	STMMW_RS05930	STMMW_11531	csgC	csgC
STM474_RS05645	STM474_1141	ymdA			type 1 fimbrial protein	Uncharacterized protein YmdA	T_RS09025	t1774	SPA_RS08545	SPA1705	STMMW_RS05935	STMMW_11541	ymdA	ymdA
STM474_RS05650	STM474_1142	ymdB			O-acetyl-ADP-ribose deacetylase	O-acetyl-ADP-ribose deacetylase	T_RS09020	t1773	SPA_RS08540	SPA1704	STMMW_RS05940	STMMW_11551	STM1147	ymdB
STM474_RS05655	STM474_1143	ymdC			phospholipase D family protein	Cardiolipin synthase C	T_RS09015	t1772	SPA_RS08535	SPA1703	STMMW_RS05945	STMMW_11561	ymdC	clsC
STM474_RS05660	STM474_1144	mdoC			glucans biosynthesis protein MdoC	glucans biosynthesis protein MdoC	T_RS09010	t1771	SPA_RS08530	SPA1702	STMMW_RS05950	STMMW_11571	mdoC	opgC
STM474_RS05665	STM474_1145	mdoG			glucans biosynthesis protein MdoG	glucans biosynthesis protein MdoG	T_RS09005	t1770	SPA_RS08525	SPA1701	STMMW_RS05955	STMMW_11581	mdoG	opgG
STM474_RS05670	STM474_1146	mdoH			glucans biosynthesis glucosyltransferase MdoH	glucans biosynthesis glucosyltransferase MdoH	T_RS09000	t1769	SPA_RS08520	SPA1700	STMMW_RS05960	STMMW_11591	mdoH	opgH
STM474_RS05675	STM474_1147	ycek			YceK/YidQ family lipoprotein	YceK/YidQ family lipoprotein	T_RS08995	t1768	SPA_RS08515	SPA1699	STMMW_RS05965	STMMW_11601	yceK	yceK
STM474_RS05680	STM474_1148	msyb			SecY/SecA suppressor protein	MysB family protein	T_RS08990	t1767	SPA_RS08510	SPA1698	STMMW_RS05970	STMMW_11611	msyB	msyB
STM474_RS05685	STM474_1149	mdtG	yceE	mdtG-1	multidrug efflux MFS transporter MdtG	multidrug efflux MFS transporter MdtG	T_RS08985	t1766	SPA_RS08505	SPA1697	STMMW_RS05975	STMMW_11621	mdtG	mdtG
STM474_RS05690	STM474_1150	lpxL			LpxL/LpxP family Kdo(2)-lipid IV(A) lauroyl/palmitoleoyl acyltransferasee	Palmitoleoyl-ACP: Kdo2-lipid-IV acyltransferase (lipid A biosynthesis)	T_RS08980	t1765	SPA_RS08500	SPA1696	STMMW_RS05980	STMMW_11631	htrB	lpxL
STM474_RS05695	STM474_1151	ycea			rhodanese-related sulfurtransferase	rhodanese-related sulfurtransferase	T_RS08975	t1764	SPA_RS08495	SPA1695	STMMW_RS05985	STMMW_11641	yceA	trhO
STM474_RS05700	STM474_1152	yceI		yceI-1	YceI family protein	YceI family protein	T_RS08970	t1763	SPA_RS08490	SPA1694	STMMW_RS05990	STMMW_11651	yceI	yceI
STM474_RS05705	STM474_1153	yceJ			cytochrome b	Cytochrome b561 bacterial/Ni-hydrogenase domain-containing protein			SPA_RS08485	SPA1693	STMMW_RS05995	STMMW_11661	STM1158	yceJ
STM474_RS05710	STM474_1155				DUF2770 family protein	DUF2770 domain-containing protein	T_RS08960	t1761	SPA_RS08480	SPA1692	STMMW_RS06000		yceO	yceO
STM474_RS05715	STM474_1156	solA			N-methyl-L-tryptophan oxidase	N-methyl-L-tryptophan oxidase	T_RS08955	t1760	SPA_RS08475	SPA1691	STMMW_RS06005	STMMW_11681	solA	solA
STM474_RS05720	STM474_1157	bssS	yceP		biofilm formation regulator BssS	biofilm formation regulator BssS	T_RS08950	t1759	SPA_RS08470	SPA1690	STMMW_RS06010	STMMW_11691	yceP	bssS
STM474_RS05725	STM474_1158	dinI		dinI-3	DNA damage-inducible protein I	dihydroorotase	T_RS08945	t1758	SPA_RS08465	SPA1689	STMMW_RS06015	STMMW_11701	dinI	dinI
STM474_RS05730	STM474_1159	pyrC			dihydroorotase	dihydroorotase	T_RS08940	t1757	SPA_RS08460	SPA1688	STMMW_RS06020	STMMW_11711	pyrC	pyrC
STM474_RS05735	STM474_1160	yceb			lipoprotein	lipoprotein	T_RS08935	t1756	SPA_RS08455	SPA1687	STMMW_RS06025	STMMW_11721	yceB	yceB
STM474_RS05740	STM474_1161	grxB			glutaredoxin 2	glutaredoxin 2	T_RS08930	t1755	SPA_RS08450	SPA1686	STMMW_RS06030	STMMW_11731	grxB	grxB
STM474_RS05745	STM474_1162	mdtH	yceL		multidrug efflux MFS transporter MdtH	multidrug efflux MFS transporter MdtH	T_RS08925	t1754	SPA_RS08445	SPA1685	STMMW_RS06035	STMMW_11741	mdtH	mdtH
STM474_RS05750	STM474_1163	rimJ			ribosomal protein S5-alanine N-acetyltransferase	ribosomal protein S5-alanine N-acetyltransferase	T_RS08920	t1753	SPA_RS08440	SPA1684	STMMW_RS06040	STMMW_11751	rimJ	rimJ
STM474_RS05755	STM474_1164	yceH			YceH family protein	UPF0502 protein YceH	T_RS08915	t1752	SPA_RS08435	SPA1683	STMMW_RS06045	STMMW_11761	yceH	yceH
STM474_RS05760	STM474_1165	yceM			Gfo/Idh/MocA family oxidoreductase	Putative oxidoreductase YceM	T_RS08910	t1751	SPA_RS08430	SPA1682	STMMW_RS06050	STMMW_11771	mviM	yceM
STM474_RS05765	STM474_1166	murJ			murein biosynthesis integral membrane protein MurJ	murein biosynthesis integral membrane protein MurJ	T_RS08905	t1750	SPA_RS08425	SPA1681	STMMW_RS06055	STMMW_11781	mviN	murJ
STM474_RS05770	STM474_1167	flgN			flagella biosynthesis chaperone FlgN	flagella biosynthesis chaperone FlgN	T_RS08900	t1749	SPA_RS08420	SPA1680	STMMW_RS06060	STMMW_11791	flgN	flgN
STM474_RS05775	STM474_1168	flgM			anti-sigma-28 factor FlgM	flagellar biosynthesis anti-sigma factor FlgM	T_RS08895	t1748	SPA_RS08415	SPA1679	STMMW_RS06065	STMMW_11801	flgM	flgM
STM474_RS05780	STM474_1169	flgA			flagellar basal body P-ring formation protein FlgA	Flagella basal body P-ring formation protein FlgA	T_RS08890	t1747	SPA_RS08410	SPA1678	STMMW_RS06070	STMMW_11811	flgA	flgA
STM474_RS05785	STM474_1170	flgB			flagellar basal body rod protein FlgB	flagellar basal body rod protein FlgB	T_RS08885	t1746	SPA_RS08405	SPA1677	STMMW_RS06075	STMMW_11821	flgB	flgB
STM474_RS05790	STM474_1171	flgC			flagellar basal body rod protein FlgC	flagellar basal body rod protein FlgC	T_RS08880	t1745	SPA_RS08400	SPA1676	STMMW_RS06080	STMMW_11831	flgC	flgC
STM474_RS05795	STM474_1172	flgD			flagellar hook assembly protein FlgD	flagellar hook assembly protein FlgD	T_RS08875	t1744	SPA_RS08395	SPA1675	STMMW_RS06085	STMMW_11841	flgD	flgD
STM474_RS05800	STM474_1173	flgE			flagellar hook protein FlgE	flagellar hook protein FlgE	T_RS08870	t1743	SPA_RS08390	SPA1674	STMMW_RS06090	STMMW_11851	flgE	flgE
STM474_RS05805	STM474_1174	flgF			flagellar basal body rod protein FlgF	Flagellar basal-body rod protein FlgF	T_RS08865	t1742	SPA_RS08385	SPA1673	STMMW_RS06095	STMMW_11861	flgF	flgF
STM474_RS05810	STM474_1175	flgG			flagellar basal-body rod protein FlgG	flagellar basal-body rod protein FlgG	T_RS08860	t1741	SPA_RS08380	SPA1672	STMMW_RS06100	STMMW_11871	flgG	flgG
STM474_RS05815	STM474_1176	flgH			flagellar basal body L-ring protein FlgH	flagellar basal body L-ring protein FlgH	T_RS08855	t1740	SPA_RS08375	SPA1671	STMMW_RS06105	STMMW_11881	flgH	flgH
STM474_RS05820	STM474_1177	flgI			flagellar basal body P-ring protein FlgI	Flagellar P-ring protein	T_RS08850	t1739	SPA_RS08370	SPA1670	STMMW_RS06110	STMMW_11891	flgI	flgI
STM474_RS05825	STM474_1178	flgJ			flagellar assembly peptidoglycan hydrolase FlgJ	flagellar assembly peptidoglycan hydrolase FlgJ	T_RS08845	t1738	SPA_RS08365	SPA1669	STMMW_RS06115	STMMW_11901	flgJ	flgJ
STM474_RS05830	STM474_1179	flgK			flagellar hook-associated protein FlgK	flagellar hook-associated protein FlgK	T_RS08840	t1737	SPA_RS08360	SPA1668	STMMW_RS06120	STMMW_11911	flgK	flgK
STM474_RS05835	STM474_1180	flgL			flagellar hook-associated protein FlgL	flagellar hook-associated protein FlgL	T_RS08835	t1736	SPA_RS08355	SPA1667	STMMW_RS06125	STMMW_11921	flgL	flgL
STM474_RS05840	STM474_1181	rne			ribonuclease E	ribonuclease E	T_RS08825	t1734	SPA_RS08350	SPA1666	STMMW_RS06130	STMMW_11931	rne	rne
STM474_RS05850	STM474_1183	rluC			23S rRNA pseudouridine(955/2504/2580) synthase RluC	23S rRNA pseudouridine(955/2504/2580) synthase RluC	T_RS08815	t1732	SPA_RS08340	SPA1664	STMMW_RS06140	STMMW_11951	rluC	rluC
STM474_RS05855	STM474_1184	yiaF			DUF3053 domain-containing protein	Protein yiaF					STMMW_RS06145	STMMW_11961	STM1188
STM474_RS05860					hypothetical protein	hypothetical protein					STMMW_RS06150	STMMW_11971
STM474_RS05865	STM474_1185	maf	yceF	maf-1	septum formation inhibitor Maf	7-methyl-GTP pyrophosphatase	T_RS08810	t1731	SPA_RS08335	SPA1663	STMMW_RS06155	STMMW_11981	yceF	yceF
STM474_RS05870	STM474_1186	yced			23S rRNA accumulation protein YceD	23S rRNA accumulation protein YceD	T_RS08805	t1730	SPA_RS08330	SPA1661	STMMW_RS06160	STMMW_11991	yceD	yceD
STM474_RS05875	STM474_1188	rpmF			50S ribosomal protein L32	50S ribosomal protein L32	T_RS08800	t1729	SPA_RS08325	SPA1660	STMMW_RS06165	STMMW_12001	rpmF	rpmF
STM474_RS05880	STM474_1189	plsX			phosphate acyltransferase PlsX	phosphate acyltransferase PlsX	T_RS08795	t1728	SPA_RS08320	SPA1659	STMMW_RS06170	STMMW_12011	plsX	plsX
STM474_RS05885	STM474_1190	fabH			beta-ketoacyl-ACP synthase III	beta-ketoacyl-ACP synthase III	T_RS08790	t1727	SPA_RS08315	SPA1658	STMMW_RS06175	STMMW_12021	fabH	fabH
STM474_RS05890	STM474_1191	fabD			ACP S-malonyltransferase	ACP S-malonyltransferase	T_RS08785	t1726	SPA_RS08310	SPA1657	STMMW_RS06180	STMMW_12031	fabD	fabD
STM474_RS05895	STM474_1192	fabG			3-oxoacyl-ACP reductase FabG	3-oxoacyl-ACP reductase FabG	T_RS08780	t1725	SPA_RS08305	SPA1656	STMMW_RS06185	STMMW_12041	fabG	fabG
STM474_RS05900	STM474_1193	acpP			acyl carrier protein	PTS glucose transporter subunit IIBC	T_RS08775	t1724	SPA_RS08300	SPA1655	STMMW_RS06190	STMMW_12051	acpP	acpP
STM474_RS05905	STM474_1194	fabf			beta-ketoacyl-ACP synthase II	beta-ketoacyl-ACP synthase II	T_RS08770	t1723	SPA_RS08295	SPA1654	STMMW_RS06195	STMMW_12061	fabF	fabF
STM474_RS05910	STM474_1195	pabC			aminodeoxychorismate lyase	aminodeoxychorismate lyase	T_RS08765	t1722	SPA_RS08290	SPA1653	STMMW_RS06200	STMMW_12071	pabC	pabC
STM474_RS05915	STM474_1196	yceg			cell division protein YceG	cell division protein YceG	T_RS08760	t1721	SPA_RS08285	SPA1652	STMMW_RS06205	STMMW_12081	yceG	mltG
STM474_RS05920	STM474_1197	tmk			dTMP kinase	dTMP kinase	T_RS08755	t1720	SPA_RS08280	SPA1651	STMMW_RS06210	STMMW_12091	tmk	tmk
STM474_RS05925	STM474_1198	holB			DNA polymerase III subunit delta'	DNA polymerase III subunit delta'	T_RS08750	t1719	SPA_RS08275	SPA1650	STMMW_RS06215	STMMW_12101	holB	holB
STM474_RS05930	STM474_1199	ycfH			metal-dependent hydrolase	metal-dependent hydrolase	T_RS08745	t1718	SPA_RS08270	SPA1649	STMMW_RS06220	STMMW_12111	ycfH	ycfH
STM474_RS05935	STM474_1200	ptsG	ptgcb	ptsG-1	PTS glucose transporter subunit IIBC	PTS glucose transporter subunit IIBC	T_RS08740	t1717	SPA_RS08265	SPA1648	STMMW_RS06225	STMMW_12121	ptsG	ptsG
STM474_RS05940	STM474_1201	fhuE			ferric-rhodotorulic acid/ferric-coprogen receptor FhuE	ferric-rhodotorulic acid/ferric-coprogen receptor FhuE					STMMW_RS06230	STMMW_12131	fhuE	fhuE
STM474_RS05945	STM474_1202	hinT	ycfF	hinT-1	purine nucleoside phosphoramidase	purine nucleoside phosphoramidase	T_RS08730	t1715	SPA_RS08255	SPA1646	STMMW_RS06235	STMMW_12141	ycfF	hinT
STM474_RS05950	STM474_1203	ycfL			YcfL family protein	Uncharacterized conserved protein YcfL	T_RS08725	t1714	SPA_RS08250	SPA1645	STMMW_RS06240	STMMW_12151	ycfL	ycfL
STM474_RS05955	STM474_1204	lpoB			penicillin-binding protein activator LpoB	penicillin-binding protein activator LpoB	T_RS08720	t1713	SPA_RS08245	SPA1644	STMMW_RS06245	STMMW_12161	ycfM	lpoB
STM474_RS05960	STM474_1205	thiK	ycfN		thiamine kinase	thiamine kinase	T_RS08715	t1712	SPA_RS08240	SPA1643	STMMW_RS06250	STMMW_12171	ycfN	thiK
STM474_RS05965	STM474_1206	nagZ			beta-N-acetylhexosaminidase	beta-N-acetylhexosaminidase	T_RS08710	t1711	SPA_RS08235	SPA1642	STMMW_RS06255	STMMW_12181	nagZ	nagZ
STM474_RS05970	STM474_1207	ycfp			alpha/beta hydrolase	alpha/beta hydrolase YcfP	T_RS08705	t1710	SPA_RS08230	SPA1641	STMMW_RS06260	STMMW_12191	ycfP	ycfP
STM474_RS05975	STM474_1208	ndh			NADH-quinone dehydrogenase	NADH-quinone dehydrogenase	T_RS08700	t1709	SPA_RS08225	SPA1640	STMMW_RS06265	STMMW_12201	ndh	ndh
STM474_RS05980	STM474_1209	ycfj			glycine zipper 2TM domain-containing protein	Uncharacterized conserved protein YcfJ, contains glycine zipper 2TM domain	T_RS08695	t1708	SPA_RS08220	SPA1639	STMMW_RS06270	STMMW_12211	ycfJ	ycfJ
STM474_RS05985	STM474_1210	comR	ycfQ		TetR family copper-responsive transcriptional repressor ComR	TetR family copper-responsive transcriptional repressor ComR	T_RS08690	t1707	SPA_RS08215	SPA1638	STMMW_RS06275	STMMW_12221	ycfQ	comR
STM474_RS05990	STM474_1211	ycfR			DUF1471 domain-containing protein	YdgH/BhsA/McbA-like domain-containing protein	T_RS08685	t1706	SPA_RS08210	SPA1637	STMMW_RS06280	STMMW_12231	ycfR	bhsA
STM474_RS05995	STM474_1212	ycfS			L,D-transpeptidase family protein	Lipoprotein-anchoring transpeptidase ErfK/SrfK	T_RS08680	t1705	SPA_RS08200	SPA1635	STMMW_RS06285	STMMW_12241	ycfS	ldtC
STM474_RS06000	STM474_1213	mfd			transcription-repair coupling factor	transcription-repair coupling factor	T_RS08675	t1704	SPA_RS08195	SPA1634	STMMW_RS06290	STMMW_12251	mfd	mfd
STM474_RS06005	STM474_1214	lolC			lipoprotein-releasing ABC transporter permease subunit LolC	lipoprotein-releasing ABC transporter permease subunit LolC	T_RS08670	t1703	SPA_RS08190	SPA1633	STMMW_RS06295	STMMW_12261	ycfU	lolC
STM474_RS06010	STM474_1215	lolD			lipoprotein-releasing ABC transporter ATP-binding protein LolD	lipoprotein-releasing ABC transporter ATP-binding protein LolD	T_RS08665	t1702	SPA_RS08185	SPA1632	STMMW_RS06300	STMMW_12271	ycfV	lolD
STM474_RS06015	STM474_1216	lolE			lipoprotein-releasing ABC transporter permease subunit LolE	lipoprotein-releasing ABC transporter permease subunit LolE	T_RS08660	t1701	SPA_RS08180	SPA1631	STMMW_RS06305	STMMW_12281	ycfW	lolE
STM474_RS06020	STM474_1217	nagK	ycfX		N-acetylglucosamine kinase	N-acetylglucosamine kinase	T_RS08655	t1700	SPA_RS08175	SPA1630	STMMW_RS06310	STMMW_12291	ycfX	nagK
STM474_RS06025	STM474_1218	cobB			NAD-dependent protein deacylase	Sir2 family NAD+-dependent deacetylase	T_RS08650	t1699	SPA_RS08170	SPA1629	STMMW_RS06315	STMMW_12301	cobB	cobB
STM474_RS06030	STM474_1219	potD			spermidine/putrescine ABC transporter substrate-binding protein PotD	spermidine/putrescine ABC transporter substrate-binding protein PotD	T_RS08645	t1698	SPA_RS08165	SPA1628	STMMW_RS06320	STMMW_12311	potD	potD
STM474_RS06035	STM474_1220	potC			spermidine/putrescine ABC transporter permease PotC	spermidine/putrescine ABC transporter permease PotC	T_RS08640	t1697	SPA_RS08160	SPA1627	STMMW_RS06325	STMMW_12321	potC	potC
STM474_RS06040	STM474_1221	sifA			SPI-2 type III secretion system effector SifA	SPI-2 type III secretion system effector SifA	T_RS08635	t1696	SPA_RS08155	SPA1626	STMMW_RS06330	STMMW_12331	sifA
STM474_RS06045	STM474_1222	potB			spermidine/putrescine ABC transporter permease PotB	spermidine/putrescine ABC transporter permease PotB	T_RS08630	t1695	SPA_RS08150	SPA1625	STMMW_RS06335	STMMW_12341	potB	potB
STM474_RS06050	STM474_1223	potA			spermidine/putrescine ABC transporter ATP-binding protein PotA	spermidine/putrescine ABC transporter ATP-binding protein PotA	T_RS08625	t1694	SPA_RS08145	SPA1624	STMMW_RS06340	STMMW_12351	potA	potA
STM474_RS06055	STM474_1224	pepT			peptidase T	peptidase T	T_RS08620	t1693	SPA_RS08140	SPA1623	STMMW_RS06345	STMMW_12361	pepT	pepT
STM474_RS06060	STM474_1225	tnpA		tnpA-2	IS200/IS605-like element IS200F family transposase	IS200/IS605-like element IS200F family transposase	T_RS05650	t1105	SPA_RS21410	SPA4226	STMMW_RS09980	STMMW_19361	tnpA_3
STM474_RS06065	STM474_1226				hypothetical protein	Tetratricopeptide repeat protein	T_RS08615	t1692	SPA_RS08135	SPA1622	STMMW_RS06355	STMMW_12371	STM1228
STM474_RS06070	STM474_1227	ycfD			cupin domain-containing protein	Ribosomal protein L16 Arg81 hydroxylase, contains JmjC domain	T_RS08610	t1691	SPA_RS08130	SPA1621	STMMW_RS06360	STMMW_12391	ycfD	roxA
STM474_RS06075	STM474_1228	phoQ			two-component system sensor histidine kinase PhoQ	two-component system sensor histidine kinase PhoQ	T_RS08605	t1690	SPA_RS08125	SPA1620	STMMW_RS06365	STMMW_12401	phoQ	phoQ
STM474_RS06080	STM474_1229	phoP			two-component system response regulator PhoP	two-component system response regulator PhoP	T_RS08600	t1689	SPA_RS08120	SPA1619	STMMW_RS06370	STMMW_12411	phoP	phoP
STM474_RS06085	STM474_1230	purB			adenylosuccinate lyase	adenylosuccinate lyase	T_RS08595	t1688	SPA_RS08115	SPA1618	STMMW_RS06375	STMMW_12421	purB	purB
STM474_RS06090	STM474_1231	hflD			high frequency lysogenization protein HflD	high frequency lysogenization protein HflD	T_RS08590	t1687	SPA_RS08110	SPA1617	STMMW_RS06380	STMMW_12431	ycfC	hflD
STM474_RS06095	STM474_1232	mnmA			tRNA 2-thiouridine(34) synthase MnmA	tRNA 2-thiouridine(34) synthase MnmA	T_RS08585	t1686	SPA_RS08105	SPA1616	STMMW_RS06385	STMMW_12441	trmU	mnmA
STM474_RS06100	STM474_1233	ymfB			NUDIX hydrolase	8-oxo-dGTP pyrophosphatase MutT and related house-cleaning NTP pyrophosphohydrolases, NUDIX family	T_RS08580	t1685	SPA_RS08100	SPA1615	STMMW_RS06390	STMMW_12451	ymfB	nudJ
STM474_RS06105	STM474_1234	lprI			DUF1311 domain-containing protein	Lysozyme inhibitor LprI	T_RS08575	t1684	SPA_RS08095	SPA1614	STMMW_RS06395	STMMW_12461	STM1236
STM474_RS06110	STM474_1235	rluE	ymfC		23S rRNA pseudouridine(2457) synthase RluE	23S rRNA pseudouridine(2457) synthase RluE	T_RS08570	t1683	SPA_RS08090	SPA1613	STMMW_RS06400	STMMW_12471	ymfC	rluE
STM474_RS06115	STM474_1236	icd			NADP-dependent isocitrate dehydrogenase	NADP-dependent isocitrate dehydrogenase	T_RS08565	t1682	SPA_RS08085	SPA1612	STMMW_RS06405	STMMW_12481	icdA	icd
STM474_RS06120	STM474_1237	sopF			type III secretion system effector SopF	type III secretion system effector SopF	T_RS05655	t1106	SPA_RS08080	SPA1611	STMMW_RS06410	STMMW_12491	STM1239
STM474_RS06130	STM474_1238	envF			hypothetical protein	putative lipoprotein EnvF					STMMW_RS06420	STMMW_12501	envF
STM474_RS06135	STM474_1239	msgA		msgA-1	virulence protein MsgA	virulence protein MsgA	T_RS05690	t1113	SPA_RS08045	SPA1605	STMMW_RS06425	STMMW_12511	msgA
STM474_RS06140	STM474_1240	envE			ricin-type beta-trefoil lectin domain protein	putative lipoprotein EnvE	T_RS05695	t1114	SPA_RS08040	SPA1604	STMMW_RS06430	STMMW_12521	envE
STM474_RS06145	STM474_1241	cspF			cold shock-like protein CspF		T_RS05700	t1115	SPA_RS08035	SPA1603	STMMW_RS06435	STMMW_12531	STM1243	cspH
STM474_RS06150	STM474_1242	pagD			virulence protein PagD	virulence protein PagD	T_RS05705	t1116	SPA_RS08030	SPA1602	STMMW_RS06440	STMMW_12541	pagD
STM474_RS06165	STM474_1244	pagC			virulence membrane protein PagC	virulence membrane protein PagC	T_RS05720	t1119	SPA_RS08015	SPA1599	STMMW_RS06455	STMMW_12551	pagC
STM474_RS06175	STM474_t1245	trnR		trnR-2	tRNA-Arg	tRNA-Arg(cct)
STM474_RS06180	STM474_1247				c-type lysozyme inhibitor	c-type lysozyme inhibitor	T_RS05740	t1123			STMMW_RS06470	STMMW_12561	STM1249
STM474_RS06205	STM474_1251	ibpA		ibpA-1	Hsp20 family protein	Small heat shock protein IbpA, HSP20 family	T_RS05760	t1128			STMMW_RS06495	STMMW_12581	STM1251
STM474_RS06215	STM474_1252				exo-alpha-sialidase	putative neuraminidase (sialidase)	T_RS05770	t1130	SPA_RS07990	SPA1594	STMMW_RS06505	STMMW_12591	STM1252
STM474_RS06220	STM474_1253	cybB		cybB-1	cytochrome b	Cytochrome b561	T_RS05775	t1131	SPA_RS07985	SPA1593	STMMW_RS06510	STMMW_12601	STM1253	yodB
STM474_RS06225	STM474_1254				TRL-like family protein	Lipoprotein	T_RS05780	t1132	SPA_RS07980	SPA1592	STMMW_RS06515	STMMW_12611	STM1254
STM474_RS06230	STM474_1255	ddpA			ABC transporter substrate-binding protein	ABC-type transport system, periplasmic component	T_RS05785	t1133	SPA_RS07975	SPA1591	STMMW_RS06520	STMMW_12621	STM1255
STM474_RS06235	STM474_1256				ABC transporter permease	ABC-type dipeptide/oligopeptide/nickel transport system, permease component	T_RS05790	t1135	SPA_RS07970	SPA1590	STMMW_RS06525	STMMW_12631	STM1256
STM474_RS06240	STM474_1257				ABC transporter permease	ABC-type dipeptide/oligopeptide/nickel transport system, permease component	T_RS05795	t1134	SPA_RS07965	SPA1589	STMMW_RS06530	STMMW_12641	STM1257
STM474_RS06245	STM474_1258	gsiA		gsiA-2	ATP-binding cassette domain-containing protein	ABC-type glutathione transport system ATPase component, contains duplicated ATPase domain	T_RS05800	t1136	SPA_RS07960	SPA1588	STMMW_RS06535	STMMW_12651	STM1258
STM474_RS06250	STM474_1259				ATP-binding cassette domain-containing protein	ABC-type dipeptide/oligopeptide/nickel transport system, ATPase component	T_RS05805	t1137	SPA_RS07955	SPA1587	STMMW_RS06540	STMMW_12661	STM1259
STM474_RS06255	STM474_1260	mscS		mscS-1	mechanosensitive ion channel family protein	Small-conductance mechanosensitive channel	T_RS05810	t1138	SPA_RS07950	SPA1586	STMMW_RS06545	STMMW_12671	mscS
STM474_RS06260	STM474_1261				four-helix bundle copper-binding protein	Ferredoxin	T_RS05815	t1139	SPA_RS07945	SPA1585	STMMW_RS06550	STMMW_12681	STM1261
STM474_RS06265	STM474_t1263	trnR		trnR-3	tRNA-Arg	tRNA-Arg(tct)
STM474_RS06270	STM474_1264	zinT	yodA		metal-binding protein ZinT	metal-binding protein ZinT	T_RS05825	t1141	SPA_RS07935	SPA1583	STMMW_RS06560	STMMW_12691	STM1263	zinT
STM474_RS06275	STM474_1265	aadA			cryptic aminoglycoside nucleotidyltransferase ANT(3'')/ANT(9)	cryptic aminoglycoside nucleotidyltransferase ANT(3'')/ANT(9)	T_RS05830	t1142	SPA_RS07930	SPA1582	STMMW_RS06565	STMMW_12701	aadA
STM474_RS06280	STM474_1266	csgD		csgD-3	helix-turn-helix transcriptional regulator	DNA-binding transcriptional regulator, CsgD family	T_RS05835	t1143	SPA_RS07925	SPA1581	STMMW_RS06570	STMMW_12711	STM1265
STM474_RS06285	STM474_1267				MerR family transcriptional regulator	DNA-binding transcriptional regulator, MerR family	T_RS05840	t1144	SPA_RS07920	SPA1580	STMMW_RS06575	STMMW_12721	STM1266
STM474_RS06290	STM474_1268				hypothetical protein	Cytoplasmic protein	T_RS05845	t1145	SPA_RS07915	SPA1579	STMMW_RS06580	STMMW_12731	STM1267	ariR
STM474_RS06295	STM474_1269				hypothetical protein		T_RS05850	t1146	SPA_RS07910	SPA1578	STMMW_RS06585	STMMW_12741	STM1268
STM474_RS06300	STM474_1270	aroQ			chorismate mutase	chorismate mutase	T_RS05855	t1147	SPA_RS07905	SPA1577	STMMW_RS06590	STMMW_12751	STM1269
STM474_RS06305	STM474_1271	leuE	yeaS		leucine efflux protein LeuE	leucine efflux protein LeuE	T_RS05860	t1148	SPA_RS07900	SPA1576	STMMW_RS06595	STMMW_12761	leuE	leuE
STM474_RS06310	STM474_1272	yeaR			DUF1971 domain-containing protein		T_RS06310	t1235	SPA_RS06310	SPA1260	STMMW_RS06310	STMMW_12291
STM474_RS06315	STM474_1273	yoaG			DUF1869 domain-containing protein	Cytoplasmic protein	T_RS05870	t1150	SPA_RS07890	SPA1574	STMMW_RS06605	STMMW_12781	yoaG	yoaG
STM474_RS06320	STM474_1274				hypothetical protein	Nitric oxide reductase	T_RS05875	t1151	SPA_RS07885	SPA1573	STMMW_RS06610	STMMW_12791	STM1273
STM474_RS06330	STM474_1276	yeaQ			GlsB/YeaQ/YmgE family stress response membrane protein	Uncharacterized membrane protein YeaQ/YmgE, transglycosylase-associated protein family	T_RS05885	t1153	SPA_RS07875	SPA1570	STMMW_RS06620	STMMW_12811	yeaQ	yeaQ
STM474_RS06335	STM474_1278	hlx			DUF333 domain-containing protein	Putative hemolysin	T_RS05895	t1155	SPA_RS07870	SPA1569	STMMW_RS06625	STMMW_12821	yaoF	yoaF
STM474_RS06340	STM474_1279				hypothetical protein	Periplasmic protein	T_RS05900	t1156	SPA_RS07865	SPA1568	STMMW_RS06630	STMMW_12831	STM1276
STM474_RS06345	STM474_1280	yeaO			DUF488 domain-containing protein	DUF488 domain-containing protein	T_RS05905	t1157	SPA_RS07860	SPA1567	STMMW_RS06635	STMMW_12841	yeaO	yeaO
STM474_RS06350	STM474_1281	yeaN			CynX/NimT family MFS transporter	Cyanate permease	T_RS05910	t1158	SPA_RS07855	SPA1566	STMMW_RS06640	STMMW_12851	yeaN	nimT
STM474_RS06355	STM474_1282	yeaM			helix-turn-helix transcriptional regulator	AraC family transcriptional regulator	T_RS05915	t1159	SPA_RS07850	SPA1565	STMMW_RS06645	STMMW_12861	yeaM	nimR
STM474_RS06360	STM474_1283	yeaL			DUF441 domain-containing protein	UPF0756 membrane protein YeaL	T_RS05920	t1160	SPA_RS07845	SPA1564	STMMW_RS06650	STMMW_12862	yeaL	yeaL
STM474_RS06365	STM474_1284	yoaI			hypothetical protein	small membrane protein YoaI	T_RS05925		SPA_RS07840	SPA1563	STMMW_RS06655		yoaI
STM474_RS06370	STM474_1285	ebsC			YbaK/prolyl-tRNA synthetase associated domain-containing protein	Cys-tRNA(Pro) deacylase, prolyl-tRNA editing enzyme YbaK/EbsC	T_RS05930	t1161	SPA_RS07835	SPA1562	STMMW_RS06660	STMMW_12881	yeaK	yeaK
STM474_RS06375	STM474_1286	yeaJ			GGDEF domain-containing protein	diguanylate cyclase DgcJ			SPA_RS07830	SPA1561	STMMW_RS06665	STMMW_12891	yeaJ	dgcJ
STM474_RS06380	STM474_1287	yeah			YeaH/YhbH family protein	UPF0229 protein YeaH	T_RS05945	t1163	SPA_RS07820	SPA1560	STMMW_RS06670	STMMW_12901	yeaH	yeaH
STM474_RS06385	STM474_1288	yeaG			protein kinase YeaG	protein kinase YeaG	T_RS05950	t1164			STMMW_RS06675	STMMW_12911	yeaG	yeaG
STM474_RS06390	STM474_1290	mipA			MipA/OmpV family protein	Outer membrane scaffolding protein for murein synthesis, MipA/OmpV family	T_RS05955	t1165	SPA_RS07810	SPA1558	STMMW_RS06680	STMMW_12921	mipA	mipA
STM474_RS06395	STM474_1291	aslB		aslB-2	anaerobic sulfatase maturase	anaerobic sulfatase maturase	T_RS05960	t1166	SPA_RS07805	SPA1557	STMMW_RS06685	STMMW_12931	STM1287
STM474_RS06400	STM474_1292	aRA1		ara1-1	aldo/keto reductase	Aldo/keto reductase, related to diketogulonate reductase	T_RS05965	t1167	SPA_RS07800	SPA1556	STMMW_RS06690	STMMW_12941	STM1288	yeaE
STM474_RS06405	STM474_1293	yeaD			D-hexose-6-phosphate mutarotase	Putative glucose-6-phosphate 1-epimerase	T_RS05970	t1168	SPA_RS07795	SPA1555	STMMW_RS06695	STMMW_12951	yeaD	yeaD
STM474_RS06410	STM474_1294	gapA			glyceraldehyde-3-phosphate dehydrogenase	glyceraldehyde-3-phosphate dehydrogenase	T_RS05980	t1169	SPA_RS07790	SPA1554	STMMW_RS06700	STMMW_12971	gapA	gapA
STM474_RS06415	STM474_1295	msrB	yeaA		peptide-methionine (R)-S-oxide reductase MsrB	Peptide methionine sulfoxide reductase MsrB	T_RS05985	t1170	SPA_RS07785	SPA1553	STMMW_RS06705	STMMW_12981	yeaA	msrB
STM474_RS06420	STM474_1296	yeaC			YeaC family protein	DUF1315 domain-containing protein	T_RS05990	t1171	SPA_RS07780	SPA1552	STMMW_RS06710	STMMW_12991	yeaC	yeaC
STM474_RS06425	STM474_1297	pncA			bifunctional nicotinamidase/pyrazinamidase	bifunctional nicotinamidase/pyrazinamidase	T_RS05995	t1172	SPA_RS07775	SPA1551	STMMW_RS06715	STMMW_13001	pncA	pncA
STM474_RS06430	STM474_1298	ansA			asparaginase	asparaginase	T_RS06000	t1173	SPA_RS07770	SPA1550	STMMW_RS06720	STMMW_13011	ansA	ansA
STM474_RS06435	STM474_1299	sppA			signal peptide peptidase SppA	signal peptide peptidase SppA	T_RS06005	t1174	SPA_RS07765	SPA1549	STMMW_RS06725	STMMW_13021	sppA	sppA
STM474_RS06440	STM474_1300	nfnB			NAD(P)H nitroreductase	NAD(P)H nitroreductase	T_RS06010	t1175	SPA_RS07760	SPA1548	STMMW_RS06730	STMMW_13031	ydjA	ydjA
STM474_RS06445	STM474_1301	selD			selenide, water dikinase SelD	selenide, water dikinase SelD	T_RS06015	t1176	SPA_RS07755	SPA1547	STMMW_RS06735	STMMW_13041	selD	selD
STM474_RS06450	STM474_1302	topB			DNA topoisomerase III	DNA topoisomerase III	T_RS06020	t1177	SPA_RS07750	SPA1546	STMMW_RS06740	STMMW_13051	topB	topB
STM474_RS06455	STM474_1303	gdhA		gdhA-1	NADP-specific glutamate dehydrogenase	NADP-specific glutamate dehydrogenase	T_RS06025	t1178	SPA_RS07745	SPA1545	STMMW_RS06745	STMMW_13061	gdhA	gdhA
STM474_RS06460	STM474_1304	ynjH			YnjH family protein	DUF1496 domain-containing protein	T_RS06030	t1179	SPA_RS07740	SPA1544	STMMW_RS06750	STMMW_13071	STM1300	ynjH
STM474_RS06465	STM474_1305	nudg			pyrimidine (deoxy)nucleoside triphosphate diphosphatase	pyrimidine (deoxy)nucleoside triphosphate diphosphatase	T_RS06035	t1180	SPA_RS07735	SPA1543	STMMW_RS06755	STMMW_13081	STM1301	nudG
STM474_RS06470	STM474_1306	xthA			exodeoxyribonuclease III	exodeoxyribonuclease III	T_RS06040	t1181	SPA_RS07730	SPA1542	STMMW_RS06760	STMMW_13091	xthA	xthA
STM474_RS06475	STM474_1307	astC	astC		aspartate aminotransferase family protein	Succinylornithine transaminase	T_RS06045	t1182	SPA_RS07725	SPA1541	STMMW_RS06765	STMMW_13101	astC	astC
STM474_RS06480	STM474_1308	astA			arginine N-succinyltransferase	arginine N-succinyltransferase			SPA_RS07720	SPA1540	STMMW_RS06770	STMMW_13111	astA	astA
STM474_RS06485	STM474_1309	astD			succinylglutamate-semialdehyde dehydrogenase	succinylglutamate-semialdehyde dehydrogenase	T_RS06055	t1184	SPA_RS07715	SPA1539	STMMW_RS06775	STMMW_13121	astD	astD
STM474_RS06490	STM474_1310	astB			N-succinylarginine dihydrolase	N-succinylarginine dihydrolase	T_RS06060	t1185	SPA_RS07710	SPA1538	STMMW_RS06780	STMMW_13131	astB	astB
STM474_RS06495	STM474_1311	astE			succinylglutamate desuccinylase	succinylglutamate desuccinylase	T_RS06065	t1186	SPA_RS07705	SPA1537	STMMW_RS06785	STMMW_13141	astE	astE
STM474_RS06500	STM474_1312	spy			ATP-independent periplasmic protein-refolding chaperone	ATP-independent periplasmic protein-refolding chaperone Spy	T_RS06070	t1187	SPA_RS07700	SPA1536	STMMW_RS06790	STMMW_13151	spy	spy
STM474_RS06505	STM474_1313	cho			excinuclease Cho	excinuclease Cho	T_RS06075	t1188	SPA_RS07695	SPA1535	STMMW_RS06795	STMMW_13161	STM1309	cho
STM474_RS06510	STM474_1314	nadE			ammonia-dependent NAD(+) synthetase	ammonia-dependent NAD(+) synthetase	T_RS06080	t1189	SPA_RS07690	SPA1534	STMMW_RS06800	STMMW_13171	nadE	nadE
STM474_RS06515	STM474_1316	osmE			osmotically-inducible lipoprotein OsmE	osmotically-inducible lipoprotein OsmE	T_RS06085	t1190	SPA_RS07685	SPA1533	STMMW_RS06805	STMMW_13181	osmE	osmE
STM474_RS06520	STM474_1317	chbB	celA		PTS N,N'-diacetylchitobiose transporter subunit IIB	PTS N,N'-diacetylchitobiose transporter subunit IIB	T_RS06090	t1191	SPA_RS07680	SPA1532	STMMW_RS06810	STMMW_13191	celA	chbB
STM474_RS06525	STM474_1318	chbC	celB		PTS N,N'-diacetylchitobiose transporter subunit IIC	PTS N,N'-diacetylchitobiose transporter subunit IIC	T_RS06095	t1192	SPA_RS07675	SPA1531	STMMW_RS06815	STMMW_13201	celB	chbC
STM474_RS06530	STM474_1319	chbA	celC		PTS N,N'-diacetylchitobiose transporter subunit IIA	PTS N,N'-diacetylchitobiose transporter subunit IIA	T_RS06100	t1193	SPA_RS07670	SPA1530	STMMW_RS06820	STMMW_13211	celC	chbA
STM474_RS06535	STM474_1320	chbR	celD		transcriptional regulator ChbR	transcriptional regulator ChbR	T_RS06105	t1194	SPA_RS07665	SPA1529	STMMW_RS06825	STMMW_13221	celD	chbR
STM474_RS06540	STM474_1321	celF			6-phospho-beta-glucosidase	6-phospho-beta-glucosidase	T_RS06110	t1195	SPA_RS07660	SPA1528	STMMW_RS06830	STMMW_13231	celF	chbF
STM474_RS06545	STM474_1322	chbg			chitin disaccharide deacetylase	Chitooligosaccharide deacetylase	T_RS06115	t1196	SPA_RS07655	SPA1527	STMMW_RS06835	STMMW_13241	celG	chbG
STM474_RS06550	STM474_1323	katE			catalase HPII	catalase HPII	T_RS06125	t1198	SPA_RS07650	SPA1526	STMMW_RS06840	STMMW_13251	katE	katE
STM474_RS06555	STM474_1324	cedA			cell division activator CedA	cell division activator CedA	T_RS06130	t1199	SPA_RS07645	SPA1525	STMMW_RS06845	STMMW_13261	cedA	cedA
STM474_RS06560	STM474_1325	tcyP	ydjN	tcyP-1	cystine/sulfocysteine:cation symporter	cystine/sulfocysteine:cation symporter	T_RS06135	t1200	SPA_RS07640	SPA1524	STMMW_RS06850	STMMW_13271	ydjN	tcyP
STM474_RS06565	STM474_1326	ydjM			metal-dependent hydrolase	metal-dependent hydrolase	T_RS06140	t1201	SPA_RS07635	SPA1523	STMMW_RS06855	STMMW_13281	ydjM	ydjM
STM474_RS06570	STM474_1327	hxpB	yniC		hexitol phosphatase HxpB	hexitol phosphatase HxpB	T_RS06145	t1202	SPA_RS07630	SPA1522	STMMW_RS06860	STMMW_13291	yniC	hxpB
STM474_RS06575	STM474_1328	ynib			YniB family protein	YniB family protein	T_RS06150	t1203	SPA_RS07625	SPA1521	STMMW_RS06865	STMMW_13301	yniB	yniB
STM474_RS06580	STM474_1329	fN3K			fructosamine kinase family protein	Fructosamine-3-kinase	T_RS06155	t1204	SPA_RS07620	SPA1520	STMMW_RS06870	STMMW_13311	STM1324	yniA
STM474_RS06585	STM474_1330	ghoS	ydiZ		type V toxin-antitoxin system endoribonuclease antitoxin GhoS	Cytoplasmic protein	T_RS06160	t1205	SPA_RS07615	SPA1519	STMMW_RS06875	STMMW_13321	ydiZ	ydiZ
STM474_RS06590	STM474_1331	pfkB		pfkB-1	6-phosphofructokinase II	6-phosphofructokinase II	T_RS06165	t1206	SPA_RS07610	SPA1518	STMMW_RS06880	STMMW_13331	pfkB	pfkB
STM474_RS06595	STM474_1332	ydiY			YdiY family protein	Putative salt-induced outer membrane protein YdiY	T_RS06170	t1207	SPA_RS07605	SPA1517	STMMW_RS06885	STMMW_13341	ydiY	ydiY
STM474_RS06600	STM474_1333	lpxR			lipid A deacylase LpxR family protein	DUF2219 domain-containing protein	T_RS06175	t1208	SPA_RS07600	SPA1516	STMMW_RS06890	STMMW_13351	lpxR
STM474_RS06605	STM474_1334				membrane protein	DNA/RNA non-specific endonuclease	T_RS06180	t1209	SPA_RS07595	SPA1515	STMMW_RS06895	STMMW_13361	STM1329
STM474_RS06610	STM474_1335	nUC1			DNA/RNA non-specific endonuclease	DNA/RNA endonuclease G, NUC1			SPA_RS07590	SPA1514	STMMW_RS06900	STMMW_13371	STM1330
STM474_RS06615					hypothetical protein		T_RS06190	t1211	SPA_RS07585	SPA1513	STMMW_RS06905	STMMW_13381	STM1331
STM474_RS06620	STM474_1336	rfc	wzy		O-antigen polymerase	O-antigen polymerase	T_RS06195	t1212	SPA_RS07580	SPA1512	STMMW_RS06910	STMMW_13391	wzy<sub>O4</sub>
STM474_RS06625	STM474_1337	thrS			threonine--tRNA ligase	threonine--tRNA ligase	T_RS06205	t1213	SPA_RS07570	SPA1511	STMMW_RS06915	STMMW_13401	thrS	thrS
STM474_RS06630	STM474_1338	infC			translation initiation factor IF-3	translation initiation factor IF-3	T_RS06210	t1214	SPA_RS07565	SPA1510	STMMW_RS06920	STMMW_13411	infC	infC
STM474_RS06635	STM474_1339	rpmI			50S ribosomal protein L35	Large ribosomal subunit protein bL35	T_RS06215	t1215	SPA_RS07560	SPA1508	STMMW_RS06925	STMMW_13421	rpmI	rpmI
STM474_RS06640	STM474_1340	rplT			50S ribosomal protein L20	threonine--tRNA ligase	T_RS06220	t1216	SPA_RS07555	SPA1507	STMMW_RS06930	STMMW_13431	rplT	rplT
STM474_RS06645	STM474_1341	pheS			phenylalanine--tRNA ligase subunit alpha	phenylalanine--tRNA ligase subunit alpha	T_RS06225	t1218	SPA_RS07550	SPA1506	STMMW_RS06935	STMMW_13441	pheS	pheS
STM474_RS06650	STM474_1342	pheT			phenylalanine--tRNA ligase subunit beta	phenylalanine--tRNA ligase subunit beta	T_RS06230	t1219	SPA_RS07545	SPA1505	STMMW_RS06940	STMMW_13451	pheT	pheT
STM474_RS06655	STM474_1343	ihfA			integration host factor subunit alpha	integration host factor subunit alpha	T_RS06235	t1220	SPA_RS07540	SPA1504	STMMW_RS06945	STMMW_13461	himA	ihfA
STM474_RS06660	STM474_1344	btuC			vitamin B12 ABC transporter permease BtuC	vitamin B12 ABC transporter permease BtuC	T_RS06240	t1221	SPA_RS07535	SPA1503	STMMW_RS06950	STMMW_13471	btuC	btuC
STM474_RS06665	STM474_1345	btuE			glutathione peroxidase	glutathione peroxidase	T_RS06245	t1222	SPA_RS07530	SPA1502	STMMW_RS06955	STMMW_13481	btuE	btuE
STM474_RS06670	STM474_1346	btuD			vitamin B12 ABC transporter ATP-binding protein BtuD	vitamin B12 ABC transporter ATP-binding protein BtuD	T_RS06250	t1223	SPA_RS07525	SPA1501	STMMW_RS06960	STMMW_13491	btuD	btuD
STM474_RS06675	STM474_1347	nlpC		nlpC-1	lipoprotein	Cell wall-associated hydrolase, NlpC_P60 family	T_RS06255	t1224	SPA_RS07520	SPA1500	STMMW_RS06965	STMMW_13501	nlpC	nlpC
STM474_RS06680	STM474_1348	ydiV	cdgr	ydiV-1	anti-FlhDC factor YdiV	anti-FlhDC factor YdiV	T_RS06260	t1225	SPA_RS07515	SPA1499	STMMW_RS06970	STMMW_13511	ydiV	rflP
STM474_RS06685	STM474_1349	ydiu			YdiU family protein	protein adenylyltransferase SelO	T_RS06265	t1226	SPA_RS07510	SPA1498	STMMW_RS06975	STMMW_13521	ydiU	selO
STM474_RS06690	STM474_1350	hemP	ydie		hemin uptake protein HemP	Hemin uptake protein HemP	T_RS06270	t1227	SPA_RS07505	SPA1497	STMMW_RS06980	STMMW_13531	ydiE	ydiE
STM474_RS06695	STM474_1351	aroH			3-deoxy-7-phosphoheptulonate synthase AroH	3-deoxy-7-phosphoheptulonate synthase AroH	T_RS06275	t1228	SPA_RS07500	SPA1496	STMMW_RS06985	STMMW_13541	aroH	aroH
STM474_RS06700	STM474_1352	ppsR	ydia		posphoenolpyruvate synthetase regulatory kinase/phosphorylase PpsR	posphoenolpyruvate synthetase regulatory kinase/phosphorylase PpsR	T_RS06280	t1229	SPA_RS07495	SPA1495	STMMW_RS06990	STMMW_13551	ydiA	ppsR
STM474_RS06705	STM474_1354	ppsA	pps		phosphoenolpyruvate synthase	phosphoenolpyruvate synthase	T_RS06285	t1230	SPA_RS07490	SPA1494	STMMW_RS06995	STMMW_13561	pps	ppsA
STM474_RS06710	STM474_1355	fadK	ydiD		medium-chain fatty-acid--CoA ligase	medium-chain fatty-acid--CoA ligase					STMMW_RS07000	STMMW_13571	ydiD	fadK
STM474_RS06715	STM474_1356	ydiT			ferredoxin family protein	Ferredoxin-like protein FixX					STMMW_RS07005	STMMW_13581	ydiT	ydiT
STM474_RS06720	STM474_1357	ydis			FAD-dependent oxidoreductase	Dehydrogenase (flavoprotein)					STMMW_RS07010	STMMW_13591	ydiS	ydiS
STM474_RS06725	STM474_1358	ydiR			electron transfer flavoprotein subunit alpha	electron transfer flavoprotein subunit alpha					STMMW_RS07015	STMMW_13601	ydiR	ydiR
STM474_RS06730	STM474_1359	ydiQ			electron transfer flavoprotein	electron transfer flavoprotein					STMMW_RS07020	STMMW_13611	ydiQ	ydiQ
STM474_RS06735	STM474_1360	ydiP			AraC family transcriptional regulator	AraC-type DNA-binding domain and AraC-containing proteins					STMMW_RS07025	STMMW_13621	ydiP	ydiP
STM474_RS06740	STM474_1361	ydiO			acyl-CoA dehydrogenase	acyl-CoA dehydrogenase					STMMW_RS07030	STMMW_13631	ydiO	ydiO
STM474_RS06745	STM474_1362	ydiF			acyl CoA:acetate/3-ketoacid CoA transferase	Acetate CoA-transferase YdiF					STMMW_RS07035	STMMW_13641	ydiF	ydiF
STM474_RS06750	STM474_1363	aroD			type I 3-dehydroquinate dehydratase	3-dehydroquinate dehydratase	T_RS06290	t1231	SPA_RS07485	SPA1493	STMMW_RS07040	STMMW_13651	aroD	aroD
STM474_RS06755	STM474_1364	ydiB	aroE		quinate/shikimate dehydrogenase	quinate/shikimate dehydrogenase					STMMW_RS07045	STMMW_13661	ydiB	ydiB
STM474_RS06760	STM474_1365	ydiN			MFS transporter		T_RS06760	t1325	SPA_RS06760	SPA1347	STMMW_RS06760	STMMW_13091
STM474_RS06765	STM474_1366	ydiM			MFS transporter	putative arabinose efflux permease AraJ, MFS family					STMMW_RS07055	STMMW_13681	ydiM	ydiM
STM474_RS06770	STM474_1367				YdiL family protein	DUF1870 domain-containing protein					STMMW_RS07060	STMMW_13691	ydiL	ydiL
STM474_RS06775	STM474_1368	ydiK			AI-2E family transporter YdiK	AI-2E family transporter YdiK	T_RS06295	t1232	SPA_RS07480	SPA1491	STMMW_RS07065	STMMW_13701	ydiK	ydiK
STM474_RS06780	STM474_1369	ydiJ			FAD-binding oxidoreductase	FAD/FMN-containing lactate dehydrogenase/glycolate oxidase	T_RS06300	t1233	SPA_RS07475	SPA1490	STMMW_RS07070	STMMW_13711	ydiJ	ydiJ
STM474_RS06785	STM474_1370	menI	ydiI		1,4-dihydroxy-2-naphthoyl-CoA hydrolase	1,4-dihydroxy-2-naphthoyl-CoA hydrolase	T_RS06305	t1234	SPA_RS07470	SPA1489	STMMW_RS07075	STMMW_13721	STM1366	menI
STM474_RS06790	STM474_1371	ydiH			YdiH family protein	YdiH family protein	T_RS06310	t1235	SPA_RS07465	SPA1488	STMMW_RS07080	STMMW_13731	ydiH	ydiH
STM474_RS06795	STM474_1372	tcyP		tcyP-2	L-cystine transporter	L-cystine transporter TcyP, sodium:dicarboxylate symporter family	T_RS06315	t1236	SPA_RS07460	SPA1486	STMMW_RS07085	STMMW_13741	STM1368
STM474_RS06800	STM474_1373	sufA			Fe-S cluster assembly scaffold SufA	Fe-S cluster assembly scaffold SufA	T_RS06320	t1237	SPA_RS07455	SPA1485	STMMW_RS07090	STMMW_13751	sufA	sufA
STM474_RS06805	STM474_1374	sufB			Fe-S cluster assembly protein SufB	Fe-S cluster assembly protein SufB	T_RS06325	t1238	SPA_RS07450	SPA1484	STMMW_RS07095	STMMW_13761	sufB	sufB
STM474_RS06810	STM474_1375	sufC			Fe-S cluster assembly ATPase SufC	Fe-S cluster assembly ATPase SufC	T_RS06330	t1239	SPA_RS07445	SPA1483	STMMW_RS07100	STMMW_13771	sufC	sufC
STM474_RS06815	STM474_1376	sufD			Fe-S cluster assembly protein SufD	Fe-S cluster assembly protein SufD	T_RS06335	t1240			STMMW_RS07105	STMMW_13781	sufD	sufD
STM474_RS06820	STM474_1377	sufS			cysteine desulfurase SufS	cysteine desulfurase SufS	T_RS06340	t1241			STMMW_RS07110	STMMW_13791	sufS	sufS
STM474_RS06825	STM474_1378	sufE			cysteine desulfuration protein SufE	cysteine desulfuration protein SufE	T_RS06345	t1242	SPA_RS07430	SPA1480	STMMW_RS07115	STMMW_13801	ynhA	sufE
STM474_RS06830	STM474_1379	ynhg			L,D-transpeptidase family protein	Lipoprotein-anchoring transpeptidase ErfK/SrfK			SPA_RS07425	SPA1479	STMMW_RS07120	STMMW_13811	ynhG	ldtE
STM474_RS06835	STM474_1380	lppB			major outer membrane lipoprotein	Major outer membrane lipoprotein Lpp 2	T_RS06355	t1244	SPA_RS07420	SPA1478	STMMW_RS07125		lpp2
STM474_RS06840	STM474_1381	lpp			murein lipoprotein Lpp	murein lipoprotein Lpp	T_RS06360	t1245	SPA_RS07410	SPA1476	STMMW_RS07130		lpp	lpp
STM474_RS06845	STM474_1382	pykF			pyruvate kinase PykF	pyruvate kinase PykF	T_RS06365	t1246	SPA_RS07405	SPA1475	STMMW_RS07135	STMMW_13831	pykF	pykF
STM474_RS06850	STM474_1384				APC family permease	Serine transporter YbeC, amino acid:H+ symporter family	T_RS06370	t1247	SPA_RS07400	SPA1474	STMMW_RS07140	STMMW_13841	orf48
STM474_RS06855	STM474_1385	menH		menH-2	proline iminopeptidase-family hydrolase	2-succinyl-6-hydroxy-2,4-cyclohexadiene-1-carboxylate synthase MenH and related esterases, alpha/beta hydrolase fold			SPA_RS07395	SPA1473	STMMW_RS07145	STMMW_13851	orf32
STM474_RS06860	STM474_1386				hypothetical protein	Uncharacterized protein STM3548, contains class I glutamine amidotransferase domain	T_RS06380	t1249	SPA_RS07390	SPA1472	STMMW_RS07150	STMMW_13861	orf245
STM474_RS06865	STM474_1387	rbsK		rbsK-1	DeoR family transcriptional regulator	Sugar or nucleoside kinase, ribokinase family					STMMW_RS07155	STMMW_13871	orf408
STM474_RS06870	STM474_1388	ttrA			tetrathionate reductase subunit TtrA	tetrathionate reductase subunit TtrA	T_RS06390	t1251	SPA_RS07380	SPA1470	STMMW_RS07160	STMMW_13881	ttrA
STM474_RS06875	STM474_1389	ttrC			tetrathionate reductase subunit TtrC	tetrathionate reductase subunit TtrC	T_RS06395	t1252	SPA_RS07375	SPA1469	STMMW_RS07165	STMMW_13891	ttrC
STM474_RS06880	STM474_1390	ttrB			tetrathionate reductase subunit TtrB	tetrathionate reductase subunit TtrB	T_RS06400	t1253			STMMW_RS07170	STMMW_13901	ttrB
STM474_RS06885	STM474_1391	ttrS			two-component system sensor histidine kinase TtrS	two-component system sensor histidine kinase TtrS	T_RS06405	t1254	SPA_RS07365	SPA1467	STMMW_RS07175	STMMW_13911	ttrS
STM474_RS06890	STM474_1392	ttrR			two-component system response regulator TtrR	two-component system response regulator TtrR	T_RS06410	t1255	SPA_RS07360	SPA1466	STMMW_RS07180	STMMW_13921	ttrR
STM474_RS06895	STM474_1393	fumD	ydhz		fumarate hydratase FumD	fumarate hydratase FumD	T_RS06415	t1256	SPA_RS07355	SPA1465	STMMW_RS07185	STMMW_13931	fumD	fumD
STM474_RS06900	STM474_1394	mlrB			DUF523 and DUF1722 domain-containing protein	DUF1722 domain-containing protein	T_RS06420	t1257	SPA_RS07350	SPA1464	STMMW_RS07190	STMMW_13941	orf319	ybgA
STM474_RS06905	STM474_1396	merR			MerR family transcriptional regulator	DNA-binding transcriptional regulator, MerR family	T_RS06425	t1258	SPA_RS07345	SPA1463	STMMW_RS07195	STMMW_13951	orf242
STM474_RS06910	STM474_1397	ssrB			two component system response regulator	DNA-binding response regulator	T_RS06430	t1259	SPA_RS07340	SPA1462	STMMW_RS07200	STMMW_13961	ssrB
STM474_RS06915	STM474_1398	ssrA	spiR	ssrA-1	two component system sensor kinase	hybrid sensor histidine kinase/response regulator	T_RS06435	t1260	SPA_RS07335	SPA1461	STMMW_RS07205	STMMW_13971	ssrA
STM474_RS06920	STM474_1399	spiC	ssaB		SPI-2 type III secretion system protein SpiC	SPI-2 type III secretion system protein SpiC	T_RS06440	t1261	SPA_RS07330	SPA1460	STMMW_RS07210	STMMW_13981	ssaB
STM474_RS06925	STM474_1400	spiA	ssaC		SPI-2 type III secretion system protein SpiA	SPI-2 type III secretion system protein SpiA	T_RS06445	t1262	SPA_RS07325	SPA1459	STMMW_RS07215	STMMW_13991	ssaC
STM474_RS06930	STM474_1401	ssaD			SctD family type III secretion system inner membrane ring subunit SsaD	SctD family type III secretion system inner membrane ring subunit SsaD	T_RS06450	t1263	SPA_RS07320	SPA1458	STMMW_RS07220	STMMW_14001	ssaD
STM474_RS06935	STM474_1402	ssaE			YscE family type III secretion system co-chaperone SsaE	YscE family type III secretion system co-chaperone SsaE	T_RS06455	t1264	SPA_RS07315	SPA1457	STMMW_RS07225	STMMW_14011	ssaE
STM474_RS06940	STM474_1403	sseA			SPI-2 type III secretion system chaperone SseA	SPI-2 type III secretion system chaperone SseA	T_RS06460	t1265	SPA_RS07310	SPA1456	STMMW_RS07230	STMMW_14021	sseA
STM474_RS06945	STM474_1404	sseB		sseB-1	SPI-2 type III secretion system translocon protein SseB	SPI-2 type III secretion system translocon protein SseB	T_RS06465	t1266	SPA_RS07305	SPA1455	STMMW_RS07235	STMMW_14031	sseB
STM474_RS06950	STM474_1405	sscA			SycD/LcrH family type III secretion system chaperone SscA	SycD/LcrH family type III secretion system chaperone SscA	T_RS06470	t1267	SPA_RS07300	SPA1454	STMMW_RS07240	STMMW_14041	sscA
STM474_RS06955	STM474_1406	sseC			SPI-2 type III secretion system translocon protein SseC	SPI-2 type III secretion system translocon protein SseC	T_RS06475	t1268	SPA_RS07295	SPA1453	STMMW_RS07245	STMMW_14051	sseC
STM474_RS06960	STM474_1407	sseD			SPI-2 type III secretion system translocon protein SseD	SPI-2 type III secretion system translocon protein SseD	T_RS06480	t1269	SPA_RS07290	SPA1452	STMMW_RS07250	STMMW_14061	sseD
STM474_RS06965	STM474_1408	sseE			LcrR family type III secretion system chaperone SseE	LcrR family type III secretion system chaperone SseE	T_RS06485	t1270	SPA_RS07285	SPA1451	STMMW_RS07255	STMMW_14071	sseE
STM474_RS06970	STM474_1409	sscB			SycD/LcrH family type III secretion system chaperone SscB	SycD/LcrH family type III secretion system chaperone SscB	T_RS06490	t1271	SPA_RS07280	SPA1450	STMMW_RS07260	STMMW_14081	sscB
STM474_RS06975	STM474_1410	sseF			type III secretion systems effector SseF	type III secretion system effector SseF	T_RS06495	t1272	SPA_RS07275	SPA1449	STMMW_RS07265	STMMW_14091	sseF
STM474_RS06980	STM474_1411	sseG			pathogenicity island 2 effector protein SseG	type III secretion system effector SseG	T_RS06500	t1273	SPA_RS07270	SPA1448	STMMW_RS07270	STMMW_14101	sseG
STM474_RS06985	STM474_1412	ssaG			type III secretion system needle filament protein SsaG	type III secretion system needle filament protein SsaG	T_RS06505	t1274	SPA_RS07265	SPA1447	STMMW_RS07275	STMMW_14111	ssaG
STM474_RS06990	STM474_1413	ssaH			EscG/YscG/SsaH family type III secretion system needle protein co-chaperone	EscG/YscG/SsaH family type III secretion system needle protein co-chaperone	T_RS06510	t1275	SPA_RS07260	SPA1446	STMMW_RS07280	STMMW_14121	ssaH
STM474_RS06995	STM474_1414	ssaI			SctI family type III secretion system inner rod subunit SsaI	SctI family type III secretion system inner rod subunit SsaI	T_RS06515	t1276	SPA_RS07255	SPA1445	STMMW_RS07285	STMMW_14131	ssaI
STM474_RS07000	STM474_1415	ssaJ			SPI-2 type III secretion system apparatus lipoprotein SsaJ	SPI-2 type III secretion system apparatus lipoprotein SsaJ	T_RS06520	t1277	SPA_RS07250	SPA1444	STMMW_RS07290	STMMW_14141	ssaJ
STM474_RS07005	STM474_1416				hypothetical protein		T_RS06525	t1278	SPA_RS07245	SPA1443	STMMW_RS07295	STMMW_14151	STM1410
STM474_RS07010	STM474_1417	ssaK			SPI-2 type III secretion system apparatus protein SsaK	SPI-2 type III secretion system apparatus protein SsaK	T_RS06530	t1279	SPA_RS07240	SPA1442	STMMW_RS07300	STMMW_14161	ssaK
STM474_RS07015	STM474_1418	ssaL			SPI-2 type III secretion system apparatus protein SsaL	SPI-2 type III secretion system apparatus protein SsaL	T_RS06535	t1280	SPA_RS07235	SPA1441	STMMW_RS07305	STMMW_14171	ssaL
STM474_RS07020	STM474_1419	ssaM			SPI-2 type III secretion system apparatus protein SsaM	SPI-2 type III secretion system apparatus protein SsaM	T_RS06540	t1281	SPA_RS07230	SPA1440	STMMW_RS07310	STMMW_14181	ssaM
STM474_RS07025	STM474_1420	ssaV			SPI-2 type III secretion system apparatus protein SsaV	SPI-2 type III secretion system apparatus protein SsaV	T_RS06545	t1282	SPA_RS07225	SPA1439	STMMW_RS07315	STMMW_14191	ssaV
STM474_RS07030	STM474_1421	ssaN			SctN family type III secretion system ATPase SsaN	SctN family type III secretion system ATPase SsaN	T_RS06550	t1283	SPA_RS07220	SPA1438	STMMW_RS07320	STMMW_14201	ssaN
STM474_RS07035	STM474_1422	ssaO			SPI-2 type III secretion system apparatus protein SsaO	SPI-2 type III secretion system apparatus protein SsaO	T_RS06555	t1284	SPA_RS07215	SPA1437	STMMW_RS07325	STMMW_14211	ssaO
STM474_RS07040	STM474_1423	ssaP			SPI-2 type III secretion system apparatus protein SsaP	SPI-2 type III secretion system apparatus protein SsaP	T_RS06560	t1285	SPA_RS07210	SPA1436	STMMW_RS07330	STMMW_14221	ssaP
STM474_RS07045	STM474_1424	ssaQ			SPI-2 type III secretion system cytoplasmic ring protein SsaQ	SPI-2 type III secretion system cytoplasmic ring protein SsaQ	T_RS06565	t1286	SPA_RS07205	SPA1435	STMMW_RS07335	STMMW_14231	ssaQ
STM474_RS07050	STM474_1425	ssaR	yscR		SPI-2 type III secretion system export apparatus protein SsaR	SPI-2 type III secretion system export apparatus protein SsaR	T_RS06570	t1287	SPA_RS07200	SPA1434	STMMW_RS07340	STMMW_14241	ssaR
STM474_RS07055	STM474_1426	ssas			SPI-2 type III secretion system apparatus protein SsaS	SPI-2 type III secretion system apparatus protein SsaS	T_RS06575	t1288	SPA_RS07195	SPA1433	STMMW_RS07345	STMMW_14251	ssaS
STM474_RS07060	STM474_1427	ssaT			SPI-2 type III secretion system apparatus protein SsaT	SPI-2 type III secretion system apparatus protein SsaT	T_RS06580	t1289	SPA_RS07190	SPA1432	STMMW_RS07350	STMMW_14261	ssaT
STM474_RS07065	STM474_1428	ssaU			SPI-2 type III secretion system apparatus protein SsaU	SPI-2 type III secretion system apparatus protein SsaU	T_RS06585	t1290	SPA_RS07185	SPA1431	STMMW_RS07355	STMMW_14271	ssaU
STM474_RS07070	STM474_t1429	trnV		trnV-1	tRNA-Val	tRNA-Val(gac)
STM474_RS07075	STM474_t1430	trnV		trnV-2	tRNA-Val	tRNA-Val(gac)
STM474_RS07080	STM474_1431	mdtK	ydhE		multidrug efflux MATE transporter MdtK	MdtK family multidrug efflux MATE transporter	T_RS06600	t1293	SPA_RS07170	SPA1428	STMMW_RS07370	STMMW_14281	mdtK	mdtK
STM474_RS07085	STM474_1432	ribE		ribE-2	riboflavin synthase	riboflavin synthase subunit alpha	T_RS06605	t1294	SPA_RS07165	SPA1427	STMMW_RS07375	STMMW_14291	ribE	ribC
STM474_RS07090	STM474_1433	cfa			cyclopropane fatty acyl phospholipid synthase	cyclopropane fatty acyl phospholipid synthase	T_RS06610	t1295	SPA_RS07160	SPA1426	STMMW_RS07380	STMMW_14301	cfa	cfa
STM474_RS07095	STM474_1434	ydhC			Bcr/CflA family multidrug efflux MFS transporter	purine nucleoside transporter PunC	T_RS06615	t1296	SPA_RS07155	SPA1425	STMMW_RS07385	STMMW_14311	ydhC	punC
STM474_RS07100	STM474_1435	ydhB			LysR family transcriptional regulator	DNA-binding transcriptional activator PunR	T_RS06620	t1297	SPA_RS07150	SPA1424	STMMW_RS07390	STMMW_14321	ydhB	punR
STM474_RS07105	STM474_1436	purR		purR-1	HTH-type transcriptional repressor PurR	HTH-type transcriptional repressor PurR	T_RS06625	t1298	SPA_RS07145	SPA1423	STMMW_RS07395	STMMW_14331	purR	purR
STM474_RS07110	STM474_1437	sodB			superoxide dismutase [Fe]	superoxide dismutase [Fe]	T_RS06630	t1299	SPA_RS07140	SPA1422	STMMW_RS07400	STMMW_14341	sodB	sodB
STM474_RS07115	STM474_1438	ydhO			C40 family peptidase	Cell wall-associated hydrolase, NlpC_P60 family	T_RS06635	t1300	SPA_RS07135	SPA1421	STMMW_RS07405	STMMW_14351	ydhO	mepH
STM474_RS07120	STM474_1440	grxD			monothiol glutaredoxin 4	monothiol glutaredoxin 4	T_RS06640	t1301	SPA_RS07130	SPA1420	STMMW_RS07410	STMMW_14361	ydhD	grxD
STM474_RS07125	STM474_1441	rnt			ribonuclease T	ribonuclease T	T_RS06645	t1302	SPA_RS07125	SPA1419	STMMW_RS07415	STMMW_14371	rnt	rnt
STM474_RS07130	STM474_1442	gloA		gloA-1	lactoylglutathione lyase	lactoylglutathione lyase	T_RS06650	t1303	SPA_RS07120	SPA1418	STMMW_RS07420	STMMW_14381	gloA	gloA
STM474_RS07135	STM474_1443	nemA			alkene reductase	N-ethylmaleimide reductase	T_RS06655	t1304	SPA_RS07115	SPA1417	STMMW_RS07425	STMMW_14391	nemA	nemA
STM474_RS07140	STM474_1444	nemR	nemR		TetR/AcrR family transcriptional regulator	DNA-binding protein, AcrR family, includes nucleoid occlusion protein SlmA	T_RS06660	t1305	SPA_RS07110	SPA1416	STMMW_RS07430	STMMW_14401	ydhM	nemR
STM474_RS07145	STM474_1445	ydhL			DUF1289 domain-containing protein	DUF1289 domain-containing protein	T_RS06665	t1306	SPA_RS07105	SPA1415	STMMW_RS07435	STMMW_14411	ydhL	ydhL
STM474_RS07150	STM474_1446	ydhF			aldo/keto reductase family oxidoreductase	putative oxidoreductase YdhF	T_RS06670	t1307	SPA_RS07100	SPA1414	STMMW_RS07440	STMMW_14421	ydhF	ydhF
STM474_RS07155	STM474_1447	sodC	sodC_2	sodC-2	superoxide dismutase [Cu-Zn] SodC2	superoxide dismutase [Cu-Zn] SodC	T_RS06675	t1308	SPA_RS07095	SPA1413	STMMW_RS07445	STMMW_14431	sodC	sodC
STM474_RS07160	STM474_1448	ydhK			FUSC family protein	Uncharacterized transporter YdhK	T_RS06680	t1309	SPA_RS07090	SPA1412	STMMW_RS07450	STMMW_14441	STM1441	ydhK
STM474_RS07165	STM474_1449	ydhJ			HlyD family secretion protein	Multidrug resistance efflux pump EmrA	T_RS06685	t1310	SPA_RS07085	SPA1411	STMMW_RS07455	STMMW_14451	ydhJ	ydhJ
STM474_RS07170	STM474_1450	ydhI			DUF1656 domain-containing protein	DUF1656 domain-containing protein	T_RS06690	t1311	SPA_RS07080	SPA1410	STMMW_RS07460	STMMW_14461	ydhI	ydhI
STM474_RS07175	STM474_1451	slyA			transcriptional regulator SlyA	transcriptional regulator SlyA	T_RS06695	t1312	SPA_RS07075	SPA1409	STMMW_RS07465	STMMW_14471	slyA	slyA
STM474_RS07180	STM474_1452	slyB			outer membrane lipoprotein SlyB	outer membrane lipoprotein SlyB	T_RS06700	t1313	SPA_RS07070	SPA1408	STMMW_RS07470	STMMW_14481	slyB	slyB
STM474_RS07185	STM474_1453	anmK	ydhH		anhydro-N-acetylmuramic acid kinase	anhydro-N-acetylmuramic acid kinase	T_RS06705	t1314	SPA_RS07065	SPA1407	STMMW_RS07475	STMMW_14491	ydhH	anmK
STM474_RS07190	STM474_1454	mliC	ydhA		C-type lysozyme inhibitor	C-type lysozyme inhibitor			SPA_RS07060	SPA1406	STMMW_RS07480	STMMW_14501	ydhA	mliC
STM474_RS07195	STM474_1455	pdxH			pyridoxamine 5'-phosphate oxidase	pyridoxamine 5'-phosphate oxidase	T_RS06715	t1316	SPA_RS07055	SPA1405	STMMW_RS07485	STMMW_14511	pdxH	pdxH
STM474_RS07200	STM474_1456	tyrS			tyrosine--tRNA ligase	tyrosine--tRNA ligase	T_RS06720	t1317	SPA_RS07050	SPA1404	STMMW_RS07490	STMMW_14521	tyrS	tyrS
STM474_RS07205	STM474_1457	pdxY			pyridoxal kinase PdxY	pyridoxal kinase PdxY			SPA_RS07045	SPA1403	STMMW_RS07495	STMMW_14531	pdxY	pdxY
STM474_RS07210	STM474_1458	gstA	gst	gstA-1	glutathione transferase GstA	glutathione transferase GstA	T_RS06730	t1319	SPA_RS07040	SPA1402	STMMW_RS07500	STMMW_14541	gst	gstA
STM474_RS07215	STM474_1459	dtpA	ydgR; tppB		dipeptide/tripeptide permease DtpA	dipeptide/tripeptide permease DtpA	T_RS06735	t1320	SPA_RS07035	SPA1401	STMMW_RS07505	STMMW_14551	ydgR	dtpA
STM474_RS07220	STM474_1460	nth			endonuclease III	endonuclease III	T_RS06740	t1321	SPA_RS07030	SPA1400	STMMW_RS07510	STMMW_14561	nth	nth
STM474_RS07225	STM474_1461	ydgQ			electron transport complex subunit E	Ion-translocating oxidoreductase complex subunit E	T_RS06745	t1322	SPA_RS07025	SPA1399	STMMW_RS07515	STMMW_14571	ydgQ	rsxE
STM474_RS07230	STM474_1462	rsxG	ydgP		electron transport complex subunit RsxG	electron transport complex subunit RsxG	T_RS06750	t1323	SPA_RS07020	SPA1398	STMMW_RS07520	STMMW_14581	ydgP	rsxG
STM474_RS07235	STM474_1463	rsxD	ydgO; rnfD		electron transport complex subunit RsxD	electron transport complex subunit RsxD	T_RS06755	t1324	SPA_RS07015	SPA1397	STMMW_RS07525	STMMW_14591	ydgO	rsxD
STM474_RS07240	STM474_1464	rsxC	rnfC		electron transport complex subunit RsxC	electron transport complex subunit RsxC	T_RS06760	t1325	SPA_RS07010	SPA1396	STMMW_RS07530	STMMW_14601	rsxC	rsxC
STM474_RS07245	STM474_1465	rsxB	ydgM		electron transport complex subunit RsxB	electron transport complex subunit RsxB	T_RS06765	t1326	SPA_RS07005	SPA1395	STMMW_RS07535	STMMW_14611	ydgM	rsxB
STM474_RS07250	STM474_1466	rsxA			electron transport complex subunit RsxA	electron transport complex subunit RsxA	T_RS06770	t1327	SPA_RS07000	SPA1394	STMMW_RS07540	STMMW_14621	rsxA	rsxA
STM474_RS07255	STM474_1467	ydgK			DUF2569 domain-containing protein	Inner membrane protein ydgK	T_RS06775	t1328	SPA_RS06995	SPA1393	STMMW_RS07545	STMMW_14631	ydgK	ydgK
STM474_RS07260	STM474_1468	ydgT			transcription modulator YdgT	transcription modulator YdgT	T_RS06780	t1329	SPA_RS06990	SPA1392	STMMW_RS07550	STMMW_14641	ydgT	cnu
STM474_RS07265		blr			division septum protein Blr		T_RS06785	t05265	SPA_RS06985		STMMW_RS07555			blr
STM474_RS07270	STM474_1469	ydgJ			oxidoreductase	putative dehydrogenase	T_RS06790	t1330	SPA_RS06980	SPA1391	STMMW_RS07560	STMMW_14651	ydgJ	ydgJ
STM474_RS07275	STM474_1470	add			adenosine deaminase	adenosine deaminase	T_RS06795	t1331			STMMW_RS07565	STMMW_14661	add	add
STM474_RS07280					PTS transporter subunit EIIB		T_RS07280	t1431	SPA_RS07280	SPA1450	STMMW_RS07280	STMMW_14121
STM474_RS07285	STM474_1473	ydgA			YdgA family protein	DUF945 domain-containing protein	T_RS06805	t1334	SPA_RS06965	SPA1389	STMMW_RS07575	STMMW_14671	ydgA	ydgA
STM474_RS07290	STM474_1474	manA			mannose-6-phosphate isomerase	mannose-6-phosphate isomerase	T_RS06810	t1335	SPA_RS06960	SPA1388	STMMW_RS07580	STMMW_14681	manA	manA
STM474_RS07295	STM474_1475	fumA	fumA	fumA-2	class I fumarate hydratase	class I fumarate hydratase	T_RS06815	t1336	SPA_RS06955	SPA1387	STMMW_RS07585	STMMW_14691	fumA	fumA
STM474_RS07300	STM474_1476	fumC			class II fumarate hydratase	class II fumarate hydratase	T_RS06820	t1337	SPA_RS06950	SPA1386	STMMW_RS07590	STMMW_14701	fumC	fumC
STM474_RS07305	STM474_1477	tus			DNA replication terminus site-binding protein	DNA replication terminus site-binding protein	T_RS06825	t1338	SPA_RS06945	SPA1385	STMMW_RS07595	STMMW_14711	tus	tus
STM474_RS07310	STM474_1478	rstB			two-component system sensor histidine kinase RstB	two-component system sensor histidine kinase RstB	T_RS06830	t1339	SPA_RS06940	SPA1384	STMMW_RS07600	STMMW_14721	rstB	rstB
STM474_RS07315	STM474_1479	ytcJ			amidohydrolase	putative amidohydrolase YtcJ	T_RS06835	t1340	SPA_RS06935	SPA1383	STMMW_RS07605	STMMW_14731	STM1472
STM474_RS07320	STM474_1480	ompC	ompN	ompC-2	porin OmpC	Outer membrane porin OmpC/OmpF/PhoE	T_RS06840	t1341	SPA_RS06930	SPA1382	STMMW_RS07610	STMMW_14741	ompN	ompN
STM474_RS07330	STM474_1482	rstA			two-component system response regulator RstA	two-component system response regulator RstA	T_RS06850	t1343	SPA_RS06920	SPA1380	STMMW_RS07620	STMMW_14751	rstA	rstA
STM474_RS07335	STM474_1483	glpM			GlpM family protein	Dual-topology membrane protein YdgC, GlpM family	T_RS06855	t1344	SPA_RS06915	SPA1379	STMMW_RS07625	STMMW_14761	ydgC	ydgC
STM474_RS07340	STM474_1484	ydgI			amino acid permease	Putative arginine/ornithine antiporter	T_RS06860	t1345	SPA_RS06910	SPA1378	STMMW_RS07630	STMMW_14771	ydgI	ydgI
STM474_RS07345	STM474_1485	ydgH	sssB; ydgH		DUF1471 domain-containing protein	DUF1471 domain-containing protein	T_RS07115	t1398	SPA_RS06905	SPA1377	STMMW_RS07635	STMMW_14781	ydgH	ydgH
STM474_RS07350	STM474_1486	pntA			Re/Si-specific NAD(P)(+) transhydrogenase subunit alpha	Re/Si-specific NAD(P)(+) transhydrogenase subunit alpha	T_RS07120	t1399	SPA_RS06900	SPA1376	STMMW_RS07640	STMMW_14791	pntA	pntA
STM474_RS07355	STM474_1487	pntB			Re/Si-specific NAD(P)(+) transhydrogenase subunit beta	Re/Si-specific NAD(P)(+) transhydrogenase subunit beta	T_RS07125	t1400	SPA_RS06895	SPA1375	STMMW_RS07645	STMMW_14801	pntB	pntB
STM474_RS07360	STM474_1488	ydgG			AI-2E family transporter	putative PurR-regulated permease PerM	T_RS07130	t1401	SPA_RS06890	SPA1374	STMMW_RS07650	STMMW_14811	STM1481	tqsA
STM474_RS07365	STM474_1490	mdtJ	ydgF		multidrug/spermidine efflux SMR transporter subunit MdtJ	Spermidine export protein MdtJ	T_RS07135	t1402	SPA_RS06885	SPA1372	STMMW_RS07655	STMMW_14821	ydgF	mdtJ
STM474_RS07370	STM474_1491	mdtI	ydgE		multidrug/spermidine efflux SMR transporter subunit MdtI	multidrug/spermidine efflux SMR transporter subunit MdtI	T_RS07140	t1403			STMMW_RS07660	STMMW_14831	mdtI	mdtI
STM474_RS07375	STM474_1492	eMpr			serine protease	V8-like Glu-specific endopeptidase	T_RS07145	t1404	SPA_RS06875	SPA1370	STMMW_RS07665	STMMW_14841	STM1484	ydgD
STM474_RS07380	STM474_1494	asr			acid shock protein	acid resistance repetitive basic protein Asr	T_RS07150	t1405	SPA_RS06870	SPA1369	STMMW_RS07670	STMMW_14851	STM1485
STM474_RS07385	STM474_1495	araJ		araJ-6	MFS transporter	putative arabinose efflux permease AraJ, MFS family	T_RS07160	t1407	SPA_RS06865	SPA1368	STMMW_RS07675	STMMW_14861	ynfM	ynfM
STM474_RS07390	STM474_1497	ynfL			LysR family transcriptional regulator	DNA-binding transcriptional regulator, LysR family	T_RS07165	t1408	SPA_RS06860	SPA1367	STMMW_RS07680	STMMW_14871	ynfL	ynfL
STM474_RS07395	STM474_1498	mlc			ROK family transcriptional regulator	Protein mlc	T_RS07170	t1409	SPA_RS06855	SPA1366	STMMW_RS07685	STMMW_14881	mlc	mlc
STM474_RS07400	STM474_1499	bioD	ynfK	bioD-2	ATP-dependent dethiobiotin synthetase BioD	dethiobiotin synthase	T_RS07175	t1410	SPA_RS06850	SPA1365	STMMW_RS07690	STMMW_14891	ynfK	bidA
STM474_RS07405	STM474_1500	clcB			voltage-gated ClC-type chloride channel ClcB	voltage-gated ClC-type chloride channel ClcB	T_RS07180	t1411			STMMW_RS07695	STMMW_14901	clcB	clcB
STM474_RS07410	STM474_1501	osmV			osmoprotectant ABC transporter ATP-binding protein OsmV	osmoprotectant ABC transporter ATP-binding protein OsmV	T_RS07185	t1412	SPA_RS06840	SPA1363	STMMW_RS07700	STMMW_14911	STM1491
STM474_RS07415	STM474_1502	osmW			osmoprotectant ABC transporter permease OsmW	osmoprotectant ABC transporter permease OsmW	T_RS07190	t1413	SPA_RS06835	SPA1362	STMMW_RS07705	STMMW_14921	STM1492
STM474_RS07420	STM474_1503	osmX			osmoprotectant ABC transporter substrate-binding protein OsmX	osmoprotectant ABC transporter substrate-binding protein OsmX	T_RS07195	t1414	SPA_RS06830	SPA1361	STMMW_RS07710	STMMW_14931	STM1493
STM474_RS07425	STM474_1504	osmY		osmY-1	osmoprotectant ABC transporter permease OsmY	osmoprotectant ABC transporter permease OsmY	T_RS07200	t1415	SPA_RS06825	SPA1360	STMMW_RS07715	STMMW_14941	STM1494
STM474_RS07430	STM474_1505	dmsD	ynfI		Tat proofreading chaperone DmsD	Tat proofreading chaperone DmsD	T_RS07205	t1416	SPA_RS06820	SPA1359	STMMW_RS07720	STMMW_14951	ynfI	dmsD
STM474_RS07435	STM474_1506	dmsC		dmsC-2	dimethyl sulfoxide reductase anchor subunit family protein	DMSO reductase anchor subunit DmsC	T_RS07210	t1417	SPA_RS06815	SPA1358	STMMW_RS07725	STMMW_14961	STM1496	ynfH
STM474_RS07440	STM474_1507	dmsB		dmsB-2	dimethylsulfoxide reductase subunit B	DMSO/selenate family reductase complex B subunit					STMMW_RS07730	STMMW_14971	STM1497
STM474_RS07445	STM474_1508	ynff			dimethyl sulfoxide reductase subunit A	selenate/tellurate reductase subunit YnfF	T_RS07220	t1419			STMMW_RS07735	STMMW_14981	STM1498	ynfF
STM474_RS07450	STM474_1509	ynfe			dimethyl sulfoxide reductase subunit A	Anaerobic selenocysteine-containing dehydrogenase	T_RS07225	t1420	SPA_RS06805	SPA1356	STMMW_RS07740	STMMW_14991	STM1499	ynfE
STM474_RS07455	STM474_1510	ynfD			DUF1161 domain-containing protein	Outer membrane protein			SPA_RS06800	SPA1355	STMMW_RS07745	STMMW_15001	ynfD	ynfD
STM474_RS07460	STM474_1511	ynfc			YnfC family lipoprotein	YnfC family lipoprotein	T_RS07235	t1422	SPA_RS06795	SPA1354	STMMW_RS07750	STMMW_15011	ynfC	ynfC
STM474_RS07465	STM474_1512	speG			spermidine N1-acetyltransferase	spermidine N1-acetyltransferase	T_RS07240	t1423	SPA_RS06790	SPA1353	STMMW_RS07755	STMMW_15021	speG	speG
STM474_RS07470	STM474_1513	ynfB			DUF1283 family protein	DUF1283 domain-containing protein	T_RS07245	t1424	SPA_RS06785	SPA1352	STMMW_RS07760	STMMW_15031	ynfB	ynfB
STM474_RS07475	STM474_1514	ynfa			YnfA family protein	YnfA family protein	T_RS07250	t1425	SPA_RS06780	SPA1351	STMMW_RS07765	STMMW_15041	ynfA	ynfA
STM474_RS07480	STM474_1515	rspA		rspA-1	starvation-sensing protein RspA	starvation-sensing protein RspA	T_RS07255	t1426	SPA_RS06775	SPA1350	STMMW_RS07770	STMMW_15051	rspA	rspA
STM474_RS07485	STM474_1516	rspB			Zn-dependent oxidoreductase	Zn-dependent oxidoreductase	T_RS07260	t1427	SPA_RS06770	SPA1349	STMMW_RS07775	STMMW_15061	rspB	rspB
STM474_RS07490	STM474_1517				MHS family MFS transporter		T_RS07490	t1470	SPA_RS07490	SPA1494	STMMW_RS07490	STMMW_14521
STM474_RS07495	STM474_1519	ydfI			mannitol dehydrogenase family protein	Mannitol-1-phosphate/altronate dehydrogenases	T_RS25400		SPA_RS06760	SPA1347	STMMW_RS07785	STMMW_15081	ydfI	ydfI
STM474_RS07500	STM474_1520	ydfz			putative selenium delivery protein YdfZ	Selenium delivery protein YdfZ	T_RS07275	t1430	SPA_RS06755	SPA1346	STMMW_RS07790	STMMW_15091	ydfZ	ydfZ
STM474_RS07505	STM474_1521	ydfH			GntR family transcriptional regulator	DNA-binding transcriptional regulator, GntR family	T_RS07280	t1431	SPA_RS06750	SPA1345	STMMW_RS07795	STMMW_15101	ydfH	rspR
STM474_RS07510	STM474_1522	ydfG			bifunctional NADP-dependent 3-hydroxy acid dehydrogenase/3-hydroxypropionate dehydrogenase YdfG	bifunctional NADP-dependent 3-hydroxy acid dehydrogenase/3-hydroxypropionate dehydrogenase YdfG	T_RS07285	t1432	SPA_RS06745	SPA1344	STMMW_RS07800	STMMW_15111	ydfG	ydfG
STM474_RS07515	STM474_1523	dcp			peptidyl-dipeptidase Dcp	peptidyl-dipeptidase Dcp	T_RS07290	t1433	SPA_RS06740	SPA1343	STMMW_RS07805	STMMW_15121	dcp	dcp
STM474_RS07520	STM474_1524				general stress protein	Stress-induced acidophilic repeat motif-containing protein	T_RS07295	t1434	SPA_RS06735	SPA1342	STMMW_RS07810	STMMW_15131	STM1513	yciG
STM474_RS07525	STM474_1525	ydeJ			2-oxo-tetronate isomerase	2-oxo-tetronate isomerase	T_RS07300	t1435	SPA_RS06730	SPA1341	STMMW_RS07815	STMMW_15141	ydeJ	ydeJ
STM474_RS07530	STM474_1526	ydei		ydei-1	YdeI family stress tolerance OB fold protein	YdeI family stress tolerance OB fold protein			SPA_RS06725	SPA1340	STMMW_RS07820	STMMW_15151	ydeI	ydeI
STM474_RS07540	STM474_1527	ydeE			efflux MFS transporter YdeE	efflux MFS transporter YdeE	T_RS07315	t1437					ydeE	ydeE
STM474_RS07545	STM474_1528	eamA	ydeD	eamA-1	O-acetylserine/cysteine exporter	O-acetylserine/cysteine exporter	T_RS07320	t1438			STMMW_RS07835	STMMW_15171	ydeD	eamA
STM474_RS07550	STM474_1529	marB			multiple antibiotic resistance protein MarB	multiple antibiotic resistance protein MarB	T_RS07325	t1439			STMMW_RS07840	STMMW_15181	marB	marB
STM474_RS07555	STM474_1530	marA			MDR efflux pump AcrAB transcriptional activator MarA	MDR efflux pump AcrAB transcriptional activator MarA	T_RS07330	t1440	SPA_RS06705	SPA1336	STMMW_RS07845	STMMW_15191	marA	marA
STM474_RS07560	STM474_1531	marR		marR-1	multiple antibiotic resistance transcriptional regulator MarR	multiple antibiotic resistance transcriptional regulator MarR	T_RS07335	t1441	SPA_RS06700	SPA1335	STMMW_RS07850	STMMW_15201	marR	marR
STM474_RS07565	STM474_1532	marC			MarC family NAAT transporter	MarC family NAAT transporter	T_RS07340	t1442	SPA_RS06695	SPA1334	STMMW_RS07855	STMMW_15211	marC	marC
STM474_RS07570	STM474_1533	ydeA		ydeA-1	sugar transporter	sugar transporter	T_RS07345	t1443	SPA_RS06690	SPA1333	STMMW_RS07860	STMMW_15221	ydeA	ydeA
STM474_RS07575	STM474_1534	yneJ			LysR family transcriptional regulator	LysR family transcriptional regulator	T_RS07350	t1444	SPA_RS06685	SPA1332	STMMW_RS07865	STMMW_15231	yneJ	ptrR
STM474_RS07580	STM474_1535	sad	yneI		succinate-semialdehyde dehydrogenase	succinate-semialdehyde dehydrogenase	T_RS07355	t1445	SPA_RS06680	SPA1331	STMMW_RS07870	STMMW_15241	yneI	sad
STM474_RS07585	STM474_1536	glsB	yneH		glutaminase B	glutaminase B	T_RS07360	t1446	SPA_RS06675	SPA1330	STMMW_RS07875	STMMW_15251	yneH	glsB
STM474_RS07590	STM474_1537	yneG			DUF4186 domain-containing protein	DUF4186 domain-containing protein	T_RS07365	t1447	SPA_RS06670	SPA1329	STMMW_RS07880	STMMW_15261	yneG	yneG
STM474_RS07595	STM474_1538	yneE			bestrophin family protein	Voltage-dependent anion channel-forming protein YneE	T_RS07370	t1448	SPA_RS06665	SPA1328	STMMW_RS07885	STMMW_15271	STM1527	yneE
STM474_RS07600	STM474_1539	yybH			nuclear transport factor 2 family protein	Ketosteroid isomerase-like protein YybH	T_RS07375	t1449	SPA_RS06660	SPA1327	STMMW_RS07890	STMMW_15281	STM1528
STM474_RS07605	STM474_1540	ompC		ompC-3	porin OmpC	Outer membrane porin OmpC/OmpF/PhoE			SPA_RS06655	SPA1326	STMMW_RS07895	STMMW_15291	phoE
STM474_RS07610	STM474_1541	hypA		hypA-1	hydrogenase maturation nickel metallochaperone HypA	hydrogenase maturation nickel metallochaperone HypA			SPA_RS06650	SPA1325	STMMW_RS07900	STMMW_15301	hypA
STM474_RS07615	STM474_1542				ATP/GTP-binding protein	ATP/GTP-binding protein	T_RS07385	t1451	SPA_RS06645	SPA1324	STMMW_RS07905	STMMW_15311	STM1532
STM474_RS07620	STM474_1543	hoxR			rubredoxin	Flavorubredoxin	T_RS07390	t1452	SPA_RS06640	SPA1323	STMMW_RS07910	STMMW_15321	STM1533
STM474_RS07625	STM474_1544				hydrogenase	Hydrogenase maturation factor HoxO/HyaE	T_RS07395	t1453	SPA_RS06635	SPA1322	STMMW_RS07915	STMMW_15331	STM1534
STM474_RS07630	STM474_1545				HypC/HybG/HupF family hydrogenase formation chaperone	HypC/HybG/HupF family hydrogenase formation chaperone	T_RS07400	t1454			STMMW_RS07920	STMMW_15341	STM1535
STM474_RS07635	STM474_1546	hybD		hybD-1	HyaD/HybD family hydrogenase maturation endopeptidase	Ni,Fe-hydrogenase maturation factor	T_RS07405	t1455	SPA_RS06625	SPA1320	STMMW_RS07925	STMMW_15351	STM1536
STM474_RS07640	STM474_1547	cybH			Ni/Fe-hydrogenase, b-type cytochrome subunit	Ni/Fe-hydrogenase, b-type cytochrome subunit	T_RS07410	t1456	SPA_RS06620	SPA1319	STMMW_RS07930	STMMW_15361	hydC
STM474_RS07645	STM474_1548	hyaB		hyaB-1	nickel-dependent hydrogenase large subunit	Ni,Fe-hydrogenase I large subunit			SPA_RS06615	SPA1318	STMMW_RS07935	STMMW_15371	hydB
STM474_RS07650	STM474_1549	hyaA			hydrogenase small subunit	Ni,Fe-hydrogenase I small subunit	T_RS07420	t1458	SPA_RS06610	SPA1317	STMMW_RS07940	STMMW_15381	hydA
STM474_RS07655	STM474_1551	yxeI			linear amide C-N hydrolase	Penicillin V acylase or related amidase, Ntn superfamily	T_RS07425	t1459			STMMW_RS07945	STMMW_15391	STM1540
STM474_RS07660	STM474_1552	fadR		fadR-1	FadR family transcriptional regulator	DNA-binding transcriptional regulator, FadR family	T_RS07430	t1460			STMMW_RS07950	STMMW_15401	STM1541
STM474_RS07665	STM474_1553	tdh		tdh-1	zinc-binding alcohol dehydrogenase family protein	Threonine dehydrogenase or related Zn-dependent dehydrogenase	T_RS07435	t1461			STMMW_RS07955	STMMW_15411	STM1542
STM474_RS07670	STM474_1554				MFS transporter	Sugar phosphate permease	T_RS07440	t1462			STMMW_RS07960	STMMW_15421	STM1543
STM474_RS07675	STM474_1555	pqaA			PhoPQ-activated pathogenicity-related family protein	PhoPQ-activated pathogenicity-related protein	T_RS07445	t1463			STMMW_RS07965	STMMW_15431	pqaA
STM474_RS07680	STM474_1556	araJ		araJ-7	MFS transporter	putative arabinose efflux permease AraJ, MFS family	T_RS07450	t1464			STMMW_RS07970	STMMW_15441	STM1545
STM474_RS07685	STM474_1557	ubiH		ubiH-1	FAD-dependent oxidoreductase	2-polyprenyl-6-methoxyphenol hydroxylase and related FAD-dependent oxidoreductases					STMMW_RS07975	STMMW_15451	STM1546	mhpA
STM474_RS07690	STM474_1558	marR		marR-2	winged helix-turn-helix transcriptional regulator	DNA-binding transcriptional regulator, MarR family	T_RS07460	t1466			STMMW_RS07980	STMMW_15461	STM1547
STM474_RS07695	STM474_1559				S-adenosylmethionine:tRNA ribosyltransferase-isomerase	Queuosine biosynthesis protein	T_RS07465	t1467	SPA_RS06600	SPA1315			STM1548
STM474_RS07700	STM474_1560	ridA		ridA-1	RidA family protein	Enamine deaminase RidA, house cleaning of reactive enamine intermediates, YjgF/YER057c/UK114 family	T_RS24100						STM1549	yjgH
STM474_RS07705	STM474_1561	relE		relE-1	type II toxin-antitoxin system RelE/ParE family toxin	mRNA-degrading endonuclease RelE, toxin component of the RelBE toxin-antitoxin system							relE
STM474_RS07710	STM474_1562				type II toxin-antitoxin system Phd/YefM family antitoxin	Plasmid stabilization protein							STM1551
STM474_RS07715					hypothetical protein
STM474_RS07720	STM474_1563				DUF1493 family protein	DUF1493 domain-containing protein
STM474_RS07725	STM474_1564				hypothetical protein	Cytoplasmic protein							STM1552
STM474_RS07740	STM474_1566				hypothetical protein	Coiled-coil protein	T_RS07480	t1468			STMMW_RS07990	STMMW_15491	STM1554
STM474_RS07745	STM474_1567	purR		purR-2	LacI family DNA-binding transcriptional regulator	DNA-binding transcriptional regulator, LacI/PurR family					STMMW_RS07995	STMMW_15501	STM1555
STM474_RS07750	STM474_1568	nhaC			Na+/H+ antiporter NhaC	Na+/H+ antiporter NhaC					STMMW_RS08000	STMMW_15511	nhaC
STM474_RS07755	STM474_1569	malY			pyridoxal phosphate-dependent aminotransferase	Bifunctional PLP-dependent enzyme with beta-cystathionase and maltose regulon repressor activities	T_RS07490	t1470	SPA_RS06585	SPA1313	STMMW_RS08005	STMMW_15521	STM1557	malY
STM474_RS07760	STM474_1570	glgX		glgX-1	glycogen debranching protein GlgX	glycogen debranching protein GlgX	T_RS07495	t1471	SPA_RS06580	SPA1312	STMMW_RS08010	STMMW_15531	glgX
STM474_RS07765	STM474_1571	treY			malto-oligosyltrehalose synthase	malto-oligosyltrehalose synthase	T_RS07500	t1472	SPA_RS06575	SPA1311	STMMW_RS08015	STMMW_15541	STM1559
STM474_RS07770	STM474_1572	treZ			malto-oligosyltrehalose trehalohydrolase	malto-oligosyltrehalose trehalohydrolase	T_RS07505	t1473	SPA_RS06570	SPA1310	STMMW_RS08020	STMMW_15551	STM1560
STM474_RS07775	STM474_1573				OBAP family protein	DUF1264 domain-containing protein	T_RS07510	t1474	SPA_RS06565	SPA1309	STMMW_RS08025	STMMW_15561	STM1561
STM474_RS07780	STM474_1574	hdeB			acid-activated periplasmic chaperone HdeB	acid-activated periplasmic chaperone HdeB	T_RS07515	t1475	SPA_RS06560	SPA1308	STMMW_RS08030	STMMW_15571	STM1562	hdeB
STM474_RS07785	STM474_1575	osmC			OsmC family protein	OsmC family peroxiredoxin	T_RS07530	t1478	SPA_RS06545	SPA1305	STMMW_RS08035	STMMW_15581	osmC	osmC
STM474_RS07790	STM474_1576	bdm	yddX		biofilm-dependent modulation protein	biofilm-dependent modulation protein	T_RS07535	t1479	SPA_RS06540	SPA1304	STMMW_RS08040	STMMW_15591	yddX	bdm
STM474_RS07795	STM474_1577	sra	rpsV		stationary-phase-induced ribosome-associated protein	stationary-phase-induced ribosome-associated protein	T_RS07540	t1480	SPA_RS06535	SPA1303	STMMW_RS08045	STMMW_15601	rpsV	sra
STM474_RS07800	STM474_1579	sfcA			NAD-dependent malic enzyme	NAD-dependent malic enzyme	T_RS07545	t1481	SPA_RS06530	SPA1302	STMMW_RS08050	STMMW_15611	sfcA	maeA
STM474_RS07805	STM474_1580	adhP			alcohol dehydrogenase AdhP	alcohol dehydrogenase AdhP	T_RS07550	t1482	SPA_RS06525	SPA1301	STMMW_RS08055	STMMW_15621	adhP	adhP
STM474_RS07810	STM474_1581	fdnI			formate dehydrogenase-N subunit gamma	formate dehydrogenase-N subunit gamma			SPA_RS06520	SPA1300	STMMW_RS08060	STMMW_15631	fdnI	fdnI
STM474_RS07815	STM474_1582	fdxH	fdnH	fdxH-1	formate dehydrogenase subunit beta	formate dehydrogenase subunit beta			SPA_RS06515	SPA1299	STMMW_RS08065	STMMW_15641	fdnH	fdnH
STM474_RS07820	STM474_1583	fdnG		fdnG-1	formate dehydrogenase-N subunit alpha	formate dehydrogenase-N subunit alpha			SPA_RS06510	SPA1298	STMMW_RS08070	STMMW_15651	fdnG	fdnG
STM474_RS07830	STM474_1584	yddG			aromatic amino acid efflux DMT transporter YddG	aromatic amino acid efflux DMT transporter YddG			SPA_RS06500	SPA1297	STMMW_RS08080	STMMW_15661	yddG	yddG
STM474_RS07835	STM474_1585	ompD	nmpC		porin OmpD	porin OmpD			SPA_RS06495	SPA1296	STMMW_RS08085	STMMW_15671	ompD
STM474_RS07840	STM474_1586				GFA family protein	CENP-V/GFA domain-containing protein			SPA_RS06490	SPA1295	STMMW_RS08090	STMMW_15681	STM1573
STM474_RS07845	STM474_1587	smvA			methyl viologen efflux MFS transporter SmvA	methyl viologen efflux MFS transporter SmvA	T_RS07565	t1485	SPA_RS06485	SPA1294	STMMW_RS08095	STMMW_15691	smvA
STM474_RS07850	STM474_1588	ybjK			TetR family transcriptional regulator	TetR family transcriptional regulator	T_RS07570	t1486	SPA_RS06480	SPA1293	STMMW_RS08100	STMMW_15701	STM1575
STM474_RS07855	STM474_1589	narU			NarK family nitrate/nitrite MFS transporter	Nitrate/nitrite transporter NarU	T_RS07575	t1487	SPA_RS06475	SPA1292	STMMW_RS08105	STMMW_15711	narU	narU
STM474_RS07860	STM474_1590	narZ			nitrate reductase subunit alpha	nitrate reductase subunit alpha	T_RS07580	t1488	SPA_RS06470	SPA1291	STMMW_RS08110	STMMW_15721	narZ	narZ
STM474_RS07865	STM474_1591	narH	narY	narH-1	nitrate reductase subunit beta	nitrate reductase subunit beta	T_RS07585	t1489	SPA_RS06465	SPA1290	STMMW_RS08115	STMMW_15731	narY	narY
STM474_RS07870	STM474_1592	narW			nitrate reductase molybdenum cofactor assembly chaperone	nitrate reductase molybdenum cofactor assembly chaperone	T_RS07590	t1490			STMMW_RS08120	STMMW_15741	narW	narW
STM474_RS07875	STM474_1593	narI	narV	narI-1	respiratory nitrate reductase subunit gamma	respiratory nitrate reductase subunit gamma			SPA_RS06455	SPA1288	STMMW_RS08125	STMMW_15751	narV	narV
STM474_RS07880	STM474_1594	ydde			PhzF family isomerase	PhzF family isomerase	T_RS07595	t1491	SPA_RS06450	SPA1287	STMMW_RS08130	STMMW_15761	yddE	yddE
STM474_RS07885	STM474_1595	nhoA			N-hydroxyarylamine O-acetyltransferase	N-hydroxyarylamine O-acetyltransferase	T_RS07600	t1492	SPA_RS06445	SPA1286	STMMW_RS08135	STMMW_15771	nhoA	nhoA
STM474_RS07890	STM474_1596	steA			type III secretion system effector SteA	type III secretion system effector SteA	T_RS07605	t1493	SPA_RS06440	SPA1285	STMMW_RS08140	STMMW_15781	STM1583
STM474_RS07895	STM474_1597	ansP			L-asparagine permease	L-asparagine permease	T_RS07610	t1494	SPA_RS06435	SPA1284	STMMW_RS08145	STMMW_15791	ansP	ansP
STM474_RS07900	STM474_1598				YgdI/YgdR family lipoprotein	YgdI/YgdR family lipoprotein	T_RS07615	t1495	SPA_RS06430	SPA1283	STMMW_RS08150	STMMW_15801	STM1585
STM474_RS07905	STM474_1599	yncE			YncE family protein	Uncharacterized protein YncE	T_RS07620	t1496	SPA_RS06425	SPA1282	STMMW_RS08155	STMMW_15811	yncE	yncE
STM474_RS07910	STM474_1600	yncD			TonB-dependent receptor	TonB-dependent receptor PqqU	T_RS07625	t1497	SPA_RS06420	SPA1281	STMMW_RS08160	STMMW_15821	yncD	pqqU
STM474_RS07915	STM474_1601	mcbR	yncC		colanic acid/biofilm transcriptional regulator McbR	colanic acid/biofilm transcriptional regulator McbR	T_RS07630	t1498	SPA_RS06415	SPA1280	STMMW_RS08165	STMMW_15831	yncC	mcbR
STM474_RS07920	STM474_1602	yncB			NADP-dependent oxidoreductase	NADPH-dependent curcumin reductase CurA	T_RS07635	t1499	SPA_RS06410	SPA1279	STMMW_RS08170	STMMW_15841	yncB	curA
STM474_RS07925	STM474_1603	mddA	yncA		L-methionine sulfoximine/L-methionine sulfone acetyltransferase	L-methionine sulfoximine/L-methionine sulfone acetyltransferase	T_RS07640	t1500	SPA_RS06405	SPA1278	STMMW_RS08175	STMMW_15851	yncA	mnaT
STM474_RS07930	STM474_1604	ydcZ		ydcZ-1	DMT family transporter	DUF606 domain-containing protein	T_RS07645	t1501	SPA_RS06400	SPA1277	STMMW_RS08180	STMMW_15861	ydcZ	ydcZ
STM474_RS07935	STM474_1605	ydcY			DUF2526 family protein	DUF2526 domain-containing protein	T_RS07650	t1502	SPA_RS06395	SPA1276	STMMW_RS08185	STMMW_15871	ydcY	ydcY
STM474_RS07940	STM474_1606	srfA			hypothetical protein	SsrAB-activated protein	T_RS07655	t1503	SPA_RS06390	SPA1275	STMMW_RS08190	STMMW_15881	srfA
STM474_RS07945	STM474_1607	srfB			virulence factor SrfB	Virulence factor SrfB-related protein	T_RS07660	t1504	SPA_RS06385	SPA1274	STMMW_RS08195	STMMW_15891	srfB
STM474_RS07950	STM474_1608	srfC			putative virulence factor	Virulence factor SrfC-related protein	T_RS07665	t1505	SPA_RS06380	SPA1273	STMMW_RS08200	STMMW_15901	srfC
STM474_RS07955	STM474_1609	ydcX			GhoT/OrtT family toxin	GhoT/OrtT family toxin			SPA_RS06375	SPA1272	STMMW_RS08205	STMMW_15911	ydcX	ortT
STM474_RS07960	STM474_1610	patD	ydcW		aminobutyraldehyde dehydrogenase	aminobutyraldehyde dehydrogenase	T_RS07675	t1506	SPA_RS06370	SPA1271	STMMW_RS08210	STMMW_15921	ydcW	patD
STM474_RS07965	STM474_1611	ydcR			PLP-dependent aminotransferase family protein	Aminotransferase, classes I and II superfamily	T_RS07680	t1507	SPA_RS06365	SPA1270	STMMW_RS08215	STMMW_15931	ydcR	ydcR
STM474_RS07970	STM474_1612	pcgL			M15 family metallopeptidase	D-alanyl-D-alanine dipeptidase	T_RS07685	t1508	SPA_RS06360	SPA1269	STMMW_RS08220	STMMW_15941	pdgL	ddpX
STM474_RS07975					hypothetical protein		T_RS07690	t1509	SPA_RS06355	SPA1268	STMMW_RS08225	STMMW_15951	STM1600
STM474_RS07980	STM474_1613	ugtL			hypothetical protein	UgtL	T_RS07695	t1510	SPA_RS06350	SPA1267	STMMW_RS08230	STMMW_15961	ugtL
STM474_RS07985	STM474_1614	sifB			SPI-2 type III secretion system effector SifB	SPI-2 type III secretion system effector SifB	T_RS07700	t1511			STMMW_RS08235	STMMW_15971	sifB
STM474_RS07990	STM474_1615	yncj			DUF2554 family protein	DUF2554 domain-containing protein	T_RS07705	t1512	SPA_RS06340	SPA1265	STMMW_RS08240	STMMW_15981	yncJ	yncJ
STM474_RS07995	STM474_1616	ydcP			U32 family peptidase	23S rRNA 5-hydroxycytidine C2501 synthase	T_RS07710	t1513	SPA_RS06335	SPA1264	STMMW_RS08245	STMMW_15991	ydcP	rlhA
STM474_RS08000	STM474_1617	ydcN			helix-turn-helix transcriptional regulator	XRE family transcriptional regulator	T_RS07715	t1514			STMMW_RS08250	STMMW_16001	ydcN	sutR
STM474_RS08005	STM474_1618	benE			benzoate/H(+) symporter BenE family transporter	putative benzoate:H+ symporter BenE	T_RS07720	t1515			STMMW_RS08255	STMMW_16011	STM1606	ydcO
STM474_RS08010	STM474_1619				DUF3313 domain-containing protein	DUF3313 domain-containing protein	T_RS07725	t1516	SPA_RS06320	SPA1262	STMMW_RS08260	STMMW_16021	STM1607	ydcL
STM474_RS08015	STM474_1620	tehB		tehB-1	tellurite resistance methyltransferase TehB	tellurite resistance methyltransferase TehB	T_RS07730	t1517	SPA_RS06315	SPA1261	STMMW_RS08265	STMMW_16031	tehB	tehB
STM474_RS08020	STM474_1621	tehA			dicarboxylate transporter/tellurite-resistance protein TehA	dicarboxylate transporter/tellurite-resistance protein TehA	T_RS07735	t1518	SPA_RS06310	SPA1260	STMMW_RS08270	STMMW_16041	tehA	tehA
STM474_RS08025	STM474_1622	ydcK			LbetaH domain-containing protein	YdcK family protein	T_RS07740	t1519	SPA_RS06305	SPA1259	STMMW_RS08275	STMMW_16051	ydcK	ydcK
STM474_RS08030	STM474_1623	rimL			50S ribosomal protein L7/L12-serine acetyltransferase	50S ribosomal protein L7/L12-serine acetyltransferase	T_RS07745	t1520	SPA_RS06300	SPA1258	STMMW_RS08280	STMMW_16061	rimL	rimL
STM474_RS08035	STM474_1624	sgcX			M42 family metallopeptidase	Putative aminopeptidase SgcX	T_RS07750	t1521	SPA_RS06295	SPA1257	STMMW_RS08285	STMMW_16071	STM1612	sgcX
STM474_RS08040	STM474_1625	sgcB			PTS sugar transporter subunit IIB	Phosphotransferase system, galactitol-specific IIB component	T_RS07755	t1522	SPA_RS06290	SPA1256	STMMW_RS08290	STMMW_16081	STM1613	sgcB
STM474_RS08045	STM474_1626	sgcC		sgcC-1	permease	Phosphotransferase system, galactitol-specific IIC component	T_RS07760	t1523	SPA_RS06285	SPA1255	STMMW_RS08295	STMMW_16091	STM1614	sgcC
STM474_RS08050	STM474_1627	sgcQ			BtpA family protein SgcQ	BtpA family protein SgcQ	T_RS07765	t1524	SPA_RS06280	SPA1254	STMMW_RS08300	STMMW_16101	STM1615	sgcQ
STM474_RS08055	STM474_1628	sgcA			PTS sugar transporter subunit IIA	Phosphotransferase system mannitol/fructose-specific IIA domain (Ntr-type)	T_RS07770	t1525	SPA_RS06275	SPA1253	STMMW_RS08305	STMMW_16111	STM1616	sgcA
STM474_RS08060	STM474_1629	sgcE			ribulose-phosphate 3 epimerase family protein	ribulose-phosphate 3 epimerase family protein	T_RS07775	t1526	SPA_RS06270	SPA1252	STMMW_RS08310	STMMW_16121	STM1617	sgcE
STM474_RS08065	STM474_1630	glpR		glpR-2	DeoR/GlpR transcriptional regulator	DNA-binding transcriptional regulator of sugar metabolism, DeoR/GlpR family	T_RS07780	t1527	SPA_RS06265	SPA1251	STMMW_RS08315	STMMW_16131	STM1618	sgcR
STM474_RS08070	STM474_1631	aac(6')			cryptic aminoglycoside N-acetyltransferase AAC(6')-Iy/Iaa	cryptic aminoglycoside N-acetyltransferase AAC(6')-Iy/Iaa	T_RS07785	t1528	SPA_RS06260	SPA1250	STMMW_RS08320	STMMW_16141	STM1619
STM474_RS08075	STM474_1632	lctO			alpha-hydroxy-acid oxidizing protein	FMN-dependent dehydrogenase, includes L-lactate dehydrogenase and type II isopentenyl diphosphate isomerase	T_RS07790	t1529	SPA_RS06255	SPA1249	STMMW_RS08325	STMMW_16151	STM1620
STM474_RS08080	STM474_1633	yceI		yceI-2	polyisoprenoid-binding protein	Polyisoprenoid-binding periplasmic protein YceI	T_RS07795	t1530	SPA_RS06250	SPA1248	STMMW_RS08330	STMMW_16161	STM1621
STM474_RS08085	STM474_1634	mdoD			glucan biosynthesis protein	Glucans biosynthesis protein D	T_RS07800	t1531	SPA_RS06245	SPA1247	STMMW_RS08335	STMMW_16171	ydcG	opgD
STM474_RS08090	STM474_1635	pnbA			carboxylesterase/lipase family protein	Carboxylesterase type B	T_RS07805	t1532			STMMW_RS08340	STMMW_16181	STM1623
STM474_RS08095	STM474_1636	ydcJ			VOC family protein	Uncharacterized metalloenzyme YdcJ, glyoxalase superfamily	T_RS07810	t1533			STMMW_RS08345	STMMW_16191	STM1624	ydcJ
STM474_RS08100	STM474_1637	ydcI			LysR family transcriptional regulator	DNA-binding transcriptional regulator, LysR family					STMMW_RS08350	STMMW_16201	ydcI	ydcI
STM474_RS08105	STM474_1638	trg			Tar ligand binding domain-containing protein	Signal transduction histidine kinase NarQ, nitrate/nitrite-specific					STMMW_RS08355	STMMW_16211	trg	trg
STM474_RS08110	STM474_1639	frmA			S-(hydroxymethyl)glutathione dehydrogenase/class III alcohol dehydrogenase	S-(hydroxymethyl)glutathione dehydrogenase/class III alcohol dehydrogenase					STMMW_RS08360	STMMW_16221	STM1627	frmA
STM474_RS08115	STM474_1640				metal/formaldehyde-sensitive transcriptional repressor	FrmR: Negative transcriptional regulator of formaldehyde detoxification operon					STMMW_RS08365	STMMW_16231	STM1628	frmR
STM474_RS08120	STM474_1642				membrane protein	Inner membrane protein					STMMW_RS08370	STMMW_16251	STM1630
STM474_RS08125	STM474_1643	sseJ			SPI-2 type III secretion system effector SseJ	SPI-2 type III secretion system effector SseJ					STMMW_RS08375	STMMW_16261	sseJ
STM474_RS08130	STM474_1644	ysdA			DUF1294 domain-containing protein	DUF1294 domain-containing protein	T_RS07815	t1535			STMMW_RS08380	STMMW_16271	STM1632
STM474_RS08135	STM474_1645				transporter substrate-binding domain-containing protein	ABC-type amino acid transport/signal transduction system, periplasmic component/domain	T_RS07820	t1536			STMMW_RS08385	STMMW_16281	STM1633
STM474_RS08140	STM474_1646	hisM		hisM-1	amino acid ABC transporter permease	ABC-type amino acid transport system, permease component	T_RS07825	t1537			STMMW_RS08390	STMMW_16291	STM1634
STM474_RS08145	STM474_1647	glnQ		glnQ-2	amino acid ABC transporter ATP-binding protein	ABC-type polar amino acid transport system, ATPase component	T_RS07830	t1538			STMMW_RS08395	STMMW_16301	STM1635
STM474_RS08150	STM474_1648	yecS			amino acid ABC transporter permease	ABC-type amino acid transport system, permease component	T_RS07835	t1539			STMMW_RS08400	STMMW_16311	STM1636
STM474_RS08155	STM474_1649				glycosyltransferase family 39 protein	Uncharacterized membrane protein PF0508, contains N-terminal glycosyltransferase domain of PMT family	T_RS07840	t1540			STMMW_RS24445		STM1637
STM474_RS08160	STM474_1650				class I SAM-dependent methyltransferase	Methyltransferase type 12	T_RS07845	t1541			STMMW_RS08415	STMMW_16331	STM1638
STM474_RS08165	STM474_1651	cybB		cybB-2	cytochrome b561	cytochrome b561	T_RS07850	t1542			STMMW_RS08420	STMMW_16341	cybB	cybB
STM474_RS08170	STM474_1652	ydcF			YdcF family protein	DUF218 domain-containing protein	T_RS07855	t1543			STMMW_RS08425	STMMW_16351	ydcF	ydcF
STM474_RS08175	STM474_1653	hrpA			ATP-dependent RNA helicase HrpA	ATP-dependent RNA helicase HrpA	T_RS07860	t1544	SPA_RS06230	SPA1245	STMMW_RS08430	STMMW_16361	hrpA	hrpA
STM474_RS08180	STM474_1654	azoR	acpD		FMN-dependent NADH-azoreductase	FMN-dependent NADH-azoreductase	T_RS07865	t1545	SPA_RS06225	SPA1244	STMMW_RS08435	STMMW_16371	acpD	azoR
STM474_RS08185	STM474_1655				GFA family protein	GFA family protein	T_RS07870	t1546	SPA_RS06220	SPA1243	STMMW_RS08440	STMMW_16381	STM1643
STM474_RS08190	STM474_1656	ydbL			YdbL family protein	DUF1318 domain-containing protein	T_RS07875	t1547	SPA_RS06215	SPA1242	STMMW_RS08445	STMMW_16391	ydbL	ydbL
STM474_RS08195	STM474_1657	ynbE			YnbE family lipoprotein	Conserved domain protein	T_RS07880	t1548	SPA_RS06210	SPA1241	STMMW_RS08450	STMMW_16401	ynbE	ynbE
STM474_RS08200	STM474_1658	ydbh			YdbH family protein	YdbH family protein	T_RS07885	t1549	SPA_RS06205	SPA1240	STMMW_RS08455	STMMW_16411	ydbH	ydbH
STM474_RS08205	STM474_1659	ldhA			D-lactate dehydrogenase	D-lactate dehydrogenase	T_RS07890	t1550	SPA_RS06200	SPA1239	STMMW_RS08460	STMMW_16421	ldhA	ldhA
STM474_RS08210	STM474_1660	hslJ			heat shock protein HslJ	heat shock protein HslJ	T_RS07895	t1551	SPA_RS06195	SPA1238	STMMW_RS08465	STMMW_16431	hslJ	hslJ
STM474_RS08215	STM474_1661	ydbJ		ydbJ-1	DUF333 domain-containing protein	Putative hemolysin	T_RS07900		SPA_RS06190		STMMW_RS08470		STM1649	ydbJ
STM474_RS08225	STM474_1663	nifJ			pyruvate:ferredoxin (flavodoxin) oxidoreductase	pyruvate:ferredoxin (flavodoxin) oxidoreductase	T_RS07910	t1553	SPA_RS06180	SPA1236	STMMW_RS08480	STMMW_16461	nifJ	ydbK
STM474_RS08235	STM474_1664	uspF			universal stress protein UspF	universal stress protein UspF	T_RS07920	t1555	SPA_RS06175	SPA1234	STMMW_RS08490	STMMW_16471	ynaF	uspF
STM474_RS08240	STM474_1665	emrE			EamA family transporter	Multidrug transporter EmrE and related cation transporters	T_RS07925	t1556	SPA_RS06170	SPA1233	STMMW_RS08495	STMMW_16481	STM1653	emrE
STM474_RS08250	STM474_1666	intR			tyrosine-type recombinase/integrase		T_RS08250	t1620	SPA_RS08250	SPA1645	STMMW_RS08250	STMMW_16001
STM474_RS08255	STM474_1667	ttcA	ydaO		tRNA 2-thiocytidine(32) synthetase TtcA	tRNA 2-thiocytidine(32) synthetase TtcA	T_RS07935	t1558	SPA_RS06160	SPA1231	STMMW_RS08510	STMMW_16501	ydaO	ttcA
STM474_RS08260	STM474_1668	dbpA			ATP-dependent RNA helicase DbpA	ATP-dependent RNA helicase DbpA			SPA_RS06155	SPA1230	STMMW_RS08515	STMMW_16511	dbpA	dbpA
STM474_RS08265	STM474_1669	zntB			zinc transporter ZntB	zinc transporter ZntB	T_RS07945	t1560	SPA_RS06150	SPA1228	STMMW_RS08520	STMMW_16521	zntB	zntB
STM474_RS08270	STM474_1670	tar		tar-1	chemoreceptor protein	Methyl-accepting chemotaxis protein (MCP)	T_RS07950	t1561			STMMW_RS08525	STMMW_16531	STM1657
STM474_RS08275	STM474_1671	smrA	ydal		DNA endonuclease SmrA	DNA endonuclease SmrA	T_RS07955	t1562	SPA_RS06140	SPA1226	STMMW_RS08530	STMMW_16541	ydaL	smrA
STM474_RS08280	STM474_1672	ogt			methylated-DNA--[protein]-cysteine S-methyltransferase	methylated-DNA--[protein]-cysteine S-methyltransferase	T_RS07960	t1563	SPA_RS06135	SPA1225	STMMW_RS08535	STMMW_16551	ogt	ogt
STM474_RS08285	STM474_1673	fnr			fumarate/nitrate reduction transcriptional regulator Fnr	fumarate/nitrate reduction transcriptional regulator Fnr	T_RS07965	t1564	SPA_RS06130	SPA1224	STMMW_RS08540	STMMW_16561	fnr	fnr
STM474_RS08290	STM474_1674	uspE	ydaA		universal stress protein UspE	universal stress protein UspE	T_RS07970	t1565	SPA_RS06125	SPA1223	STMMW_RS08545	STMMW_16571	ydaA	uspE
STM474_RS08295	STM474_1675	ynaj			DUF2534 family protein	DUF2534 domain-containing protein	T_RS07975	t1566	SPA_RS06120	SPA1222	STMMW_RS08550	STMMW_16581	ynaJ	ynaJ
STM474_RS08300	STM474_1676	ynaI			mechanosensitive ion channel family protein	Small-conductance mechanosensitive channel	T_RS07980	t1567	SPA_RS06115	SPA1221	STMMW_RS08555	STMMW_16591	ynaI	ynaI
STM474_RS08305	STM474_1677	hipB		hipB-1	helix-turn-helix domain-containing protein	Transcriptional regulator, contains XRE-family HTH domain	T_RS07985	t1568	SPA_RS06110	SPA1220	STMMW_RS08560	STMMW_16601	STM1664
STM474_RS08310	STM474_1678				B3/4 domain-containing protein	B3/B4 domain (DNA/RNA-binding domain of Phe-tRNA-synthetase)	T_RS07990	t1569	SPA_RS06105	SPA1219	STMMW_RS08565	STMMW_16611	STM1665
STM474_RS08315	STM474_1679				hypothetical protein		T_RS08315	t1632	SPA_RS08315	SPA1658	STMMW_RS08315	STMMW_16131
STM474_RS08320	STM474_1680	tpx		tpx-1	peroxiredoxin	Peroxiredoxin	T_RS08000	t1571	SPA_RS06095	SPA1217	STMMW_RS08575	STMMW_16621	STM1667
STM474_RS08325	STM474_1681	zirS			hypothetical protein	Zinc-regulated secreted antivirulence protein C-terminal domain-containing protein	T_RS08005	t1572	SPA_RS06090	SPA1216	STMMW_RS08580	STMMW_16631	zirS
STM474_RS08330	STM474_1682	zirT			two-partner secretion translocator ZirT	Inverse autotransporter beta-domain domain-containing protein	T_RS08010	t1573			STMMW_RS08585	STMMW_16641	zirT
STM474_RS08335	STM474_1683	zirU			lipoprotein	Lipoprotein	T_RS08015	t1574	SPA_RS06080	SPA1214	STMMW_RS08590	STMMW_16651	STM1670
STM474_RS08340	STM474_1684				helix-turn-helix domain-containing protein		T_RS08340	t1637	SPA_RS08340	SPA1664	STMMW_RS08340	STMMW_16181
STM474_RS08345	STM474_1685				hypothetical protein	Cytoplasmic protein	T_RS08025	t1576	SPA_RS06070	SPA1212	STMMW_RS08600	STMMW_16671	STM1672
STM474_RS08350	STM474_1686				YgdI/YgdR family lipoprotein	Outer membrane lipoprotein	T_RS08030	t1577	SPA_RS06065	SPA1211	STMMW_RS08605	STMMW_16681	STM1673
STM474_RS08355	STM474_1687	acrR		bdcR-1	TetR/AcrR family transcriptional regulator	DNA-binding protein, AcrR family, includes nucleoid occlusion protein SlmA	T_RS08035	t1578	SPA_RS06060	SPA1210	STMMW_RS08610	STMMW_16691	STM1674	bdcR
STM474_RS08360	STM474_1688	bdcA			SDR family oxidoreductase	SDR family oxidoreductase	T_RS08040	t1579	SPA_RS06055	SPA1209	STMMW_RS08615	STMMW_16701	STM1675	bdcA
STM474_RS08365	STM474_1689	aRA1		ara1-2	aldo/keto reductase	Aldo/keto reductase, related to diketogulonate reductase	T_RS08045	t1580	SPA_RS06050	SPA1208	STMMW_RS08620	STMMW_16711	STM1676
STM474_RS08370	STM474_1690	lysR		lysR-8	LysR family transcriptional regulator	DNA-binding transcriptional regulator, LysR family	T_RS08050	t1581	SPA_RS06045	SPA1207	STMMW_RS08625	STMMW_16721	STM1677
STM474_RS08375	STM474_1691	nmrA			aromatic alcohol reductase	Saccharopine dehydrogenase, NADP-dependent	T_RS08055	t1582			STMMW_RS08630	STMMW_16731	STM1678
STM474_RS08380	STM474_1692	mppA			peptide ABC transporter substrate-binding protein	Periplasmic murein peptide-binding protein	T_RS08060	t1583	SPA_RS06035	SPA1205	STMMW_RS08635	STMMW_16741	mppA	mppA
STM474_RS08385	STM474_1693	mpaA	ycjI		murein tripeptide amidase MpaA	murein tripeptide amidase MpaA	T_RS08065	t1584	SPA_RS06030	SPA1204	STMMW_RS08640	STMMW_16751	ycjI	mpaA
STM474_RS08390	STM474_1694	ycjG	aeep		L-Ala-D/L-Glu epimerase	L-Ala-D/L-Glu epimerase	T_RS08070	t1585	SPA_RS06025	SPA1203	STMMW_RS08645	STMMW_16761	ycjG	ycjG
STM474_RS08395	STM474_1695	tpx		tpx-2	thiol peroxidase	thiol peroxidase	T_RS08075	t1586	SPA_RS06020	SPA1202	STMMW_RS08650	STMMW_16771	tpx	tpx
STM474_RS08400	STM474_1696	tyrR			transcriptional regulator TyrR	transcriptional regulator TyrR	T_RS08090	t1588	SPA_RS06015	SPA1201	STMMW_RS08655	STMMW_16781	tyrR	tyrR
STM474_RS08405	STM474_1697	ycjF			TIGR01620 family protein	UPF0283 membrane protein YcjF	T_RS08095	t1589	SPA_RS06010	SPA1200	STMMW_RS08660	STMMW_16791	ycjF	ycjF
STM474_RS08410	STM474_1698	ycjX			YcjX family protein	Uncharacterized protein YcjX	T_RS08100	t1590	SPA_RS06005	SPA1199	STMMW_RS08665	STMMW_16801	ycjX	ycjX
STM474_RS08415	STM474_1699	pspe		pspe-1	thiosulfate sulfurtransferase PspE	thiosulfate sulfurtransferase PspE	T_RS08105	t1591	SPA_RS06000	SPA1198	STMMW_RS08670	STMMW_16811	pspE	pspE
STM474_RS08420	STM474_1700	pspD			phage shock protein PspD	phage shock protein PspD	T_RS08110	t1592	SPA_RS05995	SPA1197	STMMW_RS08675	STMMW_16821	pspD	pspD
STM474_RS08425	STM474_1701	pspC			envelope stress response membrane protein PspC	envelope stress response membrane protein PspC	T_RS08115	t1593	SPA_RS05990	SPA1196	STMMW_RS08680	STMMW_16831	pspC	pspC
STM474_RS08430	STM474_1702	pspB			envelope stress response membrane protein PspB	envelope stress response membrane protein PspB	T_RS08120	t1594	SPA_RS05985	SPA1195	STMMW_RS08685	STMMW_16841	pspB	pspB
STM474_RS08435	STM474_1703	pspA			phage shock protein PspA	phage shock protein PspA	T_RS08125	t1595	SPA_RS05980	SPA1194	STMMW_RS08690	STMMW_16851	pspA	pspA
STM474_RS08440	STM474_1704	pspF			phage shock protein operon transcriptional activator	phage shock protein operon transcriptional activator	T_RS08130	t1596	SPA_RS05975	SPA1193	STMMW_RS08695	STMMW_16861	pspF	pspF
STM474_RS08445	STM474_1705	sapA			peptide ABC transporter substrate-binding protein SapA	peptide ABC transporter substrate-binding protein SapA	T_RS08135	t1597	SPA_RS05970	SPA1192	STMMW_RS08700	STMMW_16871	sapA	sapA
STM474_RS08450	STM474_1706	sapB			peptide ABC transporter permease SapB	peptide ABC transporter permease SapB	T_RS08140	t1598	SPA_RS05965	SPA1191	STMMW_RS08705	STMMW_16881	sapB	sapB
STM474_RS08455	STM474_1707	sapC			peptide ABC transporter permease SapC	peptide ABC transporter permease SapC	T_RS08175	t1608	SPA_RS05925	SPA1182	STMMW_RS08710	STMMW_16891	sapC	sapC
STM474_RS08460	STM474_1708	sapD			peptide ABC transporter ATP-binding protein SapD	peptide ABC transporter ATP-binding protein SapD	T_RS08180	t1609	SPA_RS05920	SPA1181	STMMW_RS08715	STMMW_16901	sapD	sapD
STM474_RS08465	STM474_1709	sapF			peptide ABC transporter ATP-binding protein SapF	peptide ABC transporter ATP-binding protein SapF	T_RS08185	t1610	SPA_RS05915	SPA1180	STMMW_RS08720	STMMW_16911	sapF	sapF
STM474_RS08470	STM474_1710	ydiV		ydiV-2	EAL domain-containing protein	Anti-FlhC(2)FlhD(4) factor YdiV	T_RS08190	t1611	SPA_RS05910	SPA1179	STMMW_RS08725	STMMW_16921	STM1697
STM474_RS08475	STM474_1711	steC			SPI-2 type III secretion system effector kinase SteC	SPI-2 type III secretion system effector kinase SteC	T_RS08195	t1612			STMMW_RS08730	STMMW_16931	steC
STM474_RS08480	STM474_1712				hypothetical protein		T_RS08200		SPA_RS05900		STMMW_RS08735	STMMW_16941	STM1698a
STM474_RS08485	STM474_1713	ycjE			hypothetical protein		T_RS08205		SPA_RS05895		STMMW_RS08740	STMMW_16951	ycjE
STM474_RS08490	STM474_1714	fabI			enoyl-ACP reductase FabI	enoyl-ACP reductase FabI	T_RS08210	t1613	SPA_RS05890	SPA1177	STMMW_RS08745	STMMW_16961	fabI	fabI
STM474_RS08495	STM474_1715				CMD domain-containing protein		T_RS08215	t1614	SPA_RS05885	SPA1176	STMMW_RS08750	STMMW_16971	yciW	yciW
STM474_RS08500	STM474_1716	rnb			exoribonuclease II	exoribonuclease II	T_RS08220	t1615	SPA_RS05880	SPA1175	STMMW_RS08755	STMMW_16981	rnb	rnb
STM474_RS08505	STM474_1717	pdeR	yciR		cyclic di-GMP phosphodiesterase	cyclic di-GMP phosphodiesterase	T_RS08225	t1616	SPA_RS05875	SPA1174	STMMW_RS08760	STMMW_16991	yciR	pdeR
STM474_RS08510	STM474_1718	yciZ			hypothetical protein	UPF0509 protein YciZ	T_RS08230	t05445	SPA_RS05870	SPA1173	STMMW_RS08765			yciZ
STM474_RS08515	STM474_1719	yciT			DeoR/GlpR transcriptional regulator	DNA-binding transcriptional regulator YciT	T_RS08235	t1617	SPA_RS05865	SPA1172	STMMW_RS08770	STMMW_17001	yciT	yciT
STM474_RS08520	STM474_1720	osmB			osmotically-inducible lipoprotein OsmB	osmotically-inducible lipoprotein OsmB	T_RS08240	t1618	SPA_RS05860	SPA1171	STMMW_RS08775		osmB	osmB
STM474_RS08525	STM474_1721	yciH			stress response translation initiation inhibitor YciH	stress response translation initiation inhibitor YciH	T_RS08245	t1619	SPA_RS05855	SPA1170	STMMW_RS08780	STMMW_17011	yciH	yciH
STM474_RS08530	STM474_1722	pyrF			orotidine-5'-phosphate decarboxylase	orotidine-5'-phosphate decarboxylase	T_RS08250	t1620	SPA_RS05850	SPA1169	STMMW_RS08785	STMMW_17021	pyrF	pyrF
STM474_RS08535	STM474_1723	lapB			lipopolysaccharide assembly protein LapB	lipopolysaccharide assembly protein LapB	T_RS08255	t1621	SPA_RS05845	SPA1168	STMMW_RS08790	STMMW_17031	yciM	lapB
STM474_RS08540	STM474_1724	lapA			LapA family protein	Lipopolysaccharide assembly protein A	T_RS08260	t1622	SPA_RS05840	SPA1167	STMMW_RS08795	STMMW_17041	yciS	lapA
STM474_RS08545	STM474_1725	pgpB		pgpB-1	phosphatidylglycerophosphatase B	phosphatidylglycerophosphatase B	T_RS08265	t1623	SPA_RS05835	SPA1166	STMMW_RS08800	STMMW_17051	pgpB	pgpB
STM474_RS08550	STM474_1726	ribA			GTP cyclohydrolase II	GTP cyclohydrolase-2	T_RS08270	t1624	SPA_RS05830	SPA1165	STMMW_RS08805	STMMW_17061	ribA	ribA
STM474_RS08555	STM474_1727	acnA			aconitate hydratase AcnA	aconitate hydratase AcnA	T_RS08275	t1625	SPA_RS05825	SPA1164	STMMW_RS08810	STMMW_17071	acnA	acnA
STM474_RS08560	STM474_1729	ymiA			YmiA family putative membrane protein	YmiA family putative membrane protein	T_RS08280		SPA_RS05820		STMMW_RS08815			ymiA
STM474_RS08565	STM474_1730	cysB			HTH-type transcriptional regulator CysB	HTH-type transcriptional regulator CysB	T_RS08285	t1626	SPA_RS05815	SPA1163	STMMW_RS08820	STMMW_17081	cysB	cysB
STM474_RS08570	STM474_1731	topA			type I DNA topoisomerase	type I DNA topoisomerase	T_RS08290	t1627	SPA_RS05810	SPA1162	STMMW_RS08825	STMMW_17101	topA	topA
STM474_RS08575	STM474_1732	yciN			YciN family protein	Protein yciN	T_RS08295	t1628	SPA_RS05805	SPA1161	STMMW_RS08830	STMMW_17111	yciN	yciN
STM474_RS08580	STM474_1733	sohB			protease SohB	protease SohB	T_RS08300	t1629	SPA_RS05800	SPA1160	STMMW_RS08835	STMMW_17121	sohB	sohB
STM474_RS08585	STM474_1734	yciK			YciK family oxidoreductase	YciK family oxidoreductase	T_RS08305	t1630	SPA_RS05795	SPA1159	STMMW_RS08840	STMMW_17131	yciK	yciK
STM474_RS08590	STM474_1735	cobO	cobA; btuR		cob(I)yrinic acid a,c-diamide adenosyltransferase	cob(I)yrinic acid a,c-diamide adenosyltransferase	T_RS08310	t1631	SPA_RS05790	SPA1158	STMMW_RS08845	STMMW_17141	btuR	btuR
STM474_RS08595	STM474_1736	rluB	yciL		23S rRNA pseudouridine(2605) synthase RluB	23S rRNA pseudouridine(2605) synthase RluB	T_RS08315	t1632	SPA_RS05785	SPA1157	STMMW_RS08850	STMMW_17151	yciL	rluB
STM474_RS08600	STM474_1737	ycio			threonylcarbamoyl-AMP synthase	L-threonylcarbamoyladenylate synthase	T_RS08320	t1633	SPA_RS05780	SPA1156	STMMW_RS08855	STMMW_17161	yciO	yciO
STM474_RS08605	STM474_1738	yciV	trph		5'-3' exoribonuclease	5'-3' exoribonuclease	T_RS08325	t1634	SPA_RS05775	SPA1155	STMMW_RS08860	STMMW_17171	trpH	rnm
STM474_RS08610	STM474_1740	trpE			anthranilate synthase component 1	anthranilate synthase component 1	T_RS08330	t1635	SPA_RS05770	SPA1154	STMMW_RS08865	STMMW_17181	trpE	trpE
STM474_RS08615	STM474_1741	trpD			bifunctional anthranilate synthase glutamate amidotransferase component TrpG/anthranilate phosphoribosyltransferase TrpD	bifunctional anthranilate synthase glutamate amidotransferase component TrpG/anthranilate phosphoribosyltransferase TrpD	T_RS08335	t1636	SPA_RS05765	SPA1153	STMMW_RS08870	STMMW_17191	trpD	trpD
STM474_RS08620	STM474_1742	trpCF	trpC		bifunctional indole-3-glycerol-phosphate synthase TrpC/phosphoribosylanthranilate isomerase TrpF	bifunctional indole-3-glycerol-phosphate synthase TrpC/phosphoribosylanthranilate isomerase TrpF	T_RS08340	t1637	SPA_RS05760	SPA1152	STMMW_RS08875	STMMW_17201	trpC	trpC
STM474_RS08625	STM474_1743	trpB			tryptophan synthase subunit beta	tryptophan synthase subunit beta	T_RS08345	t1638	SPA_RS05755	SPA1151	STMMW_RS08880	STMMW_17211	trpB	trpB
STM474_RS08630	STM474_1744	trpA			tryptophan synthase subunit alpha	tryptophan synthase subunit beta	T_RS08350	t1639	SPA_RS05750	SPA1150	STMMW_RS08885	STMMW_17221	trpA	trpA
STM474_RS08635	STM474_1745				general stress protein	Stress-induced acidophilic repeat motif-containing protein	T_RS08355	t1640	SPA_RS05745	SPA1149	STMMW_RS08890	STMMW_17231	yciG
STM474_RS08640	STM474_1746	yciF			ferritin-like domain-containing protein	Ferritin-like metal-binding protein YciE	T_RS08360	t1641	SPA_RS05740	SPA1148	STMMW_RS08895	STMMW_17241	yciF	yciF
STM474_RS08645	STM474_1747	yciE			ferritin-like domain-containing protein	Ferritin-like metal-binding protein YciE	T_RS08365	t1642	SPA_RS05735	SPA1147	STMMW_RS08900	STMMW_17251	yciE	yciE
STM474_RS08650	STM474_1748	cotJC			manganese catalase family protein	Mn-containing catalase (includes spore coat protein CotJC)	T_RS08370	t1643	SPA_RS05730	SPA1146	STMMW_RS08905	STMMW_17261	STM1731
STM474_RS08655	STM474_1749	ompW			outer membrane protein OmpW	outer membrane protein OmpW	T_RS08375	t1644	SPA_RS05725	SPA1145	STMMW_RS08910	STMMW_17271	ompW	ompW
STM474_RS08660	STM474_1750	ykgJ			YkgJ family cysteine cluster protein	Uncharacterized protein YkgJ, contains CxxCxxCC motif	T_RS08380	t1645	SPA_RS05720	SPA1144	STMMW_RS08915	STMMW_17281	STM1733	ykgJ
STM474_RS08665	STM474_1751	yciC			UPF0259 family protein	YciC family protein	T_RS08385	t1646	SPA_RS05715	SPA1143	STMMW_RS08920	STMMW_17291	yciC	yciC
STM474_RS08670	STM474_1752	yciB			septation protein A	septation protein A	T_RS08390	t1647	SPA_RS05710	SPA1142	STMMW_RS08925	STMMW_17301	yciB	yciB
STM474_RS08675	STM474_1753	yciA			acyl-CoA thioester hydrolase YciA	acyl-CoA thioester hydrolase YciA	T_RS08395	t1648	SPA_RS05705	SPA1141	STMMW_RS08930	STMMW_17311	yciA	yciA
STM474_RS08680	STM474_1754	tonB			TonB system transport protein TonB	TonB system transport protein TonB	T_RS08400	t1649	SPA_RS05700	SPA1140	STMMW_RS08935	STMMW_17321	tonB	tonB
STM474_RS08685	STM474_1755	yciI			YciI family protein	YciI family protein	T_RS08405	t1650	SPA_RS05695	SPA1139	STMMW_RS08940	STMMW_17331	yciI	yciI
STM474_RS08690	STM474_1757	cls			cardiolipin synthase	cardiolipin synthase ClsA	T_RS08410	t1651	SPA_RS05690	SPA1138	STMMW_RS08945	STMMW_17341	cls	clsA
STM474_RS08695	STM474_1758	yciU			YciU family protein	HI1450 family dsDNA-mimic protein	T_RS08415	t1652	SPA_RS05685	SPA1137	STMMW_RS08950	STMMW_17351	yciU	yciU
STM474_RS08700	STM474_1759				ion transporter	Ion transport domain-containing protein	T_RS08420	t1653	SPA_RS05680	SPA1136	STMMW_RS08955	STMMW_17361	STM1741	kch
STM474_RS08705	STM474_1760	oppF			murein tripeptide/oligopeptide ABC transporter ATP binding protein OppF	murein tripeptide/oligopeptide ABC transporter ATP-binding protein OppF	T_RS08425	t1654	SPA_RS05675	SPA1135	STMMW_RS08960	STMMW_17371	oppF	oppF
STM474_RS08710	STM474_1761	oppD			ABC transporter ATP-binding protein	Oligopeptide transport ATP-binding protein OppD	T_RS08430	t1655	SPA_RS05670	SPA1134	STMMW_RS08965	STMMW_17381	oppD	oppD
STM474_RS08715	STM474_1762	oppC			oligopeptide ABC transporter permease OppC	oligopeptide ABC transporter permease OppC			SPA_RS05665	SPA1133	STMMW_RS08970	STMMW_17391	oppC	oppC
STM474_RS08720	STM474_1763	oppB			oligopeptide ABC transporter permease OppB	oligopeptide ABC transporter permease OppB	T_RS08440	t1657	SPA_RS05660	SPA1132	STMMW_RS08975	STMMW_17401	oppB	oppB
STM474_RS08725	STM474_1764	oppa			oligopeptide ABC transporter substrate-binding protein OppA	oligopeptide ABC transporter substrate-binding protein OppA	T_RS08445	t1658	SPA_RS05655	SPA1131	STMMW_RS08980	STMMW_17411	oppA	oppA
STM474_RS08730	STM474_1765	yche			YchE family NAAT transporter	NAAT family transporter YchE	T_RS08450	t1659	SPA_RS05650	SPA1130	STMMW_RS08985	STMMW_17431	ychE	ychE
STM474_RS08735	STM474_1766	adhE		adhE-1	bifunctional acetaldehyde-CoA/alcohol dehydrogenase	bifunctional acetaldehyde-CoA/alcohol dehydrogenase	T_RS08455	t1660	SPA_RS05645	SPA1129	STMMW_RS08990	STMMW_17441	adhE	adhE
STM474_RS08740	STM474_1767	tdk			thymidine kinase	thymidine kinase	T_RS08460	t1661	SPA_RS05640	SPA1128	STMMW_RS08995	STMMW_17451	tdk	tdk
STM474_RS08745	STM474_1768	hns			DNA-binding transcriptional regulator H-NS	histone-like nucleoid-structuring protein H-NS	T_RS08465	t1662	SPA_RS05635	SPA1127	STMMW_RS09000	STMMW_17461	hns	hns
STM474_RS08750	STM474_1769	galU			UTP--glucose-1-phosphate uridylyltransferase GalU	UTP--glucose-1-phosphate uridylyltransferase GalU	T_RS08470	t1663	SPA_RS05630	SPA1126	STMMW_RS09005	STMMW_17471	galU	galU
STM474_RS08755	STM474_1770	rssB			two-component system response regulator RssB	two-component system response regulator RssB	T_RS08475	t1664	SPA_RS05625	SPA1125	STMMW_RS09010	STMMW_17481	hnr	rssB
STM474_RS08760	STM474_1771	rssa			patatin-like phospholipase RssA	patatin-like phospholipase RssA	T_RS08480	t1665	SPA_RS05620	SPA1124	STMMW_RS09015	STMMW_17491	ychK	rssA
STM474_RS08765	STM474_1772	ychJ			YchJ family protein	YchJ family protein			SPA_RS05615	SPA1123	STMMW_RS09020	STMMW_17501	ychJ	ychJ
STM474_RS08770	STM474_1773	purU			formyltetrahydrofolate deformylase	formyltetrahydrofolate deformylase	T_RS08490	t1667	SPA_RS05610	SPA1122	STMMW_RS09025	STMMW_17511	purU	purU
STM474_RS08775	STM474_t1774				tRNA-Tyr	tRNA-Tyr
STM474_RS08780	STM474_t1775	trnY		trnY-1	tRNA-Tyr	tRNA-Tyr(gta)
STM474_RS08785	STM474_1776	tPR		tPR-3	sel1 repeat family protein	TPR repeat	T_RS08500	t1669	SPA_RS05590	SPA1113	STMMW_RS09040	STMMW_17521	STM1760
STM474_RS08790	STM474_1778	narI		narI-2	respiratory nitrate reductase subunit gamma	respiratory nitrate reductase subunit gamma	T_RS08505	t1670	SPA_RS05585	SPA1112	STMMW_RS09045	STMMW_17531	narI	narI
STM474_RS08795	STM474_1779	narJ			nitrate reductase molybdenum cofactor assembly chaperone	nitrate reductase molybdenum cofactor assembly chaperone	T_RS08510	t1671	SPA_RS05580	SPA1111	STMMW_RS09050	STMMW_17541	narJ	narJ
STM474_RS08800	STM474_1780	narH		narH-2	nitrate reductase subunit beta	nitrate reductase subunit beta	T_RS08515	t1672	SPA_RS05575	SPA1110	STMMW_RS09055	STMMW_17551	narH	narH
STM474_RS08805	STM474_1781	narG			nitrate reductase subunit alpha	nitrate reductase subunit alpha	T_RS08520	t1673	SPA_RS05570	SPA1109	STMMW_RS09060	STMMW_17561	narG	narG
STM474_RS08810	STM474_1782	narK		narK-1	nitrate transporter NarK	nitrate transporter NarK	T_RS08525	t1674	SPA_RS05565	SPA1108	STMMW_RS09065	STMMW_17571	narK	narK
STM474_RS08815	STM474_1783	narX			nitrate/nitrite two-component system sensor histidine kinase NarX	nitrate/nitrite two-component system sensor histidine kinase NarX	T_RS08530	t1676	SPA_RS05560	SPA1107	STMMW_RS09070	STMMW_17581	narX	narX
STM474_RS08820	STM474_1784	narL			two-component system response regulator NarL	two-component system response regulator NarL	T_RS08535	t1675	SPA_RS05555	SPA1106	STMMW_RS09075	STMMW_17591	narL	narL
STM474_RS08825	STM474_1785	ycho			YchO/YchP family invasin	YchO/YchP family invasin	T_RS08540	t1677	SPA_RS05550	SPA1105	STMMW_RS09080	STMMW_17601	ychP	ychO
STM474_RS08830	STM474_1786	ychN			DsrE/DsrF/TusD sulfur relay family protein	Protein YchN	T_RS08545	t1678	SPA_RS05545	SPA1104	STMMW_RS09085	STMMW_17611	ychN	ychN
STM474_RS08835	STM474_1787	chaB			putative cation transport regulator ChaB	putative cation transport regulator ChaB	T_RS08550	t1679			STMMW_RS09090	STMMW_17621	chaB	chaB
STM474_RS08840	STM474_1788	chaA			sodium-potassium/proton antiporter ChaA	sodium-potassium/proton antiporter ChaA	T_RS08555	t1680	SPA_RS05535	SPA1102	STMMW_RS09095	STMMW_17631	chaA	chaA
STM474_RS08845	STM474_1789	kdsA			3-deoxy-8-phosphooctulonate synthase	3-deoxy-8-phosphooctulonate synthase	T_RS05645	t1104	SPA_RS05530	SPA1101	STMMW_RS09100	STMMW_17641	kdsA	kdsA
STM474_RS08850	STM474_1790	ychA			tetratricopeptide repeat-containing protein	invasion regulator SirB1	T_RS05640	t1103	SPA_RS05525	SPA1100	STMMW_RS09105	STMMW_17651	sirB1	ychA
STM474_RS08855	STM474_1791	sirB			SirB family protein	invasion regulator SirB2	T_RS05635	t1102	SPA_RS05520	SPA1099	STMMW_RS09110	STMMW_17661	sirB2	ychQ
STM474_RS08860	STM474_1792	prmC	hemK		peptide chain release factor N(5)-glutamine methyltransferase	peptide chain release factor N(5)-glutamine methyltransferase	T_RS05630	t1101	SPA_RS05515	SPA1098	STMMW_RS09115	STMMW_17671	hemK	prmC
STM474_RS08865	STM474_1793	prfA			peptide chain release factor 1	peptide chain release factor 1	T_RS05625	t1100	SPA_RS05510	SPA1097	STMMW_RS09120	STMMW_17681	prfA	prfA
STM474_RS08870	STM474_1794	hemA			glutamyl-tRNA reductase	glutamyl-tRNA reductase	T_RS05620	t1099	SPA_RS05505	SPA1096	STMMW_RS09125	STMMW_17691	hemA	hemA
STM474_RS08875	STM474_1796	lolB			lipoprotein localization protein LolB	lipoprotein insertase outer membrane protein LolB	T_RS05615	t1098	SPA_RS05500	SPA1095	STMMW_RS09130	STMMW_17701	lolB	lolB
STM474_RS08880	STM474_1797	ispE			4-(cytidine 5'-diphospho)-2-C-methyl-D-erythritol kinase	4-(cytidine 5'-diphospho)-2-C-methyl-D-erythritol kinase	T_RS05610	t1097	SPA_RS05495	SPA1094	STMMW_RS09135	STMMW_17711	ipk	ispE
STM474_RS08885	STM474_1799	prs			ribose-phosphate diphosphokinase	ribose-phosphate diphosphokinase	T_RS05605	t1096	SPA_RS05490	SPA1093	STMMW_RS09140	STMMW_17721	prsA	prs
STM474_RS08890	STM474_1800	dauA	ychM		C4-dicarboxylic acid transporter DauA	C4-dicarboxylic acid transporter DauA	T_RS05600	t1095	SPA_RS05485	SPA1092	STMMW_RS09145	STMMW_17731	ychM	dauA
STM474_RS08895	STM474_1801	ychh			stress-induced protein YchH	stress-induced protein YchH	T_RS05595	t1094	SPA_RS05480	SPA1091	STMMW_RS09150	STMMW_17741	ychH	ychH
STM474_RS08900	STM474_1802	pth			aminoacyl-tRNA hydrolase	aminoacyl-tRNA hydrolase	T_RS05590	t1093	SPA_RS05475	SPA1090	STMMW_RS09155	STMMW_17751	pth	pth
STM474_RS08905	STM474_1803	ychF			redox-regulated ATPase YchF	redox-regulated ATPase YchF	T_RS05585	t1092	SPA_RS05470	SPA1089	STMMW_RS09160	STMMW_17761	ychF	ychF
STM474_RS08910	STM474_1805				DUF4427 domain-containing protein	DUF4427 domain-containing protein	T_RS05580	t1091	SPA_RS05465	SPA1088	STMMW_RS09165	STMMW_17771	STM1785
STM474_RS08915	STM474_1806	mbhs			hydrogenase 1 small subunit	Hydrogenase-1 small chain					STMMW_RS09170	STMMW_17781	STM1786	hyaA
STM474_RS08920	STM474_1807	hyaB		hyaB-2	Ni/Fe-hydrogenase large subunit	Ni/Fe-hydrogenase large subunit	T_RS05570	t1089	SPA_RS05455	SPA1086	STMMW_RS09175	STMMW_17791	STM1787	hyaB
STM474_RS08925	STM474_1808	hyaC			Ni/Fe-hydrogenase b-type cytochrome subunit	Ni/Fe-hydrogenase b-type cytochrome subunit	T_RS05565	t1088	SPA_RS05450	SPA1085	STMMW_RS09180	STMMW_17801	STM1788	hyaC
STM474_RS08930	STM474_1809	hyaD			hydrogenase 1 maturation protease	hydrogenase 1 maturation protease	T_RS05560	t1087	SPA_RS05445	SPA1084	STMMW_RS09185	STMMW_17811	STM1789	hyaD
STM474_RS08935	STM474_1810	hyaE			hydrogenase-1 operon protein HyaE	hydrogenase-1 operon protein HyaE	T_RS05555	t1086	SPA_RS05440	SPA1083	STMMW_RS09190	STMMW_17821	hyaE	hyaE
STM474_RS08940	STM474_1811	hyaF			hydrogenase expression/formation protein	Hydrogenase-1 operon protein HyaF	T_RS05550	t1085	SPA_RS05435	SPA1082	STMMW_RS09195	STMMW_17831	STM1791	hyaF
STM474_RS08945	STM474_1812	appC			cytochrome bd-II oxidase subunit 1	cytochrome bd-II oxidase subunit 1	T_RS05545	t05185	SPA_RS05430	SPA1081	STMMW_RS09200	STMMW_17841	STM1792	appC
STM474_RS08950	STM474_1813	appB			cytochrome d ubiquinol oxidase subunit II	cytochrome d ubiquinol oxidase subunit II	T_RS05540	t1083	SPA_RS05425	SPA1080	STMMW_RS09205	STMMW_17851	STM1793	appB
STM474_RS08955	STM474_1814	cbdX			cytochrome bd-II oxidase subunit CbdX	putative outer membrane lipoprotein	T_RS05535		SPA_RS05420	SPA1079	STMMW_RS09210		STM1794	appX
STM474_RS08960	STM474_1815	gdhA		gdhA-2	Glu/Leu/Phe/Val dehydrogenase	Glutamate dehydrogenase/leucine dehydrogenase	T_RS05530	t1082	SPA_RS05415	SPA1078	STMMW_RS09215	STMMW_17871	STM1795
STM474_RS08965	STM474_1817	treA			alpha,alpha-trehalase	Periplasmic trehalase			SPA_RS05410	SPA1077	STMMW_RS09220	STMMW_17881	treA	treA
STM474_RS08970	STM474_1818	ymgE			GlsB/YeaQ/YmgE family stress response membrane protein	Uncharacterized membrane protein YeaQ/YmgE, transglycosylase-associated protein family	T_RS05515	t1080	SPA_RS05405	SPA1076	STMMW_RS09225	STMMW_17891	ymgE	ymgE
STM474_RS08975	STM474_1819	ycgR			flagellar brake protein YcgR	flagellar brake protein YcgR	T_RS05510	t1079			STMMW_RS09230	STMMW_17901	ycgR	ycgR
STM474_RS08980	STM474_1820	emtA	mltE		membrane-bound lytic murein transglycosylase EmtA	membrane-bound lytic murein transglycosylase EmtA	T_RS05505	t1078	SPA_RS05395	SPA1074	STMMW_RS09235	STMMW_17911	emtA	emtA
STM474_RS08985	STM474_1821	ldcA	ycgQ		muramoyltetrapeptide carboxypeptidase	muramoyltetrapeptide carboxypeptidase	T_RS05500	t1077	SPA_RS05390	SPA1073	STMMW_RS09240	STMMW_17921	ycgQ	ldcA
STM474_RS08990	STM474_1822	ycgO			potassium/proton antiporter	potassium/proton antiporter	T_RS05495	t1076	SPA_RS05385	SPA1072	STMMW_RS09245	STMMW_17931	ycgO	cvrA
STM474_RS08995	STM474_1823	dadX			catabolic alanine racemase DadX	catabolic alanine racemase DadX	T_RS05490	t1075	SPA_RS05380	SPA1071	STMMW_RS09250	STMMW_17941	dadX	dadX
STM474_RS09000	STM474_1824	dadA		dadA-1	D-amino acid dehydrogenase	D-amino acid dehydrogenase	T_RS05485	t1074	SPA_RS05375	SPA1070	STMMW_RS09255	STMMW_17951	dadA	dadA
STM474_RS09005	STM474_1825	ycgB			SpoVR family protein	SpoVR family protein	T_RS05480	t1073	SPA_RS05370	SPA1069	STMMW_RS09260	STMMW_17961	ycgB	ycgB
STM474_RS09010	STM474_1826	fadR		fadR-2	fatty acid metabolism transcriptional regulator FadR	fatty acid metabolism transcriptional regulator FadR	T_RS05475	t1072	SPA_RS05365	SPA1068	STMMW_RS09265	STMMW_17971	fadR	fadR
STM474_RS09015	STM474_1827	nhaB			Na(+)/H(+) antiporter NhaB	Na(+)/H(+) antiporter NhaB	T_RS05470	t1071	SPA_RS05360	SPA1067	STMMW_RS09270	STMMW_17981	nhaB	nhaB
STM474_RS09020	STM474_1828	dsbB		dsbB-1	disulfide bond formation protein DsbB	disulfide bond formation protein DsbB	T_RS05465	t1070	SPA_RS05355	SPA1066	STMMW_RS09275	STMMW_17991	dsbB	dsbB
STM474_RS09025	STM474_1829	tehB		tehB-2	DUF1971 domain-containing protein	Tellurite resistance protein TehB, SAM-dependent methylase, cupin superfamily	T_RS05460	t1069	SPA_RS05350	SPA1065	STMMW_RS09280	STMMW_18001	STM1808	yeaR
STM474_RS09030	STM474_1830	gns			addiction module toxin, GnsA/GnsB family	Protein gns	T_RS05455	t1068	SPA_RS05345	SPA1064	STMMW_RS09285	STMMW_18011	STM1809	gnsA
STM474_RS09035	STM474_1831				hypothetical protein	Cytoplasmic protein	T_RS05450	t1067	SPA_RS05340	SPA1063	STMMW_RS09290	STMMW_18021	STM1810
STM474_RS09040	STM474_1832	ycgN			YcgN family cysteine cluster protein	YcgN family cysteine cluster protein	T_RS05445	t1066	SPA_RS05335	SPA1062	STMMW_RS09295	STMMW_18031	ycgN	ycgN
STM474_RS09045	STM474_1833				fumarylacetoacetate hydrolase family protein	FAH family protein	T_RS05440	t1065	SPA_RS05330	SPA1061	STMMW_RS09300	STMMW_18041	ycgM	ycgM
STM474_RS09050	STM474_1834	ycgL			YcgL domain-containing protein	Protein YcgL	T_RS05435	t1064	SPA_RS05325	SPA1060	STMMW_RS09305	STMMW_18051	ycgL	ycgL
STM474_RS09055	STM474_1835	minC			septum site-determining protein MinC	septum site-determining protein MinC	T_RS05430	t1063	SPA_RS05320	SPA1059	STMMW_RS09310	STMMW_18061	minC	minC
STM474_RS09060	STM474_1836	minD			septum site-determining protein MinD	septum site-determining protein MinD	T_RS05425	t1062	SPA_RS05315	SPA1058	STMMW_RS09315	STMMW_18071	minD	minD
STM474_RS09065	STM474_1837	minE			cell division topological specificity factor MinE	cell division topological specificity factor MinE	T_RS05420	t1061	SPA_RS05310	SPA1057	STMMW_RS09320	STMMW_18081	minE	minE
STM474_RS09070	STM474_1838	rnd			ribonuclease D	ribonuclease D	T_RS05415	t1060	SPA_RS05305	SPA1056	STMMW_RS09325	STMMW_18091	rnd	rnd
STM474_RS09075	STM474_1839	tnpA		tnpA-3	IS200/IS605-like element IS200F family transposase	IS200/IS605-like element IS200F family transposase	T_RS07915	t1554	SPA_RS21410	SPA4226	STMMW_RS06350	STMMW_12381	tnpA_2
STM474_RS09080	STM474_1840	fadD			long-chain-fatty-acid--CoA ligase FadD	long-chain-fatty-acid--CoA ligase FadD	T_RS05410	t1059	SPA_RS05300	SPA1055	STMMW_RS09335	STMMW_18101	fadD	fadD
STM474_RS09085	STM474_1841	slp			Slp family lipoprotein	Starvation-inducible outer membrane lipoprotein Slp	T_RS05405	t1058	SPA_RS05295	SPA1054	STMMW_RS09340	STMMW_18111	slp	yeaY
STM474_RS09090	STM474_1842	tsaB			tRNA (adenosine(37)-N6)-threonylcarbamoyltransferase complex dimerization subunit type 1 TsaB	tRNA (adenosine(37)-N6)-threonylcarbamoyltransferase complex dimerization subunit type 1 TsaB	T_RS05400	t1057	SPA_RS05290	SPA1053	STMMW_RS09345	STMMW_18121	tsaB	tsaB
STM474_RS09095	STM474_1843	yoaA			ATP-dependent DNA helicase	Rad3-related DNA helicase DinG	T_RS05395	t1056	SPA_RS05285	SPA1052	STMMW_RS09350	STMMW_18131	yoaA	yoaA
STM474_RS09100	STM474_1844	yoaB			RidA family protein	Enamine deaminase RidA, house cleaning of reactive enamine intermediates, YjgF/YER057c/UK114 family	T_RS05390	t1055	SPA_RS05280	SPA1051	STMMW_RS09355	STMMW_18141	yoaB	yoaB
STM474_RS09105	STM474_1845	yoaH			YoaH family protein	YoaH family protein	T_RS05385	t1054	SPA_RS05275	SPA1050	STMMW_RS09360	STMMW_18151	yoaH	yoaH
STM474_RS09110	STM474_1846	pabB			aminodeoxychorismate synthase component 1	aminodeoxychorismate synthase component 1	T_RS05380	t1053	SPA_RS05270	SPA1049	STMMW_RS09365	STMMW_18161	pabB	pabB
STM474_RS09115	STM474_1847	nudl			CoA pyrophosphatase	CoA pyrophosphatase	T_RS05375	t1052	SPA_RS05265	SPA1048	STMMW_RS09370	STMMW_18171	yeaB	nudL
STM474_RS09120	STM474_1848	sdaA		sdaA-1	L-serine ammonia-lyase	L-serine ammonia-lyase	T_RS05370	t1051	SPA_RS05260	SPA1047	STMMW_RS09375	STMMW_18181	sdaA	sdaA
STM474_RS09125	STM474_1849	pdeD			cyclic diguanylate phosphodiesterase	EAL domain, c-di-GMP-specific phosphodiesterase class I (or its enzymatically inactive variant)	T_RS05365	t1050	SPA_RS05255	SPA1046	STMMW_RS09380	STMMW_18191	STM1827	pdeD
STM474_RS09130	STM474_1850	yoaE			CNNM family cation transport protein YoaE	CNNM family cation transport protein YoaE	T_RS05360	t1049	SPA_RS05250	SPA1045	STMMW_RS09385	STMMW_18201	yoaE	yoaE
STM474_RS09140	STM474_1852	manX		manX-2	PTS mannose transporter subunit IIAB	PTS mannose transporter subunit IIAB	T_RS05350	t1048	SPA_RS05240	SPA1043	STMMW_RS09395	STMMW_18221	manX	manX
STM474_RS09145	STM474_1853	manY		manY-2	PTS mannose transporter subunit IIC	PTS mannose transporter subunit IIC	T_RS05345	t1047	SPA_RS05235	SPA1042	STMMW_RS09400	STMMW_18231	manY	manY
STM474_RS09150	STM474_1854	manZ		manZ-2	PTS mannose transporter subunit IID	Phosphotransferase system, mannose/fructose/N-acetylgalactosamine-specific IID component	T_RS05340	t1046	SPA_RS05230	SPA1041	STMMW_RS09405	STMMW_18241	manZ	manZ
STM474_RS09155	STM474_1855	yobd			DUF986 domain-containing protein	DUF986 domain-containing protein	T_RS05335	t1045	SPA_RS05225	SPA1040	STMMW_RS09410	STMMW_18251	yobD	yobD
STM474_RS09160	STM474_1856	mntP	yebn		manganese efflux pump MntP	manganese efflux pump MntP	T_RS05330	t1044	SPA_RS05220	SPA1039	STMMW_RS09415	STMMW_18261	yebN	mntP
STM474_RS09165	STM474_1857	rlmA	rrmA		23S rRNA (guanine(745)-N(1))-methyltransferase	23S rRNA (guanine(745)-N(1))-methyltransferase	T_RS05325	t1043	SPA_RS05215	SPA1038	STMMW_RS09420	STMMW_18271	rrmA	rlmA
STM474_RS09170	STM474_1858	ftsI		ftsI-2	peptidoglycan glycosyltransferase FtsI	Cell division protein FtsI, peptidoglycan transpeptidase (Penicillin-binding protein 2)	T_RS05320	t1042	SPA_RS05210	SPA1037	STMMW_RS09425	STMMW_18281	STM1836
STM474_RS09175	STM474_1859	cspE		cspE-2	transcription antiterminator/RNA stability regulator CspE	transcription antiterminator/RNA stability regulator CspE	T_RS05315	t1041	SPA_RS05205	SPA1036	STMMW_RS09430	STMMW_18291	cspC	cspC
STM474_RS09180	STM474_1860	yobF			YobF family protein	cspA thermoregulator	T_RS05310	t1040	SPA_RS05200	SPA1035	STMMW_RS09435		yobF	yobF
STM474_RS09185	STM474_1862	yebo			YebO family protein	Uncharacterized protein YebO	T_RS05305	t1039	SPA_RS05195	SPA1034	STMMW_RS09440		yebO	yebO
STM474_RS09190	STM474_1863	mgrB	yobG		PhoP/PhoQ regulator MgrB	PhoP/PhoQ regulator MgrB	T_RS05300	t1038	SPA_RS05190	SPA1033	STMMW_RS09445		yobG	mgrB
STM474_RS09195	STM474_1864	yobh			hypothetical protein	Uncharacterized protein YobH	T_RS05295	t1037	SPA_RS05185	SPA1032	STMMW_RS09450	STMMW_18301	yobH	yobH
STM474_RS09200	STM474_1865	kdgR			DNA-binding transcriptional regulator KdgR	DNA-binding transcriptional regulator KdgR	T_RS05290	t1036	SPA_RS05180	SPA1031	STMMW_RS09455	STMMW_18311	kdgR	kdgR
STM474_RS09205	STM474_1866	araJ		araJ-8	MFS transporter	putative arabinose efflux permease AraJ, MFS family			SPA_RS05175	SPA1030	STMMW_RS09460	STMMW_18321	STM1843	yebQ
STM474_RS09210	STM474_1867	htpX			protease HtpX	protease HtpX	T_RS05280	t1034	SPA_RS05170	SPA1029	STMMW_RS09465	STMMW_18331	htpX	htpX
STM474_RS09215	STM474_1868	prc			carboxy terminal-processing peptidase	carboxy terminal-processing peptidase	T_RS05275	t1033	SPA_RS05165	SPA1028	STMMW_RS09470	STMMW_18341	prc	prc
STM474_RS09220	STM474_1869	proQ			RNA chaperone ProQ	RNA chaperone ProQ	T_RS05270	t1032			STMMW_RS09475	STMMW_18351	proQ	proQ
STM474_RS09225	STM474_1870	yebR			GAF domain-containing protein	GAF domain-containing protein, putative methionine-R-sulfoxide reductase	T_RS05265	t1031	SPA_RS05155	SPA1026	STMMW_RS09480	STMMW_18361	yebR	msrC
STM474_RS09230	STM474_1871	yebS			membrane integrity lipid transport subunit YebS	membrane integrity lipid transport subunit YebS	T_RS05260	t1030	SPA_RS05150	SPA1025	STMMW_RS09485	STMMW_18371	yebS	letA
STM474_RS09235	STM474_1872	yebT			PqiB family protein	Intermembrane transporter PqiABC subunit PqiB	T_RS05255	t1029	SPA_RS05145	SPA1024	STMMW_RS09490	STMMW_18381	STM1849	letB
STM474_RS09240	STM474_1873	rsmF	yebU		16S rRNA (cytosine(1407)-C(5))-methyltransferase RsmF	16S rRNA (cytosine(1407)-C(5))-methyltransferase RsmF	T_RS05250	t1028	SPA_RS05140	SPA1023	STMMW_RS09495	STMMW_18391	yebU	rsmF
STM474_RS09245	STM474_1874				DUF1480 family protein	DUF1480 domain-containing protein	T_RS05245	t1027	SPA_RS05135	SPA1022	STMMW_RS09500	STMMW_18401	STM1851	yebV
STM474_RS09250	STM474_1875	yebW			YebW family protein	Secreted protein	T_RS05240	t1026	SPA_RS05130	SPA1021	STMMW_RS09505	STMMW_18411	yebW	yebW
STM474_RS09255	STM474_1876	pphA	prpA		protein-serine/threonine phosphatase	protein-serine/threonine phosphatase	T_RS05235	t1025	SPA_RS05125	SPA1020	STMMW_RS09510	STMMW_18421	prpA	pphA
STM474_RS09260	STM474_1878				membrane protein	Inner membrane protein	T_RS05230	t1024	SPA_RS05120	SPA1019	STMMW_RS09515	STMMW_18431	STM1854
STM474_RS09265	STM474_1879	sopE2			SPI-1 type III secretion system guanine nucleotide exchange factor SopE2	SPI-1 type III secretion system guanine nucleotide exchange factor SopE2			SPA_RS05115	SPA1018	STMMW_RS09520	STMMW_18441	sopE2
STM474_RS09270	STM474_1880	ybcV			DUF1398 domain-containing protein	DUF1398 domain-containing protein	T_RS05220	t1022	SPA_RS05110	SPA1017	STMMW_RS09525	STMMW_18451	STM1856	ycgX
STM474_RS09275	STM474_1881	ycxB			hypothetical protein	YcxB family protein	T_RS05215	t1021	SPA_RS05105	SPA1016	STMMW_RS09530	STMMW_18471
STM474_RS09280	STM474_1882	rimI		rimI-1	GNAT family N-acetyltransferase	Ribosomal protein S18 acetylase RimI and related acetyltransferases	T_RS05210	t1020	SPA_RS05100	SPA1015	STMMW_RS09535	STMMW_18481	STM1857
STM474_RS09290	STM474_1885				hypothetical protein		T_RS05200	t1018	SPA_RS05090	SPA1013	STMMW_RS09545		STM1859
STM474_RS09295	STM474_1886				IS256 family transposase		T_RS09295	t1826	SPA_RS09295	SPA1851	STMMW_RS09295	STMMW_18031
STM474_RS09300	STM474_1887				tyrosine-type recombinase/integrase		T_RS09300	t1827	SPA_RS09300	SPA1852	STMMW_RS09300	STMMW_18041
STM474_RS09305	STM474_1888	pagO			DMT family transporter	Protein PagO	T_RS05175	t1016	SPA_RS05075	SPA1010			pagO
STM474_RS09310	STM474_1889				hypothetical protein	Inner membrane protein	T_RS05170	t1015	SPA_RS05070	SPA1009			STM1863
STM474_RS09315	STM474_1890	dsbB		dsbB-2	disulfide bond formation protein B	Disulfide bond formation protein DsbB	T_RS05165	t1014	SPA_RS05065	SPA1008			STM1864
STM474_RS09320	STM474_1894				phage virulence factor PagK family protein	PagK family vesicle-borne virulence factor							pagK
STM474_RS09325	STM474_1895	mig-3			tail fiber assembly protein		T_RS17435	t3434					mig-3
STM474_RS09330	STM474_1896				DUF1441 family protein		T_RS09330	t1831	SPA_RS09330	SPA1857	STMMW_RS09330
STM474_RS09335	STM474_1897				hypothetical protein
STM474_RS09340	STM474_1898				lytic enzyme	Lytic enzyme							STM1868A
STM474_RS09345	STM474_1900	rzpQ			DUF2514 domain-containing protein	Phage-tail assembly-like protein	T_RS09665	t1898					STM1869	rzpQ
STM474_RS09350	STM474_1901				glycoside hydrolase family 19 protein		T_RS09350	t1835	SPA_RS09350	SPA1861	STMMW_RS09350	STMMW_18131
STM474_RS09355	STM474_1902				exonuclease VIII		T_RS09355	t1836	SPA_RS09355	SPA1862	STMMW_RS09355	STMMW_18141
STM474_RS09370	STM474_1905	yeby			YebY family protein	DUF2511 domain-containing protein	T_RS05120	t1004	SPA_RS04980	SPA0996	STMMW_RS09565	STMMW_18541	STM1873	yebY
STM474_RS09375	STM474_1906	copD			copper homeostasis membrane protein CopD	copper homeostasis membrane protein CopD	T_RS05115	t1003	SPA_RS04975	SPA0995	STMMW_RS09570	STMMW_18551	STM1874	yebZ
STM474_RS09380	STM474_1907	yobA			CopC domain-containing protein YobA	CopC domain-containing protein YobA	T_RS05110	t1002	SPA_RS04970	SPA0994	STMMW_RS09575	STMMW_18561	yobA	yobA
STM474_RS09385	STM474_1908	holE			DNA polymerase III subunit theta	DNA polymerase III subunit theta	T_RS05105	t1001	SPA_RS04965	SPA0993	STMMW_RS09580	STMMW_18571	holE	holE
STM474_RS09390	STM474_1909	yobB			carbon-nitrogen hydrolase family protein	CN hydrolase domain-containing protein	T_RS05100	t1000	SPA_RS04960	SPA0992	STMMW_RS09585	STMMW_18581	STM1877	yobB
STM474_RS09395	STM474_1910	exoX			exodeoxyribonuclease X	exodeoxyribonuclease X	T_RS05095	t0999	SPA_RS04955	SPA0991	STMMW_RS09590	STMMW_18591	exoX	exoX
STM474_RS09400	STM474_1911	ptrB			oligopeptidase B	oligopeptidase B	T_RS05090	t0998	SPA_RS04950	SPA0990	STMMW_RS09595	STMMW_18601	ptrB	ptrB
STM474_RS09405	STM474_1912	yebE			tellurite resistance TerB family protein	Tellurite resistance TerB family protein	T_RS05085	t0997	SPA_RS04945	SPA0989	STMMW_RS09600	STMMW_18611	yebE	yebE
STM474_RS09410	STM474_1913	yebF			hypothetical protein	protein YebF	T_RS05080	t0996	SPA_RS04940	SPA0988	STMMW_RS09605	STMMW_18621	yebF	yebF
STM474_RS09415	STM474_1914	yebG			DNA damage-inducible protein YebG	DNA damage-inducible protein YebG	T_RS05075	t0995			STMMW_RS09610	STMMW_18631	yebG	yebG
STM474_RS09420	STM474_1915	purT			formate-dependent phosphoribosylglycinamide formyltransferase	formate-dependent phosphoribosylglycinamide formyltransferase	T_RS05070	t0994	SPA_RS04930	SPA0986	STMMW_RS09615	STMMW_18641	purT	purT
STM474_RS09425	STM474_1916	kdgA	eda		bifunctional 4-hydroxy-2-oxoglutarate aldolase/2-dehydro-3-deoxy-phosphogluconate aldolase	bifunctional 4-hydroxy-2-oxoglutarate aldolase/2-dehydro-3-deoxy-phosphogluconate aldolase	T_RS05065	t0993	SPA_RS04925	SPA0985	STMMW_RS09620	STMMW_18651	eda	eda
STM474_RS09430	STM474_1917	edd			phosphogluconate dehydratase	phosphogluconate dehydratase	T_RS05060	t0992	SPA_RS04920	SPA0984	STMMW_RS09625	STMMW_18661	edd	edd
STM474_RS09435	STM474_1918	zwf			glucose-6-phosphate dehydrogenase	glucose-6-phosphate dehydrogenase	T_RS05055	t0991	SPA_RS04915	SPA0983	STMMW_RS09630	STMMW_18671	zwf	zwf
STM474_RS09440	STM474_1919	yebK			MurR/RpiR family transcriptional regulator	DNA-binding transcriptional regulator, MurR/RpiR family, contains HTH and SIS domains	T_RS05050	t0990	SPA_RS04910	SPA0982	STMMW_RS09635	STMMW_18681	yebK	yebK
STM474_RS09445	STM474_1920	pyk	pykA		pyruvate kinase	pyruvate kinase	T_RS05045	t0989	SPA_RS04905	SPA0981	STMMW_RS09640	STMMW_18691	pykA	pykA
STM474_RS09450	STM474_1921	lpxM			lauroyl-Kdo(2)-lipid IV(A) myristoyltransferase	lauroyl-Kdo(2)-lipid IV(A) myristoyltransferase	T_RS05040	t0988	SPA_RS04900	SPA0980	STMMW_RS09645	STMMW_18701	msbB	lpxM
STM474_RS09455	STM474_1922	mepM	yeba		murein DD-endopeptidase MepM	murein DD-endopeptidase MepM	T_RS05035	t0987	SPA_RS04895	SPA0979	STMMW_RS09650	STMMW_18711	yebA	mepM
STM474_RS09460	STM474_1923	znuA	yebL		zinc ABC transporter substrate-binding protein ZnuA	zinc ABC transporter substrate-binding protein ZnuA	T_RS05030	t0986	SPA_RS04890	SPA0978	STMMW_RS09655	STMMW_18721	znuA	znuA
STM474_RS09465	STM474_1924	znuC			zinc ABC transporter ATP-binding protein ZnuC	zinc ABC transporter ATP-binding protein ZnuC	T_RS05025	t0985	SPA_RS04885	SPA0977	STMMW_RS09660	STMMW_18731	znuC	znuC
STM474_RS09470	STM474_1925	znuB	yebI		zinc ABC transporter permease subunit ZnuB	zinc ABC transporter permease subunit ZnuB	T_RS05020	t0984	SPA_RS04880	SPA0976	STMMW_RS09665	STMMW_18741	znuB	znuB
STM474_RS09475	STM474_1926	ruvB			Holliday junction branch migration DNA helicase RuvB	Holliday junction branch migration DNA helicase RuvB	T_RS05015	t0983	SPA_RS04875	SPA0975	STMMW_RS09670	STMMW_18751	ruvB	ruvB
STM474_RS09480	STM474_1927	ruvA			Holliday junction branch migration protein RuvA	Holliday junction branch migration protein RuvA	T_RS05010	t0982	SPA_RS04870	SPA0974	STMMW_RS09675	STMMW_18761	ruvA	ruvA
STM474_RS09485	STM474_1929				DUF4034 domain-containing protein		T_RS09485	t1861	SPA_RS09485	SPA1889	STMMW_RS09485	STMMW_18371
STM474_RS09490	STM474_1930	yebb			YebB family permuted papain-like enzyme	YebB family permuted papain-like enzyme	T_RS05000	t0980	SPA_RS04860	SPA0972	STMMW_RS09685	STMMW_18801	yebB	yebB
STM474_RS09495	STM474_1931	ruvC			crossover junction endodeoxyribonuclease RuvC	crossover junction endodeoxyribonuclease RuvC	T_RS04995	t0979	SPA_RS04855	SPA0971	STMMW_RS09690	STMMW_18811	ruvC	ruvC
STM474_RS09500	STM474_1932	yebC			YebC/PmpR family DNA-binding transcriptional regulator	YebC/PmpR family DNA-binding transcriptional regulator	T_RS04990	t0978	SPA_RS04850	SPA0970	STMMW_RS09695	STMMW_18821	yebC	yebC
STM474_RS09505	STM474_1933	nudB			dihydroneopterin triphosphate diphosphatase	dihydroneopterin triphosphate diphosphatase	T_RS04985	t0977	SPA_RS04845	SPA0969	STMMW_RS09700	STMMW_18831	ntpA	nudB
STM474_RS09510	STM474_1934	aspS			aspartate--tRNA ligase	aspartate--tRNA ligase	T_RS04980	t0976	SPA_RS04840	SPA0968	STMMW_RS09705	STMMW_18841	aspS	aspS
STM474_RS09515	STM474_1935	yecD			hydrolase	hydrolase	T_RS04975	t0975	SPA_RS04835	SPA0967	STMMW_RS09710	STMMW_18851	yecD	yecD
STM474_RS09520	STM474_1936	yece			DUF72 domain-containing protein	Sugar isomerase-related protein YecE, UPF0759/DUF72 family	T_RS04970	t0974	SPA_RS04830	SPA0966	STMMW_RS09715	STMMW_18861	yecE	yecE
STM474_RS09525	STM474_1937	yecN			MAPEG family protein	Inner membrane protein YecN	T_RS04965	t0973	SPA_RS04825	SPA0965	STMMW_RS09720	STMMW_18871	yecN	yecN
STM474_RS09530	STM474_1938	cmoA	yecO		carboxy-S-adenosyl-L-methionine synthase CmoA	carboxy-S-adenosyl-L-methionine synthase CmoA	T_RS04960	t0972	SPA_RS04820	SPA0964	STMMW_RS09725	STMMW_18881	yecO	cmoA
STM474_RS09535	STM474_1939	cmoB	yecP		tRNA 5-methoxyuridine(34)/uridine 5-oxyacetic acid(34) synthase CmoB	tRNA 5-methoxyuridine(34)/uridine 5-oxyacetic acid(34) synthase CmoB	T_RS04955	t0971	SPA_RS04815	SPA0963	STMMW_RS09730	STMMW_18891	yecP	cmoB
STM474_RS09540	STM474_1940	cutC			copper homeostasis protein CutC	copper homeostasis protein CutC			SPA_RS04810	SPA0962	STMMW_RS09735	STMMW_18901	cutC	cutC
STM474_RS09545	STM474_1941	yecM			VOC family protein	VOC family protein	T_RS04945	t0969	SPA_RS04805	SPA0961	STMMW_RS09740	STMMW_18911	yecM	yecM
STM474_RS09550	STM474_1942	argS			arginine--tRNA ligase	arginine--tRNA ligase	T_RS04940	t0968	SPA_RS04800	SPA0960	STMMW_RS09745	STMMW_18921	argS	argS
STM474_RS09555	STM474_1943	mrdA		mrdA-2	penicillin-binding protein 2	serine-type D-Ala-D-Ala carboxypeptidase MrdA			SPA_RS04795	SPA0959	STMMW_RS09750	STMMW_18931	pbpA
STM474_RS09560	STM474_1944	yesR			glycoside hydrolase family 105 protein	Rhamnogalacturonyl hydrolase YesR	T_RS04930	t0966	SPA_RS04790	SPA0958	STMMW_RS09755	STMMW_18941	STM1911
STM474_RS09565	STM474_1945	flhE			flagellar protein FlhE	flagellar protein FlhE	T_RS04925	t0965	SPA_RS04780	SPA0956	STMMW_RS09760	STMMW_18951	flhE	flhE
STM474_RS09570	STM474_1946	flhA		flhA-1	flagellar biosynthesis protein FlhA	flagellar biosynthesis protein FlhA	T_RS04920	t0964	SPA_RS04775	SPA0955	STMMW_RS09765	STMMW_18961	flhA	flhA
STM474_RS09575	STM474_1947	flhB			flagellar type III secretion system protein FlhB	flagellar biosynthesis protein FlhB	T_RS04915	t0963	SPA_RS04770	SPA0954	STMMW_RS09770	STMMW_18971	flhB	flhB
STM474_RS09580	STM474_1948	cheZ			protein phosphatase CheZ	protein phosphatase CheZ	T_RS04910	t0962	SPA_RS04765	SPA0953	STMMW_RS09775	STMMW_18981	cheZ	cheZ
STM474_RS09585	STM474_1949	cheY			chemotaxis response regulator CheY	chemotaxis regulatory protein CheY	T_RS04905	t0961	SPA_RS04760	SPA0952	STMMW_RS09780	STMMW_18991	cheY	cheY
STM474_RS09590	STM474_1950	cheB			protein-glutamate methylesterase/protein glutamine deamidase	protein-glutamate methylesterase/protein glutamine deamidase	T_RS04900	t0960	SPA_RS04755	SPA0951	STMMW_RS09785	STMMW_19001	cheB	cheB
STM474_RS09595	STM474_1951	cheR			protein-glutamate O-methyltransferase CheR	protein-glutamate O-methyltransferase CheR	T_RS04895	t0959	SPA_RS04750	SPA0950	STMMW_RS09790	STMMW_19011	cheR	cheR
STM474_RS09600	STM474_1952	tar	cheM	tar-2	methyl-accepting chemotaxis protein II	methyl-accepting chemotaxis protein II	T_RS04890	t0958	SPA_RS04745	SPA0949	STMMW_RS09795	STMMW_19021	cheM	tar
STM474_RS09605	STM474_1953	cheW		cheW-1	chemotaxis protein CheW	chemotaxis protein CheW	T_RS04885	t0957	SPA_RS04740	SPA0948	STMMW_RS09800	STMMW_19031	cheW	cheW
STM474_RS09610	STM474_1954	cheA			chemotaxis protein CheA	chemotaxis protein CheA	T_RS04880	t0956	SPA_RS04735	SPA0947	STMMW_RS09805	STMMW_19041	cheA	cheA
STM474_RS09615	STM474_1955	motB			flagellar motor protein MotB	flagellar motor protein MotB	T_RS04875	t0955	SPA_RS04730	SPA0946	STMMW_RS09810	STMMW_19051	motB	motB
STM474_RS09620	STM474_1956	motA			flagellar motor stator protein MotA	flagellar motor stator protein MotA	T_RS04870	t0954	SPA_RS04725	SPA0945	STMMW_RS09815	STMMW_19061	motA	motA
STM474_RS09625	STM474_1957	flhC			flagellar transcriptional regulator FlhC	flagellar transcriptional regulator FlhC	T_RS04865	t0953	SPA_RS04720	SPA0944	STMMW_RS09820	STMMW_19071	flhC	flhC
STM474_RS09630	STM474_1958	flhD			flagellar transcriptional regulator FlhD	flagellar transcriptional regulator FlhD	T_RS04860	t0952	SPA_RS04715	SPA0943	STMMW_RS09825	STMMW_19081	flhD	flhD
STM474_RS09635					hypothetical protein		T_RS04855	t0951	SPA_RS04710	SPA0942	STMMW_RS09830	STMMW_19091	STM1926
STM474_RS09640	STM474_1959	uspC	yecG		universal stress protein UspC	universal stress protein UspC			SPA_RS04705	SPA0941	STMMW_RS09835	STMMW_19101	yecG	uspC
STM474_RS09645	STM474_1960	otsA			alpha,alpha-trehalose-phosphate synthase	alpha,alpha-trehalose-phosphate synthase	T_RS04845	t0949	SPA_RS04700	SPA0940	STMMW_RS09840	STMMW_19111	otsA	otsA
STM474_RS09650	STM474_1961	otsB			trehalose-phosphatase	trehalose-phosphatase	T_RS04840	t0948	SPA_RS04695	SPA0939	STMMW_RS09845	STMMW_19121	otsB	otsB
STM474_RS09655	STM474_1962	araH			L-arabinose ABC transporter permease AraH		T_RS09655	t1896	SPA_RS04690	SPA0938	STMMW_RS09655	STMMW_18721	araH	araH
STM474_RS09660	STM474_1963				DJ-1/PfpI family protein	Protein/nucleotide deglycase, PfpI/YajL/DJ-1 family (repair of methylglyoxal-glycated proteins and nucleic acids)	T_RS04830	t0946	SPA_RS04685	SPA0937	STMMW_RS09850	STMMW_19131	araH
STM474_RS09665	STM474_1964	ftnB	yecI		non-heme ferritin-like protein	non-heme ferritin-like protein	T_RS04825	t0945	SPA_RS04680	SPA0936	STMMW_RS09855	STMMW_19141	ftnB	ftnB
STM474_RS09670	STM474_1965	rpiB			RpiB/LacA/LacB family sugar-phosphate isomerase	Ribose 5-phosphate isomerase RpiB					STMMW_RS09860	STMMW_19151	STM1933
STM474_RS09675	STM474_1966				YecR-like lipofamily protein	Outer membrane lipoprotein	T_RS04820	t0944	SPA_RS04675	SPA0935	STMMW_RS09865	STMMW_19161	STM1934	yecR
STM474_RS09680	STM474_1967	ftnA	ftn		non-heme ferritin	non-heme ferritin	T_RS04815	t0943	SPA_RS04670	SPA0934	STMMW_RS09870	STMMW_19171	ftn	ftnA
STM474_RS09685	STM474_1968	yecH			YecH family protein	Metal-binding protein	T_RS04810	t0942	SPA_RS04665	SPA0933	STMMW_RS09875	STMMW_19181	yecH	yecH
STM474_RS09690	STM474_1969	tyrP			tyrosine transporter TyrP	tyrosine transporter TyrP	T_RS04805	t0941	SPA_RS04660	SPA0932	STMMW_RS09880	STMMW_19191	tyrP	tyrP
STM474_RS09695	STM474_1970	yeca			YecA family protein	UPF0149 protein	T_RS04800	t0940	SPA_RS04655	SPA0931	STMMW_RS09885	STMMW_19201	yecA	yecA
STM474_RS09700	STM474_1971				glucose-6-phosphate dehydrogenase	Glucose-6-phosphate dehydrogenase			SPA_RS04650	SPA0930	STMMW_RS09890	STMMW_19211	STM1939
STM474_RS09705	STM474_1972	nlpC		nlpC-2	SH3 domain-containing protein	Cell wall-associated hydrolase, NlpC_P60 family	T_RS04790	t0937	SPA_RS04645	SPA0929			STM1940
STM474_RS09710	STM474_1973				membrane protein	Inner membrane protein	T_RS25355	t0936	SPA_RS04640	SPA0928	STMMW_RS09900	STMMW_19231	STM1941
STM474_RS09715	STM474_t1974	trnL		trnL-2	tRNA-Leu	tRNA-Leu(taa)
STM474_RS09720	STM474_t1975	trnC			tRNA-Cys	tRNA-Cys(gca)
STM474_RS09725	STM474_t1976				tRNA-Gly	tRNA-Gly
STM474_RS09730	STM474_1977	pgsA			CDP-diacylglycerol--glycerol-3-phosphate 3-phosphatidyltransferase	CDP-diacylglycerol--glycerol-3-phosphate 3-phosphatidyltransferase	T_RS04765	t0931	SPA_RS04620	SPA0924	STMMW_RS09920	STMMW_19241	pgsA	pgsA
STM474_RS09735	STM474_1978	uvrC			excinuclease ABC subunit UvrC	excinuclease ABC subunit UvrC	T_RS04760	t0930	SPA_RS04615	SPA0923	STMMW_RS09925	STMMW_19251	uvrC	uvrC
STM474_RS09740	STM474_1979	uvrY			UvrY/SirA/GacA family response regulator transcription factor	UvrY/SirA/GacA family response regulator transcription factor	T_RS04755	t0929	SPA_RS04610	SPA0922	STMMW_RS09930	STMMW_19261	uvrY	uvrY
STM474_RS09745					hypothetical protein		T_RS04750	t0928	SPA_RS04605	SPA0921	STMMW_RS09935	STMMW_19271	STM1948
STM474_RS09750	STM474_1980				DUF2594 family protein	DUF2594 domain-containing protein	T_RS04745	t0927	SPA_RS04600	SPA0920	STMMW_RS09940	STMMW_19281	yecF	yecF
STM474_RS09755	STM474_1981	sdiA			transcriptional regulator SdiA	transcriptional regulator SdiA	T_RS04740	t0926	SPA_RS04595	SPA0919	STMMW_RS09945	STMMW_19291	sdiA	sdiA
STM474_RS09760	STM474_1982	yecC			L-cystine ABC transporter ATP-binding protein YecC	L-cystine ABC transporter ATP-binding protein TcyN	T_RS04735	t0925	SPA_RS04590	SPA0918	STMMW_RS09950	STMMW_19301	yecC	tcyN
STM474_RS09765	STM474_1983	tcyL	yecS		cystine ABC transporter permease	cystine ABC transporter permease	T_RS04730	t0924	SPA_RS04585	SPA0917	STMMW_RS09955	STMMW_19311	yecS	tcyL
STM474_RS09770	STM474_1984	dcyD	yedO		D-cysteine desulfhydrase	D-cysteine desulfhydrase	T_RS04725	t0923	SPA_RS04580	SPA0916	STMMW_RS09960	STMMW_19321	yedO	dcyD
STM474_RS09775	STM474_1985	tcyJ	fliY		cystine ABC transporter substrate-binding protein	cystine ABC transporter substrate-binding protein	T_RS04720	t0922	SPA_RS04575	SPA0915	STMMW_RS09965	STMMW_19331	fliY	tcyJ
STM474_RS09780	STM474_1986	fliZ			flagella biosynthesis regulatory protein FliZ	flagella biosynthesis regulatory protein FliZ	T_RS04715	t0921	SPA_RS04570	SPA0914	STMMW_RS09970	STMMW_19341	fliZ	fliZ
STM474_RS09785	STM474_1987	fliA			RNA polymerase sigma factor FliA	RNA polymerase sigma factor FliA	T_RS04710	t0920	SPA_RS04565	SPA0913	STMMW_RS09975	STMMW_19351	fliA	fliA
STM474_RS09790	STM474_1988	tnpA		tnpA-4	IS200/IS605-like element IS200F family transposase	IS200/IS605-like element IS200F family transposase	T_RS14815	t2920	SPA_RS21410	SPA4226	STMMW_RS17050	STMMW_32941	tnpA_4
STM474_RS09795	STM474_1989	fliB			flagellin lysine-N-methylase	flagellin lysine-N-methylase					STMMW_RS09985	STMMW_19371	fliB
STM474_RS09800	STM474_1990	fliC			FliC/FljB family flagellin	Flagellin	T_RS04700	t0918			STMMW_RS09990	STMMW_19381	fliC	fliC
STM474_RS09805	STM474_1992	fliD			flagellar filament capping protein FliD	flagellar filament capping protein FliD	T_RS04695	t0917	SPA_RS04550	SPA0910	STMMW_RS09995	STMMW_19401	fliD	fliD
STM474_RS09810	STM474_1993	fliS			flagellar export chaperone FliS	flagellar export chaperone FliS	T_RS04690	t0916	SPA_RS04545	SPA0909	STMMW_RS10000	STMMW_19411	fliS	fliS
STM474_RS09815	STM474_1994	fliT			flagella biosynthesis regulatory protein FliT	flagella biosynthesis regulatory protein FliT	T_RS04685	t0915	SPA_RS04540	SPA0908	STMMW_RS10005	STMMW_19421	fliT	fliT
STM474_RS09820	STM474_1995	amyA			alpha-amylase	alpha-amylase	T_RS04680	t0914	SPA_RS04535	SPA0907	STMMW_RS10010	STMMW_19431	amyA	amyA
STM474_RS09825	STM474_1996	yedd			lipoprotein	lipoprotein YedD	T_RS04675	t0913	SPA_RS04530	SPA0906	STMMW_RS10015	STMMW_19441	yedD	yedD
STM474_RS09830	STM474_1997	yedE			selenium metabolism membrane protein YedE/FdhT	selenium metabolism membrane protein YedE/FdhT	T_RS04670	t0912	SPA_RS04525	SPA0905	STMMW_RS10020	STMMW_19451	yedE	yedE
STM474_RS09835	STM474_1998	yedf			sulfurtransferase-like selenium metabolism protein YedF	sulfurtransferase-like selenium metabolism protein YedF	T_RS04665	t0911	SPA_RS04520	SPA0904	STMMW_RS10025	STMMW_19461	yedF	yedF
STM474_RS09840					hypothetical protein		T_RS04660	t0910	SPA_RS04515	SPA0903	STMMW_RS10030	STMMW_19471	STM1967
STM474_RS09845	STM474_1999	fliE			flagellar hook-basal body complex protein FliE	flagellar hook-basal body complex protein FliE	T_RS04655	t0909	SPA_RS04510	SPA0902	STMMW_RS10035	STMMW_19481	fliE	fliE
STM474_RS09850	STM474_2001	fliF			flagellar M-ring protein FliF	flagellar basal-body MS-ring/collar protein FliF	T_RS04650	t0908	SPA_RS04505	SPA0901	STMMW_RS10040	STMMW_19491	fliF	fliF
STM474_RS09855	STM474_2002	fliG			flagellar motor switch protein FliG	flagellar motor switch protein FliG	T_RS04645	t0907	SPA_RS04500	SPA0900	STMMW_RS10045	STMMW_19501	fliG	fliG
STM474_RS09860	STM474_2003	fliH			flagellar assembly protein FliH	flagellar assembly protein FliH	T_RS04640	t0906	SPA_RS04495	SPA0899	STMMW_RS10050	STMMW_19511	fliH	fliH
STM474_RS09865	STM474_2004	fliI			flagellum-specific ATP synthase FliI	flagellar protein export ATPase FliI	T_RS04635	t0905	SPA_RS04490	SPA0898	STMMW_RS10055	STMMW_19521	fliI	fliI
STM474_RS09870	STM474_2005	fliJ			flagella biosynthesis chaperone FliJ	flagellar export protein FliJ	T_RS04630	t0904	SPA_RS04485	SPA0897	STMMW_RS10060	STMMW_19531	fliJ	fliJ
STM474_RS09875	STM474_2006	fliK			flagellar hook length control protein FliK	flagellar hook length control protein FliK	T_RS04625	t0903	SPA_RS04480	SPA0896	STMMW_RS10065	STMMW_19541	fliK	fliK
STM474_RS09880	STM474_2007	fliL			flagellar basal body-associated protein FliL	flagellar basal body-associated protein FliL	T_RS04620	t0902	SPA_RS04475	SPA0895	STMMW_RS10070	STMMW_19551	fliL	fliL
STM474_RS09885	STM474_2008	fliM			flagellar motor switch protein FliM	flagellar motor switch protein FliM	T_RS04615	t0901	SPA_RS04470	SPA0894	STMMW_RS10075	STMMW_19561	fliM	fliM
STM474_RS09890	STM474_2009	fliN			flagellar motor switch protein FliN	Flagellar motor switch protein FliN	T_RS04610	t0900	SPA_RS04465	SPA0893	STMMW_RS10080	STMMW_19571	fliN	fliN
STM474_RS09895	STM474_2010	fliO			flagellar type III secretion system protein FliO	flagellar biosynthetic protein FliO	T_RS04605	t0899	SPA_RS04460	SPA0892	STMMW_RS10085	STMMW_19581	fliO	fliO
STM474_RS09900	STM474_2011	fliP			flagellar type III secretion system pore protein FliP	flagellar type III secretion system pore protein FliP	T_RS04600	t0898	SPA_RS04455	SPA0891	STMMW_RS10090	STMMW_19591	fliP	fliP
STM474_RS09905	STM474_2012	fliQ			flagellar biosynthesis protein FliQ	flagellar biosynthesis protein FliQ	T_RS04595	t0897	SPA_RS04450	SPA0890	STMMW_RS10095	STMMW_19601	fliQ	fliQ
STM474_RS09910	STM474_2013	fliR			flagellar type III secretion system protein FliR	flagellar biosynthetic protein FliR	T_RS04590	t0896	SPA_RS04445	SPA0889	STMMW_RS10100	STMMW_19611	fliR	fliR
STM474_RS09915	STM474_2014	rcsA			transcriptional regulator RcsA	transcriptional regulator RcsA	T_RS04585	t0895	SPA_RS04440	SPA0888	STMMW_RS10105	STMMW_19621	rcsA	rcsA
STM474_RS09920	STM474_2015	dsrB			protein DsrB	protein DsrB	T_RS04580	t0894	SPA_RS04435	SPA0887	STMMW_RS10110	STMMW_19631		dsrB
STM474_RS09925	STM474_2016	yodD			YodD family peroxide/acid resistance protein	YodD family peroxide/acid resistance protein	T_RS04575	t0893	SPA_RS04430	SPA0886	STMMW_RS10115	STMMW_19641	yodD	yodD
STM474_RS09930	STM474_2017	yedP			mannosyl-3-phosphoglycerate phosphatase-related protein	mannosyl-3-phosphoglycerate phosphatase-related protein	T_RS04570	t0892	SPA_RS04425	SPA0884	STMMW_RS10120	STMMW_19651	yedP	yedP
STM474_RS09935	STM474_2018	yedQ			cellulose biosynthesis regulator YedQ	cellulose biosynthesis regulator diguanylate cyclase DgcQ	T_RS04565	t0891	SPA_RS04420	SPA0883	STMMW_RS10125	STMMW_19661	yedQ	dgcQ
STM474_RS09940	STM474_2019	yodC			YodC family protein	DUF2158 domain-containing protein	T_RS04560	t0890	SPA_RS04415	SPA0882	STMMW_RS10130	STMMW_19671	STM1988	yodC
STM474_RS09945	STM474_2020	yedi			DUF808 domain-containing protein	Membrane protein MutK/YedI, may be involved in DNA repair			SPA_RS04410	SPA0881	STMMW_RS10135	STMMW_19681	yedI	yedI
STM474_RS09950	STM474_2021	yeda		yedA-1	drug/metabolite exporter YedA	drug/metabolite exporter YedA	T_RS04550	t0888	SPA_RS04405	SPA0880	STMMW_RS10140	STMMW_19691	yedA	yedA
STM474_RS09955	STM474_2022	vsr			very short patch repair endonuclease	G:T-mismatch repair DNA endonuclease Vsr, very short patch repair protein	T_RS04545	t0887	SPA_RS04400	SPA0879	STMMW_RS10145	STMMW_19701	vsr	vsr
STM474_RS09960	STM474_2023	dcm			DNA cytosine methyltransferase	DNA-cytosine methylase	T_RS04540	t0886	SPA_RS04395	SPA0878	STMMW_RS10150	STMMW_19711	dcm	dcm
STM474_RS09965	STM474_2024	yedj			phosphohydrolase	phosphohydrolase	T_RS04535	t0885	SPA_RS04390	SPA0877	STMMW_RS10155	STMMW_19721	yedJ	yedJ
STM474_RS09970	STM474_2025	drpB			membrane protein	cell division protein DrpB	T_RS04530	t0884			STMMW_RS10160	STMMW_19731	STM1994	drpB
STM474_RS09975	STM474_2027	ompS1	ompS		porin OmpS1	porin OmpS1	T_RS04525	t0883	SPA_RS04380	SPA0875	STMMW_RS10165	STMMW_19741	ompS
STM474_RS09980	STM474_2028	cspJ			cold-shock protein	Cold shock-like protein CspJ	T_RS04520	t0882	SPA_RS04375	SPA0874	STMMW_RS10170	STMMW_19751	cspB	cspI
STM474_RS09985	STM474_2029	umuC		umuC-1	Y-family DNA polymerase	Protein UmuC	T_RS04515	t0881	SPA_RS04370	SPA0873	STMMW_RS10175	STMMW_19761	umuC	umuC
STM474_RS09990	STM474_2030	umuD		umuD-1	translesion error-prone DNA polymerase V autoproteolytic subunit	Protein UmuD	T_RS04510	t0880	SPA_RS04365	SPA0872	STMMW_RS10180	STMMW_19781	umuD	umuD
STM474_RS09995	STM474_2031				hypothetical protein		T_RS04505	t0879	SPA_RS04360	SPA0871	STMMW_RS10185	STMMW_19791	STM1999
STM474_RS10000	STM474_2032	sseK			type III secretion system effector arginine glycosyltransferase	type III secretion system effector arginine glycosyltransferase					STMMW_RS10190	STMMW_19812
STM474_RS10005					tail fiber assembly protein	Tail fiber assembly protein					STMMW_RS10195	STMMW_19831	STM2705
STM474_RS10010	STM474_2034				hypothetical protein	Phage tail protein	T_RS09515	t1868	SPA_RS13190		STMMW_RS10200	STMMW_19841		ycfK
STM474_RS10015	STM474_2035	ymfQ			DUF2313 domain-containing protein	Sb23					STMMW_RS10205	STMMW_19851		ymfQ
STM474_RS10020					baseplate J/gp47 family protein						STMMW_RS10210	STMMW_19861
STM474_RS10025					baseplate J/gp47 family protein						STMMW_RS10215	STMMW_19871
STM474_RS10030	STM474_2038				phage GP46 family protein	Phage protein GP46					STMMW_RS10220	STMMW_19881
STM474_RS10035	STM474_2039				phage baseplate assembly protein	Sb19					STMMW_RS10225	STMMW_19891
STM474_RS10040	STM474_2040				hypothetical protein	Baseplate protein					STMMW_RS10230	STMMW_19901
STM474_RS10045	STM474_2041				DNA circularization N-terminal domain-containing protein	phage major capsid protein					STMMW_RS10235	STMMW_19911
STM474_RS10050	STM474_2042				phage tail tape measure protein	Phage tail tape measure protein domain-containing protein					STMMW_RS10240	STMMW_19921
STM474_RS10055	STM474_2043				phage tail assembly protein	Sb15					STMMW_RS10245	STMMW_19932
STM474_RS10060	STM474_2044				phage tail tube protein	Phage tail protein					STMMW_RS10250	STMMW_19941
STM474_RS10065	STM474_2045				phage tail sheath subtilisin-like domain-containing protein	Sb13					STMMW_RS10255	STMMW_19951
STM474_RS10070	STM474_2046				hypothetical protein	Phage protein					STMMW_RS10260	STMMW_19961
STM474_RS10075	STM474_2047				hypothetical protein	Phage protein					STMMW_RS10265	STMMW_19971
STM474_RS10080	STM474_2048				phage head closure protein	phage head closure protein					STMMW_RS10270	STMMW_19981
STM474_RS10085	STM474_2049				phage gp6-like head-tail connector protein	head-tail connector protein					STMMW_RS10275	STMMW_19991
STM474_RS10090	STM474_2050				hypothetical protein	Bacteriophage protein					STMMW_RS10280
STM474_RS10095	STM474_2051				phage major capsid protein	phage major capsid protein					STMMW_RS10285	STMMW_20001
STM474_RS10100	STM474_2052				HK97 family phage prohead protease	HK97 family phage prohead protease					STMMW_RS10290	STMMW_20011
STM474_RS10105	STM474_2053				phage portal protein	phage portal protein					STMMW_RS10295	STMMW_20021		beeE
STM474_RS10110	STM474_2054	ymfR			hypothetical protein	Uncharacterized protein YmfR					STMMW_RS10300			ymfR
STM474_RS10115	STM474_2055				terminase large subunit	Sb2					STMMW_RS10305	STMMW_20031		ymfN
STM474_RS10120	STM474_2056				phage terminase small subunit P27 family	phage terminase small subunit P27 family					STMMW_RS10310	STMMW_20041
STM474_RS10130					hypothetical protein	Phage protein					STMMW_RS10320	STMMW_20061
STM474_RS10135	STM474_2058				KilA-N domain-containing protein						STMMW_RS10325	STMMW_20071
STM474_RS10140	STM474_2059				lysis protein	Spanin, inner membrane subunit					STMMW_RS10330	STMMW_20081	STM0908	rzpD
STM474_RS10145	STM474_2060	gH19			glycoside hydrolase family 19 protein	Chitinase, GH19 family	T_RS09670	t1899			STMMW_RS10335	STMMW_20101	STM0907
STM474_RS10150	STM474_2061				phage holin, lambda family	phage holin, lambda family					STMMW_RS10340	STMMW_20111	STM0906
STM474_RS10155					hypothetical protein	Sb50					STMMW_RS10345	STMMW_20131
STM474_RS10160					hypothetical protein	DUF1133 domain-containing protein					STMMW_RS10350	STMMW_20141
STM474_RS10165	STM474_2065				DUF968 domain-containing protein	HNH nuclease domain-containing protein					STMMW_RS10355	STMMW_20151
STM474_RS10170	STM474_2066				KilA-N domain-containing protein	DNA-binding protein					STMMW_RS10360	STMMW_20171
STM474_RS10175		rusA			RusA family crossover junction endodeoxyribonuclease	Crossover junction endodeoxyribonuclease RusA			SPA_RS12130	SPA2401	STMMW_RS10365	STMMW_20181		rusA
STM474_RS10180	STM474_2068				phage N-6-adenine-methyltransferase	phage N-6-adenine-methyltransferase					STMMW_RS10370	STMMW_20191		yfdM
STM474_RS10185		perC			PerC family transcriptional regulator	PerC family transcriptional regulator					STMMW_RS10375	STMMW_20201		yfdN
STM474_RS10190	STM474_2069				helix-turn-helix domain-containing protein	Sb42					STMMW_RS10380	STMMW_20211
STM474_RS10195					hypothetical protein	Phage protein					STMMW_RS10385	STMMW_20212
STM474_RS10200	STM474_2070				Rha family transcriptional regulator	putative bacteriophage protein					STMMW_RS10390	STMMW_20221
STM474_RS10205	STM474_2071	ymfL			hypothetical protein	YmfL family putative regulatory protein					STMMW_RS10395	STMMW_20231		ymfL
STM474_RS10210					helix-turn-helix transcriptional regulator	Sb39					STMMW_RS10400		STM0898A
STM474_RS10215	STM474_2072				helix-turn-helix transcriptional regulator	Regulatory protein			SPA_RS12200	SPA2414	STMMW_RS10405	STMMW_20241	STM0898
STM474_RS10225	STM474_2073				hypothetical protein	Prophage protein					STMMW_RS10415	STMMW_20251		yfdP
STM474_RS10230	STM474_2074	yfdQ			DUF2303 family protein	Phage protein					STMMW_RS10420	STMMW_20261		yfdQ
STM474_RS10235	STM474_2075				hypothetical protein	Sb35					STMMW_RS10425	STMMW_20271		yfdR
STM474_RS10240					hypothetical protein	Phage protein					STMMW_RS10430	STMMW_20281
STM474_RS10245					DUF262 domain-containing protein	DUF262 domain-containing protein					STMMW_RS10435	STMMW_20291
STM474_RS10250	STM474_2076				ead/Ea22-like family protein	Sb32					STMMW_RS10440	STMMW_20301
STM474_RS10255	STM474_2077				hypothetical protein	DUF551 domain-containing protein					STMMW_RS10445	STMMW_20311
STM474_RS10260	STM474_2078				3'-5' exoribonuclease	Sb30					STMMW_RS10450	STMMW_20321
STM474_RS10265					DUF4224 domain-containing protein	Sb29					STMMW_RS10455	STMMW_20331
STM474_RS10270	STM474_2079				tyrosine-type recombinase/integrase	Sb28					STMMW_RS10460	STMMW_20341		intE
STM474_RS10275	STM474_t2080	trnS		trnS-3	tRNA-Ser	tRNA-Ser(cga)
STM474_RS10280	STM474_2081	mtfA	yeeI		DgsA anti-repressor MtfA	DgsA anti-repressor MtfA	T_RS04495	t0877	SPA_RS04350	SPA0869	STMMW_RS10470	STMMW_20351	mtfA	mtfA
STM474_RS10285	STM474_t2082				tRNA-Asn	tRNA-Asn
STM474_RS10290					DUF4102 domain-containing protein		T_RS10290	t2022	SPA_RS10290	SPA2045	STMMW_RS10290	STMMW_20011
STM474_RS10300	STM474_t2083				tRNA-Asn	tRNA-Asn
STM474_RS10305	STM474_2084				peptidase	Peptidase					STMMW_RS10495	STMMW_20361	STM2005
[truncated: 2,943 more rows]

## Sheet: Supplemental Table 7
Supplemental table 7: List of all genes retained in macrophage heatmap
gene	cluster	ST474 FC	Ty2 FC	Para FC	D23580 FC
lrp	0	-1.89124	-1.36154	-0.867224	-0.633773
serC	0	-1.96895	-1.86687	-0.435246	-0.706993
flgB	0	-3.18827	-2.2358	0.154664	-1.14109
flgE	0	-1.68251	-2.09897	-0.182985	-0.798563
flgH	0	-4.1746	-1.5535	-0.353634	-0.114845
flgK	0	-1.56277	-2.45175	-0.589348	-2.3325
flgL	0	-3.08046	-2.20549	0.0707307	-1.86426
fabF	0	-2.67402	-2.23274	-1.15055	-1.78467
ssaD	0	-1.83413	-2.4945	-0.488961	-1.86984
ssaP	0	-2.25938	-1.7975	-0.0765423	-1.79247
ssaT	0	-2.65044	-2.64679	0.127755	-1.49437
znuB	0	-3.52025	-1.0668	0.111692	-1.26279
STM474_RS09500	0	-2.91813	-1.90562	-0.257031	-1.81201
flhB	0	-2.24658	-2.38887	0.0738538	-0.402645
cheZ	0	-2.98501	-2.57857	-1.2261	0.728574
STM474_RS09785	0	-3.35677	-1.36294	0.173486	-1.39533
fliF	0	-3.01852	-1.79911	-0.0484485	-1.6654
fliG	0	-2.6423	-2.11242	0.0474516	-0.283793
fliH	0	-3.46823	-1.66133	-0.0147445	-1.31884
fliI	0	-3.96991	-1.63098	-0.0892343	-0.793654
fliK	0	-2.64447	-1.79873	-0.0827563	-2.08655
fliM	0	-2.96956	-2.68714	-0.149004	-0.419367
fliO	0	-3.02206	-1.97133	0.114262	-0.617217
nuoK	0	-2.97587	-2.85996	-0.913921	-1.85831
nuoI	0	-1.78385	-3.2919	-0.643509	-1.68518
nuoE	0	-2.70164	-2.59705	-0.798183	-1.79483
ptsJ	0	-1.75792	-1.89966	-0.627796	-0.738754
prgH	0	-2.40327	-2.57131	-0.608981	-1.32542
spaK	0	-2.75272	-0.0799802	0.0464587	-1.9488
STM474_RS15060	0	-3.88249	0.43782	0.610695	-1.25159
STM474_RS17560	0	-3.05329	-0.384633	-0.0307846	-0.618726
rfaY	0	-1.37337	-1.09341	-0.727779	-0.789374
uvrD	0	-2.07791	-1.96467	-1.24637	-0.715861
hslU	0	-1.62452	-2.53001	-1.15494	-1.0784
STM474_RS21745	0	-2.99946	-0.68829	0.856675	-1.73174
rnr	0	-3.39159	-0.89546	-0.165718	-0.59888
uxuR	0	-1.92761	-2.66127	-0.501516	-1.75535
deoB	0	-2.22882	-2.06682	-0.58818	-2.00779
serB	0	-2.52428	-1.95632	-0.579694	-1.62285
carA	1	-0.0804421	-4.57858	-2.28228	-3.58211
carB	1	-2.155	-3.89555	-1.65111	-4.44207
rsmA	1	-2.66292	-4.40707	-1.66181	-3.77414
cra	1	-2.44933	-3.39348	-0.674957	-3.52783
STM474_RS02250	1	-1.90398	-2.59619	-2.11473	-3.48045
STM474_RS03690	1	-2.3592	-3.62778	-2.21366	-2.96533
phoQ	1	-1.50074	-4.50059	-1.39027	-2.85847
phoP	1	-2.82116	-5.27407	-2.36596	-3.56845
STM474_RS08670	1	-3.43602	-5.00797	-0.251422	-4.13196
nuoN	1	-2.62573	-2.4292	-1.74363	-3.43588
nuoM	1	-1.13709	-2.84099	-0.997492	-4.37224
nuoL	1	-2.96495	-2.63619	-1.27181	-3.92757
nuoF	1	-2.40717	-2.3852	-1.80916	-4.28474
sixA	1	-2.80913	-1.68709	-1.57288	-3.86283
ndk	1	-2.55447	-4.9106	-1.88087	-2.78935
iscR	1	1.01443	-3.92863	-2.7562	-3.73525
STM474_RS13810	1	-0.640238	-5.4687	-2.66294	-3.0292
ubiI	1	-1.45702	-3.90033	-3.09051	-4.72729
exbB	1	-2.58103	-4.05916	-0.903334	-3.91923
aroE	1	-1.31821	-3.7416	-2.07692	-4.04187
aroB	1	-2.39801	-3.67092	-1.00114	-4.91763
ridA	1	-1.56554	-4.32789	-3.77203	-4.66141
rapA	2	-2.05631	-1.36654	-1.67934	-1.32244
tgt	2	-1.31487	-3.06108	-1.77593	-1.74078
cyoB	2	-1.26236	-0.661066	-1.90355	-0.325295
STM474_RS02350	2	-1.28932	-1.75811	-1.28284	-0.13109
STM474_RS02355	2	-0.879259	-1.86961	-1.40345	-0.681015
STM474_RS03380	2	-1.10684	-0.17748	-2.8029	-3.11498
nagB	2	-2.14593	-0.413164	-1.06938	0.0517752
pgl	2	-0.881906	-0.648434	-2.6395	-1.25503
STM474_RS07225	2	-2.19455	-1.92566	-2.35339	-2.44949
STM474_RS08500	2	-1.80708	-0.619902	-1.50056	-0.961159
fadR	2	0.124943	-3.48706	-2.41527	-0.466162
STM474_RS11645	2	-0.845687	-3.23611	-2.47662	-1.22804
STM474_RS12155	2	-1.91609	-0.891373	-1.13063	-0.967778
rseC	2	-1.88589	-2.86927	-2.40128	-2.06581
rseB	2	-1.05123	-0.91713	-1.77776	-0.822919
srmB	2	-1.68856	-2.99462	-2.5807	-2.02544
gshA	2	-2.76604	-2.81138	-2.41628	-1.89897
recJ	2	-2.28408	-1.14675	-1.81789	-0.754571
gshB	2	-1.37472	-2.95687	-1.45663	-2.3312
kdsC	2	-1.1095	0.369047	-2.36709	-1.82106
rapZ	2	-3.19585	-0.932548	-2.31476	-2.29715
prlC	2	-0.603525	-2.40082	-1.6661	-0.0513687
mtlD	2	-1.97413	-1.733	-1.58534	-1.80199
spoT	2	-2.11303	-0.787255	-1.3966	-2.01811
yidD	2	-1.97076	-1.38414	-2.68131	-1.87089
gppA	2	-1.97739	-0.259653	-2.05246	0.132574
wecA	2	-0.85178	-1.93991	-1.98858	-1.28492
hemX	2	-1.03236	-1.48696	-2.78165	-1.33967
glnG	2	-2.10275	0.195121	-3.40263	-1.27012
glnL	2	-3.36512	-0.120502	-2.9339	-3.46827
hslV	2	-0.752427	-1.81405	-1.8873	-0.613835
nsrR	2	-1.27955	-1.58749	-1.85892	-1.37958
mog	3	-1.42497	-0.522021	0.000762303	-4.18322
proA	3	-3.06456	-1.65917	-0.575932	-5.14336
entA	3	-1.11605	0.150353	0.323408	-5.59594
ahpC	3	-1.00075	-0.201462	-1.12478	-4.39399
sdhC	3	-0.473787	-1.35339	-1.36152	-4.78981
STM474_RS05805	3	-1.80722	-1.58597	-0.249177	-4.28774
pspE	3	-0.272653	0.05358	-0.102805	-4.42793
STM474_RS09025	3	-1.85216	-0.238301	0.181875	-3.84471
maiA	3	0.135131	0.365883	0.211591	-4.22945
arnE	3	-1.00709	-0.0573737	0.107096	-3.70042
nuoB	3	-2.573	-1.8845	-0.675061	-4.40541
xseA	3	-2.07459	-0.33963	-0.260768	-3.09322
hypC	3	-2.69607	0.614577	-0.081495	-3.84134
STM474_RS14840	3	-1.68699	-0.539232	-0.423721	-2.95557
grxC	3	-0.485048	-1.06091	0.195335	-5.34835
pstS	3	-2.50354	-1.1661	-0.3312	-4.97193
fre	3	-2.02834	-1.48479	-0.849737	-4.23945
purD	3	-2.01896	-0.620222	-0.356992	-3.5022
frdD	3	0.874099	0.569954	-0.382926	-5.76075
thrC	4	-0.720444	-1.58309	-0.466389	-1.16044
degP	4	-0.705104	-0.494627	-0.881364	-0.600722
brnQ	4	-0.51696	-0.300949	-1.13304	-0.619541
cyoA	4	-0.949766	0.0492721	-1.30094	-0.390794
hupB	4	0.623129	-0.703016	-2.50011	-1.93052
STM474_RS02340	4	-0.00838631	-0.573911	-1.25106	-0.590947
STM474_RS02420	4	-0.177489	-0.682836	-0.790153	-0.172842
STM474_RS02525	4	1.45159	-0.333506	-0.946271	-0.410135
STM474_RS02955	4	-0.26968	-0.706597	-0.720595	-0.269451
fes	4	-0.0765898	-1.05981	-0.933674	-0.815237
corC	4	-0.740452	-0.0926359	-0.651506	-1.67694
modE	4	-1.07889	-0.169371	0.0977425	-1.74674
deoR	4	-0.348904	-0.653185	-0.816519	-0.069974
STM474_RS05265	4	0.0297672	-0.498523	-0.680019	0.0776411
hpaA	4	0.442725	-0.501636	-0.691704	-0.233973
ndh	4	-0.845173	-1.16037	-0.568843	-1.00139
potD	4	0.0815531	-0.453249	-1.04729	-0.399309
potB	4	0.957201	0.226672	-1.52383	-1.06323
potA	4	0.172144	-0.229154	-1.14251	-0.379128
STM474_RS06915	4	-1.40728	-0.619361	-0.235117	-1.50691
sseF	4	-0.330148	-0.57623	-0.0863854	-0.919442
STM474_RS07850	4	0.691615	-0.667636	-2.5908	-0.750901
tpx	4	0.0287618	-0.943746	-0.835463	-0.298069
tyrR	4	1.61575	-1.00982	-1.7372	-0.77103
STM474_RS08610	4	-0.225324	-0.439194	-0.129181	-1.2163
STM474_RS10595	4	-0.52811	-0.797976	-0.936431	-1.17673
sbcB	4	-0.209443	-0.845266	-1.20808	-0.589386
STM474_RS11045	4	0.389699	-0.539899	-0.205048	-0.829612
sanA	4	-0.0945647	-0.829925	-1.5234	-0.84158
sseL	4	-1.12583	-0.622084	-0.110492	-1.39427
flk	4	-0.185078	-0.716374	-0.468643	-0.122269
purL	4	-1.00625	-0.884189	-0.612913	-1.06308
iroC	4	0.22766	-0.480456	-0.846579	0.020445
sitB	4	-0.612669	-0.678362	-0.695138	-1.36006
sitC	4	-0.648702	-0.296423	-0.91219	-0.515283
invH	4	-0.971105	-0.374946	0.0119452	-1.29856
STM474_RS15330	4	-0.456081	-1.09821	-0.234944	-1.22974
pepP	4	0.0661412	-0.206589	-0.620854	-1.39409
STM474_RS15870	4	-0.430195	0.0138267	-0.844722	-0.716458
STM474_RS16040	4	-1.05226	-1.16878	-0.764442	-1.28451
hemW	4	-0.14213	-0.48166	-0.627211	-1.15192
cpdA	4	0.734123	-1.07448	-1.39648	-0.193403
STM474_RS16485	4	-0.116536	-0.595765	-0.557231	-0.179913
STM474_RS16620	4	-0.149545	-0.719332	-0.550696	-0.688749
rsmI	4	-0.803457	-0.678488	0.00665233	-1.14246
yhdP	4	-0.676331	-0.804135	-0.531279	-1.29195
mrcA	4	-0.257085	-0.809151	-0.900199	-0.426778
hslO	4	0.127776	-0.678619	-0.74893	-0.80577
STM474_RS19380	4	-0.501675	0.318566	-0.715852	-1.39195
recF	4	-1.1457	-0.264907	-0.865549	-1.2304
hdfR	4	-0.679317	-0.821004	-0.260297	-0.914376
maoP	4	-0.641305	-0.698423	-0.323773	-1.50537
wzzE	4	0.301666	-0.498513	-0.689962	-0.0125082
hemY	4	0.586557	-0.8419	-1.47278	-0.202257
typA	4	-0.988922	-0.376654	-1.09196	-0.62509
zur	4	-0.524794	-0.430831	-0.664031	-1.11269
dusA	4	-0.758136	-0.176047	-0.72094	-0.756003
mutL	4	-0.000347492	-0.484405	-0.0953367	-0.786528
pepA	4	-1.08698	-0.0479079	-0.535137	-0.940174
rsmC	4	-0.172025	0.0510225	-0.348553	-1.39119
thrB	5	-0.758976	-1.76887	-0.752377	-0.341846
tal	5	0.443022	-1.24833	-0.820838	-0.200361
nhaA	5	-0.106296	-2.20074	-0.433662	0.486937
djlA	5	-0.1765	-0.970098	0.399385	-0.31006
queA	5	0.551738	-1.61509	-0.803682	0.222732
thiI	5	-1.2	-1.14337	-0.604729	0.030473
ppiD	5	0.27456	-1.35731	0.776596	-0.865412
miaB	5	0.517441	-1.24463	-0.615419	0.554616
sdhA	5	-0.424443	-0.878051	-0.176348	-0.137182
galK	5	-0.0580968	-0.474808	0.346277	0.232752
rimK	5	0.0857579	-0.852796	-0.38041	-0.303995
aspC	5	0.735957	-3.11683	-0.568621	-0.488796
pncB	5	-0.677947	-1.48121	-0.933973	-0.277056
matP	5	0.63173	-1.75079	-0.521697	0.171422
yccS	5	0.472707	-0.584359	-0.770777	0.593999
yccA	5	0.105159	-1.35506	-0.25995	0.231743
putP	5	0.104417	-0.567294	-0.0792416	0.429696
STM474_RS05550	5	0.0385486	-0.603418	-0.0743133	0.54488
flgJ	5	-0.947787	-1.59898	0.41974	-0.566776
STM474_RS06395	5	0.298407	-0.460319	-0.589926	0.707691
sppA	5	0.358899	-1.35073	-0.64406	-0.368367
STM474_RS06905	5	-0.451443	-0.959693	-0.938389	1.25042
STM474_RS07095	5	-0.570894	-0.960647	0.683249	-0.315861
slyB	5	1.23216	-3.38555	-1.1193	0.307306
STM474_RS07970	5	-0.310352	-0.771187	-0.264832	-0.123098
uspE	5	0.0170575	-0.880599	0.0683976	0.18691
STM474_RS08325	5	0.178483	-0.749731	-0.855632	0.568521
cysB	5	0.37776	-2.58544	-0.107016	-0.388053
sohB	5	-0.719916	-0.955762	-0.61466	-0.46054
cls	5	-0.46988	-1.70715	-0.147281	-0.000533947
kdgR	5	-0.101584	-1.35422	-0.19239	0.84196
htpX	5	-0.154954	-1.53029	-0.62527	0.140946
rsmF	5	0.920987	-1.09431	-0.745123	0.646561
tyrP	5	0.0992935	-1.365	-0.393381	0.271104
uvrC	5	-0.423099	-0.715627	-0.469688	-0.218386
rfbA	5	0.365577	-2.08676	-0.511212	0.732933
apbC	5	-0.712624	-1.34917	-0.306076	0.0700008
STM474_RS11155	5	0.0582918	-1.62472	-0.131885	-0.488489
STM474_RS11875	5	-0.412841	-0.50492	-0.141555	-0.546214
STM474_RS12035	5	-0.360177	-1.94637	-0.526625	0.526945
purF	5	-0.499506	-1.11419	-0.714361	-0.619524
mlaA	5	-0.116249	-1.47377	-0.283523	0.449011
ppk1	5	0.515189	-1.9553	-0.859821	-0.705351
clpB	5	-0.563658	-1.18	-0.354723	0.472307
recN	5	-0.881139	-1.61593	-1.678	0.46785
luxS	5	-0.734616	-1.31189	-1.02896	1.5724
srlR	5	-0.300686	-1.16691	-0.999481	1.14099
sitA	5	0.0706395	-0.763692	-0.616453	0.759326
sitD	5	-0.602576	-0.832278	-0.811392	-0.324864
prgK	5	-1.3459	-1.2487	-0.132322	0.664994
hilD	5	-0.53517	-1.35312	-0.0249162	0.840683
sicA	5	-0.137989	-0.809849	-0.716587	0.179746
spaO	5	-0.698174	-0.848821	-0.20188	0.0950935
invE	5	-0.518962	-0.598391	-0.133702	-0.334126
galR	5	0.253883	-1.2856	0.742021	-0.0483976
zapA	5	0.61563	-2.97841	-0.541141	0.852136
speB	5	-1.31173	-1.08867	-1.98227	0.818996
STM474_RS16050	5	-0.192356	-0.721239	-0.502411	0.263351
STM474_RS16350	5	-0.402185	-0.395997	0.853693	-0.102251
STM474_RS16480	5	-0.417407	-0.717792	-0.375454	-0.0502526
nlpI	5	-0.582148	-1.18871	-0.546538	-0.506628
ibaG	5	-0.545003	-1.41152	-1.06435	-0.5273
mlaC	5	-0.729895	-1.23227	-0.126567	-0.400711
mlaD	5	0.00383763	-0.955243	-0.122863	0.0494523
mlaE	5	-0.588838	-1.81696	-0.309276	-0.425252
zntR	5	-0.0811487	-2.58393	-0.604409	0.259523
glpG	5	-0.222175	-0.683109	-0.0998489	0.0630267
zntA	5	-0.164237	-3.01747	-0.605106	0.190149
STM474_RS18820	5	-1.09622	-1.10358	-0.258081	-0.4152
dsdA	5	0.0900377	-0.749886	-0.234719	-0.197977
rsmG	5	-0.400782	-0.687366	-0.471047	0.376231
rmuC	5	-0.128326	-0.483534	0.113313	0.321614
metB	5	-0.225454	-1.00325	0.0977924	-0.127464
argE	5	0.212829	-1.37335	-0.259715	0.187995
argH	5	0.010289	-0.909892	0.00963592	0.555822
iclR	5	-0.041126	-0.756099	-0.22587	0.569016
aspA	5	0.412411	-1.92918	-0.497784	-0.430508
hflK	5	-0.613022	-1.39566	0.859425	-0.885251
argF	5	-0.972431	-1.36696	-0.46102	0.0903665
deoD	5	-1.02392	-1.82086	-0.0887185	0.318291
nadR	5	-0.561073	-0.930763	0.138763	0.358105
robA	5	-0.349847	-0.920057	-0.0551569	-0.643905
STM474_RS00070	6	0.241154	-0.214927	0.318846	-1.68891
STM474_RS00420	6	1.89984	-0.0582865	-1.01627	-3.14584
STM474_RS00835	6	-0.0741086	-1.37558	-0.191076	-1.53102
speD	6	1.06143	0.199915	-0.0434575	-1.06246
tssJ	6	0.358094	0.300936	-0.107235	-2.18687
STM474_RS02230	6	1.47778	-1.24139	-0.140124	-1.10544
STM474_RS04010	6	1.17504	0.17955	0.0077022	-1.58115
STM474_RS05565	6	0.856506	-0.496531	-0.246852	-0.627437
cedA	6	0.862246	-0.241878	-0.529243	-1.77023
sufC	6	1.79939	-0.968596	-0.46764	-2.74607
STM474_RS06860	6	1.2408	-0.495876	-0.207654	-0.943444
pntA	6	0.887841	-0.293403	0.0345642	-0.761489
trpD	6	0.606044	-0.626745	-0.479271	-1.1957
STM474_RS08910	6	0.755357	-1.2574	0.293951	-0.892439
znuC	6	0.0494924	-0.617273	-0.0234055	-2.5188
tcyL	6	0.810539	0.276163	0.113405	-0.868128
fliZ	6	1.09442	-1.63903	-0.0274588	-1.43246
pduA	6	-0.896567	-0.520597	-0.0718397	-2.90457
asmA	6	0.799836	-0.157847	0.21304	-0.656507
STM474_RS11805	6	1.07232	-2.15175	-0.171704	-1.08958
cvpA	6	0.502848	-1.40759	-0.0139713	-1.25298
STM474_RS12315	6	-0.048038	0.243669	0.0401443	-3.17325
recO	6	0.890144	-0.556339	-0.855658	-0.905534
sdaC	6	0.466529	-1.10002	-0.280051	-0.836091
STM474_RS16035	6	0.786732	-0.711653	0.16279	-0.585201
STM474_RS16230	6	0.412122	-1.20882	-0.413032	-1.89673
sspB	6	0.344905	-1.69094	-0.126179	-1.43551
STM474_RS17820	6	-0.0437321	-0.15239	-0.16666	-1.77469
bcsF	6	0.561884	0.735725	0.250049	-2.25046
STM474_RS18845	6	-0.330065	0.342534	0.410163	-1.44317
STM474_RS18895	6	-0.158349	0.312276	0.204254	-1.96431
gltS	6	0.851244	-0.69285	-0.07731	-0.531985
yidZ	6	0.580167	-0.129336	0.0385832	-1.05692
rbsD	6	0.80263	0.0972646	0.0331165	-0.931313
STM474_RS23160	6	0.079222	-0.0498391	-0.252083	-1.97164
mntS	6	1.47474	-0.865766	-0.13627	-2.55958
citG	7	-0.0618108	0.0472403	0.189438	1.44957
fixX	7	0.443479	0.415553	0.706538	1.5513
ilvI	7	0.373022	0.186065	0.129533	1.18801
STM474_RS01070	7	-0.024602	-0.00522279	0.071543	1.00197
rnhB	7	0.232621	0.486482	0.457125	1.89061
STM474_RS01535	7	0.344329	0.367044	0.0527498	1.45209
STM474_RS01615	7	-0.152421	0.386539	0.107899	0.878771
prpR	7	-0.371344	0.361667	0.0541717	0.48784
STM474_RS02100	7	-0.175035	0.324879	0.0381894	0.960717
phnW	7	0.780622	0.276247	-0.051831	2.05829
fadM	7	-0.644687	0.671193	0.121364	1.07526
STM474_RS02385	7	0.395423	0.0352988	0.0576981	1.65473
htpG	7	-0.300896	-0.423854	0.0881689	0.953947
fetA	7	-1.41236	-0.198645	0.0860928	0.957343
allS	7	-0.467153	0.622649	-0.140258	1.26601
STM474_RS02700	7	0.560421	0.317281	-0.0406021	1.39815
entS	7	0.368043	0.194968	-0.712486	0.551636
cstA	7	0.468643	0.31272	0.0272959	1.86975
STM474_RS03045	7	0.165186	-0.261012	0.174087	1.14708
crcB	7	0.0660177	0.328605	-0.421393	1.18351
STM474_RS03530	7	0.0862562	-0.0608328	-0.424437	1.06792
potE	7	-0.245402	0.038858	0.087525	1.10586
kdpD	7	0.546983	0.154682	0.101122	1.55946
nadA	7	0.0901747	0.0543623	-0.238962	1.40305
ybiO	7	0.0535139	0.165409	-0.0728157	1.21781
ybjG	7	-1.19849	-0.212602	-0.183596	1.05281
potH	7	0.372451	-0.357954	-0.675299	1.3173
STM474_RS04520	7	0.103745	-0.0458317	-0.325933	1.96113
STM474_RS04525	7	0.332979	-0.711307	-0.168748	0.892377
aat	7	0.418548	-0.0103329	0.31508	1.49249
ldtD	7	0.237945	0.277204	-0.826221	0.740439
STM474_RS04845	7	0.0751212	-0.263234	0.683481	0.978408
rlmI	7	0.373513	-0.651959	0.262979	0.934704
rutR	7	-0.12642	-0.00639153	-0.313337	0.934136
STM474_RS05595	7	0.000266853	0.266898	-0.20388	0.939904
STM474_RS05735	7	-0.367022	0.024471	-0.789823	1.02133
mfd	7	-0.195152	-0.705523	-0.922856	0.851542
STM474_RS06250	7	0.222684	0.126442	-1.25152	1.22247
selD	7	0.550673	0.0363192	-0.13116	1.99632
topB	7	0.0715733	0.232654	-0.741276	1.47685
STM474_RS06665	7	-0.515732	-0.799355	0.389413	1.74528
sufB	7	0.202544	-0.518867	-0.0813826	0.80322
STM474_RS07150	7	0.100756	-0.294148	0.0837462	0.854237
gstA	7	0.574069	-0.518864	-0.102296	1.34206
ydgT	7	0.113317	-0.139718	-1.45698	0.200315
osmX	7	0.0699236	-0.0059195	-0.0509158	1.58575
marR	7	0.647753	0.183889	-0.105915	1.52751
STM474_RS07600	7	0.881081	-0.347451	-0.890142	1.38041
cybH	7	0.0564888	0.294033	-0.101545	1.27639
steA	7	0.183142	-0.606103	-0.102856	1.2117
STM474_RS07945	7	0.0890091	-0.473494	0.211985	0.615867
patD	7	0.604073	0.205264	0.0204701	1.60934
tehB	7	0.469441	-0.154741	0.289513	1.39153
STM474_RS08045	7	0.222685	0.289655	0.0892621	1.3845
narH	7	0.402735	-0.230889	-0.136326	1.10785
narX	7	0.532058	0.546186	0.205724	1.19196
STM474_RS08940	7	-0.323448	-0.229199	-0.0467033	0.913081
sdaA	7	-0.136546	-0.504058	-0.709659	1.05626
copD	7	0.176	-0.171357	-0.0553741	1.7383
ftnA	7	-0.485774	-0.013496	0.103819	1.00101
STM474_RS09990	7	0.540302	-0.304758	0.543325	1.75788
cbiG	7	0.266675	-0.0583634	-0.487824	0.700799
pduG	7	0.291727	-0.111178	0.148855	1.52337
wzxC	7	0.161274	-0.0928012	-0.0029367	1.40838
STM474_RS11010	7	0.69742	-0.105958	0.146097	1.47543
dusC	7	0.228778	0.150912	-0.193685	0.807396
STM474_RS11175	7	0.401803	0.261341	0.258171	1.24225
STM474_RS11420	7	0.0195168	-0.278306	-0.0304492	1.25374
nudI	7	0.236082	0.131536	0.262972	1.49179
menE	7	0.461251	0.00399482	-0.15809	1.93729
STM474_RS12095	7	0.387512	0.128585	0.0306507	1.48484
STM474_RS12105	7	0.00160496	0.129109	-0.0504052	1.00115
STM474_RS12110	7	-0.115085	0.0646127	0.0765662	1.1075
STM474_RS12220	7	0.162899	0.40886	-0.360603	1.19533
smrB	7	0.143684	-0.0487336	-0.169719	1.51999
cysA	7	-0.167931	0.266024	0.213235	0.878515
ppx	7	-0.331471	0.383286	-1.24844	0.60869
trmG/rlmN	7	-0.516692	-0.346207	-0.0898665	0.642679
dmsB	7	-0.0599678	0.111442	0.131722	1.00292
STM474_RS13150	7	-0.125621	0.311363	-0.218695	1.11885
STM474_RS13170	7	-0.0999409	-0.0556858	0.254276	1.23497
STM474_RS13465	7	0.324565	-0.326383	-0.0276547	0.973908
pheA	7	-0.109197	0.269441	-0.179699	1.16959
STM474_RS14060	7	-0.207404	0.315078	0.109251	0.530077
STM474_RS14375	7	-0.343456	-0.179731	-0.0168512	0.825435
STM474_RS14405	7	-0.565251	-0.390662	-0.0798094	0.326919
emrB	7	0.693094	0.00480904	-0.648526	0.776126
recX	7	-0.213885	-0.0321811	-0.0913943	1.80818
hycC	7	-0.489125	0.425846	0.07973	0.986362
sipC	7	-0.753825	-0.316362	-0.222338	0.762897
rlmD	7	0.0230605	0.122574	0.0407735	0.858481
csdA	7	0.0608617	0.174767	-0.271418	1.55811
STM474_RS15500	7	0.272957	0.406419	-0.129772	2.10487
STM474_RS15505	7	-0.239412	0.285226	-0.00559991	1.13295
kduI	7	-0.170329	0.140165	0.0588781	0.722402
STM474_RS16030	7	-0.285996	0.622079	0.0390329	0.802044
ftsP	7	-0.380693	-0.277165	-0.535227	0.803927
plsY	7	0.00698723	-0.684383	0.77197	1.76492
sstT	7	0.248227	0.276466	0.0319039	1.70595
STM474_RS16725	7	0.285409	0.698132	-0.406751	0.754417
STM474_RS16795	7	-0.221623	0.0575141	-0.104136	1.27453
STM474_RS17345	7	0.153475	0.0541314	-0.0844629	0.969676
msrP	7	-0.414947	0.430632	0.229715	1.11718
nudE	7	-0.752431	0.110858	-0.190546	1.02253
rtcB	7	-0.139752	0.00245175	-0.0304692	1.04064
STM474_RS18290	7	-0.0712027	0.00625734	-0.217469	1.08654
bcsZ	7	-1.47116	0.0875506	0.33717	1.50075
STM474_RS18930	7	-0.563122	0.0448259	0.113681	1.22159
STM474_RS19050	7	-0.539842	0.424399	0.219891	0.861785
STM474_RS19100	7	-0.982891	0.0198343	-0.0212501	0.759607
yidA	7	-0.843371	0.502291	0.0122854	1.05965
atpI	7	-0.0708523	-0.482475	0.563549	0.811311
viaA	7	0.00474681	0.0987199	0.159669	1.18761
rffG	7	-0.110804	-0.213889	0.221192	0.764429
rhaR	7	-0.154372	0.101762	-0.0589133	0.829109
glpK	7	0.195421	0.435629	-0.408806	0.979458
STM474_RS21000	7	0.413119	-0.0849985	-0.602112	0.968238
ftsN	7	1.05514	-0.442143	-0.652209	1.02333
STM474_RS21365	7	0.387952	0.533877	0.0109728	1.09701
rsd	7	-0.296876	0.311551	0.218188	0.690725
zraP	7	0.403612	0.478606	0.395553	1.47977
metA	7	-0.230832	-0.82101	0.19934	1.54744
STM474_RS21680	7	0.543753	0.353542	0.0554504	1.41492
malF	7	-0.0168233	0.211008	0.139274	1.20289
dinF	7	0.195586	0.192036	-0.327699	0.667476
STM474_RS21925	7	0.043933	0.144998	0.0794338	1.24817
nrfC	7	-0.589568	0.487689	-0.115768	1.03029
cycA	7	0.0773172	0.174405	-0.203743	0.907453
STM474_RS22615	7	0.05024	0.0106109	0.372619	1.47997
STM474_RS22650	7	-0.649353	-0.036265	-0.0791801	1.04365
mpl	7	-1.14077	-0.223157	-0.0187296	0.642071
STM474_RS22820	7	-0.1401	0.314206	0.0947739	1.14721
STM474_RS22900	7	-0.00654657	0.260079	-0.0839392	1.17219
STM474_RS22920	7	-0.213869	0.514355	-0.092769	1.06836
trpS	7	0.113401	-0.264472	0.284773	0.633997
STM474_RS23230	7	-0.112057	-0.251669	0.749367	0.771882
STM474_RS23325	7	0.649334	0.0331	0.0499118	1.58337
STM474_RS23555	7	0.307856	0.191848	0.164701	1.12211
STM474_RS00390	8	-0.799818	0.597838	0.210537	0.772716
rluA	8	-0.745097	0.320536	-0.0178941	0.44415
thiP	8	0.0189493	0.812584	0.0251062	0.294764
sgrR	8	0.204754	0.479592	0.0437598	-0.259107
rof	8	-0.796252	0.0194736	-0.202189	0.221024
tssH	8	0.0266363	0.380776	0.200465	0.077076
STM474_RS01475	8	0.239596	0.329513	0.102843	0.497001
stbD	8	0.0609599	0.133192	0.486996	0.155613
cydB	8	-0.652387	0.580057	-0.0460654	0.00565075
STM474_RS01910	8	0.248469	0.309569	0.183285	0.372602
malZ	8	0.352206	0.369457	0.118114	0.395894
STM474_RS02380	8	-0.648505	0.669372	-0.303436	0.058288
STM474_RS02440	8	0.243054	0.420333	0.158789	0.174196
STM474_RS02510	8	-0.460085	0.56408	-0.0883852	0.442233
allE	8	-0.568877	0.0737254	-0.165088	0.698892
STM474_RS04530	8	0.102078	0.696959	0.148832	0.239168
STM474_RS07385	8	-0.190691	-0.253514	-0.503125	0.238392
osmY	8	0.0520088	0.785185	-0.215876	0.151315
ogt	8	-0.394697	0.661435	-0.423669	0.43373
oppB	8	0.171365	0.670796	0.0214043	0.055182
pduQ	8	-0.438076	0.759134	-0.446326	0.830663
pduX	8	-0.147022	0.623406	0.0912136	0.206647
STM474_RS11150	8	0.125831	0.382317	0.159881	0.638967
STM474_RS11195	8	0.292863	0.672325	0.199603	0.202308
fadL	8	-0.448132	0.659961	0.314965	-0.205779
glk	8	-0.447865	-0.1175	-0.732165	-0.144063
STM474_RS12385	8	0.0861712	0.675964	-0.168959	0.136736
dtpD	8	-0.0355874	0.44781	0.212957	-0.0646955
STM474_RS13195	8	-1.34283	0.39221	-0.288702	0.276488
STM474_RS14370	8	0.016648	-0.178126	-0.57294	0.277995
srlA	8	-0.0708478	0.591622	0.30977	0.529658
norV	8	-0.0509414	0.496059	0.310004	-0.0516275
hypF	8	-0.124145	0.392236	0.483588	0.654313
hycE	8	-0.176919	0.481784	0.203342	0.355211
sipA	8	0.086484	0.331151	0.113992	0.405723
invA	8	-0.746402	0.0676738	-0.224552	0.415669
STM474_RS15120	8	0.150998	0.501297	0.149068	0.296403
cas1e	8	-0.28859	0.556308	-0.00107627	0.351722
cas7e	8	0.0839052	0.563187	0.0991074	0.263033
cysJ	8	0.386407	0.594777	0.232698	0.543957
gudP	8	0.333297	0.519018	0.0490907	-0.0706047
ptrA	8	-0.570293	0.292502	-0.131714	0.483655
kduD	8	0.218496	0.706923	0.00433245	0.332923
gcvT	8	-0.473266	0.119327	0.412495	0.136474
STM474_RS15860	8	-0.00132722	0.498031	-0.0313159	0.465116
STM474_RS16160	8	-0.63073	0.528415	0.232866	0.5531
STM474_RS16200	8	0.0995155	0.526344	-0.00614217	0.5575
STM474_RS16220	8	-0.192762	0.744254	0.132021	0.38134
uxaC	8	0.0273731	0.486222	0.0853767	-0.0511057
hybA	8	-0.0930639	0.583844	0.170666	0.475098
STM474_RS16325	8	-0.822827	1.38249	0.464127	0.622043
STM474_RS16355	8	-0.446994	0.638661	0.325297	0.178458
STM474_RS16375	8	-1.15286	0.617777	0.0300203	-0.0727605
glnE	8	-0.322139	0.100899	-0.277958	0.437317
STM474_RS16675	8	-0.56117	0.0663412	0.0305493	0.083573
STM474_RS16735	8	-0.3064	0.371953	0.232526	0.217753
tdcG	8	0.058073	0.494609	-0.180491	-0.0907076
tdcA	8	-0.72983	0.0759691	0.441288	-0.116586
truB	8	-0.558611	0.00522146	-0.522097	-0.1399
STM474_RS17195	8	-0.219955	1.23778	0.174158	0.535478
gltB	8	0.115438	0.716267	0.139442	0.462255
STM474_RS17215	8	0.185162	0.622416	-0.0780881	-0.161153
aaeB	8	0.256233	0.383633	-0.0316583	0.100319
tldD	8	-0.157701	-0.103025	-0.31127	0.398355
csrD	8	-0.485087	0.483344	-0.721347	0.224437
STM474_RS18010	8	-0.65825	0.188815	0.49422	0.372337
glgC	8	0.0601218	0.335539	0.223603	-0.0485995
glgB	8	0.20715	0.163165	0.329988	0.390508
STM474_RS18320	8	0.038995	0.899651	0.0945989	-0.116129
panM	8	-1.41006	0.425594	-0.2392	0.224424
STM474_RS18435	8	0.298178	0.717417	0.207865	0.509328
dtpB	8	-0.259744	0.348997	0.641106	0.154584
STM474_RS18565	8	0.07263	0.733476	0.153901	0.190144
yhjD	8	-0.422775	0.13876	-0.58128	-0.0400304
STM474_RS18610	8	-0.454878	0.527891	0.0780071	0.192297
STM474_RS18615	8	0.332771	0.131373	0.393804	0.61411
dppF	8	0.371094	0.387985	0.407779	0.412681
STM474_RS18790	8	0.165155	0.272954	0.521552	0.558562
STM474_RS18875	8	0.0843364	0.143828	0.272793	0.304232
avtA	8	0.0546749	0.345592	0.169933	0.46288
STM474_RS18970	8	-0.730892	0.427251	0.316765	0.306224
trmL	8	-1.0783	0.342083	0.0632546	0.618897
STM474_RS19045	8	-0.206186	0.487882	0.132872	-0.0730444
kbl	8	-0.475963	0.297581	-0.330522	0.33348
STM474_RS19255	8	0.218468	0.607677	0.158707	0.399429
xanP	8	0.101576	0.540367	0.243829	-0.00219938
STM474_RS19405	8	0.118234	0.255608	0.299009	0.499401
uhpA	8	0.231353	0.503365	0.137717	-0.0714039
STM474_RS19515	8	-0.0771446	0.364848	0.364266	0.265748
fucP	8	0.134133	0.15883	0.268292	0.17954
emrD	8	0.106886	0.63185	0.0276134	0.0801681
STM474_RS19565	8	-0.126601	0.288626	0.351978	0.244863
STM474_RS19825	8	-0.144887	0.872888	0.42854	0.0207883
asnA	8	-0.628029	0.345746	-0.290007	-0.112646
STM474_RS20075	8	-0.32097	0.513027	0.175449	0.324597
STM474_RS20100	8	-0.0817484	1.24198	0.208521	-0.0999337
pldA	8	0.448174	0.549828	0.191422	0.219346
recQ	8	-0.277552	0.346012	-0.332281	0.22562
STM474_RS20375	8	-0.105962	0.21162	-0.529645	0.341007
STM474_RS20390	8	0.0300025	0.964558	0.0300654	0.00427605
STM474_RS20640	8	0.0423547	0.458061	0.182866	0.137517
STM474_RS20645	8	-0.435658	0.320291	0.242689	-0.0759796
STM474_RS20775	8	0.109543	0.685943	0.394699	0.581706
fucO	8	-0.806637	0.943767	0.3894	-0.111951
rhaT	8	-0.0169304	0.382282	0.385563	0.0812616
STM474_RS20855	8	-0.131996	0.892123	-0.0610353	0.0397121
fieF	8	0.127397	0.502352	0.271642	0.181603
STM474_RS20890	8	-0.554334	0.642442	0.225793	-0.0340985
STM474_RS20900	8	0.12559	0.361023	0.314604	0.0855782
lsrK	8	-0.462429	0.233958	0.292947	-0.0448101
lsrA	8	0.121353	0.496627	0.14895	0.572966
STM474_RS20975	8	-0.324501	0.111171	-0.547574	0.00626712
menA	8	-0.249989	0.460574	0.151404	0.319059
STM474_RS21090	8	0.209778	0.461126	0.290998	0.38699
STM474_RS21110	8	-0.0473242	0.750285	0.253842	0.597509
STM474_RS21155	8	0.201804	0.412414	0.0909501	0.570056
ppc	8	-0.32031	0.208651	-0.456299	-0.00596557
btuB	8	-0.077755	-0.200854	-0.232193	0.135122
STM474_RS21690	8	-0.382359	0.456631	0.0793776	0.181239
malG	8	0.0579668	0.43547	0.477433	0.408873
malM	8	0.104802	1.1819	0.310035	0.260898
STM474_RS21775	8	-0.0706828	0.481389	0.303152	-0.177058
tyrB	8	-0.239027	0.506386	0.0971188	0.201012
soxS	8	0.532234	0.147836	0.589201	0.445603
STM474_RS21915	8	0.605418	0.171507	0.464516	0.502771
nrfD	8	-0.0244362	0.869833	0.0177923	0.246693
nrfEF	8	0.388094	0.443607	0.08294	0.0445064
eptA	8	0.157231	0.41738	0.123834	0.274562
adiC	8	-0.330826	0.412174	0.106844	0.16128
adiA	8	-0.0410972	0.475	0.0790368	0.592587
melB	8	0.169356	0.316129	0.301252	0.0285503
STM474_RS22120	8	-0.140942	0.925409	0.111875	0.146585
yjeM	8	-0.127561	0.406953	0.0937457	-0.035062
STM474_RS22525	8	-0.0550365	1.05419	0.137831	0.0712975
cysQ	8	-0.834012	0.0196443	0.546436	0.298197
STM474_RS22620	8	-0.078401	-0.132629	0.264945	0.184367
STM474_RS22805	8	0.00750117	0.615576	-0.013705	0.391135
hsdR	8	0.243555	0.339462	0.150416	0.333722
deoA	8	0.637691	0.0847634	0.347589	0.604687
hemL	9	-6.00605	-6.98795	-8.52207	-7.03921
gmhB	9	-5.19445	-8.42967	-8.26317	-5.17576
tolB	9	-6.60666	-7.47649	-7.15935	-6.43843
ihfB	9	-5.85016	-9.85	-7.12968	-5.6894
rppH	9	-6.72042	-8.39644	-7.7032	-6.29961
arcB	9	-4.43116	-10.1793	-9.09694	-4.7844
rfaP	9	-6.43429	-6.38228	-11.1395	-6.36255
miaA	9	-5.2518	-9.68457	-7.40513	-6.47583
rsxD	10	-2.84992	-3.41804	-3.2316	-3.56719
rsxB	10	-2.65422	-3.72842	-3.79175	-1.8627
rsxA	10	-3.38573	-3.53047	-3.62645	-2.37466
lepA	10	-3.37129	-2.26043	-4.57125	-4.46279
STM474_RS13845	10	-2.56256	-2.89579	-3.96105	-2.64409
exbD	10	-2.95841	-1.98964	-4.55283	-3.03214
pnp	10	-3.92281	-2.46262	-3.08065	-3.74032
nfuA	10	-2.58535	-1.9856	-6.15842	-4.69806
pitA	10	-3.25951	-2.55224	-3.37436	-3.18507
gorA	10	-3.59776	-4.92041	-4.25815	-1.69959
cyaY	10	-0.928107	-0.823674	-4.74067	-3.62035
STM474_RS00190	11	1.24072	0.152497	-0.00264485	0.424653
nhaR	11	2.58777	-0.386569	0.103921	0.113416
citS	11	1.52635	-0.0287077	-0.230931	0.716823
araC	11	1.32218	0.194133	-0.044802	0.523571
STM474_RS00860	11	0.796216	0.702661	0.155982	0.605983
STM474_RS01435	11	1.52971	0.0660721	-0.0565035	0.212364
STM474_RS01715	11	2.51246	-0.625343	-0.147398	0.543605
STM474_RS01895	11	1.30823	0.342516	0.212818	-0.0705594
STM474_RS02095	11	1.71581	-0.192847	-0.306707	0.543385
STM474_RS02315	11	3.31141	-0.0264869	-0.032126	-0.39807
STM474_RS03055	11	1.26997	0.0886165	0.0234387	0.501931
citG	11	1.38033	-0.897408	0.239168	0.59865
dpiA	11	1.87103	0.207866	-0.0206905	0.0698063
rlmH	11	1.98886	0.159829	0.594209	-1.63818
ybgI	11	2.96479	-0.14312	0.394142	1.14082
STM474_RS03845	11	1.91329	-0.0845248	0.0969059	-1.54051
bioB	11	1.18583	-0.019724	-0.318954	0.410147
STM474_RS04090	11	1.495	-0.13905	-0.258083	0.367745
hlyD	11	2.45643	-0.0672098	-0.173795	0.431434
glnP	11	1.42187	-0.367901	-0.19069	0.965114
STM474_RS04270	11	2.05909	-0.123855	-0.726944	0.309445
cmoM	11	2.77564	-0.0810516	-0.105904	-0.0217175
STM474_RS04885	11	1.74505	-0.575166	-0.210184	0.290987
pqiC	11	1.3964	-0.196227	0.114433	0.368573
STM474_RS05395	11	1.37674	0.287806	-0.0202154	0.724376
STM474_RS05970	11	2.71825	-0.347365	-0.0659823	-0.486676
rluE	11	1.87936	0.401976	-0.370713	0.373661
astB	11	1.41175	0.00429866	-0.113939	0.545936
tcyP	11	2.27972	-0.555655	0.491107	-0.436132
ttrS	11	1.13396	0.0593632	0.0584173	0.661003
STM474_RS06900	11	2.31282	0.0484233	0.774155	0.747129
pntB	11	1.54797	-0.635088	0.238777	0.581722
bioD	11	1.20432	-0.0565611	-0.00779429	-0.556406
sad	11	2.38585	-0.157972	-0.260438	-0.0740708
bdm	11	2.19913	0.505152	0.69837	0.778128
ansP	11	1.42198	-0.588483	-0.421171	0.651601
STM474_RS07905	11	1.41024	-0.919303	-0.393924	0.120905
STM474_RS08200	11	1.24389	0.0981718	0.117325	0.77235
zntB	11	1.24027	-0.717798	-0.0434193	0.640988
STM474_RS08310	11	2.00796	-0.00385015	0.0585845	-0.197198
ompW	11	2.02189	0.0624912	-0.132207	0.675051
yciA	11	1.36505	0.0978177	-0.190123	-0.235321
adhE	11	1.37916	-0.13471	-0.35827	0.717543
STM474_RS08850	11	1.57634	-0.346608	0.57381	0.699233
purT	11	1.69444	0.402252	0.252344	0.288238
cheB	11	1.743	-0.0231111	1.84365	-0.38946
otsA	11	1.47624	-0.352094	-0.103993	0.566499
uvrY	11	1.71412	-0.646192	1.24191	0.130301
STM474_RS09825	11	1.45766	0.677894	0.128511	0.600464
STM474_RS10010	11	1.45967	-0.0796616	0.376362	0.808342
cobT	11	1.65297	0.0614589	-0.184834	-0.218619
STM474_RS10400	11	1.5348	0.203484	0.0669826	0.0374085
STM474_RS10470	11	1.22164	0.275531	0.408027	0.929666
pduT	11	1.66203	0.211509	0.155375	0.324174
ugd	11	2.38361	-0.797066	0.231903	0.913074
alkA	11	2.38497	0.174558	0.229601	-1.46519
STM474_RS11065	11	1.79394	0.123197	0.418635	0.246323
gtdA	11	1.43585	-0.13369	0.0311862	0.200435
yeiP	11	2.02006	0.16816	0.650039	0.554419
yfaU	11	0.984918	0.0107724	0.217851	0.89199
STM474_RS11865	11	4.95793	0.756993	0.0817715	-0.60912
hisM	11	1.61693	-0.275718	0.236571	0.819898
STM474_RS12185	11	1.78089	-0.310738	-0.100733	0.362468
eutB	11	1.91391	0.566495	0.103561	0.601282
asrC	11	1.08797	0.113197	0.213429	0.67364
glnB	11	1.84767	-0.0960484	-0.885315	0.469649
alaE	11	2.73293	0.163575	0.455929	0.896278
iagB	11	1.56154	0.66101	1.19784	-1.40372
spaP	11	1.54631	-0.834101	0.209737	-0.351097
spaN	11	1.10786	-0.851782	-0.185665	0.761737
invF	11	0.801294	-1.03764	0.0559616	0.928622
STM474_RS15340	11	1.22578	0.165065	-0.15216	0.286219
idi	11	1.23498	0.748231	0.246835	-0.0127061
gcvH	11	1.43524	0.194313	0.301928	0.0725846
mltC	11	1.55487	0.230436	0.248422	-0.112245
gss	11	1.5042	0.387089	-0.11116	0.507937
dsbI	11	2.1191	0.0738094	0.342699	0.621611
STM474_RS16560	11	1.50159	0.599142	0.22517	-0.0282447
nanA	11	1.63213	0.252615	-0.14444	0.892201
livG	11	1.03253	0.703898	-0.0317849	0.643003
bcsB	11	1.25855	0.314761	0.0953277	0.627891
STM474_RS18800	11	1.02093	0.453754	-0.0197713	0.740214
STM474_RS18935	11	1.47712	0.604379	0.104181	0.824464
waaZ	11	1.10938	-0.872048	-0.181137	0.869831
dsdC	11	1.18704	0.580321	0.237064	0.681287
STM474_RS20270	11	1.40959	0.124997	0.244524	0.864495
STM474_RS20545	11	1.36936	0.0797706	-0.0708945	0.819676
STM474_RS20710	11	1.28988	0.206707	0.131665	0.200611
proP	11	1.50787	0.16707	0.269602	0.683012
STM474_RS22150	11	2.25385	0.491598	0.460049	0.846221
ulaG	11	1.41251	0.553023	0.192666	0.888615
STM474_RS24215	11	1.61889	-0.0652078	0.187131	-0.687747
pdhR	12	-6.08311	-1.05256	-1.49044	-2.05821
pcnB	12	-7.35627	-1.20762	-2.15287	-0.651098
trxB	12	-5.0895	-3.04234	-1.61875	0.0606057
flgG	12	-7.11149	-0.065386	-0.330372	-3.0417
prgI	12	-7.2155	-2.47994	-0.0154459	1.00402
ptsN	12	-6.00704	-1.99702	-1.89491	0.0341609
aroK	12	-6.42021	-4.55602	-2.06895	-0.383661
STM474_RS23590	12	-6.19365	0.0627447	-1.04113	2.16639
STM474_RS00195	13	0.926142	0.314621	0.267104	0.268174
citE	13	0.885247	0.316397	0.262477	-0.292034
STM474_RS00385	13	0.45718	0.485448	0.355378	0.119706
nlpE	13	0.45619	0.610086	0.404234	0.127012
tssF	13	1.04556	0.492967	0.0507148	0.304359
STM474_RS01580	13	0.0426171	-0.521562	0.170684	-0.0312472
yaiW	13	0.969943	0.260579	0.368956	-0.0945526
phnU	13	0.874492	0.140935	0.368413	-0.447682
gsk	13	0.498059	-0.163818	0.429053	0.211663
STM474_RS02860	13	0.768184	0.0832774	0.63892	-0.0174121
pheP	13	0.767233	-0.0569508	-0.262488	0.164818
yvcK	13	0.639374	0.123916	-0.422534	-0.373559
STM474_RS04135	13	0.749066	0.0946988	-0.425137	0.415334
STM474_RS04255	13	0.499907	0.694388	-0.121799	0.373536
artJ	13	0.297729	-0.48557	-0.363386	0.219236
clpS	13	0.618427	-0.282314	0.0290833	0.298531
clpA	13	0.558045	-0.474963	-0.229064	0.478962
dmsA	13	0.725714	0.104127	-0.261504	0.135052
STM474_RS04710	13	0.757983	-0.289655	-0.424055	0.0382123
focA	13	0.651159	-0.169513	-0.596687	-0.439888
STM474_RS05215	13	0.738535	-0.388507	0.0537094	-0.131279
STM474_RS05315	13	1.07817	-0.344743	-0.428553	0.0174976
mdoC	13	1.05969	-0.0233363	-0.337164	0.165492
STM474_RS07115	13	0.89251	-0.406321	0.790031	-0.304199
fumB	13	1.03726	-0.315889	-0.59181	0.36423
STM474_RS07340	13	0.848736	-0.257801	-0.031349	-0.430434
glgX	13	1.03967	-0.0542019	-0.0233706	0.00246629
ycjG	13	0.71426	-0.289825	-0.0390627	0.143412
STM474_RS08405	13	0.661547	0.632782	0.141822	0.151204
STM474_RS08825	13	0.631072	0.16215	0.66179	-0.598759
pabB	13	0.788781	0.908676	0.211477	0.0337787
STM474_RS09280	13	1.02154	0.443781	0.227791	-0.061807
ptrB	13	0.626559	-0.129039	-0.00390937	0.141769
edd	13	0.86803	0.467083	0.0950795	0.261328
STM474_RS09490	13	1.29796	-0.245155	-0.126077	-0.0504369
yehT	13	1.17261	-0.338389	0.270354	0.100641
mdtQ	13	0.934933	0.593618	0.0237888	0.192731
STM474_RS11410	13	0.281951	-0.433567	0.0385946	0.0982043
glpT	13	0.877924	-0.192332	-0.377533	0.605788
arnT	13	0.593628	-0.63777	-0.164981	-0.169805
lrhA	13	0.670578	-0.483782	0.449645	0.200728
alaA	13	0.499201	-0.526719	0.11911	0.544499
STM474_RS12360	13	0.832583	0.793805	0.0926499	-0.0179377
amiA	13	0.523553	-0.72243	0.0530409	0.193607
qseE	13	1.05839	0.111121	0.880379	-0.00398226
STM474_RS13185	13	0.665727	0.0616989	0.37809	-0.407815
pipB2	13	0.863075	0.45829	0.0821255	0.392556
STM474_RS14390	13	0.989732	-0.0543292	-0.325309	-0.0943203
hycG	13	0.576714	0.650925	-0.042549	0.281665
STM474_RS15075	13	0.558151	0.323886	0.352854	0.198826
cas5e	13	0.947074	-0.0435617	0.332387	-0.238253
xni	13	0.760005	0.81218	0.11473	-0.189689
STM474_RS16025	13	0.562564	0.342728	0.333375	0.414298
STM474_RS16385	13	1.03574	0.46118	0.155908	0.17872
STM474_RS16700	13	0.535799	0.356241	0.259375	0.15813
yhaJ	13	0.772545	0.350265	0.408315	-0.199529
garK	13	0.691793	0.578276	0.0477968	0.230859
argG	13	0.37731	-0.722019	0.06425	-0.0642838
mlaF	13	0.481915	-0.993675	-0.430733	0.18491
STM474_RS17120	13	0.530713	0.183542	-0.00384506	-0.336328
STM474_RS17440	13	0.845764	0.60695	0.0374885	0.28031
msrQ	13	0.854332	0.303112	-0.00629814	-0.4803
STM474_RS17860	13	1.0584	0.72898	-0.401152	0.00143274
pckA	13	0.695409	0.521141	0.168309	0.206623
feoB	13	0.796778	-0.14394	0.281101	-0.00250057
ggt	13	0.99565	0.23541	0.0768087	-0.322493
ugpB	13	0.591916	0.450587	0.0832226	0.0819977
yiaM	13	1.04281	0.637107	-0.0730965	-0.600646
aldB	13	1.04234	0.258427	0.160436	0.319852
STM474_RS19005	13	0.892159	0.0382966	0.137125	-0.0105017
STM474_RS19355	13	0.762455	0.00143723	0.201823	-0.126346
mgtA	13	0.173512	0.403578	-0.947136	-0.203432
STM474_RS19410	13	0.613789	0.342414	0.480314	0.284212
STM474_RS19620	13	0.732842	0.511724	0.322892	-0.0277978
rbsB	13	0.63549	0.556575	0.0301964	-0.0645437
ilvE	13	0.30621	-0.511737	0.192561	-0.190365
metR	13	0.717808	1.30665	0.510281	0.10686
rhaB	13	0.643634	0.396667	0.164445	0.267811
STM474_RS20905	13	0.90679	0.427741	0.275972	-0.11294
metL	13	1.21404	-0.537989	0.65431	-0.198243
fsa	13	1.28726	0.90772	0.19778	-0.544669
argB	13	0.164739	-0.61107	-0.0572271	-0.212272
thiC	13	0.871813	0.779708	-0.0138989	-0.201591
nfi	13	0.482194	0.475931	0.389438	-0.0744715
psiE	13	1.1655	-0.225423	-0.520372	0.479646
uvrA	13	0.528046	-0.147254	-0.379184	0.00677156
acs	13	0.891314	0.28769	0.184657	-0.0600671
STM474_RS22115	13	0.503846	0.452649	0.381702	-0.0105755
queG	13	1.00435	0.236652	-0.284529	-0.43335
STM474_RS22535	13	0.787755	0.110678	0.110622	-0.535895
sltY	13	0.652558	0.133777	-0.319692	0.140709
creB	13	1.05418	0.186104	0.536752	0.399501
STM474_RS00830	14	-4.55975	-6.01083	-2.22492	-4.23743
yceD	14	-3.73332	-4.1872	-2.37722	-5.37319
aroD	14	-4.79121	-4.47571	-2.92502	-5.79215
rluD	14	-4.51625	-2.74368	-2.85076	-4.79669
tolC	14	-4.07602	-5.05405	-2.15401	-4.64628
secG	14	-6.12143	-3.26196	-2.70498	-5.95095
degS	14	-6.99691	-4.2129	-3.03339	-6.25189
trxA	14	-6.11914	-5.03431	-1.57581	-5.09926
dsbA	14	-7.21308	-6.20156	-1.23306	-6.29006
arfB	15	-0.87729	-0.202574	-0.00234999	-0.20671
STM474_RS02105	15	-1.8213	-0.0564367	0.239826	-1.68614
queC	15	-1.7634	-0.0191782	-0.0199445	-0.488145
artJ	15	-1.18751	-0.245732	-0.208605	0.077212
STM474_RS05245	15	-1.06896	-0.70375	-0.718297	-0.277037
pabC	15	-2.66816	-0.0245738	0.113919	0.98666
sifA	15	-2.64329	-0.811451	-0.325946	0.393759
flhC	15	-2.32226	-1.85718	0.508701	0.952467
fliT	15	-2.09946	-1.41258	-1.17039	0.404199
STM474_RS11130	15	-0.959385	-0.341737	0.120449	-0.501541
prmB	15	-0.904066	-0.75105	-0.493948	-0.113826
rodZ	15	-2.91536	-0.153939	0.686749	0.0423783
STM474_RS14000	15	-2.33166	0.884768	0.470502	0.0952451
spaS	15	-1.06292	-0.056048	-0.436542	-0.34493
spaR	15	-2.24068	0.128087	-0.109111	-0.0624365
recD	15	-1.39754	0.0541128	0.0571227	-0.932025
sdhE	15	-1.6939	0.301489	-0.64839	-0.525462
hybG	15	-1.70322	0.746346	0.626513	-1.38576
STM474_RS16425	15	-2.03876	-0.21496	-0.461021	1.05875
STM474_RS16705	15	-0.831807	0.153783	0.00928664	-0.472278
STM474_RS16715	15	-1.02674	-0.0439565	-0.152277	-0.172748
STM474_RS17340	15	-1.03062	-0.208581	-0.0230111	0.106497
feoC	15	-1.41462	0.417135	0.843549	-0.304237
STM474_RS18170	15	-1.37214	-0.202485	0.450124	-0.122025
gntK	15	-2.02492	-0.832609	-0.0524377	-0.026922
gntR	15	-1.74753	-0.486501	-0.0163843	-0.675752
STM474_RS18780	15	-0.851295	0.295812	0.11195	-0.348192
selA	15	-1.01212	0.0431109	0.0163627	-0.653503
STM474_RS19080	15	-1.74466	-0.570147	0.636906	-0.277662
STM474_RS19240	15	-1.04493	-0.207243	-0.10651	0.30062
STM474_RS19430	15	-1.21956	0.0611785	0.471872	-0.00113705
STM474_RS19450	15	-0.928696	0.242246	0.0528842	-0.425829
STM474_RS20300	15	-1.51424	-0.341646	0.0268257	-0.992987
fdhE	15	-1.11198	-0.286302	0.307077	0.0729482
cpxA	15	-1.14431	-0.157501	0.0534004	-0.587754
STM474_RS20910	15	-2.16705	-0.29484	-0.456198	-0.680228
ubiC	15	-0.737735	-0.325348	-0.762731	0.299859
rraB	15	-1.53987	-0.720634	-0.562522	0.214192
STM474_RS23110	15	-2.26056	-0.216016	0.0249957	-0.261598
STM474_RS23405	15	-1.3918	0.303685	0.114958	-1.02004
prc	16	-1.49499	-5.24939	-2.6373	-1.20786
yfeX	16	-2.34254	-7.81414	-4.85677	0.740749
STM474_RS16850	16	-1.70088	-5.2661	-1.88548	-2.05454
purH	16	-1.47607	-6.69112	-0.880286	-1.98979
galE	17	0.0804462	-5.71493	-4.67528	-0.769812
ompA	17	0.795373	-2.68618	-4.03412	-2.09573
apbE	17	-0.541546	-3.33351	-3.71299	-2.29622
waaB	17	-0.993008	-3.35452	-5.44735	-1.03658
fpr	17	1.18866	-1.75112	-4.2892	-2.96646
tamA	17	0.429593	-4.43193	-3.73504	0.228161
tamB	17	-0.0132297	-4.26969	-3.65021	-0.596189
satP	18	0.224947	0.312468	0.175793	1.07286
STM474_RS00080	18	0.998088	-0.15295	0.0678937	0.57854
STM474_RS00140	18	0.501829	0.564756	-0.0090744	0.566608
leuD	18	0.172317	0.918124	0.222976	1.3218
leuA	18	0.491416	0.364263	0.126859	0.510798
STM474_RS00755	18	0.530716	0.151325	-0.0535671	0.310326
dgt	18	0.6147	-0.0726837	0.136791	0.84995
cdaR	18	0.357472	0.300309	0.0520465	0.693713
ldcC	18	0.326902	0.284639	-0.119125	0.34934
mltD	18	0.202232	0.47666	0.513336	1.0378
tssG	18	0.811192	0.116653	0.206398	1.19421
frsA	18	0.542328	0.623335	0.182401	0.697096
foxA	18	0.641141	0.184149	0.106477	0.566736
prpE	18	0.292377	0.279876	0.0881974	0.945466
sbmA	18	0.773681	0.292935	0.175095	0.606087
STM474_RS01940	18	0.0206538	0.43045	0.185438	1.15998
adrA	18	0.184328	0.702345	0.188423	1.05352
allC	18	0.264845	0.315662	-0.164379	1.01822
STM474_RS02770	18	0.842017	0.0395905	0.0909868	0.537118
STM474_RS02880	18	0.63708	0.276259	0.0304014	0.870191
STM474_RS02935	18	0.785589	0.568861	0.441053	0.745038
STM474_RS03985	18	0.92074	-0.00918255	-0.130543	1.27216
STM474_RS04100	18	0.37686	1.07418	0.00873857	1.38463
pflB	18	0.786947	-0.0182383	0.0744932	0.589137
STM474_RS05380	18	0.89995	-0.0131916	-0.13894	0.906128
thiK	18	0.688709	0.241002	0.240481	0.97615
STM474_RS06065	18	0.652009	-0.0224964	-0.090606	0.959554
STM474_RS06230	18	0.966429	0.0919098	-0.118253	0.56497
ttrA	18	0.87308	0.32673	-0.23682	0.524694
STM474_RS07160	18	0.656725	0.0579339	-0.125931	1.17205
STM474_RS07450	18	0.347662	-0.0552119	0.113614	0.793111
dcp	18	0.835038	-0.217953	-0.0385341	0.832301
STM474_RS07570	18	0.77442	-0.100718	0.203078	1.08424
treZ	18	0.916576	-0.188881	-0.204911	1.07525
narH	18	0.949153	0.116166	-0.119251	0.637688
STM474_RS07920	18	0.62514	-0.0451578	0.553899	1.28965
STM474_RS08085	18	0.855793	0.0921809	0.0132028	0.250055
narK	18	0.979918	0.2092	-0.454276	1.14552
hyaB	18	0.590891	0.0515885	0.135974	0.736084
appC	18	0.776248	-0.12979	0.194143	0.544084
STM474_RS09005	18	0.919161	-0.0117906	-0.0859654	0.268786
STM474_RS09235	18	0.707957	0.104101	-0.0843426	0.674116
STM474_RS09440	18	1.06699	0.159187	-0.143129	0.789817
ompS1	18	0.55001	-0.138164	-0.074675	0.910594
pduW	18	0.567724	0.381342	0.0649242	0.550588
mdtC	18	0.942134	-0.076375	0.285504	0.412147
STM474_RS10960	18	0.76802	-0.124899	0.296092	1.12807
fbaB	18	0.823414	0.0303618	-0.139611	1.02894
STM474_RS11260	18	0.342299	-0.0721646	0.0521744	1.01473
STM474_RS11290	18	0.862647	-0.299733	0.101909	0.84788
glpB	18	0.842568	0.220253	-0.0745913	0.60117
menD	18	0.240816	0.389591	0.111355	1.06062
yfcC	18	0.779204	-0.133671	0.0739186	0.759835
STM474_RS12015	18	0.916157	-0.00254957	0.157487	0.528991
STM474_RS12340	18	0.191989	0.608669	0.44664	0.859602
mgrA	18	0.662558	0.0864191	0.0465391	1.1973
STM474_RS12520	18	0.801423	0.407905	0.507798	0.6989
cysM	18	0.544641	0.835558	0.324651	0.9705
eutL	18	0.240155	0.728483	0.155083	0.764172
STM474_RS12645	18	1.10105	0.0241983	-0.0295886	1.14656
tkt	18	0.456199	0.129642	-0.00458514	0.933548
STM474_RS12845	18	0.845364	-0.0288729	0.000791385	0.758969
STM474_RS12895	18	0.628083	0.187738	0.182141	0.600142
cadA	18	0.615971	-0.144365	0.00970826	0.943921
bapA	18	0.293124	0.398177	0.202331	0.939006
STM474_RS14015	18	0.202365	0.382412	0.133511	0.767978
STM474_RS14020	18	0.407575	0.383624	0.211054	1.05883
STM474_RS14435	18	0.237098	0.531823	0.307621	0.968116
lhgO	18	-0.202629	1.00095	0.290254	1.19946
gabT	18	0.854163	0.195301	-0.0235019	0.210931
STM474_RS14565	18	0.687103	0.423946	0.152242	0.525502
mltB	18	0.338659	0.313927	-0.123876	1.11232
ptsP	18	0.86791	0.275274	-0.0710245	1.09148
STM474_RS15600	18	0.157571	0.270568	0.072678	0.991682
STM474_RS15895	18	0.590374	0.837827	0.344662	0.830017
ansB	18	0.456198	0.369074	0.0834097	0.438223
STM474_RS16100	18	0.223245	0.259394	0.236974	0.816198
STM474_RS16170	18	0.705889	0.213904	0.0415687	0.573624
STM474_RS16180	18	0.0233108	0.47818	0.130741	0.790313
hybC	18	0.0884291	0.261446	0.191321	0.870616
STM474_RS16420	18	0.484695	0.546235	-0.0406154	0.832254
STM474_RS16660	18	0.225628	0.321775	0.195737	1.08783
STM474_RS16710	18	0.813264	0.107972	0.0597236	0.288094
pflB	18	0.151483	0.32371	0.0726386	1.10559
STM474_RS16815	18	0.540288	0.413566	0.156711	0.623937
mtgA	18	0.115427	0.467443	0.0330446	1.05629
gltD	18	0.663244	0.392081	0.148229	0.823283
nanT	18	0.102143	0.736865	0.470196	0.900752
kefB	18	0.389973	0.367275	0.0697632	0.68217
STM474_RS18055	18	0.374178	0.334338	0.148285	0.57016
STM474_RS18100	18	0.40843	0.365429	-0.126278	0.666808
STM474_RS18425	18	0.753075	0.137624	0.251982	0.341371
STM474_RS18460	18	0.39656	0.321557	0.330198	0.904951
STM474_RS19480	18	0.342547	-0.1431	0.0714055	0.868924
ilvA	18	0.116544	0.478496	0.320129	0.947724
rhtB	18	0.197324	0.685201	0.188424	0.961598
zraR	18	0.473224	0.694253	0.0405144	0.800417
actP	18	0.70634	0.389005	0.127129	0.458744
nrfA	18	0.124342	0.190083	0.412831	0.994697
STM474_RS22080	18	0.435489	0.461763	0.128292	0.641178
dcuB	18	0.312435	0.460984	0.0729888	0.851644
STM474_RS22600	18	0.232225	0.162076	0.126547	0.900801
STM474_RS23175	18	0.524074	0.0963645	0.245439	1.06482
osmY	18	0.22244	0.346962	-0.050928	0.974267
[truncated: 318 more rows]

## Sheet: Supplemental Table 8
Supplemental Table 8: Genes with |FC|>4x higher in Typhi Ty2 compared to Typhimurium ST4/74 within macrophages
[truncated: 300 more rows]

[truncated: 2 more sheets: Supplemental Table 9, Supplemental Table 10]
