# Supplementary material for: High-throughput fitness experiments reveal specific vulnerabilities of human-adapted Salmonella during stress and infection
Source: Nat Genet. 2024 Jun 3;56(6):1288–99. doi: 10.1038/s41588-024-01779-7 (PMC11176087; doi:10.1038/s41588-024-01779-7)
Supplement: Supplementary file 5 — Supplemental Data 1, List of all essential genes for each serovar. S. Typhimurium ST4/74 genes are on sheet 1, S. Typhi Ty2 genes are on sheet 2, S. Paratyphi A 9150 genes are on sheet 3, and S. Typhimurium D23580 genes are on sheet 4. [file 41588_2024_1779_MOESM5_ESM.xlsx]

## Sheet: ST474
locusID1	locusID2	Common Gene name
STM474_RS00060	STM474_0013	dnaK
STM474_RS00075	STM474_0016
STM474_RS00230	STM474_0048	ribF
STM474_RS00235	STM474_0049	ileS
STM474_RS00240	STM474_0050	lspA
STM474_RS00250	STM474_0052	ispH
STM474_RS00275	STM474_0057
STM474_RS00280	STM474_0058	oadA
STM474_RS00325	STM474_0067	dapB
STM474_RS00445	STM474_0091	folA
STM474_RS00475	STM474_0097	lptD
STM474_RS00615	STM474_0127	ftsL
STM474_RS00620	STM474_0128	ftsI
STM474_RS00625	STM474_0129	murE
STM474_RS00630	STM474_0130	murF
STM474_RS00635	STM474_0131	mraY
STM474_RS00640	STM474_0132	murD
STM474_RS00645	STM474_0133	ftsW
STM474_RS00650	STM474_0134	murG
STM474_RS00655	STM474_0135	murC
STM474_RS00665	STM474_0137	ftsQ
STM474_RS00670	STM474_0138	ftsA
STM474_RS00675	STM474_0139	ftsZ
STM474_RS00680	STM474_0140	lpxC
STM474_RS00690	STM474_0142	secA
STM474_RS00715	STM474_0147	coaE
STM474_RS00785	STM474_0162	lpdA
STM474_RS00810	STM474_0168
STM474_RS00870	STM474_0180	can
STM474_RS00930	STM474_0192	folK
STM474_RS01035	STM474_0213	erpA
STM474_RS01050	STM474_0216	mtnN
STM474_RS01080	STM474_0222	dapD
STM474_RS01090	STM474_0224	map
STM474_RS01095	STM474_0225	rpsB
STM474_RS01100	STM474_0226	tsf
STM474_RS01105	STM474_0227	pyrH
STM474_RS01110	STM474_0228	frr
STM474_RS01115	STM474_0229	ispC
STM474_RS01120	STM474_0230	ispU
STM474_RS01125	STM474_0231	cdsA
STM474_RS01135	STM474_0233	bamA
STM474_RS01145	STM474_0235	lpxD
STM474_RS01150	STM474_0236	fabZ
STM474_RS01155	STM474_0237	lpxA
STM474_RS01160	STM474_0238	lpxB
STM474_RS01170	STM474_0240	dnaE
STM474_RS01175	STM474_0241	accA
STM474_RS01195	STM474_0245	tilS
STM474_RS01225	STM474_0251	proS
STM474_RS01260	STM474_r0259
STM474_RS01275	STM474_r0262
STM474_RS01335	STM474_0275	dnaQ
STM474_RS01495	STM474_0306
STM474_RS01875	STM474_0381
STM474_RS01905	STM474_0387	hemB
STM474_RS02080	STM474_0425	yajC
STM474_RS02085	STM474_0426	secD
STM474_RS02090	STM474_0427	secF
STM474_RS02130	STM474_0436	ribD
STM474_RS02135	STM474_0437	ribE
STM474_RS02140	STM474_0438	nusB
STM474_RS02145	STM474_0439	thiL
STM474_RS02160	STM474_0442	dxs
STM474_RS02165	STM474_0443	ispA
STM474_RS02290	STM474_0469	clpP
STM474_RS02295	STM474_0470	clpX
STM474_RS02300	STM474_0471	lon
STM474_RS02465	STM474_0504	dnaX
STM474_RS02485	STM474_0508	adk
STM474_RS02490	STM474_0510	hemH
STM474_RS02715	STM474_0556	lpxH
STM474_RS02720	STM474_0557	ppiB
STM474_RS02725	STM474_0558	cysS
STM474_RS02750	STM474_0563	folD
STM474_RS02990	STM474_0612	fepD
STM474_RS03225	STM474_0660	mrdB
STM474_RS03230	STM474_0661	mrdA
STM474_RS03260	STM474_0666	nadD
STM474_RS03265	STM474_0667	holA
STM474_RS03270	STM474_0668	lptE
STM474_RS03275	STM474_0669	leuS
STM474_RS03365	STM474_0687	lnt
STM474_RS03375	STM474_0689	ybeY
STM474_RS03465	STM474_0707	glnS
STM474_RS03505	STM474_0715	fldA
STM474_RS03645	STM474_0744
STM474_RS03745	STM474_0765	cydA
STM474_RS03865	STM474_0788
STM474_RS03875	STM474_0790
STM474_RS03885	STM474_0792	oadA
STM474_RS03890	STM474_0793
STM474_RS04320	STM474_0880
STM474_RS04595	STM474_0933	tnpA
STM474_RS04645	STM474_0943	cydC
STM474_RS04650	STM474_0944	cydD
STM474_RS04670	STM474_0948	lolA
STM474_RS04680	STM474_0950	serS
STM474_RS04770	STM474_0967	rpsA
STM474_RS04785	STM474_0970	msbA
STM474_RS04790	STM474_0971	lpxK
STM474_RS04805	STM474_0974	kdsB
STM474_RS04825	STM474_0978	mukF
STM474_RS04830	STM474_0979	mukE
STM474_RS04835	STM474_0980	mukB
STM474_RS04865	STM474_0987	asnS
STM474_RS04910	STM474_0994
STM474_RS04930	STM474_1000
STM474_RS04990	STM474_1011
STM474_RS05025	STM474_1018
STM474_RS05030	STM474_1019
STM474_RS05175	STM474_1046
STM474_RS05240	STM474_1059	fabA
STM474_RS05325	STM474_1076	tusE
STM474_RS05620	STM474_1136	csgE
STM474_RS05690	STM474_1150
STM474_RS05765	STM474_1166	murJ
STM474_RS05840	STM474_1181	rne
STM474_RS05885	STM474_1190	fabH
STM474_RS05890	STM474_1191	fabD
STM474_RS05895	STM474_1192	fabG
STM474_RS05920	STM474_1197
STM474_RS05925	STM474_1198	holB
STM474_RS06005	STM474_1214	lolC
STM474_RS06010	STM474_1215	lolD
STM474_RS06015	STM474_1216	lolE
STM474_RS06060	STM474_1225	tnpA
STM474_RS06085	STM474_1230	purB
STM474_RS06095	STM474_1232	mnmA
STM474_RS06105	STM474_1234
STM474_RS06130	STM474_1238
STM474_RS06150	STM474_1242	pagD
STM474_RS06410	STM474_1294	gapA
STM474_RS06510	STM474_1314	nadE
STM474_RS06530	STM474_1319	chbA
STM474_RS06625	STM474_1337	thrS
STM474_RS06630	STM474_1338	infC
STM474_RS06640	STM474_1340	rplT
STM474_RS06645	STM474_1341	pheS
STM474_RS06650	STM474_1342	pheT
STM474_RS06995	STM474_1414	ssaI
STM474_RS07055	STM474_1426	ssas
STM474_RS07060	STM474_1427	ssaT
STM474_RS07065	STM474_1428	ssaU
STM474_RS07085	STM474_1432
STM474_RS07200	STM474_1456	tyrS
STM474_RS07740	STM474_1566
STM474_RS08120	STM474_1642
STM474_RS08135	STM474_1645
STM474_RS08340	STM474_1684
STM474_RS08475	STM474_1711	steC
STM474_RS08490	STM474_1714	fabI
STM474_RS08535	STM474_1723	lapB
STM474_RS08550	STM474_1726	ribA
STM474_RS08570	STM474_1731	topA
STM474_RS08640	STM474_1746
STM474_RS08695	STM474_1758
STM474_RS08745	STM474_1768	hns
STM474_RS08755	STM474_1770	rssB
STM474_RS08845	STM474_1789	kdsA
STM474_RS08865	STM474_1793	prfA
STM474_RS08870	STM474_1794	hemA
STM474_RS08875	STM474_1796	lolB
STM474_RS08880	STM474_1797	ispE
STM474_RS08885	STM474_1799	prs
STM474_RS08900	STM474_1802	pth
STM474_RS09055	STM474_1835	minC
STM474_RS09065	STM474_1837	minE
STM474_RS09075	STM474_1839	tnpA
STM474_RS09090	STM474_1842	tsaB
STM474_RS09270	STM474_1880
STM474_RS09450	STM474_1921	lpxM
STM474_RS09475	STM474_1926	ruvB
STM474_RS09485	STM474_1929
STM474_RS09495	STM474_1931	ruvC
STM474_RS09510	STM474_1934	aspS
STM474_RS09550	STM474_1942	argS
STM474_RS09730	STM474_1977	pgsA
STM474_RS09790	STM474_1988	tnpA
STM474_RS09845	STM474_1999	fliE
STM474_RS09915	STM474_2014	rcsA
STM474_RS10000	STM474_2032	sseK
STM474_RS10165	STM474_2065
STM474_RS10215	STM474_2072
STM474_RS10560	STM474_2137	pduQ
STM474_RS10720	STM474_2169
STM474_RS10730	STM474_2171
STM474_RS10735	STM474_2172	rfbV
STM474_RS10740	STM474_2173
STM474_RS10745	STM474_2174
STM474_RS10985	STM474_2224
STM474_RS11055	STM474_2238
STM474_RS11060	STM474_2239	yehD
STM474_RS11075	STM474_2242	metG
STM474_RS11265	STM474_2282	folE
STM474_RS11495	STM474_2332
STM474_RS11505	STM474_2334
STM474_RS11545	STM474_2343
STM474_RS11550	STM474_2344	dsbE
STM474_RS11555	STM474_2345
STM474_RS11560	STM474_2346	ccmE
STM474_RS11570	STM474_2348
STM474_RS11575	STM474_2349	ccmB
STM474_RS11580	STM474_2350	ccmA
STM474_RS11665	STM474_2368	gyrA
STM474_RS11685	STM474_2372
STM474_RS11690	STM474_2373	nrdA
STM474_RS11695	STM474_2374	nrdB
STM474_RS12135	STM474_2464	folC
STM474_RS12140	STM474_2465	accD
STM474_RS12200	STM474_2477	fabB
STM474_RS12395	STM474_2516	gltX
STM474_RS12460	STM474_2529	ligA
STM474_RS12465	STM474_2530	zipA
STM474_RS12485	STM474_2534	ptsH
STM474_RS12495	STM474_2536	crr
STM474_RS12685	STM474_2574	tnpA
STM474_RS12745	STM474_2586	dapE
STM474_RS12775	STM474_2592	dapA
STM474_RS12870	STM474_2611	guaA
STM474_RS12915	STM474_2621	der
STM474_RS12930	STM474_2624	hisS
STM474_RS12935	STM474_2625	ispG
STM474_RS13035	STM474_2647	iscS
STM474_RS13050	STM474_2650	suhB
STM474_RS13095	STM474_2659
STM474_RS13160	STM474_2673	tadA
STM474_RS13205	STM474_2682
STM474_RS13220	STM474_2685	era
STM474_RS13225	STM474_2686	rnc
STM474_RS13230	STM474_2687	lepB
STM474_RS13240	STM474_2689	gogB
STM474_RS13390	STM474_2721
STM474_RS13395	STM474_2722
STM474_RS13430	STM474_2729
STM474_RS13500	STM474_2741
STM474_RS13525	STM474_2746
STM474_RS13620	STM474_2765	pssA
STM474_RS13645	STM474_r2770
STM474_RS13725	STM474_2787
STM474_RS13785	STM474_2797	rplS
STM474_RS13790	STM474_2798	trmD
STM474_RS13795	STM474_2799	rimM
STM474_RS13805	STM474_2801	ffh
STM474_RS13825	STM474_2805	grpE
STM474_RS13830	STM474_2806	nadK
STM474_RS13890	STM474_2819
STM474_RS14025	STM474_2847
STM474_RS14100	STM474_2861
STM474_RS14120	STM474_2865
STM474_RS14130
STM474_RS14215	STM474_2881
STM474_RS14220	STM474_2882
STM474_RS14230	STM474_2884
STM474_RS14295	STM474_2896
STM474_RS14300	STM474_2897
STM474_RS14320	STM474_2901
STM474_RS14325	STM474_2902
STM474_RS14495	STM474_2935	stpA
STM474_RS14640	STM474_2965	alaS
STM474_RS15155	STM474_3069	ispF
STM474_RS15160	STM474_3070	ispD
STM474_RS15165	STM474_3071	ftsB
STM474_RS15270	STM474_3096	eno
STM474_RS15275	STM474_3097	pyrG
STM474_RS15525	STM474_3147	thyA
STM474_RS15530	STM474_3148	lgt
STM474_RS15725	STM474_3187	lysS
STM474_RS15770	STM474_3195	ygfZ
STM474_RS15815	STM474_3204	ubiH
STM474_RS15845	STM474_3210	rpiA
STM474_RS15875	STM474_3215	fbaA
STM474_RS15880	STM474_3216	pgk
STM474_RS15985	STM474_3238	metK
STM474_RS16020	STM474_3245	ruvX
STM474_RS16315	STM474_3306
STM474_RS16410	STM474_3326	plsC
STM474_RS16415	STM474_3327	parC
STM474_RS16450	STM474_3335	parE
STM474_RS16520	STM474_3349	ribB
STM474_RS16565	STM474_3358
STM474_RS16575	STM474_3360	folB
STM474_RS16585	STM474_3362	tsaD
STM474_RS16595	STM474_3364	dnaG
STM474_RS16600	STM474_3365	rpoD
STM474_RS16970	STM474_3444	infB
STM474_RS16975	STM474_3445	nusA
STM474_RS17010	STM474_3452	glmM
STM474_RS17020	STM474_3454	tnpA
STM474_RS17025	STM474_3455	ftsH
STM474_RS17055	STM474_3461	cgtA
STM474_RS17070	STM474_3464	rplU
STM474_RS17075	STM474_3465	ispB
STM474_RS17085	STM474_3467	murA
STM474_RS17140	STM474_3478	lptA
STM474_RS17145	STM474_3479	lptB
STM474_RS17275	STM474_3504	rpsI
STM474_RS17280	STM474_3505	rplM
STM474_RS17415	STM474_3533	mreD
STM474_RS17420	STM474_3534	mreC
STM474_RS17425	STM474_3535	mreB
STM474_RS17455	STM474_3541	accB
STM474_RS17460	STM474_3542	accC
STM474_RS17570	STM474_3567	tsaC
STM474_RS17590	STM474_3571	def
STM474_RS17595	STM474_3572	fmt
STM474_RS17630	STM474_3579	rplQ
STM474_RS17635	STM474_3580	rpoA
STM474_RS17640	STM474_3581	rpsD
STM474_RS17645	STM474_3582	rpsK
STM474_RS17650	STM474_3583	rpsM
STM474_RS17660	STM474_3585	secY
STM474_RS17665	STM474_3586	rplO
STM474_RS17675	STM474_3588	rpsE
STM474_RS17680	STM474_3589	rplR
STM474_RS17685	STM474_3590	rplF
STM474_RS17690	STM474_3591	rpsH
STM474_RS17695	STM474_3592	rpsN
STM474_RS17700	STM474_3593	rplE
STM474_RS17705	STM474_3594	rplX
STM474_RS17710	STM474_3595	rplN
STM474_RS17725	STM474_3598	rplP
STM474_RS17730	STM474_3599	rpsC
STM474_RS17735	STM474_3600	rplV
STM474_RS17745	STM474_3602	rplB
STM474_RS17750	STM474_3603	rplW
STM474_RS17755	STM474_3604	rplD
STM474_RS17760	STM474_3605	rplC
STM474_RS17765	STM474_3606	rpsJ
STM474_RS17785	STM474_3610	tuf
STM474_RS17790	STM474_3612	fusA
STM474_RS17795	STM474_3613	rpsG
STM474_RS17800	STM474_3614	rpsL
STM474_RS17805	STM474_3615	tusB
STM474_RS17810	STM474_3616	tusC
STM474_RS17815	STM474_3617	tusD
STM474_RS17955	STM474_3646	tnpA
STM474_RS18035	STM474_3662	igaA
STM474_RS18250	STM474_3706	asd
STM474_RS18390	STM474_3735	rpoH
STM474_RS18395	STM474_3736	ftsX
STM474_RS18400	STM474_3737	ftsE
STM474_RS18405	STM474_3738	ftsY
STM474_RS18835	STM474_3827	glyS
STM474_RS18840	STM474_3828	glyQ
STM474_RS19065	STM474_3873	gpsA
STM474_RS19120	STM474_3884	rfaF
STM474_RS19185	STM474_3897	waaA
STM474_RS19190	STM474_3898	coaD
STM474_RS19215	STM474_3903	coaBC
STM474_RS19220	STM474_3904	dut
STM474_RS19265	STM474_3914	gmk
STM474_RS19535	STM474_3969	ilvN
STM474_RS19625	STM474_3989
STM474_RS19630	STM474_3990	dsbE
STM474_RS19635	STM474_3991
STM474_RS19640	STM474_3992	ccmE
STM474_RS19650	STM474_3994
STM474_RS19655	STM474_3995	ccmB
STM474_RS19660	STM474_3996	ccmA
STM474_RS19745	STM474_4013	gyrB
STM474_RS19755	STM474_4015	dnaN
STM474_RS19760	STM474_4016	dnaA
STM474_RS19770	STM474_4018	rnpA
STM474_RS19780	STM474_4020	yidC
STM474_RS19880	STM474_4040	glmS
STM474_RS19885	STM474_4041	glmU
STM474_RS19900	STM474_4044	atpD
STM474_RS19910	STM474_4046	atpA
STM474_RS19915	STM474_4047	atpH
STM474_RS19920	STM474_4048	atpF
STM474_RS19930	STM474_4050	atpB
STM474_RS20130	STM474_4090	rep
STM474_RS20150	STM474_4095	rho
STM474_RS20205	STM474_4106	wzyE
STM474_RS20250	STM474_4115	hemD
STM474_RS20255	STM474_4116	hemC
STM474_RS20295	STM474_4124	dapF
STM474_RS20410	STM474_4149	ubiE
STM474_RS20420	STM474_4151	ubiB
STM474_RS20450	STM474_4157	ubiD
STM474_RS20490	STM474_4165	hemG
STM474_RS20555	STM474_4178	polA
STM474_RS20560	STM474_4179
STM474_RS21040	STM474_4278	priA
STM474_RS21215	STM474_4314	murI
STM474_RS21245	STM474_4321	murB
STM474_RS21250	STM474_4322
STM474_RS21255	STM474_4323	coaA
STM474_RS21285	STM474_4331	tuf
STM474_RS21290	STM474_4332	secE
STM474_RS21295	STM474_4333	nusG
STM474_RS21300	STM474_4334	rplK
STM474_RS21305	STM474_4335	rplA
STM474_RS21310	STM474_4336	rplJ
STM474_RS21315	STM474_4337	rplL
STM474_RS21320	STM474_4338	rpoB
STM474_RS21325	STM474_4339	rpoC
STM474_RS21390	STM474_4353	hemE
STM474_RS21735	STM474_4428	ubiA
STM474_RS21740	STM474_4429	plsB
STM474_RS21750	STM474_4431	lexA
STM474_RS21795	STM474_4440	dnaB
STM474_RS21845	STM474_4450	ssb1
STM474_RS22145	STM474_4509
STM474_RS22235	STM474_4527	groL
STM474_RS22325	STM474_4545	psd
STM474_RS22330	STM474_4546	rsgA
STM474_RS22370	STM474_4554	tsaE
STM474_RS22540	STM474_4588	rpsF
STM474_RS22545	STM474_4589	priB
STM474_RS22555	STM474_4591	rplI
STM474_RS22655	STM474_4611	ppa
STM474_RS22955	STM474_4673
STM474_RS22960	STM474_4674	holC
STM474_RS22975	STM474_4677	lptF
STM474_RS22980	STM474_4678	lptG
STM474_RS23205	STM474_4726
STM474_RS23240	STM474_4733
STM474_RS23310	STM474_4747	dnaC
STM474_RS23315	STM474_4748	dnaT
STM474_RS23800	STM474_p1036
STM474_RS24030	STM474_p1087
STM474_RS24200
STM474_RS24205	STM474_p202
STM474_RS26205
STM474_RS26555

## Sheet: Ty2
locusID1	locusID2	common gene name
T_RS00060	t0012	dnaK
T_RS00085	t0017
T_RS00150	t0031
T_RS00230	t0047	ribF
T_RS00235	t0048	ileS
T_RS00240	t0049	lspA
T_RS00250	t0051	ispH
T_RS00275	t0056
T_RS00280	t0057	oadA
T_RS00285	t0058
T_RS00325	t0066	dapB
T_RS00445	t0090	folA
T_RS00475	t0096	lptD
T_RS00630	t0125	ftsL
T_RS00635	t0126	ftsI
T_RS00640	t0127	murE
T_RS00645	t0128	murF
T_RS00650	t0129	mraY
T_RS00655	t0130	murD
T_RS00660	t0131	ftsW
T_RS00665	t0132	murG
T_RS00670	t0133	murC
T_RS00680	t0135	ftsQ
T_RS00685	t0136	ftsA
T_RS00690	t0137	ftsZ
T_RS00695	t0138	lpxC
T_RS00705	t0140	secA
T_RS00735	t0146	coaE
T_RS00805	t0160	lpdA
T_RS00885	t0176	can
T_RS00960	t0191	folK
T_RS01030	t0205	erpA
T_RS01075	t0214	dapD
T_RS01085	t0216	map
T_RS01090	t0217	rpsB
T_RS01095	t0218	tsf
T_RS01100	t0219	pyrH
T_RS01105	t0220	frr
T_RS01110	t0221	ispC
T_RS01115	t0222	ispU
T_RS01120	t0223	cdsA
T_RS01125	t0224	rseP
T_RS01130	t0225	bamA
T_RS01135	t0226	skp
T_RS01140	t0227	lpxD
T_RS01145	t0228	fabZ
T_RS01150	t0229	lpxA
T_RS01155	t0230	lpxB
T_RS01165	t0232	dnaE
T_RS01170	t0233	accA
T_RS01175	t0234
T_RS01195	t0238	tilS
T_RS01225	t0244
T_RS01230	t0245	proS
T_RS01300	t0258	pssA
T_RS01330	t0264	grcA
T_RS01360	t0270	rpoE
T_RS01385	t0275	lepB
T_RS01395	t0276	era
T_RS01410	t0280
T_RS01455	t0289	tadA
T_RS01520	t0301
T_RS01565	t0310	suhB
T_RS01580	t0313	iscS
T_RS01680	t0333	ispG
T_RS01685	t0334	hisS
T_RS01700	t0337	der
T_RS01705	t0338
T_RS01745	t0346	guaB
T_RS01750	t0347	guaA
T_RS01820	t0361	hda
T_RS01865	t0370	dapA
T_RS01895	t0376	dapE
T_RS01955	t0388
T_RS02150	t0426	ptsH
T_RS02170	t0429	zipA
T_RS02175	t0431	ligA
T_RS02240	t0442	gltX
T_RS02315	t0456	tnpA
T_RS02460	t0486	fabB
T_RS02520	t0498	accD
T_RS02525	t0499	folC
T_RS02965	t0586	nrdB
T_RS02970	t0587	nrdA
T_RS02975	t0588
T_RS03000	t0592	gyrA
T_RS03010	t0593
T_RS03095	t0610	ccmA
T_RS03100	t0611	ccmB
T_RS03105	t0612
T_RS03115	t0614	ccmE
T_RS03120	t0615
T_RS03125	t0616	dsbE
T_RS03130	t0617
T_RS03355	t0662	folE
T_RS03545	t0701	metG
T_RS03560	t0704	yehD
T_RS03565	t0705
T_RS04160	t0826	pduM
T_RS04390	t04985
T_RS04400	t04995
T_RS04440	t05035
T_RS04765	t0931	pgsA
T_RS04940	t0968	argS
T_RS04980	t0976	aspS
T_RS04995	t0979	ruvC
T_RS05015	t0983	ruvB
T_RS05040	t0988	lpxM
T_RS05400	t1057	tsaB
T_RS05515	t1080
T_RS05590	t1093	pth
T_RS05605	t1096	prs
T_RS05610	t1097	ispE
T_RS05615	t1098	lolB
T_RS05620	t1099	hemA
T_RS05625	t1100	prfA
T_RS05645	t1104	kdsA
T_RS05650	t1105	tnpA
T_RS05890	t1154	tnpA
T_RS05980	t1169	gapA
T_RS06080	t1189	nadE
T_RS06100	t1193	chbA
T_RS06120	t1197	tnpA
T_RS06205	t1213	thrS
T_RS06210	t1214	infC
T_RS06220	t1216	rplT
T_RS06225	t1218	pheS
T_RS06230	t1219	pheT
T_RS06575	t1288	ssas
T_RS06605	t1294
T_RS06715	t1316	pdxH
T_RS06720	t1317	tyrS
T_RS06980	t1369
T_RS07075	t1390
T_RS07155	t1406
T_RS07520	t1476
T_RS07915	t1554	tnpA
T_RS08020	t1575
T_RS08085	t1587
T_RS08210	t1613	fabI
T_RS08255	t1621	lapB
T_RS08270	t1624	ribA
T_RS08290	t1627	topA
T_RS08465	t1662	hns
T_RS08560	t1681
T_RS08585	t1686	mnmA
T_RS08595	t1688	purB
T_RS08660	t1701	lolE
T_RS08665	t1702	lolD
T_RS08670	t1703	lolC
T_RS08750	t1719	holB
T_RS08755	t1720
T_RS08780	t1725	fabG
T_RS08785	t1726	fabD
T_RS08790	t1727	fabH
T_RS08905	t1750	murJ
T_RS08980	t1765
T_RS09335	t1832
T_RS09350	t1835	tusE
T_RS09365	t1837
T_RS09445	t1853	fabA
T_RS09780	t1920
T_RS09850	t1934	asnS
T_RS09880	t1940	mukB
T_RS09885	t1941	mukE
T_RS09890	t1942	mukF
T_RS09910	t1946	kdsB
T_RS09925	t1949	lpxK
T_RS09930	t1950	msbA
T_RS09945	t1953	rpsA
T_RS10035	t1971	serS
T_RS10045	t1973	lolA
T_RS10135	t1990	cspD
T_RS10455	t2054
T_RS10895	t2139	odhB
T_RS10900	t2140	sucA
T_RS10955	t2151
T_RS11115	t2181	fldA
T_RS11155	t2189	glnS
T_RS11235	t2205	ybeY
T_RS11245	t2207	lnt
T_RS11305	t2219	leuS
T_RS11310	t2220	lptE
T_RS11315	t2221	holA
T_RS11320	t2222	nadD
T_RS11350	t2227	mrdA
T_RS11355	t2228	mrdB
T_RS11385	t2234	lipA
T_RS11505	t2258	tnpA
T_RS11585	t2274	fepB
T_RS11595	t2276	fepD
T_RS11600	t2277	fepG
T_RS11605	t2278	fepC
T_RS11805	t2321	folD
T_RS11820	t2324	cysS
T_RS11830	t2326	lpxH
T_RS12055	t2371	hemH
T_RS12060	t2372	adk
T_RS12080	t2376	dnaX
T_RS12210	t2402
T_RS12255	t2410	lon
T_RS12395	t2440	ispA
T_RS12400	t2441	dxs
T_RS12420	t2445	nusB
T_RS12425	t2446	ribE
T_RS12430	t2447	ribD
T_RS12470	t2455	secF
T_RS12475	t2456	secD
T_RS12480	t2457	yajC
T_RS12515	t2464	tnpA
T_RS12660	t2492	hemB
T_RS12775	t2515
T_RS12780	t2516
T_RS12900	t2540	lpcA
T_RS13055	t2568
T_RS13215	t2601	dnaQ
T_RS13310	t2619	bamD
T_RS13355	t2629	trmD
T_RS13360	t2630	rimM
T_RS13370	t2632	ffh
T_RS13390	t2636	grpE
T_RS13395	t2637	nadK
T_RS13420	t2642	smpB
T_RS13495	t2655
T_RS13520	t2660
T_RS13525	t2661
T_RS13530	t2662
T_RS13540	t2664
T_RS13545	t2665
T_RS13550	t2666
T_RS13555	t2667
T_RS13700	t2695	stpA
T_RS13845	t2728	alaS
T_RS13855	t2730	recA
T_RS14115	t2782
T_RS14350	t2830	ispF
T_RS14355	t2831	ispD
T_RS14360	t2832	ftsB
T_RS14470	t2853	eno
T_RS14475	t2854	pyrG
T_RS14755	t2909	tnpA
T_RS14760	t2910	thyA
T_RS14765	t2911	lgt
T_RS14815	t2920	tnpA
T_RS14990	t2958	lysS
T_RS15080	t2975	ubiH
T_RS15110	t2981	rpiA
T_RS15140	t2986
T_RS15145	t2987	fbaA
T_RS15150	t2988	pgk
T_RS15185	t2995	tnpA
T_RS15190	t2996	tkt
T_RS15220	t3002	metK
T_RS15255	t3009	ruvX
T_RS15305	t3019	tnpA
T_RS15695	t3094	plsC
T_RS15700	t3095	parC
T_RS15735	t3102	parE
T_RS15805	t3115	ribB
T_RS15830	t3120	hldE
T_RS15850	t3124
T_RS15860	t3126	folB
T_RS15870	t3128	tsaD
T_RS15880	t3130	dnaG
T_RS15885	t3131	rpoD
T_RS16245	t3204	infB
T_RS16250	t3205	nusA
T_RS16255	t3206	rimP
T_RS16280	t3211	glmM
T_RS16285	t3212	folP
T_RS16290	t3213	ftsH
T_RS16320	t3218	cgtA
T_RS16335	t3221	rplU
T_RS16340	t3222	ispB
T_RS16350	t3224	murA
T_RS16405	t3235	lptA
T_RS16410	t3236	lptB
T_RS16535	t3260	rpsI
T_RS16540	t3261	rplM
T_RS16560	t3265	degS
T_RS16570	t3266
T_RS16575	t3267	oadA
T_RS16675	t3287	mreD
T_RS16680	t3288	mreC
T_RS16685	t3289	mreB
T_RS16715	t3294	accB
T_RS16720	t3295	accC
T_RS16820	t3311	hemG
T_RS16890	t3325	ubiB
T_RS16895	t3326	ubiJ
T_RS17015	t3350	dapF
T_RS17040	t3355
T_RS17045	t3356
T_RS17050	t3357
T_RS17060	t3359	hemC
T_RS17065	t3360	hemD
T_RS17110	t3369	wzyE
T_RS17130	t3373	rffC
T_RS17165	t3380	rho
T_RS17215	t3390	ilvY
T_RS17275	t3402
T_RS17305	t3408
T_RS17340	t3415
T_RS17425	t3432
T_RS17450	t3438
T_RS17455	t3439
T_RS17460	t3440
T_RS17470	t3442
T_RS17475	t3443
T_RS17480	t3444
T_RS17585	t3464	hemE
T_RS17645	t3473	rpoC
T_RS17650	t3474	rpoB
T_RS17655	t3475	rplL
T_RS17660	t3476	rplJ
T_RS17665	t3477	rplA
T_RS17670	t3478	rplK
T_RS17675	t3479	nusG
T_RS17680	t3480	secE
T_RS17685	t3481	tuf
T_RS17715	t3487	coaA
T_RS17720	t3488
T_RS17725	t3489	murB
T_RS17735	t3490
T_RS17755	t3494	murI
T_RS17885	t3519	metJ
T_RS17905	t3523	priA
T_RS17915	t3525	ftsN
T_RS18395	t3620
T_RS18400	t3621	polA
T_RS18550	t3648	atpB
T_RS18560	t3650	atpF
T_RS18565	t3651	atpH
T_RS18570	t3652	atpA
T_RS18575	t3653	atpG
T_RS18580	t3654	atpD
T_RS18595	t3657	glmU
T_RS18600	t3658	glmS
T_RS18705	t3678	yidC
T_RS18715	t3679	rnpA
T_RS18725	t3681	dnaA
T_RS18730	t3682	dnaN
T_RS18740	t3684	gyrB
T_RS18815	t3699	ccmA
T_RS18820	t3700	ccmB
T_RS18825	t3701
T_RS18835	t3703	ccmE
T_RS18840	t3704
T_RS18845	t3705	dsbE
T_RS18850	t3706
T_RS19020	t3739
T_RS19135	t3761
T_RS19215	t3777	rpoZ
T_RS19220	t3778	gmk
T_RS19265	t3787	dut
T_RS19270	t3788	coaBC
T_RS19295	t3793	coaD
T_RS19300	t3794	waaA
T_RS19315	t3797	rfaP
T_RS19325	t3799
T_RS19335	t3801	waaO
T_RS19365	t3807	rfaC
T_RS19370	t3808	rfaF
T_RS19375	t3809	rfaD
T_RS19480	t3829
T_RS19655	t3863	glyQ
T_RS19660	t3864	glyS
T_RS20055	t3944	tusA
T_RS20090	t3951	ftsY
T_RS20095	t3952	ftsE
T_RS20100	t3953	ftsX
T_RS20105	t3954	rpoH
T_RS20155	t3963
T_RS20245	t3981	asd
T_RS20610	t4054	tusD
T_RS20625	t4057	rpsL
T_RS20630	t4058	rpsG
T_RS20635	t4059	fusA
T_RS20640	t4060	tuf
T_RS20660	t4064	rpsJ
T_RS20665	t4065	rplC
T_RS20670	t4066	rplD
T_RS20675	t4067	rplW
T_RS20680	t4068	rplB
T_RS20690	t4070	rplV
T_RS20695	t4071	rpsC
T_RS20700	t4072	rplP
T_RS20715	t4075	rplN
T_RS20720	t4076	rplX
T_RS20725	t4077	rplE
T_RS20730	t4078	rpsN
T_RS20735	t4079	rpsH
T_RS20740	t4080	rplF
T_RS20745	t4081	rplR
T_RS20750	t4082	rpsE
T_RS20760	t4084	rplO
T_RS20765	t4085	secY
T_RS20775	t4087	rpsM
T_RS20780	t4088	rpsK
T_RS20785	t4089	rpsD
T_RS20790	t4090	rpoA
T_RS20795	t4091	rplQ
T_RS20830	t4097	fmt
T_RS20835	t4098	def
T_RS20855	t4102	tsaC
T_RS21050	t4140	ubiA
T_RS21055	t4141	plsB
T_RS21065	t4143	lexA
T_RS21110	t4152	dnaB
T_RS21160	t4161	ssb1
T_RS21480	t4220
T_RS21920	t4306
T_RS22005	t4323
T_RS22080	t4337
T_RS22305	t4382	groL
T_RS22325	t4386	efp
T_RS22395	t4400	psd
T_RS22400	t4401	rsgA
T_RS22405	t4402	orn
T_RS22435	t4408	tsaE
T_RS22600	t4442	rpsF
T_RS22605	t4443	priB
T_RS22615	t4445	rplI
T_RS22690	t4460	tnpA
T_RS22735	t4468	ppa
T_RS22780	t4477
T_RS22940	t4510
T_RS22945	t4511	holC
T_RS22960	t4513	lptF
T_RS22965	t4514	lptG
T_RS23020	t4525
T_RS23295	t4579
T_RS23330	t4586	dnaC
T_RS23335	t4587	dnaT
T_RS23400	t4600
T_RS25125

## Sheet: Para9150
locusID1	locusID2	common gene name
SPA_RS00060	SPA0012	dnaK
SPA_RS00065	SPA0013	dnaJ
SPA_RS00230	SPA0046	ribF
SPA_RS00235	SPA0047	ileS
SPA_RS00240	SPA0048	lspA
SPA_RS00250	SPA0050	ispH
SPA_RS00275	SPA0055
SPA_RS00280	SPA0056
SPA_RS00325	SPA0065	dapB
SPA_RS00440	SPA0088	folA
SPA_RS00465	SPA0093	surA
SPA_RS00470	SPA0094	lptD
SPA_RS00615	SPA0121	mraZ
SPA_RS00620	SPA0122	rsmH
SPA_RS00625	SPA0123	ftsL
SPA_RS00630	SPA0124	ftsI
SPA_RS00635	SPA0125	murE
SPA_RS00640	SPA0126	murF
SPA_RS00645	SPA0127	mraY
SPA_RS00650	SPA0128	murD
SPA_RS00655	SPA0129	ftsW
SPA_RS00660	SPA0130	murG
SPA_RS00665	SPA0131	murC
SPA_RS00670	SPA0132
SPA_RS00675	SPA0133	ftsQ
SPA_RS00680	SPA0134	ftsA
SPA_RS00685	SPA0135	ftsZ
SPA_RS00690	SPA0136	lpxC
SPA_RS00700	SPA0138	secA
SPA_RS00730	SPA0144	coaE
SPA_RS00790	SPA0156	aceE
SPA_RS00795	SPA0157	aceF
SPA_RS00800	SPA0158	lpdA
SPA_RS00880	SPA0174	can
SPA_RS00955	SPA0189	folK
SPA_RS01060	SPA0210	erpA
SPA_RS01075	SPA0213	mtnN
SPA_RS01105	SPA0219	dapD
SPA_RS01110	SPA0220	glnD
SPA_RS01115	SPA0221	map
SPA_RS01120	SPA0223	rpsB
SPA_RS01125	SPA0224	tsf
SPA_RS01130	SPA0225	pyrH
SPA_RS01135	SPA0226	frr
SPA_RS01140	SPA0227	ispC
SPA_RS01145	SPA0228	ispU
SPA_RS01150	SPA0229	cdsA
SPA_RS01160	SPA0231	bamA
SPA_RS01170	SPA0233	lpxD
SPA_RS01175	SPA0234	fabZ
SPA_RS01180	SPA0235	lpxA
SPA_RS01185	SPA0236	lpxB
SPA_RS01195	SPA0238	dnaE
SPA_RS01200	SPA0239	accA
SPA_RS01220	SPA0243	tilS
SPA_RS01250	SPA0249	proS
SPA_RS01325	SPA0265	pssA
SPA_RS01410	SPA0283	lepB
SPA_RS01420	SPA0285	era
SPA_RS01435	SPA0288
SPA_RS01480	SPA0297	tadA
SPA_RS01545	SPA0311
SPA_RS01590	SPA0320	suhB
SPA_RS01605	SPA0323	iscS
SPA_RS01610	SPA0324	iscU
SPA_RS01620	SPA0326	hscB
SPA_RS01625	SPA0327	hscA
SPA_RS01630	SPA0328	fdx
SPA_RS01705	SPA0344	ispG
SPA_RS01710	SPA0345	hisS
SPA_RS01725	SPA0348	der
SPA_RS01775	SPA0357	guaA
SPA_RS01890	SPA0380	dapA
SPA_RS01920	SPA0386	dapE
SPA_RS02055	SPA0413	eutK
SPA_RS02150	SPA0432	crr
SPA_RS02180	SPA0437	zipA
SPA_RS02185	SPA0438	ligA
SPA_RS02225	SPA0446	gltX
SPA_RS02430	SPA0486	fabB
SPA_RS02490	SPA0498	accD
SPA_RS02495	SPA0499	folC
SPA_RS02540	SPA0508
SPA_RS02635	SPA0526	pta
SPA_RS02640	SPA0527	ackA
SPA_RS02685	SPA0535
SPA_RS02935	SPA0586	nrdB
SPA_RS02940	SPA0587	nrdA
SPA_RS02945	SPA0588
SPA_RS02965	SPA0592	gyrA
SPA_RS03020	SPA0604	napD
SPA_RS03050	SPA0610	ccmA
SPA_RS03055	SPA0611	ccmB
SPA_RS03060	SPA0612
SPA_RS03070	SPA0614	ccmE
SPA_RS03075	SPA0615
SPA_RS03080	SPA0616	dsbE
SPA_RS03085	SPA0617
SPA_RS03290	SPA0658	folE
SPA_RS03480	SPA0697	metG
SPA_RS03570	SPA0714
SPA_RS03595	SPA0719
SPA_RS03600	SPA0721
SPA_RS03605	SPA0722
SPA_RS03625	SPA0726
SPA_RS03630	SPA0727
SPA_RS03635	SPA0728
SPA_RS03640	SPA0729
SPA_RS03855	SPA0773
SPA_RS03860	SPA0774	rfbF
SPA_RS03865	SPA0775	rfbG
SPA_RS03870	SPA0776	rfbH
SPA_RS03875	SPA0777
SPA_RS03885	SPA0779
SPA_RS03890	SPA0780	rfbV
SPA_RS03905	SPA0782
SPA_RS03920	SPA0784
SPA_RS03925	SPA0785
SPA_RS03935	SPA0787
SPA_RS04620	SPA0924	pgsA
SPA_RS04785	SPA0957
SPA_RS04800	SPA0960	argS
SPA_RS04840	SPA0968	aspS
SPA_RS04855	SPA0971	ruvC
SPA_RS04875	SPA0975	ruvB
SPA_RS04895	SPA0979	mepM
SPA_RS04900	SPA0980	lpxM
SPA_RS05020	SPA1001
SPA_RS05025	SPA1002
SPA_RS05290	SPA1053	tsaB
SPA_RS05310	SPA1057	minE
SPA_RS05315	SPA1058	minD
SPA_RS05320	SPA1059	minC
SPA_RS05340	SPA1063
SPA_RS05475	SPA1090	pth
SPA_RS05490	SPA1093	prs
SPA_RS05495	SPA1094	ispE
SPA_RS05500	SPA1095	lolB
SPA_RS05505	SPA1096	hemA
SPA_RS05510	SPA1097	prfA
SPA_RS05530	SPA1101	kdsA
SPA_RS05740	SPA1148
SPA_RS05810	SPA1162	topA
SPA_RS05830	SPA1165	ribA
SPA_RS05845	SPA1168	lapB
SPA_RS05890	SPA1177	fabI
SPA_RS05920	SPA1181	sapD
SPA_RS05925	SPA1182	sapC
SPA_RS05965	SPA1191	sapB
SPA_RS06345	SPA1266	sifB
SPA_RS06350	SPA1267
SPA_RS06550	SPA1306
SPA_RS06870	SPA1369
SPA_RS07050	SPA1404	tyrS
SPA_RS07055	SPA1405	pdxH
SPA_RS07075	SPA1409	slyA
SPA_RS07105	SPA1415
SPA_RS07125	SPA1419	rnt
SPA_RS07165	SPA1427
SPA_RS07190	SPA1432	ssaT
SPA_RS07200	SPA1434	ssaR
SPA_RS07330	SPA1460	spiC
SPA_RS07390	SPA1472
SPA_RS07410	SPA1476	lpp
SPA_RS07480	SPA1491	ydiK
SPA_RS07545	SPA1505	pheT
SPA_RS07550	SPA1506	pheS
SPA_RS07555	SPA1507	rplT
SPA_RS07560	SPA1508	rpmI
SPA_RS07565	SPA1510	infC
SPA_RS07570	SPA1511	thrS
SPA_RS07690	SPA1534	nadE
SPA_RS07740	SPA1544
SPA_RS07790	SPA1554	gapA
SPA_RS08030	SPA1602	pagD
SPA_RS08055	SPA1607
SPA_RS08065	SPA1609
SPA_RS08085	SPA1612	icd
SPA_RS08105	SPA1616	mnmA
SPA_RS08115	SPA1618	purB
SPA_RS08180	SPA1631	lolE
SPA_RS08185	SPA1632	lolD
SPA_RS08190	SPA1633	lolC
SPA_RS08205	SPA1636
SPA_RS08275	SPA1650	holB
SPA_RS08280	SPA1651
SPA_RS08305	SPA1656	fabG
SPA_RS08310	SPA1657	fabD
SPA_RS08315	SPA1658	fabH
SPA_RS08350	SPA1666	rne
SPA_RS08425	SPA1681	murJ
SPA_RS08500	SPA1696
SPA_RS08840	SPA1761
SPA_RS08850	SPA1762	pipB
SPA_RS08870	SPA1766	tusE
SPA_RS08955	SPA1783	fabA
SPA_RS08960	SPA1784	rmf
SPA_RS09030	SPA1798	asnS
SPA_RS09060	SPA1804	mukB
SPA_RS09065	SPA1805	mukE
SPA_RS09070	SPA1806	mukF
SPA_RS09090	SPA1810	kdsB
SPA_RS09105	SPA1813	lpxK
SPA_RS09110	SPA1814	msbA
SPA_RS09125	SPA1817	rpsA
SPA_RS09215	SPA1835	serS
SPA_RS09225	SPA1837	lolA
SPA_RS09230	SPA1838	ftsK
SPA_RS09245	SPA1841	cydD
SPA_RS09250	SPA1842	cydC
SPA_RS10050	SPA2001	cydX
SPA_RS10080	SPA2006	odhB
SPA_RS10085	SPA2007	sucA
SPA_RS10140	SPA2018
SPA_RS10145	SPA2019
SPA_RS10150	SPA2020
SPA_RS10160	SPA2021
SPA_RS10170	SPA2022
SPA_RS10300	SPA2047	fldA
SPA_RS10340	SPA2055	glnS
SPA_RS10410	SPA2069	ubiF
SPA_RS10425	SPA2072	ybeY
SPA_RS10435	SPA2074	lnt
SPA_RS10495	SPA2086	leuS
SPA_RS10500	SPA2087	lptE
SPA_RS10505	SPA2088	holA
SPA_RS10510	SPA2089	nadD
SPA_RS10540	SPA2094	mrdA
SPA_RS10545	SPA2095	mrdB
SPA_RS10555	SPA2097	dacA
SPA_RS10565	SPA2099	lipB
SPA_RS10575	SPA2101	lipA
SPA_RS10745	SPA2135	entH
SPA_RS10770	SPA2140	fepB
SPA_RS10780	SPA2142	fepD
SPA_RS10785	SPA2143	fepG
SPA_RS10790	SPA2144	fepC
SPA_RS10910	SPA2167
SPA_RS10915	SPA2168
SPA_RS10990	SPA2183	folD
SPA_RS10995	SPA2184	ybcJ
SPA_RS11005	SPA2186	cysS
SPA_RS11010	SPA2187	ppiB
SPA_RS11015	SPA2188	lpxH
SPA_RS11240	SPA2233	hemH
SPA_RS11245	SPA2234	adk
SPA_RS11260	SPA2237
SPA_RS11265	SPA2238	dnaX
SPA_RS11430	SPA2272	lon
SPA_RS11565	SPA2300	ispA
SPA_RS11570	SPA2301	dxs
SPA_RS11580	SPA2303	pgpA
SPA_RS11585	SPA2304	thiL
SPA_RS11590	SPA2305	nusB
SPA_RS11595	SPA2306	ribE
SPA_RS11600	SPA2307	ribD
SPA_RS11640	SPA2315	secF
SPA_RS11645	SPA2316	secD
SPA_RS11650	SPA2317	yajC
SPA_RS11825	SPA2351	hemB
SPA_RS11945	SPA2374
SPA_RS11995	SPA2384
SPA_RS12000	SPA2385
SPA_RS12005	SPA2386
SPA_RS12200	SPA2414
SPA_RS12395	SPA2451
SPA_RS12435	SPA2459
SPA_RS12515	SPA2469
SPA_RS12545	SPA2474
SPA_RS12550	SPA2475
SPA_RS12695	SPA2505	dnaQ
SPA_RS12700	SPA2506	rnhA
SPA_RS12785	SPA2524	bamD
SPA_RS12825	SPA2532	rplS
SPA_RS12830	SPA2533	trmD
SPA_RS12835	SPA2534	rimM
SPA_RS12845	SPA2536	ffh
SPA_RS12865	SPA2540	grpE
SPA_RS12870	SPA2542	nadK
SPA_RS12890	SPA2546
SPA_RS12950	SPA2560
SPA_RS13070	SPA2584
SPA_RS13145	SPA2599
SPA_RS13340
SPA_RS13580	SPA2671	mprA
SPA_RS13640	SPA2684	csrA
SPA_RS13645	SPA2685	alaS
SPA_RS13655	SPA2687	recA
SPA_RS13915	SPA2738
SPA_RS14155	SPA2785	ispF
SPA_RS14160	SPA2786	ispD
SPA_RS14165	SPA2787	ftsB
SPA_RS14270	SPA2809	eno
SPA_RS14275	SPA2810	pyrG
SPA_RS14555	SPA2866	thyA
SPA_RS14560	SPA2867	lgt
SPA_RS14720	SPA2900
SPA_RS14760	SPA2908	lysS
SPA_RS14805	SPA2916	ygfZ
SPA_RS14850	SPA2925	ubiH
SPA_RS14905	SPA2939	fbaA
SPA_RS14910	SPA2940	pgk
SPA_RS14975	SPA2953	metK
SPA_RS15010	SPA2960	ruvX
SPA_RS15140	SPA2983
SPA_RS15440	SPA3042	plsC
SPA_RS15445	SPA3043	parC
SPA_RS15480	SPA3050	parE
SPA_RS15550	SPA3063	ribB
SPA_RS15555	SPA3064	ubiK
SPA_RS15595	SPA3072
SPA_RS15605	SPA3074	folB
SPA_RS15615	SPA3076	tsaD
SPA_RS15625	SPA3078	dnaG
SPA_RS15630	SPA3079	rpoD
SPA_RS15990	SPA3154	infB
SPA_RS15995	SPA3155	nusA
SPA_RS16000	SPA3156	rimP
SPA_RS16025	SPA3161	glmM
SPA_RS16030	SPA3162	folP
SPA_RS16035	SPA3163	ftsH
SPA_RS16065	SPA3168	cgtA
SPA_RS16080	SPA3171	rplU
SPA_RS16085	SPA3172	ispB
SPA_RS16095	SPA3174	murA
SPA_RS16150	SPA3185	lptA
SPA_RS16155	SPA3186	lptB
SPA_RS16160	SPA3187	rpoN
SPA_RS16280	SPA3211	rpsI
SPA_RS16285	SPA3212	rplM
SPA_RS16315	SPA3218
SPA_RS16320	SPA3219	oadA
SPA_RS16325	SPA3220
SPA_RS16420	SPA3239	mreD
SPA_RS16425	SPA3240	mreC
SPA_RS16430	SPA3241	mreB
SPA_RS16460	SPA3246	accB
SPA_RS16465	SPA3247	accC
SPA_RS16540	SPA3262
SPA_RS16575	SPA3269	tsaC
SPA_RS16595	SPA3273	def
SPA_RS16600	SPA3274	fmt
SPA_RS16610	SPA3276	trkA
SPA_RS16635	SPA3280	rplQ
SPA_RS16640	SPA3281	rpoA
SPA_RS16645	SPA3282	rpsD
SPA_RS16650	SPA3283	rpsK
SPA_RS16655	SPA3284	rpsM
SPA_RS16665	SPA3286	secY
SPA_RS16670	SPA3287	rplO
SPA_RS16680	SPA3289	rpsE
SPA_RS16685	SPA3290	rplR
SPA_RS16690	SPA3291	rplF
SPA_RS16695	SPA3292	rpsH
SPA_RS16700	SPA3293	rpsN
SPA_RS16705	SPA3294	rplE
SPA_RS16710	SPA3295	rplX
SPA_RS16715	SPA3296	rplN
SPA_RS16730	SPA3299	rplP
SPA_RS16735	SPA3300	rpsC
SPA_RS16740	SPA3301	rplV
SPA_RS16750	SPA3303	rplB
SPA_RS16755	SPA3304	rplW
SPA_RS16760	SPA3305	rplD
SPA_RS16765	SPA3306	rplC
SPA_RS16770	SPA3307	rpsJ
SPA_RS16790	SPA3311	tuf
SPA_RS16795	SPA3312	fusA
SPA_RS16800	SPA3313	rpsG
SPA_RS16805	SPA3314	rpsL
SPA_RS16810	SPA3315	tusB
SPA_RS16815	SPA3316	tusC
SPA_RS16820	SPA3317	tusD
SPA_RS16960	SPA3345	truB
SPA_RS16965	SPA3346	trpS
SPA_RS16980	SPA3349	dam
SPA_RS17185	SPA3390	asd
SPA_RS17190	SPA3391
SPA_RS17330	SPA3419	rpoH
SPA_RS17335	SPA3420	ftsX
SPA_RS17340	SPA3421	ftsE
SPA_RS17345	SPA3422	ftsY
SPA_RS17775	SPA3506	glyS
SPA_RS17780	SPA3507	glyQ
SPA_RS18005	SPA3552	gpsA
SPA_RS18030	SPA3557	envC
SPA_RS18060	SPA3563	rfaF
SPA_RS18125	SPA3576	waaA
SPA_RS18130	SPA3577	coaD
SPA_RS18155	SPA3582	coaBC
SPA_RS18160	SPA3583	dut
SPA_RS18205	SPA3592	gmk
SPA_RS18215	SPA3594	spoT
SPA_RS18580	SPA3663	dsbE
SPA_RS18585	SPA3664
SPA_RS18590	SPA3665	ccmE
SPA_RS18600	SPA3667
SPA_RS18605	SPA3668	ccmB
SPA_RS18610	SPA3669
SPA_RS18670	SPA3679	gyrB
SPA_RS18680	SPA3681	dnaN
SPA_RS18685	SPA3682	dnaA
SPA_RS18695	SPA3684	rnpA
SPA_RS18705	SPA3686	yidC
SPA_RS18775	SPA3700	glmS
SPA_RS18780	SPA3701	glmU
SPA_RS18790	SPA3703	atpC
SPA_RS18795	SPA3704	atpD
SPA_RS18800	SPA3705	atpG
SPA_RS18805	SPA3706	atpA
SPA_RS18810	SPA3707	atpH
SPA_RS18815	SPA3708	atpF
SPA_RS18825	SPA3710	atpB
SPA_RS19055	SPA3757	rho
SPA_RS19090	SPA3764	rffC
SPA_RS19110	SPA3768	wzyE
SPA_RS19155	SPA3778	hemD
SPA_RS19160	SPA3779	hemC
SPA_RS19205	SPA3788	dapF
SPA_RS19320	SPA3811	ubiE
SPA_RS19325	SPA3812	ubiJ
SPA_RS19330	SPA3813	ubiB
SPA_RS19360	SPA3819	ubiD
SPA_RS19400	SPA3827	hemG
SPA_RS19465	SPA3840	polA
SPA_RS19470	SPA3842
SPA_RS19500	SPA3848	glnA
SPA_RS19775	SPA3902	cpxR
SPA_RS19880	SPA3924	tpiA
SPA_RS19950	SPA3938	priA
SPA_RS20110	SPA3969	murI
SPA_RS20135	SPA3975
SPA_RS20140	SPA3976	murB
SPA_RS20145	SPA3977
SPA_RS20150	SPA3978	coaA
SPA_RS20180	SPA3984	tuf
SPA_RS20185	SPA3985	secE
SPA_RS20190	SPA3986	nusG
SPA_RS20195	SPA3987	rplK
SPA_RS20200	SPA3988	rplA
SPA_RS20205	SPA3989	rplJ
SPA_RS20210	SPA3990	rplL
SPA_RS20215	SPA3991	rpoB
SPA_RS20220	SPA3992	rpoC
SPA_RS20250	SPA3998	thiS
SPA_RS20280	SPA4004	hemE
SPA_RS20510	SPA4051	ubiA
SPA_RS20515	SPA4052	plsB
SPA_RS20525	SPA4054	lexA
SPA_RS20570	SPA4063	dnaB
SPA_RS20620	SPA4072	ssb1
SPA_RS21020	SPA4147	groL
SPA_RS21040	SPA4151	efp
SPA_RS21110	SPA4165	psd
SPA_RS21115	SPA4166	rsgA
SPA_RS21120	SPA4167	orn
SPA_RS21155	SPA4174	tsaE
SPA_RS21320	SPA4208	rpsF
SPA_RS21325	SPA4209	priB
SPA_RS21335	SPA4211	rplI
SPA_RS21455	SPA4234	ppa
SPA_RS21600	SPA4262	pyrL
SPA_RS21670	SPA4276
SPA_RS21675	SPA4277	holC
SPA_RS21690	SPA4279	lptF
SPA_RS21695	SPA4280	lptG
SPA_RS21740	SPA4289	yhdJ
SPA_RS22005	SPA4343
SPA_RS22075	SPA4357	dnaC
SPA_RS22080	SPA4358	dnaT
SPA_RS22145	SPA4371
SPA_RS22855
SPA_RS23670
SPA_RS24625		pilO2
SPA_RS24735
SPA_RS24870

## Sheet: D23580
locusID1	locusID2	common gene name
STMMW_03941		iraP
STMMW_RS00040	STMMW_00071	mog
STMMW_RS00060	STMMW_00111	dnaK
STMMW_RS00075	STMMW_00141
STMMW_RS00085	STMMW_00161
STMMW_RS00160	STMMW_00311
STMMW_RS00230	STMMW_00461	ribF
STMMW_RS00235	STMMW_00471	ileS
STMMW_RS00240	STMMW_00481	lspA
STMMW_RS00250	STMMW_00501	ispH
STMMW_RS00275	STMMW_00551
STMMW_RS00280	STMMW_00561	oadA
STMMW_RS00325	STMMW_00651	dapB
STMMW_RS00475	STMMW_00981	lptD
STMMW_RS00605	STMMW_01251	mraZ
STMMW_RS00610	STMMW_01261	rsmH
STMMW_RS00615	STMMW_01271	ftsL
STMMW_RS00620	STMMW_01281	ftsI
STMMW_RS00625	STMMW_01291	murE
STMMW_RS00630	STMMW_01301	murF
STMMW_RS00635	STMMW_01311	mraY
STMMW_RS00640	STMMW_01321	murD
STMMW_RS00645	STMMW_01331	ftsW
STMMW_RS00650	STMMW_01341	murG
STMMW_RS00655	STMMW_01351	murC
STMMW_RS00665	STMMW_01371	ftsQ
STMMW_RS00670	STMMW_01381	ftsA
STMMW_RS00675	STMMW_01391	ftsZ
STMMW_RS00680	STMMW_01401	lpxC
STMMW_RS00685	STMMW_01411	secM
STMMW_RS00690	STMMW_01421	secA
STMMW_RS00715	STMMW_01461	coaE
STMMW_RS00785	STMMW_01601	lpdA
STMMW_RS00810	STMMW_01651
STMMW_RS00870	STMMW_01771	can
STMMW_RS00930	STMMW_01891	folK
STMMW_RS01035	STMMW_02101	erpA
STMMW_RS01050	STMMW_02131	mtnN
STMMW_RS01080	STMMW_02191	dapD
STMMW_RS01090	STMMW_02211	map
STMMW_RS01095	STMMW_02221	rpsB
STMMW_RS01100	STMMW_02231	tsf
STMMW_RS01105	STMMW_02241	pyrH
STMMW_RS01110	STMMW_02251	frr
STMMW_RS01115	STMMW_02261	ispC
STMMW_RS01120	STMMW_02271	ispU
STMMW_RS01125	STMMW_02281	cdsA
STMMW_RS01135	STMMW_02301	bamA
STMMW_RS01145	STMMW_02321	lpxD
STMMW_RS01150	STMMW_02331	fabZ
STMMW_RS01155	STMMW_02341	lpxA
STMMW_RS01160	STMMW_02351	lpxB
STMMW_RS01170	STMMW_02371	dnaE
STMMW_RS01175	STMMW_02381	accA
STMMW_RS01195	STMMW_02421	tilS
STMMW_RS01225	STMMW_02481	proS
STMMW_RS01275	STMMW_r01
STMMW_RS01335	STMMW_02631	dnaQ
STMMW_RS01410	STMMW_02831
STMMW_RS01530	STMMW_03091
STMMW_RS01630	STMMW_03281	gpt
STMMW_RS01755	STMMW_03541
STMMW_RS01935	STMMW_03871
STMMW_RS02015	STMMW_04051
STMMW_RS02045	STMMW_04111
STMMW_RS02205	STMMW_04421	hemB
STMMW_RS02380	STMMW_04761	yajC
STMMW_RS02385	STMMW_04771	secD
STMMW_RS02390	STMMW_04781	secF
STMMW_RS02430	STMMW_04861	ribD
STMMW_RS02435	STMMW_04871	ribE
STMMW_RS02440	STMMW_04881	nusB
STMMW_RS02460	STMMW_04921	dxs
STMMW_RS02465	STMMW_04931	ispA
STMMW_RS02595	STMMW_05201	clpX
STMMW_RS02765	STMMW_05541	dnaX
STMMW_RS02770	STMMW_05551
STMMW_RS02785	STMMW_05581	adk
STMMW_RS02790	STMMW_05591	hemH
STMMW_RS02940	STMMW_05891	glxR
STMMW_RS03010	STMMW_06031	lpxH
STMMW_RS03045	STMMW_06101	folD
STMMW_RS03055	STMMW_06121	fimI
STMMW_RS03275	STMMW_06551	fepC
STMMW_RS03280	STMMW_06561	fepG
STMMW_RS03285	STMMW_06571	fepD
STMMW_RS03295	STMMW_06591	fepB
STMMW_RS03405	STMMW_06811	rnk
STMMW_RS03520	STMMW_07041	mrdB
STMMW_RS03525	STMMW_07051	mrdA
STMMW_RS03555	STMMW_07101	nadD
STMMW_RS03560	STMMW_07111	holA
STMMW_RS03565	STMMW_07121	lptE
STMMW_RS03570	STMMW_07131	leuS
STMMW_RS03660	STMMW_07311	lnt
STMMW_RS03670	STMMW_07331	ybeY
STMMW_RS03760	STMMW_07441	glnS
STMMW_RS03800	STMMW_07521	fldA
STMMW_RS03930	STMMW_07761	galE
STMMW_RS03940	STMMW_07781
STMMW_RS03950	STMMW_07801
STMMW_RS04145	STMMW_08121	aroG
STMMW_RS04180	STMMW_08191	oadA
STMMW_RS04185	STMMW_08201	ybiO
STMMW_RS04375	STMMW_08581	moaE
STMMW_RS04485	STMMW_08791	glnQ
STMMW_RS04770	STMMW_09351
STMMW_RS04890	STMMW_09591	tnpA
STMMW_RS04940	STMMW_09681	cydC
STMMW_RS04965	STMMW_09731	lolA
STMMW_RS04975	STMMW_09751	serS
STMMW_RS05065	STMMW_09921	rpsA
STMMW_RS05080	STMMW_09951	msbA
STMMW_RS05085	STMMW_09961	lpxK
STMMW_RS05100	STMMW_09991	kdsB
STMMW_RS05120	STMMW_10031	mukF
STMMW_RS05125	STMMW_10041	mukE
STMMW_RS05130	STMMW_10051	mukB
STMMW_RS05160	STMMW_10111	asnS
STMMW_RS05205	STMMW_10182
STMMW_RS05210	STMMW_10191	rlmKL
STMMW_RS05225	STMMW_10231
STMMW_RS05285	STMMW_10321
STMMW_RS05315	STMMW_10381	gtgA
STMMW_RS05320	STMMW_10392
STMMW_RS05325	STMMW_10391
STMMW_RS05390	STMMW_10511
STMMW_RS05500	STMMW_10721	zapC
STMMW_RS05540	STMMW_10801	fabA
STMMW_RS05715	STMMW_11141
STMMW_RS05760	STMMW_11240
STMMW_RS05805	STMMW_11321
STMMW_RS05850	STMMW_11401
STMMW_RS05910	STMMW_11491	csgE
STMMW_RS05980	STMMW_11631
STMMW_RS06055	STMMW_11781	murJ
STMMW_RS06095	STMMW_11861
STMMW_RS06130	STMMW_11931	rne
STMMW_RS06175	STMMW_12021	fabH
STMMW_RS06180	STMMW_12031	fabD
STMMW_RS06185	STMMW_12041	fabG
STMMW_RS06210	STMMW_12091
STMMW_RS06215	STMMW_12101	holB
STMMW_RS06295	STMMW_12261	lolC
STMMW_RS06300	STMMW_12271	lolD
STMMW_RS06305	STMMW_12281	lolE
STMMW_RS06350	STMMW_12381	tnpA
STMMW_RS06375	STMMW_12421	purB
STMMW_RS06590	STMMW_12751
STMMW_RS06650	STMMW_12862
STMMW_RS06700	STMMW_12971	gapA
STMMW_RS06800	STMMW_13171	nadE
STMMW_RS06820	STMMW_13211	chbA
STMMW_RS06915	STMMW_13401	thrS
STMMW_RS06920	STM_MW13411	infC
STMMW_RS06930	STMMW_13431	rplT
STMMW_RS06935	STMMW_13441	pheS
STMMW_RS06940	STMMW_13451	pheT
STMMW_RS07060	STMMW_13691
STMMW_RS07230	STMMW_14021	sseA
STMMW_RS07375	STMMW_14291
STMMW_RS07490	STMMW_14521	tyrS
STMMW_RS07920	STMMW_15341	hypC
STMMW_RS08235	STMMW_15971	sifB
STMMW_RS08435	STMMW_16371	azoR
STMMW_RS08465	STMMW_16431	hslJ
STMMW_RS08690	STMMW_16851	pspA
STMMW_RS08745	STMMW_16961	fabI
STMMW_RS08790	STMMW_17031	lapB
STMMW_RS08805	STMMW_17061	ribA
STMMW_RS08825	STMMW_17101	topA
STMMW_RS08985	STMMW_17431
STMMW_RS09100	STMMW_17641	kdsA
STMMW_RS09120	STMMW_17681	prfA
STMMW_RS09125	STMMW_17691	hemA
STMMW_RS09130	STMMW_17701	lolB
STMMW_RS09135	STMMW_17711	ispE
STMMW_RS09140	STMMW_17721	prs
STMMW_RS09155	STMMW_17751	pth
STMMW_RS09330		tnpA
STMMW_RS09345	STMMW_18121	tsaB
STMMW_RS09525	STMMW_18451
STMMW_RS09575	STMMW_18561	yobA
STMMW_RS09605	STMMW_18621
STMMW_RS09645	STMMW_18701	lpxM
STMMW_RS09705	STMMW_18841	aspS
STMMW_RS09745	STMMW_18921	argS
STMMW_RS09920	STMMW_19241	pgsA
STMMW_RS09980	STMMW_19361	tnpA
STMMW_RS10085	STMMW_19581	fliO
STMMW_RS10105	STMMW_19621	rcsA
STMMW_RS10270	STMMW_19981
STMMW_RS10405	STMMW_20241
STMMW_RS10645	STMMW_20621
STMMW_RS10720	STMMW_20761	pduK
STMMW_RS10730	STMMW_20781	pduM
STMMW_RS10795	STMMW_20911	sbmC
STMMW_RS10910	STMMW_21151
STMMW_RS10925	STMMW_21181	rfbV
STMMW_RS10935	STMMW_21201
STMMW_RS11025	STMMW_21381
STMMW_RS11095	STMMW_21531	dcd
STMMW_RS11175	STMMW_21691
STMMW_RS11245	STMMW_21821
STMMW_RS11250	STMMW_21831	yehD
STMMW_RS11265	STMMW_21861	metG
STMMW_RS11455	STMMW_22251	folE
STMMW_RS11495	STMMW_22331
STMMW_RS11530	STMMW_22401
STMMW_RS11700	STMMW_22701
STMMW_RS11745	STMMW_22782	dsbE
STMMW_RS11750	STMMW_22783
STMMW_RS11755	STMMW_22784	ccmE
STMMW_RS11765	STMMW_22785
STMMW_RS11770	STMMW_22786	ccmB
STMMW_RS11775	STMMW_22791	ccmA
STMMW_RS11860	STMMW_22961	gyrA
STMMW_RS11880	STMMW_23001
STMMW_RS11885	STMMW_23011	nrdA
STMMW_RS11890	STMMW_23021	nrdB
STMMW_RS12330	STMMW_23871	folC
STMMW_RS12335	STMMW_23881	accD
STMMW_RS12395	STMMW_24001	fabB
STMMW_RS12590	STMMW_24371	gltX
STMMW_RS12655	STMMW_24461	ligA
STMMW_RS12660	STMMW_24471	zipA
STMMW_RS12870	STMMW_24881	eutP
STMMW_RS12880	STMMW_24901	tnpA
STMMW_RS12940	STMMW_25021	dapE
STMMW_RS12970	STMMW_25071	dapA
STMMW_RS13015		tnpA
STMMW_RS13070	STMMW_25271	guaA
STMMW_RS13115	STMMW_25361	der
STMMW_RS13130	STMMW_25391	hisS
STMMW_RS13135	STMMW_25401	ispG
STMMW_RS13210	STMMW_25551	fdx
STMMW_RS13215	STMMW_25561	hscA
STMMW_RS13220	STMMW_25571	hscB
STMMW_RS13230	STMMW_25591	iscU
STMMW_RS13235	STMMW_25601	iscS
STMMW_RS13250	STMMW_25631	suhB
STMMW_RS13295	STMMW_25721
STMMW_RS13360	STMMW_25841	tadA
STMMW_RS13405	STMMW_25931
STMMW_RS13410	STMMW_25941	pdxJ
STMMW_RS13420	STMMW_25961	era
STMMW_RS13425	STMMW_25971	rnc
STMMW_RS13430	STMMW_25981	lepB
STMMW_RS13455	STMMW_26061
STMMW_RS13515	STMMW_26171
STMMW_RS13590	STMMW_26321
STMMW_RS13595	STMMW_26322
STMMW_RS13630	STMMW_26371
STMMW_RS13675	STMMW_26451	bamD
STMMW_RS13685	STMMW_26461
STMMW_RS13710	STMMW_26521	dgcN
STMMW_RS13715	STMMW_26531
STMMW_RS13720	STMMW_26532
STMMW_RS13800	STMMW_26691	trxC
STMMW_RS13815	STMMW_26721	pssA
STMMW_RS13840	STMMW_r04	bamE
STMMW_RS13850	STMMW_r05
STMMW_RS13910	STMMW_26871	rplS
STMMW_RS13915	STMMW_26881	trmD
STMMW_RS13920	STMMW_26891	rimM
STMMW_RS13930	STMMW_26911	ffh
STMMW_RS13950	STMMW_26951	grpE
STMMW_RS13955	STMMW_26971	nadK
STMMW_RS14040	STMMW_27131
STMMW_RS14120	STMMW_27291
STMMW_RS14145	STMMW_27331
STMMW_RS14150	STMMW_27341
STMMW_RS14320	STMMW_27661	stpA
STMMW_RS14465	STMMW_27891	alaS
STMMW_RS14500	STMMW_27961	srlB
STMMW_RS14575	STMMW_28101	hycF
STMMW_RS14670	STMMW_28291	sirC
STMMW_RS14845	STMMW_28641
STMMW_RS14935	STMMW_28831
STMMW_RS14980	STMMW_28921	ispF
STMMW_RS14985	STMMW_28931	ispD
STMMW_RS14990	STMMW_28941	ftsB
STMMW_RS15065	STMMW_29091	cysH
STMMW_RS15095	STMMW_29151	eno
STMMW_RS15100	STMMW_29161	pyrG
STMMW_RS15350	STMMW_29621	thyA
STMMW_RS15355	STMMW_29631	lgt
STMMW_RS15550	STMMW_30001	lysS
STMMW_RS15595	STMMW_30081	ygfZ
STMMW_RS15640	STMMW_30171	ubiH
STMMW_RS15700	STMMW_30291	fbaA
STMMW_RS15705	STMMW_30301	pgk
STMMW_RS15810	STMMW_30511	metK
STMMW_RS15845	STMMW_30581	ruvX
STMMW_RS16085	STMMW_31041	hypA
STMMW_RS16235	STMMW_31331	plsC
STMMW_RS16240	STMMW_31341	parC
STMMW_RS16275	STMMW_31411	parE
STMMW_RS16345	STMMW_31561	ribB
STMMW_RS16390	STMMW_31651
STMMW_RS16400	STMMW_31671	folB
STMMW_RS16410	STMMW_31691	tsaD
STMMW_RS16420	STMMW_31711	dnaG
STMMW_RS16425	STMMW_31721	rpoD
STMMW_RS16635	STMMW_32121
STMMW_RS16960	STMMW_32781
STMMW_RS17000	STMMW_32861	infB
STMMW_RS17005	STMMW_32871	nusA
STMMW_RS17040	STMMW_32921	glmM
STMMW_RS17050	STMMW_32941	tnpA
STMMW_RS17055	STMMW_32951	ftsH
STMMW_RS17070	STMMW_32981	greA
STMMW_RS17085	STMMW_33001	cgtA
STMMW_RS17100	STMMW_33031	rplU
STMMW_RS17105	STMMW_33041	ispB
STMMW_RS17115	STMMW_33061	murA
STMMW_RS17170	STMMW_33171	lptA
STMMW_RS17175	STMMW_33181	lptB
STMMW_RS17305	STMMW_33431	rpsI
STMMW_RS17310	STMMW_33441	rplM
STMMW_RS17345	STMMW_33511	oadA
STMMW_RS17445	STMMW_33701	mreD
STMMW_RS17450	STMMW_33711	mreC
STMMW_RS17455	STMMW_33721	mreB
STMMW_RS17485	STMMW_33771	accB
STMMW_RS17490	STMMW_33781	accC
STMMW_RS17535	STMMW_33871	envR
STMMW_RS17570	STMMW_r08	tsaC
STMMW_RS17600	STMMW_33951	tsaC
STMMW_RS17610	STMMW_33971
STMMW_RS17620	STMMW_33991	def
STMMW_RS17625	STMMW_34001	fmt
STMMW_RS17660	STMMW_34071	rplQ
STMMW_RS17665	STMMW_34081	rpoA
STMMW_RS17670	STMMW_34091	rpsD
STMMW_RS17675	STMMW_34101	rpsK
STMMW_RS17680	STMMW_34111	rpsM
STMMW_RS17690	STMMW_34131	secY
STMMW_RS17695	STMMW_34141	rplO
STMMW_RS17705	STMMW_34161	rpsE
STMMW_RS17710	STMMW_34171	rplR
STMMW_RS17715	STMMW_34181	rplF
STMMW_RS17720	STMMW_34191	rpsH
STMMW_RS17725	STMMW_34201	rpsN
STMMW_RS17730	STMMW_34211	rplE
STMMW_RS17735	STMMW_34221	rplX
STMMW_RS17740	STMMW_34231	rplN
STMMW_RS17755	STMMW_34251	rplP
STMMW_RS17760	STMMW_34261	rpsC
STMMW_RS17765	STMMW_34271	rplV
STMMW_RS17775	STMMW_34291	rplB
STMMW_RS17780	STMMW_34301	rplW
STMMW_RS17785	STMMW_34311	rplD
STMMW_RS17790	STMMW_34321	rplC
STMMW_RS17795	STMMW_34331	rpsJ
STMMW_RS17815	STMMW_34371	tuf
STMMW_RS17820	STMMW_34381	fusA
STMMW_RS17825	STMMW_34391	rpsG
STMMW_RS17830	STMMW_34401	rpsL
STMMW_RS17840	STMMW_34421	tusC
STMMW_RS17935	STMMW_34601	pabA
STMMW_RS17985	STMMW_34701	tnpA
STMMW_RS18065	STMMW_34851	igaA
STMMW_RS18280	STMMW_35281	asd
STMMW_RS18420	STMMW_35571	rpoH
STMMW_RS18425	STMMW_35581	ftsX
STMMW_RS18430	STMMW_35591	ftsE
STMMW_RS18435	STMMW_35601	ftsY
STMMW_RS18545	STMMW_35821	rsmJ
STMMW_RS18865	STMMW_36441	glyS
STMMW_RS18870	STMMW_36451	glyQ
STMMW_RS18970	STMMW_36631	ulaD
STMMW_RS18975	STMMW_36641
STMMW_RS19095	STMMW_36881	gpsA
STMMW_RS19215	STMMW_37131	waaA
STMMW_RS19220	STMMW_37141	coaD
STMMW_RS19245	STMMW_37191	coaBC
STMMW_RS19250	STMMW_37201	dut
STMMW_RS19295	STMMW_37291	gmk
STMMW_RS19655	STMMW_38021
STMMW_RS19660		dsbE
STMMW_RS19665
STMMW_RS19670		ccmE
STMMW_RS19680
STMMW_RS19685		ccmB
STMMW_RS19690	STMMW_38031	ccmA
STMMW_RS19775	STMMW_38201	gyrB
STMMW_RS19785	STMMW_38221	dnaN
STMMW_RS19790	STMMW_38231	dnaA
STMMW_RS19800	STMMW_38251	rnpA
STMMW_RS19810	STMMW_38271	yidC
STMMW_RS19910	STMMW_38461	glmS
STMMW_RS19915	STMMW_38471	glmU
STMMW_RS19930	STMMW_38501	atpD
STMMW_RS19940	STMMW_38521	atpA
STMMW_RS19945	STMMW_38531	atpH
STMMW_RS19960	STMMW_38551	atpB
STMMW_RS20155	STMMW_38881	rep
STMMW_RS20175	STMMW_38921	rho
STMMW_RS20230	STMMW_39031	wzyE
STMMW_RS20275	STMMW_39081	hemD
STMMW_RS20280	STMMW_39091	hemC
STMMW_RS20320	STMMW_39181	dapF
STMMW_RS20445	STMMW_39431	ubiB
STMMW_RS20580	STMMW_39641	polA
STMMW_RS20585	STMMW_39651
STMMW_RS20685	STMMW_39861	yihT
STMMW_RS21005	STMMW_40481
STMMW_RS21065	STMMW_40601	priA
STMMW_RS21240	STMMW_40951	murI
STMMW_RS21270	STMMW_40961	murB
STMMW_RS21275	STMMW_40971
STMMW_RS21280	STMMW_40981	coaA
STMMW_RS21310	STMMW_40991	tuf
STMMW_RS21315	STMMW_41001	secE
STMMW_RS21320	STMMW_41011	nusG
STMMW_RS21325	STMMW_41021	rplK
STMMW_RS21330	STMMW_41031	rplA
STMMW_RS21335	STMMW_41041	rplJ
STMMW_RS21340	STMMW_41051	rplL
STMMW_RS21345	STMMW_41061	rpoB
STMMW_RS21350	STMMW_41071	rpoC
STMMW_RS21360	STMMW_41091
STMMW_RS21380	STMMW_41131	thiG
STMMW_RS21415	STMMW_41201	hemE
STMMW_RS21490	STMMW_41301
STMMW_RS21635	STMMW_41591
STMMW_RS21760	STMMW_41841	ubiA
STMMW_RS21765	STMMW_41851	plsB
STMMW_RS21775	STMMW_41871	lexA
STMMW_RS21820	STMMW_41961	dnaB
STMMW_RS21870	STMMW_42061	ssb1
STMMW_RS21880	STMMW_42091
STMMW_RS21890	STMMW_42111	siiD
STMMW_RS22260	STMMW_42791	groL
STMMW_RS22350	STMMW_42961	psd
STMMW_RS22355	STMMW_42971	rsgA
STMMW_RS22395	STMMW_43021	tsaE
STMMW_RS22460	STMMW_43141
STMMW_RS22565	STMMW_43351	rpsF
STMMW_RS22570	STMMW_43361	priB
STMMW_RS22580	STMMW_43381	rplI
STMMW_RS22680	STMMW_43581	ppa
STMMW_RS22790	STMMW_43791
STMMW_RS22980	STMMW_44211
STMMW_RS22985	STMMW_44221	holC
STMMW_RS23000	STMMW_44251	lptF
STMMW_RS23005	STMMW_44261	lptG
STMMW_RS23105	STMMW_44451
STMMW_RS23230	STMMW_44681
STMMW_RS23265	STMMW_44751
STMMW_RS23335	STMMW_44891	dnaC
STMMW_RS23340	STMMW_44901	dnaT
STMMW_RS23405	STMMW_45001
STMMW_RS23525	STMMW_45241	ettA
