# Supplementary material for: High-throughput fitness experiments reveal specific vulnerabilities of human-adapted Salmonella during stress and infection
Source: Nat Genet. 2024 Jun 3;56(6):1288–99. doi: 10.1038/s41588-024-01779-7 (PMC11176087; doi:10.1038/s41588-024-01779-7)
Supplement: Supplementary file 6 — Supplemental Data 2, List of all quality-control metrics for each Rb-Tn-seq experiment. S. Typhimurium ST4/74 experiments are on sheet 2, S. Typhi Ty2 experiments are on sheet 3, S. Paratyphi A 9150 experiments are on sheet 4, and S. Typhimurium D23580 experiments are on sheet 5. N-used refers to the total number of reads in central portions of genes (10–90% of the gene sequence). gMed is the median reads per gene in the sample. Cor12 is a measurement of how consistent the fitness data is for each gene. This metric is calculated by comparing the fitness of a gene using only Tn insertions in the first half of each gene region with the fitness from Tn insertions in the second half of each gene region. The cor12 value is the Spearman rank correlation of these two sets of values. Mad12 measures the median absolute difference between the fitness according to Tn insertions in the first half versus the second half of each gene. Opcor measures the consistency of fitness data for each operon, as genes within the same operon should have similar fitness values. In this metric, a Spearman rank correlation on the fitness value for each upstream and downstream gene within an operon is calculated. Sheet 1 contains R-values (correlation) between all biological replicate samples, for each condition and each serovar. [file 41588_2024_1779_MOESM6_ESM.xlsx]

## Sheet: allRvalues
Experiment	ST4/74	Ty2	Para9150	D23580
NonSPI2	0.95	0.9	0.94	0.94
InSPI2	0.91	0.92	0.88	0.93
InSPI2-Mg	0.84	0.83	0.87	0.86
M9 glucose	0.93	0.9	0.93	0.94
Bile	0.91	0.92	0.9	0.94
Iron limitation	0.85	0.86	0.79	0.87
Osmotic pressure	0.82	0.84	0.85	0.88
Heat	0.78	0.86	0.79	0.76
LB	0.85	0.85	0.75	0.85
Ceftriaxone	0.61	0.64	0.8	0.91
Ciprofloxacin	0.91	0.91	0.88	0.92
Azithromycin	0.93	0.91	0.86	0.93
Hydrogen peroxide	0.93	0.9	0.88	0.92
Nitric oxide	0.93	0.91	0.88	0.93
Bleach	0.89	0.85	0.86	0.88
Anaerobic	0.57	0.7	0.5	0.62
GMM	0.77	0.78	0.62	0.78
Zinc overload	0.67	0.68	0.71	0.77
N media	0.8	0.82	0.72	0.83
Protamine	0.85	0.82	0.81	0.91
Gentamycin	0.64	0.77	0.92	0.79
Cotrimoxazole	0.92	0.95	0.89	0.79
Rifampicin	0.84	0.91	0.83	0.9
PolymyxinB	0.88	0.83	0.72	0.89

## Sheet: ST474
Experiment #	name	nMapped	nUsed	gMed	gMean	cor12	mad12	opcor	passed?
1	NonSPI2 1	10698228	6839712	1093.5	1579.61	0.329861	0.137977	0.313291	TRUE
1	NonSPI2 2	7434059	4760147	770	1099.34	0.329124	0.146722	0.277358	TRUE
1	InSPI2 1	8292847	5304430	864	1225.04	0.296418	0.146056	0.271169	TRUE
1	InSPI2 2	7256805	4640650	751	1071.74	0.293093	0.147714	0.290239	TRUE
1	InSPI2-Mg 1	6274580	3992218	647	921.99	0.256907	0.167787	0.231297	TRUE
1	InSPI2-Mg2	8040324	5128431	815.5	1184.4	0.281494	0.149196	0.259869	TRUE
1	M9glu 1	10204560	6513632	1069	1504.3	0.304735	0.1341	0.228209	TRUE
1	M9glu 2	10213304	6514831	1066	1504.58	0.277901	0.136097	0.277377	TRUE
2	Bile 1	8418036	5385787	895	1246.71	0.241488	0.152315	0.222859	TRUE
2	Bile 2	8410468	5378221	900.5	1244.96	0.254493	0.157926	0.278276	TRUE
2	Iron 1	8819028	5619891	917	1300.9	0.26311	0.161006	0.274919	TRUE
2	Iron 2	8086517	5152511	858.5	1192.71	0.288675	0.154422	0.285337	TRUE
2	NaCl 1	8305234	5289121	864	1224.33	0.254127	0.149419	0.224336	TRUE
2	NaCl 2	8304311	5304113	885	1227.8	0.205895	0.157966	0.208026	TRUE
2	Heat 1	8314013	5269619	868	1219.82	0.241423	0.182628	0.221739	TRUE
2	Heat 2	9836028	6256361	1032	1448.23	0.215218	0.190811	0.218375	TRUE
3	LB 1	8432841	5391020	877.5	1245.61	0.235694	0.151085	0.221577	TRUE
3	LB 2	10276787	6575672	1099	1519.33	0.26554	0.147017	0.216002	TRUE
3	ceftriaxone 1	8042475	5115525	818.5	1181.96	0.396817	0.194528	0.312514	TRUE
3	ceftriaxone 2	7219346	4519713	671	1044.3	0.368942	0.197419	0.246734	TRUE
3	ciprofloxacin 1	7467723	4782940	774.5	1105.12	0.350758	0.169857	0.25079	TRUE
3	ciprofloxacin 2	8601144	5510997	907.5	1273.34	0.326781	0.171971	0.286248	TRUE
3	azithromycin 1	7758283	4947473	825	1143.13	0.327676	0.152657	0.317358	TRUE
3	azithromycin 2	10549195	6730465	1130	1555.1	0.312147	0.156775	0.302023	TRUE
4	H2O2 1	7467379	4772516	743	1099.15	0.337304	0.171081	0.358506	TRUE
4	H2O2 2	9657817	6178790	985	1423.03	0.336102	0.149397	0.341174	TRUE
4	NO 1	7799972	4953996	724	1140.95	0.324307	0.166833	0.345974	TRUE
4	NO 2	9809683	6259705	987	1441.66	0.334643	0.1563	0.352009	TRUE
4	bleach 1	7013457	4481403	675.5	1032.11	0.263425	0.165211	0.309795	TRUE
4	bleach 2	11178036	7162432	1153.5	1649.57	0.29943	0.140688	0.260086	TRUE
5	anaerobic 1	6962046	4435842	748	1034.72	0.249496	0.2391	0.187016	TRUE
5	GMM 1	6474465	4142747	681	966.351	0.333551	0.188739	0.320895	TRUE
5	zinc 1	7920905	5049827	848	1177.94	0.38356	0.194161	0.293468	TRUE
5	N media 1	7490143	4811738	813	1122.4	0.387339	0.182394	0.29088	TRUE
5	protamine 1	6198378	3947968	668	920.916	0.365615	0.180668	0.309215	TRUE
5	anaerobic 2	10676427	6822884	1128.5	1575.72	0.210345	0.155783	0.201073	TRUE
5	GMM 2	10559393	6740183	1093	1556.62	0.232982	0.153826	0.270396	TRUE
5	zinc 2	11422477	7300857	1199.5	1686.11	0.213451	0.165341	0.25744	TRUE
5	N media 2	11658916	7461227	1229.5	1723.15	0.238131	0.166462	0.264377	TRUE
5	protamine 2	13968683	8923335	1468	2060.82	0.305654	0.161091	0.288482	TRUE
6	gentamycin 1	8558074	5450847	915	1284.37	0.219517	0.190552	0.177386	TRUE
6	cotrimoxazole 1	7669321	4874686	751	1148.61	0.281909	0.20051	0.217593	TRUE
6	rifampicin 1	7543838	4791598	780	1129.03	0.192938	0.184895	0.15923	TRUE
6	polymyxin B 1	7267320	4627499	768	1090.36	0.255869	0.200597	0.239307	TRUE
6	gentamycin 2	6445479	4100941	655	966.291	0.388021	0.214357	0.29041	TRUE
6	cotrimoxazole 2	7309470	4653072	730	1096.39	0.276706	0.191978	0.206659	TRUE
6	rifampicin 2	6282883	3990495	639	940.267	0.224937	0.208637	0.247617	TRUE
6	polymyxin B 2	6142966	3920180	658.5	923.699	0.262604	0.225034	0.240854	TRUE

## Sheet: Ty2
Experiment #	name	nMapped	nUsed	gMed	gMean	cor12	mad12	opcor	passed?
1	NonSPI2 1	11752731	7332130	1359	1795.77	0.262013	0.131895	0.223911	TRUE
1	NonSPI2 2	7828515	4888640	898	1197.32	0.250215	0.130112	0.231077	TRUE
1	InSPI2 1	9803824	6175463	1140	1512.48	0.267377	0.128988	0.266887	TRUE
1	InSPI2 2	7327471	4615503	854	1130.42	0.256052	0.133223	0.292321	TRUE
1	InSPI2-Mg 1	8989693	5668555	1036	1388.33	0.213308	0.140613	0.184914	TRUE
1	InSPI2-Mg2	7246651	4566662	842	1118.46	0.234719	0.137699	0.166869	TRUE
1	M9glu 1	9907761	6240045	1162	1528.3	0.274856	0.130046	0.237177	TRUE
1	M9glu 2	9588041	6029186	1115	1476.66	0.266749	0.12459	0.28593	TRUE
2	Bile 1	9607124	6063188	1130	1488.63	0.293686	0.160827	0.278409	TRUE
2	Bile 2	7459549	4704666	881	1155.09	0.294197	0.174674	0.270805	TRUE
2	Iron 1	10446287	6606195	1235	1621.95	0.227763	0.156077	0.192527	TRUE
2	Iron 2	9512468	6010223	1120	1475.63	0.234355	0.161217	0.256738	TRUE
2	NaCl 1	9194017	5799523	1085	1423.89	0.257607	0.144361	0.217182	TRUE
2	NaCl 2	8372298	5283080	996	1297.1	0.270356	0.174292	0.259018	TRUE
2	Heat 1	8320442	5235838	978	1285.5	0.273141	0.13936	0.254762	TRUE
2	Heat 2	9261259	5833721	1084	1432.29	0.266041	0.145442	0.242498	TRUE
3	LB 1	8850432	5580226	1041	1370.73	0.194366	0.159064	0.185235	TRUE
3	LB 2	8901047	5608811	1048	1377.75	0.217996	0.150592	0.217976	TRUE
3	ceftriaxone 1	8574259	5398974	1011	1326.2	0.305356	0.166926	0.234094	TRUE
3	ceftriaxone 2	9316620	5844944	1094	1435.75	0.322386	0.1624	0.266451	TRUE
3	ciprofloxacin 1	8501058	5351465	995	1314.53	0.310164	0.167712	0.271517	TRUE
3	ciprofloxacin 2	8574259	5398974	1011	1326.2	0.305356	0.166926	0.234094	TRUE
3	azithromycin 1	6020621	3784459	689	929.614	0.375098	0.17694	0.302191	TRUE
3	azithromycin 2	8454582	5232888	958	1285.41	0.377239	0.173929	0.310173	TRUE
4	H2O2 1	6498264	4092255	752	1002.27	0.294887	0.156059	0.232118	TRUE
4	H2O2 2	9420236	5931665	1101	1452.77	0.279594	0.142812	0.292821	TRUE
4	NO 1	6801165	4288049	781	1050.22	0.318209	0.148735	0.329886	TRUE
4	NO 2	8010433	5053113	936	1237.6	0.308866	0.155411	0.288726	TRUE
4	bleach 1	5363142	3393495	619	831.128	0.303025	0.167301	0.30429	TRUE
4	bleach 2	8669795	5465198	1013	1338.53	0.297474	0.144308	0.281738	TRUE
5	anaerobic 1	6924121	4356250	813	1076.95	0.207456	0.167569	0.214378	TRUE
5	GMM 1	6348643	3992832	742	987.103	0.272303	0.180427	0.259946	TRUE
5	zinc 1	6835145	4294157	805	1061.6	0.275258	0.163531	0.269363	TRUE
5	N media 1	6296049	3949835	741	976.473	0.245717	0.15594	0.211754	TRUE
5	protamine 1	7379434	4622504	867	1142.77	0.332151	0.184066	0.265803	TRUE
5	anaerobic 2	12035815	7604496	1393	1866.13	0.222876	0.143671	0.216498	TRUE
5	GMM 2	12747317	8041556	1473	1973.39	0.273829	0.154193	0.258354	TRUE
5	zinc 2	10691451	6745830	1255	1655.42	0.334231	0.168702	0.262294	TRUE
5	N media 2	13319725	8405003	1562	2062.58	0.270798	0.149411	0.257355	TRUE
5	protamine 2	12074683	7590761	1424	1862.76	0.326289	0.199556	0.268551	TRUE
6	gentamycin 1	7541965	4733989	892	1186.17	0.171727	0.17601	0.264366	TRUE
6	cotrimoxazole 1	7216554	4500701	837	1127.71	0.302719	0.205799	0.26797	TRUE
6	rifampicin 1	7802214	4907281	914	1229.59	0.386019	0.209383	0.223887	TRUE
6	polymyxin B 1	8215535	5173867	975	1296.38	0.237494	0.175204	0.230379	TRUE
6	gentamycin 2	6830575	4294936	813	1076.16	0.250305	0.188031	0.258576	TRUE
6	cotrimoxazole 2	6467305	4038152	774	1011.81	0.324622	0.19574	0.271495	TRUE
6	rifampicin 2	8051013	5066822	942	1269.56	0.369387	0.217626	0.255056	TRUE
6	polymyxin B 2	6947304	4370252	825	1095.03	0.226089	0.187594	0.270042	TRUE

## Sheet: Para
Experiment #	name	nMapped	nUsed	gMed	gMean	cor12	mad12	opcor	passed?
1	NonSPI2 1	9229952	5832687	1008	1523.29	0.418922	0.177119	0.292514	TRUE
1	NonSPI2 2	7867195	4961171	874	1295.68	0.415769	0.164309	0.289586	TRUE
1	InSPI2 1	7769834	4884557	887	1275.67	0.355274	0.14486	0.283736	TRUE
1	InSPI2 2	7148036	4513331	806	1178.72	0.407337	0.159341	0.305999	TRUE
1	InSPI2-Mg 1	6146239	3862274	698	1008.69	0.314787	0.150576	0.243001	TRUE
1	InSPI2-Mg2	6359411	4000603	724	1044.82	0.328957	0.149706	0.232846	TRUE
1	M9glu 1	9174434	5784185	1029	1510.63	0.373231	0.156818	0.270797	TRUE
1	M9glu 2	7861810	4954722	898	1294	0.384735	0.156465	0.278471	TRUE
2	Bile 1	7541051	4756687	873	1244.88	0.238259	0.15498	0.208974	TRUE
2	Bile 2	7062713	4451597	817	1165.03	0.248466	0.157383	0.229827	TRUE
2	Iron 1	7400408	4680813	793	1225.02	0.171486	0.153469	0.201096	TRUE
2	Iron 2	8493061	5369926	911	1405.37	0.22633	0.154292	0.206856	TRUE
2	NaCl 1	7466471	4701926	858	1230.55	0.234252	0.145429	0.149068	TRUE
2	NaCl 2	8654826	5451127	997	1426.62	0.242449	0.15334	0.221784	TRUE
2	Heat 1	7518183	4724338	854	1236.41	0.221898	0.141992	0.234286	TRUE
2	Heat 2	7394432	4648904	845	1216.67	0.246277	0.129428	0.184831	TRUE
3	LB 1	7420230	4673385	860	1222.12	0.209731	0.134767	0.140871	TRUE
3	LB 2	8047046	5066982	941	1325.05	0.194921	0.135889	0.168434	TRUE
3	ceftriaxone 1	7361212	4634870	851.5	1212.05	0.218785	0.136363	0.178148	TRUE
3	ceftriaxone 2	9020812	5677006	1058	1484.57	0.205606	0.14131	0.137468	TRUE
3	ciprofloxacin 1	7158173	4512348	819	1180.01	0.38749	0.203835	0.318715	TRUE
3	ciprofloxacin 2	8300015	5238120	939.5	1369.8	0.404203	0.263694	0.303103	TRUE
3	azithromycin 1	7146649	4506249	827	1178.41	0.259199	0.142754	0.204581	TRUE
3	azithromycin 2	8086161	5090801	937	1331.28	0.229307	0.139249	0.231487	TRUE
4	H2O2 1	6792757	4294515	765	1117.49	0.373988	0.179796	0.206596	TRUE
4	H2O2 2	7040456	4451241	788	1158.27	0.385185	0.185282	0.266999	TRUE
4	NO 1	6780126	4278465	770	1113.31	0.304651	0.144185	0.192718	TRUE
4	NO 2	8231709	5195382	937	1351.91	0.292619	0.138938	0.189056	TRUE
4	bleach 1	6798788	4298830	756	1118.61	0.345086	0.177102	0.201386	TRUE
4	bleach 2	6978198	4406681	760	1146.68	0.339445	0.160248	0.252203	TRUE
5	anaerobic 1	6638592	4120433	767	1089.2	0.251998	0.157568	0.259449	TRUE
5	GMM 1	5504299	3414449	627	902.577	0.266889	0.17775	0.199417	TRUE
5	zinc 1	5766422	3590099	661	949.008	0.250438	0.160701	0.235241	TRUE
5	N media 1	6158336	3818215	703	1009.31	0.271015	0.163787	0.250165	TRUE
5	protamine 1	6184230	3832787	690	1013.16	0.347814	0.160676	0.241128	TRUE
5	anaerobic 2	8460833	5362769	940	1404.97	0.159718	0.138033	0.155045	TRUE
5	GMM 2	9743375	6157099	1123	1613.07	0.236844	0.148018	0.198744	TRUE
5	zinc 2	10929473	6907126	1271	1809.57	0.235952	0.149195	0.214626	TRUE
5	N media 2	10317110	6510140	1167	1705.56	0.274044	0.149331	0.203001	TRUE
5	protamine 2	10216432	6421313	1134	1682.29	0.362119	0.171033	0.26084	TRUE
6	gentamycin 1	10912428	6791501	1195	1790.06	0.340393	0.198956	0.259443	TRUE
6	cotrimoxazole 1	6374789	3969513	741	1065.93	0.177465	0.163278	0.233429	TRUE
6	rifampicin 1	6424095	4000270	737.5	1074.19	0.214739	0.172402	0.15238	TRUE
6	polymyxin B 1	6454335	4019662	749	1079.39	0.176723	0.169238	0.158393	TRUE
6	gentamycin 2	10749303	6694074	1179	1764.38	0.363523	0.204338	0.257287	TRUE
6	cotrimoxazole 2	6497772	4043401	762.5	1085.77	0.209322	0.168479	0.183102	TRUE
6	rifampicin 2	6127047	3816096	685.5	1024.73	0.268885	0.178578	0.185578	TRUE
6	polymyxin B 2	5974761	3716100	684.5	997.879	0.266628	0.200863	0.228835	TRUE

## Sheet: D23580
Experiment #	name	nMapped	nUsed	gMed	gMean	cor12	mad12	opcor	passed?
1	NonSPI2 1	9076710	5573816	999.5	1372.86	0.333916	0.148538	0.326152	TRUE
1	NonSPI2 2	8124557	5031692	887	1239.33	0.294621	0.146371	0.266673	TRUE
1	InSPI2 1	8776609	5489829	984	1352.17	0.273175	0.149267	0.277796	TRUE
1	InSPI2 2	6415394	3978430	715	979.909	0.308096	0.146165	0.281175	TRUE
1	InSPI2-Mg 1	6864420	4267386	772.5	1051.08	0.230341	0.154922	0.230697	TRUE
1	InSPI2-Mg2	6109157	3813673	691	939.328	0.197798	0.158805	0.249375	TRUE
1	M9glu 1	9363603	5767865	1036.5	1420.66	0.264463	0.143406	0.229602	TRUE
1	M9glu 2	8463527	5210844	930.5	1283.46	0.272418	0.139641	0.253095	TRUE
2	Bile 1	7887182	4893815	889	1205.67	0.259072	0.157458	0.213211	TRUE
2	Bile 2	7462522	4658364	846	1147.66	0.280752	0.152706	0.255706	TRUE
2	Iron 1	8653822	5382859	978	1326.15	0.277091	0.160589	0.234624	TRUE
2	Iron 2	8140491	5062486	915	1247.22	0.284916	0.166356	0.261252	TRUE
2	NaCl 1	8448842	5243856	964	1291.91	0.288211	0.156458	0.248387	TRUE
2	NaCl 2	9119284	5732634	1050	1412.33	0.270461	0.153851	0.229159	TRUE
2	Heat 1	7018220	4220998	774	1039.91	0.244834	0.213166	0.219528	TRUE
2	Heat 2	7774402	4763007	862	1173.44	0.283517	0.207474	0.1822	TRUE
3	LB 1	7671514	4746115	870.5	1170.15	0.214946	0.157594	0.255109	TRUE
3	LB 2	8862896	5526411	1014.5	1362.53	0.262611	0.150919	0.224148	TRUE
3	ceftriaxone 1	8196594	5137770	921	1266.71	0.339947	0.172387	0.243169	TRUE
3	ceftriaxone 2	9168154	5805231	1037.5	1431.27	0.347519	0.178404	0.215316	TRUE
3	ciprofloxacin 1	7583777	4604286	781	1135.18	0.401931	0.194558	0.377348	TRUE
3	ciprofloxacin 2	8579087	5327503	834	1313.49	0.43121	0.230715	0.393138	TRUE
3	azithromycin 1	7617380	4711411	847	1161.59	0.342535	0.158762	0.276702	TRUE
3	azithromycin 2	8371949	5194420	937	1280.68	0.285837	0.165898	0.29807	TRUE
4	H2O2 1	8087887	5021883	892	1237.22	0.360304	0.166808	0.348004	TRUE
4	H2O2 2	8722150	5393303	961	1328.73	0.336578	0.159628	0.362288	TRUE
4	NO 1	7670653	4779233	860	1177.44	0.353381	0.171371	0.374373	TRUE
4	NO 2	8942760	5528061	989	1361.93	0.33464	0.157166	0.344686	TRUE
4	bleach 1	6326650	3954572	715	974.272	0.338017	0.177279	0.332745	TRUE
4	bleach 2	7987968	4946224	883	1218.58	0.296098	0.151537	0.286415	TRUE
5	anaerobic 1	6291074	3975094	720	984.421	0.254156	0.200003	0.247786	TRUE
5	GMM 1	7163089	4544646	816	1125.47	0.340065	0.178384	0.30215	TRUE
5	zinc 1	5579868	3492626	637	864.94	0.304482	0.198804	0.264521	TRUE
5	N media 1	6716899	4154293	759	1028.8	0.315316	0.188679	0.288619	TRUE
5	protamine 1	6795598	4216585	769	1044.23	0.371739	0.189129	0.327062	TRUE
5	anaerobic 2	11158937	7135170	1282	1757.86	0.211963	0.158596	0.192649	TRUE
5	GMM 2	11270165	7141269	1272	1759.37	0.267408	0.152411	0.232138	TRUE
5	zinc 2	11145837	6925941	1267	1706.32	0.29649	0.156184	0.240558	TRUE
5	N media 2	11915609	7378395	1331	1817.79	0.279281	0.17759	0.249286	TRUE
5	protamine 2	10993354	6866247	1226	1691.61	0.351258	0.175937	0.266539	TRUE
6	gentamycin 1	6401595	3918935	723	980.714	0.160654	0.186101	0.215354	TRUE
6	cotrimoxazole 1	6646749	4035142	739	1009.8	0.118368	0.196836	0.17817	TRUE
6	rifampicin 1	6093366	3646289	667	912.485	0.225746	0.18861	0.207302	TRUE
6	polymyxin B 1	6385602	3938361	730	985.576	0.266744	0.204777	0.244618	TRUE
6	gentamycin 2	6296382	3867776	706	967.912	0.259676	0.203513	0.221481	TRUE
6	cotrimoxazole 2	6358286	3868520	709.5	968.098	0.171607	0.187862	0.252519	TRUE
6	rifampicin 2	6003120	3598071	663	900.418	0.246811	0.193436	0.241232	TRUE
6	polymyxin B 2	6190424	3827665	708	957.874	0.242381	0.224238	0.239494	TRUE
