# Supplementary material for: High-throughput fitness experiments reveal specific vulnerabilities of human-adapted Salmonella during stress and infection
Source: Nat Genet. 2024 Jun 3;56(6):1288–99. doi: 10.1038/s41588-024-01779-7 (PMC11176087; doi:10.1038/s41588-024-01779-7)
Supplement: Supplementary file 7 — Supplemental Data 3, All FC for each serovar for all conditions, for the 24 plate-based assays. S. Typhimurium ST4/74 genes are on sheet 1, S. Typhi Ty2 genes are on sheet 2, S. Paratyphi A 9150 genes are on sheet 3, and S. Typhimurium D23580 genes are on sheet 4. [file 41588_2024_1779_MOESM7_ESM.xlsx]

## Sheet: ST474
locusId	locus ID2	common gene name	desc	NonSPI2	InSPI2	InSPI2 Mg	M9 glucose	Bile	Iron	NaCl	Heat	LB	cef	cipro	azithro	H2O2	NO	bleach	anaerobic	GMM	zinc	Nmedia	protamine	gentamycin	cotrimoxazole	rifampicin	polymyxin B
STM474_RS00010	STM474_0002	thrA	bifunctional aspartate kinase/homoserine dehydrogenase I	-3.01567	-1.77122	-0.71552	-1.65069	-0.0940842	-0.100941	-0.149774	-0.132886	-0.128021	-0.171339	-0.0868813	-0.114848	-1.65587	-1.66003	-1.85648	-0.141594	-0.175422	-0.138754	-0.508194	-0.200129	-0.061017	-0.231905	-0.265213	-0.128312
STM474_RS00015	STM474_0003	thrB	homoserine kinase	-3.76553	-2.12725	-0.899696	-2.4836	-0.193219	-0.143535	-0.0544588	-0.200325	-0.114123	0.0768793	-0.112488	0.123983	-2.0711	-2.13694	-2.16454	-0.265609	-0.178871	-0.341045	-1.00313	-0.262718	0.231211	0.213792	0.133413	0.111589
STM474_RS00020	STM474_0004	thrC	threonine synthase	-3.6061	-2.27224	-0.912753	-2.45743	-0.169744	-0.0856177	-0.176879	-0.0302613	-0.131459	-0.123489	-0.146749	-0.112074	-2.15306	-2.33263	-2.29328	-0.441323	-0.216323	-0.202676	-1.14087	-0.594257	-0.16943	-0.0779998	-0.138387	0.0729615
STM474_RS00025	STM474_0005	yaaA	peroxide stress protein YaaA	0.0387928	-0.0888521	-0.0187799	-0.0949322	-0.291985	-0.135149	-0.166896	-0.191055	-0.415892	-0.835721	-0.795676	-0.111347	-1.28434	-0.0600341	-0.046655	-0.190222	-0.225001	-0.437994	-0.220758	-0.128526	-0.51299	-0.289336	-0.237574	-0.265472
STM474_RS00030	STM474_0006		sodium:alanine symporter family protein	-0.468033	-0.345024	-0.325304	-0.418705	-0.343446	-0.16223	-0.327855	-0.447494	-0.503093	-0.57637	-0.526604	-0.322877	-0.348794	-0.217559	-0.299738	-0.330762	-0.349604	-0.311932	-0.44483	-0.349107	-0.0690857	-0.678826	-0.229511	-0.412554
STM474_RS00035	STM474_0007	tal	transaldolase	-0.0789349	-0.159154	-0.0271644	-0.0637243	-0.220917	-0.33051	-0.236658	-0.149617	-0.427986	0.740448	0.139571	-0.326426	-0.316789	-0.363127	-0.382644	-0.38294	-0.299746	-0.014678	-0.207227	-0.33733	-0.678118	-0.0266832	-0.309115	-0.0449591
STM474_RS00040	STM474_0008	mog	molybdopterin adenylyltransferase	-0.374342	-0.133238	-0.097325	-0.232205	-0.184935	-0.173469	-0.131683	-0.161311	-0.12653	-0.166443	-0.106747	-0.12257	-0.402053	-0.0870718	-0.376879	-0.456591	-1.62341	-0.0689383	-0.426537	-0.496387	0.424603	0.296653	-0.155215	-0.224191
STM474_RS00045	STM474_0009	satP	acetate uptake transporter	-0.100243	-0.10045	-0.177603	-0.116825	-0.105989	-0.167103	-0.0849989	-0.180914	-0.0508738	-0.0932986	0.0613694	0.041533	-0.0522297	-0.0454219	-0.0145439	0.0082176	-0.0985954	-0.259276	-0.228405	-0.205103	0.0112925	-0.141141	-0.136005	0.0197563
STM474_RS00050	STM474_0010	msyB	acidic protein MsyB	-0.0240431	-0.196968	0.0487546	-0.0742482	0.100129	-0.0473739	-0.0634997	0.154513	-0.0934039	-0.354841	-0.165069	-0.258265	0.116865	0.0126507	0.0529398	-0.248929	-0.149499	-0.147393	0.0860902	-0.202958	0.135536	0.0809298	0.154592	-0.0842553
STM474_RS00055	STM474_0011		DUF2541 family protein	-0.146502	-0.203654	-0.125332	-0.0887331	-0.0756532	-0.185595	-0.114241	-0.0414954	-0.382289	-0.191544	-0.333841	-0.323966	-0.27943	-0.0154566	-0.15196	-0.0688859	-0.135973	-0.00478883	-0.166994	0.0269387	-0.17897	-0.213972	-0.032509	-0.172227
STM474_RS00065	STM474_0014	dnaJ	molecular chaperone DnaJ	0.277372	0.265999	1.37559	0.617201	-1.53269	-0.306585	-0.639822	0.592942	-0.0951142	-4.16126	-0.269839	0.763276	-0.585236	-0.27436	-0.9139	-0.673769	-0.399247	-0.34224	0.846797	1.62804	-0.197492	2.67995	-0.372061	-4.83419
STM474_RS00070	STM474_0015		LysR family transcriptional regulator	-0.242002	-0.195001	-0.153813	-0.201932	-0.109061	-0.146413	-0.226768	-0.18804	-0.160763	-0.122499	-0.150195	-0.293283	-0.0869015	-0.0699434	-0.0957589	-0.260772	-0.0521683	-0.26356	-0.0525843	-0.0505188	-0.0850934	-0.374374	-0.248173	-0.0370287
STM474_RS00075	STM474_0016		phage holin family protein	0.166428	-0.223422	-0.0348776	0.19463	-0.1049	0.0671644	0.099599	0.0661327	0.00241899	0.402431	-0.0123157	-0.305713	-0.134758	0.0228362	-0.0908819	0.25024	0.0533038	0.284949	0.117285	-0.0098584	-0.0870572	-0.164915	0.15535	-0.341017
STM474_RS00080	STM474_0017		glycoside hydrolase family 108 protein	-0.0491946	-0.131732	0.0185914	-0.0896262	0.0143402	-0.112645	-0.228523	-0.0471591	-0.0596916	0.0174036	-0.0356009	0.0561569	-0.0206024	-0.0984459	0.0906056	-0.083692	0.0275629	-0.0958217	-0.0392265	-0.003938	-0.156836	-0.125143	-0.219152	-0.0254141
STM474_RS00090	STM474_0019		chitinase	-0.100258	-0.0734815	-0.0570226	-0.066568	-0.0893869	-0.0896119	-0.144538	-0.105049	-0.0713117	-0.0373369	-0.123859	0.00708395	-0.025167	-0.00647572	-0.00346044	-0.10872	-0.00573646	-0.0258098	-0.0437909	-0.0228716	-0.0748704	-0.0481794	0.0152058	-0.0378591
STM474_RS00095	STM474_0020		chitinase	-0.0904977	-0.0927744	-0.013005	-0.0522825	-0.0648587	-0.111939	-0.0381281	-0.0814434	-0.0450572	-0.121232	-0.043436	-0.0265561	-0.0672332	-0.0502881	-0.0427781	-0.10406	-0.098457	-0.171579	-0.108794	-0.144837	-0.127584	-0.206503	-0.202985	-0.134666
STM474_RS00100	STM474_0021		winged helix-turn-helix transcriptional regulator	0.0597016	0.186817	0.142232	0.0299763	-0.172118	-0.103778	-0.1589	-0.0272471	-0.0988764	-0.255063	-0.210355	-0.176937	-0.0136949	-0.195237	-0.0158199	0.0808889	-0.0388978	0.039954	-0.0702877	0.067884	-0.100188	0.161177	0.108103	0.0636999
STM474_RS00105	STM474_0022		fimbrial protein BcfA	-0.021546	-0.176139	-0.0636206	-0.0266641	0.119239	-0.0510918	0.0460426	-0.183587	-0.0924209	-0.202761	-0.215576	-0.0515773	-0.086065	-0.0924894	0.0492429	0.0612528	0.088825	-0.0327126	0.00413046	0.133611	0.0732785	0.0281692	-0.15626	0.102487
STM474_RS00110	STM474_0023	bcfB	fimbrial biogenesis chaperone BcfB	0.0112935	-0.0765533	-0.0333006	-0.0470081	0.00756569	-0.0690059	-0.0281673	-0.0113708	-0.190315	-0.145857	-0.128499	-0.125007	-0.156078	-0.0968057	-0.0909814	-0.000313732	-0.16514	-0.081498	-0.100422	-0.117708	-0.0296561	0.0494775	-0.0151128	0.0242524
STM474_RS00115	STM474_0024	bcfC	fimbrial usher BcfC	-0.0439109	-0.050302	-0.00917472	-0.041646	-0.0868302	-0.117977	-0.089168	-0.0505546	-0.120809	-0.120217	-0.113614	-0.126278	-0.0677662	-0.086617	-0.0698819	-0.021761	-0.113742	-0.109092	-0.0710747	-0.100603	-0.177092	-0.101146	-0.15734	-0.133915
STM474_RS00120	STM474_0025		fimbrial protein BcfD	-0.0440287	-0.0704847	-0.0241428	-0.0131385	-0.00687281	-0.0635252	0.00787399	-0.0806395	-0.045048	-0.083793	-0.123434	-0.10926	-0.0682438	-0.0762262	-0.0646664	0.00303345	0.00980042	0.0639514	-0.0505083	-0.0228264	-0.0476274	-0.0487634	-0.166362	0.0453362
STM474_RS00125	STM474_0026		fimbrial protein BcfE	-0.0838033	-0.114088	-0.109362	-0.152743	-0.0698444	-0.0508734	-0.0624737	-0.155571	-0.112347	-0.171456	-0.087813	-0.0327439	-0.0718766	-0.147044	0.017362	0.0637197	0.0198943	-0.0456495	0.0485519	0.0523471	-0.0683109	-0.0525263	-0.0273129	-0.170712
STM474_RS00130	STM474_0027		fimbrial protein BcfF	0.0692745	-0.0992069	0.215227	0.146277	-0.167626	-0.107103	-0.071772	0.0727921	-0.134839	-0.285967	-0.0597234	-0.0184248	0.0382751	0.0372484	0.0397472	-0.0985659	-0.0333061	-0.132844	-0.012088	-0.126874	-0.00792709	-0.129526	0.0122268	-0.0449018
STM474_RS00135	STM474_0028	bcfG	fimbrial chaperone BcfG	0.0877391	-0.00938493	0.031183	0.0358969	0.0196252	0.0261758	-0.0403584	-0.10279	-0.092238	-0.110144	0.0716872	-0.0293909	-0.174304	-0.0466355	-0.170383	-0.178336	-0.183316	-0.00324301	-0.0972623	-0.0929592	-0.0462476	-0.0144831	-0.0912622	-0.143212
STM474_RS00140	STM474_0029		DsbA family protein	-0.138526	-0.0606961	-0.106788	0.00639117	-0.0906052	-0.196859	-0.202466	-0.086995	-0.1226	-0.221331	-0.0791031	-0.156215	0.000161484	-0.0583307	0.0123896	-0.11186	0.00380682	-0.136417	-0.0503353	-0.0798483	-0.108096	-0.0775661	-0.101767	-0.126856
STM474_RS00145	STM474_0030		hypothetical protein	0.0342197	-0.0376409	0.139983	-0.0827156	-0.0862362	-0.198877	-0.227165	-0.0109281	-0.141594	0.0587112	-0.0770513	-0.115074	-0.0242299	-0.0601605	0.0691703	-0.140837	0.0804228	-0.0657705	0.115164	0.0307565	-0.157074	-0.0991368	0.0373707	-0.0230119
STM474_RS00155	STM474_0033		LysR family transcriptional regulator	-0.115819	-0.128125	0.0274853	-0.04673	0.159271	-0.0959652	0.0195733	0.118128	-0.142891	-0.107562	-0.0646255	0.0181789	-0.00821233	-0.0677615	0.126607	-0.0461644	0.0319638	0.105504	-0.100224	0.0445785	-0.243247	-0.167031	-0.335859	-0.00159308
STM474_RS00165	STM474_0035		aryl-sulfate sulfotransferase	-0.0538732	-0.0289387	-0.0637424	-0.0411825	-0.0792043	-0.0930683	0.00185373	-0.0842101	-0.0098875	0.0342656	-0.0911906	-0.0469092	-0.0992227	-0.0488151	-0.0442855	0.0369166	-0.0518172	0.0194504	-0.036251	0.0487989	-0.0343306	-0.0302262	-0.106564	-0.114199
STM474_RS00170	STM474_0036		bifunctional metallophosphatase/5'-nucleotidase	-0.0141366	-0.0470764	-0.0150137	-0.0512059	-0.0567451	-0.062284	-0.14146	-0.0634566	-0.0861952	-0.101179	-0.0570494	-0.123452	-0.0851683	-0.0134197	-0.0554455	-0.0068619	-0.0385712	-0.0756919	-0.0309535	-0.0452021	0.00109906	-0.0831306	-0.0990034	-0.0398072
STM474_RS00175	STM474_0037		hypothetical protein	-0.0802452	-0.0959337	-0.0062017	-0.181977	-0.0305568	0.0128679	0.036176	0.0949177	-0.113411	0.00875931	0.157257	-0.016522	-0.00475453	-0.0591279	-0.177763	-0.0189891	0.0378892	0.00109122	0.147214	0.0378366	-0.147034	-0.137555	-0.0600452	-0.264463
STM474_RS00180	STM474_0038		sulfatase-like hydrolase/transferase	-0.0832877	-0.0775358	-0.0749881	-0.047926	-0.0472914	-0.0961232	-0.0530491	-0.109551	-0.104101	0.412403	-0.0907776	-0.0198768	-0.0528878	-0.101165	-0.0614904	-0.00570149	-0.0543912	-0.0827829	-0.00242698	0.00738773	-0.0236281	-0.234802	-0.147838	-0.218497
STM474_RS00185	STM474_0039		anaerobic sulfatase maturase	0.0386619	-0.0388793	0.0135359	-0.0603617	-0.053364	0.0239034	-0.157366	-0.0405057	-0.0908137	-0.0732477	-0.122764	-0.0062023	-0.0645288	-0.0743863	0.00848009	-0.0837497	-0.0336984	-0.0457935	-0.110456	-0.00345194	-0.0941264	-0.094492	0.0102625	-0.0267814
STM474_RS00190	STM474_0040		hypothetical protein	0.015047	-0.108681	-0.0646467	-0.0619429	-0.0524256	-0.0652803	-0.0429558	-0.129026	-0.0604356	0.0259469	-0.0604304	-0.0957473	-0.169131	-0.147338	-0.158951	-0.241354	-0.00729458	-0.0506311	-0.0344763	-0.0531943	-0.0702497	-0.0494985	-0.00223713	-0.0303187
STM474_RS00195	STM474_0041		aryl-sulfate sulfotransferase	0.0441823	0.0227179	-0.0789183	-0.0297421	-0.0349881	-0.0207141	0.0717598	0.0809606	0.0455691	0.0148923	-0.0374416	-0.0152104	0.0143164	0.024447	0.103837	-0.188264	0.00977292	-0.091768	0.0743991	-0.0168403	0.0186461	-0.101064	-0.0482129	-0.131028
STM474_RS00200	STM474_0042	nhaA	Na+/H+ antiporter NhaA	-0.0935118	-0.167463	-0.338388	-0.250579	-0.130402	-0.108968	-0.243788	-0.132154	-0.491294	-0.365516	-0.0880991	0.141309	-0.329251	-0.159908	-0.231388	-0.146974	-0.130913	-0.035517	-0.117451	-0.213977	-0.436751	-0.6739	-0.203528	-0.305418
STM474_RS00205	STM474_0043	nhaR	transcriptional activator NhaR	-0.294704	-0.211716	-0.137369	-0.205292	-0.178727	-0.127437	-0.12879	-0.245985	-0.328001	0.0571279	-0.33355	-0.499739	-0.246013	-0.298344	-0.267436	-0.151601	-0.116962	-0.00426012	-0.314523	-0.394956	-0.104201	-0.590242	-0.0648985	-0.14731
STM474_RS00210	STM474_0044		glycoside hydrolase family 31 protein	0.0126669	-0.0168605	-0.0827083	-0.00289771	0.0366508	0.000893216	-0.0776522	-0.0190425	-0.0367913	-0.0843388	-0.00805077	-0.0352921	-0.0924502	-0.0245303	-0.0176078	0.0311844	-0.0314709	-0.0389239	-0.00904225	-0.0293636	-0.119924	-0.135742	-0.0635416	-0.0793161
STM474_RS00215	STM474_0045		MFS transporter	-0.0334389	-0.044827	-0.0650074	-0.056261	-0.0831841	-0.047001	-0.0312848	0.0111001	-0.0315643	-0.0804995	-0.124009	-0.104988	0.00172868	-0.0664058	-0.0205119	0.0290566	-0.144298	-0.0218514	0.0353982	0.0212984	-0.203648	-0.177453	-0.212549	-0.055647
STM474_RS00225	STM474_0047		YaaY family protein	-0.36093	-0.430694	-0.059065	-0.334013	-0.430971	-0.658421	-0.40767	0.0691101	-0.817611	-0.442512	-0.250145	-0.344304	-0.605074	-0.713581	-0.440962	-0.382691	-0.50727	-0.159766	-0.348654	-0.123509	0.145399	-0.480486	0.0234952	-0.855735
STM474_RS00245	STM474_0051	fkpB	FKBP-type peptidyl-prolyl cis-trans isomerase	-0.421687	-0.541907	-0.344935	-0.186835	-0.716168	-0.856503	-0.551698	-0.207881	-0.68226	0.176672	-0.177057	-0.474278	-0.846224	-0.236142	-0.502665	-0.514104	-0.232341	-0.243829	-0.418519	-0.578116	-0.415579	0.18227	-0.269772	-0.754282
STM474_RS00255	STM474_0053		nitrite reductase	0.0172022	-0.0497671	-0.0183954	-0.0822452	-0.135987	-0.162655	-0.080624	-0.0873118	-0.118781	-0.0287675	-0.0513541	-0.0496084	-0.0527564	-0.0960994	-0.109637	0.0116754	0.0431497	-0.0618346	0.0373565	0.0324742	-0.0504693	0.036434	-0.0911398	0.0390048
STM474_RS00260	STM474_0054	rihC	ribonucleoside hydrolase RihC	0.0122687	-0.0716231	-0.0326264	0.00757767	-0.121957	0.0641195	-0.0900605	0.0377846	0.0607037	-0.169655	0.142035	0.0417983	0.126213	0.0182178	0.159625	0.0337928	-0.05347	-0.181999	-0.0535959	-0.155404	-0.172516	-0.311101	-0.269536	-0.00120819
STM474_RS00265	STM474_0055		response regulator	-0.0628977	-0.0595366	-0.0476359	-0.109518	-0.0487556	-0.0681545	0.0446081	-0.0959995	-0.0817432	-7.68776e-05	-0.0183067	-0.056499	-0.0219687	-0.0301519	-0.0608236	-0.0123594	0.0180011	0.0156033	-0.0145456	0.0273312	-0.023025	-0.0782094	-0.0350132	-0.0878648
STM474_RS00270	STM474_0056		sensor histidine kinase	0.0197248	-0.0279691	-0.123041	-0.0347491	-0.114839	-0.144515	-0.035877	-0.13455	-0.0785383	-0.0327832	-0.106287	-0.0904662	-0.0284815	-0.0436696	-0.032201	-0.0560659	-0.0328501	-0.0334835	-0.0556771	0.00846325	-0.0942294	0.0158108	-0.0392462	-0.097835
STM474_RS00290	STM474_0060	citS	citrate/sodium symporter CitS	-0.0738933	-0.0350123	-0.13181	-0.0545879	-0.00684564	-0.149133	0.0644041	-0.0450699	-0.0665154	-0.0370324	-0.0626809	-0.0694938	-0.0611312	-0.0101667	-0.0617884	0.102363	-0.0154717	0.00669571	-0.064462	-0.0223253	-0.107526	-0.163441	-0.127568	-0.122813
STM474_RS00295	STM474_0061	citC	[citrate (pro-3S)-lyase] ligase	0.0369888	0.0709867	0.0873704	0.0644791	0.0397209	-0.0734396	-0.0679912	0.0379436	-0.0513606	0.172972	0.0914106	0.104511	0.0336411	0.02352	-0.0342656	-0.337775	-0.0959618	-0.184746	-0.120131	-0.0545601	-0.00788603	-0.0318759	-0.0467534	-0.178033
STM474_RS00300	STM474_0062	citD	citrate lyase acyl carrier protein	0.163161	-0.027466	0.162808	-0.146877	0.282269	0.252607	0.00126114	0.216776	0.071644	0.0498378	0.0723811	0.0645987	0.197829	0.0285666	0.0886322	-0.627825	-0.178873	-0.263293	-0.265202	-0.321755	0.470186	-0.29638	-0.177596	0.0304135
STM474_RS00305	STM474_0063	citE	citrate (pro-3S)-lyase subunit beta	-0.177481	-0.0292289	-0.0606041	-0.073882	0.00388004	-0.0268113	0.0220297	0.0604409	0.0421185	-0.0118671	-0.0447718	0.0192842	-0.0426087	-0.00774138	0.00705718	-0.0228866	-0.117328	-0.0877707	-0.0590361	-0.017892	0.151298	-0.12772	0.0763171	0.124224
STM474_RS00310	STM474_0064	citF	citrate lyase subunit alpha	-0.0704588	-0.0790394	-0.144606	-0.23653	0.0459113	-0.0771165	0.0487476	0.00929065	-0.0127917	-0.171884	-0.0860293	-0.012197	-0.0359209	-0.0023177	-0.0521304	0.0548284	-0.116221	-0.14979	-0.156487	-0.0419447	-0.0596293	-0.0396557	-0.00866765	0.0254235
STM474_RS00315	STM474_0065	citX	citrate lyase holo-[acyl-carrier protein] synthase	-0.0274568	-0.0769978	0.0194916	-0.196196	-0.209248	-0.167309	-0.22728	-0.286297	-0.0887141	-0.0460498	-0.00185646	-0.110006	-0.054941	0.0781439	-0.0598094	0.135303	0.17278	-0.119299	-0.0200331	0.0806243	0.027705	-0.0278594	-0.0444143	-0.0984547
STM474_RS00320	STM474_0066	citG	triphosphoribosyl-dephospho-CoA synthase CitG	0.0121017	0.0367553	0.10505	0.0715653	-0.125218	-0.0395594	-0.0591282	-0.0816884	-0.115765	-0.151418	-0.250534	0.0047236	0.0197115	-0.0985232	0.0380464	-0.154196	-0.241772	-0.134175	-0.0860911	0.12553	0.0558196	-0.0544484	-0.023393	0.100522
STM474_RS00335	STM474_0069	carA	glutamine-hydrolyzing carbamoyl-phosphate synthase small subunit	-5.17754	-3.63108	-1.71283	-3.6451	-2.20157	-0.803339	-0.793285	-0.0805529	-0.0596902	-0.170432	0.0295504	0.0549963	-4.06626	-3.80615	-3.77634	-0.141595	-0.104837	-0.807188	-4.92626	-4.42522	-0.0630361	0.211973	-0.194152	0.938407
STM474_RS00340	STM474_0070	carB	carbamoyl-phosphate synthase large subunit	-4.77766	-3.78829	-2.01827	-4.40764	-2.03924	-0.976286	-0.788306	-0.115027	0.0441016	0.00577361	0.0675511	0.00123944	-4.14392	-4.15643	-3.66638	-0.160043	-0.366823	-1.10045	-5.2454	-4.7423	0.0534441	-0.121036	-0.0838048	0.643585
STM474_RS00345	STM474_0071	caiF	carnitine metabolism transcriptional regulator CaiF	-0.0700512	-0.191395	-0.209525	-0.0921229	-0.0321973	0.0917668	0.0188453	0.0690769	-0.238988	0.103977	0.157366	-0.0312905	-0.0752435	-0.121009	0.0281667	0.0205958	-0.0363412	-0.0103114	-0.0252466	0.000983381	-0.0672213	-0.221106	-0.341469	-0.476476
STM474_RS00350	STM474_0072	caiE	carnitine operon protein CaiE	0.146725	0.0389569	0.108292	0.064949	0.00701913	-0.0984105	0.00206733	-0.076859	0.086975	0.0971405	0.0383174	0.0667238	0.0984654	0.220332	0.0227184	-0.174082	-0.0419825	-0.0172321	0.0142417	-0.0973954	0.0735976	0.0850881	0.0506056	-0.0513908
STM474_RS00355	STM474_0073	caiD	crotonobetainyl-CoA hydratase	-0.275538	-0.174562	-0.233988	-0.238755	-0.10562	0.0191112	0.0158044	-0.156675	-0.0815425	-0.0864607	-0.24767	-0.108292	0.072166	0.0639495	0.0128467	-0.251488	-0.149237	-0.0741608	-0.0730776	-0.128559	-0.164654	0.0177894	-0.106047	-0.115081
STM474_RS00360	STM474_0074	caiC	crotonobetaine/carnitine-CoA ligase	0.0469219	0.0262138	-0.0243544	-0.0175674	-0.0998556	-0.0954456	-0.0376091	-0.0558927	-0.0441787	0.00720997	-0.0805775	-0.0500231	-0.0783594	-0.0972297	-0.00103756	-0.152049	-0.0232335	-0.0704866	-0.0419943	-0.141158	-0.0671232	0.0146743	-0.0261109	0.0508076
STM474_RS00365	STM474_0075	caiB	L-carnitine CoA-transferase	-0.0607298	0.0176264	-0.000756341	-0.0229428	-0.111063	-0.119654	-0.0752575	-0.0893638	-0.119819	-0.00227468	-0.0427469	0.0578162	0.00877892	0.0121671	-0.0160399	-0.0810481	0.00697225	0.022027	-0.0203601	0.0696716	0.0137076	0.0126047	0.0857506	-0.0602267
STM474_RS00370	STM474_0076	caiA	crotonobetainyl-CoA dehydrogenase	-0.0697429	0.0083375	-0.0223573	-0.0532223	-0.270188	-0.245612	-0.290318	-0.237828	-0.0267366	-0.0274006	-0.0153108	-0.0278743	0.100986	0.164198	0.101582	-0.341846	-0.139147	-0.259887	-0.175884	-0.121009	-0.0838032	-0.0329953	-0.165311	-0.0542473
STM474_RS00375	STM474_0077	caiT	L-carnitine/gamma-butyrobetaine antiport BCCT transporter	-0.0325201	-0.0209654	-0.0817221	-0.0608459	-0.0730344	-0.0180516	-0.0478914	-0.0600821	-0.00641685	-0.0119051	0.0156743	0.0605372	0.0186978	0.0148961	0.0106926	-0.0294562	0.0629097	0.0116031	0.0549726	0.0710477	-0.0945557	-0.12178	-0.118485	-0.0692445
STM474_RS00385	STM474_0079		electron transfer flavoprotein FixA	0.0158626	0.112901	-0.104554	-0.0159676	-0.157912	-0.173021	-0.0364763	0.13658	-0.0297243	-0.110715	0.0279099	-0.0212292	-0.0759554	-0.119253	0.0906777	0.0714731	-0.0852353	-0.0269231	-0.0233672	0.0631659	-0.163221	-0.144858	-0.0262152	-0.115519
STM474_RS00390	STM474_0080		electron transfer flavoprotein subunit alpha/FixB family protein	0.313827	0.0203668	0.321973	0.140545	0.0453955	0.0694928	0.0945958	-0.152963	0.10099	0.0168374	-0.0464304	0.120769	-0.278562	-0.263956	-0.239836	-0.447193	-0.0704658	-0.0741114	0.0679802	0.0693315	-0.172593	-0.241254	0.0583675	0.0066024
STM474_RS00395	STM474_0081		FAD-dependent oxidoreductase	0.0401112	-0.0116412	0.0513538	0.0210484	-0.0687054	0.0374465	-0.00301478	-0.0149813	-0.00626144	-0.0508067	-0.0519891	0.0586363	-0.026662	-0.036509	0.0355709	-0.0714773	-0.0733582	-0.0772358	-0.0318715	0.0207078	-0.0069412	0.0332905	-0.0355055	0.0515443
STM474_RS00400	STM474_0082	fixX	ferredoxin-like protein FixX	-0.0244992	-0.0898535	-0.237521	-0.0567624	-0.313912	-0.191089	0.0683091	-0.103646	-0.174714	-0.541317	-0.412332	-0.151255	-0.162525	-0.170519	-0.0673235	0.0296423	-0.177087	-0.336448	-0.0851294	-0.22895	-0.231888	-0.10047	-0.114927	-0.400524
STM474_RS00405	STM474_0084		MFS transporter	0.00200667	0.0375412	0.00203936	0.0541022	-0.114933	-0.067334	-0.0207322	-0.0803414	-0.0709205	0.15133	0.0311042	-0.0422673	-0.101327	-0.0271842	0.0324404	0.0850568	0.0161631	-0.0165719	-0.00142784	0.0158747	0.0663542	0.0232654	0.0762136	-0.0596899
STM474_RS00410	STM474_0085		YgdI/YgdR family lipoprotein	-0.103656	-0.0708982	0.193312	0.033355	-0.476836	-0.244064	-0.146522	0.0111413	-0.421169	-0.375049	-0.173355	0.0200676	0.100793	-0.0408431	0.333349	-0.0315903	0.114753	-0.0197418	-0.12967	-0.166647	-0.333193	-0.491575	-0.161281	-0.666389
STM474_RS00415	STM474_0086		hypothetical protein	-0.143271	-0.0155509	-0.0977921	0.0256962	-0.100558	0.021269	0.0493957	0.131257	0.0500422	0.0398145	0.0703791	-0.148754	0.0959976	-0.247316	-0.115347	0.0549394	-0.0191514	0.152069	0.140654	0.0961477	0.127629	0.0605535	0.0252808	0.0799367
STM474_RS00420	STM474_0087		DUF1471 family virulence protein SrfN	0.102758	0.0354639	-0.181529	0.0493997	-0.225948	-0.00130048	-0.119871	-0.0245059	-0.182345	0.0975944	0.33362	-0.112296	0.0779916	0.00391789	-0.317534	-0.161181	-0.0860899	-0.0589208	-0.131457	0.1971	0.257772	0.0740655	0.127606	0.0480332
STM474_RS00430	STM474_0088		sulfatase-like hydrolase/transferase	-0.0740964	-0.0427601	-0.0191622	-0.0585066	-0.051963	-0.0106706	-0.0288248	-0.0488697	-0.0363112	-0.129149	-0.0395544	-0.0435152	0.0142249	0.00430797	0.0165571	0.0667863	0.0109283	0.0630553	0.0226839	0.00914894	0.0338896	-0.110359	0.015202	-0.0306888
STM474_RS00435	STM474_0089	kefF	glutathione-regulated potassium-efflux system oxidoreductase KefF	-0.0695468	-0.0129557	-0.0292242	-0.0563962	-0.00159926	-0.115072	-0.0480511	-0.154469	-0.0754333	0.0125369	-0.0377875	-0.00816314	-0.0077012	0.0210665	0.106491	-0.163036	-0.0217017	-0.118981	-0.0539576	-0.0604919	0.0494997	0.666354	0.0341965	0.105818
STM474_RS00440	STM474_0090	kefC	glutathione-regulated potassium-efflux system protein KefC	0.0718707	-0.0297623	-0.0583668	-0.00858614	-0.17366	-0.065252	-0.0432928	-0.2286	-0.106757	-0.0355623	-0.189728	-0.0902573	-0.0116369	-0.0812547	-0.0751227	-0.133992	-0.199487	-0.0934745	-0.22264	-0.17468	-0.0208896	1.73314	-0.0226804	-0.0929762
STM474_RS00450	STM474_0092	apaH	bis(5'-nucleosyl)-tetraphosphatase (symmetrical) ApaH	-1.72582	-1.37948	-0.89678	-1.47003	-1.32246	-1.73767	-1.40653	-2.57967	-1.76696	0.325292	-1.08408	-1.24736	-1.27952	-1.61483	-0.812546	-1.49173	-1.35355	-1.2207	-0.992202	-0.145781	-2.57777	3.02373	-1.14421	-0.957109
STM474_RS00455	STM474_0093	apaG	Co2+/Mg2+ efflux protein ApaG	-0.117092	0.0850102	-0.0943908	-0.219482	-0.0362063	-0.142119	0.0188872	0.370693	-0.0737909	0.0640432	0.155025	0.203278	-0.141142	-0.159661	-0.0613743	0.142334	-0.0784024	0.505114	0.0155971	-0.0306322	0.145044	2.26893	-0.0160689	0.00545567
STM474_RS00460	STM474_0094	rsmA	16S rRNA (adenine(1518)-N(6)/adenine(1519)-N(6))- dimethyltransferase RsmA	-0.437426	-0.304964	-0.103615	-0.228744	-0.531584	-0.531667	-0.560141	-0.241286	-0.438755	-0.518465	0.0415649	-2.69354	-0.158236	-0.406542	-0.171972	-0.163077	-0.0505459	0.178458	0.0141121	0.433518	-2.6372	1.72226	-0.27482	-0.992944
STM474_RS00465	STM474_0095	pdxA	4-hydroxythreonine-4-phosphate dehydrogenase PdxA	-0.91162	-0.573007	-0.347977	-0.650649	-0.179025	0.123904	-0.0835686	-0.102372	0.0425754	-0.0147286	0.327865	-0.0534115	-1.12079	-1.64079	-0.74949	-0.0018622	0.0159937	0.186502	-0.784541	-0.597837	0.0526828	0.855355	0.0807231	0.24834
STM474_RS00470	STM474_0096	surA	peptidylprolyl isomerase SurA	-0.323936	-0.362376	-0.380269	-0.274865	-5.75751	-1.19445	-0.760746	-0.344698	-0.209588	3.5111	-2.68314	-4.49413	-0.674204	-1.20047	-0.454283	-0.799242	-0.459614	-4.80025	-0.6039	-1.12715	-0.120018	-0.895162	-4.45905	-5.1097
STM474_RS00480	STM474_0098	djlA	co-chaperone DjlA	-0.0286272	0.0138053	0.0207781	-0.143879	-0.179131	0.0374144	-0.00384394	0.0397046	-0.0404999	-0.623519	-0.0169248	-0.149391	-0.0573401	-0.0801152	-0.112946	0.0625864	-0.160899	-0.301891	-0.0920248	-0.0265062	-0.596692	0.103897	0.0861976	-0.188309
STM474_RS00485	STM474_0099	rluA	bifunctional tRNA pseudouridine(32) synthase/23S rRNA pseudouridine(746) synthase RluA	-0.00243296	0.00486146	-0.0201837	-0.0155805	0.00503862	-0.102273	-0.0745735	0.00777349	0.0566101	0.258099	0.116424	-0.436973	0.0773387	0.163882	0.0330029	0.010414	-0.0994574	0.0869193	0.052043	0.00245628	0.357017	-0.131412	-0.134254	-0.175189
STM474_RS00490	STM474_0100	rapA	RNA polymerase-associated protein RapA	0.141573	0.111219	0.0143417	0.156543	-0.121717	0.109571	-0.0809457	0.402034	0.180595	0.176624	0.512915	0.320478	-0.0133954	0.213599	-0.0330118	0.0682187	-0.151925	0.32241	0.314925	0.394261	0.943573	-0.658189	-0.668403	-1.0621
STM474_RS00495	STM474_0101	polB	DNA polymerase II	-0.0633788	0.00285819	-0.0815312	-0.0957333	-0.102263	-0.0892269	-0.123751	-0.196742	-0.0490234	0.00175244	-0.0464025	-0.0905538	-0.0916727	-0.160255	0.0213344	-0.155079	-0.127559	-0.115057	-0.1221	-0.0801693	0.0551641	0.143423	0.083761	0.0659159
STM474_RS00500	STM474_0102		YdcF family protein	-0.110028	-0.0958302	-0.0829207	0.00421007	0.0315802	0.0116432	-0.0429706	0.111608	0.0337436	-0.15818	0.1682	-0.0648661	-0.0351511	-0.19849	0.0334404	-0.208591	-0.0105337	0.0902335	-0.106913	-0.0907612	-0.0266202	-0.0578722	-0.0512195	-0.137376
STM474_RS00505	STM474_0103		DUF4751 family protein	0.00787968	-0.216102	-0.019375	-0.0114772	0.00496341	-0.056327	0.0648962	0.0638098	-0.096945	-0.244995	-0.146982	-0.150665	-0.124466	-0.0191659	0.0475593	-0.169584	-0.148516	-0.124969	-0.0306441	-0.146449	-0.205195	-0.252329	-0.0287138	0.000238848
STM474_RS00510	STM474_0104	araD	L-ribulose-5-phosphate 4-epimerase	-0.110017	-0.117796	-0.136427	-0.123256	0.0375695	-0.151585	0.144113	-0.00844653	-0.0686618	-0.111068	-0.260496	0.0265319	0.0488816	0.0327776	-0.0128902	-0.158472	-0.0465351	-0.152695	-0.10697	-0.0148574	0.0303208	0.0301571	-0.0100276	0.365628
STM474_RS00515	STM474_0105	araA	L-arabinose isomerase	-0.164324	-0.0883007	-0.140806	-0.181835	-0.11792	-0.0781365	-0.104493	-0.0680707	0.0122709	-0.0649197	-0.0384192	0.0564718	-0.123767	-0.037213	-0.0189532	-0.0986979	-0.0459215	-0.142739	-0.0667509	-0.0876155	-0.0642452	-0.0904282	-0.018564	-0.0214356
STM474_RS00520	STM474_0106	araB	ribulokinase	-0.0767507	0.0138374	-0.0424571	-0.113683	0.0399764	0.0424599	0.0725229	0.0234733	-0.0898717	0.0672766	-0.0120389	-0.0362246	-0.00398993	-0.00157003	0.00747195	-0.19349	-0.126464	-0.203442	-0.16592	-0.0111081	-0.200029	-0.0300605	-0.119317	-0.302742
STM474_RS00525	STM474_0107	araC	arabinose operon transcriptional regulator AraC	0.121982	0.0495161	-0.0829273	0.0254997	0.0120453	0.000958297	0.021557	-0.00932785	0.0749789	0.13915	0.0529517	0.00702339	-0.109226	-0.0750581	-0.0715405	-0.0462786	-0.0330586	0.0403844	0.0613038	-0.124816	0.157518	0.274008	0.116165	0.135153
STM474_RS00530	STM474_0108		DedA family protein	-0.146425	0.0793692	0.0293429	0.0841147	0.0315564	0.0898535	0.0450625	-0.0505444	0.150571	1.30836	0.876612	0.542872	0.0994779	0.0316642	0.177662	0.127964	0.0574835	0.258266	0.077485	-0.0778992	0.266331	0.739238	-0.000364444	0.376499
STM474_RS00535	STM474_0109	thiQ	thiamine ABC transporter ATP-binding protein ThiQ	0.140237	0.0978316	-0.178175	0.117386	-0.293892	0.0275858	-0.0280756	-0.196966	-0.205424	0.163456	-0.153659	0.0194021	0.0519611	0.00979749	-0.243415	-0.172148	-0.0285162	-0.00899329	-0.0681417	0.084744	0.360675	-0.0994483	0.222173	-0.106465
STM474_RS00540	STM474_0110	thiP	thiamine/thiamine pyrophosphate ABC transporter permease ThiP	-0.106547	-0.0263283	-0.00240018	-0.0289687	0.0353485	-0.0565032	0.0203566	0.114873	-0.116504	-0.00998521	-0.199864	-0.052139	-0.092458	-0.0702032	-0.0759055	-0.195996	-0.146751	-0.186899	-0.191158	-0.129154	-0.00943776	-0.155021	-0.0190121	-0.0297335
STM474_RS00545	STM474_0111		thiamine ABC transporter substrate binding subunit	0.137316	0.0486471	0.069661	0.072378	-0.237415	-0.211417	-0.060074	-0.16341	-0.106927	-0.000243695	-0.064855	-0.112307	0.0322806	-0.117611	-0.0747562	-0.0945143	-0.155764	-0.237182	-0.0235085	-0.210603	-0.0315103	0.146858	0.182143	0.0126267
STM474_RS00550	STM474_0113	sgrR	HTH-type transcriptional regulator SgrR	-0.0343424	-0.0470753	0.051327	-0.045097	0.0649639	0.0100286	0.0677115	0.169335	-0.0114871	0.114474	0.0135408	0.0121235	-0.0262921	-0.00117627	-0.0544425	-0.115444	-0.0815265	0.0481949	-0.0521342	-0.10365	0.00237501	-0.0675371	0.0404053	-0.0822545
STM474_RS00555	STM474_0114	sgrT	glucose uptake inhibitor SgrT	0.0867111	-0.0292982	-0.184059	-0.406296	-0.454333	-0.231341	0.69341	0.300083	-0.521131	0.400802	0.263316	0.0169753	0.53633	0.451439	0.066782	-0.249142	-0.0415778	-0.480115	-0.312924	0.109659	-0.0941403	-0.0975683	-0.131034	0.336443
STM474_RS00560	STM474_0116	leuD	3-isopropylmalate dehydratase small subunit	-2.94862	-0.905892	-0.169275	-1.53593	-0.0833389	-0.0419957	0.255237	0.384435	0.0901436	0.0269982	-0.207498	-0.214369	-0.748147	-1.16334	-0.848661	-0.128599	-0.0270982	0.0551866	0.125671	0.108075	0.357477	0.325833	0.613984	0.318222
STM474_RS00565	STM474_0117	leuC	3-isopropylmalate dehydratase large subunit	-2.63385	-0.844248	0.0363237	-1.41718	-0.056184	-0.154218	-0.0418399	-0.0839829	-0.0482481	-0.118228	0.0155422	-0.108353	-0.852997	-0.963763	-0.891169	-0.120551	-0.160086	-0.237518	-0.0682778	-0.0913722	0.0293242	0.0094768	0.0877321	-0.0287787
STM474_RS00570	STM474_0118	leuB	3-isopropylmalate dehydrogenase	-2.45996	-0.890477	-0.109886	-1.32909	0.0937854	-0.0664484	-0.0539235	-0.0900894	-0.101238	-0.244468	-0.0921269	-0.130119	-0.857038	-1.01791	-0.890488	0.0200902	0.0150158	-0.0372328	-0.0372465	0.0448979	-0.164493	-0.0234578	-0.0893051	0.00270019
STM474_RS00575	STM474_0119	leuA	2-isopropylmalate synthase	-2.30354	-0.748329	0.0270055	-1.29906	-0.0100058	-0.0317909	0.0077094	-0.0306134	-0.0092867	-0.101046	-0.133147	-0.0442048	-0.789197	-0.8628	-0.738924	-0.0733962	0.0385954	-0.0814506	0.0147281	0.00903118	-0.00509482	-0.0198188	0.00450198	-0.0228796
STM474_RS00580	STM474_0120	leuL	leu operon leader peptide	-1.34521	-0.344507	-0.0941417	-0.889202	-0.158873	0.282399	0.0331739	0.229537	-0.321316	-0.247192	0.0803677	-0.0846274	-0.532742	-0.777464	-0.477713	0.492748	-0.122121	-0.141174	-0.0808393	-0.0803728	0.291563	-0.195369	-0.186009	0.297299
STM474_RS00585	STM474_0121	leuO	transcriptional regulator LeuO	-0.0253142	0.032975	-0.0662563	-0.0723393	-0.00878288	-0.0526652	0.0408209	-0.146635	-0.117238	-0.0958132	-0.140247	-0.032453	0.0509298	-0.0758227	0.0465598	-0.0567237	0.120648	-0.0824633	0.0625381	0.109006	-0.0832109	0.152375	0.166316	0.151175
STM474_RS00590	STM474_0122	ilvI	acetolactate synthase 3 large subunit	-0.010456	0.0335125	-0.0249233	0.01752	-0.0374212	-0.0228281	-0.013203	-0.0519563	-0.0198332	-0.0594602	0.0241202	-0.0224373	0.0404126	0.0137059	0.0164921	-0.0370707	0.00864084	-0.0694476	0.0377201	0.0156015	0.0103834	0.0459664	-0.0792544	-0.0736642
STM474_RS00595	STM474_0123	ilvN	acetolactate synthase small subunit	0.0698288	0.0745811	0.168362	0.120785	-0.0275033	-0.118533	0.022049	0.0736521	-0.0421069	-0.226222	-0.194621	-0.212164	0.133003	-0.00593947	0.0719155	-0.151227	0.216609	0.00778184	0.00256747	-0.171224	0.168692	0.192259	-0.0288033	-0.0678275
STM474_RS00600	STM474_0124	cra	catabolite repressor/activator	-0.264281	0.0728572	0.209599	0.143973	-0.753086	-0.0103933	-0.668439	-0.986099	-0.457732	1.92873	0.466988	0.224442	-0.186707	0.108008	-0.00670646	-0.774793	-0.41835	-0.722933	-0.234049	0.334425	-1.20854	-0.194884	-0.130291	-0.45889
STM474_RS00605	STM474_0125	mraZ	division/cell wall cluster transcriptional repressor MraZ	0.0569802	-0.122366	-0.139908	0.19277	-0.0826324	-0.147307	-0.337446	-0.54824	-0.151417	-1.85728	-1.63976	-0.305666	0.326629	-0.959365	0.21922	-0.160678	-0.160124	-1.6717	0.0900339	0.101075	-0.251586	1.04308	0.420047	0.929427
STM474_RS00610	STM474_0126	rsmH	16S rRNA (cytosine(1402)-N(4))-methyltransferase RsmH	0.353503	-0.0200915	-0.162047	0.416257	-0.170421	0.184254	-0.447991	0.210666	-0.12465	-2.40935	0.802279	-1.42006	0.259473	0.0732726	0.0511045	-0.406778	-0.298791	-1.34106	0.138545	0.0357043	-2.7659	-1.12755	0.452109	0.722115
STM474_RS00660	STM474_0136		D-alanine--D-alanine ligase	-0.231054	-0.0421584	0.152853	0.0113234	0.417698	0.228232	0.386994	0.726619	0.151709	-0.382728	-1.52414	0.126104	0.446254	-0.16532	0.174865	0.273971	0.204453	-1.18038	0.124131	-0.239226	-0.797409	0.252661	0.215216	0.03157
STM474_RS00685	STM474_0141	secM	secA translation cis-regulator SecM	-0.105319	-0.0197696	0.0119103	0.0863749	-0.0461103	-0.396987	-0.183752	0.117406	-0.282069	-0.439756	-0.370551	-0.190593	0.0113944	-0.117573	-0.142613	-0.014217	-0.287309	-0.256801	0.0459437	-0.206762	-0.605142	0.054164	0.0814185	-0.149398
STM474_RS00695	STM474_0143	mutT	8-oxo-dGTP diphosphatase MutT	0.0231816	-0.0142024	0.113289	0.218091	-0.263804	-0.132159	-0.110618	-0.223449	0.0899628	-0.0779846	-0.14531	-0.00208176	-0.140112	0.0246145	-0.110449	-0.0103916	-0.127537	0.150903	-0.0122463	-0.0665568	0.0890633	0.0638561	-0.0676893	-0.0259652
STM474_RS00705	STM474_0145	yacG	DNA gyrase inhibitor YacG	-0.252393	-0.525725	-0.456309	-0.417726	-0.244936	0.114855	-0.306545	-0.144505	-0.416745	-0.147593	0.34562	-0.0390689	0.154189	-0.379032	-0.00911468	0.180471	-0.0289702	-0.228857	0.0512328	0.256108	0.19356	-0.408918	0.0650737	0.445934
STM474_RS00710	STM474_0146	zapD	cell division protein ZapD	0.0714708	0.0531017	0.00805059	0.0155166	0.02472	-0.0524986	-0.0627884	-0.009378	-0.00770601	-1.28144	0.466834	0.158637	0.0861484	0.0188751	0.0974471	0.0167944	0.166665	0.0256892	0.158699	0.397921	0.147922	0.0404827	0.162438	0.150403
STM474_RS00720	STM474_0149		GMP reductase	-0.0856943	-0.0182148	0.0359008	-0.0065254	-0.0459042	0.0258902	0.0403305	-0.0377346	0.0332968	0.0137856	0.00150303	0.070676	-0.182681	-0.127002	0.0117423	0.130662	0.206461	0.0767192	0.0653318	0.151763	-0.00665872	-0.175362	-0.0973674	0.0348987
STM474_RS00725	STM474_0150	hofC	protein transport protein HofC	0.0640489	-0.028609	0.0224917	0.0121518	0.103879	-0.0526344	0.0481859	0.00692437	-0.0122043	0.17222	0.0591271	-0.112375	0.00280357	0.0353115	0.0403197	0.052455	0.119891	-0.030173	0.0837581	-0.0195936	0.067889	0.0699439	0.129759	0.0744039
STM474_RS00730	STM474_0151	gspE	type II secretion system protein GspE	0.0533015	0.0137594	-0.123711	-0.0676709	-0.0281646	-0.0398014	0.0907323	-0.0536362	-0.0166714	0.0499273	-0.0565814	-0.0689061	-0.0543778	-0.076438	0.0400337	0.117937	0.0162341	-0.0647504	-0.0635506	0.049082	-0.0947426	-0.0572451	-0.0242438	-0.00940615
STM474_RS00735	STM474_0152	ppdD	prepilin peptidase-dependent pilin	-0.108165	-0.116935	-0.154185	0.00877285	0.0124764	0.163287	-0.0666355	0.0991988	0.131631	-0.247367	-0.0788708	0.0925813	0.240032	0.124476	0.0770457	-0.252746	-0.223533	-0.0401157	-0.115724	-0.127062	-0.0404394	-0.0643022	-0.123431	-0.176613
STM474_RS00740	STM474_0153	nadC	carboxylating nicotinate-nucleotide diphosphorylase	-0.797226	-0.0291613	-0.00831821	-0.456715	-0.0359611	-0.396507	-0.0442365	-0.185952	-0.0108947	0.0151622	0.15548	-0.136494	0.14686	-0.21382	0.000907511	0.156824	0.151468	0.0476913	-0.411711	-0.139367	0.0816426	0.0639456	0.170708	-0.112114
STM474_RS00745	STM474_0154	ampD	1,6-anhydro-N-acetylmuramyl-L-alanine amidase AmpD	0.17362	0.0289728	0.0283264	0.0966915	0.00747356	0.048517	0.101325	0.15756	-0.0476734	-0.273066	-0.125666	-0.170059	-0.0342663	-0.18237	-0.200628	0.272046	-0.108063	-0.0662933	0.157015	0.0335853	0.0607516	0.0790004	0.209877	-0.0264622
STM474_RS00750	STM474_0155	ampE	beta-lactamase regulator AmpE	0.0976293	0.110429	0.0819923	0.121476	0.0462507	-0.073275	-0.0260029	-0.0416582	-0.00320338	-0.0242916	-0.0704722	0.133734	0.0825634	0.0802577	0.0269105	-0.00980417	-0.034647	0.147403	-0.0444221	-0.0263212	0.0359114	0.0335704	0.0384339	-0.0154802
STM474_RS00755	STM474_0156		family 43 glycosylhydrolase	-0.028541	0.00199188	-0.0398227	0.0562271	0.0579456	0.129301	0.106148	-0.0436208	0.0574705	0.0408189	0.0463768	0.0252368	-0.0275278	0.10203	0.000830006	-0.026349	-0.0319402	-0.0548177	-0.0551992	-0.0645449	0.103694	0.065912	0.0967373	0.151345
STM474_RS00760	STM474_0157		MFS transporter	0.124888	0.0999643	0.134206	0.105063	0.057697	0.0565823	0.0652361	0.0854234	-0.00936278	0.031727	0.0336851	0.0470801	0.000428816	-0.0609498	0.0267313	0.0139941	-0.0109075	-0.0117639	0.0226679	0.0803563	0.0782233	0.0104863	0.0590113	0.107455
STM474_RS00765	STM474_0158	aroP	aromatic amino acid transporter AroP	0.101385	0.0509206	0.00299902	0.137463	0.0533685	0.0286367	0.021764	-0.0735521	-0.0345238	0.100727	-0.0332501	-0.019688	0.0535685	0.153453	0.0998251	-0.0309975	-0.0218395	-0.0725863	0.0228515	-0.0950141	0.112774	0.0426964	-0.074566	0.237063
STM474_RS00770	STM474_0159	pdhR	pyruvate dehydrogenase complex transcriptional repressor PdhR	-0.0279049	0.0817162	0.208902	-0.0452213	-0.168774	-0.151008	-0.16796	-0.297787	-0.573588	0.292727	-0.198484	-0.602075	0.0151965	-0.0690933	0.286632	-0.32455	-0.0929997	-0.409941	-0.63818	-0.690607	0.6748	0.277185	0.402805	0.105349
STM474_RS00775	STM474_0160	aceE	pyruvate dehydrogenase (acetyl-transferring), homodimeric type	-1.91651	-0.258958	-0.432556	-1.10167	-1.41506	-2.1437	-1.53762	-1.24283	-1.73816	0.0812374	-0.0841352	-2.80168	-0.116133	-0.882647	-0.399601	-0.30548	-0.273893	-1.33453	-2.42708	-1.40119	-0.604175	1.43582	-2.03351	-0.63994
STM474_RS00790	STM474_0164		outer membrane protein	0.214065	0.159846	-0.251666	0.00726538	0.199784	0.342903	-0.202954	-0.0425814	0.131983	0.0678083	-0.165455	0.184292	-0.149737	0.0529757	-0.17831	-0.107055	0.220341	0.0900862	0.123858	0.0107468	-0.33829	-0.0727402	-0.308945	-0.256931
STM474_RS00795	STM474_0165		DUF2950 family protein	0.103916	0.0569852	0.169691	0.0564019	-0.166432	-0.152184	-0.0560596	-0.188789	0.0599139	0.227734	-0.0612145	0.0638856	0.000490282	-0.0256471	0.0747894	-0.0940711	0.0241458	0.0984666	0.0229735	0.0997947	-0.061454	0.0570547	-0.030641	0.0566456
STM474_RS00800	STM474_0166		DUF3300 domain-containing protein	-0.0919827	-0.0763843	-0.0546941	-0.0743375	-0.000716545	-0.095032	0.0189262	-0.0151937	-0.0798672	-0.024189	-0.0591408	-0.0903818	-0.0166671	-0.0249599	0.0820351	-0.099984	-0.041421	-0.108721	-0.138844	-0.101919	-0.054236	-0.137282	-0.125271	-0.0306234
STM474_RS00805	STM474_0167	acnB	bifunctional aconitate hydratase 2/2-methylisocitrate dehydratase	-1.10943	-1.68365	-1.08612	-0.989731	-1.69046	-1.85188	-1.17989	-1.07785	-1.28291	2.22808	-0.320288	-1.62395	-1.6928	-2.34352	-1.42455	-0.059294	-0.0168628	-1.22346	-1.35175	-1.70837	-2.6558	-2.18502	-1.12919	-1.78834
STM474_RS00815	STM474_0169		protein YacL	0.0603186	-0.0710721	-0.110706	-0.155913	-0.0463362	-0.0909506	-0.0492564	-0.114086	-0.312491	-0.290112	-0.115152	-0.195123	-0.0928309	-0.0627068	-0.141656	-0.181392	-0.0429128	0.0150251	-0.200057	-0.0728391	0.215425	0.20187	0.114238	0.296147
STM474_RS00820	STM474_0170		2-keto-3-deoxygluconate permease 1	0.00778848	0.217654	0.0826995	0.131017	-0.102023	-0.148368	-0.163135	0.144357	0.208939	0.15673	0.179434	0.195873	-0.0417564	0.0529418	0.0518949	0.145202	-0.0816633	0.041105	0.0585137	0.0537349	0.0756739	0.0880566	0.139453	0.00390063
STM474_RS00825	STM474_0171		D-threonate kinase	0.168837	0.106126	0.134162	0.0994976	0.0316543	0.107513	0.0478113	-0.0747601	0.193518	0.0732142	0.104028	0.0918545	0.010913	-0.0500376	0.06454	-0.072378	-0.157465	-0.0650256	-0.116364	-0.188689	-0.00315177	0.130839	0.05875	0.199376
STM474_RS00830	STM474_0172		D-threonate 4-phosphate dehydrogenase	0.109022	-0.0445406	-0.00947777	0.00322898	-1.26435	-1.12646	-0.948886	-0.560472	-1.24664	1.41002	0.133701	-0.846301	-0.148691	-0.129807	-0.217614	-0.778773	-0.811296	-0.437125	-1.1846	-1.71939	-1.58158	-0.552092	-0.62997	-0.616132
STM474_RS00835	STM474_0173		DeoR/GlpR family DNA-binding transcription regulator	-0.0120948	0.0806709	0.160518	0.0132963	0.0503579	-0.0618171	-0.0182072	0.280421	-0.0396664	0.610919	-0.0303	-0.12756	-0.182572	-0.0605414	0.0283013	0.0865832	0.180453	-0.0954625	0.256755	0.15784	-0.260487	-0.22921	0.0839439	-0.241473
STM474_RS00840	STM474_0174	speD	adenosylmethionine decarboxylase	-0.256741	-0.130855	0.165543	-0.0609568	-0.0410863	0.0407896	-0.0197874	0.164783	0.161745	0.20552	-0.00947694	0.0725369	0.0240528	0.141599	0.117737	0.114178	0.083972	0.0761696	-0.0551421	-0.191442	0.0351387	-0.0430174	-0.0293354	-0.0336836
STM474_RS00845	STM474_0175	speE	polyamine aminopropyltransferase	-0.117096	-0.0174456	0.27804	-0.134097	0.062688	0.176191	0.149338	0.285469	0.117772	0.223394	0.116673	0.153534	0.0414778	0.175363	0.0103406	-0.0232758	0.095475	0.0361405	-0.128924	-0.0720772	0.116946	0.0892833	0.168975	-0.0116187
STM474_RS00850	STM474_0176		YacC family pilotin-like protein	-0.0346954	-0.237738	-0.301359	-0.273023	-0.0906312	0.0751389	-0.130646	-0.178941	-0.291069	-0.0675341	-0.206204	-0.476041	-0.191473	0.0641426	-0.308278	0.106964	0.0122708	-0.0909555	0.0494495	-0.120363	-0.357533	-0.219813	-0.0937284	0.222266
STM474_RS00855	STM474_0177	cueO	multicopper oxidase CueO	0.0920763	0.0992519	0.1096	0.111676	0.0101053	0.0579848	0.175345	-0.0382687	-0.134766	-0.0448337	-0.115791	-0.0831833	0.0353259	0.00384573	-0.0572523	0.00225389	-0.188296	-0.071923	-0.033664	-0.0472116	-0.00778425	0.0775164	0.0049169	0.0390607
STM474_RS00860	STM474_0178		pyrroloquinoline quinone-dependent dehydrogenase	0.0146501	0.0541835	0.0781162	0.0248082	-0.0409985	-0.0425033	0.0645915	0.0246561	0.0145116	0.00254656	-0.0126736	0.0214203	-0.0568141	0.0355436	-0.0348665	-0.0334837	-0.0090942	0.00949255	0.0491782	-0.0500583	0.0268574	0.0767831	0.0153912	0.0331511
STM474_RS00865	STM474_0179	hpt	hypoxanthine phosphoribosyltransferase	-0.445649	-0.338596	-0.464512	-0.429808	-0.573749	-0.0295545	-0.297376	-0.350071	-0.749289	0.149093	-0.193316	-0.293317	-0.194015	-0.410553	-0.643697	-0.276436	-0.362378	-0.283869	-0.418654	0.386785	-0.28502	0.0437288	-0.666464	-0.23081
STM474_RS00875	STM474_0181		ABC transporter ATP-binding protein	-0.0267072	-0.010538	-0.00360594	-0.0219938	0.0230429	0.090524	0.0849016	0.0250765	-0.0395445	-0.0450701	0.00205579	0.0295889	-0.00931054	0.0628335	0.136653	0.012483	0.0157073	-0.0696801	-0.0212859	-0.0500322	-0.145967	-0.177413	-0.187617	0.0247598
STM474_RS00880	STM474_0182		ABC transporter permease	0.0091385	-0.022666	0.017976	-0.049309	-0.100435	0.0550583	0.037775	0.107776	0.154059	0.168361	0.119679	0.189297	-0.0704056	0.0683553	0.0808088	0.0766855	0.111236	0.0454141	0.0864265	0.0571655	-0.0905261	0.100929	0.0152726	0.0273785
STM474_RS00885	STM474_0183		fimbrial protein	0.0967993	0.0583363	0.0670996	0.120186	0.0602829	0.0355958	0.0853596	0.167904	-0.0171999	-0.00599202	0.0328814	-0.0399556	0.029059	0.0608117	0.157166	-0.0339116	-0.0346581	0.0386692	0.0106984	0.0274424	0.106008	0.120975	0.157337	0.0795686
STM474_RS00890	STM474_0184		fimbrial outer membrane usher protein	0.0678588	0.0675546	0.0780659	0.0653701	-0.00309064	-0.0145372	0.0317931	0.0219661	0.00353244	-0.0151139	0.0465283	-0.0211189	0.039565	0.0373678	0.0058808	-0.00236585	-0.045225	-0.0292755	0.0293344	-0.01405	0.0269116	0.0281913	0.0579831	0.039702
STM474_RS00895	STM474_0185		fimbrial biogenesis chaperone StiB	0.0278676	0.0804766	0.113189	-0.0756043	-0.0276987	0.0044102	-0.0284735	-0.0926161	0.0796877	-0.169746	0.0696441	-0.140784	-0.0680018	-0.0792805	0.0501967	-0.110384	-0.0890276	-0.0130822	-0.0720528	-0.00831716	0.00663115	-0.0131782	-0.379435	-0.0285587
STM474_RS00900	STM474_0186		fimbrial protein	0.11219	0.123103	-0.00761384	-0.0327452	0.0531095	0.0461631	-0.0424466	0.0472327	0.0270419	0.133696	0.0659052	0.0424839	0.14936	0.0472196	0.024261	0.128388	0.0710052	0.174704	0.20215	0.0675113	0.0861711	-0.0729096	-0.0440715	-0.0130277
STM474_RS00905	STM474_0187		PTS sugar transporter subunit IIA	-0.183695	-0.0688221	-0.14124	-0.221344	0.0226825	-0.0750094	0.0308998	-0.0826728	0.266768	0.384811	0.299106	-0.093926	-0.0812405	0.207807	0.0763472	0.0628845	0.140864	0.476834	0.0480783	0.0563377	0.250321	0.0451189	0.0600538	0.0812838
STM474_RS00910	STM474_0188		polysaccharide deacetylase family protein	0.00021438	0.00547075	0.0357371	-0.00712744	0.0911281	0.0337142	0.0365278	0.0443795	0.0701856	0.0814982	0.0383275	0.0176608	0.0336429	0.0364986	0.0141998	0.0979432	0.179183	0.147235	0.184553	0.152522	-0.00138763	-0.0274022	0.0212985	-0.00148577
STM474_RS00915	STM474_0189	panD	aspartate 1-decarboxylase	-0.87322	-0.122432	-0.300503	-0.124483	-0.0155173	-0.183009	-0.0842189	0.136656	0.0421182	-0.0290328	-0.0377784	-0.00665629	-0.032265	-0.144252	-0.0809631	-0.235023	0.100126	0.21868	-0.0790517	0.379602	-0.112449	-0.164735	0.0303639	-0.179201
STM474_RS00920	STM474_0190	panC	pantoate--beta-alanine ligase	-1.28441	-0.210365	-0.310451	-0.32547	0.0282444	0.0287085	0.0502697	0.0739017	-0.0722858	-0.0345489	-0.0983902	-0.115263	-0.116991	-0.447675	-0.00715901	0.124253	-0.0584553	-0.0937252	-0.231951	0.0985378	0.156997	0.135723	0.0318811	0.059682
STM474_RS00925	STM474_0191	panB	3-methyl-2-oxobutanoate hydroxymethyltransferase	-0.697904	0.00603782	0.0272682	-0.00970311	0.0451654	-0.0171707	0.16222	-0.0111658	0.0657987	-0.107756	-0.132847	-0.024849	-0.0153863	0.0307423	0.0192111	0.159671	0.0131207	-0.0364034	-0.106666	0.304707	0.0991247	0.024002	0.165814	0.0672358
STM474_RS00935	STM474_0193	pcnB	polynucleotide adenylyltransferase PcnB	-2.05215	-1.74136	-0.980922	-1.9687	-1.48253	-1.08589	-1.29352	-0.88757	-1.79107	-1.22605	-1.635	-1.02865	-1.63074	-1.27965	-1.18087	-1.59792	-1.37225	-1.79748	-1.61651	-1.40669	-1.80591	-2.79938	-1.08711	-2.29503
STM474_RS00940	STM474_0194	gluQRS	tRNA glutamyl-Q(34) synthetase GluQRS	0.0733464	0.0168139	0.0349123	0.0367152	-0.174	-0.11843	-0.106438	-0.129924	-0.047172	0.0753716	-0.0780755	-0.0546169	-0.0702386	0.00899611	-0.0848999	-0.0342742	-0.12435	-0.195834	-0.110123	-0.220259	-0.641967	-0.0104902	-0.083808	0.00135312
STM474_RS00945	STM474_0195	dksA	RNA polymerase-binding protein DksA	-4.63528	-3.45633	-1.94989	-3.80457	-1.00147	-1.77606	-1.31138	0.460216	-0.672031	-1.3369	-2.90042	-2.64613	-3.67447	-3.75466	-3.75121	-0.620591	-1.64088	-2.40846	-3.38412	-2.85098	-0.144523	3.44494	-1.4712	-2.76767
STM474_RS00950	STM474_0196	sfsA	DNA/RNA nuclease SfsA	0.00913917	-0.0827022	-0.036423	0.0103996	-0.0568158	-0.00391785	-0.0615046	0.0346239	-0.0661735	-0.0390093	-0.0337498	-0.0748667	-0.156717	-0.0562204	-0.128104	0.198643	-0.02702	0.00336313	-0.0846545	0.0383938	-0.248633	-0.135949	-0.138855	0.0642621
STM474_RS00955	STM474_0197	thpR	RNA 2',3'-cyclic phosphodiesterase	-0.0725236	-0.0147359	0.0828982	-0.0659234	0.0493757	0.034655	0.117086	0.0811734	0.0628147	0.129312	-0.0334985	-0.0355399	-0.196985	-0.111561	-0.0977335	-0.0851619	-0.11944	-0.131425	-0.128232	-0.12848	0.0538168	0.063295	-0.0217022	-0.105379
STM474_RS00960	STM474_0198	hrpB	ATP-dependent helicase HrpB	0.0519994	0.0561705	0.0131875	0.0118349	0.0762917	0.0444419	0.104579	0.150722	-0.00579801	0.0752323	-0.0560874	-0.0303709	0.105001	0.162454	0.0864464	-0.116191	-0.104282	-0.110897	-0.0263282	-0.146624	-0.022664	0.0851921	0.0756563	0.115324
STM474_RS00965	STM474_0199	mrcB	bifunctional glycosyl transferase/transpeptidase	-0.487774	-0.222374	-0.492112	-0.333733	-0.546357	-0.0764641	-0.599833	-0.309368	-0.498745	-5.31195	-1.81522	-0.163769	-0.52258	-3.23019	-0.347843	-1.34728	-2.33649	-0.802394	-0.171216	-0.888095	-0.39447	-2.02652	-0.157682	-1.27731
STM474_RS00970	STM474_0200	fhuA	ferrichrome porin FhuA	0.0146701	-0.0118265	0.00691853	-0.0136343	0.00522819	0.0399941	0.0377358	-0.0207652	0.00447878	-0.0484609	-0.0302309	0.141546	0.0289925	0.0468529	0.110983	0.137873	0.0515099	0.0548567	0.0946062	0.0113455	-0.0210616	-0.0275856	0.369113	0.0441793
STM474_RS00975	STM474_0201	fhuC	Fe3+-hydroxamate ABC transporter ATP-binding protein FhuC	0.0420066	0.0324697	0.208199	-0.152884	0.0954492	0.121597	0.131507	0.0091647	0.0311458	0.00323962	-0.266569	-0.126201	-0.0644986	-0.0137713	-0.13426	-0.0443465	-0.0465796	-0.126377	0.00999289	-0.108959	-0.216942	-0.222773	-0.185299	-0.404797
STM474_RS00980	STM474_0202	fhuD	Fe(3+)-hydroxamate ABC transporter substrate-binding protein FhuD	0.120935	0.026354	0.12406	0.0145694	0.0309979	0.147232	0.0622798	-0.00407731	-0.0963589	-0.171786	-0.0539546	-0.0432498	-0.111761	0.0787229	-0.0274588	0.131396	-0.106879	0.00926718	0.118936	0.0869446	0.0945951	0.130393	0.239755	0.220352
STM474_RS00985	STM474_0203	fhuB	Fe(3+)-hydroxamate ABC transporter permease FhuB	0.095976	0.137496	0.0123672	0.00975456	0.114408	0.0516768	0.143969	-0.0132284	0.0095958	-0.0176171	0.00277181	0.0443686	0.0912588	0.0313362	0.0131943	0.0206863	0.00667753	-0.0349006	-0.0627079	-0.0149396	0.209362	0.174359	0.194255	0.273744
STM474_RS00990	STM474_0204	stfA	fimbrial major subunit StfA	0.172903	-0.0629072	-0.133472	-0.035598	0.128784	0.161933	0.347249	0.0174532	-0.0813889	-0.187504	0.0351507	-0.688998	0.185874	0.155619	-0.0124953	0.137308	-0.131173	0.103622	0.304302	0.203487	0.189917	0.133239	-0.771832	0.0099479
STM474_RS00995	STM474_0205		fimbrial biogenesis outer membrane usher protein	0.0173276	0.0254693	0.017759	-0.0169724	0.0121246	0.036383	0.00899089	0.0279125	0.0235547	-0.0136166	0.0894492	0.0201492	-0.00646141	0.00315635	0.038963	0.0358177	0.0333458	0.0431011	0.123197	0.0962974	0.0335056	-0.0267035	0.0120326	-0.0126802
STM474_RS01000	STM474_0206	stfD	fimbrial chaperone StfD	-0.0882903	0.0588069	0.0757643	0.0759675	0.1805	0.155159	0.195252	0.267512	0.0158138	0.0133111	-0.205156	-0.113471	-0.109808	0.0553413	-0.063203	0.271386	-0.0132525	0.0128675	0.0396152	-0.0735561	-0.0581777	0.0805232	0.027397	-0.157114
STM474_RS01005	STM474_0207		fimbrial protein	-0.0427385	0.281377	-0.0326673	0.0331083	0.0767632	0.13997	-0.229873	0.0956031	-0.334456	-0.164699	-0.16482	-0.0548784	-0.0335822	-0.0945049	0.0174833	-0.489383	0.0696061	-0.0442014	-0.00637685	-0.0343042	-0.0515135	-0.0971246	-0.115592	-0.201734
STM474_RS01010	STM474_0208	stfF	fimbrial minor subunit StfF	0.0217045	0.0270558	0.0608787	-0.175304	0.268635	-0.0245713	-0.0607536	-0.0814769	-0.0598192	0.0189212	-0.228727	-0.0674308	0.140067	0.166343	0.18087	0.231089	0.238357	0.172408	-0.012577	-0.0696028	0.153806	0.374582	0.217114	0.301303
STM474_RS01015	STM474_0209		fimbrial protein	-0.126017	-0.0991423	0.101171	-0.0299781	-0.016445	0.0071333	-0.191037	-0.129236	-0.0470763	0.011129	-0.122358	0.0586001	-0.050132	0.00975568	-0.184031	0.108987	-0.228787	-0.122639	-0.0796103	-0.374967	-0.157812	-0.0552698	-0.0179447	-0.169822
STM474_RS01020	STM474_0210		fimbrial adhesin StfH	0.0238654	-0.0144739	-0.0116026	-0.0201882	-0.0164758	-0.00480089	0.0341652	-0.00883831	-0.00187836	-0.0353355	0.0181066	0.0447626	-0.00609171	0.0143609	0.0361654	0.0629519	-0.0310936	-0.0214486	0.0145524	-0.0243304	0.0141867	-0.0113339	-0.0111242	0.0862604
STM474_RS01030	STM474_0212	clcA	H(+)/Cl(-) exchange transporter ClcA	0.124346	0.0713344	0.0514868	0.0601501	-0.143792	-0.155161	-0.0110803	-0.0456601	-0.0641675	0.0271478	-0.100995	-0.0805557	-0.100507	-0.0922473	-0.0222066	-0.126534	-0.113569	-0.155763	-0.0622525	-0.0154671	0.0289761	0.181103	0.129505	0.274304
STM474_RS01040	STM474_0214		TRIC cation channel family protein	0.0826586	0.0873348	0.0192899	0.0113677	0.0666699	-0.0122688	0.028577	0.0221861	-0.103112	-0.0413644	-0.014744	-0.0739068	-0.107231	0.017189	0.0196249	-0.159917	-0.110465	0.0660279	0.0544602	0.0201177	0.08166	0.0377642	0.135103	0.041775
STM474_RS01045	STM474_0215	btuF	vitamin B12 ABC transporter substrate-binding protein BtuF	0.00924153	0.0694231	-0.0231212	-0.033315	0.079544	-0.14701	0.0405669	-0.0888123	-0.122198	-0.169092	-0.184777	-0.218687	-0.0622503	-0.266266	0.00571743	-0.0847435	0.0141641	0.140628	-0.0695498	0.0522603	-0.213926	0.02592	-0.0901479	-0.0232151
STM474_RS01055	STM474_0217	dgt	dGTPase	-0.0126521	0.0286653	0.0410779	-0.0704529	0.01982	0.0218592	0.0876147	0.0721782	0.00640174	-0.0599065	0.0254331	0.000713645	-0.0482992	-0.0995881	-0.0138563	0.0378752	0.0112411	0.111428	0.118082	0.0931274	-0.0316323	0.00156517	0.0532271	0.0446449
STM474_RS01060	STM474_0218	degP	serine endoprotease DegP	0.00918744	0.0594647	-0.0641447	0.0401512	0.0400952	-0.0188761	0.041786	0.198773	0.0738892	-0.205715	0.0490757	0.0420796	0.0212346	0.117344	0.0831158	-0.0829797	-0.041616	-0.354478	0.0630969	0.00309477	-0.300692	0.196724	0.091814	-1.54931
STM474_RS01065	STM474_0219	cdaR	DNA-binding transcriptional regulator CdaR	-0.00609546	0.0415568	-0.0820274	0.00829798	0.0333986	0.0605569	0.0178438	0.0664341	-0.0566912	-0.0736068	-0.120287	0.00194474	-0.0120969	0.00817532	0.0168451	0.151743	-0.0897572	-0.00858657	-0.0474209	0.00958603	0.124571	0.0697505	0.00356977	0.0786333
STM474_RS01070	STM474_0220		DUF3461 family protein	0.11689	0.0547632	0.0702208	-0.0398533	-0.0662908	-0.0640088	0.0542658	-0.0470159	0.0791176	-0.00969332	-0.151887	-0.362709	0.00512228	-0.0279061	0.0247508	-0.0536006	-0.15801	-0.0194468	0.0810856	-0.0174753	0.00830864	0.253474	0.0549717	0.256514
STM474_RS01075	STM474_0221		MHS family MFS transporter	0.0268466	0.0167375	0.0467082	-0.0213062	0.0510873	2.82381e-05	0.0288334	-0.010778	-0.0179135	0.0217159	-0.100414	-0.0353507	-0.0158085	-0.0139148	0.00230558	0.0234211	0.0680717	0.0970464	0.0652555	0.0328096	0.0739623	0.0339024	0.0362242	0.0587336
STM474_RS01130	STM474_0232	rseP	sigma E protease regulator RseP	-1.46159	-2.05741	-2.0486	-1.34567	-1.10418	-1.85542	-0.549837	-1.48779	-0.61872	-2.21675	-0.641219	-1.29765	-0.18356	-1.58091	-0.666188	-1.23727	-0.683222	-2.63809	-0.559857	-0.812953	-1.74274	-1.16672	-1.17724	-3.88302
STM474_RS01165	STM474_0239	rnhB	ribonuclease HII	-0.0461023	0.233712	0.180793	0.0844255	0.100996	0.0121476	-0.00958568	0.0620655	0.0234532	-0.0151949	-0.205499	-0.196844	0.318945	-0.0737561	0.316807	0.0777232	-0.0858197	-0.127573	0.0826898	0.135852	-0.357722	0.197569	-0.0418336	-0.116642
STM474_RS01180	STM474_0242		chitinase	0.0412304	0.0154391	0.0559816	0.0115284	0.00588032	-0.0231826	0.0291767	0.103122	-0.0134532	0.0341721	0.0415976	0.0177088	-0.0184509	-0.0206248	0.0276458	0.127365	0.0181494	0.166149	0.114458	0.114142	-0.0302606	-0.0832539	-0.0755964	0.0118839
STM474_RS01185	STM474_0243	ldcC	lysine decarboxylase LdcC	0.054425	-0.0433831	-0.0128885	0.0115757	-0.0137747	-0.0508091	0.0189619	0.117217	0.012318	0.0165681	0.0203317	0.0588133	0.0201301	0.0101446	0.0765468	0.0515893	0.0533227	0.155499	0.0763855	0.10284	0.0813908	0.0927908	0.0841054	0.0721047
STM474_RS01190	STM474_0244		VOC family protein	0.134053	0.00235099	0.147548	0.256463	0.168836	0.14002	0.118399	0.131897	-0.042292	0.579412	-0.123426	0.375922	0.040058	-0.054934	0.118676	0.101186	-0.0434491	-0.0274367	0.196401	-0.0199749	0.157604	0.28131	0.213295	-0.403366
STM474_RS01200	STM474_0246	rof	Rho-binding antiterminator	-0.0240198	-0.016033	-0.227533	-0.0631135	-0.0177151	-0.179416	-0.0602729	-0.159271	0.222082	0.223591	0.057746	0.0511363	0.0936874	0.216298	-0.0504471	0.104639	0.13088	-0.105441	-0.00967135	0.110997	0.211044	0.246206	0.449607	0.112004
STM474_RS01205	STM474_0247		YaeP family protein	0.145521	0.0645347	-0.00864364	0.101068	-0.0504952	0.0100742	-0.134048	-0.121498	0.0457197	0.190203	-0.146285	0.117203	0.129634	0.0280989	0.12638	0.0310349	0.0561391	0.0737939	-0.0450289	0.141331	0.246783	0.200703	0.228517	0.26928
STM474_RS01210	STM474_0248		YaeQ family protein	0.108797	-0.0934642	-0.150695	0.111897	0.104507	0.264552	0.168375	0.159361	0.0177671	-0.00904563	0.0564801	-0.250698	0.0916022	-0.103681	-0.113729	0.1711	0.0500368	0.21148	0.105926	0.122024	0.354219	0.0469974	0.329125	0.216281
STM474_RS01215	STM474_0249	arfB	aminoacyl-tRNA hydrolase	0.108708	0.0943778	0.0513117	-0.00778697	0.125438	0.160276	0.0859407	0.054993	0.165639	0.016772	0.426895	0.340988	-0.0202563	0.136851	0.0300357	-0.039961	-0.0346124	0.210039	0.0241321	-0.0431554	0.58451	0.00602538	-0.0841079	-0.326167
STM474_RS01220	STM474_0250	nlpE	envelope stress response activation lipoprotein NlpE	0.0430115	0.00239295	-0.00361349	0.0406248	0.0957412	-0.0141638	0.139988	-0.038026	0.0608942	0.0566898	0.0464903	0.00404259	-0.0552548	-0.028895	-0.0324311	-0.0613236	-0.169714	-0.181548	-0.123737	0.0312629	0.257184	0.1743	0.0378038	0.13935
STM474_RS01230	STM474_0252	tsaA	tRNA (N6-threonylcarbamoyladenosine(37)-N6)-methyltransferase TrmO	-0.0681404	-0.140926	-0.0393471	0.0184126	0.111831	-0.0896829	0.0167432	0.0547217	-0.049458	-0.330037	0.123628	0.117595	-0.152148	-0.0488825	0.0364594	-0.0121352	0.0698489	0.00220432	-0.0435163	0.0101757	-0.120587	0.0103702	-0.0413512	0.20252
STM474_RS01235	STM474_0253	rcsF	Rcs stress response system protein RcsF	0.341929	0.0853629	0.0919113	0.239897	0.00835504	-0.0262857	0.238501	0.0195161	0.190822	-1.46245	0.0114664	0.00657038	0.253357	0.134102	0.304463	0.17377	0.0117477	0.185603	0.142268	0.0911757	-0.347759	0.166987	-0.109826	0.0937667
STM474_RS01240	STM474_0254	metQ	methionine ABC transporter substrate-binding lipoprotein MetQ	0.201217	0.140057	-0.0910252	0.0483086	-0.101989	0.122125	-0.0822751	-0.319986	-0.0414477	0.156564	0.13734	-0.0644683	0.195564	-0.0935802	-0.406567	-0.0941234	-0.029491	0.0623745	-0.169208	-0.169444	-0.523516	-0.0714987	-0.105899	0.180168
STM474_RS01245	STM474_0255	metI	methionine ABC transporter permease MetI	-0.000242238	0.158104	-0.157138	-0.0487991	0.0413947	0.00859697	-0.0116342	-0.11912	-0.0879072	0.0270283	-0.216612	-0.0537121	0.175056	-0.269316	-0.572785	0.13458	0.148125	0.13421	0.0469118	0.0859301	-0.161556	0.132375	-0.103172	0.137773
STM474_RS01250	STM474_0256	metN	methionine ABC transporter ATP-binding protein MetN	0.0177563	0.0658946	-0.0357902	-0.0541555	0.00995959	-0.00796121	-0.0792533	0.106661	-0.138344	0.0666415	-0.110048	-0.161239	-0.00121877	-0.363137	-0.415634	0.099964	0.0940881	0.137247	0.00711195	0.00040811	0.0416213	0.209088	0.103417	0.227673
STM474_RS01255	STM474_0257	gmhB	D-glycero-beta-D-manno-heptose 1,7-bisphosphate 7-phosphatase	-0.869701	-0.533446	-0.475389	-0.605854	-3.46002	-1.10873	-0.784623	-0.719223	-0.891022	3.92773	0.719237	-4.00956	-0.68042	-0.751767	-0.178335	-0.843072	-2.6547	-1.15663	-0.942286	-4.4043	-2.68175	4.78543	-1.80959	-0.267312
STM474_RS01260	STM474_r0259		16S ribosomal RNA	-0.508486	0.0215285	-0.113055	-0.122586	-0.740291	-0.332397	-0.336032	0.393877	0.0849581	0.453958	0.506049	0.756951	-0.454534	-0.250113	-0.422146	-0.412133	-0.478958	0.0803876	-0.423303	-0.238274	-0.2545	-0.142571	0.43698	-0.594967
STM474_RS01275	STM474_r0262		23S ribosomal RNA	0.0359847	0.180164	0.251989	0.123922	-0.217839	-0.149247	-0.153257	0.0262147	-0.226434	-0.5538	0.0146008	-0.330251	-0.144388	-0.0842065	0.0550638	-0.0492762	-0.222284	-0.13898	-0.427508	-0.267301	0.319243	-0.371896	0.156399	0.413268
STM474_RS01290	STM474_0266	dkgB	2,5-didehydrogluconate reductase DkgB	0.0400483	-0.0434987	-0.0188337	-0.0215741	0.0580564	0.10901	-0.00857217	-0.0291351	-0.0145013	0.228595	0.0660188	-0.144138	0.0550733	0.103503	0.167532	0.0373342	0.0232537	0.150461	0.0688789	0.152866	-0.0244425	0.0886755	0.116626	0.0281914
STM474_RS01295	STM474_0267		LysR family transcriptional regulator	0.0217735	-0.139648	-0.00100668	0.0287269	0.0277584	-0.128943	0.102883	0.0823125	0.0258933	0.0052117	0.00697644	0.0423973	-0.105307	-0.0123309	0.131324	0.0152795	0.00516992	0.129328	0.0223518	0.110727	0.203204	0.0702859	0.0843304	0.233278
STM474_RS01300	STM474_0268		MFS transporter	0.0666193	0.0239476	-0.0379603	0.0108177	0.0354837	-0.0162448	-0.011483	0.00970844	0.0233827	-0.00967299	0.00152787	-0.124749	0.0993249	0.0488006	0.0518128	0.126686	-0.0134274	0.0587355	0.118116	0.0951842	0.00152817	-0.122424	-0.0224033	-0.103977
STM474_RS01305	STM474_0269		endonuclease/exonuclease/phosphatase family protein	0.139184	0.0999577	0.298729	0.114808	-0.109516	-0.0966834	-0.105018	-0.117037	0.143841	0.188532	0.135368	0.364117	-0.227232	-0.190181	-0.124844	-0.0143513	-0.0603803	-0.199363	0.0936514	-0.323499	0.677707	0.606589	0.245769	0.493055
STM474_RS01310	STM474_0270		class I SAM-dependent methyltransferase	-0.136658	0.0221787	0.0464501	-0.057345	-0.0394823	-0.0575203	-0.0340548	0.107596	-0.12774	0.0646685	-0.103635	-0.198895	0.0726991	0.00339091	0.0197238	0.0932288	0.143359	0.0906037	0.0317483	0.215042	0.0373068	-0.00993509	0.142672	0.203487
STM474_RS01315	STM474_0271	mltD	murein transglycosylase D	-0.0469415	0.144515	-0.00797403	-0.0349334	-0.0385787	0.112213	-0.0501303	-0.0473932	-0.000613608	-0.903686	0.37713	0.158476	0.111367	-0.109753	0.23757	0.0618205	0.069196	0.136492	-0.00804379	-0.503522	-0.0860062	0.137164	-0.348657	-0.136977
STM474_RS01320	STM474_0272	gloB	hydroxyacylglutathione hydrolase	0.125051	0.210088	0.098665	0.1337	0.23147	0.115987	0.303923	0.386364	-0.0450876	0.302076	-0.0317182	0.0671002	-0.0947946	-0.0788172	-0.22426	-0.116079	0.0755236	0.181091	-0.0891498	0.156397	-0.00927958	0.182971	-0.0268182	-0.0726871
STM474_RS01325	STM474_0273		class I SAM-dependent methyltransferase	-0.0120134	-0.0474673	0.285222	-0.00922573	0.0632212	0.12642	-0.0351492	0.0451667	0.188058	0.404793	0.168002	-0.0674176	0.0418779	-0.12082	0.149782	0.0272226	-0.0632998	0.0594781	0.119352	0.073072	0.423573	0.663439	0.136949	-0.172352
STM474_RS01345	STM474_0277		ImpA family type VI secretion system protein	0.0823717	-0.0374767	-0.0614959	-0.0375674	0.117181	0.0238883	0.0846142	0.0466688	0.00874815	-0.0347049	0.0580369	-0.00630255	-0.0745941	0.048121	0.108554	0.00595202	0.00188357	-0.05576	0.126979	0.0732679	0.0433596	-0.0834315	0.0281936	0.0406182
STM474_RS01350	STM474_0278	tssG	type VI secretion system baseplate subunit TssG	-0.0509882	-0.0360487	0.052977	-0.0393802	-0.131574	-0.181004	-0.0883388	-0.0647518	-0.00814071	-0.0213785	-0.0298735	-0.0400019	-0.062846	-0.0427468	-0.00751688	-0.0160311	-0.142179	-0.116804	-0.170093	-0.0766295	0.0196688	-0.0779116	-0.126165	-0.0312021
STM474_RS01355	STM474_0279	tssF	type VI secretion system baseplate subunit TssF	-0.065778	-0.0699302	-0.0215637	0.0436108	0.0163938	0.065106	0.0478313	0.118458	0.0266779	-0.0308645	0.0533141	-0.116469	-0.0340596	-0.0621819	0.00627779	0.0169326	-0.175176	0.00200119	-0.0649269	-0.0404232	0.000459058	0.0309176	0.0429993	-0.0275779
STM474_RS01360	STM474_0280	tssE	type VI secretion system baseplate subunit TssE	-0.0305752	0.0139538	-0.174842	0.0511338	0.15608	0.146105	0.1935	0.174116	-0.00463557	-0.056518	0.0070744	0.0496128	0.0745156	0.0409105	0.0584724	0.0261107	-0.123504	-0.00558298	-0.0197648	-0.0849374	-0.036405	-0.0253767	-0.0279274	0.120917
STM474_RS01365	STM474_0281		hypothetical protein	0.0303658	-0.0276281	0.0729105	0.175755	-0.00721471	0.021277	-0.00576839	-0.0796045	0.0616443	0.0598922	-0.0225366	0.00744283	-0.0163801	0.132725	0.0404025	0.0655004	0.0940525	-0.106483	0.0563973	0.00322142	-0.0328844	0.00522931	-0.000589739	-0.125244
STM474_RS01370	STM474_0282	tagK	type VI secretion system-associated protein TagK	0.0569329	0.0895063	0.00184185	0.0347789	0.067027	0.0732757	-0.0554373	-0.00376754	-0.0448888	-0.0324906	-0.0369898	0.0211282	0.048732	0.056342	-0.0485306	-0.03307	0.0962321	0.0575911	-0.0457516	0.0745495	-0.0104971	-0.097842	-0.0622962	0.0755605
STM474_RS01380	STM474_0283	tssH	type VI secretion system ATPase TssH	-0.0337326	0.0513868	0.0223717	0.0318533	0.0451616	-0.0148399	0.0467471	0.0805892	-0.0331667	-0.184508	0.0449841	-0.00598354	-0.00282168	-0.0735639	-0.00364441	0.131014	-0.0691213	0.0100997	0.0733404	0.00855261	0.0576973	-0.0364939	0.0386556	-0.0663239
STM474_RS01385	STM474_0284	tssB	type VI secretion system contractile sheath small subunit	-0.104449	-0.0773141	0.127062	-0.0118851	-0.0653924	-0.409448	0.122029	-0.110959	-0.00758711	-0.0431393	-0.0427832	0.0266484	-0.0077115	0.141544	0.0929212	-0.0310086	-0.21955	-0.0947563	0.0574828	-0.135864	-0.0337655	-0.0565252	0.00536222	0.0144179
STM474_RS01390	STM474_0285	tssC	type VI secretion system contractile sheath large subunit	0.0384913	0.0628995	-0.0264612	0.0610096	-0.0471632	-0.109729	-0.0282899	-0.0464409	-0.0256102	-0.00905665	-0.0994371	-0.0781319	-0.029813	0.0536974	-0.0493677	0.0576484	0.0774561	0.0693909	0.0756984	0.0697913	0.111251	0.138641	0.0971386	0.078159
STM474_RS01395	STM474_0287		hypothetical protein	0.0332996	-0.09276	0.0479272	0.0649141	0.0304041	0.000960786	-0.0895924	0.0152129	0.0819953	0.200558	0.101439	0.0106219	0.212346	0.111417	0.178415	0.164102	0.267928	0.257315	0.327707	0.315938	-0.135648	-0.0564139	-0.124885	-0.186824
STM474_RS01400	STM474_0288		Hcp family type VI secretion system effector	-0.0749338	-0.000661493	-0.089715	-0.0975248	0.0764545	-0.0810778	-0.0377729	0.138486	-0.0205221	0.159319	0.115358	0.0651172	0.0563241	0.0782091	0.0821681	0.0652053	0.0696895	0.0354311	0.0968406	0.0753381	-0.0389545	-0.00205021	-0.0258255	0.0630016
STM474_RS01405	STM474_0289		type VI secretion system amidase effector protein Tae4	0.146898	-0.0346576	0.0939094	-0.0970821	0.111996	-0.203608	0.120943	0.0184062	0.0527604	0.235134	0.3696	0.171814	0.0833125	-0.025973	0.15696	0.00941571	0.0350474	0.204556	0.000931846	0.0963455	-0.0488024	-0.0318541	0.0574111	-0.108391
STM474_RS01410	STM474_0290		type VI secretion system amidase immunity protein Tai4	-0.261661	-0.364476	0.190102	-0.205662	-0.0187117	0.0377501	0.723832	0.189317	-0.443283	-0.154582	-0.516971	-0.226363	-0.188319	0.0300678	-0.297058	-0.400224	-0.131511	-0.364403	-0.77653	-0.272827	0.544844	0.256732	0.0145823	-0.553234
STM474_RS01415	STM474_0291		Hcp family type VI secretion system effector	0.141039	0.0532554	0.134263	0.0848854	-0.00981418	0.0840183	0.0035854	-0.0914126	0.0971798	0.124702	0.229714	0.0944391	-0.141461	0.0244945	0.0685949	0.0640332	0.000614358	0.216197	0.079391	0.286594	0.0174054	-0.0807466	-0.0212555	-0.155973
STM474_RS01420	STM474_0292	tssJ	type VI secretion system lipoprotein TssJ	0.015635	-0.0803138	-0.118183	0.0596128	-0.203823	-0.152651	0.0431339	-0.114562	-0.0193062	0.231739	-0.0664586	-0.089111	0.092663	0.101655	0.0182985	0.0295182	-0.0253343	-0.358853	0.0372197	0.0102939	0.220773	0.0475085	0.0521439	0.162758
STM474_RS01425	STM474_0293	tssK	type VI secretion system baseplate subunit TssK	0.103653	-0.0170424	0.0198924	0.0660533	0.0365537	-0.0534784	0.00471574	0.0687661	0.0334329	0.0832953	-0.0222394	0.0912795	0.0735805	0.100316	0.166104	0.041999	-0.035667	0.0322368	0.0333352	0.00184068	0.0397287	-0.0250605	0.0144529	-0.0212634
STM474_RS01430	STM474_0294	tssL	type VI secretion system protein TssL, long form	0.0310997	0.025652	0.034079	-0.0317376	-0.0038263	0.0599483	-0.00645159	-0.0111945	-0.0213474	0.137948	0.0418135	0.131619	0.0493547	0.0184916	-0.0412935	-0.0840404	-0.0149839	0.0399863	0.0301427	0.147292	0.0261358	0.128902	0.00615443	0.0359052
STM474_RS01435	STM474_0295		membrane protein	-0.0203107	-0.102574	0.031562	-0.0420521	-0.00253543	-0.00447273	-0.0207618	-0.127283	-0.00533824	-0.00583665	0.0713798	-0.0699982	0.105282	-0.0963031	-0.0270081	0.166549	0.153464	0.269979	0.148873	0.230387	-0.183094	-0.21445	-0.104923	-0.0698946
STM474_RS01440	STM474_0296		Shiga toxin A subunit	-0.224189	-0.04698	-0.0942518	-0.105185	-0.279321	-0.183322	0.0324928	0.0550205	-0.300197	-0.46649	-0.210665	0.119397	-0.154824	0.0404866	-0.0485977	-0.106836	0.00572252	0.456008	-0.0108896	-0.0301899	-0.08718	-0.0469027	0.183333	0.389806
STM474_RS01445	STM474_0297	tssM	type VI secretion system membrane subunit TssM	-0.0704512	-0.075624	-0.0944303	-0.0806896	0.0206765	0.0102431	0.0447306	0.126326	0.0034533	0.0245585	0.0100959	-0.0737155	-0.125501	-0.00287144	-0.0172102	-0.130791	-0.126195	-0.0943881	-0.0276402	-0.0981656	-0.105849	-0.0262537	-0.0552361	-0.0167293
STM474_RS01450	STM474_0298		TagF domain-containing protein	-0.197268	-0.148627	-0.11681	-0.125544	-0.135575	-0.147086	-0.0717266	-0.236579	-0.130389	0.0707757	-0.0761542	0.111702	-0.136366	-0.0819649	-0.0483906	-0.17013	-0.0526954	-0.143841	-0.17086	-0.0416857	0.00155624	-0.0889132	-0.256474	0.0588412
STM474_RS01455	STM474_0299		DUF2195 family protein	-0.0453859	0.00292234	0.0578352	0.0563164	0.0782304	-0.0229979	0.00162013	-0.0967035	0.122283	0.213529	0.125568	0.12572	0.144443	0.0538773	0.123533	0.0700049	0.10982	0.221545	0.051315	0.0421098	-0.10562	-0.107732	-0.00480066	-0.221739
STM474_RS01460	STM474_0300		DUF2778 domain-containing protein	0.0532689	-0.00844515	0.210369	-0.0872215	0.173011	0.162708	-0.0199202	0.213684	0.150095	0.181037	0.184209	0.216679	0.189389	0.132015	-0.0898875	-0.0530616	0.140565	0.102183	0.208726	0.133002	0.0169073	0.0469526	0.0790635	-0.172117
STM474_RS01465	STM474_0301		type VI secretion system Vgr family protein	-0.0931814	-0.046873	-0.0473429	-0.0857777	-0.0125408	0.016991	0.113665	0.0250886	-0.0689815	0.116936	-0.015449	0.0241916	-0.0406788	0.0264602	0.00807734	0.0324616	-0.0236591	-0.000390852	0.064851	0.0644772	0.00357883	-0.0432507	0.104148	0.0479756
STM474_RS01470	STM474_0302		DcrB-related protein	0.0063357	0.0344792	-0.0060002	0.119486	0.0954634	0.092988	0.107041	-0.0190832	0.053432	-0.0305036	0.0556742	-0.0345917	-0.00756161	-0.0673307	-0.055463	0.0927037	-0.122777	0.024052	0.0453403	0.212378	-0.144973	-0.0903491	-0.157199	-0.16346
STM474_RS01475	STM474_0303		PAAR/RHS domain-containing protein	-0.00597166	0.0359063	0.0283411	0.0232612	0.0220899	-0.0165177	0.0221548	0.0125984	-0.00621643	-0.10146	0.0288719	-0.0149885	0.0173177	-0.00444041	0.0469896	-0.138593	-0.0567157	-0.0896257	-0.00152062	-0.0140419	-0.0159208	0.0601806	0.0247466	0.0537029
STM474_RS01480			hypothetical protein	-0.682131	-0.273044	-0.282832	-0.389435	-0.339786	-0.105035	-0.555564	-0.367306	-0.150626	-0.146435	-0.0528916	0.0407909	-0.0938793	0.0491788	-0.320901	-0.680106	-0.498878	0.00663867	-0.193868	-0.0678511	0.272924	-0.200919	-0.0845533	-0.577104
STM474_RS01485	STM474_0304		RHS domain-containing protein	0.100958	0.103609	-0.0543134	0.065993	-0.111017	-0.0931088	-0.183996	0.00862098	-0.0575288	0.0424115	0.0815355	0.127802	-0.0455382	0.0485632	0.00350109	0.17604	0.0894468	0.266434	0.0848615	0.161328	-0.0789581	0.0689085	-0.0418906	0.0715166
STM474_RS01490	STM474_0305		hypothetical protein	0.222724	-0.051975	-0.00899995	0.0243379	-0.0977969	-0.130149	-0.126868	-0.168462	0.120408	0.0405613	0.135003	0.124834	0.257106	0.197093	0.192421	0.144009	0.0769511	0.473641	0.224674	0.238745	0.124715	-0.115541	-0.0667826	-0.225272
STM474_RS01500	STM474_0307		SymE family type I addiction module toxin	0.0374381	-0.16816	0.00942807	-0.0150096	-0.165674	-0.0246857	-0.0125504	-0.0119292	-0.0849112	-0.0574338	-0.227566	0.052978	-0.0219099	-0.298599	-0.251891	-0.0794817	0.10707	0.0466124	-0.0809478	0.133046	-0.225378	-0.00288393	-0.00954676	0.110082
STM474_RS01505	STM474_0308		hypothetical protein	-0.126458	0.333456	-0.0118054	0.0590013	0.272801	0.161241	0.141447	0.0188722	-0.081033	-0.00196292	-0.3178	-0.0753067	0.498938	0.400825	0.248408	-0.0240951	0.0545585	-0.182992	0.00288683	0.255412	0.570786	0.454161	0.326237	0.309169
STM474_RS01525	STM474_0313		Saf-pilin pilus formation protein SafA	-0.207511	-0.267988	-0.123927	-0.146966	-0.547131	-0.207624	-0.118493	-0.0399708	-0.121569	-0.00821852	-0.473808	-0.243453	-0.13623	0.00559102	0.0300261	0.239703	0.0332513	0.297698	0.327322	0.196105	0.854454	0.268032	0.543335	0.986221
STM474_RS01530	STM474_0314	papD	pili assembly chaperone SafB	0.0741948	0.0340684	0.0228507	-0.022216	-0.0175804	0.077934	0.0572687	0.190968	-0.0052351	-0.181748	-0.111396	-0.106191	-0.00704045	-0.0633545	0.0246981	-0.198021	-0.172848	-0.104018	-0.08617	-0.0577202	0.0677474	-0.127821	-0.0739218	-0.0438969
STM474_RS01535	STM474_0315		fimbrial biogenesis outer membrane usher protein	0.00205176	-0.00231222	0.0313554	0.0489293	0.0242782	0.0351689	0.0630466	0.186355	-0.00196881	-0.0560523	-0.136136	-0.0911396	0.039775	0.00592651	0.0517708	-0.016882	-0.061197	0.0208731	-0.00231769	-0.0423612	0.0800687	-0.0391681	0.000198328	-0.17556
STM474_RS01540	STM474_0316		pilin structural protein SafD	0.213796	0.12298	0.0224154	0.0383563	0.0962901	0.278149	0.117239	0.394855	0.166988	0.188929	0.186438	-0.0661264	-0.0784014	0.128194	0.167867	0.216022	0.172185	0.0993855	0.157488	0.0384636	-0.0390193	-0.0420768	0.0722792	-0.0592993
STM474_RS01545	STM474_0317		polysaccharide deacetylase family protein	0.0502658	0.0977366	-0.0131777	0.0720901	0.0573899	0.111158	0.0143036	0.050683	0.142049	0.0550428	0.124149	0.156518	0.0404516	0.0573026	-0.0078466	0.0535155	0.0354254	0.106266	0.127931	0.143607	0.162432	0.0202286	0.0381538	-0.0363942
STM474_RS01550			PerC family transcriptional regulator	-0.0363626	-0.108091	-0.218676	-0.0470631	-0.042467	-0.123844	0.334909	0.137144	0.0188564	0.0937529	0.129429	0.136564	0.0906993	0.189104	-0.0249504	0.0670824	0.252234	0.132629	-0.0599666	0.253777	-0.226107	-0.131906	0.157216	-0.206
STM474_RS01560	STM474_0319		LysR family transcriptional regulator	-0.147391	-0.0865797	-0.166697	-0.107042	-0.0644954	-0.0362137	-0.123338	-0.200319	0.00966945	-0.0509804	-0.173871	-0.0279147	0.00356689	-0.0361475	-0.0392958	0.0862993	0.133093	0.0955492	0.1963	0.120359	-0.032357	-0.0479682	-0.162643	0.000734416
STM474_RS01565	STM474_0320		hypothetical protein	0.204718	-0.199312	0.162104	-0.111766	0.129297	0.0529152	0.0548428	-0.356938	-0.293967	0.223519	-0.0407145	-0.138717	0.0435413	0.0996417	0.051102	0.265609	0.10323	0.077503	0.290574	-0.115668	-0.405911	-0.64056	-0.596503	-0.429496
STM474_RS01570	STM474_0321	pagN	adhesin/invasin protein PagN	-0.114995	-0.121977	0.00504854	-0.0730723	-0.015296	-0.0980622	-0.0979305	-0.156996	0.0211996	0.00543968	0.0376256	-0.0145335	0.00764684	0.000133094	0.0441757	0.241067	0.0617828	0.050361	0.130715	0.156471	-0.0323405	-0.109389	-0.0710115	0.0446839
STM474_RS01575	STM474_0322		Spy/CpxP family protein refolding chaperone	-0.019213	-0.180316	-0.179877	0.038129	-0.0550569	-0.178432	-0.0853029	-0.144209	0.136835	0.257282	0.121857	0.117629	0.129122	0.136705	-0.0132222	0.303496	0.186263	0.227899	0.242584	0.112267	0.185889	0.034534	0.143864	-0.0495806
STM474_RS01580	STM474_0323		amidohydrolase	-0.0979693	-0.0767819	0.108282	0.0273424	0.0153565	-0.000590607	-0.0553074	0.0816529	-0.03704	0.0801266	0.00116822	0.0690887	-0.047459	-0.122477	-0.0163952	0.0395686	-0.00753082	-0.0272738	-0.0643245	0.0567458	0.0494294	0.139592	0.0917173	0.0730016
STM474_RS01585	STM474_0324	fadE	acyl-CoA dehydrogenase FadE	0.0166345	0.068294	0.0574662	0.0112179	-0.0274012	-0.054862	-0.0601435	-0.122688	0.0761473	0.075542	0.0352223	-0.0463152	-0.0243552	0.0498205	0.0525752	-0.000180605	-0.0045681	0.097173	-0.0231832	0.0267324	0.11479	0.131563	0.0253571	0.0408285
STM474_RS01595	STM474_0326		class II glutamine amidotransferase	0.0452748	0.136525	0.218268	0.188823	-0.0980249	-0.00839968	0.0509063	-0.00360226	-0.0807485	-0.130925	-0.0628511	0.0543722	-0.735277	-0.947395	-0.141116	0.00189393	0.144055	0.0258447	0.0388593	0.0466025	-0.137658	-0.142998	-0.210363	-0.310303
STM474_RS01600	STM474_0327		murein L,D-transpeptidase	0.0598526	-0.0617918	-0.0196217	0.132953	-0.0570199	-0.0666675	0.0926055	-0.0559472	0.112444	-0.106817	0.0536062	-0.0610962	-0.196909	-0.107316	0.063469	-0.177255	-0.0700267	-0.0334904	-0.0280051	-0.0887382	-0.264903	-0.03503	-0.282269	-0.0648072
STM474_RS01605	STM474_0328	dinB	DNA polymerase IV	0.115589	0.0348656	0.00292072	0.073772	-0.0217955	-0.0137207	-0.109233	0.0783539	0.0812115	0.0749986	-0.0209589	0.0795786	0.0287004	0.0555638	0.0842802	0.068975	0.133073	0.110227	0.0364513	0.0741083	0.034423	0.0567106	-0.0798723	-0.0796751
STM474_RS01610	STM474_0329		RNA ligase RtcB family protein	0.0653328	-0.0151668	0.0843726	-0.103047	0.113199	-0.035298	-0.0176358	0.151645	0.0916376	0.0579168	0.00316491	0.0183712	-0.150698	-0.0769114	-0.0442525	-0.0527574	-0.0221639	-0.0509366	-0.0599066	0.0585037	-0.0951051	-0.0578706	0.059017	0.252233
STM474_RS01615	STM474_0330		peptide chain release factor H	-0.117799	-0.0362671	-0.0666808	-0.140573	-0.392839	-0.186637	-0.2386	-0.565427	0.105594	0.14895	0.0423081	-0.106676	-0.177664	-0.150516	0.119285	0.0487498	-0.314102	-0.318503	-0.375418	-0.285429	-0.0696747	-0.113702	-0.0227345	-0.171228
STM474_RS01620	STM474_0331	pepD	cytosol nonspecific dipeptidase	-0.00267256	-0.0746952	-0.0646172	-0.0172963	-0.176284	-0.471962	-0.179798	-0.158314	-0.125322	0.132325	0.00730266	0.0507555	-0.545376	-0.068617	-0.0430396	-0.402313	-0.351259	-0.305741	-0.0903957	-0.284202	-0.334657	-0.0531847	-0.0965998	-0.00455617
STM474_RS01625	STM474_0332	gpt	xanthine phosphoribosyltransferase	-0.261161	-0.140861	-0.106771	-0.0234937	-0.087535	-0.130914	-0.218975	-0.187623	-0.0103337	-0.316649	0.113814	-0.0220682	-0.104555	0.233479	0.0505005	-0.28429	-0.310937	-0.412803	-0.506153	0.141605	-0.539585	-0.58185	-0.423835	-0.327929
STM474_RS01630	STM474_0333	frsA	esterase FrsA	0.0822578	0.0679212	0.134771	0.0604329	-0.0749004	0.0164162	-0.0128869	0.278634	0.149086	0.503704	0.151242	0.0492247	-0.110425	-0.068155	0.0860001	0.0181623	-0.0117109	0.396588	0.147891	0.0780838	-0.0867753	0.0310091	0.00322719	0.073286
STM474_RS01635	STM474_0334	crl	sigma factor-binding protein Crl	0.822382	0.489657	0.939699	0.487781	0.181064	0.408476	0.212648	0.62033	0.416848	-1.36423	0.104564	0.184536	0.173245	0.256018	0.661567	0.170335	0.30557	0.0469116	0.680834	0.435949	0.107783	0.0884103	0.206827	0.165539
STM474_RS01640	STM474_0335	phoE	phosphoporin PhoE	0.00942779	7.90549e-06	0.0319522	-0.0653901	0.126103	0.120689	0.0624931	0.184867	-0.0526473	-0.0138611	-0.030694	-0.0449279	-0.00535393	-0.0733716	0.0627306	0.104	0.0126753	0.13485	0.125931	0.13802	0.0664636	-0.00117796	0.0772971	0.0524304
STM474_RS01645	STM474_0337	proB	glutamate 5-kinase	-4.53474	-2.14108	-1.33053	-2.68535	-0.0361209	-0.0489717	0.0918626	0.0517108	-0.183835	0.249237	-0.657816	-0.0676296	-2.65028	-2.36797	-2.0603	-0.0986728	-0.641698	0.194439	-0.0307092	-0.0534963	-0.332385	-0.150741	0.392696	-0.269682
STM474_RS01650	STM474_0338	proA	glutamate-5-semialdehyde dehydrogenase	-3.87181	-2.24532	-1.20488	-2.591	-0.198213	0.0251018	0.000322429	-0.0784497	0.0884218	0.497722	-0.624701	0.000159891	-2.67987	-2.20452	-2.10677	0.054847	-0.734	0.0966637	-0.130587	0.0427918	-0.250112	0.128545	0.453669	0.0135279
STM474_RS01655	STM474_t0339		tRNA-Thr	-0.0315253	-0.271042	-0.0433538	-0.0861736	-0.617682	-0.299355	0.0630618	0.443378	-0.159751	-0.0700128	-0.110514	0.4355	-0.0759114	-0.338505	-0.13728	-0.258862	-0.529757	-0.0293625	-0.074693	-0.0426902	-0.127154	0.191667	-0.0488338	-0.18535
STM474_RS01675	STM474_0342		DUF1889 family protein	-0.0987183	0.149465	0.0445837	0.337408	0.0889429	0.0239626	0.0320847	-0.178399	0.0372899	0.166025	0.168134	0.0523053	0.105631	-0.163869	-0.0288141	-0.000795082	0.0881171	0.0677974	-0.095472	0.0330508	0.020933	-0.120179	-0.21431	-0.0922269
STM474_RS01680	STM474_0343		MFS transporter	0.194502	0.109311	-0.0116527	-0.0309405	0.0259225	-0.126676	-0.107421	-0.0814819	0.0501779	0.118367	0.148874	0.090555	0.0109206	0.00184835	0.00895506	-0.0226717	0.000698769	0.0964248	-0.0256669	-0.0435472	-0.132245	-0.0351558	-0.111451	-0.0735851
STM474_RS01685	STM474_0344	leuC	3-isopropylmalate dehydratase large subunit	0.0314768	0.0758535	0.0523985	0.0270226	-0.00934642	0.0504206	0.0126872	-0.0536112	0.0120047	-0.0128118	0.0899053	0.0509633	0.00127778	0.0845691	0.0504449	0.00467644	0.0282223	-0.0517307	0.0549768	0.0143255	0.0738317	0.00482972	0.00897864	-0.0118993
STM474_RS01690	STM474_0345	leuD	3-isopropylmalate dehydratase small subunit	0.0408733	-0.100894	-0.00936651	0.0195551	-0.0974566	0.0119697	-0.000124082	-0.0318625	-0.0785228	-0.140249	-0.0331067	-0.101738	-0.0447432	0.0232378	-0.0636172	-0.0764414	0.0434334	0.184725	0.154245	0.139581	0.00315325	0.178972	0.0283006	0.152733
STM474_RS01695	STM474_0346		fumarylacetoacetate hydrolase family protein	-0.0177399	-0.0486385	-0.0317047	-0.0946528	-0.00785205	-0.017716	0.02883	-0.0525513	-0.0103336	0.0686724	0.0814737	-0.0108816	-0.0640422	0.00501682	0.0464879	0.124397	-0.0101309	0.00630657	0.0354068	0.0907872	-0.199772	-0.137077	-0.0955181	-0.102541
STM474_RS01700	STM474_0347		alpha/beta hydrolase	0.0937742	-0.00269358	0.0363381	0.0559398	0.0190732	0.0971154	0.0324688	0.0526871	-0.0533757	-0.0095766	-0.00283634	-0.0495732	0.0416572	0.0634372	0.0176131	0.0363017	-0.0258686	-0.0217211	0.0150072	0.0641237	0.0814563	0.0499971	0.0585241	0.0803768
STM474_RS01705	STM474_0348		LysR family transcriptional regulator	-0.0109961	0.0761665	-0.0133969	0.0893991	-0.0308379	-0.0157458	-0.0427563	-0.0645067	0.0837945	0.0884172	0.180768	0.109958	0.0361995	-0.0110056	0.0442957	0.102372	0.0222434	0.061226	0.00751873	0.0590422	-0.123439	-0.0193489	-0.117466	0.0495452
STM474_RS01715	STM474_0350		outer membrane protein	0.0103677	0.135179	0.0568771	0.0312083	0.0501992	-0.217465	0.305786	-0.156302	-0.073047	0.150518	0.1019	0.0264329	0.14236	0.0881052	0.141641	-0.11059	-0.0298384	-0.227871	0.0319481	0.0614964	-0.423626	-0.183046	-0.407992	0.130196
STM474_RS01720	STM474_0351		fimbrial biogenesis chaperone StbE	-0.0287872	-0.0320798	-0.0619379	-0.0810014	0.114015	0.0282867	-0.094184	0.115228	0.00675793	0.171108	0.140063	0.0568378	-0.0655788	0.0744159	0.0192752	-0.0345285	0.0195863	0.138624	0.00337919	0.0716003	0.0805624	-0.00821625	0.122009	0.00758334
STM474_RS01725	STM474_0352	stbD	fimbrial usher protein StbD	0.0427257	0.0109366	0.0441355	0.0322901	-0.0532805	-0.061302	0.0352415	-0.0429823	0.0813339	0.0505074	0.138372	0.0421529	0.0316427	0.032904	0.0254186	0.0546857	0.029721	0.0511637	0.0790302	0.053029	-0.0516676	-0.0113397	0.0508109	-0.00239549
STM474_RS01730	STM474_0353		fimbrial outer membrane usher protein	0.0736674	0.0542548	0.0488738	0.062475	0.0086734	-0.00220089	-0.0157521	0.042676	0.0840661	0.0462471	0.0700432	0.0528961	-0.0236299	-0.0159739	-0.0380736	-0.00893599	-0.0812812	-0.11599	-0.0389563	0.00819407	-0.112786	-0.0914934	-0.0636185	0.00500858
STM474_RS01735	STM474_0354		fimbrial biogenesis chaperone StbB	-0.314241	-0.219052	-0.29379	0.121056	-0.097499	-0.0589239	0.0563027	0.0472559	-0.315862	-0.146057	-0.143908	-0.243018	0.217805	-0.0460228	0.0737391	0.242082	0.179495	0.131736	0.238352	0.0103699	-0.221713	-0.180353	-0.215909	-0.0232617
STM474_RS01740	STM474_0355		type 1 fimbrial protein	0.0540542	-0.0984827	-0.150248	0.0774422	-0.0405059	-0.0613687	0.0911935	0.221371	0.282431	0.0702067	0.0407168	0.287274	0.0506777	-0.0172299	0.203107	0.6507	0.0964126	0.126794	0.36149	0.264728	0.00211492	-0.0780897	0.110344	0.025001
STM474_RS01745	STM474_0356		membrane protein	0.0289882	0.200378	0.0192888	-0.073231	-0.068882	-0.0836352	-0.0687235	-0.132874	0.181448	0.209977	0.277495	0.109117	0.241692	0.305945	0.315841	0.143854	0.0780806	0.0905229	0.232906	0.0910106	0.432117	0.633536	0.321876	0.392512
STM474_RS01755	STM474_0357		EAL domain-containing protein	0.0287614	0.0488299	0.0420541	-0.0023724	0.0366714	0.0358659	0.0932475	0.0570509	-0.054189	-0.0520763	-0.036665	-0.117949	-0.0518753	0.082395	-0.0798393	0.099566	0.0736499	0.0302039	0.1264	0.0528512	0.087644	0.00164786	0.0636389	0.0344791
STM474_RS01760	STM474_0358		transcriptional regulator	0.0650347	0.0988742	0.374553	0.424996	-0.277065	-0.00535433	-0.0718225	0.0304231	0.28376	0.152658	0.219298	0.237976	-0.613487	-0.184322	-0.141243	-0.060498	0.368124	0.459082	0.0747072	-0.038183	0.349494	0.101884	-0.0299296	0.365789
STM474_RS01765	STM474_0359		hypothetical protein	-0.516397	-0.222927	-0.397079	-0.381257	-0.0929201	-0.189952	-0.302848	-0.0995649	0.334998	0.530346	0.184133	0.311757	0.298748	0.198542	-0.170418	-0.195604	-0.071158	0.294164	0.268014	0.292029	-0.568591	-0.232628	0.0902808	-0.236802
STM474_RS01770	STM474_0360		Ail/Lom family outer membrane beta-barrel protein	-0.0683145	0.00866565	-0.0227779	-0.0738865	-0.23805	-0.193503	-0.0536645	-0.00100681	-0.17595	0.109085	-0.0535769	0.160121	0.060602	0.0839479	0.0429992	0.0723197	-0.371218	-0.0989088	-0.0208552	0.0348932	-0.277884	-0.07959	-0.148074	-0.571765
STM474_RS01775	STM474_0361		helix-turn-helix transcriptional regulator	0.383509	0.26671	0.328996	0.296481	-0.0598318	0.261986	0.279466	0.0690786	0.164851	0.367978	0.265722	0.130827	0.0951879	0.111275	0.102262	-0.0962462	-0.115283	0.227618	0.0147243	0.106631	-0.0860974	-0.25468	-0.331287	-0.334265
STM474_RS01780	STM474_0362		membrane protein	-0.108747	-0.13102	-0.0614501	-0.478618	0.117163	0.0240917	0.0335356	0.37384	0.0382571	0.0444588	-0.141762	0.478741	0.141581	0.285778	0.106157	-0.266078	-0.150915	-0.145743	-0.0881267	0.136307	-0.208304	0.26177	0.247626	-0.0300529
STM474_RS01785	STM474_0363		DUF4156 domain-containing protein	-0.188034	-0.28966	0.0601671	-0.227065	-0.0590099	0.0212731	-0.145564	0.15287	0.108678	-0.0949892	-0.221911	0.0566935	-0.082045	0.0596133	0.0264196	-0.337616	0.0599269	-0.298515	-0.00687786	0.286024	-0.290099	0.253532	-0.204382	-0.0886918
STM474_RS01790	STM474_0364	mdsC	multidrug efflux transporter outer membrane subunit MdsC	-0.034324	0.0538202	0.0741897	-0.0729563	0.0592576	-0.0550928	-0.00947496	-0.0376056	0.011701	-0.00324099	-0.017069	-0.00263973	0.069494	0.16208	0.0803928	-0.0910124	-0.0473204	-0.0382016	0.0165291	0.0450234	0.15386	-0.00528165	-0.0879674	0.0140394
STM474_RS01795	STM474_0365	mdsB	multidrug efflux RND transporter permease subunit MdsB	0.0526325	-0.0315479	-0.00109558	0.0122759	-0.0409422	-0.0364356	-0.0207434	-0.043625	-0.0224314	-0.011162	0.00565707	-0.0807854	-0.0805197	-0.0472307	-0.0533925	-0.0799575	-0.151797	-0.0687528	-0.0723911	-0.0442023	0.00944572	0.00977591	-0.0088193	-0.0551732
STM474_RS01800	STM474_0366	mdsA	multidrug efflux RND transporter periplasmic adaptor subunit MdsA	-0.0944051	-0.008683	0.0571813	-0.000308935	0.00288611	-0.00824411	-0.02636	0.0353568	-0.140794	0.021595	-0.147727	-0.0716631	0.139992	-0.0204576	0.040182	-0.100992	-0.214316	-0.242929	-0.126226	-0.141646	0.0295689	0.127842	0.0607721	0.0704435
STM474_RS01805	STM474_0367	golT	gold/copper-translocating P-type ATPase GolT	-0.0544314	-0.0634987	-0.0170193	-0.102068	-0.0110031	0.0175421	0.0269336	0.0581521	-0.0021165	-0.0767023	-0.0511622	-0.0104359	0.0654147	0.0486476	0.00682078	-0.0805918	-0.0957029	-0.0516445	-0.115696	-0.0452176	0.0875851	0.0623645	0.184733	0.00695423
STM474_RS01810	STM474_0368	golS	Au(I) sensor transcriptional regulator GolS	-0.299417	-0.152486	-0.181091	-0.172713	0.0895908	0.132924	0.0629171	0.145554	-0.0111638	-0.364335	-0.167998	-0.0441845	-0.116127	-0.135187	-0.07838	-0.353984	-0.172465	0.00153443	0.0246785	-0.116358	-0.120922	-0.0367389	-0.184253	-0.14345
STM474_RS01825	STM474_0370		MFS transporter	0.09548	0.143581	0.0843462	0.0955589	0.139992	0.0472307	0.0632753	0.0728178	-0.0437066	-0.0310576	0.012223	-0.0373074	-0.00308941	0.0465325	0.0565869	0.133052	-0.0535639	-0.0852661	0.0230027	0.0692045	-0.0404226	-0.053038	-0.0406099	-0.102985
STM474_RS01830	STM474_0371		site-specific DNA-methyltransferase	-0.0110193	-0.0263234	0.133769	0.00110577	-0.0921547	0.00432202	0.0132439	-0.0443931	-0.0671276	-0.165703	0.213005	0.0022148	-0.0253941	0.0874466	-0.0325615	0.071213	0.0242947	-0.0624726	0.0418768	-0.186373	-0.361088	-0.049816	-0.00184316	0.00122592
STM474_RS01835	STM474_0372		type III restriction-modification system endonuclease	-0.000828884	-0.0178562	0.0202949	-0.018621	-0.0839821	-0.0400463	-0.000973281	-0.165563	-0.0650834	-0.0299978	0.115941	0.0380775	-0.00697643	-0.0550385	-0.0557921	-0.000118146	0.00088737	-0.0202978	0.0267951	-0.111098	-0.145981	-0.108188	0.0417134	0.0696443
STM474_RS01840	STM474_0373		small effector SsaA	-0.204805	0.0529991	-0.164256	-0.245628	0.120978	-0.197148	0.0513581	-0.353196	0.148001	-0.604796	-0.0790116	-0.270655	-0.516042	-0.372244	-0.711053	0.119265	0.166361	0.380103	0.232769	0.017854	0.437138	-0.317996	-0.138291	0.46364
STM474_RS01845	STM474_0374		cytochrome ubiquinol oxidase subunit I	0.0719901	-0.0450673	0.110102	0.000854872	-0.0360257	0.0198357	-0.0788381	0.106971	0.0346001	0.0499915	-0.0563992	-0.0613243	-0.0280753	-0.074378	0.02611	-0.0653314	0.00229543	-0.091572	-0.0918547	-0.0926599	-0.0680853	0.050684	-0.0505384	-0.18689
STM474_RS01850	STM474_0375	cydB	cytochrome d ubiquinol oxidase subunit II	0.0562295	0.0636617	0.0452234	-0.0439279	0.180105	0.216703	0.308665	0.171808	0.0250355	-0.118491	0.0500732	-0.02408	0.00327148	-0.0409429	-0.0906819	-0.069154	-0.102446	-0.0956303	-0.00782905	-0.0322417	0.113279	0.0307428	-0.0235418	0.0521406
STM474_RS01855	STM474_0376		DUF2474 domain-containing protein	-0.107421	-0.291564	0.152899	-0.487304	-0.313207	-0.198793	-0.144133	-0.499248	-0.257697	-0.753909	-0.298636	-0.834497	-0.00965506	-0.0394932	0.257645	0.0677577	-0.483072	-0.329068	-0.00652264	-0.235411	-0.285464	0.108112	-0.434761	0.0288875
STM474_RS01860	STM474_0378		helix-turn-helix domain-containing protein	0.00915145	0.0671356	0.0737231	-0.0196195	0.00352356	0.0139869	0.0477701	-0.0757033	-0.0714895	-0.0221657	0.0286626	-0.0758469	-0.0410685	-0.0123787	0.0239226	0.125442	-0.0836802	-0.0267958	0.0570007	-0.0446316	0.151794	0.0683878	0.0292341	0.10431
STM474_RS01865	STM474_0379	foxA	ferrioxamine B receptor FoxA	0.0243555	0.00503611	-0.0147432	0.041362	0.0753101	-0.0224583	0.0307901	0.0186027	-0.0867435	-0.063438	-0.0234357	-0.0681051	-0.0602841	0.0136868	0.0124753	0.0379711	0.00885673	0.0180417	0.0282721	0.116175	-0.0446945	-0.0372582	-0.0243538	-0.0690064
STM474_RS01870	STM474_0380		LysE family transporter	-0.161812	-0.192945	-0.108356	-0.00827316	0.082316	-0.102042	0.0196756	-0.141425	-0.0567256	-0.0273289	0.072461	-0.00553741	0.0921799	-0.011695	-0.0106037	0.12112	0.0700681	0.240725	0.0106313	0.100244	-0.0140835	0.0158627	-0.141038	0.0123765
STM474_RS01880	STM474_0382	prpR	propionate catabolism operon regulatory protein PrpR	0.0439503	0.0881917	0.0454489	0.100736	-0.0780039	-0.0154584	0.0691696	-0.127024	0.0931157	0.0431897	0.208619	0.0785743	0.00091561	-0.026532	0.0166344	0.0163274	-0.0898674	0.00749536	-0.127073	-0.0561016	-0.209696	-0.0788078	-0.171166	-0.0498097
STM474_RS01885	STM474_0383	prpB	methylisocitrate lyase	0.000139987	-0.0302765	-0.0282168	-0.0565249	0.0870947	0.137996	0.0622488	-0.145923	-0.016633	0.00789836	0.0613919	0.0318309	0.0449024	0.0194565	-0.0580917	-0.13848	-0.0346173	-0.0902057	0.0587032	-0.0193016	-0.210537	-0.0534704	0.0507415	-0.0869011
STM474_RS01890	STM474_0384	prpC	2-methylcitrate synthase	-0.00953809	0.0450517	0.044763	-0.00906171	0.0411825	0.0447425	0.00710744	-0.0644058	0.0158161	0.0656254	0.0927336	-0.0731003	-0.00554682	-0.0308714	-0.0316091	-0.0261382	-0.0671761	0.0540331	-0.0981663	-0.0836729	0.00154008	0.170654	0.105016	0.134758
STM474_RS01895	STM474_0385		bifunctional 2-methylcitrate dehydratase/aconitate hydratase	0.0574164	0.0127791	0.073098	0.0199752	-0.113349	-0.095904	-0.0072493	-0.0651472	0.0783306	0.061291	0.0565926	0.0113155	-0.00437218	0.051535	0.0856004	-0.0522375	-0.0521948	0.0088807	0.0356883	0.0429817	-0.111085	0.0752237	-0.0484236	-0.0746621
STM474_RS01900	STM474_0386	prpE	propionate--CoA ligase	0.138173	0.0720151	0.093067	0.139731	0.109043	-0.000547291	0.0543461	0.0132486	0.000313808	-0.0177261	-0.0946048	-0.00813627	-0.025906	0.0788941	0.0612886	-0.0422777	0.0258567	-0.0189188	0.0217214	0.0163198	-0.0878478	-0.103125	-0.107425	-0.0889042
STM474_RS01910	STM474_0388		autotransporter outer membrane beta-barrel domain-containing protein	0.00191111	0.0100322	-0.04345	-0.00177226	0.0254706	-0.0705601	-0.0380482	-0.0427851	-0.0367035	0.0245498	-0.0407602	0.0232184	-0.0399969	-0.0505471	-0.0148188	0.129022	0.0636587	0.105813	0.0279969	0.107543	0.00503239	0.0343526	0.0538605	0.00823693
STM474_RS01915	STM474_0389	iprA	hydrogen peroxide resistance inhibitor IprA	-0.178205	-0.151739	-0.131537	-0.195141	-0.0344474	0.0345071	-0.142123	-0.0787164	-0.00597175	-0.0565933	-0.098698	0.0171635	0.112502	0.094477	0.0891491	0.107736	0.0217866	0.0660159	0.195552	0.082703	-0.182412	-0.0504471	-0.0973158	-0.107081
STM474_RS01920	STM474_0390	ampH	D-alanyl-D-alanine- carboxypeptidase/endopeptidase AmpH	0.0110773	0.0981575	-0.0308896	-0.0209868	0.0548799	0.0347748	0.0827152	0.0248137	-0.0509026	0.0553785	0.0841735	0.0110515	0.0237443	-0.0137219	0.0153186	-0.0561347	-0.0691276	-0.0404998	-0.0769625	0.0720615	-0.0088561	0.196251	0.142489	0.159251
STM474_RS01925	STM474_0391	sbmA	peptide antibiotic transporter SbmA	0.100567	0.0688446	-0.0248849	0.0848924	-0.0402064	0.0590296	0.0490829	0.0414154	0.0106188	0.245735	0.102387	-0.0336446	-0.0472273	0.0274354	-0.0447877	-0.0409142	0.0106465	-0.0605041	0.0905601	0.0901564	0.398166	0.0190597	-0.00375922	0.245833
STM474_RS01930	STM474_0392	yaiW	surface-exposed outer membrane lipoprotein YaiW	-0.0673033	-0.0403825	-0.0209571	-0.108024	0.108994	0.0750945	0.0446884	0.0672499	-0.024093	0.0537011	-0.0451594	-0.0857169	-0.0553	-0.0368339	-0.00147647	-0.104117	-0.057525	0.00713022	-0.0397147	-0.043334	-0.0280678	0.0379325	-0.09548	-0.0510092
STM474_RS01935	STM474_0393		YaiY family protein	0.0482865	-0.103857	0.0810918	-0.142508	0.0316778	-0.0595004	0.0717543	-0.27576	0.170143	0.116848	-0.295212	0.0872295	-0.0688396	-0.306011	-0.224795	-0.131387	-0.367747	-0.084747	-0.159287	-0.0284242	-0.0270413	0.0936859	0.235656	-0.335185
STM474_RS01940	STM474_0394		DUF2754 family protein	0.0161397	0.0417741	0.125571	-0.0823292	0.0524701	-0.0491299	-0.0888875	-0.0106824	-0.0093876	-0.0360778	0.00375726	-0.0204234	0.155187	-0.137655	0.0184207	-0.113169	0.00577949	0.0414046	0.0293754	0.0650473	-0.301732	-0.294828	-0.347234	-0.335845
STM474_RS01945	STM474_0395	ddlA	D-alanine--D-alanine ligase	-0.030822	-0.165395	-0.125331	-0.0544364	0.0908708	0.0830525	0.00705294	0.0184811	-0.0884935	0.0973945	-0.0198698	-0.0105275	-0.0656716	-0.00175496	-0.105586	-0.0228147	0.0203436	0.0750779	-0.0215891	0.0579488	-0.0698632	-0.147293	-0.153179	-0.0822913
STM474_RS01950	STM474_0396		extensin family protein	0.0278363	0.00397548	0.000302554	-0.0491326	0.0751815	0.0887463	-0.0355481	0.065212	-0.214612	0.0225359	0.00609706	0.0193449	-0.0965168	-0.121122	0.0461209	-0.00558555	-0.035785	-0.0518378	-0.0555018	-0.0616835	-0.0345776	-0.0934446	-0.172769	0.0901197
STM474_RS01955	STM474_0397		multidrug efflux MFS transporter	-0.203086	-0.0552598	-0.101028	-0.0776688	0.0504591	-0.00466429	0.0932282	-0.0540651	-0.0565941	0.131064	-0.0927066	-0.094995	-0.155625	-0.00505144	-0.0115797	0.0431	0.0100673	0.135318	-0.142513	-0.0602578	-0.086414	-0.0666318	-0.0775264	0.0176881
STM474_RS01960	STM474_0398	iraP	anti-adapter protein IraP	0.565507	0.222377	0.808629	0.378148	0.140767	0.267239	0.0645302	0.716669	0.308647	-0.609431	0.218151	0.0258405	0.114868	-0.0314355	0.41665	0.0420217	0.0880665	-0.217199	-0.00743041	-0.0531425	-0.34581	0.0258033	0.0468469	0.0842135
STM474_RS01965	STM474_0400	psiF	phosphate starvation-inducible protein PsiF	-0.117979	-0.467619	-0.378646	-0.12505	-0.0390138	0.333001	0.0684209	0.122991	-0.228783	-0.217435	0.228212	0.105972	-0.0133954	-0.420079	-0.210471	0.214583	-0.154381	-0.219284	-0.233326	-0.126656	0.838355	0.423268	0.744964	0.540786
STM474_RS01970	STM474_0401	adrA	diguanylate cyclase AdrA	-0.00167999	-0.00831144	-0.0772269	0.00695088	-0.010272	-0.0682531	-0.177002	-0.133846	-0.0604004	0.0553539	-0.0226129	-0.107272	-0.0643958	-0.137297	-0.051072	-0.173369	-0.119255	-0.169489	0.0153367	-0.0360774	0.0377017	0.0575112	0.151311	-0.0752986
STM474_RS01975	STM474_0402	proC	pyrroline-5-carboxylate reductase	-3.66695	-2.40875	-1.47877	-2.67707	-0.683828	-0.308327	-0.238812	-0.316614	-0.662426	0.372849	-0.387865	-0.616985	-2.94678	-2.31084	-2.33351	-0.428824	-2.11847	-0.647474	-0.187768	-0.0826189	-0.431823	-0.637717	0.195311	-0.26657
STM474_RS01980	STM474_0404		YaiI/YqxD family protein	-0.142494	-0.0206492	-0.204118	-0.073629	0.01931	0.0601909	0.0462203	0.202897	-0.118623	-0.322476	-0.0780518	-0.283201	-0.118649	-0.23961	-0.218022	-0.226119	0.016384	0.0688339	-0.00360519	0.0349761	0.271736	0.106826	0.23862	0.350988
STM474_RS01985	STM474_0405	aroL	shikimate kinase AroL	0.195378	0.103074	0.183125	-0.0125056	0.19607	0.097608	0.227507	0.390117	0.259684	-0.935137	-0.252597	-0.206827	0.0697581	0.098432	0.0535539	-0.0483322	0.115761	-0.0378593	0.294345	0.0937496	0.104713	-0.115063	-0.0804094	0.0321521
STM474_RS01990	STM474_0406		hypothetical protein	0.145685	0.160325	-0.0688289	-0.0341659	0.0491678	0.0277558	0.0593914	0.108834	0.161341	0.0543242	0.0709706	0.132023	0.199322	0.202775	0.105347	0.0299602	-0.108125	0.0418142	0.044333	0.092004	-0.185075	-0.0616389	-0.0906967	-0.351515
STM474_RS01995	STM474_0407		AroM family protein	-0.589685	-0.5436	-0.688262	-0.355217	-0.0438236	-0.25841	-0.228629	-0.733832	-0.443592	0.689812	-0.542491	-0.117812	-0.0872655	-0.258943	-0.651581	0.0200318	-0.144487	-0.552441	-0.299305	-0.112018	0.0425343	-0.547802	-0.0638946	-0.206356
STM474_RS02000	STM474_0408	ppnP	pyrimidine/purine nucleoside phosphorylase	0.00741172	-0.119072	-0.0868536	-0.111599	-0.0678628	0.0259468	-0.0109291	-0.193724	-0.13856	0.0491422	-0.0902456	-0.188718	-0.0264048	-0.00941906	0.0985793	-0.227545	-0.0890313	-0.226927	-0.0433243	-0.127456	-0.00905206	0.0940294	0.0016532	-0.000961028
STM474_RS02005	STM474_0409	rdgC	recombination-associated protein RdgC	0.087194	0.0264407	0.188677	0.241953	0.270651	0.45731	0.392631	0.349521	0.0316749	0.655797	-0.210308	-0.085205	0.0229454	0.119849	0.141857	0.585694	0.176292	0.196887	0.462315	0.433726	0.0686429	-0.369531	-0.484531	-0.579121
STM474_RS02010	STM474_0410	mak	fructokinase	-0.0206356	0.0793234	-0.0414896	0.0381849	0.149446	0.00896597	0.108972	0.0093551	0.00902948	-0.0667269	-0.0116671	-0.0258137	-0.0386078	0.175667	-0.0415212	-0.0240212	-0.0996382	0.0151216	0.0231404	0.0375317	0.0961689	0.0535244	-0.087743	-0.143525
STM474_RS02015	STM474_0411	araJ	MFS transporter AraJ	0.00295168	0.00405016	-0.07674	0.0226187	0.0111122	-0.0243367	0.0421526	-0.0487237	-0.0613067	-0.052986	0.0623595	-0.00239709	0.0684246	0.100808	0.0284979	0.0383718	-0.00517923	0.0621542	-0.000631065	0.00567126	0.104546	0.0506018	0.0568139	0.00422321
STM474_RS02020	STM474_0412	sbcC	exonuclease subunit SbcC	0.0444491	-0.072266	-0.120254	-0.12579	-0.0573396	-0.101783	-0.0078019	-0.0211897	-0.125744	-0.106291	-0.609441	-0.0842821	-0.0596908	-0.0407053	0.0109066	-0.103302	-0.00932367	-0.140205	-0.0650344	-0.070351	0.0300091	0.101553	-0.0334881	-0.0463672
STM474_RS02025	STM474_0413	sbcD	exonuclease subunit SbcD	-0.0630749	-0.0919383	-0.0163931	-0.109149	-0.0321614	0.0304909	-0.00188219	-0.0673726	-0.065442	-0.135377	-0.676692	0.0791585	-0.126393	-0.170061	-0.0887037	-0.204466	-0.258015	-0.0978694	-0.0929148	-0.10584	-0.149296	0.110243	-0.0389499	-0.0836103
STM474_RS02035	STM474_0415	phoB	phosphate response regulator transcription factor PhoB	0.0608945	-0.324904	0.338725	0.0723315	0.0603118	0.014843	0.0588343	0.085966	-0.0364	-0.121334	0.0037221	0.210214	-0.442069	-0.36949	-0.365381	-0.250644	0.143741	0.0196506	-0.108498	0.114111	0.124459	0.0885808	0.0137157	-0.0029355
STM474_RS02040	STM474_0416	phoR	phosphate regulon sensor histidine kinase PhoR	0.0622497	-0.198216	-0.0768805	0.0501322	-0.0619221	-0.011993	-0.00213805	-0.0727819	-0.129922	-0.0333541	-0.0663168	0.106155	-0.214606	-0.281875	-0.306245	-0.0829248	-0.123673	-0.0748688	-0.0997624	0.027928	-0.0469358	-0.106384	-0.0823726	-0.0476456
STM474_RS02045	STM474_0418	brnQ	branched-chain amino acid transporter carrier protein BrnQ	0.0657131	0.110945	0.12046	0.00431665	0.0538886	0.0434901	0.236135	0.331135	0.047825	-0.404413	-0.287115	0.0313359	0.0101619	-0.0810682	-0.0558849	-0.0150701	0.189304	0.14766	0.212613	-0.0135309	-0.405423	0.13599	0.177132	-0.236922
STM474_RS02050	STM474_0419	proY	proline-specific permease ProY	0.00127388	0.0489019	-0.0690675	-0.00444763	0.0196729	-0.00816775	0.0845822	0.0292852	-0.0424186	-0.0429324	-0.0263169	-0.0920234	-0.0137705	-0.0750061	-0.00691209	0.0616153	0.0145749	0.0554954	0.0797194	0.0322906	0.0453464	-0.0663941	-0.0372333	-0.000956492
STM474_RS02055	STM474_0420	malZ	maltodextrin glucosidase	0.0459628	0.0179177	0.000777273	0.0659769	0.0153845	0.020384	0.0388589	0.0587913	-0.0791962	0.00750286	-0.041653	-0.0710235	-0.0372791	-0.0253385	-0.051058	0.0255735	-0.0607901	-0.0589955	-0.00623432	-0.0669988	-0.011172	0.041489	0.00790003	0.0104501
STM474_RS02060	STM474_0421		peroxiredoxin	0.235369	0.0328202	0.066151	0.185181	-0.0546813	-0.0265346	0.0480436	-0.0952722	0.0457231	0.10682	-0.143058	0.0574728	0.128112	0.180468	0.163512	0.0250687	-0.0118076	-0.0228127	0.109927	0.0039718	-0.123639	-0.163092	-0.0482698	-0.122545
STM474_RS02065	STM474_0422	acpH	ACP phosphodiesterase	-0.0144642	-0.103748	-0.09	-0.139907	0.0208293	-0.0176146	-0.0233492	0.00447984	0.0403019	0.101739	-0.0017676	0.0980988	0.0250028	0.0818519	0.0475218	0.00834224	-0.142392	-0.110517	-0.134754	-0.0168126	0.0656819	0.198178	0.209578	0.15886
STM474_RS02070	STM474_0423	queA	tRNA preQ1(34) S-adenosylmethionine ribosyltransferase-isomerase QueA	-0.343898	-0.196037	-0.284506	-0.251962	-0.156055	-0.170825	-0.174857	0.0420257	-0.164711	-0.228895	-0.185411	-0.106967	-0.435311	-0.153278	-0.499649	-0.0747387	-0.103312	-0.144262	-0.110491	-0.283964	-0.767853	-0.0476042	-0.0394742	0.0967194
STM474_RS02075	STM474_0424	tgt	tRNA guanosine(34) transglycosylase Tgt	-0.526679	-0.424522	-0.390117	-0.321466	-0.237167	-0.549024	-0.214714	0.0585535	-0.295013	-0.906184	-0.307407	-0.414816	-0.607612	-0.383529	-0.747086	0.060404	0.0162734	-0.217522	-0.204786	-0.81275	-2.12498	-0.621618	-0.380219	-0.63204
STM474_RS02080	STM474_0425	yajC	preprotein translocase subunit YajC	0.418425	0.346017	0.247388	0.371639	-0.29428	-0.648629	-0.295493	0.0236954	0.0515718	-3.0156	-0.198782	0.0765377	-0.262207	0.306865	0.218699	0.670725	-0.127591	-2.31787	0.519326	-0.199084	-3.97183	0.174735	0.74971	0.107178
STM474_RS02095	STM474_0428		VOC family protein	0.15715	0.00947764	-0.000192512	0.0779155	-0.134238	-0.166275	-0.0686504	0.0704632	-0.21999	-0.107432	-0.0651733	-0.0763482	-0.161006	-0.0216145	-0.0819443	0.0853599	-0.057933	-0.104109	0.0168558	0.100794	0.0536727	0.00946924	0.147731	0.0729307
STM474_RS02100	STM474_0429		YafY family transcriptional regulator	0.131749	-0.0460683	0.0274503	0.142313	0.054943	-0.0353688	0.106864	0.0123847	-0.174066	-0.0323031	-0.00141808	-0.0768921	0.0653259	0.0475961	-0.024746	0.0290351	0.119447	0.10881	0.15493	0.0796055	-0.0155197	0.114783	-0.00577632	-0.154699
STM474_RS02105	STM474_0430		HNH nuclease YajD	0.138954	0.0028436	-0.337524	-0.222535	0.158679	-0.129303	0.0916047	-0.121465	-0.0158672	0.123385	0.140901	-0.171633	0.00128411	-0.0355258	-0.105561	0.0367739	0.212036	0.0775964	-0.0473178	-0.00948023	0.0173905	-0.18746	0.0609286	-0.238673
STM474_RS02115	STM474_0432		nucleoside-specific channel-forming protein Tsx	0.0728438	0.114261	0.0982662	0.0974512	0.0408029	0.137248	0.111107	0.164523	0.14011	0.120811	-0.164973	0.268474	0.109988	0.0771815	0.172348	0.123767	0.177255	0.0676635	0.0529898	0.166758	0.237534	-0.397025	0.226584	-0.190534
STM474_RS02120	STM474_0433		DUF3251 domain-containing protein	-0.00665515	-0.198058	0.0157921	-0.0225485	-0.0316675	-0.0151391	0.114757	0.0229362	0.172532	0.132623	0.0667455	0.133721	0.01586	-0.0300444	-0.1545	-0.0523811	-0.068254	-0.0805055	-0.0949086	-0.0882735	0.101418	0.0561886	0.0374913	-0.00477364
STM474_RS02125	STM474_0435	nrdR	transcriptional regulator NrdR	-0.712485	-0.440368	-0.504341	-0.73398	-0.718727	-1.99052	-0.844255	-0.883299	-0.637471	-0.445111	0.110428	-0.437781	-0.911808	-0.108412	-0.368053	-0.833197	-0.610228	-0.230123	-1.05416	-0.747112	-0.650844	0.243531	0.0180096	0.173128
STM474_RS02150	STM474_0440	pgpA	phosphatidylglycerophosphatase A	-0.0871165	0.232879	0.212108	0.15664	0.0462796	0.220412	0.112483	0.240299	0.47967	0.86228	1.31233	0.241649	0.621413	0.292386	0.524725	-0.0576892	0.137632	-0.36547	0.138762	0.419709	-2.33119	0.397882	0.685789	0.0570435
STM474_RS02155	STM474_0441		aldo/keto reductase	-0.0484004	-0.0275921	-0.0788662	0.129031	0.115372	0.095637	0.0114873	0.038405	-0.0721655	0.0290623	-0.034789	0.0912457	-0.0366112	-0.0520753	-0.00289573	0.0967785	0.108831	0.0511246	0.12958	0.173507	0.0786822	-0.118276	0.126412	0.00297546
STM474_RS02175	STM474_0445	thiI	tRNA 4-thiouridine(8) synthase ThiI	-0.306303	0.111734	0.262201	-0.0520676	-0.11726	0.0254972	-0.280649	0.359881	-0.0104857	-0.320076	0.291619	0.0100864	0.214933	0.144706	0.15299	0.0313677	-0.0024468	-0.0165036	0.140691	-0.0999625	0.346994	0.0713986	-0.395842	-0.730495
STM474_RS02180	STM474_0446	phnV	2-aminoethylphosphonate ABC transport system, membrane component PhnV	0.177777	0.0861569	0.0915848	0.116704	-0.106621	-0.00515543	-0.143368	-0.303497	0.0175225	-0.049299	-0.00987401	0.167628	-0.0743753	-0.077036	0.0810666	-0.0685407	-0.0749993	0.0746193	0.0290899	-0.0376561	-0.112041	-0.0138979	-0.108306	-0.0734978
STM474_RS02185	STM474_0447	phnU	2-aminoethylphosphonate ABC transporter permease subunit	0.0742525	0.074917	0.170723	0.229464	-0.0284076	0.064087	-0.0258311	0.258698	-0.0957686	0.130795	-0.0057566	-0.000768595	0.0165768	0.0666756	0.0756915	-0.0331496	-0.0953115	-0.0503249	-0.0748967	-0.111521	0.102981	0.0217368	0.12377	0.060784
STM474_RS02190	STM474_0448	phnT	2-aminoethylphosphonate ABC transport system ATP-binding subunit PhnT	-0.05811	-0.0713978	0.0244685	-0.00225735	-0.0601492	0.0390337	0.0665508	0.132513	-0.125004	0.0247991	0.05898	-0.0470867	-0.0628922	-0.208364	-0.0275193	-0.140453	-0.0510744	-0.156267	-0.0914823	-0.0939784	0.0110817	-0.0268754	-0.091195	0.0360299
STM474_RS02195	STM474_0449	phnS	2-aminoethylphosphonate ABC transporter substrate-binding protein	0.0256934	-0.0806321	-0.0916145	-0.135507	-0.0674947	0.0152658	-0.0325327	-0.232997	0.121861	0.183288	0.0691711	0.0269362	0.0498754	0.07078	0.0413679	-0.0990405	-0.0268201	-0.0129091	-0.116012	-0.0783366	0.195566	0.114497	0.0232334	0.167106
STM474_RS02200	STM474_0450	phnR	phosphonate utilization transcriptional regulator PhnR	0.0792157	0.151518	0.0563479	0.068424	-0.109825	0.0989508	-0.0637875	0.0908301	-0.061701	-0.114135	-0.22285	-0.0703646	-0.0639144	-0.0762383	0.292199	-0.0909438	-0.164322	0.0273398	-0.0333798	-0.195664	0.0844887	0.00622886	0.137029	0.0624576
STM474_RS02205	STM474_0451	phnW	2-aminoethylphosphonate--pyruvate transaminase	0.135249	-0.02315	0.0817236	-0.000512327	-0.0969672	-0.14891	-0.0930954	-0.206399	0.0422367	0.0661271	0.00306188	-0.03894	-0.174686	0.0257763	-0.0404528	-0.0496965	-0.03305	-0.0399563	-0.0253729	-0.0382525	0.0115661	0.146193	0.190628	0.266901
STM474_RS02210	STM474_0452		phosphonoacetaldehyde hydrolase	0.210334	-0.160401	-0.124411	0.0045425	-0.215982	-0.162704	-0.275923	-0.121343	0.0781014	-0.250752	0.0159738	0.0448377	0.0618358	0.12134	0.216255	-0.139534	-0.0599464	-0.020001	-0.131836	-0.132814	0.142831	0.122709	-0.122296	0.0559838
STM474_RS02215	STM474_0453	yajL	protein deglycase YajL	-0.101792	-0.16776	-0.100503	-0.126547	-0.0229938	-0.164219	-0.0849742	-0.0410913	0.0624858	0.0354024	0.0170661	0.170392	-0.0137894	-0.0709241	-0.0859812	0.00469808	-0.110139	-0.0622592	-0.110925	-0.356409	-0.0692652	0.142753	0.138315	0.0192568
STM474_RS02220	STM474_0454	panE	2-dehydropantoate 2-reductase	-0.268863	0.0553253	-0.0326403	0.0471656	0.0362335	0.0191465	0.0219603	0.035966	0.0282844	0.114233	0.0210465	0.0828694	0.117605	0.00565059	0.0189091	0.036722	-0.112807	-0.0431262	-0.143727	0.268372	0.178272	0.0364794	-0.0268454	-0.0357967
STM474_RS02225	STM474_0455		YajQ family cyclic di-GMP-binding protein	0.032476	-0.162823	-0.240205	-0.125925	0.0293455	-0.048425	0.142167	0.0444537	0.0206338	0.313029	-0.130441	-0.0403928	-0.156641	-0.304691	-0.114334	-0.132797	-0.12583	-0.198687	-0.217984	0.0483793	0.226416	0.26135	0.0405118	0.0266693
STM474_RS02230	STM474_0456		MFS transporter	-0.18889	-0.119503	-0.00779457	-0.118113	-0.452927	-0.551529	-0.571808	-0.248438	-0.277526	0.0873059	-0.019032	-0.0691863	-0.0415943	-0.287695	-0.176342	-0.313351	-0.283758	-0.297058	-0.225769	-0.224101	0.574154	-0.106502	-0.118338	-0.0866102
STM474_RS02235	STM474_0457		SEL1-like repeat protein	-0.0389826	-0.0367022	-0.0100989	-0.13265	-0.0153825	-0.0892439	-0.0015673	-0.0256483	-0.129819	-0.241649	-0.135158	-0.107458	-0.180385	-0.131122	-0.0492685	0.0376125	-0.084278	-0.057911	-0.0708909	0.115236	-0.120376	-0.0125844	-0.107965	-0.194097
STM474_RS02240	STM474_0458		sel1 repeat family protein	0.0559012	0.0877122	0.175121	0.144868	-0.114521	-0.0188574	0.0388883	-0.12683	-0.0467634	-0.0117991	-0.0716634	-0.174595	0.0622983	-0.00425571	0.0861753	0.189537	0.099455	0.126649	0.100506	0.229456	-0.0236654	-0.0385489	-0.0491917	-0.218794
STM474_RS02245	STM474_0459	cyoE	heme o synthase	-0.476044	-0.22285	-0.104746	-0.312009	-0.186476	-0.880947	-0.642027	-0.0850601	-0.452046	-0.385354	-0.588582	-0.708341	-0.405842	-0.812841	-0.468195	-0.347833	-0.516515	-0.378401	-0.838432	-0.169413	1.20966	-0.365256	-0.335557	-0.169613
STM474_RS02250	STM474_0460		cytochrome o ubiquinol oxidase subunit IV	-0.1518	0.0463531	0.163201	0.0724317	-0.354714	-0.757406	-0.703212	0.233325	-0.393314	-0.465835	-0.331254	-0.553058	-0.157489	-0.396955	-0.120383	-0.42919	-0.194424	-0.0493098	-0.743679	0.130423	1.36372	-0.400122	-0.272131	-0.411797
STM474_RS02255	STM474_0461		cytochrome o ubiquinol oxidase subunit III	-0.264783	-0.241966	-0.290336	-0.0950099	-0.490152	-0.982951	-0.717836	-0.310006	-0.45443	-0.371274	-0.258732	-0.695501	-0.295021	-0.773545	-0.452772	-0.313813	-0.452144	-0.0920332	-0.828645	-0.0181003	1.14555	-0.188674	-0.261776	-0.0536923
STM474_RS02260	STM474_0462	cyoB	cytochrome o ubiquinol oxidase subunit I	-0.354643	-0.290743	-0.13641	-0.144573	-0.392544	-0.829963	-0.64023	-0.135059	-0.425519	-0.478678	-0.682931	-0.554246	-0.278163	-0.836557	-0.390516	-0.219172	-0.450303	-0.151282	-0.687405	-0.0628837	1.14409	-0.277965	-0.308861	0.0841322
STM474_RS02265	STM474_0463	cyoA	cytochrome o ubiquinol oxidase subunit II	-0.179614	-0.194843	-0.0439672	-0.122707	-0.25811	-0.779094	-0.668419	-0.0554604	-0.301843	-0.574177	-0.608572	-0.517427	0.00394498	-0.527105	-0.260125	-0.267943	-0.289617	0.121447	-0.771663	0.176925	1.39949	-0.0278505	-0.202122	0.330409
STM474_RS02270	STM474_0465	ampG	muropeptide MFS transporter AmpG	0.126004	0.02212	-0.0426573	0.0166648	-0.0700242	0.0482379	0.0368094	0.094354	0.027405	-1.67453	-0.0332424	0.0864488	0.0449338	0.00870865	0.000661475	0.124598	-0.145887	0.0142952	0.055624	0.0907912	0.00159814	-0.0015738	-0.0970676	-0.528569
STM474_RS02275	STM474_0466		lipoprotein	0.100107	-0.0604345	0.00720719	0.0873206	0.0363156	0.071186	0.121107	-0.0290624	0.0800806	-0.78703	0.17122	0.0748345	0.0907529	-0.450873	0.03524	0.167049	-0.10805	0.126942	0.0713138	0.112962	-0.105281	-0.147749	-0.215984	-0.77861
STM474_RS02280	STM474_0467	bolA	transcriptional regulator BolA	-0.0357727	-0.0801426	-0.0593744	0.0050897	0.0950297	-0.00553329	0.0205351	0.00318163	-0.0269126	0.0369927	-0.112561	-0.00366859	-0.189503	-0.0628285	-0.0543532	-0.0966837	-0.156904	-0.164298	-0.157581	-0.0550761	-0.1849	0.093846	-0.175606	-0.151663
STM474_RS02285	STM474_0468	tig	trigger factor	0.391794	0.347259	0.445848	0.398776	0.257232	0.233216	0.0171583	0.365583	0.367771	1.30098	0.518896	-1.65881	0.375368	0.477664	0.0540352	0.143408	0.258317	-0.140141	0.503275	-0.186801	-1.20855	-0.897483	-0.161935	-1.96753
STM474_RS02305	STM474_0472	hupB	DNA-binding protein HU-beta	0.0127209	-0.100177	0.165815	0.0552036	-0.0801421	-0.494984	-0.104554	0.365352	0.125855	0.371842	-1.85597	-0.530474	-0.201204	-0.198632	0.0340579	-0.25806	0.164786	-0.0919406	0.558737	-0.375519	0.92551	-0.35293	-0.820612	-1.67974
STM474_RS02310	STM474_0473	ppiD	peptidylprolyl isomerase	0.113244	-0.0035201	0.156185	-0.0170151	0.075457	-0.105952	0.0757564	-0.119364	-0.123564	-1.32783	-0.117926	-0.508279	0.154435	0.00979977	0.0674943	0.162727	0.0930586	-0.600118	0.202297	-0.212504	-2.92113	-0.137513	-0.330817	-0.682761
STM474_RS02315	STM474_0474		helix-hairpin-helix domain-containing protein	-0.165695	-0.162419	-0.0753637	-0.0414717	-0.0877132	0.0222029	-0.099337	-0.127389	-0.0538798	-0.120113	-0.13211	-0.055987	-0.187088	-0.0452771	-0.0532362	-0.00925268	0.0297078	0.0335337	-0.0546504	0.0241473	-0.124646	-0.184678	-0.156766	-0.228437
STM474_RS02320	STM474_0475	fadM	long-chain acyl-CoA thioesterase FadM	-0.0938192	0.0702115	0.163931	-0.0141246	-0.0124812	0.101881	0.0465077	-0.0564531	-0.014126	0.240365	0.00898073	-0.0557792	-0.192355	-0.052766	-0.000196597	0.014979	0.00463574	-0.00810057	0.139344	0.0990414	-0.0228193	-0.103234	-0.229738	-0.0605403
STM474_RS02325	STM474_0476	queC	7-cyano-7-deazaguanine synthase QueC	-0.11292	-0.0482196	-0.111474	-0.135702	0.165651	-0.0636088	-0.0123092	-0.0898426	0.157003	-0.047369	0.010363	-0.116804	-0.069711	-0.0836539	0.0310513	0.137162	-0.0809347	0.195622	-0.0479042	-0.00655965	0.104428	0.466694	0.0708651	0.257261
STM474_RS02330	STM474_0477		SgrR family transcriptional regulator	-0.0550341	-0.0294142	-0.0118608	-0.00705478	0.0916172	0.0240883	0.0527676	0.10569	-0.019433	0.00768743	-0.0390331	-0.0617013	-0.0758137	0.0181538	0.0388706	0.0334879	0.180526	0.135862	0.114488	0.0858776	-0.122245	-0.0532498	-0.134309	0.0543771
STM474_RS02335	STM474_0478	cof	HMP-PP phosphatase	0.0717643	0.029713	0.0703697	0.0510156	-0.0197411	-0.0127691	-0.0646623	0.206566	0.0209178	0.0918845	-0.0338311	0.0527954	-0.0890644	-0.0624139	0.103446	0.14374	0.106606	0.0368262	-0.00777003	0.124081	0.0439609	0.0296942	-0.0715443	-0.0328684
STM474_RS02340	STM474_0479		cysteine desulfhydrase	-0.0203966	-0.161319	-0.112811	-0.0782443	-0.0788044	-0.0022493	0.077759	-0.0528485	-0.0352075	-0.042281	-0.00973752	0.082911	-0.00358422	0.035115	0.0547676	-0.00904592	0.0671904	0.0920321	0.12835	0.173267	0.120767	0.113521	-0.0371216	-0.00358048
STM474_RS02345	STM474_0480	decR	DNA-binding transcriptional regulator DecR	0.0403584	-0.159227	-0.0140589	0.0318963	-0.0956016	0.132298	-0.0590552	-0.224925	0.120159	0.53198	1.10611	0.638228	0.170886	0.0331024	0.160603	-0.0961627	-0.109158	-0.134211	-0.255447	-0.142503	-0.0994251	0.288542	0.0709279	-0.195922
STM474_RS02350	STM474_0481		SmdA family multidrug ABC transporter permease/ATP-binding protein	-0.106097	-0.0330619	-0.116376	-0.039086	0.0743867	0.289419	0.068576	-0.0392214	-0.163525	0.653766	1.3133	0.92849	0.139615	0.245694	0.0477385	-0.129083	-0.0720287	0.0215036	-0.106999	0.0137167	-0.364444	0.760399	0.189243	-0.366295
STM474_RS02355	STM474_0482		SmdB family multidrug efflux ABC transporter permease/ATP-binding protein	-0.0308923	0.00331656	-0.0726549	-0.0670971	0.0113429	0.302174	0.0604146	-0.0902474	-0.194133	0.624714	1.29871	0.977649	0.0124353	0.166412	0.0126802	0.010133	0.0381499	0.102526	-0.00169899	0.085008	-0.309033	0.868697	0.285712	-0.262033
STM474_RS02360	STM474_0483	glnK	P-II family nitrogen regulator	-0.0850487	-0.320213	0.0063423	-0.0493101	-0.181643	-0.378128	-0.308321	-0.306896	-0.126831	-0.191762	0.0851519	-0.0471551	0.0600808	-0.175576	0.059853	-0.0962106	-0.212656	-0.381582	-0.542017	-0.271366	-0.416483	0.0130439	-0.520412	-0.269307
STM474_RS02365	STM474_0484	amtB	ammonium transporter AmtB	0.0600787	0.0588807	0.0253629	0.0586753	0.0393673	-0.0781541	-0.0391667	-0.0632101	-0.0335307	0.128684	0.0598624	-0.0572517	0.120589	0.0331282	0.0929683	0.129643	0.0752774	0.00930413	-0.0134201	0.0453805	0.000655025	-0.0277887	0.0472768	-0.0506993
STM474_RS02370	STM474_0485	tesB	acyl-CoA thioesterase II	0.0937956	0.0143353	0.0992623	0.14457	-0.0859693	-0.0945378	-0.072799	-0.0911992	-0.00365895	-0.0372063	0.134793	0.122478	-0.227828	0.0540525	-0.00983088	-0.113252	-0.139797	-0.028801	-0.0831171	0.0262981	-0.0538548	0.0383799	0.115146	0.0443084
STM474_RS02375	STM474_0486		YbaY family lipoprotein	0.159782	-0.00501376	0.00640984	0.000776463	-0.0571743	0.150314	-0.0858079	-0.0235575	-0.0199392	0.0681034	-0.00755344	0.00544408	-0.0302751	-0.0770316	-0.110033	0.148155	0.0625479	0.0506846	0.189651	0.143566	0.205718	0.071985	0.0319773	-0.119706
STM474_RS02380	STM474_0487		MGMT family protein	-0.00364025	0.0108025	-0.0345398	-0.0130353	0.00475208	-0.157403	-0.154271	-0.1328	-0.00467216	-0.0477894	-0.0192268	0.0362377	-0.199108	-0.105639	-0.099874	-0.126886	-0.099702	-0.115512	-0.0823215	0.0960953	0.31957	0.246056	0.214634	0.426195
STM474_RS02385	STM474_0488		EAL domain-containing protein	-0.0219227	0.0100729	-0.116444	-0.0394339	-0.0208824	0.0589198	0.0766011	0.0957221	0.0930992	0.0161427	0.00432245	0.0839784	-0.0550234	0.0475499	-0.0743641	0.132354	0.0145239	0.164717	0.204594	0.157058	0.010412	-0.152624	0.0473906	-0.0318837
STM474_RS02390	STM474_0489		type B 50S ribosomal protein L31	0.263781	0.179354	-0.0253001	0.446781	-0.0291127	0.00254048	-0.14116	0.517694	-0.127839	0.111499	0.0680386	-0.0157065	-0.0116262	0.287547	0.191455	0.415719	0.0917899	-0.00918722	0.267298	0.307403	0.27744	0.4268	0.2902	0.0677062
STM474_RS02395	STM474_0490	ykgO	type B 50S ribosomal protein L36	0.0165956	0.0438507	-0.102731	-0.0831082	0.126906	-0.0207944	0.0189577	0.324803	0.0615731	0.0224715	0.0389148	-0.125584	-0.0674816	-0.174565	-0.0405421	0.204239	0.0485118	0.126631	0.16075	0.178962	0.206958	0.00549226	-0.0759385	0.118153
STM474_RS02400	STM474_0491		membrane protein	-0.181501	-0.133776	0.0263389	-0.169833	-0.130569	-0.0113259	-0.191874	0.00530382	-0.0429678	-0.179036	-0.388006	-0.256444	0.12592	0.0498108	0.197213	-0.372693	-0.131432	0.100273	-0.101553	0.313518	0.60389	0.418566	0.247578	0.0723725
STM474_RS02405	STM474_0492	maa	maltose O-acetyltransferase	0.105504	0.104941	0.139157	0.120701	0.108372	0.197164	0.0809415	0.14768	0.0423312	-0.179062	-0.0292752	0.0736867	0.066362	-0.00489969	0.0168361	0.0487845	0.12426	0.117451	0.207315	0.0658739	0.282811	0.0272964	0.22928	-0.0133595
STM474_RS02415	STM474_0494	tomB	Hha toxicity modulator TomB	0.266822	0.148885	0.300161	0.0635033	0.24624	0.0988771	-0.00937759	0.244457	0.240142	-0.0241603	0.166734	0.206944	0.261559	0.0739843	0.179566	0.0827013	0.0536941	0.32235	0.209175	0.109273	0.274683	-0.0484338	0.367046	-0.12132
STM474_RS02420	STM474_0495		efflux RND transporter permease AcrB	-0.176153	-0.146322	0.109658	-0.251273	-6.62285	-1.12845	-0.128461	-0.18239	-0.199987	-1.25742	-6.94286	-5.36781	-0.204077	-0.34767	-0.0403594	-0.118746	-0.0584214	-0.262425	-0.104463	-0.117054	-1.90203	-2.23764	-2.42791	-0.00704717
STM474_RS02425	STM474_0496	acrA	multidrug efflux RND transporter periplasmic adaptor subunit AcrA	-0.0692801	-0.245408	0.38906	-0.133715	-6.9629	-1.11441	-0.273972	-0.170482	-0.0483952	-1.83244	-6.7307	-5.91519	-0.281612	-0.17764	0.0568712	0.068741	0.0278527	0.0218644	-0.158352	-0.0273458	-1.62369	-2.3213	-2.2777	-0.0191141
STM474_RS02430	STM474_0497	acrR	multidrug efflux transporter transcriptional repressor AcrR	0.00255015	0.0473294	-0.0188507	-0.0301447	0.157537	0.248111	0.0691457	-0.00503956	0.015558	0.300747	1.71643	1.14958	-0.0158065	-0.0152582	-0.10701	0.141356	0.0283781	0.187999	0.136831	0.186286	0.247701	1.08023	0.398621	0.0222004
STM474_RS02435	STM474_0498	mscK	mechanosensitive channel MscK	0.0592284	-0.00859836	0.0650569	0.0609941	0.0258283	-0.0373955	0.00704518	0.00348857	0.0100253	0.0661563	0.00234857	-0.00972948	-0.0225847	-0.0220505	0.0102837	0.00511904	0.0247786	1.01796e-05	0.0421139	-0.00952729	-0.00891804	0.00665304	0.054763	-0.0326755
STM474_RS02440	STM474_0499		Rpn family recombination-promoting nuclease/putative transposase	0.0540887	-0.0578632	-0.0156077	-0.0572802	0.055884	-0.0287601	0.0961315	0.167487	-0.176113	-0.149905	-0.000650538	-0.0873781	0.00546251	-0.0285202	0.00156378	0.0410736	-0.0384225	-0.0374522	-0.0239723	0.0385804	-0.0691868	0.0810234	-0.0785332	0.0122679
STM474_RS02445	STM474_0500	rsmS	pleiotropic regulatory protein RsmS	-0.413898	-0.489553	-0.366414	-0.189245	-0.0315678	-0.193971	-0.568717	-0.264284	-0.474682	-0.453766	-0.722562	-0.229828	-0.377499	-0.474926	-0.56987	0.0355129	-0.190872	-0.25751	-0.193862	-0.126256	0.0207586	-0.719513	-0.431647	-0.661065
STM474_RS02450	STM474_0501	priC	primosomal replication protein N''	0.152116	-0.0666452	0.236013	0.0918421	0.234965	0.177436	0.25716	0.141588	-0.0830602	-0.142857	-0.93545	-0.291369	0.103046	-0.0921597	-0.00684263	0.204539	0.115611	0.134456	0.128363	0.0993553	0.0188249	-0.0702409	-0.18934	-0.478674
STM474_RS02455	STM474_0502		DUF454 family protein	-0.00314291	-0.0592643	-0.1397	-0.109829	0.0570162	-0.0726463	0.0873638	0.0925941	-0.104565	-0.0863955	-0.0694687	-0.11111	-0.0074329	-0.00749946	0.00809012	-0.0509649	-0.044654	-0.133196	-0.117515	-0.0197371	0.0656003	-0.0593962	-0.0200246	-0.0191321
STM474_RS02460	STM474_0503	apt	adenine phosphoribosyltransferase	-0.071884	-0.0966002	-0.0119663	-0.0560222	0.346177	-0.0299982	0.160011	-0.263576	0.0627636	0.139368	0.104549	0.144087	-0.277053	-0.26841	-0.188802	0.266827	-0.301373	0.213154	0.0378687	-0.123877	0.348067	-0.418481	0.210511	0.430354
STM474_RS02470	STM474_0505		YbaB/EbfC family nucleoid-associated protein	0.314016	0.295428	0.298586	0.231958	-0.572589	-0.208421	-0.465302	0.00532263	-0.573451	-1.12495	-0.825712	-0.0436871	-0.646297	-0.357198	-0.12574	0.246838	0.0429921	-0.987336	0.203649	0.531343	-2.20756	-0.895962	-0.683465	-0.958815
STM474_RS02475	STM474_0506	recR	recombination mediator RecR	-0.167446	-0.181841	-0.138888	-0.17975	-0.907041	-0.756294	-0.604006	-0.862298	-0.730276	-0.576926	-0.441427	-0.567221	-0.980255	-0.491284	-0.236732	-0.160968	-0.167396	-0.63519	-0.0868196	-0.138775	-1.23176	-1.09161	-1.01438	-0.711905
STM474_RS02480	STM474_0507	htpG	molecular chaperone HtpG	0.308383	0.314829	0.298813	0.170002	0.11594	0.212753	0.104111	0.284427	0.107831	-0.217508	0.234246	0.172481	0.310706	0.352176	0.402997	0.140417	0.15051	0.31262	0.45537	0.567202	0.571125	-0.149408	0.136414	-0.397637
STM474_RS02495	STM474_0511	aes	acetyl esterase	0.0898799	0.128349	0.0742498	0.0180054	-0.073999	-0.039743	-0.0250542	-0.0412343	0.00853777	0.0301187	0.0041335	0.0326084	-0.008654	0.0660151	0.103679	-0.0456357	-0.0495619	-0.0189749	0.0123665	0.00488325	-0.258403	-0.0799207	-0.0891307	-0.179007
STM474_RS02500	STM474_0512	gsk	inosine/guanosine kinase	0.0926686	0.0941893	0.111719	0.0251658	-0.025625	-0.0596347	-0.0419077	-0.043768	-0.0831245	-0.115229	0.121707	0.0186236	-0.00159308	0.0674876	0.0217886	0.17709	0.0994973	0.132476	0.175243	0.249889	-0.271816	-0.381214	-0.116114	-0.193066
STM474_RS02505	STM474_0513		Kef family K(+) transporter	0.0243286	0.0481266	0.0214905	0.00959604	0.0562247	0.0686928	0.102743	0.231076	0.000635931	-0.0859267	0.0282795	-0.0225929	0.00513326	0.016821	0.0504729	-0.0634568	-0.00839078	0.101435	0.098479	0.0936038	0.114033	-0.0836528	-0.0851674	-0.122466
STM474_RS02510	STM474_0514		MFS transporter	0.129442	0.121849	0.0364954	0.0873088	0.00965373	0.115099	0.067922	-0.0543197	0.0734713	0.0585566	-0.0406827	-0.0475686	0.0172409	0.117888	0.114933	0.0989538	0.00311256	0.0203108	0.0328338	0.043423	-0.147016	0.00883326	-0.12045	-0.120296
STM474_RS02515	STM474_0515		bifunctional UDP-sugar hydrolase/5'-nucleotidase UshA	0.0312879	0.0486388	-0.0483276	0.0417592	0.0189717	0.0355253	-0.0224808	0.0362665	-0.0154316	0.0300794	0.0594828	-0.0364785	0.0114149	0.0448706	0.0252541	0.0712654	0.0354785	0.128043	0.0875671	0.0207842	-0.00442603	0.0680174	0.0585569	0.03789
STM474_RS02520	STM474_0516	ybaK	Cys-tRNA(Pro)/Cys-tRNA(Cys) deacylase YbaK	-0.167524	0.0654225	-0.0658845	-0.119731	-0.135258	-0.433549	-0.162474	-0.174314	-0.00253307	-0.029702	0.0542932	0.0408389	0.0271497	-0.235558	0.0388908	0.0370198	-0.069555	0.0376717	-0.0213891	0.035434	0.136282	0.0974209	0.0998323	0.173089
STM474_RS02525	STM474_0517		TraB/GumN family protein	-0.0160772	-0.0302352	0.09776	-0.0586454	-0.111623	0.00674958	-0.108797	-0.0479764	0.0170768	0.250245	0.0977665	0.105999	0.00477757	-0.00588079	0.0326283	0.0263544	-0.0167472	-0.0395012	-0.0618531	-0.104451	-0.167367	-0.214153	-0.0915197	-0.0339591
STM474_RS02530	STM474_0518		DUF1311 domain-containing protein	-0.116234	0.010191	0.201818	-0.0421004	-0.109423	-0.0600706	-0.284043	-0.154344	0.0776324	-0.0526159	0.0363454	-0.1102	-0.115412	-0.0886112	0.0688551	0.242801	0.036342	0.251921	0.244692	0.0985845	0.0352925	0.154637	0.0769102	-0.0442851
STM474_RS02535	STM474_0519	copA	copper-exporting P-type ATPase CopA	0.028226	0.119275	0.0361003	0.0794843	0.0675731	-0.0717959	-0.00639164	0.0938893	0.0379149	0.0880142	-0.0599804	0.0430176	0.0760443	0.0575279	0.0139771	-0.0866105	-0.0550859	0.11202	-0.0202666	-0.0260201	0.0468132	-0.091282	-0.00680817	0.0234439
STM474_RS02540	STM474_0520	cueR	Cu(I)-responsive transcriptional regulator	-0.0631377	0.100897	0.169386	0.0318156	0.0114572	-0.016231	-0.139935	0.205656	0.0319444	-0.291353	-0.19783	-0.265019	-0.0350317	-0.0877094	0.0663013	-0.225433	0.0733296	0.00383742	0.132537	0.0173913	0.158284	-0.114629	-0.216041	-0.215522
STM474_RS02545	STM474_0521		NfeD family protein	-0.130813	-0.214084	-0.00566076	0.0228009	0.0472537	-0.258349	0.00203189	-0.125197	-0.194674	-0.268075	-0.128055	0.0789598	0.242493	0.0624174	0.125523	-0.183839	-0.279554	0.150268	0.024378	-0.137003	-0.00834244	-0.243843	-0.267826	-0.455052
STM474_RS02550	STM474_0522		SPFH/Band 7/PHB domain protein	0.0444291	0.130197	0.0818099	0.0244761	-0.0393085	-0.0260789	0.00257411	-0.125499	0.0822897	0.144715	0.169861	0.100947	0.299813	0.0869745	-0.0837285	-0.121128	-0.15104	-0.169527	-0.14284	-0.0411407	0.0492796	-0.171686	-0.114525	-0.178417
STM474_RS02555	STM474_0523	fetA	iron ABC transporter ATP-binding protein FetA	-0.0333583	0.07308	-0.0568816	0.129592	-0.0158632	-0.0417362	-0.0760717	0.0159553	-0.0938233	-0.364047	-0.296748	-0.16407	-1.72019	0.0614793	-0.100072	-0.0254931	-0.0486735	0.0512823	-0.0805391	0.00352897	-0.378731	-0.342499	-0.407739	-0.0623268
STM474_RS02560	STM474_0524	fetB	iron export ABC transporter permease subunit FetB	-0.127115	-0.139852	-0.211596	-0.0850888	0.0181988	0.0916276	0.0333439	-0.0824587	-0.198798	-0.130927	-0.295577	-0.123045	-1.77907	-0.00456328	-0.00102522	0.0278242	0.0253054	0.0820509	0.0181782	0.0386248	-0.366619	0.0800517	-0.0596093	0.0332743
STM474_RS02565	STM474_0525	cnoX	chaperedoxin	-0.0306958	-0.0143017	0.0601107	0.0265103	-0.200326	-0.196145	-0.0185553	-0.0809092	-0.0235457	0.0324039	-0.00729409	-0.108623	-0.033376	-0.04995	-0.0621897	-0.0531197	0.0337746	0.151169	0.0210431	-0.495597	-0.29299	0.104504	-0.134739	0.141548
STM474_RS02570	STM474_0526		SDR family oxidoreductase	0.0693732	0.120378	-0.0016982	0.120916	-0.090375	0.124099	0.136377	0.111792	0.201939	0.258623	0.391114	0.223669	0.0177337	0.0895413	0.0726974	-0.0206598	-0.0320892	-0.0698044	0.156755	0.185012	0.094705	0.142697	0.00612378	-0.0927694
STM474_RS02575	STM474_0527	tesA	multifunctional acyl-CoA thioesterase I/protease I/lysophospholipase L1	-0.0142068	0.0658542	0.0231749	0.0953837	0.0344385	0.00402187	0.0480347	0.0705848	0.0640043	0.155628	-0.00308005	0.00615838	0.0372817	-0.0286109	0.114543	0.0922068	-0.0751782	-0.0598088	0.0376556	-0.0985809	0.0682465	0.109236	0.0516614	0.0941881
STM474_RS02580	STM474_0528		ABC transporter ATP-binding protein	-0.174074	-0.292551	-0.135611	-0.363145	-0.105027	-0.155778	0.0537936	0.119672	0.119325	-0.0176084	-0.0709601	-0.231482	0.130876	0.107218	0.158672	-0.215314	-0.279303	-0.199537	-0.193314	-0.197276	0.63898	0.559486	0.591054	0.732254
STM474_RS02585	STM474_0529		ABC transporter permease	-0.117401	-0.0364948	-0.00503527	-0.0162282	-0.00484569	0.0101457	0.0288966	-0.0139307	0.014251	0.0919131	0.0740831	0.0873625	-0.0640914	-0.0642133	-0.0129446	0.05723	0.0202568	0.00760246	0.0973909	0.0984947	-0.00241763	-0.0167384	-0.0529704	0.00146267
STM474_RS02590	STM474_0530		porin	0.0297454	-0.000921157	-0.0124043	0.0263603	0.00632279	-0.043302	0.0727832	-0.0637842	0.0283764	0.0562529	0.0109743	-0.00568895	0.0688756	0.00555211	0.0311589	-0.0249117	-0.0179044	-0.00584223	0.0227141	0.00149598	0.0760171	0.0857058	-0.0389723	0.115461
STM474_RS02595	STM474_0531		metal ABC transporter substrate-binding protein	-0.0609475	0.0340891	0.17777	-0.0871983	-0.127389	-0.0542168	0.0164068	-1.89617e-05	-0.182959	-0.0298169	-0.14065	-0.0628612	0.0205579	-0.251498	-0.0173598	-0.168125	-0.0154442	0.0456564	0.00209844	-0.0411216	-0.263066	-0.349474	-0.24987	-0.16136
STM474_RS02600	STM474_0532	sfbB	virulence-associated ABC transporter ATP-binding protein SfbB	-0.0595804	0.248117	-0.0540059	-0.0915038	-0.0289376	-0.069154	-0.127942	-0.0966478	-0.0467785	-0.0215346	0.0800591	0.0324911	-0.0598626	-0.0597306	-0.029301	-0.125942	-0.171413	-0.122366	-0.198102	-0.122946	0.0382629	-0.191522	-0.0298381	-0.066202
STM474_RS02605	STM474_0533		ABC transporter permease	0.0513367	-0.0037954	-0.0250537	-0.105153	0.0556506	-0.153676	0.0227177	0.0323944	-0.110718	-0.0081567	0.0193471	-0.0124081	0.0417285	0.0960235	0.0811113	-0.0132679	-0.12833	-0.0955469	-0.118875	-0.0697088	-0.078208	0.054354	-0.00508762	-0.0850369
STM474_RS02610	STM474_0534	mnmH	tRNA 2-selenouridine(34) synthase MnmH	-0.0627658	-0.0495081	-0.180477	-0.103078	-0.0930971	0.0552481	0.0554911	-0.00738781	-0.0454841	0.00684647	-0.0584564	-0.0916651	-0.0174212	-0.0333344	0.0960928	0.0482952	-0.0737981	-0.250717	-0.0590951	-0.00708484	-0.0638258	0.136934	-0.0461095	-0.106129
STM474_RS02615	STM474_0535	allS	HTH-type transcriptional activator AllS	-0.0898649	-0.0324615	-0.0259745	-0.0385569	-0.0730294	-0.0316894	-0.0634824	0.029116	0.106895	0.008037	0.0228932	0.0152172	-0.0565532	-0.0718931	0.0518225	-0.139829	-0.0893942	-0.132306	-0.0375834	-0.0463313	-0.118429	-0.168254	-0.181652	0.00617415
STM474_RS02620	STM474_0536	allA	ureidoglycolate lyase	-0.0644586	-0.11301	-0.0794387	-0.0569892	-0.0694556	-0.00396681	0.0554974	0.0830651	-0.108573	-0.148758	-0.210376	-0.105966	-0.100604	-0.12386	0.0182265	0.197386	0.100769	-0.0774051	-0.0508802	0.0110012	-0.157101	-0.184235	-0.0652264	-0.242642
STM474_RS02625	STM474_0537	allR	HTH-type transcriptional repressor AllR	-0.0472579	-0.073749	-0.038923	-0.0769493	-0.0879703	0.041937	-0.0180476	-0.0658793	-0.0951875	-0.106811	0.152633	-0.0456681	0.0100224	0.0464293	-0.00687516	0.0063349	-0.116323	0.153461	0.120772	0.0995596	0.044678	-0.193779	-0.0164677	-0.271741
STM474_RS02630	STM474_0538	gcl	glyoxylate carboligase	0.0282766	0.0578165	0.066121	0.0398933	-0.0845349	-0.0655197	-0.0163822	0.0133255	-0.0492744	0.00393642	0.0191936	0.0448969	-0.015567	-0.0794	-0.0217166	-0.0476203	-0.0998082	-0.0295386	-0.0381268	0.0584933	-0.0755294	-0.0545828	0.00508829	0.00255405
STM474_RS02635	STM474_0539	hyi	hydroxypyruvate isomerase	-0.0672767	0.0490365	0.0934273	-0.0047946	-0.0443095	-0.115167	-0.0466429	-0.0987933	0.0726769	0.0913952	0.0360248	0.0508883	0.0395976	-0.0674099	0.0566043	-0.017868	0.032843	0.0604297	0.0268805	0.0325924	0.0213028	0.0635204	0.0111685	0.0259205
STM474_RS02640	STM474_0540	glxR	2-hydroxy-3-oxopropionate reductase	-0.305307	-0.296103	-0.402424	-0.279161	0.0244704	-0.0267846	0.178585	-0.160905	0.425718	0.0311326	0.13703	0.270775	0.0969956	0.0192425	0.031259	-0.209538	0.115	-0.00141493	-0.0903415	-0.0615983	0.00415277	-0.0642315	0.00270631	0.0330422
STM474_RS02645	STM474_0541		MFS transporter	-0.0537348	0.0589851	0.0264751	-0.0304512	0.0205718	-0.15495	-0.123296	-0.00106474	0.0546073	0.0232565	0.136091	0.118733	0.0390657	0.0198355	-0.0120478	-0.0150612	-0.00353152	-0.00151597	0.0237858	0.0128816	0.0724765	-0.0774056	-0.107245	0.0205981
STM474_RS02650	STM474_0543		putative allantoin permease	0.0385304	0.133149	0.0634509	0.0569338	0.0080665	-0.17374	-0.0257314	-0.376157	-0.0471317	-0.0234102	-0.212566	-0.344599	0.164775	0.132962	0.137805	-0.181365	0.0786725	-0.05423	0.00487433	0.0491453	-0.0391356	-0.0310757	0.00688972	-0.19778
STM474_RS02655	STM474_0544	allB	allantoinase AllB	-0.0765609	-0.127885	-0.00680332	-0.0652511	0.00544063	-0.0235376	0.0724382	-0.0445721	0.00586678	0.0569753	0.0396719	0.0438568	0.00268897	-0.0643314	-0.0246104	-0.0431578	0.0322181	0.0101265	-0.0329969	-0.00862768	-0.125837	0.0778303	-0.114855	0.0398462
STM474_RS02660	STM474_0545		uracil/xanthine transporter	-0.0523543	0.00834466	0.0148246	-0.118735	0.0581809	0.153559	0.106275	0.0768899	-0.0346091	0.0288262	0.0262276	-0.0185868	0.0450151	-0.0170877	-0.0657481	0.0408866	-0.0417446	-0.0227066	-0.000930442	-0.00842956	-0.102561	-0.145244	-0.194919	-0.311533
STM474_RS02665	STM474_0546	glxK	glycerate 3-kinase	-0.185688	0.00963749	-0.0697039	0.00121231	-0.0751274	-0.138807	-0.112907	-0.0991761	0.205533	-0.051316	0.0148301	0.0529228	0.0106131	-0.0907909	-0.116575	0.0694735	-0.0967527	0.0772499	-0.0388833	0.039936	-0.100558	-0.0667968	-0.238407	0.0359497
STM474_RS02670	STM474_0547	allE	(S)-ureidoglycine aminohydrolase	-0.046741	0.0329391	0.013553	-0.0629951	-0.149163	-0.0745959	-0.0765213	-0.062267	0.0219075	0.0886151	0.165708	0.102722	0.0623016	0.10846	0.114649	0.0341267	0.0940279	-0.0134347	0.00266531	0.0979729	0.108713	0.131015	-0.0208742	0.0469157
STM474_RS02675	STM474_0548	allC	allantoate deiminase	-0.0426385	0.00505445	-0.0589868	-0.0106149	-0.00126339	-0.104853	0.0283829	-0.0847246	-0.0221487	0.143746	0.0616953	0.0479535	-0.0430764	0.0227479	-0.101929	-0.0262512	-0.176724	-0.0378877	-0.0367671	-0.0488824	-0.154579	-0.172446	0.0036157	-0.115611
STM474_RS02680	STM474_0549	allD	ureidoglycolate dehydrogenase	0.0757836	0.129015	0.000447326	-0.00419259	-0.158216	-0.151646	-0.0914043	-0.167672	-0.120763	-0.148376	0.0361692	-0.155301	-0.179544	-0.166226	-0.102738	0.068975	0.0779012	0.0433969	-0.0318075	-0.0424319	0.120921	0.0428812	-0.0139425	0.069128
STM474_RS02685	STM474_0550		acyl-CoA synthetase FdrA	0.0982843	0.0506444	0.0524185	0.0673828	-0.00227535	0.0364148	-0.00854037	0.0856978	0.00436605	0.0217248	0.083538	0.010008	-0.0648955	0.0401108	-0.0142852	0.0346213	-0.0900626	-0.00335936	-0.054267	0.050247	-0.0551816	-0.109337	-0.291794	-0.112349
STM474_RS02690	STM474_0551		DUF1116 domain-containing protein	0.106834	0.0849957	-0.0683181	0.0458312	0.162104	0.154567	0.0937289	0.23091	0.121312	0.197795	0.0856767	0.122145	0.0211159	0.121914	0.110114	-0.0545685	-0.0919105	0.0386845	-0.0735271	0.0777025	0.156004	0.0746375	0.058649	-0.184254
STM474_RS02695	STM474_0552		DUF2877 domain-containing protein	0.0624109	0.0558095	-0.0564223	0.0710858	-0.0393254	0.0502296	0.033016	-0.0020657	-0.15677	-0.131137	-0.0289338	-0.0574743	-0.0735895	0.0677479	0.0323945	0.138593	-0.0636273	0.0282787	0.0805163	0.0851734	0.0235378	0.0249043	0.00465682	0.00968401
STM474_RS02700	STM474_0553		carbamate kinase	-0.0103647	-0.0338888	-0.058416	-0.0621499	0.0441188	0.0740081	0.0389954	0.103259	-0.0693864	-0.0590327	-0.0396641	-0.00565968	0.00772123	0.0102254	0.0193303	0.0442242	0.102996	0.0477754	-0.0135689	0.122388	-0.119876	-0.0204005	0.0245407	0.0383382
STM474_RS02705	STM474_0554	purK	5-(carboxyamino)imidazole ribonucleotide synthase	-4.2936	-2.84562	-2.20209	-3.41479	-0.578764	-0.226331	-0.346562	-0.0630591	0.0110448	0.271152	-0.0114688	-0.154756	-3.28487	-2.95783	-3.05032	-0.177969	-0.0576162	-0.282019	-3.65164	-4.15952	-0.0220721	-0.454955	-0.147151	-0.0519273
STM474_RS02710	STM474_0555	purE	5-(carboxyamino)imidazole ribonucleotide mutase	-3.421	-2.79735	-1.63894	-3.54897	-0.553818	-0.335852	-0.484065	0.199079	-0.236993	-0.102847	-0.53747	-0.225946	-2.70641	-3.10032	-2.5616	0.169183	0.00996125	-0.402411	-4.25191	-2.5804	-0.112489	-0.157227	-0.0599117	-0.111188
STM474_RS02730	STM474_0559		DUF2145 domain-containing protein	-0.0474506	-0.0168812	-0.0518808	-0.0240824	-0.0218597	-0.0678687	-0.0819587	-0.0681881	0.0197317	0.00949439	-0.072686	0.0849741	-0.103315	0.0269129	0.0929415	-0.090068	0.0648132	0.0565548	-0.017105	-0.090522	-0.0883333	-0.073213	-0.126679	-0.0566114
STM474_RS02735	STM474_0560		STM0539 family protein	0.0447297	0.139035	-0.00236902	0.2023	0.0144009	-0.0194075	0.0526518	0.0848437	0.0806804	0.0193619	0.235092	0.0893664	0.0122066	0.130137	0.0492264	0.0961348	-0.0798769	0.0222097	0.129216	0.212466	-0.0231013	-0.129136	0.144033	-0.0828658
STM474_RS02740	STM474_0561		metal-dependent hydrolase	-0.14044	0.347393	-0.018547	-0.0422933	0.0892115	0.0854606	0.0944807	0.0220707	0.0867088	0.0995238	0.283768	0.171026	-0.045947	0.0369774	0.0201231	0.222101	0.241585	0.269208	0.000424302	0.0308632	-0.126725	0.115142	0.0321281	-0.240868
STM474_RS02755	STM474_0564	fimA	type 1 fimbrial protein subunit FimA	0.0252755	0.0265893	0.0268894	0.0379392	-0.0850053	-0.0599818	-0.0425038	-0.466318	0.0663903	0.182508	0.176503	0.0822841	0.0327327	0.0900933	-0.0156676	-0.291296	0.0622773	-0.110474	-0.0487669	0.0480889	-0.0855901	0.0856993	-0.00467288	0.0149638
STM474_RS02760	STM474_0565	fimI	type 1 fimbrial protein subunit FimI	0.276934	0.098878	0.252915	0.164078	-0.0388056	-0.0334948	0.307861	-0.11978	0.0130658	-0.0509979	-0.0287449	-0.228714	-0.0377675	0.0599095	-0.00530789	-0.0189854	0.0131281	0.168963	0.218283	0.0664709	-0.127433	-0.0645986	0.0361355	-0.388819
STM474_RS02765	STM474_0566	fimC	type 1 fimbria chaperone FimC	-0.0647333	-0.0745314	0.0170669	-0.0613701	0.033995	0.0218528	0.0877548	-0.407884	0.0340319	0.10991	-0.0296565	-0.0307054	-0.203618	-0.0617662	-0.0550338	-0.315002	-0.0768664	-0.149486	0.054059	0.112376	-0.0425014	0.055215	-0.110025	-0.163513
STM474_RS02770	STM474_0567		fimbrial biogenesis usher protein	0.00578752	-0.00378907	0.022449	0.00785301	0.00786056	0.000272903	0.0502812	-0.261546	-0.0491698	0.0586307	0.0310783	-0.0232329	-0.032452	-0.0135829	-0.0241806	-0.206062	0.00571596	0.00821984	-0.00417743	0.0376447	-0.0871106	-0.0478989	-0.0665618	-0.0387105
STM474_RS02775	STM474_0568	fimH	type 1 fimbria D-mannose specific adhesin FimH	-0.00945228	0.0524365	0.0664969	-0.00892316	-0.00290813	-0.0508354	-0.0111655	-0.260877	-0.020116	0.04851	0.0385528	-0.0716544	-0.0456245	-0.0238664	-0.0310725	-0.287099	-0.0578927	-0.00934679	-0.0692245	0.0094573	0.0667887	0.0476842	0.0353471	0.183956
STM474_RS02780	STM474_0569	sfmF	fimbria assembly protein	-0.064008	-0.0879827	-0.00826387	0.162113	0.0320766	0.328461	0.0774783	-0.252817	0.215951	0.0233981	0.190547	0.213018	0.183971	0.0665783	-0.0245073	0.17896	0.0920124	-0.116688	0.351089	0.220848	-0.115841	-0.0719692	-0.062782	-0.173719
STM474_RS02785	STM474_0570	fimZ	fimbria biosynthesis transcriptional regulator FimZ	0.297158	-0.0723917	0.149359	-0.0931209	0.295907	0.234434	0.60936	-0.209321	-0.0766206	-0.100517	0.0290101	0.250127	0.0727382	0.0943003	-0.0160186	-0.339355	-0.15452	-0.204653	-0.217966	-0.144328	-0.0331962	-0.152549	-0.14961	-0.0178647
STM474_RS02790	STM474_0571	fimY	fimbria biosynthesis regulator FimY	-0.043807	0.0874666	0.120943	0.0246157	0.0435775	0.0178339	-0.0199886	-0.433987	-0.00105603	-0.11601	0.00948999	-0.124299	0.114398	-0.105712	-0.0942191	-0.344369	-0.136189	-0.0283948	-0.167777	-0.0396935	-0.0191604	0.0643893	0.0280657	0.126227
STM474_RS02795	STM474_0572		diguanylate cyclase	0.159622	0.367442	0.0114386	0.107113	0.0617968	0.0468613	0.207438	-0.0104156	-0.0270638	-0.343358	-0.200729	-0.303011	-0.229344	-0.00966182	0.00576115	0.2046	0.206044	0.605857	0.256086	0.352034	0.325906	0.290214	0.282124	0.443165
STM474_RS02800	STM474_0573	fimW	fimbria biosynthesis transcriptional regulator FimW	0.0595534	-0.0800131	-0.025003	-0.0285657	0.117714	-0.0338665	0.0921981	0.793528	0.123331	0.0724486	0.0352971	-0.0321974	-0.0652735	-0.0498689	0.0439133	0.407527	0.0141322	0.460559	0.168829	0.0511864	0.218288	-0.119296	0.240232	-0.0899391
STM474_RS02815	STM474_0576		DUF6056 family protein	-0.07654	-0.105378	-0.0589798	-0.15501	-0.0435304	-0.0186734	0.00836682	-0.121624	0.11779	0.0281068	0.0758819	0.12223	0.106959	0.174094	-0.0453319	0.339239	0.103075	0.198201	0.0572949	0.13521	-0.0181909	-0.00739254	0.179502	0.0758874
STM474_RS02820	STM474_0577		glycosyltransferase family 2 protein	0.0143145	-0.0798961	-0.113959	-0.0257596	0.0344711	0.027018	0.0997342	0.0440917	-0.0933904	0.0482039	-0.0526951	-0.148407	-0.0904757	0.0971773	0.0397983	0.310797	0.185725	0.326317	0.292718	0.30484	0.0527567	-0.0331333	0.0106455	-0.0765484
STM474_RS02825	STM474_0578		GtrA family protein	0.0330372	0.0934832	0.0179085	0.0735342	0.0197672	0.0804821	0.112991	0.0299889	0.150021	-0.0398137	0.0753486	0.0393855	-0.0983073	-0.0229115	0.00248001	-0.019374	-0.133818	0.0210509	0.0342742	0.0612048	-0.0029814	-0.0438424	-0.116578	-0.281437
STM474_RS02835	STM474_0581		GHKL domain-containing protein	0.0569363	0.0113906	-0.0393075	0.0460329	0.0497805	-0.00211139	-0.0637089	0.0518979	0.0112656	0.170476	0.00709649	0.0226768	0.156932	0.0312869	0.0585306	0.14455	0.109855	0.165711	0.0148105	0.0331342	-0.0398011	-0.0328868	0.171157	0.116336
STM474_RS02840	STM474_0582		efflux RND transporter permease subunit	-0.036125	-0.12979	-0.273357	-0.104073	-0.170939	-0.281056	-0.246085	-0.443556	0.0645333	-0.149875	0.106102	-0.309785	-0.0329129	-0.256341	0.0558311	-0.408494	0.113611	-0.116199	-0.00458583	-0.0862833	0.367481	0.133369	0.281962	0.317511
STM474_RS02845	STM474_0583		reactive chlorine-specific transcriptional regulator RclR	0.00327457	0.0332116	0.0638357	0.0297336	0.107979	0.144941	0.0878987	0.0862142	0.0261524	0.0137277	-0.0538863	0.04382	0.0850559	-0.0737112	0.0718354	-0.0288772	-0.031925	0.0422358	0.0943844	0.0618832	-0.0331903	-0.136324	0.14154	-0.0646683
STM474_RS02850	STM474_0584		reactive chlorine resistance oxidoreductase RclA	-0.111025	-0.0726126	-0.0836363	-0.0749671	0.00927479	0.0425545	0.0416992	-0.11999	-0.0200529	-0.062412	-0.0659733	-0.0333997	0.108291	0.0920294	0.088773	-0.178047	-0.0999504	-0.0818725	-0.0566732	0.000488306	-0.116831	-0.02942	0.117531	0.052943
STM474_RS02860	STM474_0586		reactive chlorine resistance membrane protein RclC	0.156066	0.0981852	0.0042137	0.00682093	0.0805659	0.224823	0.119211	0.0721357	-0.0163033	-0.051799	-0.0117577	0.00989339	0.161331	0.069902	0.0540309	-0.00731907	-0.0264484	-0.0111564	0.0357883	0.0139067	0.112997	-0.0592112	0.132658	0.133616
STM474_RS02865	STM474_0587		DNA repair ATPase	-0.0984424	-0.10809	-0.076122	-0.117215	-0.0104717	0.0159344	-0.24623	-0.0965259	-0.0632482	-0.55232	-0.064239	0.0913405	-0.14357	-0.0681222	0.0780337	-0.0880835	-0.187352	-0.0929932	-0.0703781	-0.0238672	0.202098	0.182174	0.210931	0.136399
STM474_RS02870	STM474_0588	pheP	phenylalanine transporter	0.025966	-0.00674877	-0.147542	0.0323904	-0.03031	-0.0599888	0.0375166	-0.0639606	0.0601749	0.177355	0.0462717	0.00713944	-0.135512	0.0847794	-0.00906177	0.00316859	-0.0295212	-0.0610638	-0.00556869	-0.0383911	-0.147989	0.029986	-0.0225825	0.0425345
STM474_RS02875	STM474_0589		mechanosensitive ion channel family protein	-0.0173636	-0.0268959	-0.0379318	-0.00697332	-0.0223395	0.00501357	-0.0859782	-0.00909974	-0.00981945	-0.575084	-0.95945	-0.0966998	0.00449094	0.056339	0.0912707	-0.0019832	0.0352098	-0.0215458	0.14146	0.0749505	-0.319623	-0.158144	-0.0953235	-0.0410931
STM474_RS02880	STM474_0590		autotransporter domain-containing esterase	-0.0367299	-0.0280402	-0.0199133	-0.092571	0.0185161	0.00928762	-0.0143331	-0.00447172	-0.0648323	-0.023989	-0.0352067	-0.0776835	-0.0296918	-0.00172581	0.00104243	-0.0715021	-0.0357303	0.014047	-0.0611043	-0.0364253	0.0500341	-0.000550511	0.00957084	0.0107428
STM474_RS02885	STM474_0591		sigma-54-dependent transcriptional regulator	-0.0203436	-0.009639	-0.0375046	0.00440922	-0.0357935	-0.0356221	0.0470532	-0.0939214	-0.0397741	0.0125911	-0.0271297	0.0412358	-0.112366	0.00634971	0.0602056	0.0657829	0.0545438	0.10862	0.112079	0.0716246	0.0796354	-0.00188833	0.0249496	0.034215
STM474_RS02890	STM474_0592		SIS domain-containing protein	0.0319201	-0.0174312	0.00905775	0.092104	-0.0381682	0.0518492	0.00488117	-0.0416086	0.0152222	-0.0724495	0.0392304	0.0569778	0.000290349	0.0443084	-0.0119258	0.0528577	-0.0529872	0.019729	0.038491	0.00220256	0.0307354	-0.0138658	0.072507	-0.0592152
STM474_RS02895	STM474_0593		SIS domain-containing protein	0.0115607	0.0158252	-0.0832799	-0.0181993	0.0967845	0.0984215	0.103653	-0.0461524	-0.0852936	-0.0902256	0.00266744	-0.011901	0.00338288	-0.105567	0.0102215	0.0309074	-0.0133317	0.0692095	0.0215053	0.0204761	0.125727	0.172358	-0.00621979	0.184044
STM474_RS02900	STM474_0594		PTS system mannose/fructose/sorbose family transporter subunit IID	0.0227328	-0.0143212	0.0581918	0.0274372	-0.0738217	-0.0126216	0.0306375	0.0244144	-0.0261928	0.0168959	-0.0835658	-0.00567471	0.135219	0.197395	0.0314919	0.00460636	-0.0791815	0.0063789	0.0172379	-0.0461831	0.00231863	0.0030404	0.00349042	-0.0635544
STM474_RS02905	STM474_0595		PTS mannose/fructose/sorbose/N-acetylgalactosamine transporter subunit IIC	-0.0186101	0.0709171	-0.0145777	-0.0347158	0.0337335	-0.0286786	0.00452798	-0.0700177	-0.0734536	-0.0941739	0.0259621	-0.0172635	-0.0681533	-0.097493	0.00746128	0.0467906	-0.00526496	-0.0804669	-0.0184858	0.0295282	-0.087011	-0.180987	-0.0416673	0.0537207
STM474_RS02910	STM474_0596		PTS system mannose/fructose/N-acetylgalactosamine-transporter subunit IIB	0.0395422	0.014794	0.072287	0.0878879	-0.0398372	-0.082791	-0.0365339	-0.0553498	0.061389	-0.109301	-0.0121417	-0.000631453	0.124637	-0.0394171	0.0280902	-0.0962374	-0.05384	-0.053253	-0.0180411	-0.101658	-0.0697466	0.132118	-0.0677428	0.0927484
STM474_RS02915	STM474_0597		PTS sugar transporter subunit IIA	-0.018816	-0.108473	-0.0553642	-0.186306	0.0149533	-0.226411	-0.161085	-0.193933	0.0203166	0.0353567	0.126072	-0.0183678	-0.0195194	0.0437395	0.0161291	-0.202017	0.0025613	-0.00793607	0.108688	0.0199534	-0.237669	-0.201477	-0.186171	-0.0734683
STM474_RS02920	STM474_0598	nfsB	oxygen-insensitive NAD(P)H nitroreductase	-0.0423191	-0.101132	0.0593678	-0.0384045	0.100612	0.124428	0.0920344	0.106029	-0.160147	-0.223219	-0.0397039	-0.0946178	-0.206751	-0.00486751	-0.0720608	-0.0417762	-0.205772	-0.130653	-0.215636	-0.0661187	-0.060822	-0.0213909	0.000852033	-0.037903
STM474_RS02925	STM474_0599		MmcQ/YjbR family DNA-binding protein	-0.0721337	-0.0727899	-0.0128913	-0.0265139	-0.130481	-0.0832387	-0.0341929	-0.255083	0.127749	0.142229	0.32103	0.139374	0.105775	0.0482772	0.0602975	0.0830554	0.0157263	0.144788	0.0132249	0.153765	-0.0959055	0.226414	-0.0150626	0.141899
STM474_RS02930	STM474_0600		TetR/AcrR family transcriptional regulator	-0.0945064	-0.0605845	0.146427	-0.0511167	-0.0104703	0.458766	-0.137739	-0.00439904	0.00359435	3.12339	3.18549	3.21363	0.193183	0.336139	0.0979068	-0.223402	-0.278952	-0.449345	0.0960088	-0.148729	-0.462483	3.54469	0.830403	0.0334575
STM474_RS02935	STM474_0601		RamA family antibiotic efflux transcriptional regulator	0.144939	0.108739	0.0393328	0.0333221	-0.0521825	-0.350171	0.0678678	0.00761379	-0.0250462	-0.4704	-2.08063	-1.24849	-0.101395	-0.00108159	0.075784	0.0515733	-0.187787	-0.118219	-0.0553333	-0.0284444	-0.276938	-0.374889	-0.340898	-0.167128
STM474_RS02940	STM474_0602		DUF1158 family protein	-0.197115	-0.170392	-0.341738	-0.399703	-0.0421995	-0.316933	-0.169726	-0.107133	-0.0501846	0.207648	-0.101296	-0.361392	0.0369871	-0.353415	-0.207578	0.000350635	-0.301624	-0.404645	0.00811337	0.163384	0.585094	0.870422	0.639506	0.512884
STM474_RS02945	STM474_0603		glutamate--cysteine ligase	-0.167828	-0.0374667	-0.108297	-0.0736011	-0.116936	-0.137254	-0.0675934	-0.101951	0.0270465	0.00614604	-0.047982	-0.0429426	-0.121609	-0.168813	-0.0208269	-0.0726968	-0.067075	0.102879	0.0419701	-0.095927	-0.0555537	0.256764	-0.0729164	-0.0885661
STM474_RS02950	STM474_0604	entD	enterobactin synthase subunit EntD	-0.130101	-0.128703	-0.100577	-0.104026	0.00517861	0.0201027	0.0856825	-0.155128	-0.0483464	0.0153671	-0.123341	-0.0930983	0.00700106	0.0333121	0.0552707	-7.12296e-05	0.0689291	0.0492098	-0.0314177	0.00391217	-0.0490485	-0.158858	-0.256039	-0.0416085
STM474_RS02955	STM474_0605		TonB-dependent siderophore receptor	0.0429597	0.00278065	-0.00559773	-0.0750924	0.000596899	-0.460514	0.00162765	-0.0639087	-0.122838	-0.0814032	-0.00878862	-0.0622599	-0.0109976	-0.00292528	0.0479492	-0.0312063	-0.0323231	0.103376	-0.344383	-0.255037	0.0402099	-0.0232079	-0.210323	0.0054791
STM474_RS02960	STM474_0606	fes	enterochelin esterase	0.0331599	-0.0326744	-0.0461559	0.0525825	-0.0664478	-0.197379	-0.122616	0.299587	0.0483245	-0.0143151	-0.00627295	0.135736	-0.346503	-0.234587	-0.183651	-0.0340364	-0.0341016	0.031698	-0.134795	-0.161428	-0.123155	0.0533554	0.322589	0.0107304
STM474_RS02965	STM474_0607		MbtH family protein	0.253923	-0.0731151	0.394212	0.186885	-0.021325	-0.142149	-0.448031	-0.185161	-0.130887	0.387138	-0.0380458	0.267769	-0.0679573	-0.0301009	-0.240459	0.284342	-0.0528663	-0.312719	-0.119001	0.0662762	0.245088	0.40528	0.20245	0.530968
STM474_RS02970	STM474_0608	entF	enterobactin non-ribosomal peptide synthetase EntF	-0.0120553	0.0618428	-0.00912514	-0.0537951	-0.0127266	-0.0171029	0.00282207	0.0404819	0.00601629	-0.025031	0.0285838	0.114841	-0.0226797	-0.00537921	0.0874924	-0.0268155	0.0127951	-0.0742751	-0.001537	-0.0204593	0.136251	0.0599512	0.0138115	-0.0225813
STM474_RS02975	STM474_0609	fepE	LPS O-antigen length regulator	0.0909313	0.138771	-0.0181874	0.0953555	0.0149516	0.0208392	0.0717756	0.0984546	0.1606	-0.237643	-0.145718	0.245179	-0.0647656	-0.13028	-0.00690811	0.115699	0.127082	0.166281	0.130054	0.183821	-0.053635	-0.171937	-0.143073	-0.11884
STM474_RS02995	STM474_0613	entS	enterobactin transporter EntS	-0.0771459	-0.0889511	-0.0497657	-0.0374654	-0.0432855	-0.369978	-0.010668	0.0808031	-0.00881893	0.0685728	0.00225575	-0.0166212	0.0561166	0.0563203	0.00824056	-0.0617334	0.0156379	0.0277098	-0.0652759	-0.11113	-0.00962433	-0.0217458	0.013307	0.100965
STM474_RS03005	STM474_0615	entC	isochorismate synthase EntC	-0.0323009	-0.0404354	-0.0992154	-0.274512	-0.237155	-0.300689	-0.242954	-0.102029	-0.320207	-0.00789464	-0.214168	-0.136925	-0.245417	-0.00598377	-0.0644364	-0.391528	-0.25112	-0.211894	-0.415029	-0.307953	-0.410416	-0.148128	-0.0930301	-0.266577
STM474_RS03010	STM474_0616	entE	(2,3-dihydroxybenzoyl)adenylate synthase EntE	-7.10826e-06	-0.0455528	-0.046746	-0.259287	-0.0209022	-0.253371	0.000428706	-0.0447024	-0.0240745	0.021813	-0.183812	-0.00212879	0.0104412	-0.0404784	0.0167107	-0.0438568	-0.0965862	0.011041	-0.209311	-0.122942	-0.0126769	-0.107559	-0.0718884	-0.00851672
STM474_RS03015	STM474_0617		isochorismatase	-0.0837249	-0.0591072	-0.0746158	-0.282356	-0.110009	-0.206828	0.0879947	-0.0380372	0.0284997	0.196446	0.035771	-0.0179197	-0.0390602	-0.213816	-0.028754	-0.106238	-0.174217	-0.130924	-0.265421	-0.171027	0.0626279	-0.0971257	-0.113432	-0.0285525
STM474_RS03020	STM474_0618	entA	2,3-dihydro-2,3-dihydroxybenzoate dehydrogenase EntA	0.0268762	-0.142991	-0.158635	-0.199817	-0.0478445	-0.0712956	0.105188	0.0258904	0.223541	0.286979	0.235296	0.20755	-0.0570688	0.192359	0.162004	0.150589	-0.0252018	0.00538419	-0.0820601	0.020429	-0.22978	-0.0841737	-0.0678862	-0.0817204
STM474_RS03025	STM474_0619	entH	proofreading thioesterase EntH	-0.174741	-0.276567	-0.146034	0.0253234	0.136151	0.182325	-0.152985	-0.255703	-0.179101	0.178341	-0.072767	-0.0349698	0.0812648	-0.0985365	0.128417	-0.184962	-0.21014	-0.207276	-0.187805	-0.0941123	-0.371436	-0.426549	-0.32831	-0.35551
STM474_RS03030	STM474_0620	cstA	carbon starvation protein CstA	-0.0216386	0.0446684	0.00618	-0.0343982	0.0625463	-0.0373292	0.0693357	0.0734318	0.0408872	0.0214761	0.0170276	0.0848562	0.0578307	0.0574463	0.0716635	-0.0337595	-0.00508156	0.0576737	0.0299016	0.0208392	-0.00254428	-0.0457128	0.00118496	0.0892731
STM474_RS03035	STM474_0621		YbdD/YjiX family protein	0.0764708	0.0694257	0.0044777	0.00392029	0.075363	-0.0609568	0.0812911	0.227184	0.0201437	-0.0725094	-0.109933	-0.187804	0.0412116	-0.0231441	-0.0183281	-0.0632233	0.220749	0.121758	0.172834	0.304633	0.0250155	-0.0340109	-0.0158062	-0.0423379
STM474_RS03040	STM474_0622		oxidoreductase	-0.0672253	-0.132814	-0.0164591	-0.106141	-0.0248744	-0.0388357	-0.0785269	0.087842	-0.198742	0.150719	-0.124512	-0.270284	-0.0366899	-0.147304	-0.113684	0.0124071	-0.0324523	-0.000920979	0.0312365	-0.0174256	-0.0593128	0.179706	-0.341364	0.250114
STM474_RS03045	STM474_0623		pyridoxal phosphate-dependent aminotransferase	0.0181416	0.154626	0.0712662	-0.0407081	-0.0359707	0.0737783	0.122578	-0.00311773	0.0313743	0.000959817	0.027673	-0.0363551	0.00812422	-0.0658248	0.00858624	0.0514937	-0.00756229	0.00680486	0.0186982	0.0376242	-0.0320608	-0.0705613	-0.118547	-0.101588
STM474_RS03050	STM474_0624		ParB/RepB/Spo0J family partition protein	-0.0651332	-0.0366907	-0.0463369	-0.110814	0.0176865	0.0137192	0.0727098	-0.106734	-0.038689	-0.129227	0.0127129	-0.080376	0.064848	-0.00783233	-0.0266874	-0.0832763	-0.0687365	-0.00882969	0.00376397	-0.0618756	0.0721318	0.0950717	0.00217884	0.150564
STM474_RS03055	STM474_0625		phosphoadenosine phosphosulfate reductase	-0.0343542	-0.0144242	-0.0239989	0.0238169	-0.028942	-0.0569417	-0.0536228	-0.0404063	-0.0731576	0.119875	0.0483924	0.0144255	0.00863137	0.0787728	0.00861189	0.0954045	0.0688575	0.134167	0.061672	0.0569805	-0.100087	0.0663103	0.00967982	-0.131314
STM474_RS03060	STM474_0626		LysR family transcriptional regulator	0.0845801	0.0257238	0.202317	0.0636167	0.0074716	-0.0146331	0.108483	-0.0380946	-0.00569749	-0.0499165	0.142501	0.00894776	0.0876655	0.181798	0.215147	0.136831	0.190667	0.192322	0.127999	0.285754	0.0982496	-0.136211	-0.0729405	-0.232041
STM474_RS03065	STM474_0627	dsbG	thiol:disulfide interchange protein DsbG	0.0357523	0.020739	0.0715976	0.082734	-0.02491	-0.0920079	-0.0962749	-0.0801828	-0.101754	-0.118129	-0.0756974	-0.0695146	-0.0234885	-0.0128092	0.111822	0.126058	-0.0144601	0.0752385	0.111989	0.0796259	0.0284646	0.021515	0.0149371	0.109992
STM474_RS03070	STM474_0628	ahpC	alkyl hydroperoxide reductase subunit C	-0.00414457	0.00340056	0.0278928	-0.00312709	-0.270123	-0.0368167	-0.137701	-0.00783198	-0.196165	-0.271685	-0.223756	-0.536191	0.0145681	0.0290338	0.0583889	0.136677	0.0126575	-0.104299	0.0547171	-0.0317106	0.0403295	0.182766	0.0775126	-0.222979
STM474_RS03075	STM474_0629	ahpF	alkyl hydroperoxide reductase subunit F	0.0977501	-0.0343268	0.0680516	0.0215911	-0.088819	-0.0665583	-0.0438912	-0.0093913	-0.052333	0.0386201	-0.061421	-0.0705877	0.082549	0.0199227	0.00732691	0.0509941	-0.0496025	0.0276303	0.0916833	0.0296247	-0.0118534	0.0072513	0.0324388	0.0315521
STM474_RS03080	STM474_0630		molecular chaperone	0.0391502	-0.229688	-0.169348	-0.173963	0.206657	0.0463625	-0.043629	0.493859	0.0739233	-0.279557	0.0389076	0.272108	-0.052402	-0.269469	-0.26119	0.184274	0.0363152	0.117914	0.0815528	0.0684637	-0.576574	0.233001	0.305891	-0.0126566
STM474_RS03085	STM474_0631		molybdopterin-dependent oxidoreductase	-0.0210629	0.0127496	0.0393046	0.0086856	-0.00935404	-0.0133736	-0.0234475	-0.0314818	-0.00776979	-0.0087995	-0.0676432	-0.0030323	0.00673097	-0.0509305	0.00798643	-0.000430654	0.0061373	0.0453489	0.00244279	0.0334439	0.0605531	-0.0206495	0.0394361	0.020162
STM474_RS03090	STM474_0632		4Fe-4S dicluster domain-containing protein	-0.0203955	0.0343745	-0.0119266	0.0562696	0.0605537	0.108537	0.0844894	-0.0970329	0.0483453	-0.0772518	-0.025454	-0.0594619	-0.0706464	0.0667279	0.0444003	-0.0154368	-0.12745	0.0344228	-0.0405215	0.013554	-0.122528	-0.087915	-0.0155078	-0.21008
STM474_RS03095	STM474_0633		dimethyl sulfoxide reductase anchor subunit family protein	0.060999	0.0263643	0.110506	0.0129601	-0.0728653	0.00328036	0.00615864	-0.0216141	-0.00577702	0.021237	-0.143721	0.107521	-0.0174483	0.015521	-0.107561	-0.162338	-0.145601	-0.0644643	-0.0975547	-0.0475414	0.171815	0.172568	0.0828896	0.0292432
STM474_RS03100	STM474_0634	uspG	universal stress protein UspG	-0.391939	-0.203005	-0.695821	-0.0465012	-0.708214	-0.167294	-0.114507	0.0635915	0.0990588	2.01865	1.05642	-0.603682	-0.680588	-1.09307	0.22795	0.529457	-0.594807	-0.22949	-0.0530474	-1.17638	0.0576972	1.71735	0.0750971	-0.127419
STM474_RS03105	STM474_0636		glutathione-dependent formaldehyde dehydrogenase	-0.0689397	-0.0653262	-0.0649033	-0.0385047	0.0507123	0.0382327	0.0418709	0.0532687	0.0776406	-0.0363974	0.0741099	0.0133388	0.0382157	-0.11668	0.00671953	0.00904534	-0.0151402	-0.086572	-0.0241137	0.0128025	-0.112759	-0.0773537	-0.0972961	-0.0593867
STM474_RS03110	STM474_0637	rnk	nucleoside diphosphate kinase regulator	0.0249969	-0.317579	-0.00923168	-0.017278	0.412103	0.0778972	0.449466	0.319762	-0.34597	-0.131942	-0.357607	-0.239161	-0.000237893	0.231589	-0.105556	0.0806703	-0.119522	0.118056	-0.0294163	-0.0459187	-0.0580433	-0.269332	0.0168454	-0.161793
STM474_RS03115	STM474_0638	rna	ribonuclease I	-0.00871962	0.117338	0.00839196	0.183229	0.0539383	0.11368	0.00245848	0.00504174	0.177689	0.272539	0.0325977	0.0938508	0.105705	-0.0945787	0.13955	0.0589214	0.0689046	0.166264	0.076347	0.0581475	-0.181121	0.0151351	0.0886869	0.191604
STM474_RS03120	STM474_0639	citT	citrate/succinate antiporter CitT	-0.0352527	-0.0808617	0.0276947	-0.0442979	-0.00800669	0.0607806	0.0140664	-0.0232641	0.0851971	0.0214205	0.0440111	0.0595548	-0.0330121	0.0320888	0.108602	-0.0676975	-0.0743708	0.0501319	0.0303419	-0.0843424	-0.114224	-0.102547	-0.00269903	-0.0374242
STM474_RS03125	STM474_0640	citG	triphosphoribosyl-dephospho-CoA synthase CitG	0.0486139	-0.144484	-0.0482431	-0.0716675	-0.0387672	-0.089809	-0.0085483	-0.0801214	-0.181575	0.00254209	-0.231806	-0.179704	-0.0570586	-0.108341	-0.0287713	-0.208561	-0.122149	-0.225452	-0.111512	-0.193586	-0.238362	-0.0145249	0.0315007	0.0377245
STM474_RS03130	STM474_0641	citX	citrate lyase holo-[acyl-carrier protein] synthase	0.323906	0.106905	0.184569	0.169564	0.109992	0.319951	0.193179	0.122313	0.304733	0.256333	0.239848	0.224643	0.204719	0.253123	0.317109	0.0345985	-0.0475028	-0.11889	0.13704	-0.0865324	0.0135987	0.0650271	0.0095178	0.178235
STM474_RS03135	STM474_0642	citF	citrate lyase subunit alpha	-0.0033777	-0.0427192	-0.0950004	-0.058733	-0.0387481	-0.0462026	0.0132495	-0.0818174	-0.121878	0.0684952	0.0415315	0.0418797	0.0877723	0.140325	-0.0712292	0.04043	-0.171168	-0.251323	-0.143928	-0.0198966	-0.0150594	0.0324271	-0.00578686	-0.106201
STM474_RS03140	STM474_0643	citE	citrate (pro-3S)-lyase subunit beta	-0.0477167	-0.104684	0.149726	0.0193215	0.037053	0.0744673	0.0454114	0.179303	-0.180561	-0.11895	-0.0516533	-0.0855911	0.187923	0.0292975	0.173674	0.0291894	-0.0903793	-0.270765	-0.128842	0.0403326	0.145117	-0.0110213	0.0923407	0.119586
STM474_RS03145	STM474_0644	citD	citrate lyase acyl carrier protein	-0.0511414	-0.123278	0.0628927	-0.0792001	0.106037	0.141407	-0.041388	0.330477	-0.0708156	-0.401456	-0.279517	-0.00409294	0.0360544	-0.111141	-0.0445464	-0.001062	-0.102838	-0.0104022	0.0824234	0.0139893	0.314648	0.286662	0.174095	0.218244
STM474_RS03150	STM474_0645	citC	[citrate (pro-3S)-lyase] ligase	0.0857245	0.100143	0.0758536	0.0818061	0.0619704	-0.0445468	0.0654178	-0.106695	-0.0223785	-0.0683574	-0.00804893	-0.115742	-0.028363	0.0738377	0.160282	0.0743083	0.261431	0.250436	0.21516	0.293939	0.112222	0.185913	0.00950037	0.153811
STM474_RS03155	STM474_0646	dpiB	sensor histidine kinase DpiB	0.0513156	0.0846835	0.053831	0.105471	-0.0187895	-0.114552	-0.0571829	0.0518901	0.081287	0.0577162	0.0754386	0.0169363	0.042886	0.0437622	0.0542013	0.0808437	-0.00712179	0.0133254	0.0581569	0.0790405	-0.0631767	0.0441002	0.0713652	-0.0105549
STM474_RS03160	STM474_0647	dpiA	two-component response regulator DpiA	0.0760639	-0.0147894	0.0597983	0.0692084	0.266003	0.0170157	0.039932	0.170445	0.025225	0.0421296	0.108197	-0.0941617	0.0966123	0.175537	0.108801	0.0784003	0.0346245	0.0597477	0.0502942	-0.0128523	0.158051	0.11263	-0.0330097	-0.133802
STM474_RS03165	STM474_0648	dcuC	anaerobic C4-dicarboxylate transporter DcuC	-0.0271396	-0.000102318	-0.0278858	-0.0271703	0.105348	0.0542077	0.0438645	0.113295	0.0256578	-0.146408	-0.0700666	0.0380942	-0.00839056	0.0222073	-0.0117384	0.123199	0.038205	0.013641	0.115029	0.0699007	-0.038323	0.113701	-0.0132698	0.0775041
STM474_RS03170	STM474_0649	pagP	lipid IV(A) palmitoyltransferase PagP	0.0413641	0.189255	0.140683	-0.0667144	-0.202079	-0.138366	-0.0282509	0.0728204	-0.0694764	-0.219609	-0.425265	-0.183792	-0.0402543	-0.187041	-0.159484	0.140849	0.0269361	0.111726	0.0255162	0.0344531	-0.0944588	0.152606	-0.340997	0.0911708
STM474_RS03180	STM474_0651	crcB	fluoride efflux transporter CrcB	-0.248186	-0.0953849	0.0047548	-0.0955363	-0.0468884	-0.213917	0.0502306	0.0505523	-0.105171	-0.120178	0.0468978	-0.0806997	0.191519	0.0610712	0.185055	0.114358	0.240428	0.296194	0.136567	0.153095	0.192353	0.0947558	0.261352	0.0333079
STM474_RS03185	STM474_0652		deaminated glutathione amidase	0.0824332	0.162935	0.177074	-0.043002	0.0958546	0.00802931	0.0706946	0.0717323	0.029582	-0.120083	-0.0340364	0.109985	0.102642	0.0485429	0.0291894	0.0964937	0.060051	0.163274	0.0177361	0.082917	0.0427854	0.0787233	0.0392254	-0.0786855
STM474_RS03190	STM474_0653	tatE	twin-arginine translocase subunit TatE	0.103553	-0.0439793	0.262986	0.103716	0.0874386	0.152594	0.409295	-0.00302365	0.102647	-0.108949	-0.0553878	0.267718	-0.0574645	0.243384	0.122976	0.0113918	0.0954604	0.011539	0.147154	0.186014	-0.129	-0.203259	0.173521	-0.270122
STM474_RS03200	STM474_0655		YbeF family transcriptional regulator	0.0683236	0.00612018	-0.287356	0.0915662	0.0288225	-0.0356533	0.0267265	0.0303341	0.0705211	0.394715	0.264853	0.127805	-0.00448177	-0.013767	0.0103632	0.0868012	0.129459	0.0669496	0.147866	0.164582	0.0916938	0.0911986	0.0654626	0.482119
STM474_RS03215	STM474_0658	dacA	D-alanyl-D-alanine carboxypeptidase DacA	0.0454698	-0.138694	-0.0865253	0.0541172	-0.874597	0.045996	0.11091	-0.181535	0.111737	-1.93315	0.783451	-0.0666272	0.178552	-0.168578	-0.00489949	-0.013641	-0.141218	-0.379675	-0.0367331	0.220252	-0.594078	0.611165	-0.0284705	0.747038
STM474_RS03220	STM474_0659	rlpA	endolytic peptidoglycan transglycosylase RlpA	-0.00447585	-0.0519661	-0.0333665	-0.015113	0.0684815	0.101031	-0.0492865	-0.0328569	-0.00561036	0.0319952	0.0392872	0.0148787	0.000580645	-0.0350781	0.171875	-0.140858	-0.145234	-0.0389399	-0.0863887	-0.117685	0.00925348	0.0866007	-0.0268823	0.257604
STM474_RS03235	STM474_0662	rlmH	23S rRNA (pseudouridine(1915)-N(3))-methyltransferase RlmH	-0.0369084	-0.377778	-0.109406	-0.146305	-0.2612	0.210583	-0.344867	-0.169126	-0.164536	0.0258277	0.972008	0.124322	0.256227	0.0519859	-0.163372	0.123503	-0.113748	-0.394931	0.153583	0.29172	0.33712	0.286753	0.0566908	0.597251
STM474_RS03240	STM474_0663	rsfS	ribosome silencing factor	-0.114668	-0.142011	-0.0246261	-0.0422203	0.15337	0.124365	0.0386221	0.0668681	0.166308	0.149959	0.419369	-0.168258	0.0131046	-0.0355195	-0.210797	-0.134355	-0.118602	-0.0294799	-0.0459281	0.0785317	-0.171376	-0.184022	0.00824947	-0.058955
STM474_RS03250	STM474_0664		adenosylcobalamin/alpha-ribazole phosphatase	-0.0259319	-0.0555952	-0.0743661	-0.110877	0.132223	0.0319427	0.0993048	0.112859	-0.00922351	-0.185902	-0.0942446	0.0878564	-0.0758432	-0.0425813	0.00845716	0.0364424	-0.0675418	0.0371296	-0.124829	0.0742346	-0.152998	-0.0774865	-0.0947453	-0.0067411
STM474_RS03255	STM474_0665		threonine-phosphate decarboxylase CobD	-0.0225608	-0.141275	0.056877	-0.105008	0.145531	0.06039	0.013121	0.0326216	-0.136056	-0.0996832	0.00358221	-0.0311248	-0.032722	0.0532822	0.0138564	-0.140268	-0.15672	-0.0255171	-0.0640032	-0.0700766	0.0207628	-0.0382965	-0.150575	0.0350878
STM474_RS03280	STM474_0670		UxaA family hydrolase	-0.00832016	-0.0207239	0.0266839	-0.0943706	0.124406	-0.0231009	-0.15859	0.0536367	0.0463543	0.262281	-0.0153522	-0.0429205	0.063948	0.102107	0.281429	0.00262407	0.133504	0.0415103	-0.146139	0.214255	-0.355921	-0.178683	-0.180151	-0.173446
STM474_RS03285	STM474_0671		UxaA family hydrolase	0.0721091	-0.00665121	0.0746651	-0.0431192	0.00579515	0.0124301	-0.0287065	0.0831551	0.017036	0.0482818	0.10496	0.0674284	-0.0390806	-0.110296	-0.0193905	0.0752164	0.0146517	0.114608	-0.0823693	0.0830349	-0.00782394	0.00741317	-0.0323704	0.0188281
STM474_RS03290	STM474_0672		2-keto-3-deoxygluconate permease	0.00719147	0.0121619	0.111244	-0.0678989	-0.0724971	-0.161141	0.0131847	0.18737	-0.0894022	-0.0157604	-0.207565	-0.088929	-0.0363196	-0.0127627	-0.0448834	-0.0880279	-0.0780107	0.143263	0.213567	-0.025833	-0.0689554	-0.0775856	-0.258453	0.0410825
STM474_RS03295	STM474_0673		sigma-54-dependent Fis family transcriptional regulator	0.127821	0.15343	0.103348	0.073508	-0.00661992	0.0245165	0.0309952	0.0136152	0.0179187	-0.000746105	0.00162435	0.0425221	-0.0532007	0.0130075	0.0334958	0.111863	0.141251	0.0714999	0.0995461	0.0753643	0.0806178	0.00906709	0.0993207	0.0802482
STM474_RS03300	STM474_0674		zinc ribbon-containing protein	-0.0162646	-0.162926	-0.118218	0.0242363	-0.129785	0.0134184	-0.288101	-0.368289	0.0249107	-0.0926419	0.0176717	-0.0196514	0.171946	0.225112	0.0203699	-0.0260189	0.298016	0.163375	0.370083	0.349917	0.0119807	0.187773	0.00792016	0.120381
STM474_RS03305	STM474_0675		sel1 repeat family protein	0.0866966	0.0310993	0.0476485	0.0868847	-0.00523081	-0.00824967	0.0144221	0.0860664	-0.00423682	0.0173185	-0.00618212	-0.0128054	-0.0613451	0.0445034	-0.0215406	0.0352526	-0.0184938	0.0681822	0.120181	0.0309193	-0.0558362	-0.0651494	0.0429703	-0.100136
STM474_RS03310	STM474_0676		DUF1266 domain-containing protein	0.0140657	-0.0574031	0.015636	-0.0375882	0.0199751	0.0110768	0.0234734	0.06071	-0.0746134	-0.0709064	-0.147836	-0.0815522	-0.069621	-0.012763	-0.0987357	-0.0736583	-0.148099	-0.00563188	0.0073604	0.0630149	0.102732	-0.00223518	0.182737	-0.0647756
STM474_RS03315	STM474_0677		J domain-containing protein	0.0680544	0.119737	0.0480997	0.0627605	-0.0295681	-0.0338721	0.0982497	0.0212887	-0.0158733	0.0186045	0.0533798	0.00460335	0.0662599	0.0574005	-0.00222495	-0.0531293	0.0897615	0.0609599	0.14551	0.129323	0.111815	-0.0441032	-0.0113003	-0.0268423
STM474_RS03320	STM474_0678		DUF1266 domain-containing protein	0.114016	-9.51421e-05	0.0451056	0.0393337	0.0448796	0.00312071	-0.0585612	0.00171351	-0.0249277	-0.143776	0.0490677	-0.0381021	0.0308931	-0.0323598	-0.0358102	0.127625	0.0573173	0.135391	0.094037	0.0847055	0.0499584	0.0550791	0.119384	0.034805
STM474_RS03325	STM474_0679		J domain-containing protein	0.0495483	0.0411401	-0.000966625	-0.0590444	-0.0936231	-0.0274443	0.0758634	0.0106543	0.0803531	0.139192	0.104677	0.0373161	-0.0291411	-0.0418171	0.0407011	0.00191175	-0.0615469	0.00621242	-0.00306444	0.0390884	0.242361	0.0903777	0.0619364	-0.11611
STM474_RS03330	STM474_0680		molecular chaperone HscC	0.0172045	0.0545618	0.0908666	0.0294698	-0.0340413	-0.139344	-0.0162361	0.017873	0.0349382	-0.106907	-0.0815881	0.0281372	-0.120785	-0.0906569	-0.0465195	0.123393	-0.0174257	0.0816687	-0.00744033	0.0385509	0.12029	0.216098	0.225717	0.219327
STM474_RS03335	STM474_0681		hypothetical protein	-0.0441443	0.0195778	0.0387036	-0.0194108	-0.0976411	-0.0426409	0.0796104	-0.0328514	0.0252266	-0.201567	-0.0121702	0.0340996	0.0509076	0.146973	0.0667434	-0.0223955	-0.0493611	-0.0332572	-0.0209432	-0.0352345	0.012759	-0.065078	0.108983	-0.101346
STM474_RS03340	STM474_0682	rihA	pyrimidine-specific ribonucleoside hydrolase RihA	0.0293951	-0.0970431	-0.159073	-0.0595643	-0.0878205	0.0227285	0.00931722	-0.0933764	0.00196847	0.0565656	-0.165203	-0.098407	-0.0980053	-0.0960906	-0.0665566	0.0990255	-0.0936954	-0.0284817	0.0346355	-0.113625	0.0683627	-0.188598	0.0206939	-0.0505736
STM474_RS03345	STM474_0683	gltL	glutamate/aspartate ABC transporter ATP-binding protein GltL	-0.0231496	0.0785319	0.0831902	-0.0222298	0.0573685	0.0572527	-0.0929875	0.0556776	0.149083	0.193595	0.081824	0.189857	-0.0103015	-0.020353	-0.0926987	0.0559008	-0.172619	-0.0925869	-0.0666327	0.0986329	0.0362194	0.00343453	0.0333987	0.0785836
STM474_RS03350	STM474_0684	gltK	glutamate/aspartate ABC transporter permease GltK	0.138813	0.275949	0.300705	0.0268211	0.0801854	-0.213255	0.154854	0.168773	0.236061	0.00730022	0.134055	0.132377	-0.0553703	0.10616	0.0161136	0.168116	0.105608	0.0400101	0.167897	0.171173	-0.0401494	-0.0515687	-0.0191254	0.0211369
STM474_RS03355	STM474_0685	gltJ	glutamate/aspartate ABC transporter permease GltJ	0.0399603	0.0355414	0.0713839	-0.0285369	-0.101653	0.0686615	-0.0531014	-0.0805532	0.0362746	0.0502008	0.112251	0.11223	0.0289704	0.0158487	0.107728	0.130278	0.18642	0.0898703	0.177151	0.217966	-0.128177	0.0446436	-0.10573	-0.171668
STM474_RS03360	STM474_0686		amino acid ABC transporter substrate-binding protein	0.0377752	0.142721	-0.042479	0.0418507	0.00465838	0.123044	0.125799	0.0994104	0.0322502	0.0249146	0.102008	0.0379779	0.0323122	0.0346486	0.0303564	0.0604141	-0.0244771	-0.0752452	0.0212276	0.0781845	0.246968	0.10961	0.226632	0.173249
STM474_RS03370	STM474_0688	corC	CNNM family magnesium/cobalt transport protein CorC	-2.01504	-2.72175	-2.81734	-1.28756	0.0853623	0.342954	-0.0859293	0.103992	-1.2228	-1.09331	-1.84006	-4.50357	-1.09998	-1.93932	-3.27233	-0.060596	-0.0926042	-0.785364	-0.0489537	0.143132	-0.208958	-0.0930538	-0.323114	-0.474316
STM474_RS03380	STM474_0690		PhoH family protein	-0.18268	-0.187729	-0.170613	-0.205966	-1.05149	-0.693301	-0.382697	-0.872061	-0.765015	-0.233685	0.0247831	-1.1026	-0.0512551	-0.174247	-0.160391	-0.48067	-0.778771	-0.349286	-0.273834	-0.0548948	-0.660974	0.162708	-0.183283	-0.280236
STM474_RS03385	STM474_0691	miaB	tRNA (N6-isopentenyl adenosine(37)-C2)-methylthiotransferase MiaB	0.0983916	0.132121	0.126652	0.280087	0.0596315	0.102573	0.0908825	0.0890547	0.247219	-0.4768	0.222325	0.0986061	0.286752	0.00992176	0.0613281	0.200776	-0.00981536	-0.142791	0.208237	-0.388271	-1.49179	-0.292249	0.193151	-0.141051
STM474_RS03395	STM474_0693		membrane protein	0.0231139	0.0106505	-0.0140418	-0.000358639	-0.0324945	-0.00507442	-0.0386288	-0.0608582	0.0649701	0.0408529	0.0870619	-0.0185268	0.0223831	0.0751513	-0.0161173	0.0980296	0.0754834	0.177109	0.152588	0.142252	0.0659309	-0.0627673	-0.0395796	-0.0771214
STM474_RS03435	STM474_0701	asnB	asparagine synthase B	-0.0233963	0.00046307	-0.0554898	-0.0234246	-0.00875267	0.0513702	0.07623	0.0897091	-0.0145612	-0.00499354	0.0351859	0.0129363	-0.0353263	-0.0942298	-0.0231789	0.0517358	0.0172336	-0.0329428	0.0184216	0.0415252	0.0357349	-0.0218726	-0.00714373	0.0591787
STM474_RS03440	STM474_0702	nagD	ribonucleotide monophosphatase NagD	0.0715115	0.110457	0.0648989	0.00320045	0.23516	-0.00458471	0.134836	0.178686	-0.0597953	-0.0655385	0.153484	0.0419649	0.0610592	0.113904	0.101889	-0.0267016	-0.0422842	-0.0695761	-0.0197704	0.0341239	-0.0620775	0.163382	0.141548	0.00283323
STM474_RS03445	STM474_0703	nagC	DNA-binding transcriptional regulator NagC	-0.357398	-0.32037	-0.201991	-0.119379	-0.254122	-0.31916	-0.429927	-0.827093	-0.374274	0.956859	-0.0909691	-0.150617	-0.159429	-0.0529054	-0.338359	-0.399397	-0.0827545	-0.504657	-0.395372	-0.386149	-0.942856	-0.228346	-0.286458	-0.0901625
STM474_RS03450	STM474_0704	nagA	N-acetylglucosamine-6-phosphate deacetylase	-0.425794	-0.254381	-0.0899465	-0.134195	-0.296298	-0.448734	-0.330934	-0.902508	-0.651337	-0.102029	0.278698	-1.42062	-0.297706	-0.467831	-0.494369	-0.766734	-0.503132	-0.832939	-0.522204	-0.616903	-0.778374	0.473212	-1.18314	0.385912
STM474_RS03455	STM474_0705	nagB	glucosamine-6-phosphate deaminase	0.101951	0.133137	0.0628874	0.172072	-0.00838298	-0.19612	-0.0573591	-0.124621	-0.0730588	-0.057834	-0.0132471	-0.253304	-0.051405	-0.00983	-0.0335348	-0.335687	-0.00550288	0.0395074	0.0172114	-0.0703249	-0.0538212	-0.0906829	0.048526	-0.442729
STM474_RS03460	STM474_0706	nagE	PTS N-acetyl glucosamine transporter subunit IIABC	0.0327413	-0.0229632	-0.0078873	0.0193764	0.112444	0.0471741	0.0920992	0.198484	0.025207	-0.114681	-0.0441829	0.0168739	0.122459	0.0859423	0.0929634	0.11155	0.0723583	0.0357735	0.0674257	0.119662	0.0771369	0.0892009	0.060343	0.100966
STM474_RS03470	STM474_0708	chiP	chitoporin	-0.00818662	-0.0229099	0.0248753	-0.0319218	0.0300025	-0.100969	-0.0281397	-0.00172916	0.00472516	-0.0210959	0.0248458	0.0651458	-0.00301769	-0.0740995	-0.0451253	0.0473886	0.00878991	0.0193773	-0.00646952	0.11737	-0.0209108	-0.0342662	0.0140622	-0.0022376
STM474_RS03475	STM474_0709		lipoprotein	0.110059	0.0313891	0.0318221	0.0495921	0.0595474	0.0144743	0.0265511	-0.075626	0.0582943	0.161627	0.0902956	0.0284597	-0.171962	-0.0799668	-0.0330377	0.0342411	-0.114148	-0.239513	-0.111329	-0.0564946	0.0879259	-0.0423726	-0.0526021	0.0769433
STM474_RS03480	STM474_0710	tcuC	tricarballylate/proton symporter TcuC	-0.00773874	0.0107878	0.035621	0.0352272	-0.0183825	-0.0748731	-0.0604704	0.0196988	-0.0557612	0.0879873	0.0381255	-0.0489765	0.0826546	0.0435793	0.0747208	0.0560935	-0.00631716	0.0519528	0.003087	0.01739	0.132419	0.150522	0.0977768	0.0294277
STM474_RS03485	STM474_0711	tcuB	tricarballylate utilization protein TcuB	-0.104956	0.072671	-0.114482	-0.105489	0.318698	0.222295	0.1915	0.241538	-0.173828	-0.156529	-0.170472	0.0163295	0.0598243	0.0650545	-0.0629805	0.000210896	-0.000588781	0.00707939	-0.0292824	-0.0957497	-0.0174554	-0.0465929	0.0747057	0.08265
STM474_RS03490	STM474_0712	tcuA	FAD-dependent tricarballylate dehydrogenase TcuA	-0.0311189	-0.0200136	-0.0114296	0.0469049	-0.0142746	-0.0502606	0.024373	0.0716288	0.0217488	-0.0361334	-0.0197299	-0.0391842	-0.0821265	-0.00407187	0.028087	0.197576	0.0135034	0.152942	0.171576	0.0563701	0.16209	0.032489	0.0414227	0.115303
STM474_RS03495	STM474_0713	tcuR	tricarballylate utilization LysR family transcriptional regulator TcuR	0.131052	-0.109214	-0.146771	0.0234658	-0.0847106	0.238757	0.215955	0.130438	0.203564	0.231145	0.44819	0.235363	0.0948057	-0.030786	0.0269076	-0.227199	0.0763718	0.0699455	-0.166702	0.192272	0.244415	0.209803	0.0867474	0.221695
STM474_RS03500	STM474_0714	fur	ferric iron uptake transcriptional regulator	-2.22604	-2.3931	-1.51958	-0.793526	-2.06751	-2.09811	-1.69346	-1.18594	-1.89557	0.628856	-0.98766	-1.93239	-4.39312	-2.85639	-4.44693	-1.19327	-2.02204	-1.74024	-0.938002	-0.826566	0.433003	-2.58258	-0.0438938	0.298187
STM474_RS03510	STM474_0716	ybfE	LexA regulated protein	0.099856	0.416859	0.254802	0.214042	0.321786	0.47021	0.269583	0.683469	0.378634	0.173582	-1.63196	0.58737	0.559258	0.401944	0.423056	0.488994	0.223758	0.300327	0.60827	0.166947	0.685892	0.969401	0.727852	-0.268264
STM474_RS03515	STM474_0717	ybfF	esterase	0.0248625	0.0790551	-0.128295	-0.0920023	0.259122	-0.0750398	0.031848	0.138454	-0.00417296	-0.0702397	-0.113477	0.0967243	-0.0338894	-0.271725	0.050737	-0.318625	-0.076212	-0.122415	-0.229216	-0.116367	0.289859	0.158675	-0.104578	0.0468436
STM474_RS03520	STM474_0718	seqA	replication initiation negative regulator SeqA	-1.29714	-1.04883	-0.446555	-0.874441	-3.07998	-2.93243	-1.00549	-1.01272	-1.24287	-0.939139	-1.81203	-1.28735	-1.64284	-1.82597	-0.896145	-1.24275	-2.73626	-3.38362	-1.62131	-1.00914	-2.59217	-1.90938	-1.46987	-0.636412
STM474_RS03525	STM474_0719	pgm	phosphoglucomutase (alpha-D-glucose-1,6-bisphosphate-dependent)	-1.47064	-1.81142	-0.923257	-1.14845	-1.31648	-0.35431	-0.000274978	-0.298298	-0.392765	4.71583	-1.43972	-3.042	-2.71906	-2.66992	-2.69536	-0.676482	-1.63885	-0.474294	-0.91738	-3.53113	-3.02834	2.96901	-0.295361	-3.79523
STM474_RS03530	STM474_0720		pyridoxamine 5'-phosphate oxidase family protein	0.0676438	0.0789457	0.00762211	0.0156869	0.0139136	0.0834545	0.0778449	-0.0374146	-0.02515	-0.14681	-0.0272287	0.0137911	0.0111532	0.0797225	0.0813766	-0.0687975	-0.0657329	0.0103149	0.0397422	0.00413188	0.209267	0.0864151	0.00305899	0.206563
STM474_RS03535	STM474_0721	potE	putrescine-ornithine antiporter	0.0408698	0.0620508	0.108539	0.036924	0.0754235	0.109122	0.100858	0.233191	0.0708223	-0.0637177	0.116794	-0.00860542	0.0645836	0.129019	0.0392452	0.105735	0.0152549	0.0242333	0.0786538	0.12309	0.0888789	0.00351118	-0.12144	-0.0368571
STM474_RS03540	STM474_0722	speF	ornithine decarboxylase SpeF	0.0408686	0.0659173	0.0270483	-0.0195268	0.10155	0.0975557	0.137226	0.107769	-0.0379546	-0.119085	-0.0625243	-0.0381536	-0.0525912	-0.0971739	-0.082562	0.213083	0.0552774	0.0882567	0.0235199	0.00416558	0.102387	0.0392114	0.0825966	0.193925
STM474_RS03550	STM474_0724	kdpE	two-component system response regulator KdpE	-0.0264246	0.0970589	-0.00190867	0.128775	0.0615208	0.0132221	0.048788	-0.0450395	0.0269336	0.0502921	0.088833	0.135367	0.0474686	0.0742552	0.00554058	-0.034158	0.0982737	-0.0288475	0.065503	0.0390906	0.157801	0.0804032	0.0748909	0.0530807
STM474_RS03555	STM474_0725	kdpD	two-component system sensor histidine kinase KdpD	0.0826584	-0.04516	0.0192333	0.113879	-0.0331131	-0.0756373	0.00858534	0.0736912	-0.0293694	-0.0247949	-0.0639107	0.0367867	0.026989	-0.0435813	0.00953359	-0.0841576	-0.089225	-0.0624377	-0.104986	-0.0673576	0.0164434	0.00418468	0.0240106	0.0257659
STM474_RS03560	STM474_0726	kdpC	potassium-transporting ATPase subunit KdpC	0.136771	-0.00995635	-0.0661719	0.105165	0.226598	0.284801	-0.077983	0.196266	0.250903	0.3135	0.251182	0.0218373	-0.0653095	-0.232971	0.0530204	0.130072	-0.0507574	0.0169785	-0.0384498	-0.0585765	0.0085618	-0.0861186	0.0225227	-0.112029
STM474_RS03565	STM474_0727	kdpB	potassium-transporting ATPase subunit KdpB	-0.0136246	-0.0869585	0.151236	-0.15485	0.210277	0.0846667	0.066203	0.0888916	0.0344632	0.0870719	0.130755	0.103467	-0.318198	-0.233164	-0.189671	-0.175712	0.0194711	-0.148465	-0.0150972	-0.0616514	-0.163946	-0.109548	-0.273824	0.0581876
STM474_RS03570	STM474_0728	kdpA	potassium-transporting ATPase subunit KdpA	0.16275	0.0871199	0.139265	0.0579124	0.0209027	0.106784	0.0581095	0.191464	-0.0329234	0.0441274	-0.0913018	0.0182762	-0.00986823	-0.0350948	0.0487124	-0.0744883	-0.00727765	0.0286047	0.105615	0.0377142	0.0722219	0.060886	0.0225457	0.00108184
STM474_RS03575	STM474_0729	kdpF	K(+)-transporting ATPase subunit F	-0.110025	-0.150509	-0.0463968	-0.206357	0.711478	0.269596	0.440657	-0.310948	-0.171961	0.142059	-0.393121	-0.549675	0.0881646	-0.376236	-0.120776	-0.394761	-0.611522	-0.305742	-0.357913	-0.531808	0.276566	0.217586	-0.41094	0.252658
STM474_RS03580	STM474_0730		YbfA family protein	-0.0117361	0.0578006	-0.182287	-0.199605	0.220481	0.161949	0.0632319	0.0193791	0.131095	0.105336	0.170962	0.0837493	-0.0542711	0.14132	0.248794	0.0877368	0.0969192	0.306196	0.184448	0.143207	-0.252015	-0.0678993	-0.110651	0.0199968
STM474_RS03585	STM474_0731	phrB	deoxyribodipyrimidine photo-lyase	0.0691856	0.0285455	0.0520183	0.00876345	-0.0824034	0.0687234	0.00186349	0.0953467	0.108719	-0.0394212	0.185073	0.00876574	0.0646034	0.12212	0.0617232	-0.084547	-0.0155262	-0.0617745	-0.0816586	-0.0279247	-0.128654	-0.200857	-0.0934987	-0.314297
STM474_RS03590	STM474_0732		MFS transporter	-0.0221178	0.0336457	0.029709	0.00696267	0.00512023	0.0251541	0.0117117	0.0465991	-0.057343	-0.0767283	-0.01878	0.0393547	0.0191108	0.0425766	0.0383908	0.0209047	0.00176167	-0.00306782	0.0848582	0.0747034	-0.077249	-0.0605235	0.00888216	-0.00101732
STM474_RS03595	STM474_0733	ybgI	radiation resistance protein YbgI	0.158124	0.0328177	0.325684	0.352447	-0.257443	-0.18383	-0.413869	-0.16569	-0.0398687	0.219765	0.213207	0.235263	-0.228548	0.0650422	0.0959149	-0.218517	-0.0578032	-0.138851	-0.281973	-0.257446	0.054972	0.140827	0.436463	0.301101
STM474_RS03600	STM474_0734	pxpB	5-oxoprolinase subunit PxpB	-0.0446414	-0.0626667	0.128179	-0.0547271	0.0438975	-0.0705851	-0.0121062	-0.114159	0.0778109	0.0163435	0.0132241	0.0717748	-0.0299681	-0.156558	-0.0100137	0.193469	0.122508	0.124473	0.117794	0.18111	-0.114411	-0.215734	-0.100975	-0.0761121
STM474_RS03605	STM474_0735		biotin-dependent carboxyltransferase family protein	0.0549334	-0.0255939	0.0914993	0.0443463	0.0898507	0.0977519	0.090886	-0.0316229	0.0754509	0.0885315	-0.0197328	0.0256072	0.0876869	0.0724546	0.0686445	-0.060633	-0.0500123	-0.0313036	0.0430354	-0.0257472	-0.141242	-0.0547319	-0.139518	-0.0744545
STM474_RS03610	STM474_0736	pxpA	5-oxoprolinase subunit PxpA	0.0272332	0.0727917	0.0512377	0.0575785	0.0275139	0.109158	0.129638	0.0629642	-0.0906568	0.00645574	-0.149032	0.0479282	-0.00999276	-0.0247551	0.0667082	-0.0239122	0.0419736	0.000247132	-0.098233	-0.038525	-0.225067	-0.280615	-0.117726	-0.15576
STM474_RS03615	STM474_0737		hypothetical protein	0.0120015	0.116075	0.0143901	-0.222395	-0.420381	-0.267058	-0.378494	-0.197435	0.00824066	0.241737	0.0805485	0.18656	0.0426588	0.18318	0.11054	-0.174333	0.13237	-0.0918057	0.0464616	0.110282	0.0663994	0.0342722	0.0813551	0.194952
STM474_RS03620	STM474_0738		tyrosine-type recombinase/integrase	-0.000472232	-0.0592111	0.0534097	0.0186626	0.0344349	0.0183406	-0.0301192	0.0290573	0.0697495	-0.0151715	0.0398138	0.0250777	-0.0553936	-0.117425	0.0101056	0.0261441	0.000690409	0.0302451	-0.0396611	-0.000677651	0.0113091	0.00620419	0.0466438	0.00675887
STM474_RS03625	STM474_0740		membrane protein	0.0773336	-0.271653	-0.0394551	-0.442097	0.0957762	0.448399	0.261282	0.505562	-0.0169501	0.0919405	-0.113464	0.265374	-0.0561377	-0.061006	0.276783	-0.470662	0.0590122	-0.0716539	-0.260458	-0.0719289	-0.258386	-0.0046232	0.118841	-0.322212
STM474_RS03630	STM474_0741		hypothetical protein	0.10294	0.0188324	0.0447601	-0.0416199	0.13651	0.252792	0.212943	0.171808	0.306517	0.0698134	0.359689	0.318421	0.215439	0.104762	0.028718	0.0519	-0.18066	-0.199922	-0.174602	0.211046	0.254629	0.0763895	0.156028	-0.121085
STM474_RS03635	STM474_0742	glf	UDP-galactopyranose mutase	-0.242267	-0.365245	-0.115792	-0.120011	-0.0660289	-0.260195	-0.24009	-0.184548	0.00943852	-0.0674925	0.0999616	0.00842653	-0.00736995	-0.236346	-0.146069	0.233661	-0.111709	-0.00172475	-0.0891567	0.0360281	-0.134598	-0.177843	-0.165019	-0.411588
STM474_RS03640	STM474_0743		glycosyltransferase family 2 protein	0.294514	0.185083	0.129822	0.115847	-0.014631	-0.0152195	0.137069	-0.095441	-0.169363	-0.110566	0.0185451	0.190849	0.354098	0.712687	0.489425	0.204753	0.105804	-0.103083	0.0720566	0.0568666	-0.278618	-0.691363	-0.0109253	-0.136669
STM474_RS03645	STM474_0744		glycosyltransferase family 4 protein	0.0666191	0.238649	0.234914	0.150875	0.0529279	-0.326076	0.0525679	-0.242415	0.316614	-0.252511	-0.206811	0.152977	0.052642	0.0426633	-0.14319	0.391926	0.194348	0.125104	0.373608	0.274017	-0.141817	0.213926	0.0579968	0.042468
STM474_RS03650	STM474_0745		ABC transporter permease	-0.293899	0.158878	0.062602	-0.00241565	-0.0865537	0.127076	0.0809757	-0.298432	-0.025815	-0.248915	0.0345801	-0.123087	0.223025	0.221727	-0.142325	-0.519784	0.0748279	-0.177954	-0.0353224	0.0363005	-0.0923203	-0.322732	-0.213495	-0.011725
STM474_RS03655	STM474_0746		ABC transporter ATP-binding protein	-0.0436231	0.228733	0.306998	-0.125891	-0.622087	-0.81919	-0.645942	-0.843309	-0.366355	-0.150731	0.172974	-0.474104	-0.148839	0.220137	0.235119	0.288752	0.539898	0.193819	0.312882	0.416711	-0.377388	-0.374017	-0.303455	-0.262904
STM474_RS03660	STM474_0747		glycosyltransferase	0.0196844	-0.0195571	0.121819	0.213193	-0.0398783	-0.0252099	-0.121439	-0.123209	0.140533	0.00652077	0.226907	0.114944	0.0570435	0.181204	0.0886456	-0.0284889	0.165213	0.125442	0.225127	0.193534	0.432457	0.252975	0.225429	0.321903
STM474_RS03665	STM474_0748		glycosyltransferase family 2 protein	-0.0394869	0.0651569	-0.163365	0.0649765	-0.0883699	0.470382	0.144597	0.0809616	0.29346	0.0397469	0.231207	0.274848	0.153866	0.339164	0.0149506	0.24257	0.0543278	0.134315	0.182428	-0.00499555	-0.105589	0.0116618	-0.128775	-0.49754
STM474_RS03670	STM474_0749		glycosyl transferase	0.151926	0.117271	0.109359	0.0355294	-0.131976	-0.00299396	-0.123135	0.0639605	-0.136399	-0.206173	-0.105071	-0.210259	-0.0511031	-0.0328835	0.0432933	0.248587	0.075246	0.312065	0.354377	0.250343	0.146458	-0.0411635	0.222615	0.275353
STM474_RS03675	STM474_0750		hypothetical protein	-0.0207501	0.20606	-0.0228281	0.0978333	-0.137517	-0.415578	0.232545	-0.0368956	0.3477	0.377203	-0.0989711	0.186116	0.16374	0.18531	0.114503	0.18661	0.48006	0.267759	0.147391	0.461275	0.197338	-0.136245	-0.21937	0.110311
STM474_RS03680	STM474_0751	nei	endonuclease VIII	0.189302	0.107764	0.151453	0.070168	-0.0394342	-0.0405833	0.00511725	0.224927	0.120142	0.0643592	0.149354	0.129985	0.176125	0.206657	0.185854	0.115654	0.099444	0.245181	0.198074	0.185591	0.159857	0.00564352	0.0794745	-0.153015
STM474_RS03685	STM474_0752		AbrB family transcriptional regulator	0.083532	0.0609515	0.0398765	0.0715268	0.0221268	-0.0663148	0.0265784	-0.0621921	0.00846847	0.0437822	0.0949986	0.0791773	-0.0567866	0.11938	0.0294034	-0.00226885	0.0564584	-0.0182063	0.106338	0.0525032	-0.044203	0.0162054	0.0497415	-0.191773
STM474_RS03690	STM474_0753		citrate synthase	-2.7157	-1.91608	-0.889227	-0.887963	-0.322831	-0.494606	-1.15204	-0.451947	-0.559338	0.549219	-0.483852	0.593517	-3.60487	-1.48223	-2.32736	-0.191995	-0.0276877	-0.293196	-0.326147	0.136066	0.850571	-0.570952	-0.0192573	-0.275414
STM474_RS03700	STM474_0755	sdhC	succinate dehydrogenase cytochrome b556 subunit	-0.746783	-0.722834	-0.5387	-0.470098	-0.735003	-1.07659	-1.05337	-0.808842	-1.27218	1.0546	-0.928817	-1.23586	-0.554482	-1.02861	-0.785811	-0.517902	-0.555835	-1.069	-0.868583	-0.581627	-0.390079	-0.475566	-0.731695	-0.230992
STM474_RS03705	STM474_0756	sdhD	succinate dehydrogenase membrane anchor subunit	-0.811153	-0.986396	-0.547435	-0.420288	-0.844208	-1.52765	-1.16119	-0.988465	-1.61913	0.878986	-1.21185	-1.34532	-0.789479	-1.19688	-1.00159	-0.545184	-0.644626	-1.05666	-1.08086	-0.545176	0.0408194	-0.66319	-0.75928	-0.0710103
STM474_RS03710	STM474_0757	sdhA	succinate dehydrogenase flavoprotein subunit	-0.82701	-0.873805	-0.591373	-0.456608	-0.856938	-1.43684	-1.3116	-1.21037	-1.41684	0.98732	-1.03846	-1.63367	-0.68488	-1.35922	-1.05717	-0.667614	-0.475479	-1.12595	-0.980433	-0.493106	-0.0939852	-0.602156	-0.68429	-0.158798
STM474_RS03715	STM474_0758	sdhB	succinate dehydrogenase iron-sulfur subunit SdhB	-0.695596	-0.724194	-0.591177	-0.399479	-0.519192	-1.3433	-0.978835	-0.966476	-1.12651	1.00026	-1.16475	-1.31927	-0.513232	-0.891575	-0.936395	-0.661641	-0.445189	-0.999359	-0.844706	-0.479165	0.119143	-0.348416	-0.56021	0.193728
STM474_RS03720	STM474_0759	sucA	2-oxoglutarate dehydrogenase E1 component	-2.85346	-2.12814	-0.801699	-1.64789	-1.68289	-2.34242	-1.969	-1.28697	-1.71718	0.503307	-1.69285	-2.26396	-1.93544	-2.72063	-2.24642	-0.712017	-0.445266	-2.00902	-1.24561	-0.876101	-1.20804	-2.20954	-1.14249	-1.07722
STM474_RS03725	STM474_0760	odhB	2-oxoglutarate dehydrogenase complex dihydrolipoyllysine-residue succinyltransferase	-2.77244	-2.33975	-1.14239	-1.85813	-1.1454	-2.41592	-1.95675	-1.40542	-1.73749	0.815187	-1.56454	-2.4158	-2.02517	-2.71092	-2.22483	-1.03952	-0.537167	-1.95851	-1.15398	-1.07741	-1.16335	-2.89665	-1.1637	-1.37038
STM474_RS03730	STM474_0761	sucC	ADP-forming succinate--CoA ligase subunit beta	-0.237747	-0.113495	0.213815	0.0234477	-0.236542	-1.27208	-0.765624	-0.621647	-0.577807	0.819325	-0.747068	-0.5432	-0.195112	-0.599379	-0.470715	-0.260164	-0.819919	-0.946194	-0.874645	-0.407424	0.292265	-0.410964	-0.362511	0.0987946
STM474_RS03735	STM474_0762	sucD	succinate--CoA ligase subunit alpha	-0.403343	0.0375538	0.302224	-0.0098785	-0.540589	-1.56532	-0.85571	-0.842188	-0.940306	1.26449	-1.11562	-0.603922	-0.136982	-0.79367	-0.292584	-0.20594	-0.584132	-0.987071	-0.584543	-0.421682	0.234443	-0.387132	-0.665493	0.243029
STM474_RS03765	STM474_0768	ybgE	cyd operon protein YbgE	-0.103231	0.179237	-0.0221884	0.150029	0.0317001	-0.116709	0.0615109	-0.177645	0.0823762	0.0699846	-0.178627	0.185957	-0.230068	-0.0335664	0.128467	0.232451	0.00115301	-0.255568	0.0159787	0.00828497	-0.270309	-0.316843	-0.379153	-0.344014
STM474_RS03770	STM474_0769	ybgC	tol-pal system-associated acyl-CoA thioesterase	-0.309993	-0.666849	-0.625621	-0.268615	-0.812423	-0.182287	-0.356914	-0.614984	0.160266	0.395016	0.48157	-0.219654	-0.420001	-0.695907	-0.618219	0.2623	-0.17644	-0.375048	-0.365958	-0.308734	-0.288979	0.974562	-0.821783	-0.678195
STM474_RS03775	STM474_0770	tolQ	Tol-Pal system protein TolQ	-2.02512	-2.82454	-1.98056	-1.37752	-4.57471	-0.560645	-1.64894	-1.15187	-0.534878	1.35992	0.393612	-2.72693	-1.91426	-2.21575	-3.46335	-0.864711	-1.22971	-2.91202	-3.687	-2.68752	-2.03666	3.37334	-3.91811	-5.11426
STM474_RS03780	STM474_0771	tolR	colicin uptake protein TolR	-2.53242	-2.77912	-2.02749	-1.41119	-5.91695	-0.360012	-1.40452	-1.35006	-1.08831	0.960765	0.301723	-5.25452	-3.68761	-3.7209	-4.10325	-0.756448	-1.32768	-3.48171	-3.14861	-2.86721	-2.17336	3.79066	-3.41804	-4.13055
STM474_RS03785	STM474_0772	tolA	cell envelope integrity protein TolA	-2.83193	-3.61883	-2.3536	-1.58541	-6.42527	0.0770846	-1.78224	-1.47967	-0.704009	1.40198	0.311157	-4.77193	-3.66264	-5.01269	-3.99241	-1.06327	-1.15926	-3.80561	-3.67681	-3.25093	-1.78083	3.74428	-3.8962	-3.97643
STM474_RS03790	STM474_0773	tolB	Tol-Pal system beta propeller repeat protein TolB	-2.13065	-2.65342	-2.27602	-1.29572	-6.03854	-0.249608	-1.67109	-1.22329	-0.598347	1.17613	0.521136	-4.54185	-3.90172	-4.39019	-4.71316	-0.533964	-0.899934	-3.208	-2.77141	-2.65583	-2.09992	2.81089	-4.29083	-4.8261
STM474_RS03795	STM474_0774	pal	peptidoglycan-associated lipoprotein Pal	-1.60484	-2.87491	-1.70683	-1.04249	-6.69905	-0.274077	-1.28306	-1.02081	-0.459611	1.08801	0.730613	-4.32082	-3.24126	-3.90796	-3.8856	-0.443165	-0.870009	-2.80617	-2.75735	-3.00015	-1.22753	2.71415	-5.39053	-4.96933
STM474_RS03800	STM474_0775	cpoB	cell division protein CpoB	-0.0351257	-0.0483456	-0.0982931	-0.0263095	-0.0631653	-0.213892	-0.0689119	0.0180324	0.137106	-1.15094	-0.023313	0.036075	-0.129944	-0.525896	0.0621273	0.183793	-0.164604	-0.0328656	-0.0748383	-0.0143985	-0.19196	0.0616885	-0.427588	-0.335526
STM474_RS03830	STM474_0781	nadA	quinolinate synthase NadA	-1.08824	-0.0758388	0.0827994	-0.377827	0.00420191	0.056014	0.116658	0.0496165	0.0607722	0.0315749	-0.00063904	0.0250313	-0.124005	-0.177672	-0.00149367	-0.124412	-0.0674178	-0.0233814	-1.1814	-0.853809	-0.0171799	-0.00380252	0.0066772	-0.0475097
STM474_RS03835	STM474_0782		nicotinamide riboside transporter PnuC	0.0126533	0.154669	0.07797	0.00900029	0.154498	0.259271	0.0859857	0.10937	-0.0488857	-0.231391	0.0049079	0.0944517	-0.0650586	0.0713345	0.141007	0.0380497	0.10525	0.0920732	0.23646	0.12461	0.0950764	-0.016226	0.0635278	-0.0162929
STM474_RS03840	STM474_0783	zitB	CDF family zinc transporter ZitB	0.023748	-0.203896	-0.0299122	0.0758206	0.150635	0.232951	0.334819	0.218976	-0.0304739	-0.0155663	-0.00470548	-0.0191965	-0.0327846	-0.032193	0.01138	0.0841974	-0.0690092	0.1709	0.0496044	0.14859	-0.366882	-0.175948	-0.055333	-0.173924
STM474_RS03845	STM474_0784		YbgS-like family protein	0.205708	0.189199	0.146174	0.199702	-0.01253	0.0809432	0.0555508	0.0906764	0.033835	-0.098016	-0.077457	-0.00741743	-0.121225	0.0780992	0.0457971	-0.297171	0.126193	0.178859	0.063266	0.00176236	0.120564	-0.0103362	-0.0373743	0.0596114
STM474_RS03850	STM474_0785	aroG	3-deoxy-7-phosphoheptulonate synthase AroG	0.0663717	0.152473	0.0790739	0.0251783	-0.0637133	-0.19429	-0.21177	0.0599949	0.0178481	0.0611815	-0.0450633	0.00735935	0.0762478	-0.0115043	0.195306	0.109986	0.0364311	0.136049	-0.103601	-0.0784609	-0.238372	-0.313572	-0.159841	-0.012959
STM474_RS03855	STM474_0786		fumarate hydratase subunit beta	0.174569	0.32272	0.0906068	0.0808341	0.210574	0.0591109	0.123578	0.0515661	0.160243	-0.216728	0.0685742	0.138827	-0.0724209	-0.249532	0.114736	0.0188569	-0.203383	0.117172	0.0614806	-0.0420898	-0.0172484	0.160016	-0.1147	0.126162
STM474_RS03860	STM474_0787		fumarate hydratase	0.0399261	0.0651336	0.0156859	0.0862888	0.0631125	0.085636	-0.0244265	-0.200622	0.0569526	-0.131912	0.0036381	-0.142843	0.040511	-0.121491	0.0749968	-0.0848745	0.148264	0.176773	0.0846275	0.110473	-0.0429746	-0.082925	0.104338	0.16231
STM474_RS03865	STM474_0788		LysR family transcriptional regulator	-0.0656198	-0.00144426	0.150803	-0.205791	0.0530117	0.229883	0.0694091	-0.0911325	-0.0214259	-0.0397797	-0.0935269	0.173185	-0.284008	0.234238	-0.026891	0.811598	0.68452	0.415769	0.431169	0.21258	0.197249	-0.0252687	0.0325342	-0.249067
STM474_RS03870	STM474_0789		LysR family transcriptional regulator	0.21386	0.194327	0.0340562	0.0821686	0.202328	0.131894	0.0992041	0.0805048	0.0407493	0.307037	0.20239	0.0311819	-0.0280914	0.181477	0.160519	0.251974	0.073363	0.325215	-0.110118	0.199459	-0.116173	0.0195475	0.044442	-0.0946083
STM474_RS03875	STM474_0790		SLC13 family permease	0.288764	0.289795	0.09961	0.24622	0.0125437	0.00967671	0.0964934	0.0942092	0.25563	0.0267964	0.0447168	0.262296	0.11873	0.181596	0.233817	0.10147	0.424096	-0.00262144	0.403392	0.285921	0.108776	0.384634	0.284705	0.0525858
STM474_RS03880	STM474_0791		oxaloacetate decarboxylase subunit gamma	-0.132473	0.106336	-0.152748	0.0734761	-0.166786	0.0891328	-0.126068	-0.551721	-0.0682534	-0.228721	-0.0289955	0.0914463	-0.266764	-0.367968	-0.272499	-0.0728157	-0.668315	0.0302252	-0.275132	-0.137063	-0.346109	-0.132822	-0.682602	-0.159145
STM474_RS03895	STM474_0794		triphosphoribosyl-dephospho-CoA synthase	0.0142301	0.0166419	-0.0958236	0.159293	0.0757906	-0.19848	-0.0131454	0.109831	-0.236421	-0.139463	0.000343675	-0.130384	0.00590847	0.0183989	-0.0548092	0.0515252	-0.0796367	0.141425	0.18446	0.159121	-0.0152966	0.155029	0.330555	-0.0139865
STM474_RS03900	STM474_0795		iron ABC transporter permease	-0.158704	0.0180119	0.0249487	0.118836	0.00250132	0.191653	0.147703	0.135981	0.148194	0.256824	0.159628	-0.124615	-0.115628	-0.134393	-0.133159	0.119393	-0.109	-0.0364106	-0.279539	0.0445322	0.0818868	-0.0963316	-0.0559368	-0.215496
STM474_RS03905	STM474_0796		ABC transporter ATP-binding protein	0.169543	0.143988	0.199982	-0.0155105	0.120219	0.113336	0.0710122	0.0832035	-0.0647034	-0.0325865	-0.0358296	-0.0494349	0.059202	0.0275606	-0.1627	0.0181421	0.0675121	0.0760055	0.169206	0.103806	0.0823302	0.0586452	0.133376	0.0415974
STM474_RS03910	STM474_0797	gpmA	2,3-diphosphoglycerate-dependent phosphoglycerate mutase	-0.56075	-0.146513	-0.171307	-1.18341	-0.703414	-1.11081	-0.613928	-0.402181	-0.485349	-0.0506484	-0.0661482	-0.410475	-0.937999	-0.620084	-0.34006	-0.171471	-0.0788349	-0.0395505	-0.553821	-0.519182	-0.158644	0.0501563	-0.40491	-0.223432
STM474_RS03915	STM474_0798	galM	galactose-1-epimerase	-0.0463328	0.101427	0.0136338	0.00726932	0.0497751	-0.0161268	-0.0598908	0.0630271	-0.068609	0.222292	0.0327629	-0.0805345	0.15648	0.220685	0.126133	0.0819911	0.0642831	0.258198	0.00792352	-0.0250875	-0.0900646	0.0241921	-0.0984775	-0.0678647
STM474_RS03920	STM474_0799	galK	galactokinase	0.0124979	-0.0807323	-0.00976734	-0.0491167	-0.00458898	0.0429937	-0.202269	-0.0579751	-0.0380534	0.0925643	-0.0382326	-0.234695	-0.00869264	0.0493603	0.0282064	-0.148189	-0.0198276	0.040735	0.0118229	-0.0974699	0.0442801	0.0591735	-0.12565	0.107202
STM474_RS03925	STM474_0800	galT	galactose-1-phosphate uridylyltransferase	-0.10992	0.035534	0.0414416	0.121689	-0.0734808	-0.0817852	-0.0747248	-0.0498857	0.0546708	0.185675	-0.233006	-0.114548	-0.00954566	-0.0780525	-0.0424323	-0.14683	-0.0468642	0.0512533	-0.0677618	-0.354886	0.0246084	0.0527789	-0.115086	0.117805
STM474_RS03930	STM474_0801	galE	UDP-glucose 4-epimerase GalE	-0.147361	-0.29723	-0.415741	0.251638	-0.490655	-0.261711	-0.169637	-0.117293	0.260224	3.82834	0.829937	-3.64894	-1.40157	-2.39287	0.0388399	-0.167137	-0.195572	-0.130916	0.0315712	-4.14379	-1.45605	2.21812	-0.535315	-3.64344
STM474_RS03935	STM474_0802		DUF2167 domain-containing protein	0.151224	0.116782	0.0206297	0.0468816	-0.0935235	0.0253737	-0.0795355	-0.206291	-0.0292045	-0.00236602	0.0191057	-0.0290072	0.0229484	-0.0700055	0.0370648	0.0950633	0.0991996	0.119068	-0.0230962	0.0592498	0.020005	0.166556	0.121752	-0.104142
STM474_RS03940	STM474_0803	modF	molybdate ABC transporter ATP-binding protein ModF	-0.025036	-0.00384571	0.00112959	-0.0845548	0.0108555	0.00734314	0.000762206	-0.0086543	-0.0555435	-0.0386127	0.0149275	0.0404649	-0.0717941	-0.266346	0.0189076	-0.0335334	0.009849	0.0738459	0.0106804	0.00551479	-0.0347737	0.0429251	0.00516721	0.09492
STM474_RS03945	STM474_0804	modE	molybdenum-dependent transcriptional regulator	0.119875	0.109066	0.0282366	-0.0397904	-0.0508092	-0.114499	-0.0219326	-0.0403444	-0.202353	0.00232293	-0.211343	-0.190371	-0.137178	-0.160191	-0.0854239	0.0157573	-0.771262	-0.16305	-0.139597	-0.172498	-0.261507	-0.0168829	-0.0221642	0.0701634
STM474_RS03955	STM474_0806	modA	molybdate ABC transporter substrate-binding protein	-0.175132	-0.169037	-0.0591303	-0.10066	-0.174121	-0.148571	-0.0252175	-0.177218	-0.0167884	0.195335	-0.00891944	0.0745287	-0.0260662	0.0380731	-0.00158829	0.136896	-0.382804	-0.0281571	-0.0270159	0.0635963	-0.109075	0.216668	-0.0532696	-0.0832577
STM474_RS03960	STM474_0807	modB	molybdate ABC transporter permease subunit	-0.0275333	-0.117523	-0.204942	-0.0227887	0.00505583	-0.0793805	-0.0338154	-0.194891	-0.208199	-0.0804759	-0.204436	-0.159749	-0.127463	-0.115022	-0.0633045	-0.268628	-0.411647	0.027504	-0.237658	-0.064537	0.18843	0.0387252	0.135237	0.159194
STM474_RS03965	STM474_0808	modC	molybdenum ABC transporter ATP-binding protein ModC	-0.161312	-0.0465243	0.0432959	-0.0775679	-0.0771275	-0.065042	-0.0632427	-0.181266	-0.0338759	0.135066	-0.0291	-0.00116036	0.0444723	-0.0949891	-0.0017975	0.044426	-0.326196	-0.117615	-0.0766329	-0.0569735	0.134372	0.11994	0.0602474	0.114568
STM474_RS03970	STM474_0809		pyridoxal phosphatase	0.0389736	-0.0520632	0.0637787	-0.0478844	-0.0412134	-0.201194	-0.10017	-0.309514	-0.0855089	-0.109139	-0.107301	-0.0977277	-0.032575	-0.00953491	0.0132424	-0.105485	-0.0482387	-0.0313219	-0.0871645	0.007513	-0.0281718	-0.156948	-0.227688	-0.0447834
STM474_RS03975	STM474_0810	pgl	6-phosphogluconolactonase	-0.679837	-0.416012	-0.302372	-0.544662	-0.404138	-0.480726	-0.392995	-0.36748	-0.369275	-0.171236	-0.593608	-0.487113	-0.655933	-0.588501	-0.481787	-0.263094	-0.247252	-0.279939	-0.35261	-0.454772	0.312281	0.144585	0.118806	-0.395614
STM474_RS03980	STM474_0811		putative acyl-CoA thioester hydrolase	0.043463	-0.00709393	0.0685568	0.0108237	-0.107253	-0.0638709	0.015899	-0.0436191	-0.0116817	-0.206968	-0.0456303	-0.0810949	0.0129465	-0.135496	0.0990447	-0.115679	-0.0542035	-0.0805106	0.0281026	-0.278274	-0.386925	0.128745	-0.324394	0.0672703
STM474_RS03985	STM474_0812		imidazolonepropionase	0.00103322	0.124977	0.0888801	0.0485871	0.0108538	-0.0766392	-0.0515206	0.109764	-0.113709	0.151405	-0.112326	-0.0885759	-0.0856489	-0.0765049	0.0187572	-0.102644	0.0199343	-0.051714	-0.0776509	0.128121	-0.0763703	0.0198621	-0.118216	0.022613
STM474_RS03990	STM474_0813		formimidoylglutamase	-0.121272	-0.107897	-0.095182	-0.164255	-0.00683852	-0.043614	0.066506	0.14827	0.0685531	-0.252348	0.0360618	-0.0616285	-0.183779	-0.0709386	-0.103867	-0.0499574	-0.106948	-0.160758	-0.161203	-0.0850284	-0.231599	-0.148624	-0.0814444	0.0783047
STM474_RS03995	STM474_0814		histidine utilization repressor	0.165813	-0.0534339	0.168753	0.0725501	0.232292	0.242815	0.138429	0.272726	-0.0361238	0.185315	0.107164	-0.0227325	0.0822591	0.0791904	0.15847	-0.0282368	0.0499401	0.202623	0.113775	0.15246	-0.0689114	0.00980644	-0.0356746	-0.185819
STM474_RS04000	STM474_0815	hutU	urocanate hydratase	-0.017365	-0.00926038	-0.06949	-0.0169142	0.01865	0.0851771	0.07645	0.121557	-0.0746884	0.0409672	-0.0318935	0.00759021	-0.03956	-0.06112	-0.0845619	-0.0381272	-0.0229195	-0.0897095	-0.0387828	-0.00476313	0.0319197	0.0467218	0.0240446	0.113436
STM474_RS04005	STM474_0816	hutH	histidine ammonia-lyase	-0.0217806	-0.019688	-0.0641484	-0.000626598	0.0524957	0.0080164	-0.0304973	0.102536	-0.0203567	-0.0382073	-0.093249	-0.00157555	0.0112206	0.0222782	0.0216085	0.0176916	-0.10153	-0.0720775	-0.148429	-0.0487933	0.0259876	0.063891	0.0297487	-0.0172787
STM474_RS04010	STM474_0817		kinase inhibitor	0.154077	0.226425	0.0653499	-0.0164763	-0.00810447	0.0251462	0.0210968	-0.0348545	0.117806	-0.0200218	0.0735824	0.0771352	0.197558	0.0529716	0.205239	0.0382972	0.0847745	0.220877	-0.00835967	0.108237	-0.234714	-0.100813	-0.131069	-0.29734
STM474_RS04015	STM474_0819	bioA	adenosylmethionine--8-amino-7-oxononanoate transaminase	-0.517948	-0.266091	-0.0815837	-0.132999	-0.0619091	-0.120503	-0.173496	-0.198138	-0.323927	-0.296478	-0.199889	-0.172322	-0.0317649	-0.276971	-0.146214	-0.142312	-0.183487	-0.0964476	-0.749097	-0.540566	-0.0941081	-0.0230374	-0.0748731	0.0816928
STM474_RS04020	STM474_0820	bioB	biotin synthase BioB	-0.509632	-0.15323	-0.0935157	-0.19134	0.0291479	-0.0885373	0.0227972	-0.219202	-0.0441268	-0.0321084	-0.0741266	-0.0206951	0.167371	-0.0021145	-0.178886	-0.0015377	-0.160882	-0.144021	-0.746288	-0.564277	-0.141868	-0.000655882	-0.0215355	0.0219671
STM474_RS04025	STM474_0821	bioF	8-amino-7-oxononanoate synthase	-0.304122	0.0243045	0.0156924	-0.145249	-0.0961966	-0.0374246	-0.0175369	-0.0606166	0.00715698	-0.030986	-0.296981	-0.0453591	0.135347	0.00486349	-0.142552	-0.241661	-0.0946106	-0.165702	-0.782991	-0.565287	-0.0150259	0.075534	0.166418	0.308958
STM474_RS04030	STM474_0822	bioC	malonyl-ACP O-methyltransferase BioC	-0.308142	0.0387514	0.0138087	-0.0674037	-0.177791	-0.0422532	0.0204566	0.0821668	0.188441	0.00340174	0.202529	0.0502425	0.00130304	-0.113478	-0.0967029	-0.051955	-0.276562	-0.249711	-0.854886	-0.682631	0.342554	0.154649	0.255315	0.296208
STM474_RS04035	STM474_0823	bioD	dethiobiotin synthase	-0.525105	-0.22409	-0.069303	-0.120565	-0.030013	-0.0969403	-0.0386878	-0.0995171	-0.067502	-0.0631723	-0.120992	-0.0907918	-0.252352	-0.181006	-0.303927	-0.137638	-0.00277575	-0.15164	-0.756408	-0.683876	-0.0262269	0.0213896	0.124483	0.135737
STM474_RS04040	STM474_0824	uvrB	excinuclease ABC subunit B	0.277575	0.0290572	0.00118385	0.102612	0.147478	0.0914164	0.170505	0.0414451	0.168046	-0.267702	-0.725531	0.22175	-0.270296	-0.0258416	0.130597	0.385075	0.135049	-0.100668	0.178326	0.0484015	-0.331399	0.25391	-1.61379	-0.0224472
STM474_RS04045			hypothetical protein	-0.0547562	-0.139646	-0.119419	-0.10709	0.0364887	-0.226838	0.0656892	-0.0329671	-0.00604754	-0.243579	0.0766534	-0.0673161	0.127984	-0.208464	0.0366451	0.0709455	0.126682	0.098492	0.0466914	0.142212	-0.343303	-0.0858491	-0.0533594	-0.101208
STM474_RS04050	STM474_0825	slrP	SPI-1 type III secretion system effector E3 ubiquitin transferase SlrP	0.131467	0.0896364	0.0970206	0.0578101	-0.0158188	0.0234513	0.0237563	-0.0534868	0.0489652	-0.0725384	0.0791573	0.066988	0.0206702	0.0406656	0.0199276	0.0684598	0.138062	0.0858017	0.181727	0.0823279	-0.0107308	0.0255244	-0.0567095	-0.0578231
STM474_RS04055	STM474_0826	yvcK	uridine diphosphate-N-acetylglucosamine-binding protein YvcK	0.129308	-0.029134	0.09641	0.0456061	0.0306813	0.0163834	-0.0479945	0.0691382	-0.0743644	0.140705	0.0897155	-0.0559553	0.00853862	-0.0206427	-0.0141755	0.104048	0.0835645	0.0193968	0.0651305	0.0619143	-0.186665	0.0187828	-0.210798	0.0112848
STM474_RS04060	STM474_0827	moaA	GTP 3',8-cyclase MoaA	-0.288122	-0.077987	-0.0266871	-0.144475	-0.0730056	0.111147	0.0453223	0.0396454	-0.0720151	-0.238887	-0.0466027	-0.0372773	-0.193671	0.04801	-0.303984	-0.0119378	-1.40544	0.195117	0.167489	-0.00996234	0.423407	-0.0316779	-0.0123606	0.184531
STM474_RS04065	STM474_0828	moaB	molybdenum cofactor biosynthesis protein B	0.0117565	0.20462	0.120839	0.160284	-0.168821	-0.2112	0.0061261	-0.218432	-0.0832042	0.0179447	0.00551018	-0.0444996	-0.167007	0.109158	-0.0547555	0.027858	-1.13832	0.320339	-0.0771623	0.195033	0.214241	-0.0694041	-0.0317306	0.0700432
STM474_RS04070	STM474_0829	moaC	cyclic pyranopterin monophosphate synthase MoaC	-0.215263	0.0320845	-0.0890965	-0.134539	0.0248251	-0.284166	0.0283192	-0.454568	-0.0151716	-0.00581042	-0.124744	-0.395547	-0.177662	0.125351	-0.439637	-0.207092	-1.70254	0.0418168	0.139548	0.0184348	-0.0568115	-0.566577	-0.447855	-0.0819426
STM474_RS04080	STM474_0831	moaE	molybdopterin synthase catalytic subunit MoaE	-0.0816728	0.207252	0.783295	0.122097	-0.0367345	-0.0525783	-0.419162	0.103484	0.204635	0.164655	-0.0302836	0.0470011	-0.0304375	0.0535837	-0.161704	0.169205	-1.12586	-0.210253	0.0504597	0.142647	0.743666	-0.0925767	0.462411	0.464961
STM474_RS04085	STM474_0832		Bax inhibitor-1/YccA family protein	-0.0198178	-0.246838	0.0178772	-0.147746	-0.0848708	-0.0424244	0.0323402	0.0676102	-0.0793632	-0.175843	0.000458093	-0.184715	0.0381109	0.0713757	0.0734855	0.112549	0.0663927	0.197836	0.0239142	0.241022	-0.480459	-0.0562151	0.0549845	-0.0460378
STM474_RS04090	STM474_0833		Bax inhibitor-1 family protein	0.144963	0.117264	0.0833622	0.0960091	-0.0599725	-0.149818	-0.0975292	-0.11768	0.0112989	0.00717457	0.0148277	0.0684408	-0.040596	0.0745019	-0.0192988	0.133028	0.12783	0.0487574	0.0480266	0.108946	-0.00205163	-0.0982675	-0.105369	0.0813171
STM474_RS04095	STM474_0834		membrane protein	-0.155955	0.167675	0.152308	-0.100026	-0.28576	-0.242674	-0.05186	-0.160435	0.32733	-0.0922076	0.486603	0.252886	-0.0724918	-0.0609871	-0.148733	-0.0992875	0.0339939	0.148456	0.0255163	0.164388	-0.231415	0.0605403	0.024757	-0.130857
STM474_RS04100	STM474_0835		membrane protein	0.147457	0.138568	0.0770543	0.024696	-0.00756776	-0.0098426	-0.060301	0.0712422	0.0106039	0.00572729	-0.120163	-0.0354664	0.0350731	-0.0391205	0.0557922	0.0423783	0.129575	0.343936	0.145523	0.311521	-0.0934614	0.0441526	-0.0511313	0.329452
STM474_RS04105	STM474_0836		YbhN family protein	-0.00662344	-0.0398182	-0.0136648	-0.0335195	0.00497524	0.0490645	0.182097	0.0393311	0.0504801	-0.0964809	0.0920414	0.06196	0.0228048	-0.000272174	0.0110657	0.00368026	0.00317136	0.109819	0.0115788	0.0602923	0.0626587	0.0353766	0.108819	0.0784825
STM474_RS04110	STM474_0837	clsB	cardiolipin synthase ClsB	0.0801928	0.100144	0.0225721	0.057743	0.0226785	-0.0300358	0.0438099	0.0081439	-0.0503448	-0.0880851	0.0312169	0.01501	0.0614669	0.0493578	0.0708772	0.12422	0.062995	0.109684	0.0883012	0.157306	0.0204609	-0.0224894	0.0179712	-0.0274277
STM474_RS04115	STM474_0838		endonuclease/exonuclease/phosphatase family protein	0.165225	0.0857731	0.0238346	0.108661	-0.109594	0.0330519	-0.24431	-0.194304	0.0907551	0.103977	0.0402575	0.149801	-0.231143	-0.138216	-0.240848	-0.133609	-0.200972	-0.0345105	-0.0182354	-0.141514	-0.179045	-0.413383	-0.158901	-0.157831
STM474_RS04120	STM474_0840		YbhQ family protein	-0.176744	-0.0911319	0.0891582	-0.216227	-0.0717265	0.0645918	0.207435	0.0317121	-0.0602862	0.0344718	-0.138253	0.0204626	-0.311306	-0.15378	-0.193794	0.126459	0.0468332	-0.244868	0.0943864	-0.190583	-0.846729	-0.282887	-0.397167	-0.143705
STM474_RS04125	STM474_0841		ABC transporter permease	0.190949	0.209942	0.88023	0.145908	0.0537617	0.262594	0.162029	0.324548	0.309388	0.0691101	0.698375	0.613798	0.198604	0.348044	0.229814	0.126237	0.162848	0.223917	0.166826	0.116723	0.341441	-0.126403	0.22211	-0.319143
STM474_RS04130	STM474_0842		ABC transporter permease	0.198241	0.316344	0.893751	0.156869	0.121617	0.0573872	0.160631	0.317374	0.320661	0.10171	0.907494	0.621735	0.288987	0.248841	0.229945	0.230962	0.145377	0.0589352	0.0912007	0.14768	0.362008	-0.0616439	0.294647	-0.122192
STM474_RS04135	STM474_0843		ATP-binding cassette domain-containing protein	0.134224	0.207298	0.834423	0.136001	0.244127	0.179295	0.224347	0.284004	0.240486	0.0746592	0.743188	0.58205	0.223316	0.332379	0.181648	0.13124	0.00884277	0.0292215	-0.0134176	0.0289458	0.466812	-0.0420065	0.441231	-0.0692532
STM474_RS04140	STM474_0844	hlyD	secretion protein HlyD	0.0730382	0.205627	0.896218	0.117625	0.0519073	-0.0672621	0.00283224	0.227651	0.296161	0.173482	0.763488	0.570927	0.354859	0.269862	0.213891	0.272472	0.0232557	0.144302	0.0381772	-0.0195676	0.295082	-0.0885052	0.230027	-0.20315
STM474_RS04145	STM474_0845	cecR	transcriptional regulator CecR	0.333294	0.167873	0.399192	0.264788	-0.0956378	-0.094454	-0.194351	-0.204053	0.105684	-0.133176	0.267014	0.283618	0.220364	-0.102531	-0.00566063	0.104093	0.200583	0.18137	0.164794	0.0746808	0.386784	0.00506392	0.308414	0.0687405
STM474_RS04150	STM474_0846	rhlE	ATP-dependent RNA helicase RhlE	-0.0124816	-0.100859	-0.18043	-0.0565613	0.0356047	0.0278218	0.00784751	-0.0804442	0.125317	-0.0338364	-0.0887387	0.0515237	0.0203096	-0.0126051	0.124129	0.157441	0.0947386	0.0412101	0.125559	0.214231	0.0648406	0.010516	-0.0127176	-0.023344
STM474_RS04155	STM474_0847	dinG	ATP-dependent DNA helicase DinG	-0.0424856	-0.0564521	-0.000931046	-0.080319	-0.0703007	-0.0143395	-0.036029	0.0406348	-0.0725015	-0.209844	-0.964989	-0.0668496	0.0298	-0.0321048	-0.0260376	0.0791865	0.0432524	6.27027e-05	-0.0118727	0.0412031	0.0667941	0.133768	0.099659	0.0767855
STM474_RS04160	STM474_0848	ybiB	DNA-binding protein YbiB	-0.054939	-0.067045	-0.115035	0.00831788	0.0250461	0.10883	0.0687336	0.0423644	0.0279779	-0.10513	0.0629722	-0.0661821	-0.227513	-0.355045	0.0235107	-0.211159	0.0318581	-0.0782921	-0.041707	-0.0138938	0.0122235	-0.131912	-0.0639441	-0.122921
STM474_RS04165	STM474_0849		DUF1471 family protein YbiJ	-0.0894414	0.0215435	0.0144178	-0.0273049	0.115928	0.170959	0.0781409	0.153783	-0.0610783	0.00372957	0.0820364	-0.0444225	0.173739	0.155605	-0.151409	-0.0772611	-0.0266436	-0.0664745	-0.0104513	-0.0913162	-0.0990122	-0.0655722	-0.0911583	-0.0795162
STM474_RS04175	STM474_0850		DksA/TraR family C4-type zinc finger protein	-0.0863784	0.041173	-0.0612743	0.143383	0.111045	-0.049321	-0.193636	-0.0566737	0.221426	-0.0613583	-0.00756904	0.126113	0.0613298	-0.0486462	-0.157341	0.0210701	0.195446	0.0532432	0.342011	0.0370527	0.298229	0.447987	0.476428	-0.0689887
STM474_RS04180	STM474_0851	rlmF	23S rRNA (adenine(1618)-N(6))-methyltransferase RlmF	0.0370088	-0.0568015	-0.0619242	-0.194865	-0.00223583	0.144645	0.225614	-0.0743994	0.0384289	-0.130727	-0.0882103	-0.088168	-0.0583431	-0.090444	-0.0773213	0.0523934	-0.0791026	-0.0334688	-0.0887447	0.017624	-0.105599	-0.149103	0.0178662	-0.0530043
STM474_RS04185	STM474_0852	ybiO	mechanosensitive channel protein	0.0804299	0.0555825	-0.0359923	0.023804	0.0260072	-0.0507474	-0.0072633	0.0598737	0.0328659	0.0875164	0.0774852	0.0286314	-0.00840239	0.0207424	0.0350796	0.127946	0.0376848	0.0456047	0.095589	0.0604168	-0.0228345	0.00296102	0.0683291	-0.0357818
STM474_RS04190	STM474_0853	glnQ	glutamine ABC transporter ATP-binding protein GlnQ	0.0344418	-0.154173	-0.249129	-0.0950325	0.166898	0.173302	0.185964	0.072679	-0.0261951	-0.0303017	0.273219	0.0969385	0.0886827	-0.17651	-0.0268514	0.0960089	0.233072	-0.0441645	-0.261568	-0.10917	0.269319	0.312949	0.236451	0.42179
STM474_RS04195	STM474_0854	glnP	glutamine ABC transporter permease GlnP	0.00716857	0.0741643	0.0155473	0.031278	-0.00650549	-0.270936	-0.09746	-0.131411	-0.210944	-0.0552924	0.0462515	0.188917	-0.140066	0.0325039	-0.161623	0.0719496	0.408688	0.109476	0.152527	0.180633	0.0384709	-0.000155933	0.0155026	0.0897206
STM474_RS04200	STM474_0855	glnH	glutamine ABC transporter substrate-binding protein GlnH	-0.0540434	0.0831106	0.0422469	0.00448443	0.0271533	-0.0357146	0.00399573	0.0954292	-0.0148663	0.0107105	0.21761	0.131023	0.0343403	0.168336	0.0312168	0.0409518	0.331353	0.139282	0.199498	0.205497	0.0263853	-0.177062	-0.015951	-0.175361
STM474_RS04205	STM474_0856	dps	DNA starvation/stationary phase protection protein Dps	-0.0587749	-0.0569545	0.209911	0.0262584	-0.0558329	-0.162685	-0.169877	0.0310158	0.012544	-0.375617	-0.191976	-0.14988	-1.69776	0.00411647	0.0475722	-0.187293	-0.143497	-0.0507255	-0.114516	-0.084599	0.308662	0.250171	0.292321	-0.00487033
STM474_RS04210	STM474_0857	rhtA	threonine/homoserine exporter RhtA	0.11732	0.12879	0.0854481	0.137536	-0.0198172	0.0779415	-0.0810894	0.0546649	0.144911	-0.118299	-0.000350875	-0.0025297	0.115091	0.199407	0.184178	-0.0659754	-0.116829	-0.0718341	-0.146118	-0.00103328	-0.136887	-0.236631	-0.0788	-0.264454
STM474_RS04215	STM474_0858	ompX	outer membrane protein OmpX	0.0982896	0.193821	0.198272	0.147712	-0.10507	-0.0709736	0.0471458	0.132964	-0.0449083	-0.483482	-0.601085	0.175914	0.0929933	-0.152406	0.175522	0.119278	0.101025	-0.124257	0.0947111	0.109353	-0.101716	0.0210371	-0.262722	-0.319425
STM474_RS04220	STM474_0859		phosphoethanolamine transferase	0.154127	0.0543394	0.171663	0.0584898	0.0327299	0.0238997	-0.0210529	0.0381124	0.0457248	-0.0385528	0.0823645	0.064138	0.0413646	0.0701676	0.0423175	-0.0264782	-0.0907058	0.0445509	0.0146786	0.0412913	0.143437	0.187568	0.1762	0.137029
STM474_RS04225	STM474_0860	mntR	manganese-binding transcriptional regulator MntR	0.140982	0.268141	0.0685842	0.202514	-0.0623383	0.468151	0.214146	0.0898797	0.0305331	0.125951	0.0895707	0.256768	0.134659	0.188961	0.0558026	0.168788	-0.0696704	-0.0018503	0.0349588	0.274307	0.0469704	-0.173038	0.00379648	-0.307258
STM474_RS04230	STM474_0861		anion transporter	0.038292	0.0481131	0.0447973	0.0340322	0.0414267	-0.00986391	0.0402974	0.148367	0.0125186	-0.0307433	0.0178861	0.0265908	0.0320049	-0.0922983	-0.0670932	-0.0540716	-0.101973	-0.0490011	-0.108405	0.0666337	-0.00894371	-0.0638271	0.0489118	0.0516277
STM474_RS04235	STM474_0862	ldtB	L,D-transpeptidase	0.0873502	-0.444592	-0.365326	0.0440758	-0.142422	-0.075605	0.0205323	-0.0669228	0.02817	0.16476	0.106452	-0.181954	-1.31513	-1.47719	-0.289749	-0.297431	-0.250814	-0.1354	-0.0366805	-0.351716	-0.375798	0.320223	-0.369694	-0.0816419
STM474_RS04240	STM474_0863		ABC-F family ATPase	-0.0194011	-0.0211954	-0.139855	-0.00213976	0.05524	-0.0424443	-0.0163715	0.11015	-0.0212403	-0.0739646	0.0625467	-0.0992918	-0.133942	-0.0753013	-0.150034	-0.0607821	-0.05276	-0.0495822	-0.0522398	-0.0663748	-0.0165841	0.0821169	0.120964	0.0535362
STM474_RS04245	STM474_0864		DUF4261 domain-containing protein	-0.0557459	-0.00428324	-0.00643811	0.0129699	-0.0107058	-0.00058943	0.164148	-0.08196	-0.0988034	-0.0302503	-0.012285	-0.207538	0.158828	0.120222	0.0173895	0.124458	0.130245	0.105964	0.0632344	0.0347745	0.039355	0.0843735	0.0345005	0.0186686
STM474_RS04250	STM474_0865		HAD family hydrolase	-0.140551	-0.18586	-0.217968	-0.206323	0.0210684	0.0996204	0.116504	-0.0270528	0.0214782	0.0692596	0.0183206	0.156363	0.0221008	-0.0277805	-0.050224	0.0654641	0.0730298	0.0767642	-0.0490844	0.0393681	0.0831791	0.0844842	0.210578	0.126475
STM474_RS04255	STM474_0866		DUF1479 domain-containing protein	0.00224012	0.046424	-0.0133723	-0.0423308	-0.107538	-0.0501234	-0.00656438	-0.127614	0.0300045	-0.00148387	0.125159	0.00800882	0.119482	0.083503	0.0721401	-0.0418256	-0.0585142	-0.0304472	0.0544062	0.0515509	-0.0769386	-0.0485	-0.0545466	-0.0520646
STM474_RS04260	STM474_0867		Cof-type HAD-IIB family hydrolase	-0.0149279	0.0496954	-0.010365	-0.0138429	0.102151	0.0649852	0.174754	0.0679422	-0.0665992	0.135253	-0.0361942	0.0763295	-0.0557149	0.00510257	-0.0866302	-0.018013	-0.0501847	-0.0941378	-0.0963958	-0.15274	-0.000941888	0.0684643	0.0789153	0.0640524
STM474_RS04265	STM474_0868		glycyl radical protein	0.0588778	0.0656093	0.0553285	0.0725469	0.0267054	0.026416	0.0555398	0.0742054	0.0149706	0.0205453	0.0413485	-0.0496257	-0.0558689	0.00889966	-0.00179927	0.0183467	-0.0790383	0.00668301	-0.0488074	-0.0295496	-0.0252664	-0.124205	-0.0316667	-0.0846061
STM474_RS04270	STM474_0869		glycyl-radical enzyme activating protein	0.0779745	0.11183	0.0510936	0.081574	-0.0181926	0.00457341	0.114218	-0.0655886	0.0066948	-0.0595582	-0.021757	-0.0403643	0.125071	0.0158913	-0.107762	0.177905	0.017278	0.0996214	-0.000551911	0.117787	0.219188	0.0698532	0.0632287	0.243408
STM474_RS04275	STM474_0870	moeB	molybdopterin-synthase adenylyltransferase MoeB	-0.158317	-0.0423017	-0.0751974	-0.235357	-0.155313	-0.118645	-0.0860499	-0.0610209	-0.122656	0.100795	-0.00740963	-0.0647439	-0.0463536	-0.01818	-0.171752	-0.100513	-1.57716	0.134725	-0.117329	-0.0976052	0.385543	-0.0207907	0.0589105	0.169281
STM474_RS04280	STM474_0871	moeA	molybdopterin molybdotransferase MoeA	-0.198824	-0.155073	-0.0629889	-0.111285	-0.185038	-0.109236	0.0374286	-0.0151406	-0.190225	0.0527325	-0.0424431	-0.138641	-0.0528956	0.106898	-0.323183	-0.244235	-1.68397	0.0486704	-0.274076	-0.140294	0.706561	0.361666	0.415721	0.268342
STM474_RS04285	STM474_0872	iaaA	beta-aspartyl-peptidase	-0.115047	-0.0908193	-0.0348514	-0.091274	-0.0531773	-0.0234342	-0.0117001	0.0430037	-0.0952424	-0.0217025	-0.0124984	0.114585	-0.159005	-0.156204	-0.12538	-0.0626268	-0.140394	-0.170698	-0.134675	-0.151193	-0.223523	-0.111739	-0.258091	-0.144239
STM474_RS04290	STM474_0873	gsiA	glutathione ABC transporter ATP-binding protein GsiA	-0.197594	-0.0966118	-0.116828	-0.213457	-0.0701336	-0.0147985	0.00750975	-0.105214	-0.254151	-0.061366	-0.119646	-0.175424	-0.365596	-0.38964	-0.0809062	-0.0970999	-0.175076	-0.0965069	-0.18952	-0.00550956	-0.092947	-0.0377006	-0.122598	0.00078982
STM474_RS04295	STM474_0874	gsiB	glutathione ABC transporter substrate-binding protein GsiB	0.13935	0.20587	0.218008	0.18307	0.274306	0.190489	0.229055	0.514682	0.321245	0.117848	0.247355	0.19608	-0.144329	-0.407499	0.165916	0.355253	0.214302	0.0893891	0.246282	0.107909	0.0418135	-0.0154229	0.273904	-0.356752
STM474_RS04300	STM474_0875	gsiC	glutathione ABC transporter permease GsiC	-0.0826088	0.000402535	0.0605466	-0.115582	-0.255832	-0.099148	-0.0852087	-0.147868	-0.364031	-0.125469	-0.165896	-0.218542	-0.351169	-0.251587	-0.0985904	-0.300268	-0.19732	-0.0702524	-0.296389	-0.0460107	0.0346614	0.427091	0.159494	0.247992
STM474_RS04305	STM474_0876	gsiD	glutathione ABC transporter permease GsiD	-0.115243	-0.181464	-0.0669073	-0.180456	0.0234209	-0.0184175	-0.132227	-0.0274484	-0.2168	-0.0090841	-0.00836195	-0.0991774	-0.526239	-0.488684	-0.0633485	-0.080516	-0.104103	-0.119358	-0.296985	0.0933089	-0.325927	-0.202562	-0.191616	-0.479186
STM474_RS04310	STM474_0877	rimO	30S ribosomal protein S12 methylthiotransferase RimO	0.0148052	-0.0542622	0.229942	-0.00682597	0.0894276	0.158464	0.230982	-0.0185508	-0.0175363	-0.090198	-0.143341	-0.0767913	0.171222	0.0540824	-0.00252716	-0.1506	-0.0237969	-0.0836796	-0.000676439	0.0563455	0.0228808	-0.0617179	0.0212973	-0.0898571
STM474_RS04315	STM474_0879	bssR	biofilm formation regulator BssR	-0.0571542	-0.0387695	0.0441416	-0.0249358	0.027127	0.0476465	0.00348585	0.114764	-0.0763314	-0.0531092	-0.155127	-0.213852	0.101178	0.106689	0.15594	0.0557596	0.0787321	0.0238662	0.0770078	0.0131169	0.0685553	-0.0328054	0.070466	-0.103287
STM474_RS04320	STM474_0880		CoA ester lyase	0.180698	-0.0584644	-0.0945444	-0.0111362	-0.35653	-0.646069	-0.21818	-0.599816	-0.338749	-0.525211	-0.59813	-0.0464709	-0.410717	0.243595	-0.113585	0.285499	-0.164166	-0.361802	0.0717256	-0.631348	-1.2072	0.110226	-0.564749	-0.0341406
STM474_RS04325	STM474_0881		electron transfer flavoprotein subunit beta/FixA family protein	-0.0850286	-0.231126	0.146631	-0.0228692	0.191407	0.192609	0.239493	0.352532	0.0964511	0.218836	0.168647	0.233116	0.14433	-0.156738	0.167819	-0.114394	0.0797691	0.0430898	0.190456	-0.0430118	-0.331808	-0.0895584	0.183963	-0.318969
STM474_RS04330	STM474_0882		FAD-binding protein	0.0742024	-0.133031	0.0565382	-0.152497	0.0638212	0.0936873	-0.0568795	-0.0155736	-0.123583	-0.138907	-0.217924	-0.274013	-0.12266	-0.033742	0.066424	0.0482367	0.113874	0.241225	0.209069	0.179155	-0.165977	0.0460916	-0.139039	-0.0231022
STM474_RS04340	STM474_0883		acyl-CoA/acyl-ACP dehydrogenase	0.0902562	0.047615	0.151577	0.0447792	-0.0347714	0.0120447	-0.0555655	-0.137501	0.100695	-0.0499844	0.0633015	0.00354986	0.0733627	-0.0232552	0.0770114	-0.00426321	0.0204124	0.103744	0.0368589	-0.000344728	0.0625421	-0.0728326	0.0604934	-0.0178993
STM474_RS04345	STM474_0884		electron transfer flavoprotein-ubiquinone oxidoreductase	0.052935	-0.0147273	-0.115462	0.131894	-0.00411842	-0.0977826	0.0841489	-0.0361398	0.0109258	0.105102	0.118772	-0.000241419	0.0696597	0.0916144	0.126292	0.137641	0.0828192	0.128545	0.0624318	0.155168	0.0826825	0.0999147	0.0630747	0.0826008
STM474_RS04350	STM474_0885		LysR family transcriptional regulator	-0.108774	-0.249812	-0.240753	0.0699158	0.0424257	-0.102457	-0.142118	-0.00250313	0.186083	-0.167674	0.169412	0.0306112	-0.0455343	0.143689	0.101092	-0.0911465	0.131189	0.127441	-0.153718	-0.166	0.00355291	0.000218355	0.0452496	0.130576
STM474_RS04355	STM474_0886		GntP family permease	-0.0363348	-0.0471484	-0.0665168	0.0480496	-0.0108936	-0.00932558	-0.0353367	0.0849987	0.141491	0.158723	0.0972392	0.0720806	0.123846	0.0512813	0.0448545	0.0278923	0.104053	0.0160427	0.114195	0.122174	-0.0340579	-0.103988	0.0590467	0.187674
STM474_RS04360	STM474_0887		PQQ-dependent sugar dehydrogenase	0.141025	0.0378091	0.00794598	-0.0217983	0.0236201	-0.0123247	-0.0751958	-0.0429815	-0.0448635	-0.117601	0.05457	0.0259728	0.0164948	0.0627031	0.037988	0.211868	0.0713886	0.127799	0.129063	0.0866801	-0.0378579	-0.165074	-0.12046	-0.0447958
STM474_RS04365	STM474_0888		glutathione S-transferase family protein	-0.240167	-0.257794	-0.11404	-0.37129	-0.184364	-0.151988	0.0896297	-0.141389	-0.138947	-0.182123	-0.215568	-0.039906	-0.0289621	-0.077875	0.0810338	0.119492	-0.154964	-0.0331147	-0.070989	0.156052	0.203554	0.0944455	-0.477538	0.240591
STM474_RS04370	STM474_0889	dacC	serine-type D-Ala-D-Ala carboxypeptidase	0.045256	0.0291097	-0.0558837	0.051961	-0.120102	-0.172356	-0.126116	-0.0511426	-0.00153174	0.172129	0.133396	-0.0248603	-0.0346227	0.0671848	0.051857	-0.038994	-0.0189002	0.16629	-0.000686298	0.0799772	-0.223055	-0.0869361	-0.0292653	0.0425168
STM474_RS04375	STM474_0890	deoR	DNA-binding transcriptional repressor DeoR	-0.234513	-0.112324	-0.130502	-0.188838	-0.397201	-0.439029	-0.228766	-0.243432	-0.419049	-0.241832	-0.0602706	-0.284671	-0.321852	-0.111848	-0.0945379	-0.134876	0.128382	-0.0182198	-0.0745199	0.0236433	-0.203893	-1.05987	-0.375286	-0.0817233
STM474_RS04380	STM474_0891	ybjG	undecaprenyl-diphosphate phosphatase	0.0525707	-0.049075	-0.537825	-0.0624685	-0.038245	0.137836	-0.0300066	-0.161734	0.200704	-1.0375	0.640031	1.04416	-1.63915	-0.519711	0.127396	0.363389	0.0730689	-0.646744	0.214009	0.0147141	-0.103395	0.135137	0.499065	-0.377743
STM474_RS04385	STM474_0892		MFS transporter	0.155	0.0243651	0.0706056	0.121477	-0.0059924	0.0483293	0.0459996	0.055841	-0.0324651	-0.0628333	-0.026899	0.063247	-0.0983709	0.0208963	0.00901712	0.0505819	0.0599445	0.00247699	-0.0785559	-0.245106	-0.0221158	0.0258483	0.004561	-0.136414
STM474_RS04390	STM474_0893		Cof-type HAD-IIB family hydrolase	-0.119158	-0.167863	-0.0427242	-0.0820977	-0.200642	-0.0317481	-0.106611	-0.121484	-0.195903	-0.103875	-0.123123	-0.0591931	-0.0538442	-0.0588051	0.0482815	-0.319903	-0.110584	-0.317573	-0.38131	-0.403403	0.0645188	0.151273	0.0846577	0.117947
STM474_RS04395	STM474_0894		MFS transporter	0.0612761	0.0705148	0.0976053	0.0963591	-0.0204034	0.0511776	-0.0249451	0.0862985	-0.216253	-0.193571	-0.049908	-0.0597325	0.123133	0.119506	0.2224	0.171233	-0.0724483	-0.00380939	0.0549518	-0.00222834	0.163492	0.0348106	0.0547833	0.0337112
STM474_RS04400	STM474_0895		TetR/AcrR family transcriptional regulator	0.159903	0.0798269	0.0691073	0.0659836	0.0259743	-0.0843379	0.0369036	-0.173961	-0.0268394	-0.0808311	7.75974e-05	-0.0624263	0.0471896	-0.0613769	-0.0970711	-0.0553785	-0.117136	-0.0891286	0.0262615	0.190867	0.0314417	0.0167893	-0.0481768	-0.029056
STM474_RS04405	STM474_0896		aspartate:alanine antiporter	-0.220209	-0.0735762	-0.0835929	-0.137476	-0.0429998	-0.0142038	-0.0165346	-0.0407201	-0.0657904	-0.0895248	-0.0864567	-0.231951	-0.0490447	-0.16558	0.00508389	0.00202876	-0.116327	-0.0951939	-0.0828823	-0.259694	-0.281386	0.204534	0.112115	0.0577719
STM474_RS04410	STM474_0897		inner membrane protein YbjM	0.107114	0.0333073	0.0810194	-0.00769827	0.217027	0.153948	0.149691	0.161109	0.0130711	0.199198	0.0926657	0.0125252	-0.0816702	0.0906654	0.00383425	0.0875515	0.0298445	0.172478	0.103333	0.0150421	0.10291	-0.17287	-0.0194464	-0.0641734
STM474_RS04415	STM474_0898		GrxA family glutaredoxin	-0.0290778	-0.142986	0.0168852	-0.0574315	-0.0817465	-0.205817	0.0767164	-0.0242106	-0.172992	-0.0195576	-0.186767	-0.0572153	0.170505	0.1354	0.386188	0.0447272	-0.167316	-0.0253819	0.0786411	0.121215	-0.093362	-0.165301	-0.24073	-0.0514558
STM474_RS04420			YbjC family protein	0.0398733	-0.0364614	-0.139544	-0.073629	0.0401981	0.039448	-0.172015	-0.146918	-0.00153758	0.0855583	0.0565657	0.191381	-0.12396	-0.0413264	-0.0975758	-0.0767308	-0.00426993	0.136981	-0.0197145	0.0393763	-0.163227	-0.0352724	0.0492538	-0.119481
STM474_RS04425	STM474_0899	nfsA	nitroreductase NfsA	0.0561072	0.0924328	0.0916079	0.00896203	-0.0351576	-0.144956	0.0152088	-0.175439	-0.0556293	-0.00339763	-0.0198856	-0.0741458	0.231478	0.223378	0.413863	0.0228556	-0.183062	0.110302	-0.0093245	-0.104949	0.108725	-0.0329377	0.0307312	0.171551
STM474_RS04430	STM474_0900	rimK	30S ribosomal protein S6--L-glutamate ligase	0.0537149	0.0553873	0.120263	-0.0535141	-0.0547148	0.0776635	-0.0180169	0.139045	0.101359	-0.127695	-0.00322229	0.202299	-0.0165727	-0.00240726	0.0799656	-0.0136366	-0.000437937	-0.0162245	0.0806365	-0.116479	0.202404	-0.320934	0.118467	-0.000126622
STM474_RS04435	STM474_0901		YbjN domain-containing protein	-0.183803	-0.125478	-0.254961	-0.137369	-0.113225	-0.183219	-0.147543	-0.439418	-0.283326	0.203434	-0.0676769	-0.410775	-0.116595	-0.194337	-0.0902954	-0.282637	0.00151596	-0.209123	-0.287167	0.182311	-0.61363	-0.510712	-0.281164	-0.0631792
STM474_RS04440	STM474_0902	potF	spermidine/putrescine ABC transporter substrate-binding protein PotF	0.0264759	-0.0112702	0.0353005	0.0216858	-0.00532468	-0.0588264	0.0100601	-0.0340921	-0.113027	-0.0558506	-0.0507874	-0.118955	0.0910722	0.0652504	0.0277538	0.119914	0.0429362	0.0823937	0.0733866	0.107009	-0.0463142	-0.055552	-0.0360055	-0.0155649
STM474_RS04445	STM474_0903	potG	putrescine ABC transporter ATP-binding subunit PotG	0.0504077	-0.00189793	-0.0270516	0.0673951	0.0265142	0.068833	0.0543819	0.10548	-0.00607228	0.0822206	0.0550338	0.0517746	0.000906654	0.100316	0.0664427	-0.0296315	0.0413234	-0.0333971	0.0218887	0.0343496	-0.122453	-0.132667	-0.101774	-0.21253
STM474_RS04450	STM474_0904	potH	putrescine ABC transporter permease PotH	-0.0995341	-0.081293	-0.039199	-0.0072535	0.0122161	-0.00401864	0.119914	0.0241645	-0.0601429	-0.0218407	-0.0615161	0.0343698	0.0071156	0.0272144	-0.0107773	0.0376017	0.124309	-0.00533055	0.187874	0.122443	-0.0907216	-0.0569254	-0.165294	-0.118412
STM474_RS04455	STM474_0905	potI	putrescine ABC transporter permease PotI	-0.0166902	0.0289437	-0.0118059	0.0225617	-0.133768	-0.209227	-0.113298	0.144581	0.0484318	0.172343	0.189039	0.340164	0.0718538	0.195975	0.0054525	-0.0300844	-0.024548	0.0857965	0.0847538	0.199161	0.576538	0.284498	0.381348	0.322755
STM474_RS04460	STM474_0906		YbjO family protein	0.0260511	0.0138841	0.107298	-0.00465966	-0.0806754	-0.0866944	-0.124891	-0.00439629	-0.144297	0.32119	-0.0370621	0.12808	0.142662	0.261699	0.0617028	0.00266288	-0.0566495	0.066972	-0.0413745	0.0444034	0.107953	0.166067	0.168889	0.092022
STM474_RS04465	STM474_0907	rlmC	23S rRNA (uracil(747)-C(5))-methyltransferase RlmC	-0.0121548	-0.0264004	-0.121123	-0.110436	0.0542076	0.0277822	0.0182507	-0.0549895	0.0222058	-0.180487	0.0217665	-0.131676	0.0261497	0.0114238	-0.00916354	-0.0456601	0.0361199	0.123755	0.0831035	0.188352	0.0132971	0.0277369	-0.0415621	-0.113798
STM474_RS04470	STM474_0908		PTS sugar transporter subunit IIC	0.0195701	-0.0176676	0.0947884	-0.0123844	-0.0342291	-0.087752	-0.0831009	0.0174603	0.0307036	-0.0622873	0.109251	0.0620915	-0.0298589	0.018372	0.024802	-0.000480147	0.139731	0.109024	0.0531021	0.167894	0.0821535	0.0889761	0.0502738	0.0700528
STM474_RS04475	STM474_0909		PTS sugar transporter subunit IIB	0.0458667	-0.0666713	0.00603313	-0.0809102	-0.233718	-0.032627	-0.0866138	0.144106	0.0270286	0.222982	-0.185942	-0.0790918	-0.0060538	0.107994	-0.0983569	-0.0994236	-0.0389744	-0.0515852	0.00356102	0.0213027	0.04037	0.203357	0.288124	-0.0168356
STM474_RS04480	STM474_0910		sulfatase	0.112945	0.11346	0.0543947	0.0476767	0.0255132	-0.0249062	0.0395399	0.0517538	0.0104651	0.0446788	0.0374975	0.053925	-0.024654	0.0516485	0.0705404	-0.00449112	0.0240571	-0.0252479	0.0381397	0.0113045	0.0118672	0.0375872	0.030747	0.0591547
STM474_RS04485	STM474_0911	artJ	ABC transporter substrate-binding protein ArtJ	-0.146507	-0.288331	-0.407805	-0.245764	0.0700898	-0.034735	-0.0536198	-0.000754287	0.062086	0.0147336	0.128737	-0.00397567	-0.0598067	-0.0840243	-0.279072	-0.182466	-0.101875	-0.018197	-0.0638383	-0.0140135	-0.135754	-0.0981049	0.0453417	-0.0939481
STM474_RS04490	STM474_0912	artM	arginine ABC transporter permease ArtM	0.342231	0.390822	0.470028	0.33322	-0.0108799	-0.161247	0.0330526	-0.0317635	0.00788677	-0.210588	-0.0682747	-0.0124399	0.212994	0.48307	0.430135	-0.136823	-0.113281	-0.0736826	0.13984	0.0894432	-0.141429	-0.0983061	-0.0328601	-0.0530546
STM474_RS04495	STM474_0913	artQ	arginine ABC transporter permease ArtQ	0.382774	0.435648	0.429631	0.339121	-0.0976512	-0.149878	0.0184213	-0.0293456	0.0131702	-0.371846	-0.191591	-0.0610997	0.436029	0.504091	0.523391	0.00288446	0.0184659	-0.0357349	0.146096	0.175751	0.142514	-0.056915	0.159383	0.0853479
STM474_RS04500	STM474_0914	artJ	arginine ABC transporter substrate-binding protein	0.478892	0.504605	0.457518	0.312569	-0.0113166	-0.0595174	-0.00786748	-0.227682	0.0260137	-0.0320151	-0.165001	0.0534916	0.394877	0.467022	0.543796	-0.0125553	0.0686571	0.0626368	0.0871076	0.160326	-0.0509289	0.344505	0.282022	0.200696
STM474_RS04505	STM474_0915	artP	arginine ABC transporter ATP-binding protein ArtP	0.339064	0.510901	0.390875	0.129502	-0.0168932	-0.323822	-0.162762	-0.0881565	-0.0375839	-0.0721502	-0.186076	-0.0823421	0.260657	0.287664	0.352171	-0.155792	0.0742752	-0.172955	0.0507286	-0.0111328	0.0562628	-0.203843	-0.0429933	0.153169
STM474_RS04510	STM474_0916		lipoprotein	-0.0414811	0.0873463	0.0174465	0.050858	0.00893656	-0.102124	-0.0729193	-0.0796976	0.0365743	0.126165	-0.117409	-0.115419	0.194274	-0.0396168	0.114287	0.162465	0.063877	-0.00470349	0.0851284	0.155474	0.0782462	0.217689	-0.00963009	0.290242
STM474_RS04515	STM474_0917		heavy metal-binding domain-containing protein	-0.0280395	0.053544	-0.0377058	-0.103791	0.264917	0.203619	0.173	0.207828	0.00312212	-0.139318	0.216633	-0.0929228	-0.191291	0.0467557	0.00573872	-0.205343	0.0544117	0.0304118	-0.0360716	-0.166198	-0.110361	-0.229631	-0.123399	-0.352007
STM474_RS04520	STM474_0918		N-acetylmuramoyl-L-alanine amidase	-0.0998241	0.0573532	-0.0485843	0.0601829	-0.0560651	-0.0938645	0.0722473	0.0536427	-0.0108202	-0.0398031	-0.0429633	-0.0273943	-0.033157	-0.104825	-0.0925426	-0.00711844	-0.0638728	-0.0495605	0.035457	0.16303	0.0879892	-0.0873723	0.0358165	-0.11273
STM474_RS04525	STM474_0919		NAD(P)-dependent oxidoreductase	0.0239632	0.0682118	-0.0947245	0.00527003	0.0251249	0.111462	0.115319	-0.0253439	-0.0366753	-0.0278029	0.122934	-0.126532	0.0121637	0.0152116	-0.00985698	0.0295803	-0.0132665	-0.0527345	0.148785	-0.0690793	-0.350976	-0.0497449	-0.0437725	-0.149379
STM474_RS04530	STM474_0920		SDR family oxidoreductase	-0.0443093	-0.0159671	-0.0347738	-0.00161937	0.00944095	-0.0395742	0.098896	-0.0608283	-0.0534644	0.208219	-0.003555	-0.00590008	-0.00854738	0.0361443	0.0160234	0.00466011	-0.0368645	0.0457463	-0.113533	0.00619455	0.0631724	0.0249851	0.0397886	-0.00983701
STM474_RS04535	STM474_0921	ltaE	low-specificity L-threonine aldolase	0.13232	0.214804	-0.0193107	0.0848325	0.00723765	0.0507403	0.108129	0.0403773	-0.040358	0.042735	-0.0688313	-0.0486037	-0.0551356	0.0125319	-0.0917551	-0.122465	0.0638958	-0.0777249	0.0417919	0.033139	0.0885491	0.11827	0.102581	0.246387
STM474_RS04540	STM474_0922	poxB	ubiquinone-dependent pyruvate dehydrogenase	0.0415891	0.178732	0.0344687	0.07588	-0.0147457	-0.0103351	0.0641095	-0.0106058	0.0968755	0.160479	0.0436715	0.186958	0.101318	-0.0240306	0.00575043	-0.0079148	-0.136185	-0.102236	-0.0710349	0.0545652	0.0697187	0.125684	0.157874	-0.0771788
STM474_RS04545	STM474_0923	hcr	NADH oxidoreductase	-0.0413777	0.0190029	-0.0396334	-0.0618269	-0.126104	-0.14295	-0.0333268	-0.029427	0.00380375	-0.150972	-0.0495023	0.0464421	0.0416498	-0.074508	-0.0466525	-0.0812127	-0.0646993	-0.0519069	-0.115405	-0.0718209	0.117489	0.074651	0.0411053	0.0266875
STM474_RS04550	STM474_0924	hcp	hydroxylamine reductase	0.0531445	-0.0474014	0.0150039	0.033138	0.0474464	0.0821238	0.113009	0.0363563	0.0196753	-0.0534081	0.036227	0.0553438	-0.111178	-0.041389	0.00295374	0.0119824	-0.0070218	-0.0712856	0.0551631	-0.0856091	0.157002	0.0211479	0.0828107	0.0998426
STM474_RS04555	STM474_0925		lysine exporter LysO family protein	-0.22751	-0.108386	-0.137368	-0.196141	-0.0377329	0.0271697	-0.0269503	-0.0399956	-0.122006	-0.0259489	-0.0905304	6.56932e-05	-0.105659	-0.115013	-0.135012	0.0108226	-0.03046	-0.00378965	-0.140064	0.00413597	-0.0107876	0.0225806	-0.0198236	-0.0201701
STM474_RS04560	STM474_0926		ATP-dependent endonuclease	-0.00340933	-0.0172486	-0.0920178	-0.041223	0.0477067	0.11148	-0.0445437	0.032667	0.0684822	-0.0841537	0.0384277	0.0193734	0.0782052	0.00831745	0.0519013	0.149923	0.107613	0.00323524	0.169926	0.105163	0.081572	0.191623	0.0338801	0.0417807
STM474_RS04565	STM474_0927		VirK/YbjX family protein	0.100867	0.0401616	-0.0154605	0.0296565	-0.204165	-0.173762	-0.144456	-0.0433328	-0.0630175	-0.621949	-1.00369	-3.06272	0.116224	-0.0117048	0.0929015	0.149562	0.0183662	0.108487	0.154774	-1.89336	-0.354449	-0.240611	-2.70254	-0.661925
STM474_RS04570	STM474_0928	macA	macrolide transporter subunit MacA	0.0718802	-0.0193744	-0.115468	0.0813701	0.0915187	-0.0220849	-0.0365826	0.078181	-0.0449157	0.196775	-0.0683997	-0.00473301	-0.0838556	-0.0640653	0.00409615	-0.0618267	-0.0932989	-0.0304868	-0.0368991	-0.0629421	0.052679	0.0610728	-0.0410962	0.141259
STM474_RS04575	STM474_0929	macB	macrolide ABC transporter ATP-binding protein/permease MacB	-0.0236566	-0.0131503	-0.085631	-0.0377647	-0.0491511	-0.0615114	-0.0665042	-0.0262891	0.0224016	0.192296	0.00109819	0.046428	-0.0643011	-0.0468748	-0.0489107	-0.0393666	-0.0570065	-0.0628088	-0.0459401	-0.0667741	-0.126459	-0.0904877	-0.058721	-0.039137
STM474_RS04580	STM474_0930	cspD	cold shock-like protein CspD	-0.346513	-0.166073	-0.418591	-0.490505	-0.359038	-0.353332	-0.180864	-0.500176	-0.483534	0.230195	-0.320564	0.382507	-0.0813629	-0.276083	-0.228906	-0.626446	0.00839252	-0.61315	-0.00901518	0.165239	-0.398923	-0.383438	-0.451284	-0.496782
STM474_RS04585	STM474_0931	clpS	ATP-dependent Clp protease adapter ClpS	-0.0221002	-0.0196513	-0.0303803	0.0274985	-0.134922	-0.105835	-0.166153	-0.0415539	-0.0611886	0.179295	0.0685553	0.0236299	-0.275527	-0.229152	-0.123301	-0.0918354	-0.0749604	-0.00823701	-0.128245	-0.0414141	0.0439749	-0.0331427	-0.0108982	0.141047
STM474_RS04590	STM474_0932	clpA	ATP-dependent Clp protease ATP-binding subunit ClpA	-0.332429	-0.103726	0.19267	-0.235519	-0.0595707	0.011626	-0.0558764	-0.146893	0.205873	-0.295501	-0.00109704	0.169439	0.0456313	-0.0237092	0.00870243	0.0225236	-0.0999659	0.0376301	-0.213574	-0.226186	-0.241529	-0.603539	-0.00848196	-0.0171836
STM474_RS04615	STM474_0937		hydrolase	0.108641	0.0733279	0.184479	0.0621888	-0.14238	-0.145138	-0.0359371	-0.0221281	-0.13092	-0.13403	-0.239105	-0.194604	-0.161143	-0.157357	-0.108901	-0.0768039	-0.0959051	-0.151573	-0.0414685	-0.0776107	-0.158349	-0.0581692	-0.0140039	0.0699852
STM474_RS04620	STM474_0938		pirin family protein	-0.0850118	0.018411	-0.0328283	-0.0660925	0.147708	0.221228	0.0226587	-0.286052	0.055389	0.161204	0.116227	-0.151149	0.0263862	-0.0285646	0.17914	0.105179	0.130667	0.106776	0.0838159	0.106843	-0.216178	-0.159811	-0.263716	-0.228156
STM474_RS04625	STM474_0939		LysR family transcriptional regulator	-0.0434312	-0.0594324	-0.096719	-0.146048	-0.144411	0.0905491	0.0226561	0.0850214	0.0650611	0.234444	0.156349	-0.0585887	-0.0673837	0.148341	-0.00895295	0.0875076	-0.00197777	-0.00927235	-0.132484	-0.000744933	-0.0411396	-0.202153	-0.294175	-0.318686
STM474_RS04635	STM474_0941		membrane protein	0.112531	0.0146328	0.06227	0.116131	-0.0850995	-0.0225897	-0.047007	0.00181103	-0.0601933	-0.0266399	0.0143081	-0.148449	0.122078	0.0959756	0.119555	0.00704538	0.0559053	0.116011	0.0384684	0.068881	0.188249	0.0617064	0.0886009	0.00593229
STM474_RS04640	STM474_0942	aat	leucyl/phenylalanyl-tRNA--protein transferase	0.061964	0.0179739	0.319946	0.105595	-0.116646	-0.174451	-0.168884	-0.0815368	0.116746	0.104951	-0.218568	0.0739895	0.183632	0.139248	0.21309	0.302412	-0.0328906	0.171637	-0.0523507	0.0262722	-0.0965884	-0.140458	-0.182457	-0.20941
STM474_RS04655	STM474_0945	trxB	thioredoxin-disulfide reductase	-0.457356	-0.556187	-0.696219	-0.208011	-1.24953	-1.27981	-0.820589	-0.812637	-0.343694	1.95609	0.173459	-0.0814815	-0.451049	-0.393896	-1.61013	-0.776801	-0.840008	-0.334976	-0.832421	-0.258246	-0.905275	1.08928	-3.4925	-0.500314
STM474_RS04660	STM474_0946	lrp	leucine-responsive transcriptional regulator Lrp	-2.15834	-2.146	-1.72192	-1.49237	-0.929369	-0.595437	-0.73242	-1.16841	-0.528241	0.32527	-0.347018	-0.60467	-2.82084	-2.16176	-1.97763	-0.749545	-0.554508	-0.566674	-1.36045	-0.863688	-0.93431	0.695182	-0.820039	-0.12743
STM474_RS04675	STM474_0949	rarA	replication-associated recombination protein RarA	0.0653694	0.112549	-0.0103606	0.0632364	-0.0893574	-0.0984261	-0.113841	0.122048	-0.00906489	0.062392	-0.225978	0.0952549	0.0506398	0.141519	0.0807781	0.0803085	0.0618337	-0.0448105	0.031859	-0.0817441	0.10031	-0.0782366	0.122087	-0.0628702
STM474_RS04685	STM474_0951	dmsA	dimethylsulfoxide reductase subunit A	0.0651166	0.0303166	0.0869356	0.0253639	-0.011726	0.00518928	0.0357492	0.0238916	0.0310756	0.0567408	0.0322738	0.00614992	-0.00696822	0.01335	-0.00610372	0.0566999	-1.11792	0.125894	0.0239507	0.0878855	7.79468e-05	0.013961	-0.011663	0.0694019
STM474_RS04690	STM474_0952	dmsB	dimethylsulfoxide reductase subunit B	0.0499517	0.103865	0.172433	0.0464929	-0.381279	-0.217067	-0.111608	-0.542904	-0.342405	-0.146633	-0.344467	-0.178449	-0.303953	-0.462209	0.129876	-0.523932	-1.45525	-0.233361	0.226671	0.235042	0.175272	0.308124	0.426406	0.114806
STM474_RS04695	STM474_0953		dimethyl sulfoxide reductase anchor subunit	-0.101837	-0.037346	-0.00229	-0.122836	-0.0338822	0.0215099	0.120912	-0.0232704	-0.0497282	0.253519	0.0145504	0.0249584	-0.084343	-0.0146544	0.0470577	-0.0166983	-1.16212	-0.0533018	0.0746716	-0.0193854	0.0359877	-0.0854985	0.133702	-0.0308339
STM474_RS04705	STM474_0954		MFS transporter	0.045006	-0.0327205	-0.0594979	0.117619	0.00996122	-0.0755528	-0.0782173	-0.0910279	0.0266839	0.0391316	0.0747432	0.0040681	0.125001	0.0317094	-0.00546643	0.000313709	0.0770045	0.0316939	-0.000879266	0.0416214	0.0856327	0.0458922	-0.02468	-0.0847676
STM474_RS04710	STM474_0955		amino acid permease	0.0579572	0.0479744	0.0189612	0.0429317	0.0598402	-0.0290124	-0.0036304	-0.0334974	-0.0274714	0.049267	0.107478	0.00827918	-0.0251724	0.0391346	0.0255535	0.0441173	0.0954549	0.117456	0.0739732	0.131133	0.144784	0.0203684	0.0578312	0.0505252
STM474_RS04715	STM474_0956	pflA	pyruvate formate lyase 1-activating protein	-0.117118	-0.0554118	0.0683295	-0.0221553	0.127638	0.147654	0.104531	0.0611637	0.112084	0.0439994	0.111255	0.337821	0.0468787	0.0954967	0.333603	-1.42332	-1.78222	0.282602	0.275566	0.194056	-0.0669716	-0.0909115	0.598398	0.258425
STM474_RS04725	STM474_0958	sopD2	SPI-2 type III secretion system effector SopD2	0.144962	-0.0155775	-0.245818	-0.223208	0.0250221	-0.0501646	0.167357	0.0917199	-0.0347751	0.0197799	-0.0353237	-0.0542688	0.022509	-0.232988	-0.0200814	-0.113524	0.232953	0.143868	0.136482	0.0458155	0.296486	-0.144421	0.145015	0.181115
STM474_RS04730	STM474_0959	pflB	formate C-acetyltransferase	-0.000106526	0.0709773	0.0821388	0.0211163	0.0767195	0.118945	0.155954	-0.250139	0.137648	0.262854	0.100259	0.176651	0.0491581	0.0966714	0.178669	-1.18707	-1.68051	0.202439	0.169187	0.194682	-0.327074	-0.0449216	0.48664	0.205999
STM474_RS04735	STM474_0960	focA	formate transporter FocA	0.0750929	0.160716	0.189127	0.15814	0.11886	0.134522	0.181275	-0.391525	0.188023	0.198642	0.15793	0.146253	0.159485	0.18142	0.154802	-0.632706	-1.06731	0.0584661	0.0527952	0.0731847	-0.398159	-0.0259768	0.224391	0.0825894
STM474_RS04740	STM474_0961		30S ribosomal protein S12 methylthiotransferase accessory protein YcaO	0.0191148	-0.0863935	-0.0325579	0.0393293	-0.0919675	-0.0661632	-0.0826801	0.00472437	-0.0868992	-0.0294723	0.0751174	0.0306887	0.0565146	0.042312	-0.0420873	-0.19945	0.0209033	-0.0145746	0.00494968	-0.0182737	-0.112897	0.0782475	-0.00523502	-0.0663741
STM474_RS04745	STM474_0962		DUF421 domain-containing protein	-0.0692176	-0.184673	-0.13847	-0.0831365	-0.17549	0.0595956	-0.198122	-0.0530895	-0.178857	-0.315557	-0.0848582	-0.246879	0.0874167	-0.0269355	0.0321871	0.187008	-0.168849	-0.00401518	-0.157846	-0.0231398	-0.0206701	-0.0828328	-0.00672363	0.108112
STM474_RS04750	STM474_0963	serC	3-phosphoserine/phosphohydroxythreonine transaminase	-3.83602	-3.20214	-1.78788	-3.26728	-0.717425	-0.239381	-0.0851551	0.0133282	-0.0914836	0.0304625	-0.0490528	-0.0218714	-3.16439	-3.89699	-3.05327	-0.121954	-0.928075	-0.174254	-2.70058	-2.79438	-0.159437	0.152184	0.0325016	0.235219
STM474_RS04755	STM474_0964	aroA	3-phosphoshikimate 1-carboxyvinyltransferase	-4.0433	-2.44372	-0.296567	-2.8681	-0.00781923	-0.053449	0.172721	0.0201076	0.143445	-0.0526509	0.2604	0.636334	-2.56469	-2.55143	-3.39274	-0.401734	-0.820844	0.337022	-1.00682	-1.26928	-1.25824	0.227629	0.525068	-0.00581629
STM474_RS04760	STM474_0965		M48 family metallopeptidase	0.0754556	0.0891637	-0.0182873	0.101481	-0.0744329	-0.0453618	0.0772625	0.0720658	-0.0557908	0.0748544	0.0190157	0.0892329	-0.0422993	0.047562	0.072925	-0.116846	-0.170102	-0.154466	-0.113716	-0.0758601	-0.0193645	0.212165	0.104265	0.0324825
STM474_RS04775	STM474_0968	ihfB	integration host factor subunit beta	-0.226916	-0.381162	0.131054	0.264271	0.172691	0.668838	0.544208	1.33951	0.313062	-5.39875	-7.97165	-0.0460594	-1.98691	-1.08872	-0.88237	-0.281449	-0.379647	0.134411	0.80914	-0.693747	-0.980485	7.47252	0.471262	-1.11845
STM474_RS04780	STM474_0969		ComEC family protein	0.00496899	0.0681939	-0.0203387	-0.00906138	0.00153903	0.0552582	0.0498136	0.0402652	0.0758382	-0.105372	0.00426985	-0.0238696	0.0125018	-0.0204663	0.0306305	0.0386651	0.0376668	0.0545593	-0.0148505	0.0468604	0.0764448	0.0450307	-0.0241102	0.0341527
STM474_RS04795	STM474_0972		winged helix-turn-helix domain-containing protein	-0.0484941	-0.0169725	-0.0502759	0.0129362	-0.0292731	0.0544434	0.0679673	0.150296	0.0675707	0.0375163	0.0383806	0.029265	0.0392371	0.122571	0.0607992	-0.0944474	0.0827067	0.0927747	0.0227989	0.038154	-0.0535481	0.140258	-0.0098471	-0.00603229
STM474_RS04810	STM474_0975		YcbJ family phosphotransferase	0.0356981	0.0181954	0.0101537	-0.0962519	-0.0179016	-0.029978	-0.0468265	-0.0144375	-0.106565	0.104626	-0.0381753	0.0638638	0.010685	-0.144458	-0.0369213	-0.0255284	0.00207807	-0.0255108	0.0414755	-0.0291881	0.0685326	-0.0880049	0.0256038	0.0795683
STM474_RS04815	STM474_0976	elyC	envelope biogenesis factor ElyC	0.0674788	-0.0623176	0.00266457	0.0270813	0.138998	-0.00867579	0.124456	0.0309173	-0.0995679	-0.0921419	-0.0376111	-0.116769	-0.0770697	-0.0136906	0.118583	-0.0105167	-6.93591e-05	0.0821459	0.131595	0.130621	0.168816	0.152256	0.0903723	0.125722
STM474_RS04820	STM474_0977	cmoM	tRNA uridine 5-oxyacetic acid(34) methyltransferase CmoM	-0.0536102	-0.00389901	-0.149457	-0.0935047	0.00519889	0.0472694	-0.00552373	0.307943	0.102612	-0.00284992	0.0201316	0.116249	0.0452942	-0.0174273	0.0476474	-0.108324	-0.0750724	0.0165811	0.00153494	0.0804967	-0.0889435	0.377035	0.0928928	0.184927
STM474_RS04840	STM474_0981	ldtD	L,D-transpeptidase	-0.144468	-0.101765	-0.156005	-0.142314	0.080049	0.028546	0.123528	0.0744921	0.0627549	0.012396	-0.0750868	-0.0704592	-0.0972282	0.0527011	-0.0190924	-0.00651332	-0.0352134	0.029792	0.0311765	0.055953	-0.0234797	-0.091123	-0.00906202	-0.0843056
STM474_RS04845	STM474_0982		YcbK family protein	0.122454	-0.0208831	0.0027021	0.0864825	0.00780345	0.0600494	-0.0180063	0.131404	0.0266193	-0.815513	0.478716	0.11169	0.0333564	-0.437782	0.108166	-0.107923	-0.0741944	-0.128602	-0.12847	0.0289098	-0.0591359	0.619898	0.140779	0.635656
STM474_RS04850	STM474_0983		MBL fold metallo-hydrolase	0.0689025	0.0701401	0.0300804	0.00317514	0.10881	0.0565759	0.181869	0.113068	-0.136822	-0.344857	-0.229219	-0.062978	0.0247109	-0.10824	-0.011877	-0.265914	0.0550901	0.182954	0.114902	-0.025608	0.235237	0.306243	0.0892346	0.157233
STM474_RS04855	STM474_0984	aspC	aspartate transaminase	-3.40883	-3.30445	-2.25887	-2.15323	-0.571175	-0.494617	-0.676337	-0.616663	-0.0641775	0.708242	-0.0134183	-0.349777	-3.56672	-3.32073	-3.16104	-0.110708	-0.174018	-0.141657	-0.800681	-0.817601	-1.14751	0.0930805	-0.127084	0.426051
STM474_RS04860	STM474_0985	ompF	porin OmpF	-0.0699796	-0.183453	0.109893	-0.0457361	-0.0877662	-0.124446	-0.0678743	0.0385162	-0.0974277	0.214256	0.172191	-0.0777939	0.0406476	-0.0438458	-0.00858415	0.0908605	-0.0732764	0.0481953	-0.0346272	-0.0423275	-1.43977e-05	0.0159548	-0.0184244	-0.0208581
STM474_RS04870	STM474_0988		Lrp/AsnC family transcriptional regulator	0.0888857	0.0593947	0.0904172	0.0484159	-0.0760917	-0.150116	-0.0585219	-0.0262785	0.183781	0.15049	0.0545131	0.231146	0.0171838	-0.0578103	-0.0680816	-0.092334	0.133344	0.168654	0.079465	0.160812	-0.0481591	0.0455333	-0.0980938	0.042915
STM474_RS04880	STM474_0989	dpaL	diaminopropionate ammonia-lyase	-0.0605487	-0.048103	-0.0419817	-0.132633	0.0306586	-0.0452528	0.0603387	0.0268011	-0.125332	0.0242504	0.049713	-0.0834848	-0.0432291	0.065813	0.0371731	0.260559	-0.166797	0.0781444	0.0426237	0.0915561	-0.087042	-0.184305	-0.0415603	0.155187
STM474_RS04885	STM474_0990		sodium:alanine symporter family protein	0.0172497	0.052382	-0.0566903	0.00580999	0.0684145	0.0369459	0.0285449	-0.00866917	0.0893286	0.0340589	0.00811421	0.001264	-0.185965	-0.269801	-0.130419	-0.0576003	-0.00534176	0.0428066	0.133074	0.169562	0.0513916	0.211971	0.129607	0.0742515
STM474_RS04890	STM474_0991	pncB	nicotinate phosphoribosyltransferase	-0.116943	-0.126562	-0.280326	-0.141006	0.0589229	-0.0621657	0.0773008	-0.0728516	0.00541418	0.563887	-0.458802	-0.421957	-0.202951	-0.21924	-0.387524	0.180648	-0.0844131	-0.0518624	-0.104899	-0.190069	-0.15022	0.343112	-0.0943815	-0.0569809
STM474_RS04895	STM474_0992		site-specific integrase	-0.00139157	-0.00134742	-0.0241546	0.0101786	0.0710337	0.0153966	0.0627822	0.0262087	-0.0920087	-0.0584157	-0.0859593	-0.172326	0.0318292	-0.0726714	0.0272793	0.0438309	0.0401761	-0.00703056	-0.0181756	0.0300602	0.0608099	0.079671	0.0140961	0.0610609
STM474_RS04900			excisionase family protein	-0.0976286	-0.0490064	0.00561558	0.0895784	0.166102	0.0333141	0.11095	0.154368	0.262916	0.0871759	0.176459	0.156225	-0.0409625	0.0952786	0.0878512	-0.0445373	0.0193135	-0.0625462	-0.0588651	0.00625326	0.0182731	0.111885	0.141809	-0.145423
STM474_RS04915	STM474_0995		PD-(D/E)XK nuclease-like domain-containing protein	-0.074047	-0.0070583	0.0974745	0.0438351	-0.0248593	0.1489	0.0118246	0.105052	0.00716777	-0.0162032	0.190118	0.0772255	0.0068593	0.0161868	0.0236545	0.00458444	-0.0179101	0.142861	-0.000430453	0.0763352	0.0798633	0.119547	0.0909097	-0.204286
STM474_RS04920	STM474_0996		hypothetical protein	-0.407861	-0.367598	-0.0382519	-0.44813	-0.664801	-0.229966	-0.00330822	-0.116463	0.420954	0.311583	-0.298211	0.285576	-0.24657	-0.155514	-0.19675	0.0342449	-0.464122	-0.121441	0.0617538	0.156075	0.422067	-0.169881	-0.279892	-0.630759
STM474_RS04925			hypothetical protein	-0.0569994	0.288866	0.545883	0.300116	0.244532	0.329376	0.260207	0.709449	-0.440771	0.0955278	-0.433977	-0.116959	-0.481583	-0.412081	-0.349543	0.550838	0.227024	-0.0617821	0.393389	0.247518	-0.264839	-0.0784102	-0.280234	-0.799438
STM474_RS04940	STM474_1002		hypothetical protein	0.0786001	0.01888	0.257528	0.139508	-0.0354587	-0.0259096	-0.200363	-0.146092	0.0636642	-0.307378	0.226242	0.00826887	0.2426	-0.00104707	-0.102418	-0.521291	-0.36837	-0.287021	-0.458573	-0.23037	0.0744646	0.294081	0.0664156	-0.0353819
STM474_RS04945	STM474_1003		replication protein	-0.0574551	-0.0232535	-0.0455158	-0.116476	0.0287543	-0.123025	-0.179701	-0.0434121	-0.0588361	0.0353773	-0.0752447	-0.0244912	0.0117849	0.0617864	-0.0200525	-0.00255896	-0.112827	0.0213866	0.0344849	0.0567058	-0.00950848	0.00533526	-0.0290122	-0.0122068
STM474_RS04950	STM474_1004		ATP-binding protein	-0.144548	-0.202842	-0.0888722	-0.0443817	0.145126	-0.0677304	0.0441777	-0.0291881	-0.140283	-0.0587371	-0.0974171	-0.170104	-0.141808	-0.269547	-0.239965	-0.111501	-0.223651	-0.230512	-0.12276	-0.341956	-0.191285	-0.11332	-0.000604008	0.0619189
STM474_RS04955	STM474_1005		DUF977 family protein	0.0976919	0.103229	0.057976	-0.0953645	0.173337	0.168917	-0.0143903	-0.339178	0.0663196	0.160565	0.0290196	-0.0184984	0.0999051	-0.0922682	-0.159086	-0.0625582	0.0387527	-0.223955	-0.00696903	-0.0192215	0.441709	0.0452178	0.121259	0.319399
STM474_RS04960	STM474_1006		ead/Ea22-like family protein	0.0420386	0.110172	0.129203	-0.0615708	-0.0391524	0.0496583	-0.0219241	0.0468295	-0.0272144	0.245659	0.222731	0.178552	0.218368	0.124425	0.323603	0.275194	-0.155891	-0.152372	0.0262987	-0.0840237	0.0178885	-0.287331	0.0621364	-0.174356
STM474_RS04965	STM474_1007		hypothetical protein	0.142162	0.189898	0.131752	0.0980829	0.0019056	-0.0139198	0.147288	0.190951	0.000235437	-0.0465195	0.00565954	-0.0565021	0.219312	0.151869	0.0354392	0.095525	-0.169877	-0.00124919	0.000602394	-0.0235227	-0.139144	-0.106732	-0.151457	0.0679076
STM474_RS04975			hypothetical protein	0.02493	-0.0828427	-0.0168479	-0.170231	0.0391138	0.189789	0.141173	0.166753	0.0582626	-0.00572123	0.0669622	0.155228	-0.137059	-0.0977656	0.0710632	0.0681576	-0.0784571	0.053862	0.0426034	-0.0819508	0.154684	0.0676374	-0.187716	-0.261946
STM474_RS04980	STM474_1009		DUF1367 family protein	0.0940187	-0.0364152	0.161038	0.0378368	0.445366	-0.0236626	-0.00603806	0.371768	0.416183	0.643286	0.46317	0.471922	0.0577881	0.126091	0.149946	0.208838	0.29675	0.191983	0.213932	0.25976	0.378714	0.0845703	0.389989	-0.236068
STM474_RS04995	STM474_1012		YlcG family protein	0.247137	-0.0715662	0.0758114	0.105369	-0.0230059	-0.0359639	0.102923	0.18272	0.30448	-0.20263	0.0457471	0.107492	-0.460776	-0.277564	-0.0284302	0.102971	-0.0200894	0.189189	-0.366029	-0.0656438	-0.295072	0.0914423	-0.111945	-0.0148794
STM474_RS05000	STM474_1013		antitermination protein	-0.0115563	-0.0720229	-0.060239	-0.0512216	0.146527	-0.00440862	0.172595	0.0452186	0.0182162	0.00633323	0.257166	-0.0870994	0.111563	0.120991	0.0532379	0.0747561	-0.00678043	-0.0560804	-0.0266633	0.108493	0.0427369	0.0830913	0.183927	0.0659727
STM474_RS05005	STM474_1014		hypothetical protein	-0.118206	0.0181333	0.0317458	0.0168828	0.0218926	-0.0778897	-0.0940084	-0.0776807	0.029346	0.126423	0.0455966	0.027953	0.0595739	-0.0478336	-0.128617	-0.0979059	-0.0871684	-0.127865	-0.12236	-0.25922	-0.0276993	-0.0739854	-0.0823116	-0.0570817
STM474_RS05010	STM474_1015		hypothetical protein	0.392393	0.290456	0.00293964	0.0503597	0.33398	0.109077	0.143869	-0.0198588	0.436932	-0.00849876	0.172085	0.438505	0.141831	-0.124584	0.251606	0.289032	0.129348	0.269301	-0.0251813	0.25058	0.39463	0.430193	0.476856	-0.305374
STM474_RS05015	STM474_1016		hypothetical protein	-0.0769255	-0.0599324	-0.0336574	-0.0339813	-0.41454	-0.232013	-0.162092	-0.181266	-0.166968	-0.137342	-0.131981	0.0092334	0.055827	0.0656589	-0.038833	-0.0333235	0.0741005	0.196419	-0.18428	0.0724789	0.0256848	0.159105	-0.10446	0.089125
STM474_RS05020	STM474_1017	gtgA	type III secretion system effector protease GtgA	-0.0415489	-0.116913	-0.028733	-0.00865782	-0.195558	-0.178548	0.0936723	-0.0534285	0.0907434	0.284424	0.322137	-0.208593	0.0680628	0.0727027	-0.0884799	0.0524879	-0.154983	-0.296808	-0.0355701	-0.165614	-0.0319363	0.204196	0.402815	0.0832095
STM474_RS05035	STM474_1020		lysis protein	0.0602847	0.0594805	0.0646481	0.108181	0.199715	0.193342	0.0644856	0.104811	-0.0835872	0.0717206	-0.0552327	-0.105817	0.0353873	0.0544565	0.00877761	-0.113542	-0.245172	-0.0271087	-0.198522	-0.101141	-0.120825	-0.157343	-0.083853	-0.0664282
STM474_RS05040	STM474_1021		DUF1441 family protein	-0.0237258	-0.0939188	-0.0189993	0.123165	0.118086	0.0506631	0.149437	0.00704149	0.231221	-0.0663571	0.0740721	0.0606563	0.16721	0.185308	0.0372982	0.0924648	-0.146112	0.106561	0.10826	0.104719	0.0799834	0.270662	0.0172772	0.302072
STM474_RS05045	STM474_1022		phage terminase large subunit family protein	-0.0497477	-0.0685732	-0.0136773	-0.062271	-0.0336527	0.0321363	0.0933109	-0.036303	0.0823917	0.0795513	0.0676127	-0.0491016	-0.0321442	0.0327506	0.101503	0.0654873	-0.00432582	0.0539156	0.0769688	-0.0220849	0.077823	-0.0143842	-0.0589862	-0.0871322
STM474_RS05050			hypothetical protein	0.148271	-0.0301036	0.00070171	0.0892821	-0.0741528	-0.0116556	-0.106257	-0.109976	-0.237583	-0.34692	-0.314203	-0.350975	-0.113214	0.0643236	-0.114038	-0.0672889	0.0101354	0.0613657	-0.224113	-0.0826486	-0.126739	-0.130282	-0.0835212	-0.054354
STM474_RS05055	STM474_1023		phage portal protein	0.0333957	0.0636067	0.0269817	-0.00433077	-0.00154637	0.0117102	0.156084	0.0721579	0.0173118	0.0714199	0.16208	-0.0132897	0.0947301	0.0224358	0.0769153	0.211013	0.056776	0.173442	0.12616	0.145003	-0.0265222	-0.0408219	-0.0156555	-0.13765
STM474_RS05060	STM474_1024		Clp protease ClpP	0.07143	0.0259183	-0.0244797	0.0413604	0.0668536	0.0422133	0.0295434	-0.041359	0.0341904	-0.00644275	-0.000531275	-0.0535745	-0.0117472	0.0569337	0.0658481	0.0855654	0.0315491	0.0808226	0.0125498	0.0288621	0.0484402	0.00699399	0.0292102	-0.00526399
STM474_RS05065	STM474_1025		DUF2190 family protein	-0.148722	0.0229295	-0.0352589	0.143663	0.0536108	-0.0174578	-0.0500888	-0.0461646	-0.0774955	0.153473	-0.00136981	0.00486795	0.0714765	-0.196613	-0.0608047	0.125313	0.05528	0.195887	0.0483066	0.21872	0.0436407	0.0271484	-0.208344	-0.0252319
STM474_RS05070	STM474_1026		ATP-binding protein	0.261537	0.194765	0.206131	0.41565	-0.0985059	-0.0270995	-0.0797497	-0.0652673	-0.114856	-0.0651617	-0.116083	-0.159592	0.0430515	0.197357	-0.048997	0.171161	0.093953	0.2808	0.105464	0.178333	-0.0735649	-0.223618	0.275226	-0.278095
STM474_RS05075	STM474_1027		phage tail protein	-0.0734374	-0.15118	-0.0174734	0.0567995	0.145388	0.0727502	-0.100537	-0.0114217	-0.00426771	0.0293166	0.00115252	-0.0321049	-0.119198	-0.237765	-0.115582	0.0798897	-0.0758578	0.0708039	-0.127049	-0.00443141	0.0588534	0.188638	0.329955	0.0263576
STM474_RS05080	STM474_1028		phage minor tail U family protein	-0.110458	-0.0699076	-0.049142	-0.145613	-0.128412	-0.157238	-0.0874351	-0.195743	0.0691837	-0.00790502	-0.0542148	0.150977	0.0423782	0.0272995	0.0513047	0.0204188	-0.0388319	-0.187024	-0.140321	0.0222411	0.111575	0.101509	0.160144	-0.0174594
STM474_RS05085	STM474_1029		phage tail protein	0.0991462	0.115366	0.0782669	-0.035796	-0.072608	0.0290418	0.21307	-0.0473085	-0.13181	-0.170383	-0.0853114	-0.145246	0.0141501	0.0573142	-0.0967303	0.0523634	-0.0535521	0.104247	0.108285	0.0572971	-0.00137701	-0.257247	-0.0498046	0.0786269
STM474_RS05090	STM474_1030		phage minor tail protein G	-0.0803683	-0.00640917	-0.027309	-0.171991	0.309031	0.427081	0.23729	0.318957	0.392304	0.129926	0.291823	0.309405	-0.228071	-0.0913468	-0.0910114	0.0108713	-0.0826902	-0.129239	-0.0246963	-0.0432477	-0.0274175	-0.00672034	-0.150887	0.00439811
STM474_RS05100	STM474_1032		phage tail tape measure protein	0.0364816	-0.0186747	0.0478011	-0.0532684	0.0724346	0.0967002	0.128936	0.0401857	-0.0388638	-0.145142	-0.0236432	-0.0525671	0.0223888	0.0340412	-0.0616374	0.0303637	0.00653738	0.0425011	0.0875379	-0.00863031	0.0447903	-0.0374945	-0.113213	0.0458552
STM474_RS05110	STM474_1034		Ail/Lom family outer membrane beta-barrel protein	-0.11673	-0.116233	-0.148105	-0.1561	0.105154	0.023937	0.0703284	0.101743	0.0388667	-0.0831198	0.0411324	-0.0113114	0.0372731	-0.0274264	0.0226585	-0.0274291	0.0248612	0.069279	-0.0254514	0.00647158	-0.019207	-0.00570285	0.02037	0.00401269
STM474_RS05115	STM474_1035		superoxide dismutase [Cu-Zn]	-0.182986	-0.219966	-0.165799	-0.131669	0.0641725	0.028601	0.120147	0.255858	-0.0834177	0.0498987	-0.0354739	-0.108718	-0.0218334	-0.0048043	-0.110991	-0.103609	0.0182878	0.0158634	-0.00176468	-0.0522181	-0.227216	-0.0958353	-0.0938403	-0.0786041
STM474_RS05120	STM474_1036		phage minor tail protein L	-0.114515	-0.215753	-0.0704002	-0.0526781	0.187881	-0.168709	-0.22014	0.242268	0.130808	0.0119839	0.287788	0.137566	-0.105987	-0.0226185	-0.123812	-0.177161	-0.116207	-0.237563	-0.0582163	0.0120411	-0.49594	-0.287735	-0.294845	-0.111731
STM474_RS05125	STM474_1037		C40 family peptidase	0.0274598	0.00976814	0.0526829	-0.0968873	0.168115	0.1374	0.22487	0.0419169	0.016822	0.0786312	-0.0731468	-0.130695	0.0879923	0.148723	0.00192566	-0.0165282	0.0407452	0.063101	-0.0057308	0.117294	-0.110753	0.0101108	-0.118306	-0.17643
STM474_RS05130	STM474_1038		tail assembly protein	-0.162885	-0.22273	-0.0726117	0.00117507	-0.0419692	-0.0957973	-0.079877	-0.228663	-0.0669024	0.138007	0.192189	-0.00410873	-0.0199088	-0.134499	-0.0330295	-0.0623666	-0.146942	-0.0771388	-0.243423	-0.107961	-0.0476777	0.0219153	-0.139709	-0.0181367
STM474_RS05140	STM474_1040		hypothetical protein	0.0562604	-0.160564	-0.0276805	-0.183623	-0.0503274	0.0761708	0.322939	-0.326258	-0.555767	-0.070778	-0.116165	-0.212939	-0.211403	-0.328928	-0.292126	-0.44572	-0.276413	-0.44275	-0.548565	-0.0184832	0.809861	0.572698	0.521389	0.401718
STM474_RS05145	STM474_1041		prophage tail fiber N-terminal domain-containing protein	0.169123	0.245014	0.0742904	0.0444281	0.0582402	0.0938689	0.108489	0.105851	-0.168051	-0.20641	-0.0759008	-0.0984426	-0.0792424	-0.235615	0.106439	0.0561775	0.0081265	0.0273842	0.0175565	0.019213	-0.119365	-0.383357	-0.152408	-0.321983
STM474_RS05150	STM474_1042		tail fiber assembly protein	0.0966372	0.0794159	-0.0292978	0.0172883	0.126995	-0.023655	0.14358	0.00575169	-0.171185	-0.137061	-0.000113779	0.00470916	-0.184364	-0.0929089	-0.125094	0.000953304	0.0293494	0.0475041	0.100956	-0.08593	0.0783398	0.0848557	0.0857608	0.0178361
STM474_RS05160	STM474_1043	sseI	SPI-2 type III secretion system effector SseI	0.0270385	-0.0715932	0.0978214	0.021479	0.119967	0.164397	0.177138	0.102026	0.0587551	-0.0564464	0.104151	0.0581595	-0.0901131	-0.316371	-0.203499	-0.259243	-0.0321349	-0.101654	0.00457495	-0.11936	-0.0682511	0.0596596	-0.0447592	-0.209046
STM474_RS05170	STM474_1044		SOS response-associated peptidase	-0.0200441	-0.148048	-0.193374	-0.00550201	0.0330961	-0.0304548	-0.0118381	0.0353469	-0.0664583	-0.0409541	-0.00541448	-0.0503783	0.00527372	0.0421661	0.0139384	-0.0381515	-0.0446142	0.0445961	-0.0445663	-0.0480149	-0.313588	-0.153212	-0.191402	-0.268629
STM474_RS05180	STM474_1047		virulence effector protease GtgE	-0.0671926	-0.186446	-0.451602	-0.376655	0.20584	0.329845	0.204035	0.405189	-0.343756	0.0840891	-0.0740526	-0.00140112	-0.0960642	0.0354416	0.253755	-0.0952156	-0.0561152	-0.153673	-0.046519	0.151594	-0.150749	-0.285089	-0.11739	-0.261557
STM474_RS05190	STM474_1049	pepN	aminopeptidase N	-0.0769954	-0.111877	-0.0637408	-0.12387	0.0661907	-0.0178646	0.0588881	-0.0198233	-0.102569	0.160074	0.0297122	0.123012	-0.119646	-0.0699476	-0.15202	-0.0213578	-0.102698	-0.163637	-0.071969	-0.0236286	-0.236478	-0.451065	-0.0839953	-0.0556396
STM474_RS05195	STM474_1050	pyrD	quinone-dependent dihydroorotate dehydrogenase	-4.65656	-3.22007	-1.49677	-2.72997	-1.44933	-0.884002	-0.696824	0.148377	-0.0814871	0.171656	0.0852623	-0.113962	-4.48888	-3.68111	-3.3798	-0.227664	-0.103512	-1.38467	-5.22466	-4.51767	-0.0993235	-0.869363	-0.4214	0.809998
STM474_RS05200	STM474_1051	zapC	cell division protein ZapC	-0.0574569	0.0581101	-0.0569236	0.0206779	-0.0625767	-0.0639922	-0.110154	0.0743731	-0.00638243	-1.03977	-0.542848	0.281025	-0.211615	-0.349057	-0.0441234	-0.16253	-0.0833674	-0.44866	-0.152341	-0.0786346	-0.480339	-0.105611	-0.454683	-0.341337
STM474_RS05205	STM474_1052		YcbX family protein	0.0836115	0.0513533	-0.0385028	-0.0389315	0.0249886	0.117859	0.0956461	0.139509	0.0236848	-0.0584746	-0.0425709	-0.0821223	-0.0580317	-0.0889234	-0.0301304	0.00701732	-0.0345298	-0.0675842	-0.136219	-0.0252116	0.011617	0.210588	0.174655	0.222022
STM474_RS05210	STM474_1053	rlmKL	bifunctional 23S rRNA (guanine(2069)-N(7))-methyltransferase RlmK/23S rRNA (guanine(2445)-N(2))-methyltransferase RlmL	0.0538908	0.0700288	0.0215615	-0.0503151	-0.107678	-0.112262	0.0494093	-0.00552369	-0.154125	-0.326322	-0.163123	-0.346957	0.0119316	0.0204451	0.0577191	0.0233354	-0.0331791	-0.0616494	-0.00562328	0.122112	-0.131718	-0.284258	-0.179237	-0.248369
STM474_RS05215	STM474_1054		ABC transporter ATP-binding protein	-0.000257583	-0.00225928	0.012411	-0.113799	-0.040932	0.039792	0.072987	-0.031416	0.0569263	-0.0297999	-0.00315929	-0.27313	0.0209565	-0.0288494	0.0173573	-0.0449146	0.0570035	0.0961882	-0.0333684	-0.0536856	-0.063718	0.0460031	-0.143612	-0.049458
STM474_RS05220	STM474_1055	pqiA	membrane integrity-associated transporter subunit PqiA	-0.00215525	0.000835864	0.116213	-0.0360223	0.0948785	0.0620638	0.088108	0.106131	0.00142331	-0.0255472	0.124357	0.00207216	0.111722	0.0457514	0.0118492	0.0266162	0.0617435	0.0511394	0.0345155	0.0385365	-0.119884	-0.122825	-0.119504	-0.0521934
STM474_RS05225	STM474_1056	pqiB	intermembrane transport protein PqiB	0.0315422	0.0988652	0.0735981	-0.0244548	0.016031	0.00397439	-0.13175	-0.197142	0.0529293	0.00202492	0.0353129	0.0226463	0.12596	0.0551583	0.194572	0.134778	-0.0162079	0.112756	0.0255383	0.00064043	-0.173681	-0.136671	-0.0408615	0.0484568
STM474_RS05230	STM474_1057	pqiC	membrane integrity-associated transporter subunit PqiC	-0.0615406	0.0264616	0.17148	0.093019	-0.162921	0.0553169	-0.0085908	-0.0940322	0.162947	-0.113197	0.179346	0.0917973	0.161716	0.000616273	0.295057	-0.0633575	0.0882351	-0.0432264	-0.0972668	-0.0374037	-0.0769106	-0.0448824	-0.0181875	0.025964
STM474_RS05245	STM474_1060		Lon protease family protein	-0.157534	-0.0741811	-0.125049	-0.139613	-0.157336	-0.0407594	-0.0353451	0.00971903	0.0920116	0.495402	0.383063	1.41855	-0.0169164	0.0308917	-0.205727	-0.195326	-0.113547	0.126746	-0.129232	-0.350924	0.285044	0.885328	0.136643	-0.361924
STM474_RS05250	STM474_1061	matP	macrodomain Ter protein MatP	0.112299	0.111847	-0.167658	-0.0379025	-0.201993	-0.0160726	-0.162488	-0.289233	-0.0430204	-0.959205	-0.966952	-0.31605	-0.167906	-0.10087	-0.0979821	-0.181354	0.280551	0.101668	0.178066	-0.0535511	0.345007	0.0277867	0.226797	0.257759
STM474_RS05255	STM474_1062	ompA	porin OmpA	-0.351984	-0.465117	-0.104421	-0.0657295	-0.281101	-0.201484	-0.121488	0.00290689	-0.117216	-1.93262	-1.38309	-0.247952	-1.41703	-3.91558	-0.88154	-0.136992	-0.613775	-0.0827453	-0.277879	-1.66523	-0.891196	-0.165094	-1.19411	-0.2009
STM474_RS05260	STM474_1063	sulA	cell division inhibitor SulA	-0.165697	-0.0448874	-0.0362186	-0.0300923	-0.0421516	-0.0778983	-0.00231314	-0.0410631	-0.0774975	0.177177	-0.119389	0.162146	-0.608658	-0.17718	0.0167209	-0.00286486	0.0447153	-0.0247923	0.194292	-0.0918143	-0.344464	-0.367317	-0.24388	-0.128352
STM474_RS05265	STM474_1064		TfoX/Sxy family DNA transformation protein	0.156026	0.0848212	0.127841	0.0882756	0.211466	0.079284	0.110175	0.241597	0.0049291	-0.149505	-0.296546	-0.0144293	0.000808025	0.162761	0.0658231	0.0486291	0.00480392	-0.0409504	0.0153721	0.219432	0.0959924	0.243417	0.120388	0.0817666
STM474_RS05270	STM474_1065	yccS	TIGR01666 family membrane protein	0.0214066	0.0412851	0.0773102	0.00946069	-0.219997	-0.0692085	-1.53117	-0.0886285	-0.183337	-0.286665	-0.186628	-0.317075	0.0540859	0.168929	0.14898	0.0155826	-0.104953	-0.269778	0.0967942	-0.0276424	-0.496433	-0.0313634	0.0425821	-0.0470972
STM474_RS05275	STM474_1066		YccF domain-containing protein	0.0308309	0.053125	0.192047	0.00376003	-0.181808	0.0697183	-0.21071	-0.138632	-0.132813	0.272923	-0.0657868	-0.191364	-0.125911	-0.0431877	0.167488	0.0377096	0.000401906	-0.109027	-0.00382225	0.034907	-0.00967497	-0.128376	-0.230978	-0.212744
STM474_RS05280	STM474_1067	helD	DNA helicase IV	-0.0694804	-0.0139535	-0.0136211	-0.00867592	-0.0348518	-0.00150516	-0.0502345	0.0350133	-0.0447886	0.0549473	-0.555815	-0.0148193	-0.0956081	0.0729905	0.0321183	-0.0291203	-0.0536347	0.0109006	0.018479	-0.0772444	-0.120688	-0.746501	-0.18743	-0.37009
STM474_RS05285	STM474_1068	mgsA	methylglyoxal synthase	0.236474	0.227732	0.156958	0.120112	-0.0346335	0.00644133	-0.201734	0.108452	-0.0167601	-0.064414	0.099417	-0.196643	-0.0749329	-0.106085	-0.485944	0.0163156	-0.320353	-0.107668	-0.0360887	-0.0983105	0.234857	0.341237	0.420008	0.362799
STM474_RS05290	STM474_1069		DUF2057 family protein	0.21907	0.229276	0.0642634	0.166393	0.0665055	0.0218403	0.0290903	-0.0158689	0.0526682	0.066538	-0.0678064	-0.0319091	-0.0267851	-0.0724467	-0.132406	-0.144245	-0.0401378	0.00199231	-0.0976488	0.00868453	0.15376	0.0133109	0.00375347	0.178545
STM474_RS05295	STM474_1070		CoA-binding protein	0.130576	0.31645	0.204547	0.0449674	-0.230278	-0.345957	-0.256215	-0.124871	0.243753	0.292613	0.27866	0.185258	0.54578	0.609787	0.370215	0.135003	0.21569	0.240812	-0.00294887	0.164232	-0.21864	-0.341389	-0.560579	-0.37816
STM474_RS05300	STM474_1071	hspQ	heat shock protein HspQ	0.307054	0.434513	0.307918	0.280337	0.0112854	0.509363	0.278196	0.374948	0.306742	-0.11864	0.640077	0.600524	0.372826	0.512842	0.461099	0.443729	0.226439	0.119061	0.475493	0.480096	0.204952	-0.308538	0.326863	-0.251835
STM474_RS05305	STM474_1072	rlmI	23S rRNA (cytosine(1962)-C(5))-methyltransferase RlmI	0.114525	0.147372	0.00632659	0.0361129	0.0117047	-0.0785147	0.0461343	-0.0774276	0.00168324	-0.106835	0.0534374	0.208042	0.0267365	0.0144093	0.00339827	0.0255402	-0.0451776	-0.0654509	0.0276277	0.176787	0.111633	0.123417	0.146556	0.123729
STM474_RS05310	STM474_1073		YbhB/YbcL family Raf kinase inhibitor-like protein	0.0261877	-0.12312	0.138984	-0.0912666	-0.00414673	-0.23209	0.00615328	-0.172544	-0.115761	0.0843568	-0.025941	0.00949261	0.0966231	0.169473	0.228821	-0.217858	0.0126792	-0.118621	-0.269784	-0.113422	-0.0499882	-0.0949073	-0.296297	0.0534272
STM474_RS05315	STM474_1074		helix-turn-helix domain-containing protein	-0.0362297	-0.16263	-0.155238	-0.076799	0.0125655	0.0233088	0.0936877	0.145264	0.0963936	0.135906	-0.0190859	0.0373612	0.0114667	-0.175947	-0.101457	-0.118525	-0.0244102	-0.0446953	-0.0161623	-0.0434495	0.103042	0.00198029	-0.116671	0.021651
STM474_RS05320	STM474_1075	yccX	acylphosphatase	0.0585824	-0.133597	-0.214756	-0.105482	0.48209	0.199353	0.471136	0.016685	0.284922	0.73398	-0.158496	0.0379815	0.424101	0.0950364	0.428911	0.257141	0.0858898	0.275321	0.180566	0.0402442	0.170803	0.554384	0.13736	0.4946
STM474_RS05330	STM474_1077	yccA	FtsH protease modulator YccA	0.01937	0.0443626	-0.0176123	-0.0349874	-0.0828585	-0.0705754	-0.104966	-0.0451107	0.0933548	-0.0408196	-0.0759714	-0.0339732	0.060156	-0.00537317	0.0250884	-0.0120596	0.0413334	-0.584324	0.021855	-0.167419	-2.02587	-0.0351418	0.050495	-0.134322
STM474_RS05340	STM474_1079	pipA	type III secretion system effector protease PipA	0.0487328	-0.147637	0.168234	0.038434	0.115345	0.0219814	-0.0018383	-0.0632426	-0.0358621	-0.0524544	-0.0899712	-0.0256685	0.074642	-0.0707364	0.221537	0.0451339	-0.0639928	0.014139	-0.118718	0.0188867	-0.182572	-0.219399	-0.236185	0.0625681
STM474_RS05345	STM474_1080	pipB	SPI-2 type III secretion system effector PipB	-0.0835919	0.0759119	-0.176932	-0.0625688	0.061586	0.155583	0.0340178	-0.0247998	0.0146323	-0.111529	0.102289	-0.0560457	-0.222748	-0.116849	-0.223306	0.177328	-0.0438281	0.0938795	-0.0126173	-0.0163622	-0.0414194	-0.179873	-0.216013	-0.0516015
STM474_RS05350	STM474_1081		membrane protein	0.153491	0.278708	-0.069715	0.128092	0.00334012	-0.0118538	-0.151386	0.361651	0.484237	0.2998	0.091681	0.211373	0.0611091	-0.268461	-0.0513734	0.387705	0.381152	0.661514	0.312128	0.299749	-0.16986	0.411958	0.394593	0.145196
STM474_RS05355	STM474_1082	sigE	type III secretion system chaperone SigE	0.140299	0.241002	0.0114017	0.145319	-0.190372	-0.116759	-0.137865	-0.0825737	0.00916914	0.186749	0.0289849	-0.222737	0.108978	-0.0711165	-0.0352296	0.0723251	-0.214617	-0.292096	0.0444438	-0.112591	0.0641166	-0.428227	-0.232382	-0.0948592
STM474_RS05360	STM474_1083	sopB	SPI-1 type III secretion system effector inositol phosphate phosphatase SopB	0.114435	-0.0295793	0.02291	-0.0466752	-0.023999	0.0401038	-0.0714103	0.102228	0.0466053	0.0676607	0.0501343	0.0446467	0.0469409	0.018238	0.0928456	0.0297971	-0.00346537	-0.0391501	0.0586856	0.00191186	0.0495446	-0.092027	-0.00273211	7.17113e-06
STM474_RS05365	STM474_1084		YlcI/YnfO family protein	-0.514241	-0.100951	-0.292784	-0.0275708	-0.086109	0.00264399	0.422285	0.632076	0.168435	0.0181178	-0.245167	-0.138639	0.257533	-0.275162	-0.648071	-0.0431975	0.46967	0.262655	0.025447	0.0854593	-0.364898	-0.469642	-0.727537	-0.240195
STM474_RS05370	STM474_1085		hypothetical protein	0.242231	0.23682	0.203466	0.120565	-0.28541	-0.363425	-0.395291	-0.580284	-0.12031	0.190322	-0.430587	-0.346439	-0.146659	0.011458	0.311643	0.518654	0.174509	0.0311485	0.322784	-0.0888409	0.889099	0.406078	0.468944	0.398634
STM474_RS05375	STM474_1086		C69 family dipeptidase	0.0285211	0.0313753	-0.048538	0.0682394	0.0171532	-0.0482723	-0.0160487	-0.146092	-0.0925262	-0.107293	-0.00398583	-0.0613983	-0.0381207	-0.0893306	-0.0282813	0.0309425	0.104415	-0.0244591	0.0766287	0.10496	-0.0856256	-0.0459033	0.00685849	0.0223294
STM474_RS05380	STM474_1087		heavy metal sensor histidine kinase	-0.0285217	-0.0678076	0.00933635	-0.0298966	-0.0596014	-0.0479914	-0.108351	-0.0672003	-0.038394	-0.0471976	0.00113224	-0.0115537	-0.0109535	0.00170859	0.00523237	0.0502664	0.017465	0.0750811	0.0593005	0.141133	-0.0468632	0.0736046	-0.0723158	-0.00401539
STM474_RS05385	STM474_1088	hprR	response regulator transcription factor HprR	0.151636	0.250651	0.467455	0.156876	0.0175159	0.0263709	0.19458	0.341147	-0.0652004	-0.202473	0.0884276	-0.0534417	0.14716	0.0296917	-0.00175412	0.439152	0.183221	0.198534	0.0726607	0.255813	0.472844	0.427677	0.564439	-0.0209754
STM474_RS05390	STM474_1089	hiuH	hydroxyisourate hydrolase	0.0577155	-0.0520729	-0.0432006	0.0480732	0.212411	0.141485	0.140485	0.246519	0.150562	0.0630359	0.140046	0.126119	-0.150323	-0.06508	0.0921999	0.0435104	0.232565	0.0356155	0.0541767	0.14755	-0.312981	-0.149519	-0.127408	0.0310889
STM474_RS05395	STM474_1090		4-hydroxyphenylacetate 3-monooxygenase reductase subunit	-0.113978	-0.06837	-0.272342	-0.122279	-0.000575774	-0.197855	-0.159124	-0.0382947	-0.129038	-0.222711	-0.117184	-0.122356	-0.0171095	-0.089424	0.0262876	-0.0245733	-0.126938	0.0146223	-0.00823958	-0.00538991	-0.162894	-0.071096	-0.0788382	-0.193635
STM474_RS05400	STM474_1091	hpaB	4-hydroxyphenylacetate 3-monooxygenase, oxygenase component	0.0159432	-0.0490121	0.0442163	0.0121747	0.0326563	0.0177067	-0.0275311	-0.0649636	0.0165874	-0.0914101	0.0011438	0.0313568	-0.0573959	0.0207672	-0.0359616	-0.0332543	-0.134205	-0.101464	-0.0436936	0.0759568	0.0618892	0.0154659	-0.02621	-0.0231282
STM474_RS05405	STM474_1092	hpaR	homoprotocatechuate degradation operon regulator HpaR	-0.141682	-0.114768	-0.0427565	-0.125693	-0.0324232	0.0470556	-0.124702	-0.359406	-0.136381	0.409847	-0.0598296	0.051293	-0.0403751	-0.0233005	-0.0491474	-0.20051	-0.146647	-0.260555	-0.271801	-0.138858	-0.316034	-0.00617674	0.0381733	-0.123576
STM474_RS05410	STM474_1093		4-hydroxyphenylacetate degradation bifunctional isomerase/decarboxylase	-0.0356963	-0.0287188	-0.0445299	-0.0902712	-0.0748033	-0.128411	0.000530402	-0.0925195	0.028939	0.0128813	0.0760584	-0.0136169	0.0597367	0.0519837	-0.0808047	0.00400275	-0.118585	-0.0939635	-0.0324238	-0.0019391	-0.11373	-0.153256	-0.256519	-0.122732
STM474_RS05415	STM474_1094	hpaE	5-carboxymethyl-2-hydroxymuconate semialdehyde dehydrogenase	-0.130717	-0.103872	-0.079846	0.0018296	-0.108696	0.0478937	-0.00480656	-0.0278619	-0.091754	0.0103582	-0.137659	-0.0644176	0.0226235	-0.0419008	-0.178636	0.0437965	-0.070239	0.0370498	-0.0530068	0.14646	-0.0478918	-0.0563195	0.00693851	-0.109556
STM474_RS05420	STM474_1095	hpaD	3,4-dihydroxyphenylacetate 2,3-dioxygenase	-0.0428024	-0.132403	-0.00171076	-0.0684312	0.00158885	0.0148641	0.0158847	-0.117636	-0.119195	0.0490243	-0.126633	-0.0515393	0.00527863	-0.100011	0.0596	0.0589977	-0.0123376	0.0146132	-0.0150933	-0.074507	-0.121998	0.0534955	0.0465338	-0.115839
STM474_RS05425	STM474_1096		5-carboxymethyl-2-hydroxymuconate Delta-isomerase	-0.104732	-0.267659	0.0938503	-0.0591976	-0.184707	-0.362921	0.0592666	-0.354367	-0.0916467	0.15549	0.20097	0.131506	-0.391927	0.095117	-0.0918089	-0.311026	0.0791327	-0.339731	-0.26834	-0.382747	-0.766253	-0.795939	-0.648608	-0.98939
STM474_RS05430	STM474_1097	hpaH	2-oxo-hepta-3-ene-1,7-dioic acid hydratase	-0.267211	-0.214198	-0.278256	-0.146934	-0.0260802	0.0019936	-0.0148604	0.150986	0.0871354	0.178806	-0.0419446	-0.0728882	-0.118309	-0.0350593	-0.00792332	0.151244	-0.191304	0.00515243	0.0944305	-0.07155	-0.158328	-0.122449	-0.122176	-0.279738
STM474_RS05435	STM474_1098	hpaI	4-hydroxy-2-oxoheptanedioate aldolase	-0.131817	-0.018333	-0.055528	-0.0715717	-0.11336	-0.213	-0.04114	-0.119202	-0.169361	0.0702746	-0.00998126	-0.0395482	-0.130753	-0.0604384	0.0488993	-0.172278	-0.0104231	-0.0173009	-0.102809	-0.151691	-0.259256	-0.154757	-0.150183	0.00575993
STM474_RS05440	STM474_1099	hpaX	4-hydroxyphenylacetate permease	-0.0311203	0.0113796	-0.0414126	0.0117098	-0.0852509	-0.0671466	-0.111835	-0.118737	-0.0266179	0.0535862	-0.0926269	-0.0721956	-0.072074	-0.0422491	0.0223156	0.0298757	0.0276782	0.0102846	0.0223533	-0.02313	0.0170054	0.0608168	0.0632672	0.0790413
STM474_RS05445	STM474_1100	hpaA	4-hydroxyphenylacetate catabolism regulatory protein HpaA	0.0712729	-0.101157	0.0577002	0.0428469	-0.0181494	-0.0493442	-0.0965753	-0.140205	-0.211472	-0.0836866	-0.244809	-0.216209	-0.121639	0.103831	0.0382878	-0.0865291	-0.0097968	-0.121992	-0.0866242	-0.011723	-0.0447248	-0.0481182	-0.0146593	0.0132966
STM474_RS05450	STM474_1101		MBL fold metallo-hydrolase	-0.124561	-0.0802178	-0.038366	-0.0280342	0.039742	-0.143774	-0.0831079	-0.176873	-0.0440208	0.126711	-0.159658	-0.00350669	-0.0558816	-0.0170585	-0.0010867	-0.078336	-0.0124488	-0.043288	-0.0365847	-0.000174417	0.0681639	-0.054382	0.0179391	0.0313089
STM474_RS05455	STM474_1102	iraM	anti-adapter protein IraM	0.17879	0.112208	0.0511187	0.201148	0.111338	0.0243999	0.0274704	0.198149	0.132594	0.0202175	0.0409785	-0.00543751	0.214177	-0.143287	0.145257	0.0543487	0.0160405	0.0280021	0.0498768	-0.076869	0.063205	0.196048	0.0783455	0.162353
STM474_RS05460	STM474_1104	cbpM	chaperone modulator CbpM	-0.261704	-0.0293415	-0.161664	-0.0543636	0.153521	0.189987	0.1178	0.392974	-0.292352	-0.287915	-0.189062	-0.113933	0.178381	-0.00156266	0.10246	-0.125992	-0.0258574	-0.144032	-0.0116882	-0.00564058	-0.110141	-0.136613	-0.0669277	0.00417758
STM474_RS05465	STM474_1105	cbpA	curved DNA-binding protein	0.0471532	-0.0116993	0.00447633	0.00185108	-0.0654108	-0.106614	-0.097548	-0.00129327	0.125275	0.178784	0.224559	0.162197	0.0433547	-0.0792132	0.0673209	-0.0731125	0.0166518	-0.066889	-0.152711	-0.0324244	0.0233898	-0.113012	-0.0881768	-0.207219
STM474_RS05470	STM474_1106		copper resistance protein	0.113699	0.0224329	-0.156153	0.0557461	-0.0492191	-0.0811872	0.246635	0.0210973	-0.0885468	0.0162575	-0.0860517	-0.535077	-0.321564	-0.151183	-0.094473	0.16947	-0.492972	-0.126141	0.0553087	-0.183339	-0.508675	-0.492972	-0.324429	-0.288284
STM474_RS05475	STM474_1107		thioredoxin family protein	-0.0103478	-0.0566171	-0.0595721	-0.101662	-0.139522	-0.0924062	-0.148665	-0.0521548	-0.0347186	-0.0182238	-0.0802899	-0.0467423	-0.146266	-0.135195	-0.0282506	-0.0337034	-0.0885225	-0.151376	-0.138277	-0.173338	0.0360906	0.152202	-0.0225186	0.0574797
STM474_RS05480	STM474_1108		DsbA family protein	0.0220089	-0.121118	-0.192075	-0.0151995	0.091294	0.11295	0.0244858	-0.0272544	-0.458974	-0.28755	-0.272478	-0.41375	-0.128689	-0.0771217	-0.136205	-0.410918	-0.140307	-0.226307	-0.204872	-0.161393	-0.0873331	-0.0117497	-0.25689	-0.14169
STM474_RS05485	STM474_1109		protein disulfide oxidoreductase	-0.0253092	-0.0588416	0.0374165	-0.0199363	-0.0543967	0.0235798	0.011582	-0.113343	0.0573371	0.1252	0.165335	0.0517749	-0.0970863	-0.0644438	-0.17206	-0.0884988	-0.186846	-0.149118	-0.226965	-0.16231	0.0755798	0.0482003	0.139809	0.107554
STM474_RS05490	STM474_1110	agp	bifunctional glucose-1-phosphatase/inositol phosphatase	0.0396091	-0.000362343	-0.0179048	0.0595577	0.020501	-0.0567169	-0.00737886	-0.0886093	-0.0601432	-0.152683	-0.0750777	-0.0847354	-0.0757511	-0.0327749	-0.0435149	0.0669739	-0.00574743	0.0613355	-0.0585274	-0.0162842	0.126789	0.100207	0.0647492	0.110184
STM474_RS05495	STM474_1111		YccJ family protein	0.196728	0.0737064	-0.056939	0.323232	0.00698383	-0.313543	-0.257333	-0.696843	0.202471	0.0912026	0.058306	-0.000269142	-0.42712	-0.455694	-0.179729	-0.284494	-0.528894	-0.687941	-0.521688	-0.0335165	0.114187	0.294926	-0.219795	0.00572355
STM474_RS05500	STM474_1112	wrbA	NAD(P)H:quinone oxidoreductase	-0.0110611	0.0853672	-0.0290162	-0.0513628	-0.166396	-0.0972718	0.0265614	-0.238222	-0.2148	-0.0507245	0.0320703	-0.0801291	-0.0709148	-0.0336526	-0.0574118	-0.191476	-0.151687	-0.13267	-0.138487	0.0186221	0.190086	0.0355482	0.0510267	0.034249
STM474_RS05505	STM474_1114		general stress protein	-0.0490749	0.24326	0.400533	0.257611	-0.479524	-0.207313	-0.10992	-0.414636	-0.0993852	0.133464	-0.198067	-0.149438	-0.373214	-0.31656	0.0327066	-0.000189532	0.211022	-0.157223	0.121375	0.0111658	0.180446	0.33038	0.377234	0.79818
STM474_RS05510	STM474_1116	rutR	HTH-type transcriptional regulator RutR	0.077583	0.092758	0.0172164	0.0455236	-0.0405278	-0.0031532	0.00160241	0.00972676	0.0167015	0.150916	0.190384	0.055389	0.0144296	-0.134624	0.0533773	0.00655748	0.0438402	0.0683936	0.029346	0.355622	-0.0795178	-0.00929903	-0.0417279	-0.0363382
STM474_RS05515	STM474_1117		lysozyme inhibitor LprI family protein	0.134415	0.133261	-0.0200545	0.036028	0.0373585	0.00998773	0.0672791	0.34587	-0.23456	-0.216664	-0.321929	-0.0342195	0.201669	-0.0663812	0.454164	-0.229323	-0.361625	-0.242582	-0.123127	-0.138533	0.037904	0.0204075	0.0722451	-0.0215005
STM474_RS05520	STM474_1118	putA	trifunctional transcriptional regulator/proline dehydrogenase/L-glutamate gamma-semialdehyde dehydrogenase	0.00459032	0.0659659	0.140892	0.0352141	-0.0881437	-0.119457	-0.105341	-0.101065	-0.0186061	0.356385	0.0107198	0.0416594	-0.0889933	-0.0502509	0.000633408	-0.101875	-0.0428537	-0.136461	-0.00863964	0.05378	-0.0430871	-0.0138422	-0.011673	-0.075163
STM474_RS05525	STM474_1119	putP	sodium/proline symporter PutP	0.0749028	0.0397068	-0.065699	0.120984	-0.132519	-0.0578381	-0.183833	-0.0535547	-0.0472598	0.121892	-0.0381973	0.0613984	-0.0430934	0.0619227	0.0398831	-0.0677702	0.00587952	-0.0562902	-0.022437	0.0163181	-0.0526181	-0.0321153	-0.133424	0.00981061
STM474_RS05535	STM474_1120	phoH	phosphate starvation-inducible protein PhoH	0.0834857	-0.43911	0.028859	-0.0911156	0.170922	0.118089	0.0539554	0.214484	-0.0416441	0.0967997	-0.00240419	-0.0476189	-0.214246	-0.00491882	-0.112628	-0.0801123	0.0683828	0.114781	0.176132	0.0633781	-0.22958	-0.0750988	-0.458219	-0.284144
STM474_RS05540	STM474_1121		MurR/RpiR family transcriptional regulator	-0.199281	-0.0963682	-0.106618	-0.0404584	-0.0792542	-0.0273719	0.0146681	-0.0671949	-0.11173	0.0697229	0.0786317	-0.184779	0.0175484	0.0913808	-0.0306114	-0.203455	-0.139609	-0.262831	-0.182306	-0.277995	-0.57115	0.297795	0.102233	0.167088
STM474_RS05545	STM474_1122		sodium:solute symporter	0.0361641	-0.00114676	0.0614051	0.0635993	0.103244	-0.095741	0.0967101	0.163529	-0.0492677	-0.0438652	-0.169512	-0.0604818	-0.0373397	-0.0256425	-0.00937434	0.226876	0.0207673	0.174573	0.138263	0.106376	0.12316	-0.0926852	-0.0165128	-0.0462625
STM474_RS05550	STM474_1123		N-acetylmannosamine-6-phosphate 2-epimerase	0.0123168	0.0794594	-0.0587086	0.00616636	0.226431	0.0135014	0.131065	0.0507833	0.124825	0.14291	0.22787	0.0281244	-0.0384526	0.202334	0.188463	0.0851165	0.181588	-0.244616	-0.00684343	0.0167654	0.0661517	0.00139961	0.10278	0.0417917
STM474_RS05555	STM474_1124		N-acetylneuraminate epimerase	0.132693	0.148918	0.118206	-0.0369424	0.357071	0.252608	0.282333	-0.0948376	0.026158	-0.0182603	0.00690833	-0.0800903	0.122934	-0.0382036	0.186059	-0.131973	0.122559	0.0162908	0.00358557	0.0491715	0.0137884	-0.0818282	0.108253	-0.0950003
STM474_RS05560	STM474_1125		outer membrane protein	-0.0290464	0.071546	-0.270887	-0.0603726	-0.0510069	-0.00907085	0.281112	0.0428805	-0.128566	-0.0328131	-0.0338603	-0.0241681	0.154806	0.00594796	0.0513767	-0.179327	0.0175313	-0.0238794	-0.0498327	0.0734009	0.0710801	0.0663676	0.00454637	-0.00880339
STM474_RS05565	STM474_1126		MFS transporter	-0.0416792	-0.0518857	-0.0570402	-0.0540727	0.034998	-0.121461	0.0561255	-0.0468287	-0.050778	-0.210131	-0.0547488	-0.145947	0.0560754	-0.0946186	-0.089495	-0.0806332	0.0223497	0.0141084	0.00967044	0.0640431	-0.138647	-0.0513447	-0.179599	-0.201755
STM474_RS05570	STM474_1127		Gfo/Idh/MocA family oxidoreductase	0.0461189	-0.0210845	0.0591209	0.0420326	0.00846931	0.0254815	-0.0333076	0.00612412	0.0523075	0.0668524	-0.0081032	0.0180302	0.0214094	0.1224	0.0552283	0.0841217	-0.0438068	-0.0643524	0.0492353	-0.0334014	0.0903971	0.0868836	0.141822	0.00605376
STM474_RS05590	STM474_1130	ghrA	glyoxylate/hydroxypyruvate reductase GhrA	0.0498343	0.0486814	-0.0379741	0.0576091	0.0209187	0.0542538	0.102753	0.0395139	-0.0234519	0.153255	-0.0369477	-0.0515024	-0.0957062	-0.144727	-0.190229	0.0435977	0.02602	0.0670275	-0.00308204	-0.00351618	0.0427162	-0.0253647	0.140314	0.152599
STM474_RS05595	STM474_1131		phosphatase	0.0962454	0.0439138	0.024426	0.0671371	-0.0376422	-0.161439	-0.012081	0.0762202	-0.0802509	-0.0206313	-0.181274	-0.163101	-0.0624107	0.0998743	-0.0674967	-0.082171	-0.0534812	-0.10201	-0.13435	-0.129985	-0.2196	-0.217506	-0.130733	-0.261346
STM474_RS05600	STM474_1132		molecular chaperone	0.221202	0.31472	0.246218	-0.102882	-0.0628683	-0.030608	-0.0241206	0.0641135	0.217646	0.126167	0.319346	-0.136503	-0.163383	0.00777682	0.187024	0.0806397	0.0410566	-0.0293595	0.110301	-0.0429877	0.132914	0.00234782	0.217323	0.214046
STM474_RS05605	STM474_1133		DUF1097 domain-containing protein	-0.0955811	-0.0506647	0.10231	-0.00773911	-0.0615145	-0.154491	-0.0883323	-0.0358434	0.152813	-0.0543112	0.0258169	0.228151	0.286948	0.210887	0.131807	-0.367552	-0.106425	-0.137809	-0.265475	-0.126211	0.121054	0.183023	0.10451	0.280519
STM474_RS05610	STM474_1134	csgG	curli production assembly/transport protein CsgG	0.213124	0.0467889	0.14692	0.237969	0.0378515	0.0877035	-0.0493942	-0.034528	0.045892	0.00862504	0.17703	0.0725917	-0.0193213	-0.0127421	-0.00235586	0.257459	0.0161755	0.182069	0.070413	0.156959	-0.223918	-0.187175	-0.156808	-0.0787765
STM474_RS05615	STM474_1135	csgF	curli production assembly/transport protein CsgF	-0.000859589	0.228789	-0.0366583	0.163837	-0.410585	-0.465821	-0.404023	-0.388322	-0.13045	0.336547	0.108541	-0.00933711	-0.0792719	0.161085	-0.0446727	0.159411	0.239655	-0.0690294	0.0381651	0.0568547	0.20919	0.415647	-0.0879586	-0.0285289
STM474_RS05620	STM474_1136	csgE	curli production assembly/transport protein CsgE	0.472164	0.44168	0.51312	0.690352	0.409452	0.305939	0.490601	0.366367	0.107266	0.705745	0.471516	0.459044	-0.174123	0.0551639	-0.17878	0.513662	0.0484417	0.066649	0.251091	0.212814	-0.158387	-0.111008	-1.0761	-0.550294
STM474_RS05625	STM474_1137	csgD	transcriptional regulator CsgD	-0.0668963	0.110909	-0.166554	0.137922	-0.163137	-0.0800077	-0.12377	-0.212696	-0.227943	0.036465	-0.209513	-0.145979	0.18161	0.0642533	0.170902	-0.167231	-0.247081	-0.014473	0.00138773	-0.105007	-0.475944	-0.199015	-0.185692	-0.0953091
STM474_RS05630	STM474_1138	csgB	curlin minor subunit CsgB	-0.0351526	0.00467995	-0.0555858	0.0189638	-0.231331	-0.267969	0.233452	0.041574	-0.0651944	0.299665	0.134266	0.239569	-0.0435292	-0.0642062	-0.0601959	0.177868	-0.0308141	-0.170475	0.210782	0.183385	0.203476	0.0248171	-0.187331	0.113227
STM474_RS05635	STM474_1139	csgA	curlin major subunit CsgA	0.0375799	-0.0251476	-0.032496	-0.090128	-0.0865258	-0.0255676	-0.0303093	0.0850566	0.00384953	-0.106102	-0.105363	0.0148684	0.0728694	0.0706775	-0.00971522	-0.0240469	-0.11375	0.0280785	0.0609003	-0.0736042	0.0518202	0.115917	0.168813	0.0702429
STM474_RS05640	STM474_1140	csgC	curli assembly protein CsgC	-0.0891179	-0.180648	0.0792786	-0.154847	0.0368875	-0.132737	0.15153	-0.0527825	-0.0331291	0.273277	-0.0537638	-0.259525	-0.162387	-0.0654737	-0.205967	-0.363074	-0.0972311	-0.0418317	-0.226346	0.0155946	0.0830577	-0.0233094	-0.076004	0.0775993
STM474_RS05645	STM474_1141		type 1 fimbrial protein	-0.0488074	-0.0135845	-0.0337909	-0.0393194	0.25051	0.151746	0.193152	0.0938451	0.351269	0.0483413	0.153174	0.623825	0.179612	0.0124249	-0.206235	0.0039812	0.110748	0.189933	0.27006	0.0705008	0.571325	0.390735	0.345065	0.345265
STM474_RS05650	STM474_1142	ymdB	O-acetyl-ADP-ribose deacetylase	0.114258	-0.032247	-0.0293317	0.00310068	-0.0560153	-0.0503587	-0.0208853	-0.0615868	0.00656645	-0.138941	-0.0192736	0.102503	0.0842916	0.14223	0.038408	0.140447	0.173914	0.310421	0.158713	0.184005	-0.0502361	0.0725968	-0.0787987	-0.0237203
STM474_RS05655	STM474_1143		phospholipase D family protein	0.0089743	0.0348476	0.0765122	0.0284519	-0.022029	-0.0357849	0.0460961	-0.146454	-0.0573078	0.00939416	-0.0182798	-0.0459872	0.106808	0.012415	0.000578925	0.0374902	-0.0259117	0.139096	0.0197796	0.157274	0.0446145	-0.0690705	-0.0221874	-0.100504
STM474_RS05660	STM474_1144	mdoC	glucans biosynthesis protein MdoC	-0.0243547	-0.068495	-0.088091	-0.00599331	0.0767264	-0.0214557	-0.00996728	-0.0235622	0.0796443	0.218547	0.0868124	0.0953068	0.0362202	0.23022	-0.0162301	-0.0585152	0.179048	0.0817333	0.0482178	0.171858	0.0738487	-0.0996159	0.0702282	-0.0800776
STM474_RS05665	STM474_1145	mdoG	glucans biosynthesis protein MdoG	-0.366984	-0.630984	-0.659268	-0.236211	-0.436893	-0.0712757	-0.10406	-0.0461232	-0.149277	0.463207	0.757476	-0.119357	-0.597898	-0.79849	-0.882142	0.211169	-0.336197	0.0125105	-0.160339	0.272441	0.0580534	0.367472	0.663004	0.477411
STM474_RS05670	STM474_1146	mdoH	glucans biosynthesis glucosyltransferase MdoH	-0.208956	-0.602746	-0.752385	-0.208558	-0.369299	-0.0252214	0.0325007	-0.0242595	-0.157243	0.405737	0.769597	-0.106215	-0.494996	-0.773846	-0.895447	0.341714	-0.293659	0.0114451	-0.148764	0.241411	0.0959114	0.468015	0.656465	0.444868
STM474_RS05675	STM474_1147		YceK/YidQ family lipoprotein	-0.214312	-0.141039	0.134058	0.0517292	0.0449482	0.0593359	-0.0144265	0.076744	-0.114666	-0.0757611	0.0708989	0.00517897	-0.130575	0.021865	-0.168536	0.0397237	-0.0561896	0.158741	0.0819671	0.0640703	-0.274789	-0.52584	-0.416183	-0.320601
STM474_RS05680	STM474_1148		SecY/SecA suppressor protein	-0.0826297	0.057119	0.132457	0.00965949	-0.10864	-0.244158	-0.159296	-0.100707	-0.0176419	0.0477908	-0.0933803	-0.262713	-0.189932	-0.305274	0.0140718	0.41372	0.0577941	0.183383	0.346189	0.0920706	0.323946	0.351911	0.338602	0.283301
STM474_RS05685	STM474_1149	mdtG	multidrug efflux MFS transporter MdtG	0.0771638	0.0397963	-0.0327059	-0.0506604	-0.0359854	0.118041	-0.0606747	0.0406822	0.170019	0.177313	0.110564	0.229845	0.253732	0.263218	0.222223	0.179154	0.216926	0.124137	0.236775	0.137049	0.182578	0.156211	0.00370317	0.0436811
STM474_RS05695	STM474_1151		rhodanese-related sulfurtransferase	-0.0750419	0.02452	0.0427622	-0.0597657	-0.0181162	-0.302443	-0.0959782	-0.0549773	0.162969	0.124067	0.104243	0.115709	-0.00200727	-0.167297	0.135228	-0.0287881	-0.0110031	0.0259154	-0.0753458	-0.127449	0.0065717	-0.169632	-0.0740271	-0.034245
STM474_RS05700	STM474_1152		YceI family protein	0.0978071	0.0315302	0.187829	0.0820715	0.00430116	0.0681509	-0.0761607	-0.0333067	0.0998951	-0.0209044	0.155471	0.0919533	-0.0866908	0.147075	-0.0989366	0.0335275	-0.050436	-0.028954	0.116475	0.0581899	-0.203892	-0.116366	-0.187381	-0.0667438
STM474_RS05705	STM474_1153		cytochrome b	0.0270756	0.0439731	0.05325	0.141617	0.0248791	0.113728	-0.0264361	-0.0624193	-0.0594426	-0.184464	-0.217354	-0.100123	-0.0593023	-0.122026	0.0603448	-0.0211664	-0.0434208	-0.0408085	-0.0916512	-0.158538	-0.0823092	0.0117843	0.051085	-0.0366961
STM474_RS05715	STM474_1156	solA	N-methyl-L-tryptophan oxidase	-0.012886	-0.0808769	-0.0555524	-0.128068	0.0201908	-0.169321	-0.111675	0.0035998	-0.0447026	0.000980944	-0.168935	0.000646919	-0.0396444	-0.0917945	-0.0178462	0.0817367	0.0541945	0.173445	-0.0773418	0.040191	0.345908	0.12394	0.0402009	0.225676
STM474_RS05720	STM474_1157	bssS	biofilm formation regulator BssS	-0.104403	-0.0645357	-0.190777	-0.209214	-0.0529319	-0.0115209	0.152458	0.246201	-0.182223	0.224667	-0.103937	-0.255421	-0.0223839	0.00688217	-0.0779866	-0.148824	0.0608858	0.00550278	-0.0204218	-0.0573775	0.0806941	0.00326114	-0.0531113	0.0367057
STM474_RS05730	STM474_1159	pyrC	dihydroorotase	-4.61627	-3.21528	-1.71022	-2.72386	-1.20799	-0.987364	-1.24218	-0.0726729	0.049833	0.0348178	-0.0324408	-0.0544613	-4.07549	-3.84526	-3.36142	-0.12494	0.0165951	-1.3089	-4.57002	-4.90975	-0.0349135	-0.270699	-0.33597	1.31196
STM474_RS05735	STM474_1160		lipoprotein	0.0297733	-0.0954844	0.0763295	0.0417732	-0.091623	0.00401122	-0.0645268	-0.0845519	-0.0100842	-0.000183017	-0.130359	-0.33146	0.0119152	-0.015125	0.00119757	-0.0377787	-0.0115651	-0.0986059	0.0643337	0.148963	-0.0670304	0.0362854	-0.172563	0.0591392
STM474_RS05740	STM474_1161	grxB	glutaredoxin 2	0.0388816	0.0284757	0.0496433	0.0566855	0.0804868	0.171993	-0.00593722	0.0463533	-0.0566634	0.00273802	-0.0611194	0.00445088	0.102698	-0.00124855	0.022228	0.0763861	-0.0044031	0.0954579	0.106371	0.0708508	0.010561	0.00913781	0.00662118	-0.132867
STM474_RS05745	STM474_1162	mdtH	multidrug efflux MFS transporter MdtH	-0.137958	-0.132848	-0.173681	-0.102358	-0.0474217	0.066527	-0.0109375	0.077754	0.0474307	0.0598441	-0.0689495	0.0254037	0.0517343	-0.0195841	-0.021868	-0.0831535	-0.0825531	0.0437831	0.0137654	-0.0939688	0.132022	0.0899744	-0.0754396	0.0476112
STM474_RS05750	STM474_1163	rimJ	ribosomal protein S5-alanine N-acetyltransferase	-0.295661	-0.101401	-0.00329224	-0.168283	-0.0858124	0.00792598	-0.120679	0.156248	0.0203399	0.292709	-0.0472985	0.0371429	-0.208255	-0.0232073	-0.023571	-0.204576	-0.190739	-0.0798726	-0.127944	0.0990408	0.21027	0.456981	0.0396133	0.11275
STM474_RS05755	STM474_1164		YceH family protein	-0.0794923	-0.127956	-0.151869	-0.123961	-0.261087	-0.162995	0.0408123	-0.178933	-0.065125	-0.139274	-0.174038	0.00862023	-0.00641118	0.0819633	0.0451874	-0.060317	-0.0126472	-0.0467951	0.0310329	0.110589	0.128815	-0.0387701	0.0501016	0.132815
STM474_RS05760	STM474_1165		Gfo/Idh/MocA family oxidoreductase	-0.0799817	-0.102673	-0.0177081	-0.0960047	0.048714	0.114697	0.0905816	0.0437749	-0.000811224	-0.00840096	-0.0356766	0.0740658	0.00578149	-0.0236898	-0.0236262	0.0696519	0.0180635	0.0324872	0.0606716	0.0658128	-0.0299525	0.0489401	0.018539	-0.0329719
STM474_RS05770	STM474_1167	flgN	flagella biosynthesis chaperone FlgN	0.106604	0.0341704	0.105957	-6.79041e-05	-0.0109851	0.0114256	-0.168691	-0.0240171	0.127727	-0.00213099	0.202463	0.131213	-0.0670215	0.193178	-0.329764	0.126854	0.0665417	0.00699602	0.311892	0.13669	-0.151481	-0.0260542	0.0445124	-0.157834
STM474_RS05780	STM474_1169	flgA	flagellar basal body P-ring formation protein FlgA	0.323265	0.0762447	0.178984	0.274978	-0.15977	0.331052	-0.126	0.297606	0.258056	-0.0883439	0.249921	0.327117	0.0819453	0.474696	0.113375	0.566622	0.28047	0.307998	0.32921	0.258305	-0.127204	0.0170341	-0.431953	-0.265208
STM474_RS05785	STM474_1170	flgB	flagellar basal body rod protein FlgB	0.627257	0.289917	0.159995	0.296337	0.357447	0.70016	0.459594	0.519955	0.32122	-0.00484436	0.330553	0.286938	0.142083	0.554067	0.377055	0.918832	0.484151	0.339462	0.572162	0.603527	0.00245963	0.124462	-0.0114804	0.0406483
STM474_RS05790	STM474_1171	flgC	flagellar basal body rod protein FlgC	0.40299	0.295666	-0.135759	0.145411	0.361051	0.849734	0.42931	0.826551	0.379366	0.104091	0.608466	0.488719	0.0956896	0.572251	0.309293	1.0357	0.502159	0.390107	0.805347	0.500345	-0.022208	0.0487807	-0.00338719	-0.370067
STM474_RS05795	STM474_1172	flgD	flagellar hook assembly protein FlgD	0.775287	0.510615	0.130347	0.348514	0.228496	0.537386	0.172968	0.416318	0.304743	0.153506	0.290902	0.262804	0.347216	0.668146	0.55553	1.36537	0.736218	0.427091	0.758107	0.654481	0.185422	-0.0822304	0.203502	-0.225047
STM474_RS05800	STM474_1173	flgE	flagellar hook protein FlgE	0.495798	0.290197	0.125815	0.288419	0.356302	0.606956	0.405169	0.474415	0.377667	0.180163	0.391262	0.331623	0.183918	0.581207	0.332716	1.0928	0.448699	0.407624	0.600975	0.529086	0.0372609	0.00417344	-0.0534282	-0.0546786
STM474_RS05805	STM474_1174		flagellar basal body rod protein FlgF	0.64465	0.398224	-0.0689034	0.22031	0.325984	0.471495	0.434405	0.278859	0.281219	0.0743341	0.361855	0.285035	0.340657	0.827593	0.472611	0.995405	0.35203	0.148157	0.672953	0.526646	-0.00759213	0.0443611	0.0962971	0.00966422
STM474_RS05810	STM474_1175	flgG	flagellar basal-body rod protein FlgG	0.41456	0.241185	0.165835	0.175496	0.277143	0.590374	0.420404	0.484061	0.411853	0.162715	0.270292	0.217444	0.0251812	0.447498	0.195846	0.738946	0.396642	0.334682	0.547394	0.503493	0.0694265	0.162731	-0.0658048	-0.0123784
STM474_RS05815	STM474_1176	flgH	flagellar basal body L-ring protein FlgH	0.538746	0.429626	0.240235	0.392017	0.348155	0.671097	0.498129	0.575862	0.301473	0.0335674	0.444799	0.307559	0.222739	0.625546	0.361024	0.992566	0.490303	0.275327	0.607047	0.529893	0.00975498	0.0456381	-0.0232152	-0.16702
STM474_RS05820	STM474_1177		flagellar basal body P-ring protein FlgI	0.456689	0.269707	0.199557	0.20257	0.278223	0.682423	0.442451	0.389508	0.375144	0.273952	0.411372	0.40937	0.286673	0.624748	0.266771	1.12536	0.524428	0.3261	0.634083	0.56632	0.074987	-0.0219868	0.0576136	-0.118529
STM474_RS05825	STM474_1178	flgJ	flagellar assembly peptidoglycan hydrolase FlgJ	0.438586	0.211543	0.207722	0.15169	0.238499	0.578483	0.400319	0.429205	0.295862	-0.0979551	0.379689	0.202457	0.0543928	0.341313	0.185044	0.869627	0.395348	0.220736	0.668632	0.539247	-0.0658432	-0.0605999	-0.0692221	-0.0603052
STM474_RS05830	STM474_1179	flgK	flagellar hook-associated protein FlgK	0.152302	0.124733	0.0331014	0.0756863	-0.0156814	0.159603	-0.08996	0.0536576	0.268081	0.106271	0.276986	0.26688	-0.0268844	0.271816	0.10163	0.335439	0.201087	0.0904828	0.383217	0.262636	-0.257657	0.0598594	-0.0433572	-0.197606
STM474_RS05835	STM474_1180	flgL	flagellar hook-associated protein FlgL	0.242164	0.160843	0.188281	0.140145	0.248798	0.287985	0.134874	0.0825809	0.0954209	-0.0707801	0.0632751	0.0770888	-0.0125056	0.247656	0.188557	0.33803	0.0722397	0.0267928	0.338203	0.171794	-0.249866	0.180322	-0.0342242	-0.116058
STM474_RS05850	STM474_1183	rluC	23S rRNA pseudouridine(955/2504/2580) synthase RluC	-0.358896	-0.292434	-0.191972	-0.215584	-0.332662	-0.384914	-0.386936	-0.476201	-0.263181	-1.27683	-0.220351	-0.290658	-0.55357	-0.217768	-0.46405	-0.277845	-0.411139	-0.373121	-0.479265	-0.305614	0.1939	0.265475	0.104196	-0.101648
STM474_RS05855	STM474_1184		DUF3053 domain-containing protein	0.180692	0.0563708	0.253081	-0.0491937	-0.0719776	0.0914928	0.0530052	-0.0204342	0.0600707	-0.0457486	0.108602	0.022959	0.151968	0.0907825	0.0921111	0.200929	0.101611	0.128672	0.141568	0.194328	0.141256	0.136858	0.0512944	0.0464775
STM474_RS05860			hypothetical protein	0.341738	0.221361	0.08018	0.125914	-0.124072	0.0205548	0.261389	0.03706	0.0182684	-0.122584	-0.0812237	-0.0498944	-0.129328	-0.147898	-0.116253	0.0654929	-0.110102	-0.158683	-0.206398	-0.119402	0.259335	0.366681	0.111208	0.224546
STM474_RS05865	STM474_1185	maf	Maf-like protein	-0.106319	-0.155697	-0.0647997	-0.0418147	-0.0644887	-0.0193819	-0.0473721	-0.0520026	0.0886703	0.0216429	0.0385419	0.123209	-0.189132	-0.0464014	-0.0739194	-0.0903699	0.0562357	0.0440748	0.0373933	0.0321832	-0.0498637	-0.0976673	-0.175458	0.0645531
STM474_RS05870	STM474_1186	yceD	23S rRNA accumulation protein YceD	-0.475371	-0.271455	-0.406935	-0.339946	-0.947511	-0.329563	-0.709162	-0.542903	-0.61384	-3.17265	0.320833	0.195517	-0.205778	0.103126	0.146157	-1.94151	-0.872184	-0.943166	-1.05792	-0.13715	-0.4309	1.88537	-0.249898	-0.853135
STM474_RS05880	STM474_1189	plsX	phosphate acyltransferase PlsX	0.0320622	0.0914251	0.0506523	-0.0408269	0.0491111	0.068415	0.0103979	-0.132576	0.160041	0.162236	0.648386	-0.155331	0.121616	0.197102	0.274864	-0.269591	0.0412204	-0.522827	0.0289062	0.337955	-0.611234	0.919145	-0.0199946	0.144746
STM474_RS05905	STM474_1194	fabF	beta-ketoacyl-ACP synthase II	-0.203297	-0.0942018	0.00936876	-0.316349	-0.0454917	-0.673408	-0.544518	-0.161091	-0.333861	0.689567	0.11811	0.1832	0.098204	0.21051	-0.0781221	-0.471302	-0.620459	-1.05761	-0.565304	-0.544738	-1.46082	4.15125	-0.429781	0.0168974
STM474_RS05910	STM474_1195	pabC	aminodeoxychorismate lyase	-0.284772	-0.152323	0.0401201	-0.217003	0.300356	0.211047	0.168846	0.351993	-0.0182983	-0.0614925	0.128401	-0.055538	-0.107774	0.100334	-0.124065	0.0201257	-0.219274	0.0285151	-0.252635	-0.179899	0.0376154	-0.159228	-0.046016	-0.106839
STM474_RS05915	STM474_1196	yceG	cell division protein YceG	-0.0251177	-0.0110794	0.0132202	0.0233435	-0.288272	-0.0507989	-0.0463611	-0.0704193	-0.0206869	-0.841409	0.277563	-0.0138867	-0.0516798	0.000907431	0.190178	0.0286513	-0.035687	-0.229307	-0.0292472	0.251032	-0.26897	-0.055646	-0.250961	0.216717
STM474_RS05930	STM474_1199		metal-dependent hydrolase	-0.166956	-0.0418876	-0.129959	-0.148863	0.0172035	-0.0855694	0.101723	0.0263568	-0.0411007	-0.228133	-0.0949658	-0.182727	-0.122982	-0.240409	-0.150804	-0.103167	-0.146661	-0.0346479	-0.14647	-0.229929	-0.0682513	0.209819	0.0247874	0.0876351
STM474_RS05935	STM474_1200	ptsG	PTS glucose transporter subunit IIBC	-0.220412	-0.223193	-0.0461971	-0.297578	-0.0203551	-0.0310729	-0.275975	-0.236284	-0.294374	-1.01951	-0.739859	-0.28838	-0.43922	-0.495702	-0.35495	-0.569288	-0.447956	-0.0339165	-0.0342041	-0.537207	0.250649	-0.0657989	0.174875	-0.173291
STM474_RS05940	STM474_1201	fhuE	ferric-rhodotorulic acid/ferric-coprogen receptor FhuE	0.0637551	0.0557714	0.0319676	0.000377011	-0.00125544	-0.0193084	0.0312467	-0.0262724	-0.0229748	-0.0555628	-0.0333428	-0.102949	0.0171252	-0.0105586	-0.0286943	-0.0339381	-0.0194996	-0.0712128	0.0366623	0.0405259	0.1048	0.0556046	0.122568	0.0526913
STM474_RS05945	STM474_1202	hinT	purine nucleoside phosphoramidase	-0.0878297	-0.0273763	0.107203	0.150451	0.166534	0.174465	0.099906	-0.018392	-0.135183	-0.808485	-0.0868309	0.15129	0.0855188	0.0605303	0.0325522	-0.139899	0.0346069	0.0715228	0.0642984	-0.298183	0.341634	-0.140617	0.250014	-0.0244911
STM474_RS05950	STM474_1203		YcfL family protein	-0.0749969	0.0608098	-0.120187	-0.188832	-0.395523	0.0845974	-0.0524892	0.0842024	0.0186516	-0.173818	-0.110068	0.0647151	-0.09031	-0.067625	0.118868	0.134423	-0.131917	-0.0871088	-0.150963	-0.0698873	-0.0974943	-0.0497923	-0.0224552	0.345349
STM474_RS05955	STM474_1204	lpoB	penicillin-binding protein activator LpoB	-0.303662	-0.186646	-0.282909	-0.208031	-0.660778	-0.257521	-0.549272	-0.400166	-0.434995	-4.78173	-0.885032	-0.162507	-0.353089	-1.69947	-0.249622	-1.22143	-1.76371	-0.673915	-0.19253	-0.615611	-0.159446	-1.05573	0.10345	-1.05085
STM474_RS05960	STM474_1205	thiK	thiamine kinase	-0.0907482	-0.0866889	0.0059256	-0.0980151	0.0465274	-0.0387112	-0.00433159	-0.0117355	0.0243605	-0.0942129	0.0986111	0.0304242	0.0718495	-0.0392768	0.0324047	0.13402	-0.00679361	0.0438098	-0.103537	0.0522641	-0.0145833	-0.0547953	0.0164496	0.0795706
STM474_RS05965	STM474_1206	nagZ	beta-N-acetylhexosaminidase	-0.0220939	0.0117798	-0.0464872	-0.0432399	-0.0375833	-0.0394429	0.0289891	0.145983	0.142241	-0.805357	-0.172514	-0.00892342	-0.0715675	-0.144673	-0.178337	0.107343	-0.0327718	-0.0500655	0.277125	0.0133077	-0.0676755	-0.12268	-0.119769	-0.0619175
STM474_RS05970	STM474_1207		alpha/beta hydrolase YcfP	0.0849851	0.121504	0.298881	0.0450969	-0.107388	-0.0642239	-0.266982	-0.660455	-0.0831309	-0.0835531	-0.0360043	-0.239409	-0.130681	-0.074079	-0.164316	0.127381	-0.0340601	0.0722076	-0.095947	-0.0132491	0.143555	0.497092	0.141539	0.213299
STM474_RS05975	STM474_1208	ndh	NADH-quinone dehydrogenase	0.000354467	-0.0443383	-0.162428	-0.0046118	-0.16268	-1.38556	-0.104725	0.287603	-0.252992	-1.40911	-0.445603	-1.08876	0.0516929	0.224484	0.0362489	-0.1097	-0.0431064	-0.188172	-0.42046	0.133411	0.753265	0.911173	0.287828	-0.254417
STM474_RS05980	STM474_1209		glycine zipper 2TM domain-containing protein	-0.0610209	0.0821616	0.127036	-0.00704773	0.254888	0.0165074	0.245988	0.0833125	0.0630386	0.111271	0.0744699	0.00384722	0.0340896	0.0155394	-0.0631736	0.112212	-0.193425	0.106062	0.0362961	0.0236698	0.0400089	-0.010362	0.0691081	0.0109075
STM474_RS05985	STM474_1210	comR	TetR family copper-responsive transcriptional repressor ComR	-0.0149963	0.162271	0.116584	0.000240384	0.188468	0.15833	0.069281	0.0439811	-0.0844	0.980273	-0.54609	0.368496	0.0392287	-0.0486171	-0.0846598	0.0679848	-0.0791385	0.147653	0.0193213	0.0142478	0.0856114	0.036358	0.123831	-0.370596
STM474_RS05990	STM474_1211		multiple stress resistance protein BhsA	0.235751	-0.112437	0.0387045	0.0547077	-0.0258688	-0.234124	-0.142462	-0.0939763	0.318285	0.226436	0.315147	0.182338	-0.183767	-0.654652	-0.104092	-0.0996572	-0.0963049	0.135007	0.0797054	-0.151331	0.342129	0.118501	0.528916	0.291303
STM474_RS05995	STM474_1212		L,D-transpeptidase family protein	0.00517944	-0.0741914	0.0459442	-0.120259	0.0142243	0.0252691	-0.0228975	0.053044	0.0331766	0.0139364	0.134084	0.0342734	-0.109915	-0.131146	-0.0725952	0.102918	-0.0566941	0.0102323	-0.0202645	-0.0377893	0.0514835	0.0845801	-0.0130742	0.0535708
STM474_RS06000	STM474_1213	mfd	transcription-repair coupling factor	-0.0124466	-0.0604194	0.366754	-0.0471933	-0.103082	0.115537	-0.137711	-0.0898953	-0.18371	1.07386	-1.15105	-0.190938	-0.315366	-0.337135	-0.130234	-0.0916978	0.0610493	-0.357872	0.113904	-0.160864	-0.917932	-0.868676	-0.055815	-0.148958
STM474_RS06020	STM474_1217	nagK	N-acetylglucosamine kinase	0.098365	0.0321275	0.112223	0.0545657	-0.0394811	0.142602	0.0752048	-0.0235475	-0.156372	0.03933	-0.06452	-0.219528	0.105777	-0.0310886	0.0365918	-0.0521284	0.0395288	0.187824	0.0426886	0.107928	-0.0793608	-0.0734304	0.0364087	-0.12576
STM474_RS06025	STM474_1218	cobB	NAD-dependent protein deacylase	-0.0087043	-0.102109	0.0757298	-0.0385445	-0.189232	-0.0702606	-0.10384	-0.18875	0.224853	0.0685283	0.0545795	0.0448652	-0.288599	-0.202545	-0.240808	-0.249728	-0.0181159	0.0781108	-0.0187694	-0.0250358	0.0603069	-0.0430334	0.165941	0.202986
STM474_RS06030	STM474_1219	potD	spermidine/putrescine ABC transporter substrate-binding protein PotD	0.0276793	0.0755888	-0.0498957	0.010098	-0.0524748	-0.160691	-0.0385099	0.0850514	0.0365824	0.171224	-0.419874	0.0740227	0.195801	0.209097	0.179814	0.0882842	0.171716	0.137143	0.152531	0.150866	0.0168084	-0.334639	-0.044667	-0.43548
STM474_RS06035	STM474_1220	potC	spermidine/putrescine ABC transporter permease PotC	0.223122	0.232761	0.218163	0.181431	0.0590451	-0.228664	-0.0771275	-0.0383957	-0.231581	0.100393	-0.42423	-0.0899328	0.0572936	0.169738	0.0530156	0.173127	0.180117	0.273589	0.412034	0.142568	-0.127322	-0.694185	0.00312758	-0.476829
STM474_RS06040	STM474_1221	sifA	SPI-2 type III secretion system effector SifA	0.174489	0.134363	0.00996363	0.0676839	-0.0959344	-0.161803	-0.0353175	0.00142807	0.00350893	0.0463306	-0.0064307	0.0663665	0.0314915	-0.0386724	0.103547	0.126053	0.0521352	0.0180885	0.0793353	0.10718	-0.0904846	-0.0637928	-0.106584	-0.224241
STM474_RS06045	STM474_1222	potB	spermidine/putrescine ABC transporter permease PotB	0.138194	0.118128	0.0431878	0.0211546	0.178513	0.195846	0.134826	0.20329	-0.208141	0.296129	-0.646867	-0.0483709	-0.00621199	0.21411	0.137787	-0.0723346	0.0242009	0.120913	0.107525	-0.0325839	0.303609	-0.339606	0.100361	-0.359533
STM474_RS06050	STM474_1223	potA	spermidine/putrescine ABC transporter ATP-binding protein PotA	0.032032	0.0272943	0.112683	0.0316148	-0.0733705	-0.0502884	0.0224907	0.0453444	0.0951637	0.25978	-0.492504	0.123298	0.179454	0.264584	0.0794505	-0.0497119	0.113306	-0.0679305	0.0181013	-0.0812552	-0.0391486	-0.268112	-0.0679038	-0.475732
STM474_RS06055	STM474_1224	pepT	peptidase T	0.0111559	0.00079529	0.0344819	-0.111724	0.0290561	-0.0635593	0.033062	-0.0327791	0.16928	-0.322511	0.207097	0.0855909	0.013784	0.114734	0.0977774	0.0543419	-0.0285988	0.0402942	0.180343	0.115351	0.142765	0.0158516	0.0599859	0.0113351
STM474_RS06065	STM474_1226		hypothetical protein	-0.020407	-0.0623392	-0.149516	-0.0372687	0.078218	-0.0281389	0.056651	0.0314858	-0.102038	-0.0872563	-0.0340098	0.0017379	0.0143378	0.108184	0.0592199	-0.0181185	0.00663346	-0.000667217	-0.0191282	-0.0307566	0.060978	0.0185881	0.0699597	0.110178
STM474_RS06070	STM474_1227		cupin domain-containing protein	0.0397208	0.0344168	-0.0763145	-0.0449027	-0.032217	-0.0218012	-0.0606961	-0.179237	-0.164488	-0.0615787	-0.182711	0.107169	-0.0178164	0.0099364	0.0137358	-0.0418036	-0.00410665	0.102413	0.0417175	0.0689536	-0.111482	-0.32192	-0.122336	-0.162741
STM474_RS06075	STM474_1228	phoQ	two-component system sensor histidine kinase PhoQ	-1.34021	-1.57272	-3.43487	-1.68603	-0.717493	-0.27911	-0.232452	-0.10549	-2.26074	-5.38979	-5.63818	-5.78956	-1.16479	-1.92526	-2.86342	-0.475087	-0.537797	-0.365701	-0.0558343	-3.77505	-1.36023	-4.6665	-6.18154	-6.3278
STM474_RS06080	STM474_1229	phoP	two-component system response regulator PhoP	-1.3095	-2.04638	-3.63424	-1.57803	-0.634363	-0.116379	0.0535558	-0.19078	-2.29678	-5.08369	-5.74211	-5.81504	-1.08797	-1.98155	-2.91606	-0.637309	-0.564072	-0.0983403	-0.08041	-3.97638	-1.28658	-4.0972	-6.19046	-6.43207
STM474_RS06100	STM474_1233		NUDIX hydrolase	-0.214202	-0.121555	-0.13968	-0.263442	-0.122889	0.0377816	-0.153961	-0.210654	0.205384	0.148802	0.212638	0.279166	-0.0315059	-0.022457	-0.074944	0.038708	0.156313	-0.342448	-0.0318356	-0.289464	0.0871376	0.153856	-0.080929	0.0985186
STM474_RS06110	STM474_1235	rluE	23S rRNA pseudouridine(2457) synthase RluE	0.130913	0.131739	0.171126	0.142295	0.208308	0.17979	0.284682	0.0057731	0.0052411	0.173767	0.188125	0.140651	-0.0491706	-0.0082014	0.0492234	-0.0495858	-0.0692503	-0.0182831	0.0478135	-0.0635703	-0.117536	-0.142227	-0.286268	0.0423936
STM474_RS06120	STM474_1237	sopF	type III secretion system effector SopF	0.263322	-0.175795	0.153967	0.192921	-0.271369	-0.162896	-0.209174	-0.203199	-0.104739	0.0320451	-0.283084	-0.487168	-0.174803	0.158744	-0.0820375	0.386873	0.531837	0.104068	0.259764	0.233568	0.477913	0.344896	0.534445	0.365705
STM474_RS06140	STM474_1240		RICIN domain-containing protein	0.107799	0.0145756	0.0921602	0.0983397	-0.0197778	0.0873508	0.117841	0.0695834	0.286924	-0.0420514	0.230895	0.218332	-0.0547181	-0.14034	-0.0325803	0.190869	0.0485974	-0.00773339	0.0248491	0.0461871	0.118811	0.257962	0.157926	0.151856
STM474_RS06145	STM474_1241	cspF	cold shock-like protein CspF	-0.744003	-0.0613458	0.0164022	-0.125288	-0.845002	-0.497545	-0.0364424	-0.303162	-0.114072	-0.443174	-0.222861	0.210206	-0.0891644	0.149623	-0.0216825	-0.357705	-0.407372	0.155215	0.155522	-0.10012	0.26487	-0.0329161	0.292567	0.239221
STM474_RS06165	STM474_1244	pagC	virulence membrane protein PagC	-0.131605	-0.167596	-0.186445	-0.12311	0.122995	0.0563102	0.0406784	-0.0167629	-0.0786779	0.306226	0.230411	0.00234535	-0.0983075	-0.0468667	0.00715098	-0.0918152	0.0748247	0.150291	-0.211066	0.0756272	0.0807661	0.0505061	0.196274	0.310893
STM474_RS06180	STM474_1247		c-type lysozyme inhibitor	-0.123965	-0.0888399	-0.4337	-0.0999704	0.0829761	-0.0132356	0.0346293	0.106343	0.0923575	0.612456	0.403902	0.0668485	-0.144917	-0.279356	0.041212	-0.161106	0.0106426	-0.00202525	0.0304528	0.328275	0.0092862	-0.0308564	-0.00523987	0.798302
STM474_RS06205	STM474_1251		Hsp20 family protein	-0.150248	-0.322614	-0.137404	-0.0812772	0.121307	0.29169	0.0782093	0.395413	-0.0563663	-0.168992	0.00800815	0.0280364	-0.0658124	-0.0765275	-0.0373727	0.0770694	0.0518866	0.349854	0.421778	0.154294	0.0954443	-0.201028	0.0629436	0.321397
STM474_RS06215	STM474_1252		exo-alpha-sialidase	-0.0603768	-0.098224	-0.141132	-0.0857294	-0.10104	-0.0998412	-0.0181208	-0.035265	0.0579342	0.0993009	0.0645313	0.0631179	0.0184408	-0.0758716	0.187895	-0.0559178	-0.00299288	0.156811	-0.0109252	0.192271	0.0536852	0.0358118	-0.0468205	0.179338
STM474_RS06220	STM474_1253		cytochrome b	0.255722	0.0646962	0.0834423	0.103712	0.112185	0.0546119	-0.0171893	0.0174789	-0.0672528	0.135346	0.033968	0.148907	-0.0175748	0.120862	-0.0660591	0.105183	0.0301826	-0.0617624	0.116267	-0.0261684	-0.041066	-0.0108637	-0.265104	-0.194036
STM474_RS06225	STM474_1254		TRL-like family protein	-0.0196053	-0.139888	0.161046	0.045225	0.212482	0.0754402	-0.0451825	0.033316	-0.0504342	0.25816	0.145411	0.0135809	-0.104679	-0.297661	0.0424513	-0.115775	-0.245529	-0.391549	-0.230908	-0.223785	-0.246984	-0.124672	-0.331186	-0.391517
STM474_RS06230	STM474_1255		ABC transporter substrate-binding protein	0.0219023	0.00923346	0.0330853	0.083299	-0.0167133	0.0861856	0.0150031	0.155385	-0.0127844	0.053494	-0.0226044	-0.0643841	0.0165072	-0.0581294	-0.00707737	-0.179024	-0.645324	-0.00786217	-0.0366071	-0.0876803	-0.0109337	-0.0146376	-0.0147262	0.0221752
STM474_RS06235	STM474_1256		ABC transporter permease	0.120128	0.18795	0.206945	0.315307	0.183817	0.0504862	0.112293	0.172145	-0.0140014	0.145305	0.0461088	-0.281635	-0.0912936	-0.00949117	-0.00886533	-0.132329	-0.496428	0.217148	0.0944228	0.139094	-0.144742	-0.180576	-0.25546	-0.298323
STM474_RS06240	STM474_1257		ABC transporter permease	0.175365	0.183555	0.0958666	0.0696646	0.0619278	-0.125064	-0.0185488	-0.234624	-0.0596994	0.242298	0.110455	-0.0353047	-0.00511918	0.0431208	0.0460909	-0.307451	-0.821163	-0.0569853	0.148597	-0.0225483	-0.104035	0.113375	-0.057594	0.028491
STM474_RS06245	STM474_1258		ATP-binding cassette domain-containing protein	0.0988767	0.0343393	0.0568189	0.0519263	-0.0713978	0.0382952	-0.0345309	-0.00928813	-0.00519397	-0.0689968	-0.0769128	-0.0480811	-0.032844	-0.00959122	0.0220544	-0.193966	-0.756622	-0.0929988	0.0567369	0.0902281	-0.118792	-0.161584	-0.211353	-0.0950518
STM474_RS06250	STM474_1259		ATP-binding cassette domain-containing protein	-0.0785875	-0.251318	-0.0448721	-0.0746346	-0.0296613	-0.0783126	-0.101432	-0.104934	0.178095	-0.0266104	0.0417375	0.279753	-0.0102401	-0.137154	0.0246473	-0.236473	-0.623889	-0.0488002	-0.0456305	-0.0402553	0.15978	0.239208	0.25887	0.256396
STM474_RS06255	STM474_1260		mechanosensitive ion channel family protein	0.00802741	0.0740309	-0.0222186	-0.0983234	0.00699042	0.0258336	-0.00432	-0.033345	0.065117	-0.0379122	-0.00616955	-0.00613404	-0.0145512	-0.164956	0.0307737	-0.0378916	-0.00732263	-0.0338589	-0.0431573	-0.0347309	-0.00215358	-0.0198147	-0.0531037	-0.00554073
STM474_RS06260	STM474_1261		four-helix bundle copper-binding protein	0.168313	0.105605	-0.200762	0.0686606	-0.242169	0.170464	-0.0966032	0.367728	-0.30034	-0.40299	-0.751493	-0.276676	-0.0724752	-0.319236	0.0606028	-0.0890324	-0.166922	-0.145335	-0.0535498	-0.247037	0.00161274	0.134895	0.376176	0.710977
STM474_RS06265	STM474_t1263		tRNA-Arg	0.02487	0.0571379	0.178874	0.0118581	0.312595	0.168658	0.093565	0.215933	-0.124626	0.0243961	-0.154957	-0.340543	-0.104403	-0.0297294	-0.0335511	-0.175535	-0.173706	-0.145812	0.000721191	0.140771	-0.178201	0.120694	-0.160919	0.048071
STM474_RS06270	STM474_1264	zinT	metal-binding protein ZinT	0.0274971	0.0451815	0.0502345	0.0694116	-0.0423663	0.0581428	0.00463599	-0.0448528	-0.0549597	0.113336	-0.0565094	-0.172823	-0.0132746	0.0211103	0.0681213	0.125002	-0.00296574	0.138756	0.0660213	0.185019	0.0532105	0.111901	0.131806	0.142196
STM474_RS06275	STM474_1265	aadA	cryptic aminoglycoside nucleotidyltransferase ANT(3'')/ANT(9)	-0.0844284	-0.0696465	-0.000608124	-0.0582992	-0.087462	0.0599659	0.0421826	-0.08079	0.0615096	0.015272	-0.00377776	0.0895516	0.111761	0.272348	0.136927	0.133855	-0.10268	-0.054582	0.00376487	-0.08941	0.0181901	0.00803033	0.0859473	0.133038
STM474_RS06280	STM474_1266		helix-turn-helix transcriptional regulator	0.401655	0.263939	0.263063	-0.1293	-0.0779622	-0.155279	-0.240248	0.231212	-0.573712	-0.0800985	-0.314495	-0.163821	-0.224283	-0.432675	-0.147204	-0.0901827	0.199594	0.0357624	-0.0629057	0.165039	-0.0149074	0.177886	0.178517	0.136636
STM474_RS06285	STM474_1267		MerR family transcriptional regulator	-0.0886684	-0.0767353	-0.0391914	-0.045965	-0.109841	-0.131541	-0.0353896	-0.0477261	-0.150847	-0.28148	-0.0345446	-0.232041	0.162662	0.222182	-0.00141085	0.0026176	-0.0490761	-0.0120696	-0.241298	0.0986205	0.00224597	0.193592	-0.0169209	0.0784704
STM474_RS06290	STM474_1268		hypothetical protein	0.403563	0.227305	0.442747	0.354865	0.094829	0.321591	0.227459	0.479987	0.17612	0.055721	0.265653	0.155772	0.290269	0.185842	0.247242	0.099622	0.0862587	-0.00194251	0.291556	0.248112	-0.0486681	-0.0458114	-0.0920884	-0.25707
STM474_RS06300	STM474_1270		chorismate mutase	0.00735992	-0.321849	-0.303733	-0.00653662	-0.268208	-0.280344	-0.184424	-0.188718	-0.0862813	-0.0849492	-0.198242	-0.0829572	0.160078	0.0519163	0.19328	-0.0867749	0.0660968	0.0057769	0.119352	0.0705049	0.0272631	-0.272797	-0.233314	0.0267721
STM474_RS06305	STM474_1271	leuE	leucine efflux protein LeuE	-0.0487024	-0.177388	-0.135992	0.0315132	-0.197306	0.0613772	0.116579	-0.246208	-0.0598507	-0.0769483	-0.260502	-0.0433672	-0.137515	-0.123037	-0.249034	0.117701	-0.0656128	0.0139278	-0.169639	0.00627032	-0.257694	-0.0578208	0.0733135	-0.0803993
STM474_RS06310	STM474_1272		DUF1971 domain-containing protein	0.0323791	0.12307	0.0793985	0.0374158	-0.0136651	-0.197055	-0.0777728	-0.0686087	0.267301	0.144761	-0.165758	0.068096	-0.0864582	0.252329	-0.136505	-0.530191	-0.0268763	0.228128	-0.252391	0.0243514	0.380296	0.375372	0.189167	-0.0122855
STM474_RS06315	STM474_1273		DUF1869 domain-containing protein	0.0356213	0.216807	0.0885216	-0.0420059	-0.287838	-0.526754	-0.117738	0.17351	0.263323	-0.251703	0.212662	0.0942474	-0.0400587	-0.284219	0.0151075	0.27964	-0.240553	-0.287387	-0.14173	-0.349555	0.0469173	0.506347	-0.447208	-0.416217
STM474_RS06320	STM474_1274		hypothetical protein	-0.0159737	-0.0210854	0.0776792	-0.0355255	0.15881	0.156388	0.235051	0.202979	-0.0171798	0.0927467	-0.00671453	-0.0162622	0.0392394	-0.0251896	0.0543008	-0.0131145	-0.0993105	-0.0275969	0.123447	-0.0350312	0.10437	0.0752775	-0.0573644	-0.0792081
STM474_RS06330	STM474_1276		GlsB/YeaQ/YmgE family stress response membrane protein	-0.34311	-0.0347115	-0.0576899	-0.181423	0.297112	0.349531	0.218921	0.372536	-0.0445028	0.102774	0.092368	-0.119479	0.158961	0.070308	-0.0685035	0.160761	0.066344	0.0353059	-0.0890232	0.207033	-0.0540675	0.0603927	-0.0142388	0.131991
STM474_RS06340	STM474_1279		hypothetical protein	-0.0232516	0.000824955	0.0730048	0.0088831	0.082665	0.0548617	0.0745614	0.403352	-0.0979337	0.27999	-0.0286763	0.00603266	-0.180483	-0.334315	-0.230542	-0.0922929	-0.0660706	-0.11764	-0.085928	-0.047441	0.137261	-0.0184855	0.0740456	0.208973
STM474_RS06345	STM474_1280		DUF488 domain-containing protein	0.00793322	-0.0656331	0.00675314	0.0920957	-0.106081	-0.0391502	-0.0131846	-0.178694	0.154197	-0.0226228	0.352127	0.329827	0.155013	-0.0867299	0.0941292	0.28928	0.210232	0.00212881	0.284776	0.0720995	-0.277394	-0.384218	-0.201335	-0.23795
STM474_RS06350	STM474_1281		CynX/NimT family MFS transporter	-0.133818	-0.118367	-0.142764	-0.060661	-0.188724	-0.0252264	-0.101909	-0.0093063	0.0408604	0.00279588	0.0108256	-0.028437	-0.126765	-0.0392606	0.0154171	0.134464	-0.0478918	0.134699	0.0479152	0.0503955	0.187635	0.111467	0.0296301	0.0553521
STM474_RS06355	STM474_1282		helix-turn-helix transcriptional regulator	0.0359763	0.00890957	0.00387501	0.00321046	-0.0683794	-0.0245703	0.23817	0.1347	-0.0479248	-0.0733562	0.160415	-0.00606967	-0.203655	-0.0269193	-0.110985	-0.167879	0.0328689	-0.0748854	-0.0466639	-0.211659	-0.242316	-0.198905	-0.221699	-0.164807
STM474_RS06360	STM474_1283		DUF441 domain-containing protein	0.0816181	-0.224365	0.10165	0.132377	0.1224	0.200488	0.0990467	0.0180761	-0.0913005	-0.297431	-0.32415	-0.00946223	0.27209	-0.0613531	0.0898564	0.155532	0.0293334	0.102532	0.0641633	0.0826877	-0.0628453	0.0687632	-0.00371738	0.0369325
STM474_RS06365	STM474_1284		hypothetical protein	-0.251418	0.0694439	-0.211275	0.0376665	-0.0747102	-0.103117	-0.348554	-0.169782	-0.418374	-0.144547	-0.0819708	-0.113762	0.148712	0.282676	0.335905	-0.0558661	-0.150655	-0.0745881	-0.0831796	-0.0326291	0.17393	-0.0368554	0.180533	0.400387
STM474_RS06370	STM474_1285		YbaK/prolyl-tRNA synthetase associated domain-containing protein	0.18633	-0.0813191	0.0751802	0.174318	0.11463	0.0864271	0.0847118	-0.0966082	0.2619	-0.016467	0.260356	0.120825	0.156479	0.265078	-0.138107	-0.120908	-0.218132	-0.0803381	-0.277146	0.00779079	-0.108224	0.304929	0.291167	0.263628
STM474_RS06375	STM474_1286		GGDEF domain-containing protein	0.111468	0.145672	0.128722	0.134903	0.054701	0.0760792	0.0661409	-0.0271392	-0.0365	-0.139757	0.051249	-0.0998159	0.0190991	-0.015877	0.073688	-0.0863711	-0.0476579	-0.0584761	0.00402968	-0.0102184	0.0668224	-0.00372851	0.0542975	0.0331682
STM474_RS06380	STM474_1287		YeaH/YhbH family protein	-0.052687	-0.111646	0.0080658	-0.0699759	-0.0631247	-0.106464	0.00397441	-0.0660371	-0.0198657	-0.213155	0.046049	-0.0192532	0.025584	0.0664901	0.0254741	-0.0841181	-0.0331143	-0.143766	-0.0736394	-0.0387092	-0.137502	-0.116935	-0.267554	-0.1656
STM474_RS06385	STM474_1288	yeaG	protein kinase YeaG	-0.0129752	0.111195	0.0765103	0.0421875	-0.0256905	0.00922043	0.000982903	-0.0902817	-0.0706377	-0.186736	0.0407132	-0.0411748	0.0539449	-0.0769408	0.0135402	-0.0994312	-0.092647	-0.0250557	-0.0999249	0.024444	-0.0244726	0.052478	-0.134176	0.0244104
STM474_RS06390	STM474_1290		MipA/OmpV family protein	0.0355658	0.0524221	0.0648575	-0.0124189	-0.898826	0.00405318	0.0143335	0.0917092	-0.00301433	-0.22726	1.58822	-0.262893	0.0404787	-0.0894402	0.0156527	0.0503511	-0.119448	-0.17475	-0.0934071	-0.0744195	-0.161244	0.0903164	-0.145233	-0.129895
STM474_RS06395	STM474_1291		anaerobic sulfatase maturase	-0.0989067	-0.0332015	-0.111561	-0.135161	-0.000181395	-0.0444306	0.033926	-0.0885747	-0.112182	-0.0121177	0.0873361	-0.0521976	-0.163312	-0.0625956	-0.0433575	0.0430269	0.0452675	0.147416	0.0368918	0.0558877	-0.0673289	-0.260335	-0.14685	-0.19139
STM474_RS06400	STM474_1292		aldo/keto reductase	-0.0717466	-0.0179633	-0.208285	-0.0680066	0.11343	0.0871966	0.0171304	0.0628639	-0.0450755	-0.00999174	0.202109	0.058375	-0.0738705	-0.151091	-0.149403	0.097196	-0.00760257	0.0129302	-0.0445558	0.166005	-0.138663	-0.149465	-0.182646	-0.0484362
STM474_RS06405	STM474_1293		D-hexose-6-phosphate mutarotase	0.126417	0.173482	0.117993	0.040417	-0.0162744	0.184214	0.100995	0.0898405	0.0772446	0.0986529	0.0310011	0.106281	0.0612766	0.114375	0.117176	0.137461	-0.00407855	0.0308105	-0.0157711	-0.205667	-0.224589	-0.134862	0.000843376	-0.139883
STM474_RS06415	STM474_1295	msrB	peptide-methionine (R)-S-oxide reductase MsrB	0.0586619	0.0207148	-0.00739297	0.0517605	-0.0848326	-0.0180402	-0.0787217	-0.189427	-0.0152846	0.400562	-0.0551768	-0.0642954	-0.0593741	-0.137822	-0.631708	-0.148254	-0.233543	-0.219634	-0.0672315	-0.244869	-0.35232	0.0983835	0.0219093	0.135395
STM474_RS06425	STM474_1297	pncA	bifunctional nicotinamidase/pyrazinamidase	-0.0105568	-0.0146059	0.0386925	0.00415807	-0.0788623	-0.0811474	-0.131119	-0.136485	0.0592545	0.0401655	0.0904951	-0.0224395	-0.0200902	0.11767	0.0927882	-0.0405971	-0.159355	-0.0963733	-0.103394	0.0726656	0.00719311	0.0129874	-0.0316673	-0.0807823
STM474_RS06430	STM474_1298	ansA	asparaginase	-0.0398224	0.0154057	0.0291157	-0.0653058	-0.186705	-0.200823	-0.0586235	-0.00192999	-0.26228	-0.113438	-0.155098	-0.164923	-0.0190445	-0.0746933	0.0576874	-0.0421058	-0.288074	0.363779	-0.135558	0.00956987	0.395795	0.161901	0.131045	-0.155643
STM474_RS06435	STM474_1299	sppA	signal peptide peptidase SppA	0.0304638	0.0125498	-0.157754	0.0714064	-0.0418624	-0.0955995	0.0162419	0.0544449	-0.0245967	0.159816	0.244878	-0.134333	-0.185115	0.0748056	-0.140638	0.131773	0.0696107	-0.0761037	0.0460398	0.117002	-0.920622	-0.00476759	-0.101808	0.702232
STM474_RS06440	STM474_1300		NAD(P)H nitroreductase	0.198448	0.0836351	0.162559	-0.325453	-0.478952	-0.0818333	0.0925724	-0.0653378	0.109785	-0.293193	-0.23751	-0.215328	0.198798	-0.314632	-0.133924	0.167191	-0.0534022	-0.434551	-0.196038	-0.117121	0.527575	0.267352	0.377784	0.448475
STM474_RS06445	STM474_1301	selD	selenide, water dikinase SelD	-0.130979	0.0430004	-0.011322	0.0617658	-0.189182	0.0256552	-0.124683	-0.0848443	-0.0361463	-0.10858	-0.489704	-0.0111577	-0.0309088	0.0845849	-0.0693423	-0.129318	0.0279639	0.193931	0.0354856	0.132581	0.436262	0.310772	-0.0912987	0.079948
STM474_RS06450	STM474_1302	topB	DNA topoisomerase III	-0.0188917	0.00722959	-0.0512718	-0.0100458	-0.0143896	0.0896001	0.108364	0.0848138	0.0944369	0.128195	-0.497679	0.0971537	-0.0137415	-0.126678	0.0096457	0.0501007	-0.0728409	-0.256518	0.0350071	-0.0918559	0.0935354	0.465907	0.0182197	0.164884
STM474_RS06455	STM474_1303	gdhA	NADP-specific glutamate dehydrogenase	-0.658036	-0.16505	-0.129405	-0.449348	0.0347234	0.0205163	0.256326	0.0467347	-0.264753	-0.515883	-0.258833	-0.236474	-0.188626	-0.148773	-0.261699	0.1024	0.143252	0.0621685	-0.0307765	0.0390996	-0.319685	0.0726854	0.0353836	-0.183439
STM474_RS06465	STM474_1305		pyrimidine (deoxy)nucleoside triphosphate diphosphatase	-0.0897713	0.134659	-0.0884534	0.206618	0.173891	0.0206917	0.202407	0.109382	-0.395287	-0.170661	-0.0594481	-0.11244	0.11316	-0.258356	0.00592176	0.0357237	0.205496	0.0401374	-0.00313143	0.015182	-0.0236318	-0.121441	-0.390565	0.220438
STM474_RS06470	STM474_1306	xthA	exodeoxyribonuclease III	0.0570276	0.00663832	0.0214106	0.0104698	-0.427624	-0.308412	-0.443014	0.0342666	-0.273273	-0.589923	-0.765	0.163583	-4.96581	-0.473652	0.104154	-0.0502173	-0.0538674	-0.525479	0.00885792	-0.136503	-0.565488	-0.223386	0.0105896	-0.101047
STM474_RS06475	STM474_1307		aspartate aminotransferase family protein	0.00499945	-0.0165121	-0.0137686	0.000260312	0.000111435	0.0169634	0.00986358	0.0898481	-0.0123013	-0.0318811	-0.0906278	-0.0355463	-0.102542	-0.0576267	0.0319604	0.0138275	-0.10893	-0.120219	-0.0661964	-0.0634249	0.180632	0.0188784	-0.0404857	-0.0693446
STM474_RS06480	STM474_1308	astA	arginine N-succinyltransferase	-0.0211013	-0.0934416	-0.0393519	-0.0654838	0.0795196	0.013572	0.0824784	0.121626	-0.0396453	0.0549869	-0.0431492	-0.00353784	0.0456642	-0.0368958	-0.0117971	0.0481922	-0.0275919	-0.0190139	-0.045282	0.0225777	0.12306	-0.164802	-0.0919531	-0.105175
STM474_RS06485	STM474_1309	astD	succinylglutamate-semialdehyde dehydrogenase	0.0476911	-0.100211	0.0324977	0.0616518	-0.044818	-0.0166056	-0.00523506	0.0269196	-0.0500942	0.121195	0.010047	0.105538	-0.147418	-0.117662	-0.100041	-0.0882676	-0.211441	-0.198675	-0.174649	-0.0827128	0.000930934	-0.00338662	0.0738387	-0.0801436
STM474_RS06490	STM474_1310	astB	N-succinylarginine dihydrolase	-0.0918795	-0.0044834	0.00159881	0.0921414	-0.0947761	-0.11049	-0.264951	-0.128231	0.0236813	0.376118	0.144802	0.0398287	0.0180713	-0.133422	0.00500875	0.138295	-0.137301	-0.014277	-0.228033	-0.0328417	0.249346	-0.0631602	0.0587813	0.317139
STM474_RS06495	STM474_1311	astE	succinylglutamate desuccinylase	-0.0434616	-0.0834781	-0.0643953	0.012392	-0.0129738	-0.40058	-0.185404	-0.199762	-0.0510899	-0.148995	-0.0369528	-0.16416	-0.184977	0.0074795	-0.0131513	-0.0120437	-0.0120992	-0.36945	-0.104728	-0.151329	-0.320761	-0.377154	-0.429586	-0.101258
STM474_RS06500	STM474_1312	spy	ATP-independent periplasmic protein-refolding chaperone Spy	-0.0244864	0.127856	0.0753144	-0.0220694	-0.135362	-0.150681	-0.152659	-0.130367	-0.190238	-0.263775	0.122538	-0.102655	-0.0159911	0.149614	0.0947702	0.341387	0.184443	0.185647	0.186594	0.328112	0.199103	0.0517018	0.0859112	0.0851214
STM474_RS06505	STM474_1313	cho	excinuclease Cho	-0.175615	-0.15592	-0.206097	-0.155428	0.131321	0.0585961	0.0307558	-0.0136684	-0.00517116	-0.0185442	-0.0295055	-0.0713403	-0.0519149	-0.0062044	0.0260803	-0.152568	0.0297071	-0.0295257	-0.00479571	0.111214	0.293038	0.288693	0.209884	0.425291
STM474_RS06515	STM474_1316	osmE	osmotically-inducible lipoprotein OsmE	0.119483	0.0032281	0.205137	-0.0998165	0.157321	0.0642169	0.0776446	0.00910301	0.197298	0.482533	0.391933	0.185647	0.0357321	0.0760762	0.00920973	0.469403	0.194361	0.267128	0.254021	0.303314	0.0387833	0.117115	-0.0984595	-0.259988
STM474_RS06520	STM474_1317	chbB	PTS N,N'-diacetylchitobiose transporter subunit IIB	0.0484722	0.0332789	0.086823	0.103725	-0.250259	-0.126448	-0.173919	-0.0394218	-0.197477	-0.355762	-0.223345	-0.157809	-0.0909649	-0.0133559	0.0471271	-0.204847	-0.152625	-0.320691	-0.0651382	0.0703155	0.13687	0.115832	0.00967447	-0.0508065
STM474_RS06525	STM474_1318	chbC	PTS N,N'-diacetylchitobiose transporter subunit IIC	-0.0134814	-0.0346839	0.00641521	0.0630205	-0.0386152	-0.0323938	-0.0256143	-0.0572983	-0.0673611	-0.0388376	-0.0807066	-0.143482	-0.0743689	-0.055988	-0.106181	-0.0251473	-0.0217681	-0.0581476	-0.0620556	0.0366151	0.0331262	-0.0209304	-0.0675141	-0.170035
STM474_RS06530	STM474_1319	chbA	PTS N,N'-diacetylchitobiose transporter subunit IIA	-0.513236	-0.247163	-0.174962	-0.297059	0.0835111	-0.149905	-0.0848145	0.414938	0.304289	-0.207844	-0.116037	0.172395	0.0230277	-0.0159204	0.127999	-0.0999957	-0.0262408	0.124107	-0.326449	-0.268795	-0.424124	-0.491434	0.0115645	0.0279951
STM474_RS06535	STM474_1320	chbR	transcriptional regulator ChbR	-0.0639641	-0.0744003	-0.0936062	-0.0576645	0.141386	-0.163333	-0.0494809	-0.223677	-0.284125	-0.257139	-0.232603	-0.14616	0.0354143	-0.108841	-0.0494078	-0.142697	-0.307944	-0.0433268	-0.151819	0.0638925	-0.141981	0.0603846	0.128563	0.13643
STM474_RS06540	STM474_1321		6-phospho-beta-glucosidase	-0.0114155	0.0839926	0.123956	0.0639758	-0.00799421	-0.0977143	-0.0558281	-0.187335	0.0721978	-0.191784	0.00107307	-0.048063	-0.0608276	-0.0150963	-0.0122026	-0.25952	0.073031	-0.211449	-0.0785924	-0.214386	-0.134767	0.212048	0.0476011	0.00201463
STM474_RS06545	STM474_1322	chbG	chitin disaccharide deacetylase	-0.04922	-0.141428	-0.0779782	-0.0243427	0.107092	0.0443455	0.161194	0.0994475	-0.0520668	-0.0484617	-0.0621328	-0.143783	-0.0649222	0.0203575	-0.0224837	0.00801782	0.0264452	-0.266868	-0.0474238	-0.0271275	0.00700953	-0.155427	-0.165576	-0.127132
STM474_RS06550	STM474_1323	katE	catalase HPII	0.0412873	-0.0109612	0.0171353	0.0409832	0.0110782	0.0391166	0.0890152	-0.104303	-0.0663516	-0.0375437	-0.141931	-0.0530626	0.0339267	0.027134	-0.0472289	-0.0720683	-0.109676	-0.12411	-0.10385	-0.0768222	-0.129552	-0.127471	-0.230223	-0.151757
STM474_RS06555	STM474_1324	cedA	cell division activator CedA	0.0268431	-0.0811009	0.183585	-0.070107	0.0942799	0.0947844	-0.0599531	0.19775	0.123296	0.024084	-0.080196	-0.0179548	-0.048397	0.0446132	0.0111808	-0.0450104	0.0587012	0.0248796	0.109392	0.163895	-0.0686453	-0.309953	-0.62294	-0.280519
STM474_RS06560	STM474_1325	tcyP	cystine/sulfocysteine:cation symporter	0.116482	-0.0149496	-0.107757	-0.0620657	-0.011112	0.0597226	-0.0308186	0.143411	-0.00845064	0.117215	0.159568	0.0849963	0.0279595	0.266042	0.0632721	-0.42002	-0.086393	-0.165723	0.15508	0.0264239	0.1107	-0.0427018	-0.129745	-0.013203
STM474_RS06565	STM474_1326		metal-dependent hydrolase	0.171108	0.103491	0.171485	-0.00407665	0.0438466	0.172791	0.0776022	0.31096	0.157657	0.116535	-0.0106286	0.12237	-0.0232445	-0.0025874	0.0686445	0.159216	-0.102867	0.136429	0.0860612	0.204828	0.0740031	0.443468	0.0356509	0.0403736
STM474_RS06570	STM474_1327	hxpB	hexitol phosphatase HxpB	-0.0887907	-0.0717864	0.0170104	-0.00829164	0.131288	0.0432939	-0.058035	-0.241743	-0.114235	0.195968	0.0983658	-0.0161992	0.0690354	-0.236093	-0.103091	0.150826	0.080113	0.0761897	0.144439	0.110414	0.188809	-0.0836747	-0.231588	-0.302611
STM474_RS06575	STM474_1328		YniB family protein	0.0238199	-0.0199475	-0.034384	-0.0321845	-0.0736173	0.134488	0.0437887	0.0399678	0.0959582	-0.120473	0.166878	0.0551076	0.0695118	-0.221309	-0.078911	-0.0347785	0.174699	0.112902	-0.0645272	0.0835767	0.337159	0.178478	0.296911	0.171294
STM474_RS06580	STM474_1329		fructosamine kinase family protein	0.09103	0.117778	0.175711	0.140157	-0.19008	-0.107865	-0.187288	-0.21582	-0.142537	-0.0901233	-0.00955289	-0.0495629	0.134281	0.00138019	0.0489558	0.118608	0.0542292	0.0644329	-0.0954033	0.0747588	0.174618	0.131466	0.288908	0.255148
STM474_RS06585	STM474_1330	ghoS	type V toxin-antitoxin system endoribonuclease antitoxin GhoS	0.124838	0.0172192	-0.0234695	-0.213348	0.163591	0.302179	0.12986	0.0391238	0.29129	0.305549	0.287319	0.275898	0.00456545	-0.0303776	-0.116689	0.28948	-0.0219668	0.0914437	0.247535	0.24135	0.0492681	0.0898756	-0.0371376	-0.137899
STM474_RS06590	STM474_1331	pfkB	6-phosphofructokinase II	-0.0834802	0.0378817	0.128342	-0.0452433	0.221588	0.178435	0.238625	0.101116	0.0133398	-0.0628794	-0.215168	0.0704434	0.0969624	0.149692	0.112568	0.00735737	-0.106525	0.116901	-0.0781002	0.016742	-0.197654	-0.0330012	-0.187512	-0.114406
STM474_RS06595	STM474_1332		YdiY family protein	-0.00399724	-0.113321	-0.0999947	-0.0628598	-0.00528273	-0.111202	0.0153083	-0.101949	-0.0633088	-0.0255939	0.00775314	-0.0297863	0.0752873	0.0275519	0.0473584	0.101073	-0.024755	-0.0952429	-0.00765286	0.015745	0.265133	0.0998263	0.0907519	0.0212346
STM474_RS06600	STM474_1333		lipid A deacylase LpxR family protein	0.0307548	0.00626874	0.00276233	-0.0185028	0.0453591	-0.126397	0.14484	-0.0597704	0.160415	-0.0511759	0.167573	0.0210869	-0.171702	-0.0351737	0.0286825	-0.132897	-0.053508	0.0124756	0.0122714	0.0111055	0.148516	-0.0712515	-0.161279	-0.193813
STM474_RS06605	STM474_1334		membrane protein	-0.152226	-0.270228	-0.172306	0.061453	0.0552796	0.0538792	0.268006	0.00826073	0.131756	0.306239	0.113673	0.0696974	0.277008	0.328415	0.158615	-0.00272564	-0.0283279	0.00768915	0.0232377	0.00619994	-0.108012	-0.281564	-0.302325	-0.0640349
STM474_RS06610	STM474_1335		DNA/RNA non-specific endonuclease	0.0792762	0.0204876	0.183432	0.0257845	0.0237577	0.268407	0.0648257	0.107798	-0.166183	0.138737	-0.125695	-0.178052	0.0131385	-0.0787829	0.0303944	0.0168072	-0.0100985	-0.00866925	-0.0281033	-0.0807467	-0.0615202	0.101741	-0.0800016	0.0154754
STM474_RS06620	STM474_1336		O-antigen polymerase	0.13916	-0.211782	-0.211474	0.27695	0.0604703	-0.0753522	0.157808	-0.0168906	0.0461967	0.557882	0.218211	0.928889	-4.83	-4.4846	-0.0901817	-0.0848777	-0.200162	0.231535	0.328519	-0.25517	0.088668	0.175331	0.301164	-0.819128
STM474_RS06655	STM474_1343	ihfA	integration host factor subunit alpha	-0.480677	-0.794298	0.206693	0.375964	0.214079	0.743417	0.326732	1.10314	0.761793	-4.81039	-6.13613	0.412697	-1.61216	-1.45097	-0.992728	-0.198528	-0.284462	0.0439405	0.549237	-1.06065	-0.459109	7.69019	0.73286	-0.499335
STM474_RS06660	STM474_1344	btuC	vitamin B12 ABC transporter permease BtuC	-0.00515713	0.0413648	0.0211969	0.0849553	-0.0286467	-0.0768025	-0.101015	-0.0888928	-0.157857	-0.0536557	-0.196452	-0.251312	-0.0327721	-0.00472928	-0.109046	0.163013	-0.00757842	0.120039	-0.0792978	-0.00563425	-0.389589	-0.385118	-0.447508	-0.395953
STM474_RS06665	STM474_1345		glutathione peroxidase	0.167695	0.330468	-0.112981	0.142996	0.193581	0.161488	0.355833	0.247982	-0.217309	-0.00115326	-0.139854	-0.388477	-0.075807	0.00261944	0.0559819	0.256927	0.141414	0.347438	0.185933	0.262721	-0.0951915	-0.155507	-0.216247	-0.156352
STM474_RS06670	STM474_1346	btuD	vitamin B12 ABC transporter ATP-binding protein BtuD	0.0189058	0.259823	0.0231849	0.120412	-0.012745	-0.123367	-0.155755	-0.072008	0.0407353	0.0573614	0.0613335	-0.174114	-0.00664859	-0.0343993	-0.0824191	0.246707	0.0102267	0.0907786	0.0956058	0.0227943	-0.42083	-0.230344	-0.0274082	-0.135825
STM474_RS06675	STM474_1347		lipoprotein	-0.134071	-0.173185	0.233191	-0.0808463	-0.182421	0.00376753	-0.369461	0.0352028	-0.149527	0.0795978	-0.0592161	-0.0756608	0.360749	0.0137789	-0.032023	0.586565	0.253795	0.156727	0.22413	0.195091	0.405601	0.2524	-0.170781	0.309881
STM474_RS06680	STM474_1348	ydiV	anti-FlhDC factor YdiV	-0.0952108	-0.289974	-0.036161	-0.241626	0.0541252	0.00571004	-0.00821982	-0.00802889	-0.252324	-0.159638	-0.371494	-0.218452	0.0918673	-0.112574	-0.0107251	-0.165002	0.0527172	-0.149146	-0.505318	-0.293762	0.089662	-0.0689479	0.30615	0.0801291
STM474_RS06685	STM474_1349		YdiU family protein	-0.0746599	-0.0287032	-0.0464718	-0.0637985	0.0224231	-0.0974763	0.0661348	-0.185715	-0.0244049	0.0165396	0.0352752	0.071657	0.0481479	-0.00576075	-0.0480226	0.0492246	0.00216183	-0.0332522	0.00853465	0.0320663	0.140202	0.163976	0.102116	0.36029
STM474_RS06690	STM474_1350	hemP	hemin uptake protein HemP	-0.0918494	0.238664	-0.0929792	-0.114575	-0.268746	-0.0558386	-0.0588435	-0.250288	0.281153	-0.279337	-0.208898	-0.315392	-0.0117358	-0.0130467	-0.0327623	0.0718161	0.1448	0.0907155	-0.106236	0.0993126	-0.131733	-0.0304657	-0.1752	-0.227967
STM474_RS06695	STM474_1351	aroH	3-deoxy-7-phosphoheptulonate synthase AroH	-0.211589	-0.146785	-0.12444	-0.239328	-0.214893	-0.0775494	-0.0604882	-0.208852	-0.0585285	0.209963	-0.20983	-0.0582173	-0.131486	-0.261747	-1.37263	-0.00114666	-0.103074	0.0644188	-0.27552	-0.0947066	-0.214034	0.199623	-0.162173	-0.0493412
STM474_RS06700	STM474_1352	ppsR	posphoenolpyruvate synthetase regulatory kinase/phosphorylase PpsR	0.0478649	0.0316258	0.0439496	0.026698	-0.158675	-0.106864	-0.146084	-0.102136	-0.263913	-0.222442	-0.199495	-0.13727	-0.137124	-0.248149	-0.0966919	0.0640996	-0.0180475	-0.103691	-0.125754	-0.118847	-0.267318	-0.297292	-0.1973	-0.257954
STM474_RS06705	STM474_1354	ppsA	phosphoenolpyruvate synthase	-0.208859	-0.163582	-0.105992	-0.0497407	-0.00320521	0.16049	0.0329669	0.0902521	0.105791	0.0299608	0.166962	-0.0886255	-0.182622	-0.241343	-0.185934	0.149489	-0.0256361	-0.162771	-0.0370471	-0.00506543	0.00652308	0.296941	0.135792	0.122505
STM474_RS06710	STM474_1355	fadK	medium-chain fatty-acid--CoA ligase	0.0252767	-0.00753559	0.0330052	-0.00852298	-0.0205992	0.107029	0.129736	0.110804	0.100374	0.057595	0.100273	0.0269512	0.0140957	-0.029435	0.0335672	0.0885974	0.0449771	0.0660777	0.0608147	0.0873471	0.0615338	0.0113554	-0.0146245	-0.0628169
STM474_RS06715	STM474_1356		ferredoxin family protein	0.285342	0.131593	0.0559449	0.134546	-0.0909364	-0.021965	-0.110774	-0.0890297	0.0206297	-0.184371	0.0159633	0.0442616	0.0185655	0.130645	0.0674398	0.232209	0.235851	0.104182	0.150973	0.245683	0.333159	0.324674	0.309459	0.468673
STM474_RS06720	STM474_1357		FAD-dependent oxidoreductase	-0.0865774	-0.134722	-0.163545	-0.0178896	-0.0402979	0.0543255	-0.0512438	-0.0231275	-0.0265487	0.0423318	-0.0807236	-0.181372	-0.0142821	-0.0565899	-0.0370562	-0.0449645	-0.125375	-0.00251306	-0.0446769	0.0729579	-0.0555051	-0.0719662	-0.15738	-0.0420158
STM474_RS06725	STM474_1358		electron transfer flavoprotein subunit alpha	-0.0325211	-0.0147417	0.021596	0.0667603	-0.0472734	-0.0330646	0.0490707	-0.198599	0.0679938	-0.00312091	0.0879913	-0.011508	0.111572	-0.0342194	0.142124	-0.114558	-0.0590524	-0.0356559	-0.108605	-0.0743741	-0.0951197	-0.120662	-0.0794927	-0.0553533
STM474_RS06730	STM474_1359		electron transfer flavoprotein	-0.0240058	-0.119223	0.000689453	-0.0154437	0.211129	0.143303	0.0435117	-0.0304673	0.164618	0.0500283	0.334341	0.246212	0.0658705	0.177654	0.126461	0.324233	0.217631	-0.16197	0.0358188	0.161641	-0.304067	-0.373798	-0.545301	-0.318401
STM474_RS06735	STM474_1360		AraC family transcriptional regulator	0.240132	0.231188	0.3818	0.143128	-0.101395	-0.00702809	-0.113477	-0.0440261	0.00978139	-0.0675131	0.29375	-0.0291275	0.126662	0.111036	0.0990475	0.291911	0.465769	0.409022	0.399893	0.329249	0.178843	-0.127692	0.0774189	-0.101367
STM474_RS06740	STM474_1361		acyl-CoA dehydrogenase	0.161988	0.0859296	0.0302375	0.116241	-0.00731365	-0.0321317	0.0565065	-0.13386	0.0829362	-0.0418999	-0.0214687	-0.102515	-0.0618732	-0.135928	-0.140335	0.0744861	-0.0332084	-0.0534197	-0.0629674	-0.00191553	0.00445708	0.0669173	0.0877408	-0.215338
STM474_RS06745	STM474_1362		acyl CoA:acetate/3-ketoacid CoA transferase	-0.00809741	-0.0912268	0.01048	-0.116003	0.00463759	0.00333768	-0.0358714	-0.0437803	-0.127597	-0.174671	-0.184917	-0.0092989	-0.127723	-0.238979	-0.107189	0.0683945	-0.0270503	0.0965146	-0.035837	0.0342816	0.0856844	0.0544956	0.0750118	0.0130373
STM474_RS06750	STM474_1363	aroD	type I 3-dehydroquinate dehydratase	-3.7613	-2.70403	-0.370787	-3.08727	-0.372576	-0.328762	-0.337039	-0.368896	-0.261012	0.981136	-0.130759	0.979793	-2.45011	-2.72547	-4.20868	-0.64572	-1.19538	-0.390372	-1.57939	-0.649975	-1.05723	5.87672	0.337903	-0.300273
STM474_RS06755	STM474_1364	ydiB	quinate/shikimate dehydrogenase	0.0589052	-0.0893289	-4.82321e-05	-0.0168632	-0.0909645	-0.0418129	-0.0151154	0.100034	0.0239432	0.0568048	0.0381529	-0.0500628	-0.0850286	-0.0333209	0.0199917	0.00854578	0.0979872	0.0754646	0.00301865	0.127475	-0.0297107	-0.0994875	0.028131	0.0783649
STM474_RS06760	STM474_1365		MFS transporter	0.0922009	0.0978006	0.127852	-0.00960357	0.139839	0.12802	0.0953443	-0.0541513	-0.00464124	-0.0470933	-0.0327928	0.0444552	0.0112873	-0.101403	0.0157849	0.145108	0.107654	0.157041	0.126196	0.225782	0.176776	-0.0125273	0.0298034	0.042995
STM474_RS06765	STM474_1366		MFS transporter	0.0331929	0.0250882	0.0343963	0.0922423	-0.0410747	0.0315177	0.0611828	-0.0813991	-0.130849	-0.111037	-0.0676908	-0.0386321	-0.0251597	0.0488898	-0.130263	0.153192	0.0412706	0.181503	0.0454831	0.166185	-0.146408	-0.0932643	-0.00717448	-0.144413
STM474_RS06770	STM474_1367		YdiL family protein	-0.03371	0.0704091	-0.0286293	-0.101272	0.139769	-0.00626042	-0.0823046	0.242138	0.32115	0.219832	0.0776239	0.213369	0.256943	0.27109	0.177986	0.206268	0.0560595	0.0402379	0.145669	0.197451	0.367726	-0.0713055	0.0431059	-0.241471
STM474_RS06775	STM474_1368	ydiK	AI-2E family transporter YdiK	0.0902351	0.0134528	0.00848255	0.108575	-0.0706268	0.0685088	0.0377267	-0.0487358	-0.00570462	0.0626266	-0.199817	0.0298728	0.0458927	-0.147514	0.00858429	-0.173207	-0.212196	-0.0645789	-0.084252	-0.217022	-0.115728	-0.161599	-0.184297	-0.144587
STM474_RS06780	STM474_1369		FAD-binding oxidoreductase	-0.437384	-0.31168	-0.240779	-0.199106	-0.0955397	-0.0342344	-0.0564648	-0.0663598	0.0499964	-0.00684734	0.0125762	-0.0131165	-0.188334	-0.142151	-0.255985	0.070892	0.0503083	-0.0555087	-0.0799814	0.00469973	-0.0573041	-0.0347806	-0.0155978	0.00754938
STM474_RS06785	STM474_1370	menI	1,4-dihydroxy-2-naphthoyl-CoA hydrolase	-0.147164	-0.0180103	0.112821	-0.0811187	-0.0874007	-0.244524	-0.147265	-0.281028	0.231562	0.418433	-0.0869789	0.00103496	-0.139796	-0.062451	-0.152097	-0.0532168	-0.276983	0.0244265	0.0185565	0.0774312	-0.0844761	-0.188484	-0.279254	-0.232675
STM474_RS06790	STM474_1371		YdiH family protein	-0.0437786	-0.0019844	0.183057	0.11379	-0.0868338	0.0167879	-0.126214	-0.0364328	-0.00748579	0.297343	-0.00650714	0.162338	-0.0372967	0.160991	-0.00034411	0.264819	0.0639759	-0.239456	0.0591624	-0.0892872	-0.176395	-0.353976	-0.191087	-0.24372
STM474_RS06795	STM474_1372		L-cystine transporter	0.137008	0.0229926	-0.000121445	0.091219	0.124047	0.115649	0.0991541	0.220462	-0.0851103	-0.0549296	0.0670766	-0.016259	-0.00490213	0.0396972	0.04454	-0.0212058	0.0872571	0.00929601	0.12564	0.0840769	0.057747	-0.0160961	0.0154549	0.0153406
STM474_RS06800	STM474_1373	sufA	Fe-S cluster assembly scaffold SufA	-0.0068906	-0.248179	-0.0307645	-0.0568385	0.145671	-0.238522	0.0244857	0.25876	-0.0634802	0.147303	0.291085	0.11006	-0.028985	-0.19902	0.0403394	-0.0224513	0.247267	0.296203	0.121951	0.166919	-0.115821	-0.164121	0.0865105	0.111541
STM474_RS06805	STM474_1374	sufB	Fe-S cluster assembly protein SufB	-0.0307221	-0.0428107	-0.117595	0.00526443	0.0666314	-0.331177	0.0185234	0.275044	0.09587	0.136371	0.103573	0.0769013	-0.0734424	-0.0222386	0.0198185	0.0163287	0.0951937	0.0808091	0.0596284	0.099205	0.083268	0.0688528	-0.0444879	-0.0542904
STM474_RS06810	STM474_1375	sufC	Fe-S cluster assembly ATPase SufC	-0.167991	0.012385	-0.191508	-0.121245	0.189911	-0.459809	0.127866	0.104913	-0.291832	-0.617929	-0.251984	-0.350893	0.0182993	0.0799203	-0.05088	0.342618	0.132643	0.285569	0.0575724	0.110373	-0.112965	-0.193835	0.0125268	-0.402949
STM474_RS06815	STM474_1376	sufD	Fe-S cluster assembly protein SufD	0.236238	0.0870032	0.168856	0.170566	0.117972	-0.326004	0.152952	0.227255	0.0601069	-0.0304377	-0.0792607	0.0211183	-0.115277	-0.162749	-0.0158444	-0.121145	-0.0991286	0.0320535	-0.0721185	-0.00426821	0.0699651	-0.0847458	-0.0888481	0.0170639
STM474_RS06820	STM474_1377	sufS	cysteine desulfurase SufS	-0.00867945	0.0258375	0.0243907	0.0428667	-0.0139124	-0.489499	0.0227711	-0.0081941	-0.0568565	-0.0458407	-0.137082	0.0258971	-0.0136145	-0.0771892	0.0133429	-0.0612492	-0.126194	0.0727071	-0.0058212	0.0208299	0.0377898	-0.0320464	-0.0668013	-0.0347256
STM474_RS06825	STM474_1378	sufE	cysteine desulfuration protein SufE	-0.278384	-0.207092	-0.101192	-0.132401	-0.175218	-0.353271	-0.0372886	-0.133043	0.0240496	-0.0170084	0.184455	-0.0612445	0.0261698	-0.144809	-0.0975138	-0.147291	-0.0331248	-0.369732	-0.117599	0.0220124	-0.118964	-0.175059	-0.118816	0.0273004
STM474_RS06830	STM474_1379		L,D-transpeptidase family protein	-0.0585031	-0.0831504	-0.0623939	-0.119249	-0.0962846	-0.0425396	-0.122996	-0.0478225	-0.0285625	-0.0897155	-0.12803	-0.114877	-0.046606	-0.0270471	-0.0162181	0.00737094	-0.0571104	-0.0260254	0.0895551	0.0889955	0.0296976	0.0134301	0.0559667	-0.0498087
STM474_RS06835	STM474_1380		major outer membrane lipoprotein	-0.111332	-0.186679	-0.10298	0.0295091	-0.166232	-0.0651285	0.0764003	0.0993229	-0.121907	0.0102168	-0.151851	-0.0583852	0.0205481	-0.012223	-0.0941158	-0.212908	-0.185404	-0.12133	-0.0986095	-0.129451	0.141508	-0.111855	0.0730371	0.207345
STM474_RS06845	STM474_1382	pykF	pyruvate kinase PykF	0.149033	0.34069	0.387323	-0.0782193	-1.18595	-0.808938	-0.831878	-0.767809	-0.783905	0.680956	-0.156592	-1.26538	0.00611882	0.29934	-0.265318	0.0138363	-0.751131	0.19256	-0.0600471	-0.335596	-1.15274	0.397335	-1.09754	-0.18755
STM474_RS06850	STM474_1384		APC family permease	0.0236113	0.0447627	-0.0482588	-0.00562686	-0.0254835	0.0878068	0.0153783	0.212975	0.0908969	0.0604982	0.0353021	0.0994499	0.00805048	0.0448978	0.0267007	0.0523218	0.146733	0.0953695	0.11069	0.0966422	0.224114	0.126209	0.0884253	0.0271094
STM474_RS06855	STM474_1385		proline iminopeptidase-family hydrolase	-0.064098	-0.0807759	-0.167532	-0.0753447	-0.135131	-0.0435747	0.00709709	-0.145061	0.116669	-0.162791	0.0630711	0.0919136	-0.0461341	-0.00350874	0.0276495	0.162816	0.000125651	0.210419	-0.0691306	0.0638764	0.0981539	-0.00289733	0.0194872	0.03216
STM474_RS06860	STM474_1386		glutamine amidotransferase	-0.222928	-0.0166587	0.0843695	0.152169	-0.0019635	0.076399	0.081429	0.204608	0.0928839	0.113632	-0.365381	-0.070267	-0.0671573	0.0808989	0.113209	0.0887445	-0.0383817	0.131963	-0.116163	0.0195397	0.0981852	0.251717	0.147061	0.371135
STM474_RS06865	STM474_1387		PfkB family carbohydrate kinase	-0.0549329	0.0657621	0.264903	-0.132379	0.0293918	0.24019	0.133549	0.254769	0.17654	0.182571	0.30032	0.0485969	0.155688	0.0948667	-0.0369877	-0.115633	-0.102011	-0.0642828	0.112243	0.0168882	0.00117323	-0.0467857	-0.0491899	0.163847
STM474_RS06870	STM474_1388	ttrA	tetrathionate reductase subunit TtrA	0.0763917	-0.0804008	-0.107551	-0.124759	0.0395897	-0.0687041	0.12414	0.0533619	-0.00187825	-0.0545959	0.0452487	0.00384154	0.0280074	0.0167473	0.00964316	-0.0399454	-0.081206	-0.0626384	0.0450104	-0.015644	-0.0888122	-0.175605	-0.144493	0.0210091
STM474_RS06875	STM474_1389	ttrC	tetrathionate reductase subunit TtrC	-0.0178462	-0.00654873	-0.0555578	0.0615986	0.0424242	-0.0175194	0.0823088	0.0144147	0.0288068	-0.13448	-0.0696854	0.0879797	-0.0406489	-0.00572457	-0.0295585	-0.0309023	-0.0294742	0.056443	0.0448401	-0.0128234	-0.118573	-0.0448379	-0.104447	-0.0724682
STM474_RS06880	STM474_1390	ttrB	tetrathionate reductase subunit TtrB	0.0340194	-0.00302951	0.0896906	0.00278478	-0.0423944	0.0328991	0.075391	0.0653309	-0.288609	-0.235297	0.0344054	-0.13011	-0.0475734	-0.120858	-0.121193	-0.0997104	-0.0101335	0.0415373	-0.0923792	0.0774659	0.145551	0.281558	0.117752	0.46616
STM474_RS06885	STM474_1391	ttrS	two-component system sensor histidine kinase TtrS	0.0152203	0.0321196	-0.0128399	-0.0424884	-0.0883726	0.0104252	-0.0160494	-0.0208304	0.00206511	0.0285865	-0.0140759	-0.00283843	-0.042743	-0.111094	-0.0158751	-0.0261882	-0.0364731	0.00279844	-0.0330476	-0.00831132	0.149465	0.0621944	0.105565	0.140816
STM474_RS06890	STM474_1392	ttrR	two-component system response regulator TtrR	0.112632	0.0869004	0.0988943	0.0750598	0.103911	0.0885007	0.153996	0.0682015	0.0883369	-0.0727411	0.153889	0.134603	-0.0267545	-0.0945813	-0.0294698	0.0480401	0.0946335	0.104092	0.0693113	-0.0637889	0.0964883	0.106072	0.0137656	-0.0454744
STM474_RS06895	STM474_1393	fumD	fumarate hydratase FumD	0.0818653	-0.00260513	-0.175969	0.103193	-0.49085	-0.451668	-0.4997	-0.31733	-0.168843	-0.424165	-0.160107	-0.204511	-0.178066	0.231066	0.443483	0.0526392	-0.635669	-0.144493	0.0518082	-0.305781	-0.742351	-0.407885	0.29615	0.0741021
STM474_RS06900	STM474_1394		DUF523 and DUF1722 domain-containing protein	-0.0710326	-0.150973	-0.283553	-0.0870913	-0.0495834	0.091902	0.158466	-0.118092	0.114744	0.0615861	0.0679968	-0.0528428	-0.18273	-0.138412	-0.0946345	-0.292132	-0.176053	-0.219268	-0.251019	-0.130433	0.270711	0.188086	0.154263	0.320609
STM474_RS06905	STM474_1396		MerR family transcriptional regulator	0.153058	0.0761871	0.047132	0.00916306	0.139459	0.110707	0.183792	-0.074933	0.000804675	-0.0455288	-0.176314	-0.0117241	-0.00788976	-0.000156931	-0.254465	0.242101	0.102297	0.0884902	0.0470914	-0.0744895	-0.205111	0.0448984	0.0352105	-0.0322803
STM474_RS06910	STM474_1397		two component system response regulator	-0.0589529	-0.000586004	0.482503	-0.0122204	0.0126244	0.0790319	0.036188	-0.282373	0.0500695	0.0215191	0.00115307	-0.0538186	0.141402	0.0998178	-0.013446	-0.0422232	0.0180786	-0.0276025	0.0172192	-0.0565744	0.0787567	0.0187735	0.195024	0.0875617
STM474_RS06915	STM474_1398		two component system sensor kinase	-0.00566585	0.102401	0.467034	-0.0174742	0.031739	0.136157	0.0533943	0.0705736	-0.0444454	-0.323382	-0.218657	-0.0845631	0.231803	0.119177	0.119747	0.0533975	0.164676	0.164077	-0.00443771	-0.0143948	-0.0417865	-0.286787	-0.146176	-0.137692
STM474_RS06920	STM474_1399	spiC	SPI-2 type III secretion system protein SpiC	0.0990054	0.0052028	-0.221082	0.24148	-0.364971	-0.175886	-0.0859581	-0.197676	0.17728	0.105737	-0.0124081	0.179457	-0.0103563	-0.298832	-0.211887	-0.126199	-0.0095481	0.159123	0.101709	-0.0393113	-0.241036	-0.201259	-0.0464291	-0.435824
STM474_RS06925	STM474_1400	spiA	SPI-2 type III secretion system protein SpiA	0.158598	0.143997	0.100948	0.22566	-0.0856558	0.050463	0.00607832	0.13425	0.0408792	-0.0726606	0.0535993	-0.0812602	-0.0729785	0.0326503	0.159564	0.12182	0.143717	0.0425701	0.216344	0.0315918	0.183819	0.091321	0.177789	0.176258
STM474_RS06930	STM474_1401	ssaD	SctD family type III secretion system inner membrane ring subunit SsaD	-0.0393922	0.0635678	0.00368011	-0.0751715	0.147915	0.102795	0.254759	0.0334047	0.112376	0.0963342	-0.0227624	0.0404995	0.0878498	-0.0297311	0.0815629	-0.17652	-0.0475774	0.0992306	0.0179819	-0.451458	-0.23273	0.113777	0.1805	-0.0447574
STM474_RS06935	STM474_1402	ssaE	YscE family type III secretion system co-chaperone SsaE	0.140602	0.234542	0.334608	0.0782113	0.0970276	0.457686	-0.0729748	0.00241615	0.11454	0.415518	0.473744	0.226395	-0.293347	0.140548	0.164784	-0.0525926	0.0474165	-0.0512062	0.104796	-0.146286	0.648171	0.430805	0.616102	0.557804
STM474_RS06940	STM474_1403	sseA	SPI-2 type III secretion system chaperone SseA	0.159348	-0.0341366	-0.08077	0.0145888	0.0850714	0.0716875	-0.0993891	-0.0393075	-0.0637011	0.0745904	-0.0283988	0.0252478	0.0250436	-0.176761	-0.238984	0.0126756	0.103593	0.138958	-0.00287232	0.0917279	-0.222109	-0.0621624	-0.00731423	0.489459
STM474_RS06945	STM474_1404	sseB	SPI-2 type III secretion system translocon protein SseB	0.127387	0.150767	0.173472	0.250071	-0.278619	-0.0103973	-0.0598151	-0.0858299	0.00639501	-0.09753	-0.0972228	0.0550119	-0.0393742	0.0758066	0.178447	-0.0511773	-0.0795953	-0.0439965	-0.112378	-0.134282	0.0321205	-0.111626	0.144178	0.155123
STM474_RS06950	STM474_1405	sscA	SycD/LcrH family type III secretion system chaperone SscA	0.07914	0.0832697	-0.0169745	0.00744343	0.0925157	-0.00912411	0.0945107	0.0956207	0.00415118	0.134763	0.137087	0.114431	0.0726692	0.0163868	0.225497	0.139299	0.0222694	0.0421064	0.0675148	0.087795	0.0342535	0.0629867	-0.0358032	-0.0974935
STM474_RS06955	STM474_1406	sseC	SPI-2 type III secretion system translocon protein SseC	-0.0309143	-0.0151877	-0.213315	0.00334941	-0.123003	-0.0686614	-0.0438607	-0.108169	0.0660287	-0.0440215	0.160501	-0.032612	-0.18036	-0.154812	-0.114396	-0.119654	-0.150178	-0.169229	-0.118221	-0.0944349	-0.203578	-0.189007	-0.226484	-0.075783
STM474_RS06960	STM474_1407	sseD	SPI-2 type III secretion system translocon protein SseD	0.0423759	-0.0361772	-0.0967842	-0.174128	-0.000124119	-0.0496386	-0.0746461	-0.199648	-0.0719	-0.0202648	-0.104712	-0.219236	0.00261151	-0.0475648	0.0126465	-0.403002	-0.351565	-0.308102	-0.25635	-0.352186	-0.283568	0.0458378	-0.0920717	-0.00153174
STM474_RS06965	STM474_1408	sseE	LcrR family type III secretion system chaperone SseE	-0.00446567	-0.0733706	0.164821	-0.0250798	0.444703	0.441637	0.460335	0.184219	0.271175	0.472233	0.0900617	0.207865	0.0362981	0.0895403	0.0201144	0.490606	0.239858	0.119215	0.0846815	-0.00823272	-0.0689571	-0.261919	0.0973848	-0.150816
STM474_RS06970	STM474_1409	sscB	SycD/LcrH family type III secretion system chaperone SscB	0.00149632	-0.0348546	-0.148411	0.0125211	0.12573	0.0339842	-0.000101541	0.168744	0.0963398	-0.180747	-0.000548134	-0.0454806	0.022614	-0.116405	-0.00923596	0.144738	0.207788	0.161455	0.164388	0.301944	0.25095	-0.0607064	0.141614	0.0664531
STM474_RS06975	STM474_1410	sseF	type III secretion systems effector SseF	0.0494407	0.103834	0.00152554	0.164531	0.0885987	-0.0638608	0.00401704	-0.0581177	-0.0423007	-0.075431	-0.151945	-0.048061	0.0422642	0.0288074	0.0945523	-0.120574	-0.0460675	0.00539799	-0.0955511	-0.0549495	0.0732774	0.0620171	0.0912928	0.074615
STM474_RS06980	STM474_1411	sseG	pathogenicity island 2 effector protein SseG	0.134488	0.0794907	0.0670893	0.0183634	-0.102595	0.00844625	-0.098505	-0.011773	0.100264	0.0885234	-0.0706413	0.0402744	0.0814731	0.118071	0.0594785	0.00710561	0.0603138	-0.0548529	0.00183623	0.078456	-0.115324	-0.0675568	-0.142828	-0.102169
STM474_RS06990	STM474_1413		EscG/YscG/SsaH family type III secretion system needle protein co-chaperone	-0.182934	0.0107304	-0.025022	-0.330153	-0.212382	-0.195812	-0.178929	-0.244606	0.0461929	-0.195298	-0.0827446	0.0573281	0.212481	-0.113264	-0.0684622	0.428946	0.0193555	0.0298928	0.423811	0.0585132	0.088218	0.0846761	0.206691	0.21874
STM474_RS07000	STM474_1415	ssaJ	SPI-2 type III secretion system apparatus lipoprotein SsaJ	-0.0329719	-0.0468218	-0.00583751	0.11251	0.1736	-0.0042073	0.102922	0.059265	-0.145493	0.0918833	-0.00128962	0.132691	0.012755	0.176902	0.113234	-0.0836948	0.148034	0.12143	0.0929547	0.124658	-0.119709	-0.243405	-0.273275	-0.305337
STM474_RS07005	STM474_1416		hypothetical protein	0.0863891	-0.0855235	0.0221181	-0.165021	-0.0319222	-0.00914006	0.119582	-0.185638	0.0403292	-0.0913483	0.0762018	0.00376831	-0.132787	0.0697899	0.0489871	0.206045	0.133971	0.163779	0.111768	0.0539603	-0.189346	-0.262896	-0.287079	-0.27167
STM474_RS07010	STM474_1417	ssaK	SPI-2 type III secretion system apparatus protein SsaK	-0.0872645	-0.149954	-0.0598669	-0.0699662	-0.027183	0.0712695	0.135637	-0.0388644	-0.0590279	0.248828	0.0386969	0.0584812	0.0741526	-0.00426362	0.107736	0.0121339	0.0142887	-0.0125022	0.00252137	-0.0223229	-0.143742	0.0426795	-0.119117	-0.0717848
STM474_RS07015	STM474_1418	ssaL	SPI-2 type III secretion system apparatus protein SsaL	0.0132533	-0.133091	0.167322	-0.149802	0.188969	-0.040721	-0.0211016	0.0799096	0.0703995	0.291491	0.0907949	0.0843441	0.0355661	0.188388	0.0974541	0.0626742	0.121294	-0.0721581	0.100671	0.0886345	-0.259886	-0.0642353	-0.0873633	-0.0756234
STM474_RS07020	STM474_1419	ssaM	SPI-2 type III secretion system apparatus protein SsaM	0.105705	0.195347	0.0554409	0.0781747	-0.100326	0.0666841	-0.0849945	-0.0142957	0.112898	-0.028757	0.16542	0.143772	-0.00931978	-0.0226205	-0.119692	-0.176777	-0.0762639	0.103385	0.335678	0.404403	-0.0818112	-0.354043	-0.23389	-0.231474
STM474_RS07025	STM474_1420	ssaV	SPI-2 type III secretion system apparatus protein SsaV	0.0768329	-0.00683157	0.0206455	0.0400633	0.00930488	-0.0729298	-0.0471037	-0.0318372	-0.076862	-0.154819	-0.19657	-0.0795645	-0.0716455	-0.027321	-0.00643792	-0.0571914	-0.105992	-0.139233	-0.114887	-0.114304	0.0365433	0.00892741	0.02177	0.0503174
STM474_RS07030	STM474_1421	ssaN	SctN family type III secretion system ATPase SsaN	0.150976	-0.0610624	0.0228936	0.101062	-0.154947	0.0521541	-0.103638	-0.0202093	0.0648018	0.0134637	-0.0145443	-0.131646	0.139737	0.113004	0.075817	0.0107781	0.037867	-0.0208783	0.136462	0.0828425	0.0495166	0.0840102	-0.0229917	0.143746
STM474_RS07035	STM474_1422	ssaO	SPI-2 type III secretion system apparatus protein SsaO	-0.00653429	0.0580771	0.326946	0.0434498	-0.245267	0.0954613	-0.113985	-0.123058	0.253176	0.0941781	0.116519	0.228457	0.191666	0.0627844	0.0592194	-0.467414	-0.207109	-0.240561	-0.0930383	-0.0450727	-0.254678	-0.204767	-0.0848562	-0.210836
STM474_RS07040	STM474_1423	ssaP	SPI-2 type III secretion system apparatus protein SsaP	-0.162078	-0.138522	-0.15632	-0.0378527	-0.129348	0.0201686	-0.398155	-0.15075	0.0351682	0.168663	0.0370829	0.0328887	0.0134846	0.0710758	0.167435	0.154501	-0.147914	-0.123308	-0.122345	-0.10353	0.292215	0.111694	0.241583	0.276003
STM474_RS07045	STM474_1424	ssaQ	SPI-2 type III secretion system cytoplasmic ring protein SsaQ	0.033144	-0.0511122	0.0266746	-0.0885944	-0.097553	0.00388461	0.0518972	0.015682	0.0386776	0.102277	-0.12187	0.0929363	0.0147311	-0.0521123	-0.201204	-0.134727	-0.141731	-0.0670908	-0.000192821	0.0252377	-0.252677	-0.3415	-0.123396	-0.136482
STM474_RS07050	STM474_1425	ssaR	SPI-2 type III secretion system export apparatus protein SsaR	0.243491	0.354135	-0.128886	0.090077	0.192706	0.178183	0.187863	0.54182	-0.0577047	0.260737	-0.242073	-0.189941	-0.0785109	-0.181329	0.0982031	-0.103967	0.148756	-0.0328869	0.160637	0.578423	-0.0486772	-0.280379	-0.376734	-0.352039
STM474_RS07080	STM474_1431	mdtK	multidrug efflux MATE transporter MdtK	-0.046353	-0.715025	-0.443803	-0.210344	0.00981185	0.0828727	0.0109833	-0.00267845	-0.101776	0.0515459	-0.36071	0.138506	-0.107713	-0.0909999	0.0372853	0.0142246	0.0537489	0.014512	-0.00408739	-0.8377	-0.392744	-0.349465	-0.11802	0.0575095
STM474_RS07090	STM474_1433	cfa	cyclopropane fatty acyl phospholipid synthase	0.055919	-0.18503	0.0790285	0.0210555	-0.0939229	0.0232601	0.025444	-0.266503	0.114849	0.521175	0.0725017	0.21757	0.128183	-0.0454	0.0632397	0.0205441	0.246762	0.0763653	0.152036	0.168388	-0.0864477	-0.049293	-0.00370904	-0.180213
STM474_RS07095	STM474_1434		Bcr/CflA family multidrug efflux MFS transporter	-0.0804308	-0.0519533	-0.124105	-0.0587206	0.0907885	0.0392871	0.105189	0.0960323	0.0118651	-0.0190065	-0.049487	-0.275542	0.00544224	-0.0620947	0.0947827	-0.148898	-0.180841	-0.181121	0.0636466	0.038714	-0.151082	0.0931401	0.0984117	0.188601
STM474_RS07100	STM474_1435		LysR family transcriptional regulator	0.0475677	0.23336	-0.141454	0.0966165	-0.369046	-0.0828441	0.108766	-0.126775	-0.0601525	-0.0240239	-0.477966	-0.307061	-0.221945	0.0290231	-0.239268	0.283573	0.0310832	0.114511	0.160188	0.250241	0.0884744	-0.249692	-0.0247802	-0.104592
STM474_RS07105	STM474_1436	purR	HTH-type transcriptional repressor PurR	0.178539	0.291051	0.433709	0.192229	0.0134732	-0.543187	-0.162272	0.0315713	-0.262739	-0.420414	-1.02663	-0.46962	0.414543	0.00478012	0.224423	-0.553842	-0.276734	0.113416	0.0939245	-0.229507	0.81586	-0.796919	0.0871555	-1.08382
STM474_RS07110	STM474_1437	sodB	superoxide dismutase [Fe]	0.00271625	-0.143201	0.00382768	0.112308	-0.168776	-0.217499	-0.126455	-0.17559	0.0263827	0.188126	-0.218401	-0.0239974	-0.156044	-0.00871059	-0.0817216	-0.108285	-0.176612	0.0448817	-0.124085	0.0129844	-0.110055	0.191593	0.245447	0.278447
STM474_RS07115	STM474_1438		C40 family peptidase	0.000389164	0.143688	-0.142913	-0.00713006	0.0672015	0.0726725	0.0158857	0.0638001	-0.128898	-0.175424	-0.0817977	-0.0974963	0.232545	-0.0693801	0.191732	0.0175801	-0.107451	0.118887	0.00668886	0.0621582	0.0611246	0.0752317	0.114702	0.12978
STM474_RS07120	STM474_1440	grxD	monothiol glutaredoxin 4	-0.489021	-0.790992	-0.562768	-0.780799	-0.124451	-1.17501	-0.488759	-0.445623	-0.473356	-0.669155	0.00539821	-0.457116	-0.549792	-0.331202	-0.6699	-0.208922	-0.243638	0.0171083	-0.172047	-0.232646	-0.126202	0.20392	-0.159413	0.256536
STM474_RS07130	STM474_1442	gloA	lactoylglutathione lyase	0.0931542	0.0369383	0.141173	0.0761518	-0.263799	0.000549274	-0.413472	-0.083416	-0.0240153	-0.0345161	-0.0864071	-0.552968	0.0933723	0.147004	-0.153644	0.141096	0.117249	0.114522	0.0769538	0.157978	0.0202613	0.0802408	0.0855729	0.0250975
STM474_RS07135	STM474_1443		alkene reductase	0.0624543	-0.132757	-0.0996855	-0.126508	-0.135664	-0.0616132	-0.12014	-0.120117	-0.0465788	-0.016562	-0.147402	0.0707951	0.0511024	-0.027553	0.00389881	0.0301895	0.0383757	-0.10438	0.0212135	-0.0178444	-0.248991	-0.00346517	-0.0688949	-0.0760845
STM474_RS07140	STM474_1444		TetR/AcrR family transcriptional regulator	0.136193	0.00691249	-0.0185854	0.250743	-0.16138	-0.0976996	-0.0629156	0.0337882	0.136605	-0.188592	0.163518	0.051665	-0.0207937	0.0552908	0.00224329	-0.0586198	-0.093047	-0.162012	0.169771	0.00564921	0.21448	0.0538257	0.344152	0.455989
STM474_RS07145	STM474_1445		DUF1289 domain-containing protein	-0.0243119	-0.0310536	0.0013896	0.0384047	0.162943	-0.0856889	-0.0174766	0.136226	0.355279	0.354706	0.312983	0.331689	0.266395	0.061898	-0.0426371	0.458427	0.163354	0.115153	0.311338	0.250895	0.275395	-0.057537	0.217557	-0.0235275
STM474_RS07150	STM474_1446		aldo/keto reductase family oxidoreductase	-0.0720911	-0.0745073	-0.0660704	-0.160301	-0.12237	-0.157573	-0.102928	0.0717043	-0.116205	-0.150315	-0.0343288	-0.0212283	-0.169952	-0.0411832	-0.0138278	0.00208422	-0.000763545	0.0408602	0.0162131	0.00178513	-0.144903	-0.00398436	-0.0542993	0.0711708
STM474_RS07155	STM474_1447	sodC	superoxide dismutase [Cu-Zn] SodC2	-0.100769	0.0227234	-0.101373	-0.210847	-0.0550866	-0.0135985	0.0590706	0.0677243	-0.221652	-0.0247776	-0.278663	-0.130989	0.150328	-0.0891609	-0.0514981	-0.167926	-0.0901293	-0.0996861	-0.137971	-0.0383251	0.0455243	0.00703795	0.053331	0.0620621
STM474_RS07160	STM474_1448		FUSC family protein	0.115558	0.0399781	0.0818095	0.030538	0.0380203	0.0625714	-0.0142167	-0.0493167	-0.0404546	-0.030657	-0.150963	0.00862335	-0.0427266	-0.0393308	-0.0323311	-0.0975692	0.0437597	0.0286739	-0.0482252	0.00721345	-0.085051	-0.0501164	-0.101213	-0.031433
STM474_RS07165	STM474_1449		HlyD family secretion protein	-0.0175132	-0.00120385	-0.180601	-0.0449376	0.154674	0.0203618	0.0821636	-0.0106241	0.0554466	0.0890599	0.115178	0.120649	-0.0347247	-0.0932443	-0.044104	0.228789	0.144245	0.162367	0.105988	0.17949	0.11427	0.158714	0.0262023	0.150876
STM474_RS07170	STM474_1450		DUF1656 domain-containing protein	0.174879	0.0750506	-0.312583	0.108613	0.429239	0.424799	0.00018519	0.232789	0.568512	-0.223502	-0.226454	0.322678	0.131344	-0.529759	-0.248131	-0.221836	-0.0330778	0.380303	0.457835	0.56982	0.575593	0.230562	0.280378	0.711711
STM474_RS07180	STM474_1452	slyB	outer membrane lipoprotein SlyB	0.145681	-0.0890438	-0.500546	0.241814	0.0460488	-0.0518889	0.297177	0.587858	0.0993057	-0.68174	-0.00650482	0.0345435	-0.423948	-0.0992076	0.0320603	0.0158413	0.0424821	0.00611908	0.166391	0.257332	0.592408	0.10422	-0.105685	-0.696231
STM474_RS07185	STM474_1453	anmK	anhydro-N-acetylmuramic acid kinase	-0.230463	-0.16711	-0.130793	-0.220451	0.0611029	-0.139853	0.166398	0.0868267	-0.155796	-0.711394	-0.291757	-0.250115	-0.0357973	-0.125607	0.0466104	-0.311514	-0.136294	-0.218171	-0.0587535	-0.0868925	-0.21382	-0.350572	-0.118135	-0.242132
STM474_RS07190	STM474_1454	mliC	C-type lysozyme inhibitor	0.0729842	0.0647364	0.405054	-0.12409	0.130538	-0.111714	0.0782592	-0.0224443	0.0657414	-0.0614247	-0.306361	0.19092	0.0143989	-0.0725467	-0.194929	0.158629	-0.0528884	0.0303196	0.00185742	0.0500303	-0.390977	-0.0161761	-0.327591	-0.265261
STM474_RS07205	STM474_1457	pdxY	pyridoxal kinase PdxY	-0.0199085	0.0384417	-0.142203	-0.0511643	-0.0437498	0.0731531	0.0428882	-0.0351382	0.055135	-0.0429766	-0.0624764	0.0324185	0.198237	0.0215964	0.11441	-0.144899	-0.164443	0.0286197	0.0196583	-0.201268	0.122836	0.0892023	0.00431554	0.0450249
STM474_RS07210	STM474_1458	gstA	glutathione transferase GstA	0.00692122	-0.0525716	1.17593e-05	0.169333	0.0449991	0.106671	-0.0825699	-0.0140151	-0.0724056	0.0994003	-0.100313	-0.0121614	0.0391601	0.00724984	0.162271	0.243162	0.0601924	0.14917	0.077702	0.124015	-0.0561791	-0.066705	-0.148276	-0.0635386
STM474_RS07215	STM474_1459	dtpA	dipeptide/tripeptide permease DtpA	-0.0016752	-0.0636554	0.00106958	-0.0721784	-0.116472	-0.185221	-0.163055	-0.059819	0.105109	-0.0591181	-0.0708672	0.0231571	-0.0740854	0.0237921	-0.00638328	-0.116707	-0.031832	-0.223127	0.144059	-0.0546389	0.00125413	0.0145327	0.0263313	-0.0528479
STM474_RS07220	STM474_1460	nth	endonuclease III	-0.0312576	0.159213	0.0184866	-0.0196238	-0.0312383	-0.137506	-0.0784366	0.118162	0.00370922	0.00988874	-0.061172	0.161671	-0.295975	0.0214567	-0.08783	0.342547	0.0514294	0.0159185	0.205257	0.117384	-0.137521	-0.265408	-0.21369	-0.205474
STM474_RS07225	STM474_1461		electron transport complex subunit E	0.140311	0.322302	0.257764	-0.000535423	0.164329	-0.156942	0.0375657	0.110082	0.00791888	0.0732366	1.18191	0.879124	-0.229621	0.105981	-0.240018	-0.0704313	-0.0886432	-0.114192	0.0276919	-0.605289	-0.502888	0.647982	0.533851	-0.210701
STM474_RS07230	STM474_1462	rsxG	electron transport complex subunit RsxG	0.0308007	0.185599	0.125405	0.0348287	-0.0516275	-0.676149	-0.423924	-0.0107109	-0.2598	-0.118932	1.00948	0.85597	-0.0155592	0.171854	-0.0477346	-0.0372402	-0.142282	-0.0468222	-0.0277233	-0.437094	-0.808088	0.095891	0.384137	-0.303765
STM474_RS07235	STM474_1463	rsxD	electron transport complex subunit RsxD	-0.0879545	0.166658	0.054346	-0.00197118	0.0293427	-0.307102	-0.121204	0.134625	-0.0716359	-0.446883	1.25037	0.951827	0.0122807	0.174572	-0.0633736	-0.0974479	-0.288773	-0.279903	-0.158757	-0.545331	-0.740035	0.339593	0.296446	-0.512501
STM474_RS07240	STM474_1464	rsxC	electron transport complex subunit RsxC	-0.0558646	0.0779127	-0.0501805	-0.0655029	0.111172	-0.238684	-0.0534946	0.268292	-0.127633	-0.315647	1.10689	0.959606	-0.0340675	0.159524	-0.0726701	0.0236245	-0.183494	-0.217677	0.0187673	-0.365062	-0.814398	0.273752	0.18584	-0.469073
STM474_RS07245	STM474_1465	rsxB	electron transport complex subunit RsxB	-0.0840767	0.144545	0.0940307	-0.0835961	0.111181	-0.187666	0.105463	0.330975	-0.0199504	-0.309243	1.14447	0.957678	-0.196631	-0.0562119	-0.406413	-0.246951	-0.290718	-0.196588	-0.046141	-0.552336	-0.816776	0.442127	0.308107	-0.424384
STM474_RS07250	STM474_1466	rsxA	electron transport complex subunit RsxA	0.169135	0.183479	0.482219	0.101055	0.330684	-0.198423	-0.0340562	0.286898	-0.129196	-0.391638	1.08996	0.888788	-0.044211	0.311713	0.075699	-0.0186076	-0.389406	-0.325132	-0.0412887	-0.553099	-0.724391	0.347759	0.560859	-0.0732307
STM474_RS07255	STM474_1467		DUF2569 domain-containing protein	-0.0508284	-0.0303542	0.079546	0.0398539	-0.0110071	0.0394641	-0.0598318	0.0249795	-0.115741	-0.197408	-0.0868539	-0.319804	0.106018	-0.217159	-0.125801	-0.0338143	-0.0211563	-0.0430601	-0.061082	0.0855724	-0.231416	-0.0419553	-0.114724	-0.0269871
STM474_RS07260	STM474_1468	ydgT	transcription modulator YdgT	-0.146801	-0.162648	0.182293	-0.0892926	-0.285899	-0.2796	-0.0941012	-0.0248725	-0.411793	-0.334056	-0.369056	-0.437577	-0.219747	-0.28367	-0.21636	-0.365881	-0.306117	-0.204395	-0.176179	-0.192666	-0.41536	-0.697612	-0.478317	-0.552933
STM474_RS07265		blr	division septum protein Blr	0.069263	0.160088	0.140619	0.0284699	0.176498	-0.142406	-0.0638571	0.1433	0.0846261	-0.825548	-0.106663	0.0560298	0.338053	0.0331924	-0.0360803	-0.0726585	0.16481	-0.0391216	0.189861	0.102251	-0.0786513	0.218805	0.142894	-0.0028448
STM474_RS07270	STM474_1469		oxidoreductase	0.129576	0.00348786	-0.0791605	-0.0469745	0.121697	-0.0858125	-0.0709268	-0.13352	-0.146763	-0.290973	-0.118121	-0.0523941	-0.0489452	-0.0711972	-0.0769597	-0.167806	0.0243598	-0.223122	-0.201001	-0.137242	0.198687	0.256448	0.194867	0.520681
STM474_RS07275	STM474_1470	add	adenosine deaminase	-0.183041	-0.170985	-0.231111	-0.216971	-0.194782	-0.138909	0.0203417	-0.211529	0.0396619	-1.08738	-0.302991	-0.166311	0.112731	0.0892385	0.139615	0.00990353	0.157978	-0.0134854	0.0935121	0.0736581	-0.0220582	-0.0245849	0.0660407	0.0379323
STM474_RS07280			PTS transporter subunit EIIB	-0.356685	-0.55782	0.117415	-0.0178687	0.014636	-0.297459	0.0476662	0.141832	-0.300863	0.493268	0.0445308	-0.128876	-0.0126892	0.0630781	-0.275283	-0.171057	-0.326149	0.0202195	-0.303753	0.103488	0.356193	0.220226	0.150654	0.245422
STM474_RS07285	STM474_1473		YdgA family protein	-0.0425038	-0.167937	-0.120815	-0.0312665	-0.0123631	-0.0942265	-0.0764777	0.0675935	-0.11158	-0.288601	-0.0909449	-0.0530902	-0.127504	-0.126174	-0.0344872	-0.0477295	-0.152616	-0.108033	-0.180123	-0.0301316	0.167856	0.208456	0.102698	-0.0110859
STM474_RS07290	STM474_1474	manA	mannose-6-phosphate isomerase	-1.63988	-5.0789	-2.78465	-2.876	-1.51623	-0.565109	-0.56123	-0.810973	-0.0183118	0.663181	0.256718	0.605792	-5.84581	-6.30787	-3.28123	-0.791846	-0.384045	-0.597781	-1.55166	-3.58698	-0.920799	0.571189	-0.151432	-1.20652
STM474_RS07295	STM474_1475	fumB	class I fumarate hydratase	-0.117812	-0.24569	-0.180313	-0.118984	-0.239679	-0.422899	-0.353381	-0.373797	-0.437014	0.255569	-0.420617	-0.508474	-0.387672	-0.494447	-0.431086	-0.324333	-0.308655	-0.307432	-0.31029	-0.23075	-0.0743695	-0.127968	-0.274633	0.0243973
STM474_RS07300	STM474_1476	fumC	class II fumarate hydratase	0.0429935	-0.103874	0.0302902	-0.0246388	-0.00124707	0.145767	0.0739649	0.198724	-0.0725634	-0.12395	0.00912574	0.0759822	-0.396097	0.00506888	-0.108432	0.0931903	-0.0218778	0.0333515	0.0272015	0.104645	0.0423941	0.0961839	0.0394346	-0.0255936
STM474_RS07305	STM474_1477		DNA replication terminus site-binding protein	-0.138114	-0.0712563	-0.11503	-0.147314	-0.190221	-0.26054	-0.173755	-0.0821251	-0.0173137	-0.198864	0.221966	-0.425088	-0.14729	0.0795374	-0.0110101	0.160475	-0.00179516	0.0111698	-0.0106723	-0.121732	0.054449	-0.0504773	-0.3276	-0.0228761
STM474_RS07310	STM474_1478	rstB	two-component system sensor histidine kinase RstB	-0.071295	-0.118399	-0.285816	-0.0213738	-0.177416	-0.261613	-0.202374	-0.412258	-0.0518053	0.0358832	-0.170712	-0.125871	-0.142227	-0.138445	-0.0383581	-0.0917762	-0.165195	0.221618	-0.0532781	-0.0410442	-0.460962	-0.0760881	-0.152732	-0.0131769
STM474_RS07315	STM474_1479		amidohydrolase	0.0022105	-0.0279065	-0.013657	0.091459	-0.132999	-0.0884022	-0.0597591	-0.0388286	-0.0972259	-0.14457	-0.0929827	-0.0705642	-0.0795942	-0.0262774	-0.0577181	0.0188672	0.0491009	0.0326058	0.0172434	-0.0342332	0.0244227	-0.0306187	-0.0528322	-0.105281
STM474_RS07320	STM474_1480	ompC	porin OmpC	-0.0273666	-0.0493374	-0.0361741	-0.130378	-0.0709109	-0.157016	-0.0383471	-0.0368715	-0.0293486	-0.0334065	-0.0547176	-0.0802812	0.0074379	0.0124964	-0.0883171	-0.0596955	0.0196885	0.0519896	-0.0257859	0.0723389	-0.0450774	-0.0978171	-0.0147052	-0.140686
STM474_RS07330	STM474_1482	rstA	two-component system response regulator RstA	-0.140542	-0.0726801	-0.0750375	-0.206032	-0.0614342	-0.0214373	-0.124682	-0.0656059	-0.0171619	-0.12511	-0.222355	-0.153392	0.0980947	-0.114133	-0.162789	-0.0790275	-0.031178	-0.0119415	0.182621	-0.0863551	0.305294	-0.331656	0.0432375	-0.0759909
STM474_RS07335	STM474_1483		GlpM family protein	-0.204926	-0.0291067	-0.0546782	-0.150248	-0.193593	-0.0794715	0.00823323	-0.0853599	0.0178177	-0.0355578	0.0341623	-0.0663798	-0.12166	-0.309134	-0.127029	-0.186927	-0.0193659	0.0393437	-0.0294565	-0.0171206	-0.0865909	0.0635559	-0.099375	-0.0369741
STM474_RS07340	STM474_1484		amino acid permease	0.0365058	0.108674	0.0852968	0.00592049	-0.102933	-0.165609	-0.144167	-0.206464	-0.0896451	-0.168781	-0.136771	-0.191696	-0.00574234	0.060168	-0.0156871	-0.120968	-0.0632184	-0.132305	-0.0168668	-0.137611	-0.556297	-0.177563	-0.184819	0.0135107
STM474_RS07345	STM474_1485		DUF1471 family protein YdgH	-0.123663	-0.159506	0.00547381	-0.0594964	-0.320162	-0.173019	-0.0693044	0.218731	-0.0399987	1.08379	-0.26883	-0.501646	0.0582317	0.0735114	0.144178	0.114717	-0.105181	0.055692	-0.0333016	-0.0367471	-0.134216	-0.251049	-0.174703	-0.122413
STM474_RS07350	STM474_1486	pntA	Re/Si-specific NAD(P)(+) transhydrogenase subunit alpha	-0.270982	0.0232306	0.00653811	0.00629012	0.0254257	0.0384728	0.0620799	-0.124298	-0.0374249	0.0128526	0.0867251	0.187582	-0.0902469	-0.131985	0.0200894	-0.0453103	-0.128718	-0.0980618	-0.07872	-0.0567788	-0.150062	-0.0652188	-0.0274132	-0.0210675
STM474_RS07355	STM474_1487	pntB	Re/Si-specific NAD(P)(+) transhydrogenase subunit beta	-0.100605	0.126095	0.0422214	0.0419296	-0.0151733	0.046123	-0.031768	-0.119368	0.0150692	-0.00182415	0.116418	0.169839	-0.0517596	-0.139347	0.0385037	-0.120274	-0.0511022	-0.136577	0.0358988	-0.020218	-0.0461684	0.145114	0.200234	0.135846
STM474_RS07360	STM474_1488		AI-2E family transporter	-0.190092	-0.107475	-0.0417994	0.00673299	-0.151487	-0.0183705	-0.062156	-0.121314	-0.192849	-0.140638	-0.0821827	-0.121823	-0.103978	-0.0791542	-0.0704219	-0.0927285	-0.147976	0.0416211	-0.123743	-0.059282	-0.146313	-0.0328908	-0.138166	-0.0957717
STM474_RS07365	STM474_1490	mdtJ	multidrug/spermidine efflux SMR transporter subunit MdtJ	-0.116206	-0.0392291	0.113482	-0.130512	0.0378415	-0.251164	-0.231284	-0.0987485	0.0777699	-0.238602	-0.159824	0.0957317	0.217089	0.00803604	0.220176	-0.072284	-0.014181	0.165669	-0.0121868	-0.216451	0.229639	0.184291	0.251445	-0.337073
STM474_RS07370	STM474_1491	mdtI	multidrug/spermidine efflux SMR transporter subunit MdtI	-0.253871	-0.175891	-0.19608	-0.172534	0.117599	-0.0583487	-0.0702	-0.0130906	-0.0177371	0.0958939	0.13893	0.22396	-0.144399	-0.244906	-0.336645	0.128185	-0.157517	0.0254622	-0.0476296	0.137553	0.162873	0.317075	0.270139	0.224352
STM474_RS07375	STM474_1492		serine protease	-0.276807	-0.3023	-0.236333	-0.271956	0.178313	0.110189	0.0107482	0.275578	-0.0377515	-2.41207	-0.203178	-0.0763787	-0.18074	-0.0826598	-0.130154	-0.0782254	-0.219535	0.0291168	-0.258709	-0.136226	-0.217065	-0.299857	-0.323322	-0.354154
STM474_RS07380	STM474_1494		acid resistance repetitive basic protein Asr	0.164008	-0.260347	-0.470016	0.0233823	0.300738	0.420481	0.467426	0.785842	0.288865	0.0909329	0.396513	0.206975	-0.0260554	0.303378	0.238781	0.407895	0.248913	0.0874494	0.445554	0.152859	-0.0683505	-0.327207	-0.215111	-0.855492
STM474_RS07385	STM474_1495		MFS transporter	-0.0747044	-0.180872	-0.157304	0.0267041	0.0150404	-0.0132028	0.0506241	-0.00319594	-0.0238024	0.0627011	-0.123537	-0.0502044	0.143486	0.00426817	0.14162	-0.0510749	-0.0507819	-0.0201208	0.100502	0.0677061	0.0290544	-0.00934041	0.0592238	0.025048
STM474_RS07390	STM474_1497		LysR family transcriptional regulator	-0.17356	-0.131118	-0.152269	-0.180422	-0.0381274	-0.0436322	0.0744738	0.0284595	-0.154496	-0.0515391	-0.251028	-0.155554	-0.116227	0.0407774	0.0123226	0.146496	0.132434	0.148859	-0.108259	0.172195	-0.0416582	-0.164825	-0.159379	-0.160532
STM474_RS07395	STM474_1498		ROK family transcriptional regulator	0.112394	-0.0359463	-0.0951301	0.0822821	-0.205432	-0.153488	-0.0489547	-0.185254	-0.0924416	0.551561	-0.0522877	-0.0698624	0.0918123	0.101851	0.0867274	0.404568	0.230997	-0.570426	-0.138891	0.0185712	-0.393896	-0.145837	-0.433737	-0.204776
STM474_RS07400	STM474_1499	bioD	dethiobiotin synthase	-0.211795	-0.077891	-0.171215	-0.133253	-0.014402	-0.213318	-0.205719	0.0403827	-0.0919472	-0.965686	-0.00118402	-0.224455	0.242528	0.0489291	-0.0472598	0.0274673	0.136666	0.210097	0.05461	-0.107263	0.0199344	-0.124895	0.0317547	-0.0834388
STM474_RS07405	STM474_1500	clcB	voltage-gated ClC-type chloride channel ClcB	0.0861857	-0.00420382	-0.0423453	0.0550135	-0.146839	-0.0780395	-0.0530403	-0.0795038	-0.020605	-0.0289656	0.01815	-0.0417532	-0.105686	-0.00466364	0.0208146	0.0666124	-0.0914822	-0.0703726	-0.0382417	-0.00756302	-0.0332351	0.0428563	-0.0531674	-0.113759
STM474_RS07410	STM474_1501	osmV	osmoprotectant ABC transporter ATP-binding protein OsmV	-0.0573253	0.0962657	-0.0266319	0.0663024	0.025128	-0.182421	-0.0213047	-0.0541447	-0.0984574	0.118326	0.0466699	0.0871908	-0.07814	-0.115897	-0.026032	-0.00615468	-0.230128	-0.0357174	-0.0493062	-0.121012	-0.0388791	-0.0589916	-0.0524541	-0.0775105
STM474_RS07415	STM474_1502	osmW	osmoprotectant ABC transporter permease OsmW	0.0524258	0.0949111	0.0713118	0.0347862	-0.0329251	-0.0612753	-0.116523	-0.0634819	-0.149528	-0.106499	0.0360174	-0.199987	0.13731	-0.14164	0.005046	0.0785606	-0.0338589	-0.0607068	-0.0225336	0.0227641	0.355219	0.326568	0.372517	0.573869
STM474_RS07420	STM474_1503	osmX	osmoprotectant ABC transporter substrate-binding protein OsmX	0.0214532	-0.0566624	-0.0232165	0.0462167	-0.138499	-0.0818252	-0.0575583	-0.144356	-0.0112146	-0.0636973	-0.0597028	0.0271606	0.10232	0.0248777	-0.0185138	-0.00952674	-0.144873	-0.0771694	-0.0440116	-0.0274772	-0.0677383	-0.110553	-0.184395	-0.0744934
STM474_RS07425	STM474_1504	osmY	osmoprotectant ABC transporter permease OsmY	-0.0954818	-0.0663209	-0.00701525	-0.0298089	0.0153777	0.0778718	0.106067	0.0812339	-0.0170666	0.0490069	-0.00575293	0.0228536	0.0587819	-0.0278479	0.0292582	-0.0253352	-0.0240768	-0.141919	-0.0822979	0.0543134	-0.000697969	-0.0625364	0.0207694	0.10555
STM474_RS07430	STM474_1505	dmsD	Tat proofreading chaperone DmsD	0.113809	0.132392	0.162881	-0.0453644	0.0777591	0.0306505	0.0220002	-0.0164546	0.0584952	0.0109635	-0.0933916	0.214132	0.120662	-0.029251	0.0484906	-0.011096	-1.03288	-0.0686226	0.0229149	-0.0706787	0.0349992	-0.0398565	0.00268076	0.125569
STM474_RS07435	STM474_1506		dimethyl sulfoxide reductase anchor subunit	0.102521	0.0220299	0.00626778	0.0456065	0.141461	0.0408787	0.148524	0.148462	-0.0655347	0.0876117	-0.119353	0.070794	0.0115075	0.0413331	0.162057	0.0992345	0.0448096	0.180443	0.122758	0.106036	-0.118952	0.0426705	-0.204385	-0.15756
STM474_RS07440	STM474_1507	dmsB	dimethylsulfoxide reductase subunit B	0.160488	0.104903	-0.107138	-0.0569122	-0.137647	-0.184285	0.0994512	0.21267	-0.202634	0.0563911	0.296631	0.0226936	-0.0108119	0.0935653	0.0101611	0.139855	-0.0472394	0.0872538	0.0321647	0.111084	-0.0815879	-0.832454	-0.115736	-0.773974
STM474_RS07445	STM474_1508		dimethyl sulfoxide reductase subunit A	-0.118368	-0.0490822	-0.0816191	-0.0392766	0.0251521	0.0791124	0.0347982	-0.097954	-0.00129372	-0.0907042	-0.148355	-0.123803	-0.00974544	-0.0320475	0.0309838	0.0272478	-0.0733789	-0.0266658	-0.0134439	0.0799098	0.0594632	0.0287124	0.0128446	0.115897
STM474_RS07450	STM474_1509		dimethyl sulfoxide reductase subunit A	-0.0316988	-0.109709	-0.0866407	-0.0810951	-0.0272324	0.00446963	-0.0241292	0.00854079	0.00313532	-0.0386452	-0.0563826	-0.00841886	-0.0338243	-0.0735372	-0.0492658	0.0115278	-0.051544	-0.00470058	-0.0643575	0.0401346	0.0182089	0.0143094	0.0490406	0.023912
STM474_RS07455	STM474_1510		DUF1161 domain-containing protein	-0.0468158	-0.174152	-0.301727	-0.068981	0.190975	-0.0686509	-0.0465767	-0.115416	-0.266664	0.0501748	-0.340511	-0.110121	-0.158133	-0.0237328	-0.0778425	0.313934	0.0486889	0.203578	0.229395	0.0804245	0.143744	0.311583	0.343845	0.267085
STM474_RS07460	STM474_1511		YnfC family lipoprotein	0.0765973	-0.16206	0.172615	0.00267694	0.0881225	0.0217747	-0.00926039	-0.0252367	0.46429	0.0775165	0.214221	0.278334	0.160008	0.14391	0.17795	-0.00789738	-0.0205787	-0.0976895	-0.0348629	0.00852242	-0.0612997	-0.105017	-0.188508	-0.0852016
STM474_RS07465	STM474_1512	speG	spermidine N1-acetyltransferase	-0.233972	-0.291333	-0.120774	-0.116961	0.145198	0.325821	0.156419	0.430397	0.0219156	-0.140006	-0.0354726	0.0119706	-0.0772456	0.0547858	0.133947	0.253948	-0.111403	0.136088	0.102157	0.157437	0.140742	0.146004	0.111588	0.00371671
STM474_RS07470	STM474_1513		DUF1283 family protein	0.0309284	0.0849023	-0.0483911	0.00745764	-0.178874	0.113018	0.107216	-0.171786	-0.136016	-0.0482344	-0.0123254	0.0924837	0.0271705	-0.229416	0.061618	-0.212938	0.0476208	0.10117	0.14003	0.112239	-0.137286	-0.0210857	-0.222235	-0.0200547
STM474_RS07475	STM474_1514		YnfA family protein	-0.0403305	0.00419732	-0.00693805	0.00800513	-0.0508162	0.0154707	0.144067	0.0108025	0.0918604	-0.0574044	-0.128983	0.114041	-0.149328	-0.0990003	-0.117614	-0.101421	-0.108237	-0.131695	-0.143412	-0.0956471	0.450849	0.165693	0.283851	0.343826
STM474_RS07480	STM474_1515	rspA	starvation-sensing protein RspA	-0.0920879	-0.0512782	-0.0836015	-0.0475613	0.139885	0.148678	0.0783308	0.00607842	0.0351288	-0.159322	-0.0466505	-0.00847019	0.0747563	0.125643	0.009324	0.00497618	0.0106581	-0.00230583	-0.0150118	0.0972422	0.104448	0.0178541	-0.0820479	-0.117654
STM474_RS07485	STM474_1516		Zn-dependent oxidoreductase	-0.0612949	-0.0540698	0.0793645	-0.174919	0.0101239	0.0689275	0.0775639	0.095169	0.0389231	-0.0763775	-0.115901	-0.0620055	-0.0611648	0.0299938	0.0404578	0.0771734	0.0195291	0.0250123	0.0587267	0.0807603	-0.0118905	-0.102631	-0.0763545	-0.0568101
STM474_RS07490	STM474_1517		MHS family MFS transporter	0.0727853	0.0279628	0.0789122	0.0555833	0.151174	0.00202327	0.0338869	0.0630547	-0.030677	0.0427514	-0.0930827	-0.0211458	-0.110511	-0.225527	-0.0159338	-0.0216619	-0.125205	-0.0376474	-0.0488121	0.0367183	-0.0183852	-0.056447	0.0618924	0.0164628
STM474_RS07495	STM474_1519		mannitol dehydrogenase family protein	0.10575	0.100065	0.0827972	0.127244	0.0416617	0.0364938	0.127142	0.0528841	0.11428	0.0188982	-0.0483108	0.17109	0.0789792	0.0558882	0.157331	0.0143299	-0.121394	-0.0215696	0.000477388	0.0124286	-0.0868298	-0.0983814	-0.0661909	0.0420149
STM474_RS07500	STM474_1520	ydfZ	putative selenium delivery protein YdfZ	0.0579358	-0.092319	-0.128356	-0.184672	0.332699	0.277041	0.441898	0.333105	0.27265	0.458189	0.224644	0.301814	0.0404683	-0.0349896	-0.00488238	0.12081	-0.140145	-0.210297	-0.220085	-0.314102	0.0402457	0.213863	-0.168313	-0.242349
STM474_RS07505	STM474_1521		GntR family transcriptional regulator	-0.129259	0.0980888	-0.145336	-0.157901	-0.00622643	-0.245084	-0.245912	-0.409646	-0.0884306	-0.132563	-0.429354	-0.20612	-0.133376	-0.00191169	-0.0321511	-0.419073	-0.123669	-0.37364	-0.153451	-0.1814	-1.59958	0.0608233	-0.144489	0.241461
STM474_RS07510	STM474_1522	ydfG	bifunctional NADP-dependent 3-hydroxy acid dehydrogenase/3-hydroxypropionate dehydrogenase YdfG	0.0500451	0.0762961	0.0482114	0.199981	-0.189743	-0.130881	-0.0953825	-0.20203	0.173603	0.0815068	0.259782	0.137006	0.0223139	0.0110363	-0.0936147	0.083351	0.146556	0.0299395	0.0484593	-0.113876	-0.0810821	0.0231097	-0.00103401	0.0664995
STM474_RS07515	STM474_1523	dcp	peptidyl-dipeptidase Dcp	0.0521095	0.11781	0.0525165	0.0496575	-0.0777704	-0.0497039	-0.0616208	-0.0265822	0.0568205	-0.00732863	-0.0208124	0.0666109	-0.0354381	0.0321092	0.0540549	0.066784	-0.025426	0.0521782	0.0911387	0.141146	0.028654	0.0402307	0.0245764	0.0704569
STM474_RS07525	STM474_1525		2-oxo-tetronate isomerase	0.078148	-0.152962	-0.0474134	-0.0919965	0.321941	-0.123376	0.106967	0.114797	0.181741	0.201568	0.213465	0.158488	0.0807652	0.0317798	-0.0952634	-0.603708	-0.456087	0.20901	0.315449	0.0673538	0.373178	0.0326815	0.33754	-0.191997
STM474_RS07530	STM474_1526		YdeI family stress tolerance OB fold protein	0.097893	0.0410837	-0.148639	0.0532811	0.124864	0.0691862	0.0447795	0.10221	-0.0224312	-0.400153	-0.446133	-0.177882	-0.0308475	0.0805031	0.0627997	-0.259331	-0.0678262	-0.121307	-0.0227422	0.0348905	-0.286556	0.0302516	0.0441386	0.332573
STM474_RS07540	STM474_1527	ydeE	efflux MFS transporter YdeE	0.139674	0.0542826	0.0326202	0.0381141	-0.102382	-0.0684395	-0.0637058	-0.0383601	-0.0514774	-0.155982	-0.0858786	0.0428384	-0.0360931	-0.148522	-0.0869328	-0.156055	-0.127693	-0.0942348	-0.106727	-0.112426	0.0461872	0.0176048	-0.0580417	-0.0389439
STM474_RS07545	STM474_1528	eamA	O-acetylserine/cysteine exporter	0.113665	0.144897	0.138556	0.134842	-0.0365548	-0.0747413	-0.0329889	0.0640372	0.131195	-0.0836626	-0.0331713	0.0120055	-0.0113996	0.0375164	0.06033	0.0209092	0.101734	0.0603216	0.02985	0.105342	-0.0742282	-0.00528081	-0.0700282	-0.181453
STM474_RS07550	STM474_1529	marB	multiple antibiotic resistance protein MarB	-0.323033	-0.0769365	-0.0381289	-0.0615334	-0.310714	-0.621063	-0.119063	-0.0627929	-0.468541	-0.693791	-0.611715	-0.714207	-0.323844	-0.221241	-0.249006	0.224137	0.211173	-0.159002	-0.102542	-0.0334297	-0.188773	-0.0771102	-0.269159	-0.573694
STM474_RS07555	STM474_1530	marA	MDR efflux pump AcrAB transcriptional activator MarA	0.342544	0.0512689	0.057644	0.139125	-0.0159267	-0.128451	-0.0440349	0.266525	0.260064	0.0310559	-0.236011	-0.0470608	-0.399593	-0.158026	-0.0844132	0.478189	0.145241	0.3072	0.421227	0.130914	0.494028	0.411483	0.309561	0.531497
STM474_RS07560	STM474_1531	marR	multiple antibiotic resistance transcriptional regulator MarR	0.0104235	0.0582519	0.123767	-0.0430773	0.0511276	0.148388	0.136268	-0.0519162	-0.0762212	0.126659	0.0710054	0.326648	-0.00761782	0.0959502	0.0266529	0.286564	-0.0965068	-0.0362292	0.176821	0.00237814	-0.0289268	0.209688	0.118209	0.206837
STM474_RS07565	STM474_1532		MarC family NAAT transporter	-0.0500549	-0.0317873	-0.0300622	-0.0429155	0.101081	-0.0208799	0.0755411	0.14829	-0.130088	-0.216092	-0.222893	-0.0824713	-0.218279	-0.202192	-0.160887	0.140622	-0.16055	-0.225929	-0.201929	-0.0245961	-0.245259	0.222336	0.0793192	0.292433
STM474_RS07570	STM474_1533		sugar transporter	0.0297593	0.0209886	-0.18229	-0.0892807	0.124925	0.100553	0.0761693	0.0244055	-0.0163599	-0.223753	-0.025147	-0.0894703	0.0740943	0.0822647	-0.0248264	0.0257986	0.0290901	0.0692251	-0.0477609	-0.337967	-0.116387	-0.0924163	-0.128116	-0.133322
STM474_RS07575	STM474_1534		LysR family transcriptional regulator	-0.0475019	0.0264549	0.00366985	0.0481816	0.135805	0.243979	0.137812	0.0926541	0.0674516	0.00524591	-0.0159027	0.0497795	0.0605049	0.141514	0.131044	0.106193	-0.021974	0.0955716	0.0935284	-0.0205574	0.0692747	0.144234	0.124105	0.0527812
STM474_RS07580	STM474_1535	sad	succinate-semialdehyde dehydrogenase	-0.173079	-0.162101	-0.083021	-0.11992	0.0314744	0.142831	0.12184	-0.0532365	-0.0361924	-0.069787	-0.140375	-0.147949	0.0936682	-0.144284	0.136969	0.0543743	-0.146995	-0.0106293	-0.0347431	0.0363453	-0.0390884	-0.163247	-0.137224	-0.197127
STM474_RS07585	STM474_1536	glsB	glutaminase B	-0.232196	-0.134818	-0.244876	-0.223188	-0.0328394	0.0576089	0.212537	0.0794473	-0.167116	-0.271361	-0.174043	-0.0869308	-0.21321	-0.0350827	0.139896	-0.309652	-0.22734	-0.0483267	-0.163544	-0.123287	0.0775933	0.0478077	0.0518128	-0.00962267
STM474_RS07590	STM474_1537		DUF4186 domain-containing protein	0.057248	0.0666452	-0.058898	0.136903	-0.0029939	0.0274138	0.0899061	-0.143527	-0.0846463	-0.193102	-0.0510496	-0.0435492	0.00806056	-0.153394	-0.0999239	0.0525955	0.0653195	0.0629174	0.0435796	0.0952734	-0.110165	-0.229354	-0.180356	-0.0754202
STM474_RS07595	STM474_1538		bestrophin family protein	-0.0430234	0.0221784	0.0373344	-0.0221492	0.151812	0.0498756	0.00965907	0.115147	-0.0279774	-0.0463167	-0.050487	-0.0675106	0.0695665	-0.304207	0.0961321	-0.0291762	0.0786967	0.0878696	0.0244327	0.102038	0.12005	0.174786	-0.00391408	0.0346352
STM474_RS07600	STM474_1539		nuclear transport factor 2 family protein	-0.0209519	-0.0360048	0.113788	-0.0459389	-0.0656754	-0.151524	0.119399	0.027948	-0.104273	-0.200057	0.0432651	-0.0493465	-0.0860999	-0.232521	-0.19763	-0.0421116	0.000985965	-0.123913	-0.0565624	-0.0814523	0.0530797	0.204601	0.244901	0.361308
STM474_RS07605	STM474_1540	ompC	porin OmpC	-0.0123106	-0.0103208	0.0793557	0.146809	0.0339132	-0.0849057	-0.0711241	-0.127566	-0.0802646	-0.0429654	-0.0349826	-0.0524834	-0.0563177	-0.0320493	-0.0337448	0.145074	0.0967579	0.179558	0.187013	0.0949416	0.0548484	-0.0478624	-0.0463672	-0.0362151
STM474_RS07610	STM474_1541	hypA	hydrogenase maturation nickel metallochaperone HypA	0.00769568	-0.00660066	0.0384836	0.0379139	-0.026438	0.0465135	0.026775	0.0369739	0.0447877	0.0328586	0.181281	-0.0285258	-0.0924926	0.00394674	0.0210288	0.159157	0.0912334	0.154391	0.101422	0.0446787	0.224329	0.257503	0.179643	-0.0129478
STM474_RS07615	STM474_1542		ATP/GTP-binding protein	-0.123301	-0.0883363	-0.134294	-0.0716271	-0.0147915	-0.127579	-0.0526454	-0.0181612	-0.0169396	0.208904	0.19021	-0.00977061	-0.033895	0.0166957	0.00968924	0.104312	0.111108	0.0488644	-0.0929541	0.106342	0.0456898	-0.0417896	-0.0182302	-0.0336648
STM474_RS07620	STM474_1543		rubredoxin	-0.0683051	0.00597139	-0.120829	-0.0286039	-0.0410872	-0.0134263	0.0925162	-0.064601	0.000832326	0.0915113	-0.0185486	-0.0386564	-0.0161894	-0.0862013	0.117934	0.0492216	-0.00551874	0.0350979	0.0365115	0.0315222	0.0479787	0.036654	0.00928463	-0.013757
STM474_RS07625	STM474_1544		hydrogenase	0.0522557	-0.0561859	0.179588	0.0547203	-0.0138849	-0.109933	0.110185	-0.0520954	-0.14733	0.0376419	-0.219392	-0.162857	0.0420987	0.173326	0.255874	0.107062	-0.19013	-0.0975761	-0.200182	-0.0825225	-0.456457	-0.242116	-0.38624	-0.0775499
STM474_RS07635	STM474_1546	hybD	HyaD/HybD family hydrogenase maturation endopeptidase	0.0910714	0.00703757	0.296747	0.0706281	-0.28438	-0.188973	-0.0253141	0.0266579	-0.2682	-0.221347	-0.269189	-0.24758	-0.01512	0.222495	0.110216	0.40948	0.0819572	0.0658059	0.202969	0.215291	-0.149587	-0.0113681	-0.0375556	0.0340822
STM474_RS07640	STM474_1547	cybH	Ni/Fe-hydrogenase, b-type cytochrome subunit	-0.00191121	-0.0730919	0.0518573	-0.0329698	0.00325132	0.138611	-0.0142876	0.155821	-0.06324	0.0960783	0.0213494	-0.125689	-0.109589	-0.0893363	-0.0158227	-0.102024	-0.166862	-0.116294	-0.0199621	-0.138968	0.0124025	0.00657654	-0.096878	0.0948195
STM474_RS07645	STM474_1548		nickel-dependent hydrogenase large subunit	0.146646	0.240397	0.0924176	0.123341	-0.025758	-0.0370025	0.0495009	0.133397	-0.019572	0.11445	-0.0287371	0.0802451	0.0955823	0.105304	0.0811757	0.0329549	-0.0432934	-0.0354	-0.00577398	-0.0338878	-0.0532113	0.0739615	0.0761765	0.105681
STM474_RS07650	STM474_1549		hydrogenase small subunit	0.0478663	0.176248	0.0813303	0.015466	0.114838	0.0477198	0.182149	0.0923211	0.16886	0.120146	0.224052	0.0539467	0.031853	-0.0301031	-0.0478476	0.022643	0.0326441	0.0358222	-0.00439765	0.07803	0.0703784	0.0563264	0.0196592	-0.0382877
STM474_RS07655	STM474_1551		linear amide C-N hydrolase	-0.133538	-0.0593866	-0.0591301	-0.208589	-0.087725	-0.0714744	-0.0454028	-0.0184879	-0.187266	-0.150475	-0.15877	-0.23222	-0.0735777	-0.215076	-0.143911	-0.074291	-0.0413321	-0.0876998	-0.210742	-0.102156	-0.159184	-0.0722094	-0.0562784	-0.0792875
STM474_RS07660	STM474_1552		FadR family transcriptional regulator	-0.00537807	0.0910972	0.161148	0.0748283	-0.133151	-0.398972	-0.179261	-0.448235	0.0169594	0.796292	-0.249867	-0.119262	-0.0424068	0.00380709	0.0650875	-0.248183	0.157502	-0.375895	-0.0703226	0.00814975	-0.688047	-0.27773	0.0196545	0.063211
STM474_RS07665	STM474_1553		zinc-binding alcohol dehydrogenase family protein	-0.0204535	-0.0478167	0.0106385	-0.155429	0.108859	0.0760381	0.0362519	0.0822455	0.0576073	0.0993892	-0.0939615	-0.051919	0.0289467	-0.0456256	-0.047643	0.141834	0.0358076	0.172101	0.164111	0.200174	-0.061525	-0.0810206	-0.105365	-0.284981
STM474_RS07670	STM474_1554		MFS transporter	0.174601	0.134893	0.201796	0.215528	0.138067	0.294024	0.142426	0.224176	-0.124954	-0.0245422	-0.0603769	-0.0590648	0.0411283	0.0544764	0.00695161	-0.116496	-0.09816	-0.0459239	-0.034462	-0.0708122	-0.207578	-0.350555	-0.426728	-0.222774
STM474_RS07675	STM474_1555		PhoPQ-activated pathogenicity-related family protein	-0.0660813	-0.105557	-0.0182175	-0.0443614	0.121809	0.0177962	-0.0413104	-0.0024218	-0.155923	-0.153995	-0.148991	-0.0730047	-0.0381313	-0.179829	-0.220196	-0.179819	-0.0704903	0.196062	-0.0400478	0.0838006	-0.00144734	0.086049	0.0251166	-0.0998586
STM474_RS07680	STM474_1556		MFS transporter	0.0322612	0.039737	0.0251764	-0.0248674	0.0155087	-0.0931415	0.0783451	-0.143022	0.0698278	0.0919058	0.146377	0.0881072	0.0893549	0.105843	0.10431	-0.0654567	-0.0614702	0.0196528	0.049388	0.0554854	0.0698567	-0.0270772	0.0302099	-0.0808511
STM474_RS07685	STM474_1557		FAD-dependent oxidoreductase	0.0275622	0.0140328	-0.0143216	0.0286754	0.0175064	0.0376095	0.0440521	-0.0694594	-0.0459108	-0.0110977	0.0727458	0.0758503	-0.146589	-0.140157	-0.0538143	0.170421	-0.0902542	0.0309574	0.0323108	0.0560203	0.105202	-0.0634369	-0.0390182	-0.0210655
STM474_RS07690	STM474_1558		MarR family winged helix-turn-helix transcriptional regulator	-0.28679	0.0255768	-0.0388417	-0.1878	-0.262494	-0.304073	-0.377633	-0.690171	-0.220019	0.333041	-0.0358326	-0.199028	0.0123271	-0.127215	0.0376519	-0.0912012	-0.099657	0.0728485	-0.137011	-0.384484	0.328564	0.0852131	0.126867	0.00982369
STM474_RS07695	STM474_1559		S-adenosylmethionine:tRNA ribosyltransferase-isomerase	0.102747	-0.0295135	-0.0667529	0.013953	-0.133869	0.0828624	0.0801983	0.114044	0.118835	0.257632	0.0130362	0.211339	0.0861077	0.0841767	0.00595173	-0.0605788	-0.0193935	-0.140355	0.0316634	-0.0622466	-0.127732	-0.068576	-0.0924431	0.0382908
STM474_RS07700	STM474_1560		RidA family protein	0.218555	0.144296	0.231884	0.064834	0.326191	0.17901	0.185668	0.292933	0.0862564	-0.220777	0.0288197	0.138316	0.514032	0.478616	0.362609	0.00437143	0.0243315	0.117669	0.254248	0.277961	-0.45135	-0.275671	-0.556062	-0.530518
STM474_RS07715			hypothetical protein	0.0235553	-0.126631	0.00511319	0.0140982	0.071316	0.0272922	0.0452845	0.158911	-0.144428	0.261253	0.124772	0.226573	0.189685	0.235431	0.0879812	-0.218101	0.186655	-0.0098003	0.139034	0.044048	-0.146873	-0.28579	-0.275604	-0.147227
STM474_RS07720	STM474_1563		DUF1493 family protein	0.0724536	-0.0560357	-0.214179	-0.162167	0.108774	0.174186	0.264382	0.0128475	-0.157967	-0.144344	0.0582365	-0.304604	-0.0325043	-0.117485	-0.105163	-0.0829792	0.0275679	-0.031824	0.0994123	0.0536636	-0.0591942	-0.0760281	-0.104456	-0.0713471
STM474_RS07725	STM474_1564		hypothetical protein	0.0367563	0.237185	0.21715	0.196824	0.402049	0.193417	0.165628	-0.0561729	-0.0557868	0.00616996	-0.018747	-0.163619	0.0375981	0.206479	-0.2434	0.362502	0.224484	0.378123	0.313557	0.531825	0.33251	0.167655	0.1017	-0.0659408
STM474_RS07740	STM474_1566		hypothetical protein	0.23056	0.267565	0.289819	-0.176323	0.252484	0.449058	0.291793	0.0720793	-0.0780099	0.0763415	-0.382398	-0.181408	-0.0423455	0.0398027	0.250647	-0.0529391	-0.0417673	-0.00365073	0.0807493	0.13627	0.366994	0.246036	0.281822	0.377317
STM474_RS07745	STM474_1567		LacI family DNA-binding transcriptional regulator	-0.0475006	0.0570953	0.00973103	0.0701564	-0.0262359	0.123467	-0.0595938	0.125701	0.133059	0.0671978	0.16311	0.118685	0.151873	0.11105	0.161597	-0.104298	-0.00858607	-0.0362991	0.0758873	0.0419099	0.0641001	0.0495481	0.0622347	0.165773
STM474_RS07750	STM474_1568	nhaC	Na+/H+ antiporter NhaC	0.0226193	-0.105709	-0.0382642	0.0439813	-0.0217568	-0.0262666	0.0326559	-0.101723	-0.0577212	0.0535227	0.077837	0.0218617	-0.00637093	-0.0506931	-0.040447	-0.0615454	-0.00391448	-0.0893315	0.000279915	0.0111198	-0.0277352	-0.101658	-0.0787595	-0.0303763
STM474_RS07755	STM474_1569		pyridoxal phosphate-dependent aminotransferase	-0.0391337	0.108384	-0.0347764	-0.160186	0.0557933	-0.106158	0.0409082	0.0350017	-0.0368237	0.076303	-0.0108484	0.000359754	-0.131582	-0.0721242	0.0456467	0.00353443	0.0143732	0.04102	0.0595258	0.0408023	0.109864	-0.00219741	0.0459903	-0.0141846
STM474_RS07760	STM474_1570	glgX	glycogen debranching protein GlgX	-0.00976609	-0.0283375	-0.0578451	-0.0513763	-0.056201	-0.0842809	-0.0915587	-0.0601574	0.0950582	0.135195	0.140987	0.0389876	-0.124762	-0.0535657	-0.0376693	-0.109448	-0.00355469	-0.056049	-0.0301143	0.0256188	-0.0148682	-0.0705533	-0.0271198	-0.0664424
STM474_RS07765	STM474_1571	treY	malto-oligosyltrehalose synthase	-0.0834077	-0.00769706	-0.0255127	-0.0645935	-0.0533016	-0.104107	0.0507855	0.00496074	-0.0323115	0.0391399	-0.0568361	-0.0131916	0.0619403	0.0773	0.0946392	0.00077282	-0.00740809	-0.0303712	0.041969	0.0461848	-0.110444	-0.106962	-0.091665	-0.0409914
STM474_RS07770	STM474_1572	treZ	malto-oligosyltrehalose trehalohydrolase	-0.0166376	-0.0378821	-0.0415461	0.0560195	-0.072375	0.00940407	0.00192071	-0.0507808	0.044363	0.0507064	0.00105823	-0.102317	0.0210401	0.017231	-0.0666318	0.0341022	0.0318092	0.0292684	-0.0105667	0.0488881	-0.0852464	-0.0353167	-0.104815	0.0156165
STM474_RS07775	STM474_1573		OBAP family protein	-0.0795666	-0.0560977	0.0859425	-0.0795225	-0.0347985	-0.030532	0.00332276	0.14457	0.0407207	0.2632	0.168219	0.0453932	0.0643725	0.0031186	0.0720835	-0.19472	-0.129999	0.120765	-0.0461568	0.103635	-0.138177	-0.0540437	-0.178541	-0.0932232
STM474_RS07780	STM474_1574	hdeB	acid-activated periplasmic chaperone HdeB	0.202086	0.220079	-0.012675	0.118686	-0.078328	0.04793	0.052098	-0.0227388	0.126942	-0.0850116	0.175905	-0.0555037	0.130638	0.186771	0.0705744	-0.211971	-0.182488	-0.115941	0.0775674	0.110022	0.0486395	-0.336833	-0.057984	-0.315166
STM474_RS07785	STM474_1575		OsmC family protein	-0.0535358	-0.0181185	-0.0819405	-0.0523318	-0.0386007	-0.0816228	0.000144168	-0.153301	0.122728	-0.0122312	0.0556695	0.129797	0.0533625	0.018867	0.041837	-0.0736562	0.024652	-0.0735046	-0.0891647	0.112891	0.182169	0.0228973	0.108452	0.102648
STM474_RS07790	STM474_1576	bdm	biofilm-dependent modulation protein	0.162665	-0.0402383	0.103346	0.197358	0.0819534	0.133272	0.255212	0.504287	-0.0308427	-0.131503	-0.216368	-0.21645	-0.12363	0.0712035	0.223209	0.100771	0.242925	0.191363	0.202832	0.0109969	-0.250368	-0.104831	-0.219706	-0.0387383
STM474_RS07795	STM474_1577	sra	stationary-phase-induced ribosome-associated protein	-0.11641	-0.527091	0.338695	0.164644	-0.282937	-0.343932	0.112142	0.193588	-0.313804	-0.363834	-0.457346	-0.341243	0.422033	-0.0883181	0.298292	-0.114258	-0.553403	-0.289524	-0.361075	-0.520952	-0.129603	0.191941	0.261874	-0.210641
STM474_RS07800	STM474_1579		NAD-dependent malic enzyme	-0.0174714	-0.0930594	0.0255507	-0.0780069	-0.0223464	-0.155151	-0.0598953	-0.0345966	-0.228259	-0.147998	-0.0105489	-0.632935	-0.267614	-0.0782015	-0.136886	-0.0562478	-0.125359	-0.00711279	-0.104171	-0.0139011	-0.272436	0.0076493	-0.16762	0.168665
STM474_RS07805	STM474_1580	adhP	alcohol dehydrogenase AdhP	0.148635	0.163233	0.0726892	0.0334946	-0.225425	0.0489762	-0.212162	-0.048026	-0.100893	-0.108382	-0.0393834	-0.14035	-0.115559	0.0737838	0.0550426	0.191833	0.00519981	0.0344013	-0.00977465	0.025698	-0.0186903	0.0820631	-0.0332671	0.0315568
STM474_RS07810	STM474_1581	fdnI	formate dehydrogenase-N subunit gamma	-0.0944735	-0.0577911	-0.110323	-0.0466415	-0.0829557	-0.0524104	-0.0832064	-0.186602	0.0395087	0.111653	0.272149	0.0447498	0.0180087	-0.0368532	-0.0909688	-0.0927442	-0.058548	-0.0262969	-0.0205033	0.0333375	0.075202	0.0944057	0.0916153	-0.0417265
STM474_RS07815	STM474_1582	fdxH	formate dehydrogenase subunit beta	0.07944	0.0798678	0.129818	0.0761336	-0.0440977	0.0205102	-0.0174333	-0.0194704	0.0915818	0.127689	0.128217	0.0169677	0.0473144	0.0234579	0.106817	-0.0307277	0.014647	-0.0362372	-0.0818735	-0.037177	0.0796989	0.00830984	0.0853022	0.121983
STM474_RS07820	STM474_1583	fdnG	formate dehydrogenase-N subunit alpha	0.0142328	-0.0290462	0.023685	-0.0016331	-0.086535	0.0138559	0.0357616	0.0530447	0.0460773	0.0532596	0.0236545	0.0958253	-0.00548638	0.00366954	-0.0129884	-0.00409782	0.00676918	-0.122204	-0.0317485	0.000814533	-0.0125857	-0.0339054	-0.102423	-0.0743242
STM474_RS07830	STM474_1584	yddG	aromatic amino acid efflux DMT transporter YddG	0.0135554	0.0309662	0.0195773	-0.0456573	-0.143374	-0.0734396	-0.178451	-0.110301	-0.0886776	-0.704337	-0.140428	-0.088163	-0.03452	0.0211621	0.126973	0.0590761	0.0290964	0.0286543	0.00938343	0.0766537	0.0785354	0.10607	0.248739	0.177716
STM474_RS07835	STM474_1585	ompD	porin OmpD	-0.0345254	0.104487	0.17753	0.113626	-0.0882661	0.0719569	0.0290304	-0.0513608	-0.352841	7.055	0.577215	-0.0597816	0.0507589	0.298895	0.204795	0.103026	-0.147557	0.121079	0.0554036	0.0325039	0.246611	0.0489967	-0.00894325	-0.138583
STM474_RS07840	STM474_1586		GFA family protein	-0.0285982	0.0556788	0.0807973	0.0802621	-0.059381	0.163786	0.045356	-0.0222076	-0.113284	-0.260256	-0.109656	-0.772637	-0.23706	-0.387998	-0.311889	-0.176245	-0.0879175	0.00366665	-0.0359563	-0.112441	-0.141376	-0.167645	-0.185527	0.585091
STM474_RS07845	STM474_1587	smvA	methyl viologen efflux MFS transporter SmvA	-0.0921043	0.0545728	-0.024842	0.075788	-0.00786035	0.331166	-0.120557	-0.10744	0.175487	0.265881	0.110652	0.0913901	0.06325	-0.077885	-0.043402	0.230048	0.124772	0.0880395	0.0460272	0.201767	-0.028898	-0.0545574	-0.0167056	-0.115181
STM474_RS07850	STM474_1588		TetR family transcriptional regulator	0.0520761	0.141953	-0.234954	-0.0893713	-0.0133161	-0.273844	-0.203908	-0.283944	-0.37856	1.10277	0.50435	-0.116104	0.351589	0.173461	0.17896	0.200525	0.464825	0.432256	0.453457	1.21492	-0.592985	0.303982	-0.0654529	-0.169467
STM474_RS07855	STM474_1589		NarK family nitrate/nitrite MFS transporter	-0.00112125	-0.0469658	-0.10017	-0.0257274	0.0829585	0.0955113	0.119523	0.197258	0.144698	0.0408252	0.162999	0.00829854	0.0838656	0.00628618	0.0906031	0.0683872	0.0679018	0.173486	0.103773	0.0569283	-0.31979	-0.152096	-0.233467	-0.152553
STM474_RS07860	STM474_1590		nitrate reductase subunit alpha	-0.0307001	-0.0526735	-0.0517333	-0.0711031	0.0269778	0.00759902	0.0231344	0.0290105	-0.0380164	0.0671692	0.113041	0.0195646	0.0258354	0.0367793	-0.0144301	-0.0107797	-0.0539429	-0.0202227	0.0180477	0.0100378	0.140773	0.100646	0.117174	0.161457
STM474_RS07865	STM474_1591	narH	nitrate reductase subunit beta	-0.159478	-0.02243	0.0874149	-0.0125806	0.00995944	0.0629338	0.0655633	0.0439903	-0.0265314	-0.0900785	-0.0776438	-0.175432	-0.0528065	0.0118372	-0.0633639	0.0362777	-0.0517358	0.00619458	-0.0141551	0.00803828	-0.0238655	-0.0824176	-0.11239	-0.083809
[truncated: 2,935 more rows]

## Sheet: Ty2
locusId	locus ID2	common gene name	desc	NonSPI2	InSPI2	InSPI2 Mg	M9 glucose	Bile	Iron	NaCl	Heat	LB	cef	cipro	azithro	H2O2	NO	bleach	anaerobic	GMM	zinc	Nmedia	protamine	gentamycin	cotrimoxazole	rifampicin	polymyxin B
[truncated: 3,913 more rows]

[truncated: 2 more sheets: Para9150, D23580]
