# Supplementary material for: High-throughput fitness experiments reveal specific vulnerabilities of human-adapted Salmonella during stress and infection
Source: Nat Genet. 2024 Jun 3;56(6):1288–99. doi: 10.1038/s41588-024-01779-7 (PMC11176087; doi:10.1038/s41588-024-01779-7)
Supplement: Supplementary file 9 — Supplemental Data 5, List of genes in all clusters from the heatmaps in Supplementary Figs. 4–7, along with their moderated t-statistics in all conditions. Only genes with t > 4 are included. S. Typhimurium ST4/74 genes are on sheet 1, S. Typhi Ty2 genes are on sheet 2, S. Paratyphi A 9150 genes are on sheet 3, and S. Typhimurium D23580 genes are on sheet 4. [file 41588_2024_1779_MOESM9_ESM.xlsx]

## Sheet: ST474
gene	cluster	NonSPI2	InSPI2	InSPI2 Mg	M9 glucose	Bile	Iron	NaCl	Heat	LB	cef	cipro	azithro	H2O2	NO	bleach	anaerobic	GMM	zinc	Nmedia	protamine	gentamycin	cotrimoxazole	rifampicin	polymyxin B
barA	0	4.94593	3.85726	3.95061	5.31851	4.71082	1.01678	5.11301	13.8134	6.06877	-6.41586	3.24712	1.66729	3.27109	-0.0671754	4.61217	8.81189	5.04801	0.983994	5.84633	0.373407	-2.9693	-3.74719	6.96849	-5.47262
diaA	0	3.63252	5.16206	4.96085	2.87179	-0.565865	1.82099	1.18627	2.6252	3.03066	1.80919	-12.9811	3.94724	7.34255	4.51165	6.07626	4.30767	4.75923	3.00555	7.80506	2.2617	2.2079	7.21275	4.39348	-6.06162
envZ	0	3.23519	5.69285	7.26958	3.25402	-1.26252	2.87622	3.35094	8.97186	5.05331	-9.60841	-7.90451	6.84185	7.23001	2.89218	4.83745	3.17075	2.01338	-2.62769	3.58157	1.7206	4.97199	1.80584	2.56855	-10.1982
feoB	0	1.17193	2.25747	1.91167	-0.209367	3.33616	3.04022	3.49229	9.45121	3.04807	2.85091	4.84428	6.28009	3.8145	0.268461	-0.268062	2.21959	-9.1114	2.52186	3.78505	1.80697	8.73345	-2.58167	8.05952	-4.89708
flhC	0	2.79637	2.71028	1.95868	1.44005	1.21842	3.93456	1.20003	4.63226	3.06236	1.32792	5.38782	3.82814	3.70882	5.27237	3.07952	7.48801	3.75124	2.55481	3.52423	4.0646	4.71772	-2.19088	1.89703	-5.3286
flhD	0	5.09639	2.79985	3.29522	2.86622	1.85325	3.49617	1.10381	3.96407	2.66646	2.53276	5.02243	1.58316	3.32923	6.14637	2.1867	8.75057	3.5378	2.89737	6.01807	4.67919	7.23387	-2.63851	3.22919	-5.62718
hilD	0	2.81968	3.99583	3.46701	2.9687	2.55052	4.20456	2.41992	11.0194	5.45956	-4.12555	3.28229	5.59055	4.08379	2.93108	2.72439	7.57	4.75934	4.0084	8.09495	2.73603	8.14579	-7.99685	8.70862	-14.7656
mzrA	0	3.50486	4.11691	4.35672	3.40522	-0.543015	0.712131	0.867582	3.21249	4.97157	-5.88352	-5.14478	6.85411	2.84013	2.13386	3.02061	2.18779	1.09535	0.956003	1.3964	1.89185	3.56692	0.479483	2.47138	-5.02093
ompR	0	2.61229	3.8784	5.2594	2.35962	-0.588071	3.55281	2.6193	7.32429	4.28122	-7.67567	-3.76548	7.80971	5.84976	2.14495	4.46066	1.57692	2.3275	-2.79419	3.98917	1.70587	4.38975	-1.1386	2.30006	-6.85478
sspA	0	1.00271	-1.14686	0.499496	1.59002	0.971897	6.73239	1.25143	17.2068	3.01119	-2.29207	2.09614	10.2198	0.910579	-4.73623	1.97824	8.92291	2.26874	-0.127928	2.8619	1.9635	-8.77237	0.279245	4.42028	-9.60346
STM474_RS09785	0	5.59925	4.84448	4.94209	3.81185	3.70011	6.36941	2.37118	8.93454	5.1206	0.706218	7.07991	3.86165	3.29951	7.63668	3.82788	10.1138	3.51187	2.83276	6.84299	4.1598	5.51473	-2.97309	3.34103	-5.28891
STM474_RS15420	0	0.768593	1.47496	1.50699	1.28636	1.9178	0.0147483	1.38265	2.2057	3.07056	-5.07762	-2.1897	3.12556	1.38503	1.55312	2.432	1.34772	1.00271	0.81752	0.935985	0.735889	2.48216	-0.450941	0.131939	-4.33979
STM474_RS15755	0	2.30676	2.36791	2.29111	2.3122	1.32472	0.772198	1.26671	2.1511	2.58549	-8.0002	-3.78731	3.98207	2.89002	1.43241	2.1393	2.02352	1.38166	0.198472	1.54779	0.899728	3.25301	0.772042	2.76495	-3.3833
STM474_RS16675	0	2.8083	3.14519	3.5603	3.13746	1.54897	2.42714	2.73893	4.49691	3.88623	-6.92126	-1.26845	13.002	5.19563	3.29869	4.34324	2.42283	2.01872	4.03245	2.51037	-9.84169	8.17555	6.49384	6.1849	-0.425541
uvrY	0	4.1228	3.44829	3.64754	4.90297	2.14402	-0.178087	2.43672	8.9526	4.5803	-0.661777	2.51451	1.61096	1.31274	-0.764483	3.21067	4.14559	3.16828	-1.16971	3.40198	-0.702381	-0.456381	-1.03347	6.22175	-7.15991
arnF	1	1.01046	-11.3996	-8.89986	0.64942	1.28802	1.43209	0.616781	-0.206812	0.675044	-7.60191	4.26972	5.55882	-9.68261	-10.1971	-8.20849	0.342894	-0.501473	-9.93115	1.13264	-0.188379	-1.56059	-2.27068	1.95017	-10.9533
bcsZ	1	-4.63581	-7.52633	-5.79624	-3.61818	-4.35223	-4.53305	-4.15359	-2.94601	-4.96904	-5.45974	-3.49859	-8.6115	-6.41553	-11.8104	-7.16754	-2.73833	-5.57561	-4.69515	-4.26741	-6.01449	-3.00503	-0.162897	-5.63599	-1.51216
corC	1	-6.77454	-7.87249	-7.63322	-5.31359	0.569821	1.48344	-0.458366	0.492128	-5.34684	-3.75691	-6.98616	-9.48126	-3.67804	-6.68777	-8.64954	-0.166179	-0.476531	-1.72443	-0.195187	0.735585	-0.711498	-0.346032	-1.31822	-1.42798
dsbA	1	-5.34417	-11.0952	-10.0423	-1.87695	-3.81859	-2.25472	-3.05477	-3.69604	-3.84225	-4.81827	-4.61043	-5.61863	-8.94818	-8.17682	-10.9599	-2.86156	-0.517047	-10.9351	-1.45364	0.936057	-3.73915	0.369289	-6.64128	-1.39142
dsbB	1	-6.26169	-7.89419	-7.38325	-1.40603	-0.450334	-0.708416	-0.0941058	-2.97322	1.00278	-0.810089	-0.887659	-5.04607	-6.44512	-6.63405	-7.08246	-1.68269	-1.59754	-10.8959	-3.04092	-3.03293	-0.842331	0.812101	-2.4308	5.48079
gltB	1	-4.61218	-16.801	-12.958	-2.1195	0.0292966	-0.130249	0.277348	0.341246	-0.0134365	-0.0404246	0.389536	0.219163	-18.3587	-12.3442	-17.3648	-0.320942	-0.700049	0.366743	-0.778989	-0.531384	-0.351812	-0.213896	-0.55997	0.571555
gltD	1	-5.33079	-13.3223	-10.7077	-2.52995	0.983012	0.218195	0.20667	-0.585401	-0.171705	0.121289	-0.566951	-0.549348	-13.4071	-9.07785	-14.3415	-0.528186	-0.904187	0.799716	-0.577331	-0.0650219	0.875691	0.978759	0.630338	0.508929
pfkA	1	-10.7122	-11.1243	-7.83335	-6.14139	-1.92919	-1.70037	-1.89057	-2.68551	-7.12344	-0.0218288	-3.71119	-10.3964	-12.5974	-11.6447	-10.2866	-7.20451	-12.8321	-0.752545	-1.78406	-7.64015	-5.53023	-4.77108	-4.51466	-2.21821
phoP	1	-6.15935	-7.42772	-9.12142	-6.23022	-3.48762	-0.605699	0.266349	-0.950707	-8.33563	-8.11931	-7.14767	-9.87607	-3.57352	-7.98631	-6.20665	-2.58704	-2.03415	-0.394331	-0.440898	-9.35449	-5.2642	-6.60021	-5.75382	-5.33226
prc	1	-1.06068	-9.81581	-7.39029	-0.74057	-3.83322	-2.4676	1.48012	1.04309	-0.9617	-10.2511	-5.8487	-14.1547	-10.7507	-10.5917	-12.7423	0.466743	-4.68568	-4.72521	-1.18968	-3.18045	-2.71572	-7.75933	-3.94257	2.92077
phoQ	2	-8.89103	-10.2749	-11.2873	-11.5533	-5.15764	-2.09828	-1.84208	-0.841422	-15.0153	-14.1178	-15.9915	-19.7858	-7.93727	-10.6894	-13.2832	-3.36742	-3.55353	-2.3616	-0.295286	-18.5896	-8.82982	-18.2466	-12.3464	-11.6948
STM474_RS02420	2	-1.52956	-1.22031	-0.3753	-2.1994	-23.8124	-9.00647	-1.11029	-1.41864	-1.68979	-9.15259	-18.9868	-22.5705	-1.66766	-2.95297	-0.351752	-0.995744	-0.494809	-2.02717	-0.868893	-0.98276	-13.1245	-15.8161	-15.7102	-0.0113414
mgtA	3	-1.12835	-0.603901	-0.583642	-0.672914	-0.294505	-1.07582	-0.000136919	-0.196504	-6.71387	0.582082	-4.34683	0.254371	0.378257	-0.853169	-1.39049	0.362088	-0.153527	-1.1983	0.23154	0.373748	-0.178048	-13.7333	-7.69469	-5.61282
arnA	3	-1.23571	-0.443543	-0.311478	-1.19936	-0.656375	-0.921585	0.232074	-0.796292	-0.440848	-0.413709	-3.03289	-1.99591	0.001522	-2.73048	0.205095	-0.486692	-0.140785	-1.42788	-0.0935704	-0.443173	-1.43185	-2.52868	-1.08052	-20.1428
arnB	3	0.0125058	-0.669622	-0.112385	-0.4411	-0.235921	-0.253097	-0.649636	0.568621	1.30233	1.02693	-0.330662	-0.581803	-1.02687	-2.11815	-0.59263	1.63701	0.627103	0.95831	0.99512	0.430458	-0.413351	-0.636394	-0.401695	-12.3129
arnC	3	0.577684	0.101112	0.342509	-0.158684	-0.770086	-0.0484461	0.0428822	-0.12086	0.806125	0.88604	-0.177721	-1.45573	-0.153428	-2.12313	-0.914894	0.152497	0.368308	-0.840361	0.680153	1.0709	0.00598423	-0.439016	0.179877	-11.7123
arnT	3	-0.513766	-0.108913	0.571885	-0.320616	-0.699465	-0.222067	-0.00251288	0.580249	0.330058	-3.39613	-0.668499	0.523097	-2.60072	-8.34853	-2.02755	0.676557	-0.4207	0.46174	0.471719	0.535583	0.307208	-0.873945	0.676255	-14.6947
brxC	3	1.19601	1.4891	1.14506	0.870126	0.810983	0.445182	0.320843	0.674976	0.55492	-0.625073	0.80969	-0.22733	0.914998	0.97255	0.873154	0.634045	1.22923	1.68718	2.69725	2.27293	0.775766	-5.23152	-0.665101	-1.34921
cpoB	3	-0.212284	-0.313952	-0.849945	-0.206218	-0.4243	-1.36168	-0.472635	0.119308	0.852276	-5.21022	-0.14285	0.2324	-0.745367	-3.2826	0.430432	1.0135	-1.04297	-0.207814	-0.457816	-0.216788	-1.27353	0.431352	-2.44817	-2.18927
degP	3	0.0504434	0.468607	0.157107	0.306598	0.308429	-0.130655	0.34019	1.03919	0.519486	-0.837984	0.391986	0.310825	0.155417	0.87346	0.545091	-0.54276	-0.258677	-2.29096	0.40731	0.0196185	-1.74897	1.27891	0.593363	-7.22831
dusA	3	-0.0268565	0.00302107	0.153881	0.378783	-0.135529	0.668863	-0.563761	1.42928	1.04129	-0.875641	4.14973	2.4613	-1.20243	0.376045	-2.30339	-0.221509	0.694469	0.340675	0.377262	-0.00072064	2.79454	-2.65139	0.0483535	-2.49654
eptA	3	0.403492	0.363781	-0.824197	-0.135228	1.02996	0.0810356	0.431378	0.739772	0.955658	-0.981156	1.90947	1.09381	1.42115	1.88115	1.22285	1.01323	0.618434	1.92519	1.09027	0.661544	2.32712	0.247981	1.17777	-7.88455
greA	3	-0.908942	-1.08016	-0.712309	0.354215	-1.62649	-0.549792	-0.790511	0.54881	2.47746	3.21031	3.09709	4.09795	0.98665	-1.96149	-0.545593	2.81022	0.974678	1.8876	2.03229	1.10923	-1.60674	-2.29031	-2.72716	-6.42545
helD	3	-0.548671	-0.106209	-0.385435	-0.0660119	-0.28615	-0.0099078	-0.383026	0.268971	-0.332643	0.378792	-3.91692	-0.112794	-0.720501	0.544701	0.201601	-0.246688	-0.377507	0.0829947	0.11319	-0.584868	-0.767001	-4.80016	-1.24504	-2.33709
invA	3	0.302379	0.878633	0.543324	0.285822	0.909799	1.08892	0.602764	0.851567	-0.606413	-0.534412	-0.482638	-0.809119	-0.354007	-0.575027	-0.162469	0.320224	-0.249478	-0.0678228	-0.664341	-0.570237	-1.95442	-9.93127	-1.78674	-7.37596
invE	3	-0.318354	-0.287479	-0.444465	-1.36419	-0.28626	-0.955295	-0.516716	0.7312	-0.153455	-0.249311	0.106022	-0.123175	0.607926	0.00792753	-0.0222172	0.646618	-0.173452	-1.05938	-0.520057	-0.132635	-2.61521	-5.83748	-2.19285	-6.18346
invF	3	0.520798	0.985732	-0.396589	-0.392484	-0.363521	-0.793078	-0.451508	0.9024	-0.792789	3.18718	-1.4606	-0.26192	0.192618	0.304172	-0.319849	0.251959	0.153231	-0.205736	0.655707	-0.0659782	-1.29381	-4.66773	-0.960066	-2.98848
invG	3	-0.600044	-0.263331	0.16497	-0.336009	-0.113319	-0.685747	-0.0838546	-0.0410793	-0.470062	0.441568	-0.485035	-0.110953	0.173294	0.0109355	0.563834	0.509297	-0.184993	0.317333	0.243305	-0.0978554	-2.15002	-11.7209	-1.06542	-8.07718
invH	3	-0.976326	-1.24984	-0.886131	-2.0826	-0.223487	-0.0157693	-0.262847	-2.1565	-0.369476	-1.95533	-0.535476	-0.788867	-0.322902	-0.798665	-1.21213	0.172761	0.431791	1.66199	-0.142405	0.105047	-1.28343	-3.86409	-1.01668	-5.49278
lpxO	3	-0.718136	-0.257128	0.163142	-0.0590851	0.0879994	-0.395619	-0.0692862	0.750946	-1.22775	-1.24697	-1.52025	-0.0110393	-0.378763	-1.05575	-0.314679	0.226804	0.75236	1.40895	0.323536	0.346815	-0.00169207	-0.6073	-0.510802	-4.10608
nudB	3	-0.512477	-0.252183	-0.248744	-1.77482	-0.878071	-0.203904	0.376974	-0.323047	-0.17233	-0.00632071	-0.943236	-0.942878	-1.39011	-0.601296	-0.187766	0.126486	0.179827	0.436509	-1.12112	-0.429066	0.391607	-4.96079	-0.211374	-0.359456
pglX	3	1.57364	0.0568732	0.264972	0.314031	-0.112261	0.00311287	-0.0418043	-0.0118474	0.146572	-1.5317	1.09341	-0.3968	0.142062	0.724805	0.578351	0.347036	1.14662	1.67526	1.35563	1.38802	0.79327	-4.41722	0.00938885	-0.920448
pglZ	3	0.522446	0.907201	0.663321	0.157203	0.845908	-1.42087	0.22349	-0.0129498	-0.0554707	-0.812555	-2.53782	-2.77247	1.72995	0.853886	1.21559	1.29296	1.9788	-0.59137	2.27723	2.81769	0.0283888	-7.92605	-0.969139	-1.62407
pmrA	3	-0.0747708	-4.877	-5.81163	0.176544	1.81318	1.04941	0.310754	0.411656	0.558382	-2.18058	2.30525	1.61552	2.25141	-3.20736	1.85049	-0.342072	0.365876	0.446681	0.730088	0.898504	1.9002	1.24103	0.912631	-12.8833
pmrB	3	-0.273677	-5.99986	-7.19204	-0.238193	1.17485	0.367925	0.880891	-0.152128	-0.182908	-2.28428	1.43065	0.308225	1.20234	-3.22819	-0.632053	-0.144002	-0.316594	0.542143	0.0520997	0.735472	2.43233	0.419045	1.03906	-12.9623
pmrD	3	-0.0128458	0.211918	-0.627616	-0.903495	-0.246534	-0.294867	0.641165	-1.60215	0.293914	-1.07934	1.7889	0.764591	0.678447	1.78411	0.249982	0.373193	0.305312	1.77335	0.270363	1.8098	2.66947	0.533116	1.60402	-7.11221
proX	3	-1.08907	-0.631948	-1.02584	-0.138777	-1.80093	-0.715173	-3.26403	-0.722403	-2.12107	0.600426	-0.000371156	-0.644048	0.243877	0.224263	-0.0393565	-0.896505	-0.593146	0.173581	-0.460539	0.401362	-1.1773	-4.3406	-0.466445	-0.0954253
rapA	3	1.20088	0.96201	0.476486	1.36642	-1.01973	0.904186	-0.689807	3.40298	1.5398	1.86489	4.10506	2.53645	-0.0805831	1.69494	-0.271694	0.583587	-1.18528	2.65186	2.75027	3.22416	7.25469	-4.9297	-5.1472	-7.19329
rpoZ	3	1.57999	1.81073	1.53893	1.03563	-0.297597	0.397365	0.0182473	0.666757	2.87245	-0.575914	-0.924542	1.41967	-1.3061	-0.785393	-1.47773	2.14249	-0.687442	0.328373	0.984294	0.841438	-3.26269	-2.69422	-0.902229	-5.47952
rseB	3	-0.0763141	-0.210919	-0.656764	0.470088	-0.785632	-0.23906	-0.677857	-0.885683	0.768048	2.44143	1.842	5.73545	-0.407291	1.46442	0.551208	1.22334	1.14158	-0.785471	0.799003	0.115417	-0.806548	0.852641	-0.531513	-3.17779
spaK	3	1.02271	0.0925135	0.581415	-0.609213	0.66532	1.15404	1.05417	0.056462	0.72697	1.08071	0.0828276	0.814811	0.758122	-0.0435608	-0.206129	0.518033	1.30688	-0.4169	1.30359	0.0671403	-0.558251	-4.83254	-0.649795	-2.38734
STM474_RS02275	3	0.831072	-0.406696	-0.389245	0.714386	0.278686	0.470407	0.768525	-0.165194	0.60841	-3.91628	1.25875	0.520514	0.624425	-2.87246	0.229439	0.836021	-0.791154	0.879391	0.501748	0.879951	-0.668851	-1.05741	-1.4738	-4.55643
STM474_RS16555	3	-1.39045	-1.47483	-0.412936	-1.33892	-0.978897	-0.631917	-0.426749	-0.594424	-1.20354	0.663583	-1.89614	-0.506586	-0.842832	-1.23928	-0.131381	-0.741208	-0.0596054	-0.448308	-0.778728	-0.814515	1.37864	-6.54666	-0.38318	1.49154
STM474_RS23065	3	-0.0105666	0.279623	0.305422	0.13257	-0.20187	-1.21774	-0.65959	-0.9583	-0.0236458	-0.0900078	-1.97473	-0.433132	0.701499	-0.260627	0.301197	0.0100154	0.679952	-0.472659	1.3665	2.34153	-0.512579	-4.07798	-1.33365	-1.33237
tdk	3	0.684958	0.521702	0.578719	1.11495	0.574784	0.0987642	0.778008	-0.173095	-0.10908	-0.243797	-1.80336	-0.419073	0.954776	-0.156401	1.00596	1.55437	0.739503	1.16109	2.10873	0.201188	0.0594233	-7.107	1.11832	1.02478
thiI	3	-2.46285	0.91642	1.38305	-0.420906	-0.893402	0.201905	-2.23622	2.75642	-0.0845555	-1.80842	2.11957	0.0847923	1.71059	1.10048	1.24144	0.296311	-0.0362935	-0.115671	1.11086	-0.744345	2.58318	0.529396	-2.79484	-5.09992
ugd	3	0.316086	1.71145	0.79629	-0.00869681	-0.510792	-0.559175	0.0760628	-0.344072	0.0854127	-1.35338	-0.462792	-0.601352	1.36272	0.339955	0.642362	-0.703352	0.164231	-1.09926	0.529682	0.486313	0.339704	-0.0396769	-0.537088	-10.5019
yraP	3	0.0456115	0.531621	0.631274	0.460802	-4.27865	-1.54983	0.461278	-0.147066	-0.00836724	-1.94052	-1.34013	0.155891	1.15421	-0.629738	0.969147	-0.717603	0.617705	1.12799	0.0440033	-0.349958	0.829829	0.407088	-0.446646	-4.32006
aceE	4	-9.73615	-1.45208	-1.43427	-6.29148	-6.6381	-9.15393	-6.56256	-5.74876	-7.37044	0.708229	-0.362686	-9.65547	-0.625437	-4.4131	-2.32034	-1.47839	-1.61944	-6.11743	-10.2809	-7.17398	-0.934467	3.02652	-3.05935	-1.25682
ackA	4	-4.84233	-1.12703	-1.93608	-2.76773	-6.72982	-6.89028	-7.07133	-3.15379	-5.42344	3.95283	-2.25058	-8.84203	-0.921957	-3.16289	-1.4984	-6.33151	-9.15015	-3.45128	-6.61838	-7.31229	-3.6621	-0.95478	-2.57719	-2.86392
arcB	4	1.66565	1.77992	2.46548	1.61801	-5.91534	-7.05197	-3.78741	-8.53325	-5.32247	12.9127	-2.82821	-7.05654	4.21379	3.60879	4.87859	-8.54317	-7.69034	-5.41146	-1.1574	-1.57547	-3.89547	8.61417	-3.66051	-6.26436
crp	4	-5.29525	-0.0923885	0.883019	-0.660153	-8.81221	-9.07867	-8.14464	-8.18149	-7.32995	4.61535	-4.61488	-5.06284	3.50343	-1.81323	2.0454	-8.03296	-9.60384	-9.10903	-7.4135	-4.18316	-2.75696	1.93925	-0.0493541	-1.30862
cyaA	4	-5.43128	-2.7117	-0.697342	-2.84764	-11.1555	-8.75819	-9.71224	-10.7304	-10.973	9.40745	-6.70508	-7.67923	1.549	-2.39931	0.342854	-11.1899	-10.622	-10.4084	-8.25499	-3.31925	-5.00215	0.162497	-3.52836	-1.22204
galU	4	-4.36274	-7.46251	-5.62371	-4.42906	-5.39643	-1.56041	-3.6001	-2.99862	-1.08654	11.0694	-1.63561	-6.38952	-6.02067	-5.98361	-5.75313	-2.80816	-4.73556	-7.3315	-3.09409	-6.17352	-4.56248	-0.291069	-2.9262	-3.5759
glpD	4	-0.609759	-0.791202	-0.124719	-1.12951	-9.72795	-7.39248	-5.88458	-3.96697	-6.28016	2.57861	-0.702429	-9.0197	-1.79559	-3.69143	-2.51821	-1.79183	-3.4244	-4.30713	-3.74057	-1.39713	-5.32996	1.56891	-5.89203	-4.77673
gmhB	4	-4.09188	-2.51152	-1.93982	-3.23625	-8.11003	-4.14004	-3.67484	-3.00878	-3.44722	20.4329	3.51209	-7.18504	-2.77553	-2.81453	-1.00474	-3.84996	-7.24191	-4.82535	-4.11541	-8.68298	-3.63505	9.317	-2.43318	-0.614371
iolR	4	-2.17226	0.0617103	1.30595	-0.0595592	-4.17347	-6.69974	-3.72146	-4.1576	-1.70189	5.85346	1.86018	0.0633455	0.030658	0.808037	-1.31541	-7.9558	-7.90482	-8.26355	-2.7963	0.109038	-1.66658	1.09527	1.99377	-6.17174
lepA	4	-5.74224	-3.25968	-3.02466	-3.59615	-6.28273	-6.47894	-7.46229	-5.38795	-6.01151	-2.38595	-1.6798	-8.31271	-4.42223	-2.19221	-3.87715	-3.5661	-2.30697	-5.40234	-5.00874	-4.41619	-6.74763	-0.498635	-2.90934	-2.8989
pta	4	-3.86282	-0.47428	-0.226411	-2.27167	-4.48384	-7.16484	-3.26443	-4.54948	-4.29953	2.67065	-2.51547	-6.79012	-0.206081	-3.22849	0.0701379	-4.5897	-9.00555	-4.5309	-6.29175	-6.00378	-1.18692	0.469884	-0.7612	-1.40702
rfaQ	4	-2.19301	-0.940454	-0.848369	-0.982401	-4.34881	-4.9897	-1.63042	-1.63892	-0.127958	4.90042	-2.35018	-11.2255	0.295571	-0.358941	-0.128893	-1.47532	-3.83631	-4.93223	-1.13072	-3.53461	-4.67043	3.41322	-12.4247	-6.52272
sapF	4	-3.44569	-0.992659	-1.04335	-4.66099	-6.28957	-5.89	-5.32875	-7.18058	-4.94151	6.97367	0.529037	-10.329	-0.32727	0.0363087	-1.06182	-2.41664	-0.483814	-2.64399	-6.58116	-5.30195	-6.13096	10.2123	-1.88928	2.24089
sixA	4	-6.45868	-5.88519	-3.76867	-2.52559	-2.81093	-3.57811	-3.15184	-3.98495	-2.25964	5.52884	0.38158	-5.94226	-4.05615	-5.13563	-6.15171	-2.44679	-2.341	-4.27167	-7.08505	-3.92208	-5.27145	1.00448	-1.26841	2.27366
STM474_RS00830	4	0.799747	-0.330178	-0.313274	0.0221217	-6.97976	-6.06108	-5.65183	-2.64635	-7.38806	9.52907	0.945073	-5.41189	-1.05208	-0.831644	-1.58943	-4.29015	-5.1069	-2.07394	-6.65078	-9.23566	-7.07696	-2.88502	-3.22892	-2.78533
STM474_RS08670	4	-1.36034	-0.421786	-0.0206452	1.26864	-2.21366	-2.39545	-4.4064	-1.73663	-3.34208	7.5214	-2.16844	-7.95886	-0.138467	-2.59741	-2.36887	-0.652412	-0.91051	-8.38968	-1.77965	-6.77612	-7.64486	13.7359	-4.66155	-7.96664
tolA	4	-6.16031	-5.29757	-4.21389	-3.23417	-4.42513	0.32458	-4.11391	-3.28478	-1.67709	3.60079	0.978687	-4.28543	-3.70963	-4.89168	-5.70939	-2.443	-2.63497	-3.80853	-5.53866	-4.35394	-3.13903	8.64397	-3.37195	-3.333
tolQ	4	-4.78918	-4.21501	-3.78507	-3.66137	-4.75737	-1.32688	-3.78637	-2.7619	-1.60676	3.92338	0.747877	-2.52633	-3.20472	-2.23532	-4.17485	-2.08636	-3.0771	-3.48713	-4.53081	-3.69467	-1.6187	5.28218	-3.16607	-3.11072
trkA	4	-5.60283	-1.40894	-1.51875	-6.45203	-8.6938	-9.12933	-5.34445	-9.87024	-4.71365	10.2985	1.3716	-8.31328	-0.809811	1.87308	-0.521126	-5.13285	-2.11891	-2.20855	-6.80809	-8.09328	-7.01042	12.909	-3.50258	2.40654
trkH	4	-4.78991	-0.352547	-1.13723	-5.54433	-7.45868	-8.57652	-4.76107	-9.50423	-5.34456	10.4896	1.25773	-9.4777	-0.374668	0.709206	-1.55171	-1.23342	-0.608255	-2.26165	-7.36079	-7.39348	-8.69682	16.0899	-2.58575	2.72233
trxB	4	-2.33901	-3.09312	-2.48784	-1.20081	-5.07608	-5.43252	-3.80416	-3.69409	-1.8699	11.345	0.922692	-0.468331	-2.1596	-2.0068	-6.78875	-3.39173	-4.54537	-1.53151	-3.87868	-1.49677	-3.30945	4.78275	-7.64677	-1.72841
degS	5	-7.63328	-6.22113	-8.14058	-6.11751	-4.96409	-9.2675	-0.524485	-6.01575	-1.71358	-12.868	-0.48414	-3.28673	-1.14743	-6.94309	-1.04291	-5.43884	-3.2925	-10.7818	-2.30648	-0.864614	-4.69617	-4.20225	-2.85033	-11.7843
mrcB	5	-3.98615	-1.85664	-2.4602	-2.91719	-4.56264	-0.644191	-4.83377	-2.44189	-4.16534	-15.8351	-12.0721	-1.34767	-4.00907	-14.3424	-2.8578	-10.0842	-14.8745	-5.99666	-1.30465	-6.6516	-2.8145	-11.3756	-1.15086	-8.18233
pnp	5	-8.73839	-8.94943	-7.18272	-7.83314	-10.3529	-5.02837	-7.02064	-3.61579	-7.16382	-8.00573	-12.9187	-11.6304	-6.51681	-6.16234	-8.30158	-7.87008	-12.2519	-1.90584	-8.49458	-6.62375	-2.94251	-4.95156	-5.43656	-7.13922
ptsI	5	-13.6912	-7.37149	-5.57795	-10.7428	-8.55573	-12.5823	-8.97309	-7.94762	-10.5127	2.66752	-6.56474	-9.69545	-8.5842	-9.48045	-7.87638	-10.8545	-12.7429	-11.7472	-10.5687	-11.3362	-3.92618	0.127668	-4.37431	-0.252901
recG	5	-4.7707	-3.56402	-3.0136	-4.52513	-7.43137	-7.05627	-7.57144	-4.17323	-7.66194	-15.0275	-18.5619	-4.74909	-15.8153	-11.6626	-5.49174	-3.24241	-3.68783	-6.95197	-4.86377	-5.77172	-6.86304	-10.4448	-6.29914	-5.72035
rnr	5	-8.87584	-7.24081	-6.79205	-9.34375	-10.4469	-8.40361	-10.7518	-7.09046	-13.9452	-8.55726	-9.03439	-11.5807	-6.1452	-4.68302	-5.74613	-11.6327	-9.28106	-11.2343	-5.70627	-5.8015	-9.65709	-8.6149	-4.32752	-9.28576
rpoE	5	-9.50557	-10.746	-8.32168	-8.39295	-6.16806	-8.97372	-0.560633	-8.57489	-3.22347	-7.6995	-1.49637	-3.07731	-0.930439	-11.5886	-1.6774	-4.25226	-3.13067	-11.0213	-3.06752	-1.84485	-6.60636	-4.62732	-4.46413	-4.06783
STM474_RS23915	5	-10.5329	-8.78239	-6.66685	-11.0939	-7.90778	-7.86386	-7.58863	-7.74543	-6.59059	-3.49468	-5.44748	-5.20914	-8.86994	-6.11157	-8.57223	-5.96413	-3.68678	-6.74799	-6.18855	-5.53553	-4.01202	-5.71515	-4.29013	-3.09945
STM474_RS23920	5	-12.2933	-9.0649	-7.13403	-11.082	-8.99503	-9.95041	-8.75176	-7.819	-8.86895	-4.6007	-7.33697	-7.73327	-11.4364	-6.82226	-10.7333	-5.85891	-4.60655	-7.99332	-7.25541	-4.90791	-3.8584	-3.49422	-3.29118	-2.92126
uvrD	5	-5.37153	-4.14586	-3.30108	-4.73724	-11.7451	-8.03232	-7.33038	-4.35077	-6.81282	-7.52199	-12.7107	-3.39055	-7.35879	-6.24936	-3.63649	-3.95581	-3.74158	-10.9241	-5.49562	-3.36313	-8.74886	-9.83625	-3.62718	-6.05949
xseA	5	-5.42385	-7.80613	-5.56938	-4.97451	-14.5831	-7.7949	-7.67825	-7.62018	-1.77474	-4.75586	-12.6046	-3.32462	-6.19057	-5.47255	-2.15623	-15.6404	-14.7634	-10.8014	-7.89502	-3.29624	-5.46239	-4.37007	-3.35519	-1.5261
galE	6	-1.10631	-2.39712	-3.13835	2.0774	-3.67485	-1.96322	-1.27308	-0.882599	2.20071	25.3462	6.02221	-16.3187	-9.43826	-12.7349	0.302887	-1.03508	-1.43958	-0.913198	0.312107	-16.4186	-7.98656	15.3357	-3.83022	-13.4826
pgm	6	-9.33982	-9.7144	-6.87631	-8.0021	-8.06128	-2.53955	-0.0020217	-2.07101	-2.60362	35.3057	-8.69793	-12.7803	-12.2926	-11.2284	-12.5395	-4.30814	-9.13228	-3.14107	-5.9415	-13.8848	-11.0861	16.3346	-1.55315	-11.0479
rfaH	6	-0.308149	-8.1023	-6.99306	2.09522	-4.72862	-4.22595	-0.517349	-2.00965	0.509779	17.961	5.20274	-11.0541	-9.84997	-10.668	-7.60151	0.116287	-3.34322	-4.40774	0.380961	-14.6544	-3.23413	5.78658	-1.89061	-9.28793
STM474_RS19175	6	-4.64891	-8.70935	-6.10423	-2.10511	-5.58797	-3.0381	-1.06921	-2.57687	-1.40563	17.8776	2.24043	-10.4412	-7.05831	-6.88294	-8.32322	-1.47777	-5.87396	-4.63007	-1.74502	-8.7177	-6.23618	1.84892	-6.36388	-5.31155
waaO	6	-2.09634	-8.10342	-6.85794	0.148346	-1.24411	-1.97761	-2.1563	-3.18542	-0.00134483	11.2588	1.85954	-8.35595	-5.77908	-4.29189	-4.55149	0.314372	-1.81286	-2.47956	1.32672	-7.60103	-2.1114	-1.94861	-4.20843	-6.43771
trpS2	7	2.63696	2.48717	2.17632	1.74885	0.687463	1.23726	0.532942	3.41907	2.13437	-1.31553	1.0075	1.87221	2.144	1.49126	1.83799	2.4384	1.30825	0.742163	3.38084	1.67309	3.92767	-0.548613	4.00503	-3.25326
crl	7	4.6407	2.0863	2.84097	2.29037	0.845201	2.16126	1.00624	3.88907	2.5351	-3.57837	0.505484	1.06605	1.10788	1.41674	4.34777	0.79325	1.38134	0.300231	3.68225	1.9807	0.658783	0.566422	1.13329	0.652497
feoC	7	-0.206893	0.322708	1.24049	-1.02468	1.54607	2.67764	2.33721	4.08724	0.440434	0.707187	1.71924	1.10582	0.176177	0.487548	0.5179	1.97552	0.260251	0.707785	1.15492	0.515029	2.91373	-0.76119	2.07037	-2.79353
flgB	7	4.20047	1.94368	1.79208	1.83503	2.3583	4.87695	2.98548	3.90864	2.05483	0.04239	2.12986	1.8557	0.804461	3.4321	2.50915	5.40887	2.64633	2.14145	3.35985	3.79115	0.0159259	0.691944	-0.124739	0.215501
flgC	7	1.83244	1.57047	0.816406	0.978313	2.31447	5.86569	2.87457	5.41992	2.22817	1.02551	3.18702	3.57907	0.470798	3.55387	1.78153	6.1018	3.28608	2.00411	3.34988	3.48445	-0.0389904	0.310494	0.00979251	-2.24406
flgD	7	4.60518	3.3718	1.85104	1.76067	1.16353	2.43912	0.963016	2.08766	1.72123	0.524719	1.66483	1.1166	1.80964	4.27064	3.3777	6.80496	3.54295	1.7819	3.91207	3.40199	0.8415	-0.491992	0.911054	-0.91442
flgE	7	3.59148	2.25523	1.05276	2.24235	2.67444	4.84863	2.91405	3.53944	2.72907	1.21839	2.50992	2.35647	1.47938	4.27017	2.61586	8.19507	3.0123	3.08572	4.11971	3.86063	0.289952	0.0283504	-0.380499	-0.272614
flgH	7	4.28344	3.43731	2.33105	3.13748	2.47036	5.56943	3.59381	4.24703	2.21537	0.175428	3.04092	2.26361	1.6385	5.14022	2.97616	6.87356	3.71051	2.02249	4.41036	3.88665	0.104711	0.346287	-0.180368	-1.16553
flgJ	7	3.37667	1.6365	1.30686	1.16492	1.75203	4.13471	3.15558	3.10943	2.24501	-0.395877	2.87083	1.47602	0.361639	2.56122	1.57112	5.72773	2.76874	1.59127	4.59346	3.80809	-0.408237	-0.418702	-0.455563	-0.403847
flhA	7	4.83645	3.37058	1.9243	2.95489	2.14892	4.55339	2.39638	3.38009	2.32474	0.719685	1.89744	2.01983	1.38263	4.35864	2.32752	6.01119	3.1543	2.06776	3.52942	3.09109	-1.42472	-0.544153	-0.74939	-1.78975
flhB	7	3.09839	0.809527	0.539966	1.37554	1.95092	3.89736	2.01695	2.86166	2.37909	0.594506	2.51187	1.35183	0.453574	2.99988	2.70853	6.67705	3.19189	2.69351	4.12427	3.95709	-0.217421	0.485042	-0.0937942	-0.987589
fliF	7	3.42179	2.02548	0.650732	1.56661	2.46214	3.07581	1.86446	3.33916	2.05107	0.599914	1.42933	1.76655	1.54597	4.04373	2.35129	6.04393	2.68388	1.80246	4.43232	3.3155	1.41287	1.36598	0.589034	0.715417
fliG	7	2.70756	1.40809	-0.229007	0.334185	2.77737	3.87412	1.93241	3.73105	2.39503	0.431237	2.0884	2.01284	0.628329	5.03863	2.36873	7.10479	2.78055	1.89492	3.813	3.03536	-0.178479	0.891192	0.0366568	-0.679918
fliH	7	1.76305	0.873393	0.549699	0.347066	1.26571	3.3428	1.49986	1.69167	1.86471	1.40118	0.757134	2.21465	0.514292	2.35469	1.33787	4.91278	2.40985	0.465281	3.61756	3.20298	0.456254	0.34213	0.221732	-1.51481
fliI	7	3.13218	2.17908	1.50322	1.37325	1.43647	3.947	2.19968	3.82017	1.94724	1.22776	1.00904	1.6061	0.281761	2.48054	1.22969	6.07313	2.01816	1.96802	3.28176	2.70952	-0.75549	-0.0269289	-0.532254	-1.15344
fliJ	7	1.92348	0.717374	0.792714	0.355258	1.94433	4.14975	2.79747	2.15929	0.819492	0.281911	0.337775	1.05016	0.946116	3.48393	2.62848	3.20108	1.40883	-0.344091	2.93717	2.3689	-0.340606	-0.0733093	0.0290843	0.881419
fliK	7	2.40918	1.63972	0.598691	1.15968	1.41315	4.06219	1.7993	2.91571	2.6887	0.315282	2.64641	0.960172	1.15996	3.35679	1.96253	5.40442	2.93394	1.12207	3.80636	2.96161	-0.564455	-0.720331	-0.788746	-0.994379
fliL	7	3.44278	1.97026	1.50712	1.21575	1.90089	4.56631	1.41999	2.90184	0.523225	-1.01427	1.30968	2.09588	0.976525	3.95837	1.34123	5.23906	2.65699	2.48002	4.19241	2.80419	0.270074	0.261644	1.19309	-0.594401
fliM	7	3.01505	2.19623	1.25568	1.76151	2.09694	4.15045	2.31208	2.6439	1.90625	0.574068	1.62566	1.10833	0.737833	4.07278	1.84257	7.01512	3.199	1.66557	4.73574	3.85769	-0.142565	-1.08181	-0.267825	-0.873339
fliN	7	0.493787	0.853609	1.58047	0.701186	0.908927	3.10012	2.89009	2.20305	0.502723	0.1143	1.23496	2.26064	1.88773	3.14012	2.89698	4.24064	1.43096	0.884269	2.87172	2.06611	1.50844	-0.326017	1.15596	0.018317
fliO	7	2.04578	1.24872	0.582399	1.21367	2.226	6.25425	1.96331	3.24605	2.5426	0.320643	1.79553	1.60543	0.485076	2.89807	1.42634	4.71726	1.70771	2.0386	4.9988	2.39074	-0.604637	-0.711959	-1.15607	-1.33039
fliP	7	2.4352	1.24691	0.572328	0.678349	0.574322	3.33256	0.922337	1.76675	1.44166	-0.216794	0.79312	1.51922	1.38596	3.38938	0.707272	5.74601	2.73292	1.46396	4.44544	3.08621	-0.0645656	0.176027	0.323272	-0.487788
fliQ	7	2.75392	2.25017	1.52172	0.973041	0.932414	2.76382	0.77468	2.54917	1.7356	0.0935471	1.61464	1.01847	2.19939	3.59432	1.05363	5.47408	1.9492	1.21453	2.82463	3.25693	-1.55077	-0.419341	-1.86495	-1.89197
fliR	7	2.98721	2.10984	0.70571	1.41985	0.7223	3.33316	0.7423	2.2919	3.79131	0.375619	2.50097	1.82294	2.26003	3.94893	3.06262	4.77293	1.75382	1.29157	2.06308	2.78163	-0.975075	0.309438	-0.828727	-1.28224
fliZ	7	3.34699	3.50854	2.93323	2.45233	0.592516	1.81234	-0.367505	3.72998	1.56338	-0.063065	3.62496	0.314197	2.11907	2.68189	1.54022	3.80452	1.91035	1.77364	4.91783	3.03826	5.0802	-2.54526	3.03908	-4.89662
hlyD	7	0.529948	1.5377	4.12972	0.814107	0.329284	-0.450733	0.0304659	1.18625	2.05401	1.45216	5.34731	4.02938	2.50541	1.82507	1.55904	1.4164	0.140768	0.897665	0.19158	-0.0829027	1.53676	-0.444002	1.3586	-1.14781
htpG	7	2.61343	2.73859	2.58194	1.45394	0.930581	1.72092	0.882972	2.34256	0.92764	-1.51277	1.82529	1.44926	2.55872	2.89275	3.36081	0.993693	1.2015	2.42601	3.70372	4.50547	4.45516	-1.17192	1.07016	-2.89547
ptsP	7	2.63241	2.60627	3.08671	1.86395	2.39102	1.92508	1.86804	3.66078	1.97638	-2.45536	-0.769909	3.01693	1.96631	0.878855	3.27811	0.656424	-0.116065	0.614358	2.37242	2.10998	6.74757	-3.09642	0.935611	-1.72964
rcsC	7	3.97744	0.697352	0.140804	1.46116	3.5582	3.13067	2.77137	5.06212	2.11564	3.10858	5.28679	1.80199	2.3209	1.21494	-0.589143	2.92003	3.46125	1.62275	3.48782	3.16207	3.57616	-2.51311	1.10531	-4.227
rcsD	7	3.48037	1.99654	1.32796	1.18891	2.85223	2.0495	2.82386	4.42866	1.90993	-0.571813	3.92198	1.56207	1.92064	-0.0115348	-0.0999037	0.952589	2.13476	-0.75482	2.97081	1.91229	1.17368	0.440207	0.834898	-1.80615
sirC	7	3.90461	2.9762	2.37587	3.05365	-0.984421	1.41045	-0.200624	2.29949	4.33793	-2.70886	1.52901	2.77586	1.62097	0.8332	2.94497	2.20037	2.48205	0.74644	2.94794	0.745754	2.43346	-1.33667	1.76402	-2.0841
STM474_RS04125	7	1.49745	1.64278	3.56451	1.10079	0.481136	1.73988	1.18464	2.1873	2.36499	1.22889	4.86226	4.70086	1.41788	2.39405	1.81303	0.827117	1.18787	1.54791	1.27209	0.81268	2.11517	-0.900966	1.24969	-1.85296
STM474_RS04130	7	1.47264	2.05868	4.23085	1.17552	0.956597	0.418452	1.18628	2.21022	2.39961	1.11149	6.71138	4.64974	2.01488	1.85273	1.42759	1.39948	1.08416	0.344836	0.622957	1.00803	2.46396	-0.406693	1.98112	-0.91304
STM474_RS04135	7	1.11292	1.68383	3.97376	1.09821	1.96055	1.43493	1.86561	2.19295	2.0503	0.83312	6.01111	4.95571	1.81567	2.63087	1.54724	1.03054	0.0619867	0.187925	-0.0623944	0.2311	3.39499	-0.334266	3.42059	-0.48822
STM474_RS05805	7	3.41476	2.30491	0.735286	1.25301	2.11652	3.23436	3.09556	1.70533	1.65003	0.438751	1.9996	1.87412	1.96326	5.54485	3.22661	4.78438	1.76789	0.59064	3.8383	2.79733	0.107871	0.283374	0.528496	0.055192
STM474_RS05820	7	3.15375	1.87897	1.6196	1.46845	1.79589	4.81626	2.83909	2.7972	2.55948	1.62179	2.8167	2.75831	2.04285	4.41925	1.89652	7.34407	3.12514	2.12438	4.05184	3.80553	0.452206	-0.13935	0.343704	-0.656673
STM474_RS11025	7	1.74529	2.36306	2.16208	3.24477	0.447938	0.29043	1.7496	2.16954	1.66983	3.17114	1.49108	2.07797	2.58373	2.4023	2.05037	1.18663	1.50683	2.14903	3.17721	0.998303	1.8145	-2.70444	1.29382	-5.18495
STM474_RS11305	7	3.61108	1.8098	1.65424	1.48714	2.06644	1.69679	1.66098	2.79387	2.34999	2.24865	3.115	3.19892	0.737352	-1.55878	0.246576	2.23478	3.05712	2.87305	4.34381	3.63724	2.35212	-0.977072	0.583556	-3.74501
STM474_RS22615	7	2.82342	2.41075	1.25461	1.61459	2.13836	3.76521	4.35002	2.9772	3.66952	-4.50673	2.11748	0.122387	1.37401	0.377851	1.2212	1.95922	0.833063	-4.31836	2.60992	1.04723	1.75704	5.48186	1.43856	-1.18552
STM474_RS24235	7	3.08285	2.82969	2.63559	3.33567	0.937366	3.5857	1.19673	1.28626	2.27327	2.34896	1.08434	-0.771593	3.56787	2.03126	4.07977	0.924905	0.928106	2.50563	2.32081	1.93102	1.25495	2.1918	1.93265	1.75469
STM474_RS24710	7	-0.0226083	2.61157	3.07075	3.56007	4.15748	3.12031	1.78026	5.20647	4.02426	0.503158	8.72667	1.98132	-0.525999	0.737739	1.5133	1.18044	1.59229	3.35884	2.84029	2.3466	3.6825	1.22883	3.76883	1.79767
ybfE	7	0.558584	2.79731	2.0086	1.25105	1.59701	2.20765	1.45394	3.53722	2.14028	0.631373	-6.39289	3.18404	3.71527	2.53538	2.93188	2.42809	1.17568	1.49301	2.69569	0.956833	3.2696	4.94025	3.63722	-1.01883
aroB	8	-12.3875	-10.8311	-6.13045	-13.922	-5.05581	-4.27583	-5.04175	-6.75655	-2.62188	6.24773	-1.5453	2.35253	-11.7201	-12.3652	-13.5554	-5.20699	-8.06919	-2.5292	-10.8288	-7.67724	-8.25838	26.1353	-1.65089	1.08928
aroD	8	-9.02396	-8.45425	-4.72299	-10.3502	-1.61068	-1.37672	-1.40292	-1.51344	-1.27059	5.11608	-0.634643	4.91513	-6.9217	-6.8347	-8.84374	-2.57534	-5.25539	-1.76274	-6.01269	-3.0058	-3.73544	21.7975	1.45213	-1.05432
aroE	8	-9.41076	-11.8338	-6.37186	-11.8516	-2.51144	-4.20288	-4.77526	-4.50305	-1.19812	6.81969	0.0405878	6.08934	-9.93186	-11.1508	-11.6222	-3.06276	-6.03405	-0.693557	-7.64032	-2.25127	-6.46377	33.1833	0.139428	-1.26195
fabF	8	-1.18695	-0.472078	-0.903824	-1.84841	-0.329404	-4.05033	-3.21961	-0.864637	-1.97793	4.34436	0.725539	1.19628	0.489733	1.10697	-0.4308	-2.19705	-2.94847	-5.37596	-3.65341	-3.19144	-5.93817	24.366	-2.12534	0.0273279
pitA	8	-5.75058	-2.14218	-2.37875	-4.27483	-5.61154	-1.92178	-1.94737	-3.29395	-4.60999	1.07232	0.147611	2.4017	-3.06988	-4.18225	-1.87112	-5.47096	-6.40843	1.66978	-4.10617	-4.12935	-1.33318	13.1372	-0.794401	-0.0605396
rppH	8	-6.429	-5.25449	-3.82591	-5.34898	-5.56109	-4.97284	-3.45729	-3.20997	-2.0342	5.34415	-0.200176	4.24702	-3.9767	-7.00711	-4.27237	-3.34531	-3.66466	-3.76676	-4.5468	-2.59032	-2.85403	20.2364	-1.12666	-2.55875
csrD	9	-6.94635	-5.46878	-6.18678	-5.58865	-2.26454	-2.25196	-3.44245	-4.96849	-3.15633	-1.46896	-4.26231	-2.98224	-3.67055	-2.1179	-5.03937	-2.48555	-3.09211	-1.79705	-4.40312	-2.74917	0.409449	-4.32992	-0.77032	-3.51151
fdx	9	-2.38664	-5.45603	-3.59055	-1.40875	-4.52669	-4.34195	-6.18012	-4.41221	-1.25243	4.04037	-0.321726	-1.67498	-6.17828	-3.78572	-5.33607	-4.65442	-4.72234	-2.09523	-2.40882	-3.39574	2.98214	-0.693751	0.670157	-2.19229
gpmA	9	-2.66853	-0.706973	-1.26096	-6.12997	-3.79762	-4.60492	-3.51641	-1.53893	-2.12728	-0.326795	-0.317943	-2.17292	-4.57413	-3.64703	-1.85	-1.04573	-0.407784	-0.113064	-2.84202	-2.23396	-0.662809	0.248263	-1.93332	-0.753766
hscA	9	-4.07413	-7.1987	-4.93515	-3.06877	-3.73177	-3.36111	-5.20711	-4.60994	-4.09189	4.42067	-1.60339	-2.92957	-7.70411	-6.95986	-8.45619	-6.53436	-10.2596	-4.48906	-5.86958	-4.31798	4.60568	0.520726	0.942351	-2.4401
iscA	9	-4.17323	-6.61281	-4.11979	-2.02099	-4.67786	-3.95323	-7.01081	-3.52038	-3.86036	5.17178	-0.381754	-2.79751	-6.56258	-4.60764	-7.15526	-4.69966	-8.17494	-2.58471	-4.09343	-3.68593	3.77858	1.82133	1.73495	-1.62657
iscU	9	-4.53918	-5.53118	-4.92932	-1.00073	-2.14182	-0.994572	-3.82065	-3.08489	-2.59316	3.70515	-1.6014	-3.66654	-5.1617	-5.33365	-3.36249	-4.32262	-7.36229	-3.39294	-4.49703	-3.05243	3.08192	-1.03451	-1.10351	-2.20648
kdgA	9	-6.80391	-5.33669	-3.82095	-2.65148	-3.18738	-1.00792	-2.00089	-2.46203	-0.955974	3.99111	1.56829	-1.27802	-3.7848	-5.96667	-2.31416	-2.40315	-8.0825	0.232238	-2.80318	-4.55148	0.819796	1.04079	0.531352	1.59919
lrhA	9	-3.8495	-4.22989	-3.79788	-3.07766	-1.95769	-3.40669	-1.76828	-1.49927	-3.15321	-0.0590527	-3.50237	-3.48207	-4.95257	-3.59642	-3.87187	-0.166518	-2.69725	-1.34732	-3.33888	-4.02868	-3.64247	-2.44775	-2.41294	2.77566
miaA	9	-4.6078	-2.04429	-0.957377	-2.16533	-5.29504	-3.61932	-4.77383	-2.99836	-4.15546	-5.26128	-0.991031	-2.9244	-4.68203	-7.26768	-6.31289	-4.26536	-4.09047	-3.27586	-3.24864	-5.84589	-1.88048	-2.36597	-1.53414	-4.12822
mnmE	9	-6.27826	-5.06726	-3.86167	-4.30605	-5.05694	-3.86737	-4.24942	-4.92903	-4.45173	-4.76677	-0.275739	0.0752276	-4.73644	-4.6885	-5.63443	-5.43355	-5.10869	-2.99337	-4.74039	-3.64542	-3.38907	-2.25112	-3.23998	-3.14974
mnmG	9	-5.88804	-6.07495	-3.9051	-5.03285	-7.02769	-6.69531	-7.3715	-6.72245	-7.28152	-5.47071	-1.24528	-0.947993	-5.8437	-7.39418	-6.69453	-7.63063	-7.99665	-4.45189	-5.86991	-5.5629	-1.20183	0.581517	-1.05833	-2.00373
ndk	9	-4.26288	-3.4151	-3.52249	-3.13119	-3.54682	-4.27105	-3.38174	-0.382834	-2.49667	0.609669	0.779981	-2.63119	-5.30388	-2.54614	-3.70809	-1.86986	-2.50735	-2.30962	-3.22496	-1.72811	-2.58076	-1.05929	-0.675329	0.336829
nfuA	9	-3.77487	-3.02381	-2.95571	-4.77339	-3.2237	-4.6771	-5.05151	-2.38014	-5.0658	0.144306	0.206573	-4.47365	-3.71672	-3.86767	-3.46632	-0.467907	-1.6248	-2.90164	-2.9921	-1.34127	1.89155	1.09004	-1.42242	-2.69015
nrdR	9	-3.37164	-1.85362	-1.69479	-3.46647	-2.92355	-7.76962	-4.06096	-3.22031	-2.43327	-1.75627	0.380988	-1.83457	-4.74544	-0.549974	-1.99137	-2.85339	-2.45921	-1.45024	-4.06038	-2.94144	-2.26027	0.898188	0.166135	0.813648
nuoA	9	-3.76	-2.11857	-1.86351	-1.02688	-4.231	-5.23289	-5.07974	-4.34961	-6.83997	0.069702	-7.7838	-6.37542	-4.42752	-5.80014	-3.37886	-2.44152	-3.82833	-5.13996	-4.20198	0.497275	1.05095	-5.2095	-4.28283	-2.6065
nuoE	9	-3.61435	-3.14971	-2.64747	0.190064	-3.82831	-4.51126	-5.17732	-3.81164	-4.16642	0.487946	-3.46993	-4.7885	-5.4091	-4.9483	-3.61934	-1.83245	-3.90128	-5.31183	-4.19343	0.567343	0.526859	-5.55123	-3.73283	-1.75688
nuoH	9	-4.87588	-3.21913	-3.05486	0.159596	-4.74267	-4.16037	-4.70628	-4.31631	-6.62215	-1.21369	-5.63849	-6.15974	-5.83356	-5.8119	-4.06558	-2.41889	-3.79783	-4.99643	-4.55292	0.846891	1.27768	-3.80494	-4.37217	-3.85024
nuoJ	9	-5.53761	-3.89368	-3.02	-0.632896	-5.38434	-8.01284	-7.78938	-4.65409	-6.86458	0.76525	-6.45276	-5.86285	-5.32696	-6.26234	-4.69078	-2.40542	-4.64207	-4.44078	-3.36972	1.03858	2.95222	-4.03506	-3.80703	-1.72661
pcnB	9	-7.83662	-6.92033	-5.16471	-9.21537	-5.846	-4.79686	-5.33797	-4.36068	-6.18824	-3.33975	-6.00605	-4.61769	-6.22025	-5.53898	-6.2246	-6.91238	-7.4918	-7.26352	-6.92952	-5.48179	-4.47116	-5.90121	-3.05189	-5.38664
pgi	9	-10.7523	-5.007	-4.02527	-6.06166	-2.47943	1.01344	-1.28506	-5.20713	-1.6859	1.01489	0.221815	-0.521651	-7.2522	-9.77675	-4.88585	-3.86626	-14.3331	-2.2212	-1.78614	-6.80426	0.264967	0.131643	2.12617	-3.35076
pgl	9	-5.43313	-3.30453	-3.00135	-4.15862	-3.08851	-3.36096	-2.83014	-2.51894	-2.96681	-1.14438	-4.16127	-3.70389	-4.4244	-4.29018	-3.42892	-1.69297	-1.71648	-2.06099	-2.55429	-3.20056	2.14049	0.925183	0.773213	-2.2816
prgH	9	-3.95955	-5.01827	-3.83611	-4.56486	-4.37389	-4.39017	-4.99768	-3.55101	-4.45936	-2.4554	-6.83234	-4.77389	-4.08443	-4.17711	-3.88296	-5.1295	-6.22676	-5.28697	-6.07655	-5.9714	-6.78845	-6.28123	-4.09556	-0.282866
prgK	9	-4.72965	-4.33001	-3.22656	-3.25764	-3.51696	-3.09514	-3.19407	-3.0851	-4.24481	-2.40488	-5.13824	-4.86502	-3.33976	-3.84671	-1.89998	-3.32182	-4.67513	-4.78627	-5.23234	-5.23318	-3.30458	-5.74828	-1.87756	0.256205
rbfA	9	-4.31735	-4.50149	-2.19643	-3.46047	-3.19617	-2.53824	-2.88477	-1.76867	-3.78132	-3.45198	2.26131	-4.38284	-3.95369	-3.60885	-4.27037	-1.62385	-2.04397	-0.251274	-4.55042	1.62	-0.853749	0.352753	-0.737534	-3.68467
recB	9	-5.61716	-5.43791	-4.38571	-6.35645	-4.33562	-4.198	-3.84772	-4.17815	-4.12554	-2.47359	-4.32656	-4.19901	-4.0484	-3.45557	-4.27442	-4.81065	-6.6547	-5.91733	-5.90678	-5.41194	1.29672	1.73176	1.92639	1.43372
rluD	9	-4.55204	-3.70915	-2.64015	-3.97594	-5.78026	-4.78571	-3.86605	-2.63539	-3.53863	-5.67331	1.33985	-2.91055	-4.66428	-3.76641	-6.16781	-5.01896	-4.99738	-1.29254	-4.67493	-5.02816	3.53128	1.07896	-3.49481	-5.23977
rseP	9	-6.56428	-6.35116	-6.80892	-5.25755	-5.03765	-5.22521	-2.44551	-5.66286	-2.80383	-7.05046	-2.70508	-4.32874	-0.875468	-5.1026	-2.505	-5.15124	-2.40976	-7.46183	-2.3304	-3.17141	-2.60969	-2.60778	-1.83168	-4.8754
sdhB	9	-3.94482	-3.68245	-4.14038	-2.38913	-2.91499	-5.84339	-4.91123	-4.83677	-6.22128	4.91863	-5.61352	-6.25217	-2.47604	-3.96432	-4.68115	-3.33002	-2.36519	-4.53605	-4.09694	-2.61245	0.139513	-1.29377	-1.96757	0.869226
sdhD	9	-3.26577	-4.45858	-3.32806	-2.44826	-4.24313	-8.19572	-5.20229	-5.19928	-7.86605	3.9664	-4.59964	-5.15866	-3.92235	-5.5337	-5.82462	-2.69091	-3.34452	-4.18704	-5.37202	-2.8544	0.0601916	-2.39704	-2.90607	-0.277804
seqA	9	-6.03473	-4.19325	-1.97444	-3.64856	-5.57327	-6.5101	-3.76123	-2.98419	-4.9445	-2.79363	-5.55591	-5.28086	-3.98553	-5.0431	-4.01687	-5.46341	-7.37721	-6.94572	-6.12592	-3.74377	-3.4017	-2.89855	-2.36379	-1.22977
srmB	9	-3.09364	-1.33718	-0.306459	-1.24798	-4.68716	-3.23109	-3.6099	-1.96319	-2.69756	-7.89705	1.97749	-2.40186	-2.99103	-2.56852	-3.13998	-3.04007	-6.50387	0.918063	-3.87191	1.57647	-0.0271834	-8.04525	-0.127853	-3.52732
STM474_RS23135	9	-6.6431	-5.35139	-4.09972	-5.71363	-4.93616	-5.01611	-4.63937	-4.98268	-4.88955	1.07615	-3.53829	-7.30135	-5.20593	-3.89931	-3.09873	-4.58502	-4.95409	-3.07978	-7.50121	-7.36979	-2.7258	-1.04917	-2.57005	0.594693
STM474_RS24280	9	-5.33272	-4.10883	-3.01804	-4.05857	-7.46352	-4.2644	-2.84722	-4.52357	-3.80988	-2.38487	-3.21221	-1.39193	-4.10189	-3.09536	-4.03101	-2.69568	-2.54277	-4.16197	-3.39413	-2.50752	-3.4295	-1.32136	-2.01102	-1.71041
STM474_RS24685	9	-6.23422	-4.76269	-4.59384	-6.67635	-3.39696	-5.07933	-4.33288	-4.32473	-5.10483	-1.87572	-5.56184	-3.23138	-5.02014	-3.71266	-5.50505	-2.60439	-3.31269	-4.48512	-4.0332	-4.24035	-3.49184	-7.68637	-5.67554	-6.19634
truA	9	-5.75618	-4.63176	-3.46842	-4.01314	-3.01464	-3.10802	-4.17131	-1.97951	-3.09967	-5.51996	1.88626	-0.852719	-4.76537	-6.28502	-7.59414	-3.48918	-5.97512	-2.62225	-4.09884	-3.71056	-2.54593	5.71911	-1.03122	-4.34847
typA	9	-1.54218	-2.44029	-0.435386	-2.53758	-2.57287	-0.687028	-1.29676	-3.2718	-1.5305	-4.27696	5.07415	-5.13761	-1.66247	-1.61036	-1.84708	-3.56784	-8.24608	-0.0922794	-2.29931	1.69022	-3.94196	1.089	-0.215819	-3.0183
ubiI	9	-2.73016	-1.38558	-1.13256	-1.1444	-4.43719	-8.54831	-6.76966	-1.86024	-8.48772	0.473822	-6.96965	-6.22504	-4.42825	-3.66592	-3.15139	-2.90411	-4.13374	-4.7234	-4.3881	-2.07119	4.10493	0.511192	-2.04442	-2.78298
xerD	9	-3.95868	-4.80835	-4.73118	-4.6694	-4.74551	-4.22672	-4.25856	-5.35478	-3.31052	-2.79475	-3.21548	-3.1057	-4.04781	-3.84085	-3.30499	-4.90424	-4.17361	-4.9048	-5.13493	-3.46623	-1.40752	-2.18159	-2.96192	-1.36156
argA	10	-12.5514	-13.3936	-7.92099	-13.4849	1.03391	0.884272	0.690585	0.830126	0.616404	1.05759	1.51197	0.352803	-12.1792	-11.7596	-12.2244	-0.610298	-0.158498	0.282855	-2.7144	-0.788657	0.620978	1.30134	0.362485	-0.195892
argC	10	-9.23904	-11.4452	-8.20119	-11.5692	0.887974	0.13772	1.77724	1.30514	-0.366485	0.271302	0.462309	0.319376	-8.95677	-8.32575	-10.4447	-0.86182	-0.961095	-0.465454	-4.3418	-2.44227	0.493722	-0.86361	0.516803	-0.988958
argE	10	-16.7382	-13.5051	-8.39325	-14.9371	-0.290065	-0.310677	0.250454	-0.272297	0.491664	-0.282974	-0.367828	-0.254694	-14.2735	-13.5089	-13.819	0.301455	0.0209188	-0.463628	-3.57568	-1.71544	0.483659	0.228097	0.64953	0.16737
argF	10	-11.8615	-10.0666	-5.90841	-11.3804	1.27105	0.297096	0.384449	-0.787014	0.259704	0.617159	0.348494	0.0142463	-10.3649	-11.046	-9.76662	-0.849546	-0.144342	0.0783519	-2.18674	-0.32719	1.1734	0.69237	1.36146	1.16281
argG	10	-22.3996	-17.4805	-13.0361	-19.4694	0.368231	0.452515	0.120068	-1.12636	-0.574783	0.363949	-0.536036	-0.662731	-17.964	-15.9672	-16.0498	-0.241054	0.0242364	0.221301	-3.91897	-1.93225	-0.291252	-0.186872	0.281048	-0.0608197
argH	10	-14.4237	-14.6381	-11.3803	-15.7499	0.227667	0.0703239	-0.0281527	-0.885086	0.0989451	-0.751262	-0.271212	-0.16778	-14.4619	-14.4112	-13.9407	-1.32333	-1.5224	-0.524359	-4.72034	-3.24257	-0.159525	-0.217397	-0.579191	-0.210481
aroC	10	-6.9491	-8.79511	-6.05424	-7.79758	-0.899936	-1.52107	0.225393	-1.06533	0.221308	2.42231	2.33657	2.83923	-10.1671	-8.56258	-8.25042	-1.81205	-4.14243	2.5343	-6.43243	-7.34993	-3.65414	1.92198	2.18108	1.67901
cysC	10	-12.9209	-12.208	-7.65007	-11.8055	0.118956	0.370825	0.64819	0.772376	-0.693994	-0.632863	0.0381025	-0.431807	-12.6616	-10.9079	-9.34314	0.224164	-0.842759	-0.269611	-5.22545	-4.47996	1.44737	0.509094	1.43901	1.51259
cysH	10	-8.88322	-9.78259	-9.48651	-10.3603	0.300331	0.534672	1.06714	0.762581	1.10473	1.36509	1.32745	0.335138	-7.87533	-8.06424	-8.13282	1.07749	1.01603	0.713225	-4.52999	-5.05454	-1.76916	-2.33974	-1.61905	-1.29198
cysI	10	-13.4385	-11.004	-8.8083	-10.0995	-0.35193	-1.98321	-0.605865	-0.235574	-0.145151	-0.276654	-0.179039	0.0161092	-9.67178	-10.1356	-9.60754	0.213952	-0.0940528	-0.79096	-4.78413	-4.52345	0.447969	-0.421778	0.309576	0.111061
cysJ	10	-16.8954	-11.984	-9.63391	-10.2528	-0.279521	-0.512114	-0.792037	0.311052	0.145394	0.418146	0.528167	0.136852	-10.3784	-12.8605	-10.0248	-0.2564	-0.897121	-1.14192	-5.5574	-4.63928	-1.13059	-0.72583	0.157074	-0.324429
cysK	10	-12.9626	-10.4505	-7.13901	-8.97997	-1.12207	-2.22685	-0.018451	-0.244642	0.349798	-0.867415	0.417493	0.683767	-13.5093	-12.4063	-12.9901	-0.989681	-0.248965	-0.129619	-2.5504	-2.16113	0.436813	-0.158034	0.874237	0.893539
hisC	10	-15.7414	-8.98547	-5.24261	-9.33424	0.832423	0.357496	0.623898	-0.419175	0.76564	-0.302532	0.23224	0.777534	-9.48869	-11.8276	-7.97899	0.223195	-0.129181	0.698476	-0.779047	0.94249	0.67958	0.0549298	0.529136	-0.635828
mdh	10	-14.5479	-11.6657	-8.51006	-10.8024	-3.98662	-4.28004	-6.34223	-5.26357	-4.91259	6.4887	-6.08202	-1.42447	-8.79435	-9.97049	-10.7524	-3.33625	-1.11785	-4.01024	-6.48801	-2.69239	3.84406	-4.0221	-0.62752	-0.665746
metE	10	-18.7354	-13.2293	-7.47516	-15.7754	0.590734	0.24535	0.431188	-0.0957398	0.169911	-0.200648	0.0830678	0.380093	-13.782	-13.4157	-11.7302	-0.879816	-0.974795	-0.364997	-0.582948	-0.174132	0.549712	0.127619	-0.27679	0.0321243
metF	10	-16.4178	-8.98835	-5.99199	-13.5495	-0.0208013	-0.426346	-0.107548	0.254244	0.177456	-0.370818	-0.13546	0.251089	-11.0942	-11.8109	-10.5712	-0.571756	-0.0902279	0.183135	1.07766	0.566728	0.813649	1.90713	1.12869	0.711488
ppc	10	-21.0056	-13.2808	-9.92307	-14.0955	-0.455633	-0.183756	-0.116827	-0.147662	-0.177463	0.437145	-0.410898	-0.797633	-13.3305	-13.2443	-13.0887	0.270801	-3.59655	0.164949	-0.636451	0.734512	0.0712234	0.910824	0.755601	1.61379
proA	10	-10.4092	-11.3966	-8.78991	-12.2512	-1.29088	0.190847	-0.00702483	-0.477895	0.585969	2.99344	-3.28675	0.00414627	-11.4831	-8.74107	-11.0807	0.383243	-5.08338	0.713354	-0.830679	0.323216	-1.27302	0.754706	2.47564	0.0207635
proB	10	-15.3966	-12.8699	-9.9302	-13.4848	-0.265292	-0.3455	0.639758	0.384917	-1.31252	1.50162	-4.13241	-0.483657	-13.9495	-13.3779	-12.7473	-0.669788	-4.33499	1.22376	-0.210948	-0.349494	-2.14716	-0.960913	2.35288	-1.56353
proC	10	-8.20901	-9.36892	-7.88665	-10.4969	-4.64923	-2.18504	-1.55787	-1.8348	-4.38532	2.68246	-2.53451	-4.16584	-10.3446	-10.1025	-9.5843	-2.56149	-9.55589	-3.53692	-0.982115	-0.566329	-2.47871	-3.12105	1.12972	-1.35896
relA	10	-14.597	-12.455	-6.68373	-13.8425	0.652041	0.816513	0.0346566	5.89815	0.663162	0.765578	2.08352	0.176983	-10.8602	-13.0822	-6.28545	0.707042	-4.51471	-1.00062	1.49002	0.323463	2.61298	0.654436	0.874354	-1.83286
STM474_RS03690	10	-13.8256	-11.0531	-6.94678	-6.73006	-2.38797	-3.4877	-7.49204	-2.90139	-3.57385	3.72242	-3.4218	4.60004	-13.1383	-8.43369	-11.9223	-1.17434	-0.177556	-2.21388	-2.28167	0.931965	5.57818	-3.58317	-0.128541	-1.78677
STM474_RS17900	10	-13.8597	-10.7865	-7.19214	-8.9025	0.945592	1.18637	0.852073	0.19267	-0.0420606	-0.0773921	0.336057	-0.365668	-11.3009	-10.9589	-9.2745	-0.53776	-0.481114	0.0542334	-1.64031	-1.28444	0.714454	0.245558	0.475096	1.80141
thrA	10	-18.1827	-12.1476	-8.53392	-11.8984	-0.728727	-0.764226	-1.18451	-0.965122	-1.02289	-1.17263	-0.654963	-0.911066	-11.3313	-9.94422	-12.0195	-1.05535	-1.29406	-1.05608	-3.98323	-1.47864	-0.450497	-1.80764	-1.97696	-0.927797
thrB	10	-14.1243	-10.6604	-8.00862	-11.8215	-1.20056	-0.879885	-0.300666	-1.15415	-0.671005	0.332596	-0.708435	0.735054	-10.4674	-9.49732	-9.9406	-1.47894	-1.05801	-1.85153	-4.42332	-1.35225	1.12458	1.11758	0.684053	0.517667
tyrA	10	-16.1808	-13.3913	-6.81264	-19.753	0.0542351	-0.508979	0.718688	-0.584363	0.0428188	-0.120098	-0.194318	0.28044	-14.5495	-14.64	-14.234	0.235442	-0.603676	-0.256011	-0.704765	-0.372722	0.441885	0.152958	-0.159683	-0.0342948
dusB	11	4.52746	3.88976	4.24209	4.6804	-1.96213	-0.609449	0.391959	11.5278	3.7025	7.54925	-0.553017	8.05181	1.00173	2.64481	3.47326	6.23613	1.88195	1.3464	4.92764	9.62884	12.3929	15.5472	6.57777	-7.40758
fis	11	1.21703	-0.263114	-0.023098	0.84007	-1.48318	-0.586747	-0.613016	13.6847	0.813093	3.5927	-3.13992	2.64584	0.0415281	-0.397738	0.867814	4.48203	0.882242	0.902428	2.37007	5.55421	2.25121	22.7299	1.72142	-3.26765
ihfA	11	-1.37856	-1.99112	-0.597874	1.35036	0.615597	1.82759	0.958857	3.30477	1.68985	-3.54438	-3.73509	1.24435	-3.9295	-3.27045	-2.56666	-0.630334	-0.783941	-0.0433529	1.55443	-2.80274	-0.795493	17.3601	1.72041	-0.806176
ihfB	11	-0.757071	-0.801308	-0.713456	0.663261	0.467521	1.92743	2.00647	3.58057	0.62783	-3.77633	-4.30663	-0.0249613	-4.3166	-2.76493	-3.08725	-0.598367	-0.743417	0.296051	1.93048	-1.06722	-2.47345	30.1995	2.02823	-2.24909
rng	11	-3.60767	-2.08315	-1.70036	-2.01209	-1.42942	-2.08726	-1.53703	-2.76235	-1.25041	-10.799	-3.41824	2.49438	-3.29408	-7.01602	-2.43891	-0.956697	0.361977	-1.17159	-2.59377	0.706588	4.82297	32.6352	-0.632083	-3.74117
topA	11	-0.531782	2.0776	2.772	1.83103	-0.476383	-3.40102	-1.57128	2.55957	1.08636	-1.37638	-4.45567	-4.33671	-2.75375	-2.36025	1.43184	-0.901569	0.121899	-0.316053	1.54085	-2.24714	8.6503	19.9525	4.53051	-2.30788
acrA	12	-0.444907	-1.37365	1.09037	-0.772793	-5.77911	-6.27287	-1.52134	-0.767386	-0.290701	-6.26127	-6.55922	-10.9793	-1.38243	-1.12573	0.353059	0.32045	0.0994673	-0.181099	-0.913999	-0.242258	-4.72698	-8.22861	-8.13112	0.00720553
asmA	12	-0.0603311	-0.580531	-0.285458	-0.403141	1.15151	-1.73972	-0.496798	0.324199	0.0340515	-3.62097	-3.18719	-14.1472	0.607305	1.29044	1.1392	0.274692	0.350195	-0.192358	-2.26117	-8.3903	-0.863043	-3.04742	-12.5238	0.648744
bamB	12	0.208569	-1.3088	-0.862725	0.483432	-13.0631	-3.2816	-4.47955	1.49963	-1.23482	-8.90316	-7.60992	-13.0203	-1.47536	-1.78277	-2.52663	-0.307613	-2.83795	-3.52599	-2.2734	-0.59676	-2.6534	-4.80282	-9.14712	-10.1928
dam	12	-3.97617	-2.10598	-0.272998	-3.0311	-5.85549	-3.5826	-5.20111	0.0724025	-1.44339	-2.98378	-6.47565	-6.26851	-3.7224	-3.28005	0.0446112	-2.23984	-2.60785	-6.45344	-2.90824	-5.37548	-4.30729	-0.64479	-2.78787	-3.47534
hfq	12	-0.554224	-0.894258	-0.595447	-0.490628	-4.42983	-3.37476	-0.919064	1.78818	-3.55203	-8.26451	-4.50067	-8.05661	-3.06657	-2.79875	-4.42077	-0.178823	-2.72351	-3.78421	0.483027	-2.29311	-7.31019	-6.59079	-4.05008	-0.221617
qseC	12	-1.57203	-0.331799	0.254933	0.554364	-6.4539	-3.76411	-4.42122	-1.17711	-3.61348	-9.15843	-9.29959	-12.1436	-1.11509	-3.23543	-1.89189	-6.01214	-11.8867	-2.98815	0.216374	-4.72273	-10.433	-2.56354	-5.39686	-3.3889
recD	12	-3.90347	-3.42555	-2.7539	-3.08136	-7.04334	-1.33964	-1.61336	-2.01804	-2.26524	-11.2612	-13.7115	-4.11102	-3.72499	-3.29142	-3.23726	-1.73876	-1.75799	-4.6549	-2.68068	-4.75576	-3.42974	-2.25315	-5.53962	-1.59669
STM474_RS04565	12	0.722597	0.346028	0.315607	0.214173	-1.4724	-1.23772	-0.936139	-0.306763	-0.456757	-3.80124	-6.89686	-15.7074	0.831816	-0.0907941	0.718901	0.749365	0.12754	0.800585	1.10618	-11.3504	-2.34143	-1.56189	-11.5287	-3.85941
STM474_RS27380	12	-3.08898	-1.1239	-1.11418	-1.35953	-10.8283	-2.77611	-5.76919	-2.93898	-4.41353	-4.54981	-8.9231	-0.225685	-3.67489	-1.77276	-2.41842	-2.38583	-2.93771	-5.9358	-2.85693	-3.0179	-4.66001	-0.350473	-3.26088	-1.71493
yejM	12	-8.05451	-0.617983	-0.93055	-1.75305	0.868622	-0.680787	-0.38442	-1.44751	0.942915	-3.20706	-1.23663	-13.7044	0.0452301	0.0191952	-0.654104	-0.485835	1.03936	-7.40142	-7.39006	-10.8349	-1.19357	-3.53982	-12.1821	-0.259474
yfeX	12	0.193722	-0.66304	-1.516	0.0561803	-6.11778	-2.34466	-11.5522	-4.79124	-6.71285	-8.13356	-10.3727	-6.09175	-8.75506	1.17984	0.171151	0.465376	0.370971	-5.83804	0.462769	1.04572	-5.25453	-1.91442	-5.39966	-2.93863
dps	13	-0.385785	-0.274856	0.423346	0.13611	-0.291285	-1.07638	-0.916665	0.178955	0.112589	-1.70093	-0.888846	-0.827069	-5.06504	0.0236106	0.324224	-1.01546	-0.828902	-0.271998	-0.906197	-0.538829	1.40238	1.21414	1.34767	-0.0942782
fetA	13	-0.232711	0.449371	-0.215357	0.810685	-0.101637	-0.253636	-0.415538	0.0683477	-0.611937	-2.0211	-1.55341	-0.97527	-7.63902	0.460513	-0.654	-0.178937	-0.447899	0.338355	-0.590173	-0.043371	-1.95361	-2.10929	-2.09971	-0.293962
fetB	13	-0.933745	-1.01655	-1.30715	-0.681972	0.130759	0.650068	0.230845	-0.518401	-1.48186	-0.793989	-2.23	-0.862905	-10.0111	-0.0301467	-0.00674911	0.139065	0.112132	0.529435	0.12604	0.2346	-2.22797	0.519633	-0.426107	0.170041
fieF	13	-0.204993	-0.677136	-5.26618	-0.0161307	-0.0942544	0.389338	0.252704	-0.779021	-0.604995	-0.0920646	-1.0945	-1.33332	-6.54418	-0.266444	0.604852	-0.430186	-0.016707	-0.513973	0.315326	0.69539	-0.0443277	-0.149662	0.251866	0.860658
galF	13	0.416391	0.826557	-0.10509	0.979023	2.07112	1.53757	0.559127	0.916193	0.613716	2.08122	0.881662	3.81633	-4.65822	-5.26594	0.0770953	0.928923	1.31991	1.59784	2.06591	0.579303	0.0174332	0.458145	1.75365	-2.88677
ldtB	13	0.712067	-3.34759	-2.85737	0.352794	-1.08212	-0.583682	0.166105	-0.422505	0.212151	0.959128	0.750161	-1.37641	-8.57651	-9.40397	-2.279	-1.99722	-1.90523	-0.989125	-0.27033	-2.5039	-2.60736	2.22515	-2.37486	-0.573164
lysP	13	0.987067	-1.82981	-0.351094	0.457554	0.320574	0.804426	-0.219079	2.06128	0.350659	-3.51533	-0.481795	0.239117	-3.10768	-5.56904	0.13628	2.04418	2.34925	1.19627	1.52832	0.0235153	-2.12587	-0.143745	3.67614	-2.71388
nsrR	13	1.99106	0.914778	0.949299	1.18492	-1.7037	-2.63104	-1.36076	2.84725	-0.304077	-4.01534	-2.1851	-1.70679	-7.71606	2.62861	0.249051	0.549854	1.08714	-1.05745	0.112959	-0.267033	4.34701	-0.451585	0.413681	-1.50133
ompA	13	-1.98712	-2.8052	-1.50904	-0.401011	-1.47757	-1.04548	-0.64462	-0.0138996	-0.693788	-6.66963	-5.72415	-1.31403	-6.24779	-8.40548	-4.58978	-0.655288	-3.16464	-0.242213	-1.34038	-6.14635	-2.59317	-0.726808	-4.24018	-0.965648
oxyR	13	0.95914	-0.584146	-0.891604	-0.0834191	-2.53567	0.0642048	-0.541352	-0.0421251	-0.899214	-0.373723	-0.0587079	-3.16212	-8.1467	0.731782	0.0654055	1.45173	1.13251	-0.545177	0.968984	-0.265765	-5.84215	-0.680367	-2.92336	-4.00966
rapZ	13	-2.94334	-3.09276	-0.200518	-2.24094	-2.26826	-2.77618	-1.45325	-2.09151	-1.52489	-8.43205	-2.24753	-0.051599	-5.60822	-5.91743	-2.71206	-0.428007	-1.28293	0.86946	-2.92688	-6.22959	-6.33911	2.98288	-4.18033	-2.77803
rfaJ	13	-0.699159	-4.33303	-4.913	1.17766	-1.82082	-0.586176	-0.569494	0.37916	0.528646	5.36795	1.49826	-0.502578	-4.70499	-3.65165	-3.03521	1.29874	-0.737735	-0.36564	0.464215	-5.03117	-0.38071	-3.44877	-1.89943	-4.72845
rfbC	13	0.344543	-4.09689	-2.30849	1.608	-2.06371	-2.0298	-0.711679	-0.383994	1.3774	1.06952	0.286188	1.76227	-4.11374	-5.61973	-4.29642	0.532597	-0.94543	-1.3265	-0.1237	-3.46033	-1.48751	-0.618404	-1.63694	-2.95526
rfbG	13	-2.77607	-5.99935	-4.43005	-1.27852	-1.05375	-2.31795	-1.64243	5.15655	-2.30683	-5.15247	1.04275	2.99248	-6.29366	-5.57762	-4.2465	-3.18429	-2.63497	-2.43393	-2.18915	-6.83147	-4.45641	-0.553703	-1.44859	-4.1827
rfbK	13	1.02651	-1.9264	-2.31384	1.05615	-3.4348	-1.03484	-0.151844	-0.527519	0.214526	1.88832	0.18271	7.14177	-5.72822	-6.37049	-1.8464	-0.287832	-0.29252	-0.271404	0.816433	-3.78116	-1.31241	3.07971	1.54157	-1.12014
rfbN	13	1.2004	-4.06417	-1.55902	1.37124	-2.32807	-1.99437	-3.42004	-1.14859	0.367375	-0.296355	-0.120838	3.98509	-5.42413	-4.79709	-4.3986	0.829993	0.689741	-0.361014	1.23888	-2.59726	-1.96663	0.251299	0.121459	-3.21537
STM474_RS01595	13	0.314518	0.969698	1.25984	1.28245	-0.610258	-0.0426509	0.398892	-0.0879154	-0.479658	-0.842405	-0.303884	0.367774	-4.5255	-6.03484	-0.97554	0.0291523	0.991419	0.265541	0.29342	0.306163	-0.864256	-0.766383	-1.14686	-1.9406
STM474_RS10710	13	-0.552562	-3.61926	-1.70729	0.37189	-1.8874	-2.2116	0.139077	0.135049	-0.281815	1.12876	-1.49104	2.82042	-6.14556	-6.7742	-4.55878	0.489049	-0.413958	-1.08529	-0.393368	-4.40967	-0.567531	3.113	1.57472	-0.608566
STM474_RS10720	13	0.951664	-2.56242	-3.72386	-0.0191572	-0.49003	0.50538	0.874785	-0.131253	2.21494	1.45113	2.06431	4.22639	-4.15905	-3.64712	-2.35258	-0.646456	0.0639296	-0.0390757	-0.027986	-3.09238	-1.21683	2.24926	0.396189	-1.24614
STM474_RS10765	13	0.313849	-4.12469	-3.79535	-0.696828	1.81672	-0.871858	-0.848614	6.08474	0.261045	-3.42506	2.77427	4.85783	-5.22722	-4.7269	-3.49478	0.21302	-0.931827	-1.20899	-0.778436	-3.90309	-2.21993	3.70961	-0.91787	-3.12368
STM474_RS11310	13	-0.621122	0.058366	0.537336	-0.0286959	0.46527	-0.391838	0.472493	0.181136	-0.791561	-1.09213	-1.55321	0.0415158	-0.454561	-11.7742	-0.025621	-1.08944	-0.73317	0.327789	-1.9081	-1.10519	0.165196	-0.17759	-0.588807	1.81478
STM474_RS12360	13	0.540836	0.430422	0.758334	1.30655	-0.443017	-0.315427	-0.347736	-0.430106	0.268619	-0.233518	0.383051	-1.49441	-4.17783	0.429009	0.143803	0.651995	-0.774826	-0.912024	0.452619	0.0987456	-3.71922	-1.78631	-2.4784	-1.21593
wzzB	13	-0.183537	-0.811297	0.0202164	-0.456763	0.271605	0.747981	0.515727	0.822679	-0.681114	0.777524	-1.35628	1.18347	-8.2942	-10.1212	-0.00765286	-0.0488756	-1.14772	0.796438	-0.0656679	0.900699	2.0092	1.10865	1.36976	0.740878
xthA	13	0.331627	0.0480017	0.597331	0.10373	-2.28495	-2.09038	-2.70473	0.357896	-1.46002	-2.58978	-3.4781	0.943357	-9.98761	-2.45353	0.684781	-0.240365	-0.326905	-2.51287	0.0767526	-0.676335	-2.6838	-1.29347	0.0449626	-0.574783
yaaA	13	0.291753	-0.672978	-0.221902	-0.796321	-2.24862	-0.972681	-1.27561	-1.43993	-3.19272	-5.55509	-5.31034	-0.883182	-7.84812	-0.448361	-0.362951	-1.27434	-1.54385	-3.10851	-1.57888	-0.894622	-3.48764	-1.95985	-1.65312	-1.76885
ybjG	13	0.371153	-0.298673	-2.4792	-0.392589	-0.150044	0.956943	-0.108308	-0.778756	1.24344	-5.03567	3.54996	7.31867	-7.69521	-2.68499	0.830014	1.66674	0.46442	-2.58027	1.04138	0.0488209	-0.56922	0.670799	3.27728	-1.95603
amiC	14	-0.303463	0.112768	0.407855	-0.19806	-15.1552	-0.248927	-0.590727	0.803035	0.483762	-0.899053	1.15508	-5.37867	0.471239	-0.104454	-0.470008	0.488956	-0.44624	-0.27349	0.166283	-0.818099	-2.16063	3.45237	-14.9496	-0.471594
bamE	14	0.246217	-0.339862	-0.354747	-0.40956	0.19853	-1.01986	-0.041523	0.539954	-0.424429	-2.2047	-1.95555	-6.39549	0.0869558	0.681024	0.484141	0.480316	0.0427488	-0.571624	-0.324954	0.346072	-0.428492	-2.75864	-5.7847	-2.83427
cls	14	1.03246	0.690327	-0.065308	0.938167	0.0461184	0.868488	-0.300442	-0.666421	1.35217	4.2199	-0.179091	-4.79415	1.63858	0.918843	0.984605	1.06271	1.14247	0.640617	-0.489348	1.50605	-8.21367	-1.86911	-4.00017	-1.07557
fabR	14	0.428781	-1.07706	-0.988271	-0.166893	1.1942	2.01074	1.87353	0.254008	2.23521	-1.56727	-0.0796612	-7.46573	0.175843	-0.512682	-0.00801553	0.0392329	-1.22753	-3.87387	0.860528	1.83257	-1.84581	5.51835	-6.61645	-1.21682
hrpA	14	-0.738102	-0.672529	-0.232167	-0.36304	0.112341	0.194564	-0.382438	-0.782693	-0.893901	-0.0114729	0.256091	-21.4136	0.00554789	0.325776	-0.611503	-0.268385	-0.326321	-0.299214	0.355824	-0.668261	-2.44315	-0.933359	-0.827547	1.08819
mlaA	14	0.744668	1.22396	1.18364	1.08155	1.33574	-1.80383	0.767989	0.0661149	0.915336	-0.404378	6.3444	-9.07186	0.0733791	-1.28238	0.114429	0.991318	0.129444	0.786264	0.562008	-2.64122	-1.78663	0.476234	-3.00066	-6.48638
mlaB	14	-0.179493	-0.981866	0.376958	0.474068	0.351171	-2.18996	0.0729896	0.0310904	0.507104	-0.827883	2.77591	-6.10375	0.202628	-0.0660719	0.69377	0.259265	0.252298	-0.194998	0.440402	-1.65033	-0.897436	-1.03763	-2.65733	-3.34856
mlaC	14	-0.126057	-0.100227	0.954684	1.15847	1.05063	-1.92296	0.467776	0.161634	1.4974	-0.769055	4.2244	-7.43081	-0.446749	-0.796625	-0.174448	1.528	0.730627	0.935384	1.62708	-1.90425	-0.530201	0.875478	-1.69724	-4.86514
mlaD	14	0.0389005	-0.0814733	0.339894	0.493492	1.05925	-1.73152	0.418283	0.356815	1.57129	0.632821	5.03546	-7.80786	-0.356514	-1.07888	-0.607753	0.424839	-0.210761	1.12628	1.0061	-1.39513	-1.23714	1.2946	-2.1354	-4.1581
mlaE	14	-0.0307848	0.263542	0.685105	0.741379	1.03614	-1.6986	1.11943	1.54379	0.731934	-0.148512	5.87528	-10.3642	-0.0895868	-1.91568	-0.875736	1.19264	-2.2061	0.395495	1.34363	-2.82723	-2.89417	0.447607	-3.67462	-5.12537
mlaF	14	-0.383604	0.881176	1.12933	0.356581	0.540492	-2.57333	-0.897799	0.621811	0.200027	-0.203211	5.33605	-9.05137	0.149547	-1.14507	-0.0205679	0.4495	0.247955	1.08291	1.52387	-2.87815	0.106567	1.5415	-3.23891	-4.2234
prfC	14	-1.96553	-0.114887	-0.461067	-1.4312	0.525568	-0.942918	-0.306047	0.0588533	-0.268976	-2.34924	0.134707	-8.04082	0.593974	-1.33317	0.768721	-1.68817	-0.61596	0.988741	-1.14275	-1.2327	3.08394	1.65608	3.30193	-2.29613
rnd	14	-0.637512	-0.688746	-1.26053	-0.615371	1.30349	-0.141978	0.527359	0.604098	-0.664857	-2.1097	-2.11683	-0.568622	-1.03759	-1.01642	-1.59695	-1.10142	-0.507366	1.56071	-0.710024	-0.936817	1.76176	1.16216	-6.17638	0.900766
rsmA	14	-2.97785	-2.16193	-1.43156	-1.55149	-3.45231	-3.27257	-3.27182	-1.29273	-2.68467	-2.39816	0.253179	-11.1734	-0.979394	-2.45934	-1.07831	-1.04757	-0.533239	0.84462	0.0843109	2.63504	-9.66362	6.72764	-1.70148	-4.73218
rsmI	14	2.54556	2.31842	1.59229	2.53452	0.0708515	0.620184	-0.606013	0.305717	-1.89468	-0.68692	2.41032	-4.32506	0.0566096	0.489408	0.641636	-0.0870339	1.56756	-0.295951	1.12763	0.0575881	-5.62149	-3.42084	-0.43481	-1.24299
STM474_RS11440	14	0.81689	0.74919	1.11943	0.773806	0.0202773	-1.19897	-1.05654	0.788015	-0.99947	-0.485735	-0.758537	-4.05925	0.299165	0.799639	-0.208663	0.740989	-0.0740815	-0.961576	0.0877874	0.688531	0.252827	-0.336919	-1.5404	-0.345564
STM474_RS12925	14	1.50733	-0.0995684	-0.699689	2.21438	-0.352797	-0.920171	-0.769938	1.01019	-0.294552	-1.18674	-3.13275	-4.03129	-0.224226	-1.00184	-0.338205	-0.721103	-0.508496	-2.27163	-0.0697937	-1.16618	-4.13845	-0.5464	-2.93042	-2.88882
STM474_RS14395	14	-0.428373	-0.733559	0.934141	0.222847	0.922099	1.46554	0.628272	1.11043	0.064141	-0.805006	1.91787	-4.22928	0.832327	0.209693	-0.0969582	0.992562	1.21294	1.51737	0.448253	-2.32037	-0.816845	-0.995233	0.364841	-3.03642
STM474_RS21155	14	1.41274	0.494759	0.317765	0.249468	0.884119	-0.249606	0.0442199	0.0627065	-0.311406	0.999141	0.428173	-5.05733	0.894247	0.776974	0.726463	-0.0693025	0.177641	0.144354	0.619543	-3.79992	1.25362	0.0286847	-1.89057	-1.63616
STM474_RS24080	14	0.212586	-0.895807	-0.46343	1.79865	-1.08261	-0.344593	-0.0431336	-1.31182	-0.0438096	-3.43607	-1.02209	-4.59693	-1.17812	-1.47783	-1.41959	2.50894	2.38875	1.95707	1.89299	2.48636	-1.93511	-1.7279	-0.754942	-2.77267
tamA	14	0.100961	-0.592943	-0.881743	-0.248762	0.0910321	-0.16814	-0.349798	0.016231	-1.15916	-2.34562	0.318455	-3.32125	-1.08878	1.1132	-1.39067	-0.12881	-0.18538	1.89864	-0.489444	1.34282	-2.90662	-1.53827	-7.18769	0.399418
tamB	14	0.00968461	-0.829277	-0.473401	-0.307639	-0.179677	-0.126379	0.0932651	0.122533	-0.0712153	-2.55332	1.27219	-2.62869	-1.56619	0.240745	-1.64885	-0.223297	-0.548677	2.02019	-0.533032	1.45719	-2.40784	-0.490815	-7.98719	0.729293
tig	14	2.79488	2.35311	2.2122	2.65408	1.31044	1.37619	0.132314	2.05993	2.41678	6.50369	2.82671	-8.1443	2.13209	2.30793	0.188312	0.543912	1.29454	-0.318097	2.50204	-0.935358	-5.19115	-5.1645	-0.930786	-8.58461
uvrA	14	-0.920137	-1.05104	-0.837361	-0.835718	-1.20427	-1.97217	-1.34637	-1.51511	-1.3617	-0.179016	-5.21314	-0.60886	-4.91252	-3.14337	-0.693795	-0.840934	-1.07122	-1.57129	-1.74051	-1.43224	-3.10846	-0.717797	-15.438	-0.622362
uvrB	14	2.44531	0.245525	0.0378467	0.898985	1.22828	0.767644	1.39882	0.339378	1.44239	-2.10609	-5.45918	1.86791	-2.18307	-0.225343	1.09275	2.93226	1.09158	-0.767732	1.47656	0.399861	-2.36466	2.01744	-11.2019	-0.126822
waaB	14	0.565566	0.417555	0.0340064	1.15717	-1.59974	-1.45285	-0.615638	0.43348	-0.482759	5.39938	2.03305	-7.87036	-0.966109	-2.01324	1.69962	0.827998	-0.806431	-1.39791	0.608689	-8.77187	-1.3715	3.13864	-2.45132	-5.66357
yhdP	14	-0.273663	-0.188563	-0.476077	-0.641901	-0.749907	-0.424275	0.25556	-1.25652	0.254832	-0.0961957	1.11051	-5.92355	-0.617759	0.321908	-0.499243	-0.521042	-0.220181	-0.420138	-0.366278	0.0776665	-2.33622	-0.253792	-3.32017	-6.76936
yqiA	14	0.0337815	0.384989	-0.20936	-0.17798	0.253812	-0.660611	-0.43081	0.0358182	0.610131	-1.7142	-2.04114	-4.01559	0.593079	0.751605	0.691501	-0.220595	-0.185214	-0.412477	0.583429	0.406293	0.884777	0.442593	-2.0229	0.442353
carA	15	-14.41	-13.5606	-9.6322	-12.5803	-12.5403	-5.7788	-5.61555	-0.519244	-0.455761	-0.99806	0.237067	0.329509	-12.5609	-11.6047	-13.0678	-0.881113	-0.723865	-5.10516	-14.1307	-14.5591	-0.334246	1.00715	-0.880638	4.21833
carB	15	-15.5677	-19.4647	-14.6934	-20.6035	-12.1352	-7.15394	-6.02468	-0.863485	0.338766	0.0510984	0.499015	0.00374531	-13.9105	-16.0717	-15.2	-0.99575	-2.69435	-7.53321	-19.3956	-18.3486	0.273784	-0.687421	-0.523932	4.09479
purD	15	-12.265	-12.4667	-11.5103	-15.0819	-4.77912	-0.877196	-2.6468	0.450808	0.40837	0.703914	0.553982	0.113416	-13.6056	-11.7555	-13.7082	-0.202474	0.0423662	-3.4126	-11.4128	-12.0975	1.42104	13.2123	0.632675	2.24722
purF	15	-16.1773	-15.6679	-11.3302	-17.4277	-5.15481	-0.757575	-2.21382	0.408016	1.30104	-1.28161	1.56324	0.456313	-15.141	-16.412	-15.7934	1.0154	0.698637	-1.15454	-16.556	-15.6261	1.18074	12.7617	1.01258	2.98452
purH	15	-18.5749	-17.721	-13.7866	-18.0062	-6.47637	-2.15381	-3.5808	-1.9956	-0.812119	1.47539	-0.576867	-0.841825	-17.6598	-15.9437	-17.1079	0.340761	-0.469836	-3.2929	-18.1457	-19.8407	-0.273754	0.0951091	-1.35135	1.89873
purL	15	-20.406	-17.4437	-13.5583	-20.7012	-4.67611	-1.09783	-3.77644	-0.3932	-0.288625	-0.716965	1.02623	-0.124813	-19.6153	-18.7599	-19.4009	-0.345224	-0.179094	-2.92269	-21.6943	-19.3219	-0.567652	12.8387	0.186585	4.4149
purM	15	-13.4311	-16.5465	-12.0156	-16.6244	-5.92785	-1.70377	-3.66425	-0.849715	0.0220749	-0.258335	-0.222796	-0.168319	-17.3489	-17.1169	-16.0107	-0.528254	-0.322139	-2.69943	-16.4514	-18.3365	-0.85892	8.40657	-0.859582	2.25159
pyrB	15	-15.8294	-11.9265	-9.09173	-14.6022	-9.82926	-5.32985	-4.51471	-0.739546	0.891143	0.706521	0.322584	0.318146	-14.6839	-12.5953	-13.8455	0.428234	0.853237	-5.10699	-18.1104	-15.5965	1.15925	0.192359	0.215663	7.43562
pyrC	15	-17.0857	-16.3702	-11.9997	-16.9167	-8.50487	-7.373	-8.37286	-0.530028	0.355595	0.221446	-0.211693	-0.430601	-16.8455	-16.3215	-17.5185	-0.781056	0.133937	-9.18231	-16.3788	-18.428	-0.169907	-1.35439	-1.69993	6.70055
pyrE	15	-15.863	-14.1536	-10.7847	-14.2846	-8.94264	-5.78803	-5.03326	-1.49603	0.0994927	0.108346	0.479316	0.215952	-14.6679	-13.3084	-12.5312	0.0245456	0.534685	-6.42057	-14.7711	-13.5972	0.376413	-1.1135	-0.60004	5.15225
amiB	16	0.556172	-0.0591807	0.00866862	0.168138	0.0430146	0.0815904	0.353757	0.403754	0.0716086	8.08148	-0.31439	-0.0305482	0.845518	0.189504	0.953309	-0.176355	-0.483768	0.280421	0.630437	0.332844	-0.321968	0.973822	0.108785	-0.877436
comR	16	-0.102591	0.992556	0.871979	0.00145669	1.1816	1.08324	0.478193	0.229109	-0.497802	8.26599	-3.16242	2.63441	0.25229	-0.314714	-0.516204	0.452552	-0.34994	0.992838	0.0944462	0.106647	0.456266	0.185002	0.630555	-1.6908
cyaY	16	1.26672	0.825218	0.911415	1.67996	0.96608	-2.72532	1.62859	0.806543	0.812715	1.28205	1.84855	2.47057	0.411303	-0.591622	0.893537	1.08603	1.10174	3.11401	1.25716	1.12144	6.36536	0.408828	3.48288	-1.79432
feoA	16	1.30303	0.551214	1.41118	0.176636	3.54975	1.95798	1.29145	4.02139	1.00314	2.52233	2.27829	2.9945	1.71379	0.00265119	0.470835	0.636899	-4.63375	1.514	0.931226	0.46321	2.00149	-1.91763	4.99582	-1.62934
focA	16	0.54553	1.29464	0.917204	1.16399	0.831582	0.893769	1.29735	-2.73293	1.4335	1.29809	1.10278	1.04998	1.11491	1.14876	1.11653	-3.35803	-6.36914	0.385375	0.32823	0.489263	-1.77475	-0.0950245	1.13021	0.411301
frdA	16	-0.0947467	0.257299	0.0374252	0.561703	-0.790929	0.504288	1.48745	-1.69365	0.231182	4.85003	0.316758	2.3889	-0.091632	0.146029	0.114673	-2.99341	-0.483546	0.264572	1.36251	0.598926	-2.28778	0.246605	2.0969	-0.628425
frdB	16	-0.175153	0.63788	0.47813	0.512325	-0.235881	1.28982	1.04452	-1.31753	-0.0134602	5.01978	0.685986	2.44218	0.56155	1.19651	0.992188	-2.30962	-0.245284	-0.14976	0.844932	0.599594	-1.24177	1.22304	2.59581	-0.0835247
hilA	16	1.56024	0.612973	0.346675	1.13426	0.684112	0.0921909	0.234928	2.36378	1.91714	4.90263	1.3513	2.18263	1.53625	0.679967	0.781821	1.12481	0.76734	1.86315	1.97041	2.28726	3.42738	-0.748663	4.70724	4.20786
iscX	16	2.11323	2.11264	1.80874	1.98901	0.701262	-1.05632	0.136402	0.462617	0.193903	-0.352492	0.963714	1.25109	0.522885	-1.25817	0.589923	0.694519	0.582327	2.42427	2.71769	1.23218	5.15704	0.266402	1.77958	0.204808
menE	16	1.39727	0.671285	1.22358	0.816203	1.71698	2.32517	1.3681	0.153885	-0.159161	1.31291	2.31973	3.02781	1.48854	1.16039	0.638417	-1.06789	-3.18359	-0.590966	0.555559	-0.381277	-1.26474	1.52382	4.2406	0.199262
mgrB	16	0.770922	0.136253	-0.437177	2.04911	-1.08977	-1.41807	-0.215735	-0.714566	0.673637	3.57787	0.843683	-0.122338	-1.224	-2.58335	-1.46998	0.383478	0.0842969	0.709048	0.890233	1.30699	2.41092	0.832044	0.328674	6.16719
mltC	16	0.018804	0.0930899	0.515418	0.0103845	0.0104744	0.600425	0.114041	0.559003	0.41668	8.09366	1.4466	1.19166	0.310018	-0.0881621	1.32414	0.185532	0.119224	0.459351	-0.513056	0.405124	-1.33369	0.863128	0.265092	0.994394
nadR	16	2.21583	2.01472	2.45147	2.10078	0.812902	-1.86943	1.2714	2.11304	1.31972	-3.48503	3.94211	3.2809	0.970319	2.15176	4.42741	0.525066	0.451263	-0.244812	2.35532	1.32175	0.963801	-0.782471	1.55249	3.39996
nhaB	16	0.482471	0.463414	-0.360772	1.33656	0.709085	0.587617	0.979635	3.02728	1.3217	2.30342	0.793451	1.55162	1.52208	-0.370988	-0.684779	-1.0651	-5.18531	-0.4371	0.834668	0.6246	3.40152	1.21645	1.46587	-1.1911
nusA	16	-0.243691	2.08258	1.28319	0.457413	-0.665771	-1.68492	0.538717	1.76845	1.92202	5.73806	2.53922	-1.25287	3.1158	1.63551	1.56603	-0.690342	1.05204	-1.21394	1.27977	-2.90838	1.77854	0.75283	2.40022	-3.53404
pefD	16	1.26451	0.652159	0.263397	1.41464	0.197997	0.30794	0.169476	0.702517	1.24063	-1.74395	-1.70145	-0.636597	1.16325	1.02986	1.10465	0.425747	0.37769	-0.555548	0.932942	0.911974	-0.421316	-0.750164	-1.69521	6.10557
pefI	16	1.08394	0.437699	0.935296	1.00076	-0.459357	0.017175	-0.869824	-0.716135	0.529674	0.938238	-1.34019	-0.208992	-0.0355227	0.904835	0.140995	-0.504392	-1.00859	-0.0858836	-0.156714	-0.826344	-0.0864528	0.337238	0.450122	4.02539
ptrA	16	-0.0376717	-0.387881	-0.243354	-0.303889	-0.373408	-0.471203	0.0251972	-0.408723	0.445257	4.75828	1.29101	0.216009	-0.584592	-0.256029	-0.100945	-0.050505	-0.0702605	-0.54563	0.0088228	0.164838	-0.691002	-0.642908	-0.0282644	-0.142385
rdgC	16	0.408885	0.172971	0.0352671	1.33261	1.4768	1.86226	1.62932	1.55965	0.224496	4.51607	-0.808592	-0.373267	0.0880368	0.76949	0.90731	2.19871	0.798319	0.915385	2.2862	2.42094	0.336723	-1.64136	-2.19405	-2.61265
sicA	16	0.73755	-0.164565	0.0482408	0.372942	-0.54494	0.0752418	-0.202368	0.648233	0.146539	1.88519	-0.278026	-0.843695	-0.71178	-1.43998	-0.534548	-1.03417	-1.44893	0.0502284	-0.20538	-0.013398	1.3159	0.496837	0.844955	6.43025
sipB	16	1.11286	0.605076	0.437742	0.0662064	0.0601337	-0.0986875	0.0417725	0.914073	1.18127	0.991321	2.06161	0.970508	1.64937	0.884532	0.159357	-0.0703129	-0.353732	1.8219	1.34895	1.28287	2.42992	-0.0295513	1.49542	5.75388
sipC	16	0.585052	0.199683	-0.315184	0.925594	1.10154	1.14987	1.56013	2.1078	1.45305	-1.50462	1.72708	0.713837	0.0410351	1.21293	0.245351	-0.00602722	0.931235	0.670951	1.37868	1.57415	3.34575	0.0255683	2.52177	4.17555
STM474_RS01305	16	1.17342	0.850342	1.42578	0.914288	-0.846062	-0.762914	-0.839956	-0.898536	1.13415	1.24164	1.03715	2.91132	-1.53873	-1.23036	-0.978796	-0.114513	-0.460559	-1.33935	0.708484	-2.36668	5.04894	4.39429	1.77873	3.44014
STM474_RS07345	16	-0.964986	-1.26884	-0.769031	-0.460359	-2.29595	-1.23155	-0.510775	1.15016	-0.314451	7.80432	-1.99211	-3.90233	0.430155	0.512231	1.19067	0.734145	-0.738382	0.386073	-0.225617	-0.269626	-0.891451	-1.79867	-1.23667	-0.817242
STM474_RS07850	16	0.313833	0.650852	0.106538	-0.455759	-0.0572131	-1.07289	-0.75881	-1.06422	-1.84077	4.50174	2.439	-0.357463	1.52766	0.735971	0.946549	1.04506	2.25341	1.74634	2.19979	5.54942	-2.18944	0.867201	-0.242254	-0.507154
STM474_RS11645	16	-0.600602	0.419093	0.67463	0.240749	-0.417081	1.46156	0.497364	0.529615	0.148486	4.39866	-5.86443	3.67751	2.6086	1.33847	-0.0677768	1.42552	0.714997	0.685243	1.35458	1.39715	2.00755	-3.62704	0.243596	-5.48426
STM474_RS15140	16	0.270926	-1.05232	0.423385	-0.480691	-1.18206	-0.0191556	-0.167609	-0.196681	-0.777536	4.84038	-0.361499	-1.52258	-1.49301	-0.332284	0.36878	-0.643506	-1.16549	1.5291	-0.240949	-0.429274	0.600295	-2.93643	-0.382454	-2.61517
STM474_RS16425	16	-0.553909	0.653594	0.681335	-0.522607	2.24694	0.831564	0.551343	1.79487	-0.404877	0.5332	0.417165	0.329769	-0.089351	-0.0690967	-0.0829323	-0.053202	-1.75894	5.23666	0.479905	-0.43641	0.0777642	-0.12998	-0.190877	-0.065665
STM474_RS17345	16	-0.20567	0.778213	0.532182	1.52215	-0.570066	0.36661	-0.909206	-1.18442	-0.631172	4.15755	0.120732	1.2587	-1.03086	0.473797	1.29607	-1.88463	-1.06975	-0.870263	0.315039	0.687733	3.84193	1.04005	1.94395	-0.624976
STM474_RS17870	16	0.459553	0.702106	0.64725	0.530312	0.51546	0.620723	0.055285	0.354572	0.304533	3.00421	4.65855	3.28319	-0.161534	-0.262452	0.121524	0.549665	1.62695	2.45048	1.49477	1.30583	-0.654763	1.3417	3.17356	2.4982
STM474_RS18170	16	0.119893	0.993121	0.812087	-0.12866	-0.751498	0.775947	-0.11049	-0.462921	1.59815	6.11134	3.59367	2.38375	0.855024	0.48023	2.01248	-0.648368	0.764398	-1.71087	0.406273	0.859728	2.5645	0.266094	2.21983	-0.156666
STM474_RS24115	16	1.34338	0.413168	0.500413	0.712595	0.729578	0.354957	1.48491	1.62037	1.06757	-1.61636	-1.51212	-0.419491	0.77676	0.319261	0.939222	1.25719	1.57226	0.0431729	1.62582	1.03041	0.185713	1.05761	0.59832	6.986
STM474_RS24705	16	-2.40527	2.37155	2.38442	5.78613	-0.595321	-0.550273	-0.393407	-0.514122	2.34071	-2.43765	-0.966941	1.72196	1.31028	0.128663	1.24515	0.135391	-0.118833	-0.491135	0.592731	3.30498	0.935693	1.0806	3.37503	1.94236
traI	16	0.279193	0.0271661	-0.595907	0.612742	4.31689	4.72244	1.28133	0.497691	1.17416	0.619597	0.254936	0.0651414	1.67148	-2.59003	-2.3292	-0.422155	-0.343151	0.515651	-0.210124	-0.1656	-0.361402	0.310571	-0.325185	-0.380404
traJ	16	0.65974	0.744725	1.02602	0.197938	4.27163	2.8498	1.0781	-0.246502	0.268591	-0.706867	0.235213	0.169921	-0.708143	-3.46085	-3.787	0.699072	-0.316433	0.261277	0.215275	-0.116009	0.71273	-0.579452	0.12915	-0.640193
uspE	16	-0.756627	-0.326674	-0.77833	-0.70345	0.217353	-0.326615	0.143392	0.0736459	-0.277163	5.05684	0.288656	0.176204	-0.215839	0.285851	0.620071	0.541431	0.562382	-0.171587	0.347807	1.40308	0.485434	-0.365052	0.601339	-1.11626
yejK	16	1.29153	1.47915	1.01358	0.872091	0.802068	0.801715	1.14808	1.06438	0.780544	4.1456	-3.74588	0.298373	1.58003	2.44162	2.42929	1.90832	0.891821	0.481954	2.0528	3.31262	3.09596	0.106854	-1.19018	-1.35811
zraP	16	-0.440284	1.28335	0.243252	-0.150507	-0.242264	-0.220557	-0.40897	-0.82447	-0.688303	0.354903	-0.848522	-1.36478	-0.401272	0.442069	0.785663	0.588228	2.09273	5.13085	1.02242	0.382563	1.3397	1.30801	-0.498736	-0.0603358
zraR	16	0.937998	0.341382	0.611567	0.249641	0.0785888	0.84276	0.730848	0.602468	0.451702	0.112138	0.776222	0.118806	0.358617	0.149997	-0.013424	0.879146	0.704644	6.53002	0.520313	1.92174	0.893333	0.461514	-0.100594	-0.556376
aas	17	0.141478	0.297433	0.902244	-0.00268547	-0.241709	-1.50873	0.524652	0.054436	0.249007	-0.928945	0.981677	1.39104	0.0694209	0.528521	0.495448	0.0491903	-0.514107	-0.134925	-0.403302	0.0813381	-4.58291	0.353964	1.77591	0.35479
cpxR	17	0.864913	-0.187479	0.095042	-0.764023	-0.662407	1.2306	0.974938	-0.682805	0.664665	-1.70586	0.306066	-0.196918	2.05932	0.867695	2.20029	1.2903	1.02479	-9.47798	1.48743	-0.825702	-12.0359	0.161222	1.16596	2.88569
dcuA	17	0.62925	0.0254015	0.242765	0.0729405	-0.183279	-0.181594	0.698666	-1.02389	0.0324811	-0.139007	1.12932	1.6299	-0.361414	-0.133493	-0.399728	-1.90357	0.222264	0.192722	-0.390946	-0.72853	-5.25708	-0.773979	1.90527	0.382486
deaD	17	-0.212858	0.0286222	0.796163	0.18686	-0.373417	0.350117	0.449521	2.57852	-1.08668	-5.07986	6.89172	3.82638	0.542819	-0.935443	1.09645	1.49989	0.38461	-2.03745	0.782577	3.54605	-7.52754	-7.73332	1.31569	-6.1959
fkpA	17	1.32811	0.554453	0.87758	1.14366	0.470645	0.42428	0.789165	0.729056	1.79474	-3.84952	1.90025	-0.914176	1.62306	0.37955	0.264631	0.611741	0.381134	-4.97378	0.42193	-5.17683	-1.28602	3.77837	0.830122	2.10304
glpG	17	0.0720584	-0.0523896	-0.0925549	0.328948	-0.354009	-0.339787	0.0593923	-0.119012	0.705727	0.427927	-0.174907	0.0415442	-0.211124	-0.233406	-0.417079	-0.359633	0.55654	-3.74545	-0.114305	-1.10514	-6.49056	0.612978	0.809107	0.960829
glpK	17	-1.19184	-0.644596	-1.39407	-1.35969	-2.22136	-3.84172	-1.81987	-1.50056	-4.26393	-1.18812	-0.394567	-3.99452	0.705177	-0.13842	-2.65786	-1.0056	-1.79609	-3.21217	-1.05885	-0.573355	-11.2938	-2.61453	-5.48816	1.89275
gluQRS	17	0.573062	0.104483	0.282387	0.292188	-1.21598	-0.808129	-0.721386	-0.818277	-0.339896	0.443179	-0.533461	-0.425653	-0.484245	0.0832065	-0.606054	-0.205868	-0.866973	-1.36323	-0.715909	-1.63898	-4.19666	-0.0697293	-0.569451	-0.0261257
hflC	17	1.51047	0.303878	-0.214163	1.15323	0.139946	0.167445	-0.397396	-1.64386	-0.305275	1.65084	6.3417	5.38023	5.0035	1.19926	2.49564	-0.526024	1.42088	-6.88515	1.36244	-2.97951	-13.0935	-0.302702	3.28733	7.91903
hflK	17	0.223852	-0.948418	-0.922709	-1.10497	0.147587	-0.0867617	0.0459616	-1.36638	-1.25936	1.87705	5.582	4.27615	2.21106	-0.184718	0.523152	-0.0540947	1.76148	-4.10528	1.37033	-3.21845	-11.9693	0.00150919	3.12998	5.988
hslU	17	2.9738	2.18095	1.87492	2.71716	0.836169	0.774651	1.87896	2.84062	1.65892	-2.49602	2.28037	1.14688	1.84067	2.23018	0.347879	1.59438	3.63091	-1.29492	4.38221	4.83998	-10.022	-2.16008	0.626178	-5.60139
hslV	17	2.23381	1.72755	1.85052	1.61765	0.286883	0.513394	1.43741	2.17324	1.11558	-0.814868	0.158529	-0.151579	1.25147	1.30313	0.27828	1.06022	2.39998	-0.674825	3.76372	3.39208	-9.55055	-1.58963	1.56828	-3.40989
lplT	17	0.30623	0.0342023	-0.229739	0.323208	-0.398495	0.012174	-0.914143	-0.589116	-0.00137036	0.0222956	0.48517	1.56446	0.241721	-0.262766	0.230757	0.555916	-0.151821	-0.02854	0.41429	0.771424	-6.11817	-0.386373	0.0465192	0.0875855
miaB	17	0.823491	1.08248	0.912358	2.43559	0.47839	0.843446	0.714217	0.695509	2.03116	-3.33086	1.74958	0.820205	2.36858	0.0802397	0.519158	1.32249	-0.0663477	-0.909195	1.62545	-3.01518	-9.3039	-2.15528	1.52052	-1.02347
minD	17	1.85506	0.768884	1.36144	1.35069	-0.330467	0.188011	-0.114362	0.602811	0.91386	-1.36457	-3.50137	1.6227	1.82966	0.467584	0.0931296	0.126843	0.659733	-4.24708	-0.431261	-1.13952	-3.16412	3.23899	0.837593	-0.997895
ppiD	17	0.880266	-0.0301236	0.294142	-0.141679	0.568407	-0.76144	0.575497	-0.791619	-0.89813	-7.17647	-0.836456	-3.68572	1.17599	0.0543024	0.44811	0.685606	0.576233	-3.82311	1.2981	-1.56208	-12.2091	-0.851717	-1.8641	-3.85775
prlC	17	-0.951585	-0.274822	-0.724032	-1.01224	-0.69791	-1.83833	-0.332252	-1.68612	-2.21085	3.515	3.69	4.15541	0.342814	0.760603	1.16088	1.07806	0.344977	-4.69711	1.67035	0.49363	-13.4467	0.277429	0.394196	-0.950343
rsmH	17	1.71321	-0.230425	0.718286	2.06452	-0.670237	0.819036	-1.95534	0.911371	-0.542611	-6.16436	2.93911	-5.58673	1.09231	0.353669	0.238754	-1.9718	-1.329	-5.00304	0.139689	0.132789	-5.28989	-2.63051	1.31486	2.07419
sdaC	17	1.87977	0.836153	1.08412	1.07474	1.51017	0.913967	2.5323	0.738224	3.26328	-4.20563	0.539416	1.52417	2.65116	1.22044	0.863447	2.08008	2.4079	-1.14258	0.502627	0.0561316	-4.02501	3.69472	1.10602	-1.51937
speA	17	1.42635	-0.21241	0.352957	-0.118579	-1.55041	-0.193193	-1.53091	-1.61758	0.343569	0.52819	-7.25177	0.62237	-1.73126	0.417568	-0.580043	0.71225	0.644192	0.482228	1.06039	0.283487	-9.35179	-0.164824	-3.59523	0.545626
sppA	17	0.246259	0.0913119	-0.0923173	0.596133	-0.322989	-0.74245	0.11628	0.413305	-0.182431	1.2754	1.92947	-1.07004	-1.4299	0.620933	-1.07349	1.08588	0.59395	-0.613534	0.376049	0.925006	-6.22428	-0.0353984	-0.69751	4.97038
sspB	17	2.0526	1.42457	1.43079	1.91303	2.66826	4.71161	2.10602	3.99777	3.59943	-1.54643	4.68556	7.02266	2.73946	2.85447	3.68583	3.01826	1.15318	-0.178435	2.36439	2.22047	-5.89337	-0.581356	0.815729	-4.09252
STM474_RS07505	17	-0.545763	0.579836	-0.576946	-0.692939	-0.0354777	-1.36188	-1.49304	-1.8195	-0.460486	-0.414414	-1.59087	-0.875982	-0.710228	-0.00741604	-0.176976	-1.67461	-0.422574	-1.53838	-0.557362	-0.826535	-5.48011	0.237212	-0.461331	0.761733
STM474_RS08665	17	-0.46189	-0.718761	-0.606461	-0.0921433	-0.0697196	0.401844	-0.0220909	-0.0527212	1.38179	-0.767782	0.313719	0.237088	0.362309	1.40606	0.118924	-1.56638	-0.180848	-2.55207	1.01525	-0.696006	-4.05805	1.08563	1.07482	1.28614
STM474_RS11985	17	-0.0863702	0.223901	-0.823468	-0.276978	1.51223	-0.316373	-0.180155	-0.0127812	-0.524756	1.76037	-1.23965	0.576396	1.8758	0.983495	0.408268	-0.170285	0.142806	-2.12166	-0.562397	-1.69681	-7.56193	-3.0292	-0.262158	0.620625
STM474_RS16040	17	0.490377	-0.240799	-0.237776	0.00570754	0.300788	-0.190334	-0.0199294	-0.695181	0.152923	-0.441013	0.0336523	0.0343431	-0.269629	0.0591208	1.053	0.452332	1.20825	-5.59983	1.84373	-2.26489	-14.9879	1.09284	-0.0864744	0.436318
STM474_RS16480	17	-0.437174	-0.033429	0.0584156	-0.252019	0.523601	0.295781	-0.316934	0.574254	-1.7822	-1.10108	-0.958639	-1.02773	-0.272411	0.349485	-0.336358	-0.592959	-1.14824	-5.82836	0.313988	-1.04317	-6.69304	-2.04836	-0.87343	0.0365101
STM474_RS16485	17	-0.531929	-0.0164468	-0.189426	0.195444	0.0683519	0.1095	-0.547734	-1.31414	0.584358	0.0864911	0.331801	0.39836	0.0863692	-1.08011	0.0316575	0.803853	0.892012	-7.57937	0.817832	0.015643	-11.8753	-1.14856	-0.835019	-0.630042
STM474_RS19045	17	0.0373916	0.163405	-0.371823	-0.445189	-0.0728455	-0.470726	-0.258314	-0.269741	-0.729525	1.96153	-0.259003	-0.0482487	-0.700004	-0.353868	-0.101953	-0.373732	-0.097235	-2.04929	0.470666	-0.135255	-4.5182	-0.379222	-0.875978	-0.408854
STM474_RS19080	17	-0.0798203	-0.175976	0.0532041	1.24682	0.369333	0.694695	0.0742159	-1.69694	-0.480542	-2.10316	1.44597	1.13431	-1.19862	-0.728095	-0.525228	-0.0199799	0.303293	-2.93578	0.0131987	-1.01118	-4.31389	4.00556	1.58592	0.856454
STM474_RS22195	17	1.90843	0.6704	0.711494	1.10287	0.641436	1.69208	1.1287	0.459164	0.905596	-3.46638	-0.778482	0.600886	0.766766	1.04848	1.52017	-0.731405	0.854375	-2.16019	0.175008	-0.47032	-6.16457	0.946917	-0.707578	2.44791
yccA	17	0.141104	0.35321	-0.125937	-0.28131	-0.594224	-0.53774	-0.78099	-0.306774	0.737506	-0.27049	-0.57175	-0.278439	0.459565	-0.0341077	0.21715	-0.188919	0.300311	-3.32957	0.121531	-1.24145	-8.55623	-0.229447	0.34181	-0.874022
yidD	17	-0.103001	0.336774	1.0659	1.01017	-1.15774	-1.40979	-1.55585	-0.0761773	-2.51646	-0.287816	0.587088	-0.736625	-0.774106	-0.970118	-0.671871	0.196676	-1.5522	-2.74689	-0.296686	1.03465	-5.13388	0.0168894	-0.369558	-0.302402
yrbN	17	0.858827	0.0184381	0.52271	1.39703	-1.69883	-0.9347	-1.74565	1.9195	-0.522699	-5.30788	6.77724	4.6886	1.51228	-1.33607	1.2638	0.290766	0.00640706	-3.37269	0.487693	2.44247	-10.0541	-7.98394	0.0655161	-5.60539
zntA	17	-1.74305	-1.89121	-2.3847	-2.6724	-0.0539309	-1.25754	0.288102	-1.22616	-2.31134	2.59424	-0.696863	-0.772412	6.3085	0.0599731	1.50516	-1.26011	-0.0630695	-18.7694	-1.43587	0.130472	-6.69372	-7.09366	-0.550964	-3.12547
zntR	17	-1.02543	-0.814873	-1.28673	-1.23852	1.15667	1.07566	0.947209	-0.440853	-1.37868	1.65663	1.69894	-0.0873135	6.23784	1.5546	1.75129	1.05314	1.25292	-11.7604	0.16473	0.466035	-4.80571	-3.94993	-0.872479	-1.93984
cra	18	-1.98469	0.555079	0.423575	1.07185	-5.4697	-0.0714365	-4.6998	-6.14242	-3.32271	13.6955	3.24226	1.5588	-1.29087	0.698079	-0.0511056	-5.26159	-2.83231	-4.58634	-1.62793	2.25697	-8.45312	-1.29198	-0.909219	-2.9718
gorA	18	-0.588526	0.259593	-0.11129	-1.08494	-3.48859	-2.84125	-2.56764	-3.79371	-2.70595	13.4671	0.772748	2.00145	3.47056	1.23392	-1.39755	0.600503	-2.21812	-0.524311	1.77684	5.18359	-6.61883	-0.0470761	-0.626189	-6.13621
mprA	18	-0.855932	0.303235	-0.359313	-0.348923	-1.88542	-1.39336	-2.47124	-0.227008	0.961925	18.5548	5.60685	6.45309	0.785657	-0.114248	0.816885	0.552523	0.195973	-0.983622	1.01755	-0.718537	-4.26278	-0.36266	1.30689	-2.17984
ompD	18	-0.217916	0.725367	0.977824	0.734609	-0.479206	0.416755	0.172812	-0.314049	-1.78199	34.218	2.90655	-0.339381	0.346308	1.69715	1.19325	0.472361	-0.90665	0.553387	0.325642	0.151261	1.04485	0.214742	-0.0351733	-0.591675
STM474_RS02930	18	-0.460332	-0.334475	0.306353	-0.253301	0.0415716	2.80303	-0.715834	0.0216108	0.0165954	18.1194	17.95	17.5974	0.968345	1.68133	0.247304	-0.947017	-1.72164	-2.28025	0.284454	-0.642833	-1.71739	13.5468	3.34482	0.155073
aroA	19	-15.8633	-13.5648	-8.20074	-15.2179	-0.0630482	-0.416263	1.31243	0.106179	1.07065	-0.353454	1.81637	4.68646	-15.0882	-14.0797	-16.5284	-2.59586	-5.96143	2.61753	-7.49443	-9.80859	-7.34371	1.55205	3.70076	-0.000202335
aspC	19	-13.8155	-12.0904	-9.95279	-11.5436	-3.80267	-3.15914	-4.61751	-3.99314	-0.433572	4.79258	-0.132253	-2.56117	-12.3535	-13.073	-10.7654	-0.65573	-1.10365	-0.780493	-4.93309	-5.09704	-5.36301	0.51162	-0.701178	2.19205
cvpA	19	-5.11137	-7.46452	-6.55581	-5.50968	-11.0549	0.724228	-0.756804	1.20366	0.761085	-3.68375	0.432379	0.468952	-9.25194	-9.47777	-8.07894	0.795464	1.14792	-0.688643	-8.87565	-10.2603	-0.15949	4.26286	-0.64456	0.920717
cysB	19	-11.7725	-10.9009	-9.30863	-11.1755	-2.3793	-3.71425	-2.54664	-0.734195	-0.10452	2.11417	-5.89221	0.588183	-12.2035	-12.0458	-12.2056	0.299683	0.852713	-6.27248	-7.27803	-7.39117	2.24327	0.133687	0.334045	-1.42132
cysQ	19	-13.0754	-10.3784	-9.00142	-16.0603	-0.280858	-0.709519	-0.421003	-0.89548	-0.480162	-0.143205	0.52157	-0.251678	-13.0308	-9.68131	-12.1964	0.160781	-0.060879	-0.535968	-8.25612	-7.07085	-1.08677	-0.471501	0.0870794	-0.589136
glnA	19	-9.6252	-9.89339	-6.51278	-9.86519	-4.54232	-3.98731	-2.11006	-3.80417	-3.73488	2.22318	-0.871936	-0.914527	-10.1169	-8.93218	-9.62187	-3.54556	-9.88697	-3.41254	-9.42836	-8.77068	-3.41942	2.17278	-0.134365	-0.908978
glnG	19	-15.6688	-14.2523	-9.97186	-8.55471	-7.69149	-2.44223	-2.30105	-0.103925	-3.90665	2.97092	-3.84102	-4.77365	-14.7336	-9.18747	-14.3816	0.272361	-3.52854	0.655206	-12.8242	-13.2117	-7.47288	4.36118	-1.13135	-0.225645
glnL	19	-9.59178	-7.53341	-6.73445	-7.61891	-6.41426	-3.33148	-2.202	-0.341998	-3.88751	2.25796	-4.27976	-5.02782	-7.3626	-3.84082	-7.80329	0.371268	-1.47268	0.0732434	-7.03178	-7.28474	-5.56384	4.56664	-2.17587	-1.5286
guaB	19	-7.25063	-7.56449	-4.99077	-7.45874	-5.23407	-4.18023	-4.33812	-0.24713	-1.23894	1.88744	1.05338	2.18064	-6.42904	-5.84913	-5.59182	-1.27581	-4.39241	-5.81094	-5.40971	-7.40578	-3.43021	1.88938	-2.31221	-1.38403
lrp	19	-11.6916	-9.36598	-8.65007	-7.92511	-5.49964	-3.7979	-4.67243	-6.88817	-3.22636	1.65008	-1.89199	-3.51999	-9.54825	-9.61016	-8.92436	-4.17365	-3.27532	-3.22223	-7.33161	-5.22741	-4.53917	3.11699	-4.41076	-0.44695
manA	19	-8.00835	-10.0803	-7.07883	-12.5071	-7.60752	-3.12933	-2.89831	-4.81539	-0.106225	3.5366	1.19086	3.51931	-9.86359	-9.11773	-10.4247	-4.31155	-2.03322	-3.17806	-7.5416	-12.1326	-4.11799	3.3231	-0.658193	-4.90832
pdxB	19	-11.1263	-5.59581	-5.0672	-7.31704	-1.98737	-0.154289	-0.523575	-0.620427	-0.196379	-0.389567	0.215887	0.891197	-8.62473	-17.9782	-5.27948	0.590183	0.0384931	0.0440348	-11.6206	-13.0212	1.10602	-0.317192	0.0209027	0.375494
purC	19	-11.975	-13.8409	-11.4354	-15.6463	-4.38918	-1.02245	-3.3281	-1.34617	-0.574804	1.95048	1.2384	0.615279	-13.1595	-13.5348	-14.2972	0.201051	0.0971545	-1.57657	-14.3765	-13.4321	0.0640881	-2.40851	0.101721	0.0677129
purK	19	-12.3993	-12.6577	-10.7906	-13.7752	-3.44602	-1.43922	-1.99244	-0.409681	0.0631462	1.40937	-0.0718041	-1.04821	-14.1698	-10.1362	-12.2286	-0.880635	-0.326281	-1.72984	-13.2208	-13.7619	-0.109699	-2.91088	-0.832822	-0.222822
purN	19	-10.0411	-9.91028	-8.60852	-6.99903	-4.37753	-0.307218	-1.58194	-0.218203	-0.226044	-0.0985662	-0.820733	-0.213544	-9.00286	-11.6617	-9.88037	-1.54541	-1.09248	-1.67181	-14.3799	-13.802	-0.781638	-0.191498	-0.626194	0.448736
pyrD	19	-13.1991	-10.4589	-7.00159	-10.959	-6.63155	-4.2561	-2.98945	0.722087	-0.372796	0.783969	0.47455	-0.667854	-11.2867	-9.47723	-9.14438	-1.37605	-0.596335	-8.63568	-11.6726	-10.8694	-0.398899	-2.36031	-1.61357	2.92993
pyrF	19	-7.54293	-7.93409	-5.99017	-8.18846	-2.88822	-3.41124	-2.746	-0.702668	-0.432587	-1.17622	-0.526012	0.0907915	-7.94823	-5.61232	-6.22031	-0.0376579	0.324452	-3.19835	-7.63482	-8.51919	-0.97094	0.266913	-0.419907	2.61207
serA	19	-12.784	-11.4701	-9.16319	-12.0423	-0.549984	-0.791919	0.490391	-0.0111425	0.541182	1.20034	0.351555	0.4508	-12.5536	-11.473	-11.4727	-0.279442	0.479201	0.143269	-9.82519	-8.92746	1.40887	0.530238	0.263862	0.469989
serB	19	-14.1219	-14.9179	-10.5909	-12.9268	-1.35796	-0.550705	-1.01306	-0.549626	-1.3931	-0.890986	-3.36143	-0.366327	-12.2851	-11.2442	-11.534	-0.266653	-1.44443	1.9743	-9.52019	-8.44444	1.26956	3.22963	0.960271	0.965659
serC	19	-7.87153	-10.1179	-9.96277	-11.0368	-4.67436	-1.62718	-0.545355	0.0741287	-0.639666	0.193346	-0.297753	-0.0909993	-8.69513	-8.26523	-9.78532	-0.475376	-5.0569	-0.941774	-10.8037	-9.90185	-0.761455	0.784842	0.238852	1.21246
thrC	19	-11.4473	-10.9433	-7.95816	-13.3462	-1.29357	-0.634025	-1.14657	-0.264368	-0.981972	-0.762312	-0.961632	-0.790344	-12.0895	-11.9596	-12.4074	-2.70121	-1.4375	-1.42893	-7.60332	-3.89632	-1.02214	-0.533999	-0.911208	0.443026
bioD	20	-3.54956	-1.44044	-0.635818	-0.910775	-0.217014	-0.662756	-0.220438	-0.645852	-0.456336	-0.428347	-0.82035	-0.585469	-1.57233	-1.28131	-2.12789	-1.03333	-0.0819652	-0.963352	-4.81302	-5.35222	-0.0974362	0.161927	0.798711	0.776156
apaG	20	-0.68928	0.442678	0.387102	-1.3609	-0.193952	-0.770527	0.16906	2.22758	-0.463853	0.330777	0.763908	1.18336	-0.693568	-0.915843	-0.366815	0.806745	-0.348433	2.26838	0.158884	-0.240213	0.542349	5.18955	-0.0853244	0.120632
aroH	20	-1.50506	-0.998016	-1.12187	-1.78381	-1.39817	-0.51174	-0.432004	-1.28324	-0.434778	1.378	-1.49396	-0.463352	-0.992681	-1.85234	-9.18499	-0.0708352	-0.644933	0.334517	-1.94491	-0.637125	-1.12689	1.09052	-0.817731	-0.270839
bioA	20	-3.55567	-1.85086	-1.32935	-1.02031	-0.469699	-0.878337	-1.3018	-1.18939	-2.31317	-1.86738	-1.30194	-1.2195	-0.263252	-1.82298	-1.13512	-0.843485	-1.33026	-0.752596	-5.1258	-3.74999	-0.598208	-0.160717	-0.478906	0.5407
bioB	20	-3.62545	-1.20696	-0.803744	-1.40845	0.216786	-0.607045	0.150804	-1.3683	-0.33919	-0.178305	-0.439946	-0.155517	1.20791	-0.0173392	-1.26455	0.00594272	-1.12711	-0.95204	-5.29391	-3.78705	-0.855329	-0.011932	-0.133963	0.140476
bioF	20	-2.09156	0.158003	0.330692	-1.15365	-0.549093	-0.24126	-0.115122	-0.287589	0.0235671	-0.198632	-1.61351	-0.263427	0.726132	0.0597506	-0.85096	-1.39181	-0.663467	-0.909591	-4.25935	-3.70167	-0.0797736	0.446473	0.987566	1.4947
bioH	20	-2.46042	-0.23782	-0.0870973	-0.936346	-0.243291	0.436917	-0.937636	-0.287619	0.0385274	-0.641036	0.713901	0.207782	-0.538501	-1.25426	-1.38675	-0.548345	-0.232174	-0.507164	-4.213	-2.44727	0.804192	0.822447	0.639653	1.81585
cpxA	20	-1.66404	-2.7911	1.69092	-0.861529	-0.240483	-0.181093	0.102938	-1.55378	0.380449	-0.41997	-0.136152	0.156707	-2.1818	-1.73439	-2.33902	-0.0190004	-1.6242	-6.45063	-0.00483972	-0.550097	-1.64165	8.92546	0.307641	-2.31979
dnaJ	20	0.992096	0.960975	2.79686	1.59114	-2.87003	-0.705828	-1.77031	2.072	-0.219389	-3.25496	-0.749817	2.37977	-1.9857	-0.578766	-2.11209	-1.43714	-1.46274	-0.611564	2.58055	5.26889	-0.92605	5.47732	-0.919621	-5.54763
epd	20	-1.53812	-0.567191	-0.342563	-1.42026	-0.483789	-0.57489	-0.75304	0.658161	-0.673017	0.568147	0.378798	-1.82105	-1.57148	-6.37015	-0.753064	-1.42645	-1.69642	-0.660139	-1.82448	-1.79493	-0.872214	-0.332543	-0.735146	-0.457942
exbB	20	1.10223	-0.392644	-0.183998	-0.920953	-0.968631	-12.9326	-1.00357	-0.251299	-0.0641526	-0.425485	0.69604	2.3913	-0.0975671	2.17682	0.898512	-1.17147	-1.1436	-1.89522	-5.75155	-4.03946	0.953226	0.149174	0.92447	0.387505
exbD	20	1.32456	0.624442	0.956592	-1.10028	-0.739699	-8.33473	-0.049243	0.436326	0.48124	-1.82163	0.329226	2.35195	-0.89205	0.131305	0.377578	-0.544039	-0.464578	-1.44906	-4.54054	-3.24144	0.741031	-0.711922	-1.46387	-0.432547
fpr	20	0.102177	0.145128	0.0134111	-0.304465	0.563755	-0.691792	0.464062	-0.301503	0.0431854	-0.619656	0.353795	-0.312848	2.11447	-4.64604	-0.922759	0.343881	0.662016	0.309859	-0.10787	0.507164	-0.496768	0.472583	-0.124775	0.325289
gppA	20	-1.74178	-1.52674	-1.78158	-3.16589	-2.51531	-5.02636	-2.11364	-1.89665	-1.73074	2.11438	-2.01972	-0.376261	-1.76624	-0.0608177	-1.76194	-0.579228	-1.89721	2.16436	-2.00041	-1.6981	-1.54357	0.445158	0.58007	2.07305
hslO	20	-1.57175	-0.624382	0.0347951	-1.27049	-0.419541	0.20432	-1.09484	-1.97116	-0.908707	0.0844272	1.17327	1.14686	-0.652959	-0.31365	-4.09744	0.762653	-0.590633	1.06785	-1.66121	0.71059	-0.96612	1.0009	1.6494	-1.05153
ilvY	20	-5.38268	-0.455729	0.551733	-2.09173	0.891439	1.28634	1.05888	1.06632	-0.714645	-0.099081	-0.230632	0.295338	-0.852283	-0.407612	-0.109972	0.0632988	0.00571166	-1.01743	0.156837	-0.853428	0.231443	-1.15491	-0.572507	-0.070789
iroC	20	0.173031	-0.531731	-0.394217	-4.07339	0.321465	0.445262	0.540288	0.17007	-0.35695	0.53088	-0.521791	-0.0461127	-0.105345	-0.789296	-0.0738378	-0.747572	-1.31345	-0.804402	-4.69051	-2.20056	0.502605	0.589811	0.624815	1.30753
iscR	20	-2.1487	-3.90785	-2.32056	-3.3905	-1.35969	-2.76185	-1.44112	0.124294	-1.45902	-0.486758	-1.46446	-2.2491	-1.35775	-4.61416	-2.20195	-0.90177	-1.20354	-2.17192	-1.83231	-1.63934	-1.67837	0.409741	-1.43189	0.822455
kefC	20	0.559333	-0.244577	-0.337303	-0.0667773	-1.08747	-0.491891	-0.296107	-1.42586	-0.754223	-0.150982	-1.14318	-0.668757	-0.0938318	-0.645204	-0.447048	-0.841429	-1.33975	-0.592784	-1.54526	-1.26047	-0.188511	6.77994	-0.144888	-0.556568
kup	20	-0.330634	-2.35235	-2.92811	-0.982042	-0.787229	-0.660293	-0.626217	-0.615719	-0.251767	2.45177	0.171488	-1.15587	-3.21076	-0.920222	-8.13454	-0.727619	0.343918	-0.0406521	-1.11031	-0.731482	-4.04218	1.28193	0.62697	1.8813
nadA	20	-7.16066	-0.558866	0.565679	-2.68362	0.0299598	0.372193	0.81855	0.256071	0.394795	0.252901	-0.00948164	0.20276	-0.933612	-1.29663	-0.0314878	-0.703424	-0.502725	-0.157644	-6.90092	-5.5052	-0.160434	-0.00975075	0.0470967	-0.280065
nadB	20	-5.65495	-0.795994	-0.409985	-2.49145	0.563311	0.696597	0.152403	0.408663	0.18874	0.574237	-0.317749	0.194639	-0.742528	-1.36111	0.0531546	-0.0890832	-0.238325	-0.221873	-4.85035	-2.10639	0.0875473	-0.330314	0.229368	0.165989
nadC	20	-4.88851	-0.266971	0.355369	-2.98783	-0.288112	-2.39787	-0.224545	-1.26733	-0.106662	0.165283	0.840114	-0.740553	1.02143	-1.08914	0.0340692	0.830231	1.01148	0.291673	-2.49578	-0.75011	0.447201	0.524024	0.988585	-0.663509
panB	20	-4.65988	0.0291797	0.0213767	-0.0739883	0.335573	-0.0713998	1.22822	-0.0741874	0.459064	-0.661784	-0.930067	-0.187117	-0.0871922	0.307097	0.167513	0.85272	0.0680125	-0.23791	-0.683413	2.02108	0.579498	0.14347	0.98301	0.342316
panC	20	-7.61274	-1.47303	-1.44737	-2.22567	0.19554	0.220853	0.339553	0.441416	-0.470801	-0.214323	-0.556946	-0.589086	-0.794125	-3.04673	-0.0562675	0.77626	-0.364784	-0.567466	-1.41457	0.67933	0.919161	0.768303	0.177422	0.311254
panD	20	-4.14029	-0.860099	-1.25587	-0.722603	-0.0676911	-0.978387	-0.518356	0.631499	0.127437	-0.156207	-0.211377	-0.0127955	-0.142019	-0.557714	-0.417487	-1.17108	0.512263	1.05942	-0.292592	1.98406	-0.513559	-0.570336	0.166333	-0.805549
panF	20	0.526321	0.977436	0.836933	1.15759	-0.329336	0.00664652	-0.73483	-1.64268	-0.244572	-2.05457	0.233463	4.54335	-0.300132	1.4561	1.06334	-3.06715	-7.56431	-1.50348	-0.577591	2.39164	9.63103	1.57572	0.628698	1.53091
ptsJ	20	-1.9458	-1.71061	-1.51473	-1.92395	-4.00744	-1.71654	-1.86255	-2.43013	-3.20106	4.06073	-0.665568	-0.966415	-2.04952	-0.683502	-1.94716	-0.894926	-1.02906	-1.18208	-2.50951	-2.03609	2.38961	-1.36508	-0.644284	0.965853
pyk	20	-0.909268	-0.725442	0.46646	-1.24033	-0.743951	-1.62579	-0.182809	-2.36063	-1.45942	4.23061	0.0941271	-0.464453	-0.336907	-0.390781	-0.0459014	-1.85103	-1.39529	-0.0224143	-0.643943	-0.00136183	-0.556565	0.278758	-0.856368	0.871343
ridA	20	-3.6016	-2.55696	-1.36849	-1.75122	-0.714199	-2.92561	-1.05021	0.0800042	0.127605	-0.263933	-1.19581	1.41409	-4.1689	-1.13006	-2.29917	-3.60632	-1.69701	1.75808	-0.100872	1.55043	1.96869	-1.72244	2.1478	-3.75011
rsmC	20	-0.694431	-0.695348	-0.159739	-0.528181	0.306302	0.0308076	0.374735	0.609696	-0.104583	-2.46722	-0.336766	1.72194	-0.350154	0.977627	-0.371039	-0.564209	-1.86154	0.214603	-0.319725	1.12028	6.45088	1.36004	0.455444	-0.194074
satP	20	-0.833945	-0.816781	-1.21878	-0.966687	-0.769817	-1.3036	-0.655553	-1.3434	-0.385636	-0.623725	0.441466	0.293136	-0.379838	-0.350869	-0.148053	-0.0784961	-0.732508	-1.76105	-1.72784	-1.47363	0.0440481	-0.996121	-0.85889	0.119447
sitC	20	-1.60066	-1.10129	-1.37747	-0.19925	-0.450384	-4.47719	-0.690854	0.369656	-0.0113314	0.423557	0.374855	-1.04005	-0.169318	-1.00458	0.0780853	-0.216938	0.893714	0.419016	-0.371549	-0.0325583	-0.587362	0.576061	-0.622642	0.400139
sitD	20	0.365191	0.845356	0.569436	-0.548417	-0.245531	-4.35874	0.0710819	0.381735	0.393498	0.320986	1.13747	-0.0945193	-0.0421531	0.421483	-0.129384	1.00981	0.580545	0.557515	0.181286	1.32688	-0.622782	-0.65937	-0.910477	-0.312428
STM474_RS01325	20	-0.0872297	-0.351743	1.31246	-0.0737663	0.454959	0.908799	-0.252932	0.272059	1.45238	3.02216	1.25404	-0.450215	0.303832	-0.875818	1.08405	0.0540497	-0.510867	0.431799	0.847901	0.497094	2.93632	4.56912	0.991899	-1.00687
STM474_RS02230	20	-1.41722	-0.928288	-0.375205	-0.890069	-3.28916	-4.10675	-4.1179	-1.50605	-1.87661	0.585432	-0.137363	-0.527731	-0.312756	-2.07374	-1.2819	-1.77413	-1.98541	-2.07198	-1.5171	-1.5691	3.7618	-0.720258	-0.692782	-0.563269
STM474_RS02955	20	0.388458	0.0230258	0.350453	-0.682644	0.00602985	-4.00933	0.015028	-0.53418	-1.10223	-0.675908	-0.0745237	-0.559076	-0.0992468	-0.0303816	0.425732	-0.273284	-0.271591	0.830477	-3.02999	-2.22184	0.336924	-0.193974	-1.71592	0.0549025
STM474_RS08295	20	0.816717	0.28914	-0.467034	0.115957	0.620903	-0.550722	0.190085	0.580954	0.385413	-0.19618	-0.698125	-0.5602	-0.639818	-0.922333	-0.581845	-0.219152	-0.888223	-0.189922	-0.313583	-0.335205	4.7615	0.66506	0.153403	-0.143084
STM474_RS08965	20	-1.19185	-0.816822	-1.04743	-1.21825	-0.706301	-1.30069	-0.693005	-4.40546	-1.78274	-0.119965	-1.25887	-0.966825	0.00385268	-0.869708	0.407656	-2.5276	-1.3981	-1.90375	-0.421728	-0.234807	-0.386505	0.091187	-0.263776	1.50597
STM474_RS18615	20	-0.0013938	0.211162	0.097355	-0.7241	0.147828	0.451043	0.0732702	-1.00092	0.20733	-1.47535	2.32434	0.782314	0.153023	-4.87098	0.963463	-0.382465	0.925876	0.299139	0.481179	-1.38642	-1.67217	1.77308	-0.754301	-0.123065
STM474_RS21365	20	-6.03966	-1.32037	-1.21774	-1.53628	-0.0841447	0.35842	-0.304807	-0.350599	0.432051	0.984364	0.269149	1.24243	-0.319188	-0.593644	0.214716	0.109351	-0.0149873	-0.57721	-1.40436	-0.762642	1.32976	2.03218	0.983295	0.558266
STM474_RS23415	20	0.301523	0.678599	0.623072	0.335449	1.72923	0.782248	0.94705	0.474253	0.466854	-0.281166	0.462603	0.41641	0.301127	1.23	-9.37752	-0.263905	0.0232997	0.43739	0.0671685	-0.101215	0.615569	0.451963	-0.232535	0.032441
STM474_RS27235	20	-3.31944	-3.33484	-3.21304	-1.83289	-2.91808	-2.39136	-4.95964	-2.05648	-1.84066	1.74866	-1.79037	2.51739	-3.29899	-3.07255	-4.26493	-0.967444	0.37711	0.201014	-0.20363	1.47465	5.65615	0.115875	1.13771	0.231693
tatA	20	-1.20601	0.523543	-0.0396658	-0.433669	-2.96265	0.575005	0.362166	0.781349	2.35788	-3.87183	-2.43015	-3.00886	2.72319	-4.2057	0.839689	0.734993	-5.81754	-1.84	-0.272784	-4.87084	0.133965	4.95172	-1.53556	1.87454
tatB	20	-0.16796	1.00052	1.52067	0.529972	-3.34155	-0.332821	0.0742192	-0.0996731	0.266042	-1.80281	-1.69144	-2.62492	2.94146	-5.61939	0.469302	1.45065	-5.6658	-1.84103	0.376805	-4.51849	0.397148	4.95281	-3.56523	0.645026
thiC	20	-9.38663	-3.6534	-1.90458	-3.55988	0.942304	0.666848	0.741199	0.725853	-0.09457	0.151338	0.430716	0.0251935	-0.847557	-1.64037	-0.771038	0.762966	-0.304605	-0.187336	-4.18696	-2.72979	0.613367	0.0497724	0.148746	0.387327
thiD	20	-9.58491	-2.3891	-1.29959	-3.68732	0.757911	-0.215632	0.146393	-0.206509	0.427716	0.804277	-0.355807	0.24563	0.279768	-0.455461	-0.139958	-0.295278	0.294391	0.233252	-5.63105	-4.64462	0.925225	0.0786492	0.477947	0.312893
thiE	20	-7.99537	-3.70851	-1.7653	-3.85514	0.472862	1.25299	0.845959	0.259325	0.152172	0.449447	0.191113	0.164045	0.158466	0.490973	0.201389	-0.347428	-0.622403	-0.173008	-4.74291	-3.80951	0.947642	1.00616	1.35843	0.358857
thiH	20	-7.78529	-1.68528	-0.294011	-2.34802	0.673565	0.0263877	0.46527	0.142532	0.103502	0.244224	-0.216031	0.193582	0.461748	-0.324843	0.344318	0.992227	-0.299845	0.281364	-1.39349	-0.308347	0.200407	-0.110797	0.37331	0.187416
trmB	20	0.182721	-0.429532	-0.0529047	-0.0662583	-0.600073	0.13617	-0.952365	0.652248	-0.227642	-4.17437	0.331918	-0.796901	-0.11169	0.0209692	-0.1745	0.609402	-0.262255	0.495281	0.23067	0.444611	4.03461	1.90246	0.99213	-1.07349
trmG/rlmN	20	-0.98886	-1.3267	-0.309217	-0.973882	-1.16841	0.0288882	-0.0259419	-1.31713	-1.19341	-3.96635	0.247532	4.0246	-1.30054	-0.252513	-0.0351289	-1.2643	-1.42584	0.226074	-1.31767	1.28755	5.42901	0.405116	-0.634636	-0.0581614
truB	20	-0.835567	0.503392	-0.34614	-0.0729125	-0.613665	-0.854576	0.377911	-0.583464	-1.56986	-3.00981	-1.08906	-1.88423	0.17952	0.283605	-1.89991	-1.25946	-1.57832	-0.254085	-1.31262	0.856353	4.40308	1.73436	-1.31389	-1.37609
tuf	20	-1.13461	-0.23354	0.395499	-1.46964	-2.5601	-2.09172	-4.182	-0.422463	-1.12169	-0.221348	1.54253	-0.0427308	-0.658955	-0.0690122	-2.66971	-0.124424	-2.02779	0.573368	-1.56608	-0.681832	-1.36898	1.67194	1.47665	0.189135
yfcF	20	-0.42367	-0.387352	-0.415803	-0.221455	0.407248	-0.570065	-0.857639	0.163182	-0.0729007	-0.636064	-0.805692	0.691264	-0.379102	-4.36833	-0.0228901	1.24217	-0.0851405	-0.529645	0.189452	0.0850997	0.37476	0.790844	-0.0109175	0.922328
bioD2	21	-1.10764	-0.45872	-0.147684	-0.737453	-0.0786843	-1.09125	-1.13807	0.142184	-0.469296	-4.79927	0.0558323	-1.08771	1.18968	0.25338	-0.265668	-0.279914	0.63763	1.00701	0.281445	-0.52478	0.0836913	-0.610217	0.126139	-0.432124
add	21	-1.20207	-1.19079	-1.53802	-1.25116	-1.25151	-0.949366	0.106742	-1.10875	0.258725	-4.81405	-1.72616	-1.0722	0.726901	0.583601	0.923287	0.188046	0.972391	-0.102017	0.525314	0.414173	-0.137728	-0.124423	0.353033	0.193463
ampG	21	1.06659	0.189676	-0.418332	0.1481	-0.550463	0.39351	0.28741	0.740611	0.22761	-10.1832	-0.288756	0.69395	0.374257	0.0621608	0.0125997	0.694544	-1.22499	0.105604	0.442651	0.724497	0.0189962	-0.0171805	-0.735551	-3.80133
aroL	21	1.36291	0.787882	0.661958	-0.102535	1.44626	0.629096	1.42989	2.50102	1.99239	-4.90547	-1.6278	-1.55541	0.508666	0.657721	0.374035	-0.253496	0.729485	-0.243572	1.97144	0.559645	0.722196	-0.786786	-0.51049	0.180547
dacA	21	0.33599	-1.00003	-0.948345	0.4093	-5.96384	0.314816	0.793778	-1.26897	0.858803	-9.76043	5.98263	-0.510523	1.32529	-1.22954	-0.0281776	-0.301903	-1.02779	-2.67572	-0.219134	1.68928	-3.46599	3.95862	-0.181867	4.56021
degQ	21	-0.481312	-0.160318	0.0326845	-0.782888	-1.14175	0.139778	0.251408	-0.229422	0.55177	-11.5093	0.569887	-1.18841	-1.30959	-1.0522	-1.7876	0.941405	-0.673654	-0.109269	1.0553	-0.00561479	-1.79603	-2.2187	-0.636986	-0.829133
endA	21	-0.724993	-0.362316	-0.0168222	-0.0223562	0.209655	0.496713	0.0233883	-0.919443	-0.340147	-10.5771	-9.90479	0.150591	-0.223726	0.243014	0.304353	-0.660394	-0.0337831	0.177134	-0.341854	-0.527452	0.356285	-1.7447	-0.246069	0.00316481
ftsP	21	-0.0231674	0.224034	-0.111989	0.297762	1.87711	0.9297	1.77449	1.66479	-0.354173	-6.16873	-5.61724	-0.776559	1.93816	-1.82071	-0.179342	1.24968	1.08649	-2.40035	1.79717	-3.7019	-1.68574	4.60576	0.550485	-0.0537305
mltA	21	-0.184805	0.583682	0.653839	0.484475	-2.59005	0.0813407	0.240616	-0.985171	0.115688	-6.11231	1.11044	1.87466	0.0566871	-0.510518	0.208148	-0.111313	-0.658186	-0.481698	-0.00838775	-0.138668	-0.463761	2.36173	0.240465	0.706242
mltB	21	0.513492	0.590974	0.333794	0.925112	-0.314408	-0.729943	0.0465687	0.530585	0.0134851	-7.66432	-0.634577	0.183303	-0.607572	0.104889	-0.200639	0.135384	0.0949545	-0.370026	0.606107	0.9029	-0.807567	1.19286	-0.0814291	1.26837
mltD	21	-0.4121	1.27421	0.863333	-0.313721	-0.330861	0.979371	-0.4316	-0.384106	-0.00586577	-6.52548	3.23167	1.40341	0.949508	-0.955004	2.06521	0.504278	0.618219	1.13992	-0.0636561	-4.23675	-0.698327	1.13644	-2.77379	-1.10282
nlpD	21	4.11505	2.81464	3.68371	3.04782	-6.96858	1.46931	2.62328	3.08989	3.28203	-3.68372	3.11903	-0.410011	0.65921	-1.02224	3.18348	1.17011	2.18786	0.600073	3.13133	-0.26527	-3.10492	5.86317	-2.5282	3.11082
pgeF	21	-0.47164	-0.201235	-0.424854	-0.0784595	0.465858	0.651786	0.112426	0.0644684	-0.567022	-4.48331	-0.0954846	-0.891449	0.881078	-0.104022	0.763018	-1.22166	-1.02546	-1.77906	0.800163	0.695049	-1.30455	0.277672	0.24642	0.889098
rbsK	21	1.74679	1.36968	2.73612	1.01526	-1.00013	-1.05728	-0.0611442	2.93041	0.367463	-4.99053	-1.26158	-0.539091	0.746756	0.549595	1.73114	-0.205088	-0.380493	1.24088	2.16546	-0.0323569	2.25195	0.822412	0.319628	0.50645
rbsR	21	0.61543	0.132088	1.6224	0.589218	-1.97817	-2.68166	-0.787092	2.07232	0.362729	-11.5731	-1.20078	-2.20282	-0.546788	-0.332056	1.09265	-1.69118	-0.846925	0.234695	1.60409	-1.18591	2.63815	0.00801513	-0.470749	0.214681
rcsF	21	1.97822	0.609507	0.636573	1.45685	0.0597651	-0.144637	1.33579	-0.132123	1.11461	-5.51886	0.0267694	0.0559114	1.53834	0.779748	1.86651	0.253335	-0.00930959	1.09503	0.658406	0.558041	-1.97136	0.733704	-0.340645	0.358914
rpoS	21	4.87793	1.51699	4.9544	3.44665	0.954384	1.60306	4.10207	4.49517	3.55911	-15.0254	1.5704	0.487149	1.03796	0.214977	6.08023	0.310969	0.581636	-0.52929	4.54915	0.181143	-1.53063	2.46037	1.63364	4.68378
rsmG	21	-0.529233	-0.289881	1.09793	-0.0208252	0.514749	1.32156	0.289823	1.13108	0.961562	-8.58604	2.34242	2.83387	0.505803	0.729582	0.105632	0.661085	0.401263	1.68523	0.614768	0.668689	2.59697	3.09618	1.67753	0.0500504
sltY	21	0.810423	0.0306767	0.141148	0.12069	1.06981	0.530149	0.557874	0.203626	-0.172585	-13.9452	0.110134	-0.207565	-0.126412	-0.108307	0.768197	0.47489	0.547112	0.230747	0.423276	0.560327	-0.148181	1.02318	0.136988	1.02678
STM474_RS07375	21	-1.61769	-1.87951	-1.20385	-1.79289	0.903327	0.54762	0.0520032	1.1788	-0.179821	-8.19773	-0.946357	-0.402476	-1.12748	-0.567328	-0.815304	-0.426438	-1.30143	0.176738	-1.3526	-0.728685	-0.987229	-1.7931	-1.47459	-1.67067
STM474_RS08710	21	-1.29861	-1.07935	-1.22523	-1.22033	0.765439	0.893617	1.17545	0.904077	-0.427342	-4.38247	-1.09686	0.11048	-1.82231	-1.35275	-1.98924	1.06748	-1.11729	1.0963	0.161977	1.34907	-0.107828	0.237699	0.642045	0.147552
STM474_RS22565	21	-0.725845	-0.701621	-0.117866	-0.669365	0.0178498	-1.27186	-0.773398	0.287988	0.491116	-5.18465	-1.17182	0.126789	0.197446	-0.410273	0.20613	-0.216967	0.377143	0.0282642	-0.181154	0.289866	0.386296	1.73166	0.881186	2.17585
tyrP	21	0.995333	0.705461	1.31041	0.54944	0.0322645	1.32548	1.12974	2.25758	1.12697	-4.87043	-1.13346	-1.84437	0.35983	0.239037	1.0612	0.297466	0.789197	0.397447	0.70084	0.824718	-0.243061	-1.78191	0.249041	-0.670674
yceG	21	-0.209252	-0.0944558	-0.0384773	0.190574	-2.25754	-0.406711	-0.38124	-0.514861	-0.165352	-6.10469	2.20758	-0.107257	-0.417857	0.0151451	1.58977	0.204883	-0.284401	-1.73113	-0.231688	1.88903	-1.91042	-0.35524	-1.78609	1.69532
yfcD	21	-0.407483	-0.92963	-0.847558	-0.724673	-0.51892	0.816214	0.072411	-0.805607	-0.978183	-5.13794	-0.732655	-0.375539	-1.22557	-0.227649	0.657157	0.138724	-0.731011	0.419652	-0.321578	-0.1678	1.53752	-0.48279	0.22465	-0.0151959
zapD	21	0.532181	0.375536	0.140036	0.101614	0.185108	-0.354993	-0.454202	-0.0700697	-0.0590326	-6.77521	3.07122	1.15309	0.715492	0.135354	0.625657	0.0920727	1.11887	0.185926	0.940412	2.72861	1.09475	0.234731	1.08882	0.962174
mgtA2	22	0.30636	0.07244	0.616373	-0.372836	0.158214	0.519568	0.387963	0.171583	0.105271	0.512492	8.71453	3.91978	-0.0925973	-2.39337	0.67685	-2.22364	0.224955	0.763661	1.12645	1.00701	-2.13668	0.583591	3.08186	-1.80674
acrR	22	0.0135925	0.318537	-0.00809884	-0.203064	1.16112	1.75024	0.562099	-0.034363	0.121173	2.01557	12.8714	7.97878	-0.024436	-0.11335	-0.741435	0.712919	0.185911	1.26732	0.978048	1.27278	1.64485	7.47376	2.51436	0.131655
apbE	22	-1.22026	-0.462237	-0.768711	-1.40587	0.104873	-2.30192	-0.696869	0.126112	-0.426641	1.77623	8.91943	5.67178	0.0798959	1.02234	-1.08595	0.199129	-0.662255	0.837871	-0.335193	-2.03657	-1.90723	2.77519	1.47889	-1.78437
fadR	22	-0.434462	0.120024	0.238137	0.218086	-2.82802	-1.45853	-1.53265	-0.624831	0.731711	1.32623	4.51931	8.00107	1.05165	1.92109	0.227104	0.111666	0.342351	0.149774	-0.21297	-1.30474	-2.52645	1.92829	3.03347	6.11007
nikB	22	-0.43212	0.241236	0.418862	-0.871698	-2.83694	-0.0267529	-2.65354	-1.20505	0.342106	5.82135	2.83685	5.0379	-0.242666	1.43061	0.248833	-2.39857	-6.73437	-6.00411	-6.12599	-3.58911	-0.484283	3.19798	7.48705	3.01293
rffG	22	1.25655	-0.0129421	-0.435299	0.890198	0.138374	0.55102	0.381947	1.3827	1.05979	4.79072	4.82805	2.79022	-1.58977	-0.713635	-0.337032	-0.188372	0.596968	0.443082	0.551296	-3.2957	-1.50997	5.29747	3.13259	0.437593
rseC	22	0.553941	-0.075855	-0.257934	-0.447313	-0.082466	-0.821486	-0.66581	-0.201028	-0.848874	1.28812	7.92017	8.46193	-0.926329	1.08673	-0.196281	0.0563558	0.425611	0.282444	-0.0489476	-1.22573	-0.696614	3.85297	1.45906	-0.611673
rsxA	22	0.913397	0.998986	1.64261	0.589105	1.82172	-1.26488	-0.239812	1.85238	-0.682998	-1.56682	6.6161	5.04771	-0.247992	1.68668	0.441411	-0.126515	-2.12249	-1.69588	-0.21855	-2.76498	-3.43263	1.79985	3.24442	-0.355218
rsxB	22	-0.549005	0.880405	0.561653	-0.583331	0.812723	-1.10711	0.620465	1.84447	-0.103581	-1.44747	6.91854	5.45404	-1.04018	-0.257343	-2.2071	-1.14961	-1.65725	-1.08908	-0.194903	-3.20764	-3.22555	2.17692	1.47933	-1.98173
rsxC	22	-0.443656	0.651639	0.283662	-0.550507	0.855868	-1.66128	-0.405935	1.72449	-0.980807	-1.56032	8.62501	7.45869	-0.251062	1.05807	-0.522611	0.19321	-1.31439	-1.48566	0.144544	-2.53437	-4.80729	1.84752	1.12561	-2.85206
rsxD	22	-0.661032	1.27338	0.836127	-0.00106552	0.203956	-1.99947	-0.826745	0.984539	-0.506944	-2.58005	9.53444	6.96897	0.131567	1.24961	-0.394324	-0.594114	-1.90393	-1.9097	-1.1418	-3.62459	-3.82036	1.92454	1.88355	-2.72044
rsxG	22	0.187928	0.933545	0.699231	0.19515	-0.34928	-3.97616	-2.52886	-0.0654529	-1.43727	-0.539133	6.44205	4.31323	-0.0868616	0.996629	-0.197915	-0.21646	-0.814359	-0.225769	-0.130739	-2.44332	-2.83064	0.416582	1.67355	-1.35323
STM474_RS00530	22	-0.670788	0.551225	0.143045	0.543626	0.183701	0.570903	0.231644	-0.442067	0.892786	8.7971	5.37256	3.91852	0.490725	0.165738	1.11982	0.469669	0.319801	1.4879	0.485848	-0.454792	1.32076	3.36879	-0.00141451	1.83497
STM474_RS02350	22	-0.890143	-0.273228	-0.72441	-0.332738	0.633208	2.40779	0.578285	-0.309208	-1.37841	5.05804	10.876	7.91426	1.14131	2.03458	0.384185	-0.862219	-0.533611	0.170351	-0.874236	0.147145	-2.63658	6.05489	1.56265	-2.5699
STM474_RS02355	22	-0.246167	0.0292541	-0.305199	-0.532561	0.100678	2.50912	0.512716	-0.710341	-1.58425	4.9321	10.8413	8.24202	0.112501	1.37035	0.0923419	-0.012838	0.288183	0.737024	-0.0242897	0.666958	-2.39046	6.83987	2.1029	-1.96099
STM474_RS05245	22	-1.18079	-0.462972	-0.864429	-1.04133	-1.11744	-0.275739	-0.214248	0.0172386	0.647013	3.11937	2.63859	9.97397	-0.0674676	0.212004	-1.43063	-1.29679	-0.850481	1.03863	-0.898564	-2.24594	1.92964	5.6279	0.931162	-2.18971
STM474_RS07225	22	0.754493	2.04751	1.8702	0.0150287	0.756897	-0.729329	0.264604	0.568359	0.0431758	0.45217	5.75161	4.42523	-1.03237	0.562551	-1.2383	-0.297858	-0.401542	-0.573179	0.0727529	-2.82396	-1.49793	2.78745	2.53803	-0.885419
STM474_RS13845	22	-0.645216	-0.511548	-0.0546277	-1.36337	-0.0496882	-0.561253	-0.976679	0.449044	-0.494625	0.122021	7.37641	6.40091	-0.923156	-0.558416	-1.32574	0.578436	1.52079	-0.773536	-0.0731632	-3.62628	-2.57729	1.07154	0.978073	-0.640537
STM474_RS24430	22	0.383417	0.480606	0.822298	0.174864	-3.57717	-0.450349	-3.46461	-1.9187	1.36747	5.94728	4.53226	5.90472	0.336836	2.83451	1.01811	-1.89183	-5.13694	-3.88769	-4.26886	-1.46149	1.59877	4.25157	8.27896	3.7504
rfaP	23	-4.85275	-3.7245	-3.19372	-2.43772	-8.77933	-3.04176	-0.883377	-4.32785	-3.16232	12.0795	-5.94133	-8.92355	-1.36508	-5.3604	-1.48516	-2.63473	-6.02086	-8.94847	-0.618874	-8.87592	-6.14909	-5.39731	-5.22018	-4.95839
sthA	23	-1.50898	-4.04562	-3.35453	-1.35135	-9.3901	-6.36604	-11.6467	-6.52545	-10.3612	6.82894	-7.40928	-9.15191	-4.73878	-0.709633	-5.02776	-0.916834	0.938331	-8.92675	-1.6649	0.0557558	-6.63054	-11.119	-7.91815	-9.6245
surA	23	-2.03803	-2.29728	-1.51103	-1.87643	-12.6397	-6.99353	-4.91483	-2.42269	-1.43687	23.7247	-12.6729	-13.651	-3.67836	-5.93005	-2.90634	-4.68256	-2.68252	-9.86491	-3.80039	-5.97486	-0.614801	-3.94472	-8.85501	-6.94657
tolC	23	-1.62581	1.09436	11.3462	-1.81601	-15.1603	-9.11636	-2.24192	7.52986	3.13624	13.2888	-10.1816	-16.8096	-0.940633	0.359213	1.02541	2.34793	-5.18742	-8.72499	-0.095997	-9.80866	-11.5547	-13.4529	-3.10673	-15.0043
trpS	24	-3.74863	-1.03146	-0.911368	-1.70881	-3.57333	-3.36764	-3.51287	-0.546023	-2.19472	-2.26341	-5.52437	-1.95198	0.564261	1.23759	-2.28898	0.655938	1.21105	2.82899	-2.59503	-4.16239	-3.48359	-3.6392	-0.777522	-2.4939
damX	24	-1.23023	-0.69134	-0.745292	-0.474692	-5.63035	0.130416	-1.5848	1.1833	-0.116934	-2.25037	-4.11188	-1.83689	-2.1216	-4.66028	1.00549	-1.80164	-2.97829	-3.30651	-2.70148	-6.07962	-3.04433	3.12946	0.658842	2.62878
deoR	24	-1.78138	-0.857914	-0.775342	-1.33621	-2.74088	-3.00081	-1.51526	-1.60145	-2.92569	-1.67759	-0.361278	-2.13354	-2.07676	-0.77778	-0.677464	-0.787713	0.866802	-0.159698	-0.51859	0.161074	-1.39598	-6.89487	-2.50224	-0.532519
fadL	24	-0.960816	-0.904986	-2.04487	-1.48843	-3.27316	-1.58592	-0.997869	-2.73094	-2.51686	0.602488	-4.89056	-3.30582	-1.80472	-2.28415	-1.41071	-1.91803	-3.23368	-0.713296	-0.604809	0.114507	-2.32588	0.190268	-1.65693	3.55268
fldB	24	-2.17146	-2.00058	-1.47979	-1.75595	-1.62359	-5.7601	-2.18109	-1.38053	-4.18099	-0.398477	-1.91928	-3.46617	-2.39777	-1.8644	-2.00857	-1.70686	-0.560395	-3.12475	-4.23398	-1.73408	0.293687	0.596093	-0.856218	-0.188533
fumB	24	-1.00772	-2.10514	-1.22313	-1.02729	-2.04236	-3.46604	-2.98596	-3.16072	-3.70569	2.0808	-3.45607	-4.30566	-3.26039	-4.13934	-3.71442	-2.46123	-2.55061	-2.49092	-2.51627	-1.88172	-0.553241	-0.974774	-1.95714	0.185572
gcvA	24	0.343096	-0.583471	-1.24487	0.414241	-1.58846	-1.05996	-0.337371	2.7638	-0.399023	-1.2966	-2.3234	-5.53217	-1.61763	0.0141332	-1.41754	-0.762659	2.2986	0.894266	-1.56525	-4.20065	-3.17484	-2.04471	0.858007	-1.45431
glnB	24	-1.81359	-2.33414	-1.36651	-0.713739	-2.00427	-2.65358	-1.5516	-1.18908	-1.97385	-0.643303	-1.07604	-3.17572	-2.38702	-1.82776	-4.21302	-0.964505	-3.33048	-1.03431	-2.47375	-5.58171	-2.40524	-2.07056	-2.00645	-1.74169
gshB	24	-2.9262	-1.55257	-1.30485	-0.499406	-5.62495	-5.38654	-5.85152	-4.41556	-3.34549	5.32271	0.99098	-6.16463	-4.21438	-4.27642	-4.45375	-1.28242	-2.69388	-4.38523	-1.84375	0.342084	-2.8868	2.6859	-0.818609	-0.699731
hemN	24	-1.2359	0.389919	0.128974	0.136759	-4.73418	-2.06173	-3.20056	-4.29768	-1.65014	0.858551	-5.00089	-3.21529	-4.54354	-0.507841	0.245221	-4.14708	-0.505237	-2.36515	-0.301813	0.0265608	-1.42155	-1.5088	-2.00018	0.239659
hpt	24	-2.85439	-2.43956	-2.17448	-2.73893	-3.36217	-0.179268	-1.7872	-2.13107	-4.99489	0.927509	-1.11806	-1.73681	-1.13572	-2.61867	-3.94696	-1.54471	-2.10207	-1.4561	-2.42361	2.29818	-1.40295	0.234544	-3.78237	-1.10086
kdsC	24	-0.0623374	-0.731246	-0.229929	-0.697747	-1.54446	-1.41469	-2.25918	-1.00311	-1.2939	2.55939	0.0246095	-5.95454	-0.71564	0.081362	-0.505181	-0.365778	-1.18325	-1.13161	-1.26376	-2.88865	-3.56353	-0.164206	-3.69902	3.26827
ldcA	24	-2.05592	-3.51762	-2.77451	-2.4931	-3.48988	0.713397	2.43113	-0.183457	-4.71638	-6.63958	-2.1012	-2.25035	-0.280163	-0.782443	-2.56322	-0.201767	-3.01138	-2.38307	-0.866623	0.624733	-1.59372	-3.91947	-0.988937	-0.432418
lpoB	24	-1.90762	-1.11736	-1.50778	-1.28533	-3.55759	-1.53075	-3.41645	-2.37909	-2.4459	-6.11699	-4.90534	-0.743452	-1.95619	-8.355	-1.46748	-5.71019	-6.77773	-3.6941	-1.06663	-3.1165	-0.792812	-4.94307	0.509645	-3.99593
lptC	24	-2.24424	-2.68414	-2.32492	-1.78334	-1.20117	-2.07994	-0.321171	-1.3109	-0.858354	-4.72341	-4.39868	-5.96142	-1.74527	-4.00098	-2.24665	-1.44461	-0.276094	-3.97721	-0.683258	-2.37084	-2.86857	-3.30597	-4.45975	-2.81031
mdtK	24	-0.362045	-5.53834	-4.30819	-1.76952	0.0788161	0.628518	0.0864724	-0.0230194	-0.824813	0.350499	-2.68044	1.06107	-0.836617	-0.71186	0.324129	0.116492	0.393452	0.0941056	-0.0327247	-5.94598	-2.4262	-2.44614	-0.851948	0.377675
mrcA	24	-0.273216	-0.952339	-0.577493	-0.632048	0.206077	0.719629	-3.20496	1.37545	-0.727486	-2.27687	-5.35659	-3.82581	-0.992274	-3.21846	-0.486152	0.0074258	-0.595489	-0.0914896	-1.33128	-3.14369	0.00662329	-5.0117	-2.07222	-4.27657
mtlD	24	-0.150034	0.0451295	0.267455	0.0908399	-2.58893	-2.64709	-2.11206	-2.40306	-2.30095	-0.666202	2.06034	-5.75189	-0.239892	0.003474	-0.063894	-1.97097	-4.07667	-2.46782	-0.851071	-1.1934	-1.5805	-0.281677	-4.13446	-0.706983
nagA	24	-2.77508	-1.55346	-0.635538	-0.906247	-1.69321	-2.77707	-1.53899	-4.86283	-4.2233	-0.0590684	1.39108	-7.24005	-1.91277	-2.47735	-3.09955	-4.21955	-3.15246	-3.8673	-2.66315	-2.86293	-2.87535	1.99921	-4.5353	1.63094
nagC	24	-2.23168	-1.97777	-1.60565	-0.768373	-1.52106	-2.06678	-2.80814	-4.4781	-2.29342	5.84148	-0.493269	-1.02828	-1.12919	-0.38031	-2.2549	-2.43641	-0.804659	-3.42124	-2.58806	-2.29527	-5.18066	-1.28564	-1.68093	-0.444706
nhaA	24	-0.733123	-1.33002	-2.06077	-1.98587	-0.960284	-0.813989	-1.98177	-0.953669	-3.82129	-2.31423	-0.579655	1.03248	-2.52071	-1.10624	-1.80895	-0.976082	-0.937269	-0.266867	-0.923158	-1.66465	-2.80882	-4.30926	-1.41664	-1.92361
orgA	24	-1.93885	-1.25194	-1.19208	-1.88147	-1.32421	-0.787375	-1.53768	-1.16151	-2.47771	-3.86188	-2.51872	-2.66738	-2.16295	-2.34235	-1.54201	-2.30896	-2.46872	-2.08213	-2.51575	-1.98228	-2.98724	-7.39446	-1.96597	-3.85708
orgB	24	-2.5071	-1.84632	-1.64726	-2.69688	-2.62607	-1.14471	-0.712131	-1.84224	-1.71903	-2.75393	-2.96853	-2.11471	-2.31469	-1.60359	-1.06829	-2.02165	-1.97919	-0.824888	-0.921943	-1.15309	-2.68301	-6.33264	-1.43415	-4.36223
pepA	24	-1.28402	-1.27302	-1.22801	-1.38189	-1.29322	-3.10034	-2.51072	-2.25839	-2.42273	0.945488	-0.132347	-0.671265	-1.5845	-1.03174	-2.62634	-2.30102	-2.58272	-3.49928	-3.37554	-3.41473	-2.23327	-4.57856	-0.969403	-2.21251
pepD	24	-0.0226277	-0.626304	-0.718237	-0.148722	-1.43272	-3.85878	-1.56504	-1.16212	-1.05621	1.03819	0.0723972	0.434912	-4.45962	-0.584402	-0.348195	-2.62599	-2.53333	-2.18935	-0.694181	-2.24696	-2.48293	-0.413346	-0.730748	-0.0344332
prgJ	24	-3.7012	-3.23907	-2.58427	-3.42046	-2.21355	-3.56282	-3.26978	-3.15381	-3.887	-1.93282	-3.96161	-3.77772	-3.04071	-1.95236	-2.7257	-4.02822	-3.84047	-3.26453	-2.7489	-2.51264	-3.6057	-4.13572	-2.87936	-0.285979
prmC	24	-3.93646	-3.11054	-2.72681	-3.01515	0.651191	-2.57876	0.011024	0.605628	-2.5805	-2.65469	-3.60932	-7.02886	-0.5844	-3.86257	-1.99886	-3.08895	-2.77862	-2.33738	-1.93762	-1.74435	-4.75693	0.181486	0.481187	-0.0563678
ptsG	24	-1.62502	-1.58688	-0.926354	-2.07334	-0.179704	-0.207985	-1.73915	-1.52136	-2.05821	-5.63991	-4.73287	-2.05159	-2.89506	-3.59142	-2.51899	-3.38129	-3.14397	-0.223199	-0.287155	-3.40096	1.50143	-0.424536	1.04075	-0.812567
pykF	24	0.803267	2.13529	1.49698	-0.387786	-5.51464	-3.65986	-2.94419	-3.11685	-3.75437	3.55471	-0.900011	-5.47203	0.0766695	1.58948	-1.35327	0.242727	-2.95788	0.968597	-0.234071	-1.39169	-3.2295	1.1653	-3.08642	-0.498392
queA	24	-2.5878	-1.4791	-1.29142	-1.89566	-1.05111	-1.16221	-1.12405	0.293902	-1.17247	-1.41964	-1.34037	-0.77117	-3.21954	-1.11559	-3.83224	-0.616331	-0.777652	-0.956074	-0.826896	-1.95385	-4.5209	-0.354225	-0.179552	0.479114
recF	24	-1.20347	-0.936999	-0.955147	-1.51489	-5.05172	-3.42807	-3.94195	-3.57937	-4.551	-4.05707	-2.51778	-0.77658	-3.4504	-1.70503	-0.60894	-0.734244	-1.29638	-3.01056	-1.29403	-0.0688824	-3.59493	-2.52931	-2.34686	-2.52586
recJ	24	-1.88882	-1.57026	-1.78648	-1.69712	-5.04936	-3.78002	-5.21497	-3.1022	-5.88765	-3.50132	-5.3827	-3.33175	-7.16529	-7.0578	-1.99938	-2.13112	-2.24956	-3.90195	-2.87801	-1.433	-4.60801	-7.11409	-4.32428	-4.22439
recO	24	-0.935991	-0.95641	-1.00788	-1.41365	-4.95859	-4.14795	-3.47727	-2.99276	-3.55617	-2.85249	-2.49504	-0.894746	-4.36764	-2.36514	-0.0123407	-0.589252	-1.3502	-3.84753	-1.05604	-0.32849	-3.99996	-3.22092	-3.95186	-1.69491
recR	24	-1.09664	-1.09365	-1.16408	-1.20118	-5.47253	-4.76004	-3.17508	-4.92648	-3.41565	-2.32013	-2.19405	-2.93367	-5.62191	-2.85243	-1.35586	-0.730072	-0.872605	-3.39839	-0.506144	-0.811346	-5.42006	-5.11022	-4.31573	-2.88835
rluB	24	-2.73959	-1.46009	-0.682811	-2.11702	-3.18774	-2.02717	-2.44946	-0.472381	-0.617614	-4.37724	1.19964	0.463485	-0.77626	-0.161911	-0.4643	-2.68264	-1.41021	0.251958	-2.81256	0.862712	-2.90057	-2.68023	-1.65241	-2.48206
rluC	24	-1.94672	-1.65998	-1.22707	-1.12544	-1.71489	-1.89274	-2.3848	-2.24676	-1.40697	-4.68794	-1.18117	-1.62138	-3.18359	-1.18196	-2.5342	-1.61449	-2.26572	-1.77388	-2.69789	-1.76029	0.843441	1.25771	0.521643	-0.362829
rsmB	24	-1.47785	-0.40715	-0.998123	-1.33715	-2.91279	-2.9313	-2.0806	-2.18877	-1.8424	6.34568	-0.214778	-6.66231	-0.00308343	0.558745	-0.396576	-1.23567	0.0261284	0.790022	-1.14925	-2.71078	-8.01881	-0.732241	-0.69725	1.8134
rsmD	24	-0.0138621	0.157362	-0.688147	0.239027	-1.30092	-1.91207	-0.316426	-1.21801	-0.861769	7.23986	0.465289	-4.51134	-0.271158	-0.833446	-0.841416	-0.701773	0.0854948	-1.78862	-1.23056	-2.14506	-6.89223	-2.90983	-0.66772	2.87468
sapA	24	-1.59538	-1.06619	-1.23245	-1.89798	-4.07252	-3.34559	-1.52299	-3.97589	-2.68785	6.22364	0.483922	-6.0597	-1.10028	-0.219271	-1.18217	-1.99554	-1.05175	-1.86751	-3.99586	-4.38068	-4.82847	3.15847	-1.55059	0.901439
sdhC	24	-3.47365	-3.00343	-2.63192	-2.03331	-2.67316	-3.63722	-2.94286	-2.74712	-4.38838	4.87989	-2.95713	-3.47706	-2.50362	-3.20743	-2.77912	-1.9283	-2.25922	-3.13514	-2.82425	-1.71825	-0.955846	-1.51799	-2.49102	-0.761813
sdhE	24	-2.55947	-1.4255	-1.63571	-0.489492	-1.36917	-3.20178	-3.43042	-3.31075	-1.02725	0.287104	-4.22359	-0.362882	-1.04669	-4.44378	-3.91947	-1.11957	-0.325184	-0.945003	-2.66171	-1.31253	2.43755	1.08332	0.605065	-2.01267
secB	24	-1.13677	-0.0543504	-0.327993	-0.358776	-1.18891	-1.21831	-1.02908	-0.140354	-1.93403	7.60088	2.19847	-2.88741	-1.19761	-0.778925	-0.519265	-1.89	-0.0984496	-5.06168	-0.838778	2.02532	-1.79709	-0.979052	-1.99753	-2.74787
secG	24	-2.35364	-3.39874	-2.17541	-1.46795	-2.77285	-2.46439	-2.42886	-0.725321	-3.713	-3.19679	-4.27227	-2.63333	-0.577534	-2.53473	-3.00461	-2.65004	-2.5103	-3.11318	-1.93236	-1.83736	-2.68833	-2.09092	-0.745536	-3.06424
smpB	24	-0.512135	-1.45295	-1.21369	-0.130924	-1.43022	-2.22087	-1.93082	-2.93465	-1.69186	1.74918	-3.86001	-4.48191	-3.11029	0.0311286	-2.70041	-1.74831	-0.439833	-4.27195	-1.42923	-1.41595	-4.81236	-1.77073	-1.43272	-2.39564
speB	24	-0.629258	-0.870625	-0.709676	-0.123642	-0.89213	-1.5377	-2.58852	-1.52828	-0.79797	-0.955165	-8.10151	0.843271	-1.21289	-1.38526	-2.47545	-0.935036	-1.44317	-1.66301	-2.32402	-0.101126	-1.36424	2.71952	-0.665864	-0.649991
spoT	24	-1.4525	-0.944715	-0.915728	-2.02051	-2.66261	-2.17257	-1.93093	-3.84898	-1.62848	-1.84479	-2.82265	-1.8182	-3.39957	-1.43874	-7.18037	-0.834118	-1.96483	-1.50789	-2.68456	-2.42753	-2.88922	0.163156	-2.0387	0.162298
STM474_RS00030	24	-3.88494	-2.89665	-2.25245	-3.45184	-2.61019	-1.28966	-2.53802	-3.22164	-4.21107	-4.2114	-3.93559	-2.68008	-2.72839	-1.74702	-2.35546	-2.30238	-2.77904	-2.61677	-3.32983	-2.71828	-0.542459	-4.89048	-1.6463	-2.87128
STM474_RS01995	24	-4.06687	-3.76437	-4.34701	-2.48058	-0.340701	-1.83801	-1.62541	-4.91175	-2.7695	4.34972	-3.64523	-0.820591	-0.484054	-1.71935	-4.35415	0.0378439	-0.9962	-3.31189	-2.01365	-0.727736	0.209652	-3.32728	-0.353427	-1.26859
STM474_RS03380	24	-1.21582	-1.18043	-1.52013	-1.32187	-4.88828	-3.55266	-2.27394	-4.22095	-4.3169	-1.06078	0.124686	-5.73003	-0.325141	-0.911396	-1.03688	-2.56637	-4.64666	-1.79121	-1.58008	-0.437294	-3.36564	0.726197	-0.908313	-1.34214
STM474_RS07660	24	-0.0673972	0.631906	0.660355	0.496223	-0.82458	-2.46167	-1.08022	-2.41459	0.10266	5.22299	-1.49239	-0.862147	-0.246752	0.00606413	0.427001	-1.4342	1.00064	-2.31974	-0.448608	0.0907237	-3.77149	-1.67894	0.0675792	0.367515
STM474_RS07800	24	-0.136633	-0.735464	-0.470713	-0.636859	-0.168862	-1.1293	-0.458916	-0.242414	-1.70002	-1.12742	-0.0732871	-4.83622	-2.13701	-0.607158	-1.06326	-0.379692	-0.923008	-0.0538753	-0.761164	-0.0960769	-1.8787	0.0641192	-1.27012	1.27754
STM474_RS08470	24	-3.01641	-1.83943	-1.49117	-1.81167	-1.70777	-3.49359	0.197958	-1.20642	-1.29036	-1.98283	-3.6852	-1.72102	-0.912629	-3.09402	-1.57972	-3.07364	-2.43197	-1.83805	-3.30289	-3.33996	-1.89254	1.77418	-0.941117	4.06733
STM474_RS08850	24	-1.52632	-0.893528	-0.697425	-1.40914	-2.176	-2.9606	-1.95337	-2.849	-2.77758	0.412282	-6.2674	-2.68962	0.338878	-0.669657	-1.19886	-2.0588	-2.14201	-0.534499	-2.68981	-1.9887	-0.581278	1.87884	-1.45225	1.26437
STM474_RS09825	24	-1.33114	-1.54533	-1.85125	-1.36584	-0.867055	-3.03443	-2.5908	-2.58884	-1.39651	-1.39125	-1.9675	-4.71293	-0.374498	-0.935218	-0.501591	-1.25844	-0.822462	-2.16907	-1.35202	-0.125715	0.0740431	-0.0895202	-1.3337	2.52898
STM474_RS13810	24	-0.653278	-2.1519	-2.24622	-8.30799	-0.717046	0.528685	-0.57438	-1.98068	0.491963	3.00424	-1.36647	-1.62489	-0.678509	-0.897222	-0.81802	-0.517267	-0.326312	0.855868	-3.92813	-4.55555	-3.50745	-4.29329	-0.888764	-2.19444
STM474_RS14040	24	-1.74018	-0.556724	-1.26252	-0.519417	-2.66514	-3.51445	-3.51702	-1.14731	-2.25686	-0.373969	-2.88003	-0.358492	-1.88721	0.482276	0.621749	-3.29086	-5.97445	-3.15406	-2.14863	-2.62837	-1.68812	-1.84738	-0.907874	-1.75882
STM474_RS16050	24	-1.90762	-1.52489	-1.11213	-1.00482	-4.54318	-2.2356	-2.64204	-1.81709	-0.95886	-0.926731	-5.44909	-1.1424	-0.822788	-1.52884	-1.33161	-1.8781	-3.11119	-2.21841	-2.31317	-2.61462	-2.15399	0.801874	-0.459296	2.02444
STM474_RS16800	24	-0.0778434	1.01963	0.454968	0.399118	-2.18465	-4.56131	-1.62695	-2.26377	-2.30212	1.04161	-0.0640454	-1.54336	-0.412658	1.29411	0.788977	-3.34908	-1.85399	-3.0547	-0.302677	-0.567572	-4.19734	-2.4375	-0.408945	-2.46649
STM474_RS18080	24	-2.14677	-1.65862	-2.37961	-1.06345	-4.636	-1.02735	-1.62619	-1.26006	-1.4132	-1.62459	-2.45322	-3.03934	-0.378417	-1.25312	-0.367703	-2.10362	-2.21705	-5.24362	-2.02858	-1.01268	-3.33104	1.05408	-2.43092	0.986888
STM474_RS18220	24	-2.98669	-1.07098	-0.84107	-1.03149	-2.72744	-2.90128	-1.97445	-6.05073	-2.86036	7.25955	-2.73918	-2.32292	-4.65362	-1.37313	-1.09254	-5.79617	-4.93351	-4.51562	-0.662157	-0.580226	-4.20953	-3.40229	-1.48299	-0.0820326
STM474_RS18560	24	-2.74026	-1.10969	-0.69338	-1.40039	-3.07863	-4.10005	-3.82937	-2.96282	-3.21627	-2.14059	-3.62435	-4.88383	-2.04882	-2.5851	-1.66539	-1.37693	-0.999582	-3.50198	-0.989951	0.771586	-5.23336	0.32899	-3.21923	-3.87744
STM474_RS20675	24	-0.138006	0.530104	-0.276375	0.719883	-2.12625	-2.30724	-1.28269	-1.58639	-2.12057	3.03278	1.87546	-1.92087	-0.487915	-0.897054	-1.79334	-2.65851	-2.98674	-1.05273	1.3542	3.24342	-4.28129	-2.77678	0.181649	-3.74703
STM474_RS20910	24	-1.57266	-0.635734	-0.674308	-0.414547	-0.650823	-3.79258	-1.28807	-2.74952	-2.60128	7.00595	-0.352991	-1.29972	-0.194776	-0.0321387	-0.225244	-2.05264	-0.729889	-1.84099	-0.625211	0.561631	-3.71189	-1.22791	0.798519	-1.39866
STM474_RS22270	24	-1.56217	-2.15778	-1.36804	-1.70099	-3.66463	-3.12553	-4.47702	-2.36505	-1.71587	0.579381	-2.38095	-1.89672	-2.00014	-2.27998	-1.98153	-3.13985	-1.87761	-1.33239	-2.24625	-1.75076	-1.68336	0.0363723	-1.47864	1.32736
STM474_RS22640	24	-1.69972	-0.569441	-0.155389	-1.73493	-2.6622	-3.70139	-2.95043	-2.97158	-2.15533	0.83023	-3.56216	-1.14905	0.0820947	-1.81815	-2.87097	-1.405	-0.940927	2.25623	-3.84182	-1.12272	-3.62466	-4.24464	-0.639431	-2.53103
STM474_RS24365	24	-3.62771	-1.42835	-1.48454	-3.48172	-2.51346	-4.18136	-3.18418	-2.28191	-2.65047	-1.37219	-2.02115	-1.96444	-2.64906	-2.22747	-3.0323	-0.574049	-0.789583	-1.60269	-2.61459	-2.22998	-0.794509	-3.19684	-1.26709	-2.31342
STM474_RS24690	24	-2.92758	-1.42948	-1.40331	-3.21378	-3.33124	-3.6405	-1.55239	-2.55951	-3.05776	-2.04529	-5.16784	-1.68906	-2.62327	-1.68427	-2.04229	-1.21813	-2.59521	-2.46058	-1.97158	-2.00011	-1.59602	-4.5633	-3.4685	-3.2232
sucC	24	-1.35884	-0.589056	0.496064	0.168903	-0.981067	-5.95165	-3.7205	-2.6746	-2.99823	4.04857	-3.50561	-3.04933	-0.876435	-2.62181	-2.07878	-1.26463	-3.93407	-4.05898	-4.01318	-2.11533	0.880139	-1.50016	-1.3355	0.428342
sucD	24	-1.95774	0.221327	0.891612	-0.0974215	-2.0155	-6.04915	-3.23195	-2.89308	-4.70318	5.16172	-4.64742	-2.83054	-0.834378	-3.59335	-1.38236	-0.711471	-2.17629	-3.87347	-2.41594	-1.70045	1.4923	-1.56223	-2.19347	1.10504
tal	24	-0.627802	-1.26021	-0.132432	-0.523504	-1.70916	-2.45055	-1.9497	-1.00969	-3.13527	4.83009	1.06133	-2.51484	-2.219	-2.71597	-2.99832	-2.48982	-2.12191	-0.0996875	-1.40404	-2.46701	-4.04236	-0.152392	-1.8866	-0.242655
tkt	24	-4.77597	-1.92662	-1.0737	-1.74555	-3.43839	-4.78503	-3.14531	-1.55482	-6.86098	8.27566	-0.679546	-6.76452	-3.05759	-2.01117	-2.239	-3.31654	-4.73164	-0.104224	-0.841407	0.532184	-3.76098	-1.3621	-3.57099	-3.47679
trxA	24	-2.04319	-2.63384	-2.70352	-1.89898	-1.77901	-1.69509	-1.23498	-0.808611	-0.1409	0.785107	0.604922	0.386606	-2.67326	-0.753506	-3.59688	-0.618723	-1.26723	-0.830914	-0.630867	1.97576	-2.22511	-0.405574	-4.67433	1.21068
upp	24	-0.830228	-0.771408	-1.35232	-1.78454	-2.11952	-3.32129	-1.89131	-4.4915	-3.49408	-1.35687	-2.26997	-0.511312	-2.71974	-2.02008	-1.52605	-2.64516	-3.42831	-0.226189	-1.58623	-0.695878	-4.97595	0.960145	-3.16502	1.14783
xerC	24	-3.14931	-2.53126	-1.08109	-2.57744	-2.90065	-3.78543	-3.41389	-2.63764	-3.61817	-3.24694	-3.74789	-3.925	-3.21671	-4.03623	-3.12322	-3.47356	-2.62942	-3.45442	-3.03388	-2.58414	-1.787	-2.17636	-2.72673	-3.0022
yceD	24	-2.06102	-1.11768	-1.11426	-1.49626	-2.75482	-1.13378	-2.13065	-1.66912	-2.67479	-4.80502	1.29287	0.780056	-0.884848	0.499716	0.687271	-4.32141	-3.16864	-3.52648	-3.58965	-0.520849	-0.807194	3.32397	-0.601373	-1.31053
rffA	25	-0.0552289	-7.17839	-5.71999	-0.146742	-9.86389	1.72891	-0.604937	-0.616921	3.27446	9.70385	6.8276	12.6729	-18.0564	-16.4292	-5.26648	0.614524	0.447525	-4.80317	1.52748	-16.4869	-14.7919	18.8727	7.82613	-7.60244
STM474_RS20200	25	1.21802	-3.86579	-2.98402	0.0248177	-8.529	1.386	-0.206323	-0.764303	3.23807	7.96567	7.07583	11.3034	-12.8484	-11.3258	-3.53141	0.699236	0.0238902	-3.66436	0.462648	-11.2858	-8.04228	10.4015	4.99347	-5.88715
wzxE	25	0.921292	-12.1761	-9.0772	-4.55386	-15.6599	-1.20962	-1.49171	-3.84389	2.74265	3.49853	0.884066	15.2675	-14.888	-14.7397	-10.9131	-0.12636	-2.8492	-8.41828	1.74261	-16.0483	-14.9324	10.93	7.73609	-12.8985
apbC	26	-0.776887	-0.495291	-0.440464	-1.05	-2.77546	-6.72004	-2.98834	-0.32667	-2.44822	-2.30371	-1.08117	-2.43636	-1.48382	-2.22279	-0.792194	-1.07146	-3.1612	0.152267	-2.5355	-0.164746	6.05308	-0.304913	-0.434588	-0.0939551
cyoA	26	-1.23665	-1.43554	-0.763332	-0.994086	-1.71641	-5.45512	-4.69683	-0.284177	-2.1913	-3.50266	-4.36091	-3.91441	0.0301383	-3.25872	-1.89819	-1.6806	-1.87109	0.510503	-4.48755	1.20474	8.7343	-0.173549	-1.27519	2.0479
cyoB	26	-2.71917	-2.21575	-1.70603	-1.08598	-2.77957	-6.00987	-4.5441	-1.03585	-3.13655	-3.85898	-4.56891	-4.195	-2.12804	-5.78473	-2.7464	-1.47131	-2.92361	-1.0104	-4.38112	-0.451946	6.59265	-1.68838	-1.97871	0.523969
cyoE	26	-3.23366	-1.48472	-0.887275	-2.23822	-1.24596	-4.76683	-3.87899	-0.546353	-3.05295	-2.23122	-3.32645	-4.84467	-2.35988	-5.02191	-3.02999	-1.70646	-3.32621	-2.09033	-4.62691	-1.03307	7.11262	-1.75564	-1.79426	-0.893911
hdfR	26	-1.21616	-3.76966	-2.53134	0.778539	0.809111	-8.03105	0.511813	8.05435	0.333923	-1.15778	-4.94458	-5.59575	-8.20434	-8.50996	-7.32283	1.75762	-0.46503	2.18537	-2.92586	-0.607855	11.3832	13.5854	0.00476459	-0.116862
maoP	26	-1.83175	-3.49045	-2.1092	0.305482	0.0752015	-5.95585	0.0114406	5.36667	-0.704664	-0.107534	-2.97576	-3.89519	-5.0211	-4.50985	-4.72465	0.421468	-0.573144	2.55165	-1.62633	-0.319406	8.51293	7.62729	-0.0860727	0.614865
mioC	26	-1.70502	-1.46398	-1.47814	-0.701629	-3.68236	-5.64448	-1.73955	0.692569	-3.66814	-2.28248	-3.17749	-0.686556	-3.52413	-3.05634	-1.33392	-1.49076	-2.73669	1.23639	-0.726679	-1.21118	3.38977	0.621403	0.786259	-0.35535
ndh	26	0.0123273	-0.347885	-1.14561	-0.040548	-1.21805	-9.93141	-0.810458	1.66979	-1.90044	-7.6122	-3.09289	-8.21455	0.393314	1.72405	0.288242	-0.558845	-0.293633	-1.32159	-3.02515	0.938719	5.68816	5.9583	1.83804	-1.52305
STM474_RS02250	26	-0.727172	0.143088	0.140244	0.473866	-1.88834	-2.79019	-2.43976	0.917918	-1.6066	-1.91174	-1.0693	-1.95132	-0.761347	-2.01689	-0.392375	-1.35049	-1.34769	-0.2006	-3.85424	0.643899	8.25704	-2.24363	-1.22379	-0.98866
STM474_RS02255	26	-1.68262	-1.35559	-1.83215	-0.589109	-2.75621	-5.27834	-4.55566	-1.73728	-2.79085	-1.71675	-1.50769	-3.71131	-1.9306	-4.10338	-2.80724	-1.54905	-2.46088	-0.634623	-4.22347	-0.0776921	6.81903	-0.946675	-1.47544	-0.179897
STM474_RS21745	26	-1.32733	-1.86042	-2.90612	-0.355375	-1.92669	-2.81422	-2.0964	-0.397624	-2.33902	1.80037	0.94574	-4.42773	-1.63393	-6.65391	-0.697603	-1.39778	-4.515	-0.872964	-2.40816	0.684504	5.81414	1.75761	0.0805109	3.02693
bepA	27	-1.15227	-0.684417	-0.984403	-0.763054	0.36337	-1.5994	-0.0745709	-0.135619	-0.529609	-2.75492	-3.35589	-11.659	-1.24363	-0.790214	-0.000701906	-0.624656	-0.404753	-0.412693	-0.292286	-2.66272	-2.54681	-0.217883	-6.57637	0.472883
brxL	27	-0.0264196	0.119356	-0.222625	0.025855	-0.754246	-0.465112	-0.189729	-0.823387	-0.137975	-0.690693	-4.27753	-0.12498	-0.199693	-0.166344	0.0409138	0.275346	-0.285051	-0.704421	-0.435002	0.251253	-0.41412	-0.343768	-0.231709	0.86322
dinG	27	-0.35431	-0.464886	-0.244871	-0.688033	-0.575229	-0.113234	-0.29379	0.282942	-0.612172	-1.52187	-7.7981	-0.530904	0.243186	-0.249214	-0.203438	0.488563	0.358671	0.0254077	-0.0961016	0.346186	0.50221	1.03858	0.770813	0.586576
ftsN	27	0.0201686	-0.299091	-0.249457	-0.121062	0.507879	0.0954335	-1.07851	-1.89228	-0.567659	-2.49519	-4.89342	-0.51801	0.269172	-1.84206	0.735903	-0.536837	0.207925	-1.55496	-2.10487	-2.68286	-3.16668	-1.39928	-0.376064	0.242139
hupA	27	6.35018	3.15988	2.799	1.89387	-0.107697	-1.71203	0.382183	5.97757	1.99128	2.81337	-5.7873	-2.78874	-0.393965	0.776792	2.81481	2.67239	1.60058	-1.40636	4.49445	-2.89597	6.73671	-4.71396	-5.90969	-6.78868
hupB	27	0.210453	-0.340562	0.73852	0.300753	-0.385074	-1.97877	-0.170683	2.10755	0.942662	5.34025	-5.53255	-2.8536	-1.231	-1.04685	0.183386	-0.795374	0.673849	-0.257462	3.01463	-1.58812	4.40347	-1.55358	-3.93073	-6.23785
mfd	27	-0.106503	-0.503572	1.09278	-0.404763	-0.828697	0.927331	-1.12775	-0.711571	-1.49502	8.25768	-8.61935	-1.54503	-2.48384	-2.66517	-1.06828	-0.639413	0.476059	-2.60565	0.86951	-1.1849	-5.84882	-6.55312	-0.381923	-1.04482
mltF	27	-1.05809	0.0789303	-0.45474	-0.205614	-0.0935345	-0.577144	-0.587223	-0.311141	0.386822	-1.6311	-6.03147	-0.468868	-0.203301	-1.85153	0.680832	0.143448	0.296673	1.21683	0.25178	-6.50587	-0.528873	-0.602248	-7.12996	-4.16844
mpl	27	-0.359996	-0.525371	-1.19881	-0.420481	-0.528964	0.244169	-1.51382	-0.309236	-1.31652	-4.08031	-3.76501	-1.971	-1.02753	-1.37606	-1.14391	-0.387232	-0.246909	-0.946977	-0.4298	-1.55994	-0.775066	-0.89248	-0.465366	-1.07704
purR	27	1.19786	1.94393	2.65521	1.28015	0.0946621	-3.73482	-1.02385	0.21606	-1.57751	-2.33689	-5.70565	-3.16884	2.82628	0.072225	1.66604	-3.25504	-1.69704	0.647566	0.685008	-1.2695	4.64	-3.66181	0.505981	-4.48867
radA	27	-0.391747	0.12602	0.353773	0.996952	-1.29481	-1.15322	-0.950988	0.194882	0.0959991	1.08871	-12.7447	0.513124	-1.90859	-1.13635	-0.0710338	0.250553	-0.408073	-1.01122	0.242065	-0.337461	-0.0766069	-0.465438	0.229286	-0.0417238
recN	27	-1.64375	-1.55312	-0.874037	-0.712878	-2.34861	-2.72553	-2.79029	-2.64375	-1.7978	-0.559308	-17.0577	-0.238382	-8.46263	-3.93731	-2.45593	-0.993155	-0.828333	-2.00577	-1.07982	-0.997147	-0.725029	-3.71291	-0.831476	-0.044084
recQ	27	0.150072	-0.487295	0.0334546	-0.329873	-1.75885	-1.52822	-2.23296	-1.05669	-2.31178	-1.89138	-4.94133	-1.09442	-0.753664	-0.50775	-0.369054	-0.512014	-0.927627	-2.09657	-1.09907	-0.421935	-0.780381	-1.80044	-1.50236	-0.181846
recX	27	-0.801737	-0.85695	-0.53537	-0.774397	0.575877	0.368911	0.104695	-0.453571	0.834226	0.583012	-9.70668	-0.214381	-0.507713	-0.0364471	0.136089	0.728715	0.527561	0.599775	0.727589	1.60041	-0.248868	-1.27724	-0.31705	-0.493286
robA	27	-0.703545	-0.0730611	-0.206363	-1.54455	-0.653616	-1.42752	-0.294061	-0.607808	-0.692139	-2.13665	-5.83549	-3.06518	0.619836	-0.0575245	-0.0717107	0.75923	-0.184728	0.428232	0.00976016	0.269609	1.02834	-3.65571	-0.925203	-0.12786
sbcC	27	0.387753	-0.548423	-0.884081	-1.06226	-0.485689	-0.806016	-0.0498914	-0.138924	-0.954746	-0.772731	-4.46815	-0.684775	-0.461235	-0.334488	0.086833	-0.706783	-0.051656	-1.00319	-0.501484	-0.507261	0.205788	0.692116	-0.239161	-0.333766
sbcD	27	-0.482191	-0.668493	-0.30367	-0.907104	-0.223577	0.211216	-0.0156182	-0.489015	-0.499224	-0.939076	-4.57492	0.639328	-0.91138	-1.28415	-0.704281	-1.32171	-1.72472	-0.642904	-0.614066	-0.769583	-0.925539	0.753048	-0.245401	-0.49686
slmA	27	-1.07821	-1.00785	-0.556752	-1.05864	-1.93644	-0.935982	-0.526522	-0.343251	-1.18123	-1.70771	-4.59644	-1.25594	-2.29059	-1.1199	-0.902249	0.0183801	-0.150593	-0.872581	-1.04741	0.737023	-1.29501	-4.86055	-1.26447	-1.83186
STM474_RS02875	27	-0.130657	-0.217394	-0.433097	-0.0554186	-0.173264	0.022071	-0.682495	-0.0798123	-0.0800066	-4.11728	-7.10904	-0.729799	0.0303378	0.455486	0.772896	0.00200686	0.252193	-0.169117	1.05005	0.544091	-2.25258	-1.09878	-0.640469	-0.25707
STM474_RS02935	27	1.06942	0.771633	1.09716	0.229057	-0.384857	-2.10062	0.426713	-0.0055908	-0.121845	-2.74082	-11.5921	-8.38156	-0.650206	0.0253657	0.524909	0.197462	-1.32652	-0.778074	-0.353099	-0.159128	-1.57597	-2.29993	-1.90374	-0.959622
STM474_RS08500	27	2.06006	-0.752213	-0.259848	-0.40296	-2.67642	-1.55187	-0.94648	-0.00453107	-1.35904	-0.572187	-3.05274	-2.06425	-1.91956	-1.57118	1.14389	-2.90056	0.0453835	-1.99932	0.756719	2.83264	-2.19415	-3.4667	-4.75327	-1.74611
STM474_RS11365	27	0.305316	0.205605	1.24657	0.708374	-2.31734	-3.42843	-0.136154	-0.182425	0.870966	-3.52891	-6.97462	-4.94523	0.421364	0.125155	0.325748	0.967156	0.478138	0.995556	1.51156	-0.616058	-0.499168	-0.750576	-5.05651	8.75302
STM474_RS11420	27	-0.148124	-0.138643	-0.0369988	-0.282795	-1.01559	-0.845018	-0.432805	-0.0459707	-0.456438	0.031401	-18.0907	-0.208495	-1.20916	-0.759058	-0.0404061	-1.02685	-1.30994	-0.913879	-0.730653	-1.02425	-2.75499	-1.25131	-0.605713	-1.19356
STM474_RS12145	27	0.312105	0.46406	0.429234	1.20002	-0.795141	-1.11972	0.215815	-0.439115	1.4272	-1.91629	-7.32176	-2.34945	-0.50095	-1.80559	0.590326	1.04173	-0.655734	-0.150356	1.2645	0.608869	0.443644	-0.896723	-4.43284	-7.41283
STM474_RS12280	27	-0.190294	1.22363	0.74973	-0.693243	-6.2268	-5.56373	-5.71311	-2.95049	-2.33535	1.64974	-9.05385	-8.91321	1.4851	-1.70722	0.784247	-1.75098	-5.24442	-0.715238	0.65631	0.794852	3.55059	-4.04928	-0.367529	-4.72632
STM474_RS13815	27	0.20629	-0.637094	-0.596676	-0.405866	-0.298079	0.148688	-0.648896	-0.173515	-0.897409	-3.48763	-5.11647	-2.598	0.718287	-0.532637	-0.461179	0.342885	-0.0957225	0.70591	0.408348	1.70762	-0.0709604	0.323048	-0.00368062	-0.866823
STM474_RS17290	27	-0.0305719	-1.19525	0.0160362	-0.918721	-2.64933	-1.59764	0.969935	2.51374	-0.94844	1.17286	-6.18323	-0.339984	0.790472	-5.76091	0.255997	-0.544177	-0.301988	-5.95576	-0.716512	-0.273707	-2.36981	-2.6833	2.17216	-0.623322
STM474_RS19380	27	0.202752	0.20883	0.471717	-0.731627	-0.571167	-0.018357	-0.374514	-0.960067	-5.18296	0.197798	-4.83429	-1.07452	-0.300456	0.653362	-0.295751	0.104573	0.529357	0.109292	0.201818	1.32345	-1.43657	-2.09595	-2.86817	-1.35905
yccS	27	0.196407	0.373685	0.328101	0.0809391	-1.95809	-0.607216	-12.812	-0.733546	-1.65845	-2.37451	-1.62784	-2.84856	0.483047	1.50983	1.37385	0.10591	-0.922523	-2.313	0.858127	-0.247658	-3.86371	-0.259913	0.357242	-0.380744
zur	27	0.882236	0.241758	0.466566	-0.035068	-1.72023	-1.86849	-1.16601	2.36907	0.2383	-6.10244	-3.62756	-2.07699	-1.41938	-0.638531	-0.737995	-1.68416	-1.57265	-1.15931	-0.560683	-4.05173	4.21069	-2.53459	1.27563	-2.8867
adhE	28	-0.278613	-0.324502	-0.87806	-0.456367	0.122187	-1.32069	-0.223375	-1.07483	0.566164	0.0126484	-0.419607	-0.389065	0.53818	-0.265786	0.817526	-3.09796	-12.5267	-0.779144	0.0754271	0.320521	0.012356	-0.384644	0.293062	-0.304271
alr	28	-0.343114	-1.57055	-0.722767	-0.566881	-1.10481	0.295417	0.696366	0.513065	0.2056	-0.292532	-0.75483	-0.218308	-0.825203	-0.40666	-1.57443	0.341394	-10.7605	-1.12009	-0.138966	-0.399848	1.51584	-0.918194	0.754135	-0.14132
dmsA	28	0.601172	0.276853	0.495932	0.229789	-0.105893	0.0454946	0.319093	0.210333	0.279713	0.472003	0.28233	0.0561817	-0.0629081	0.114972	-0.0501768	0.475446	-9.48566	1.0707	0.210893	0.760578	0.00159749	0.128677	-0.100287	0.5904
dmsB	28	0.238433	0.535516	0.709082	0.18473	-1.65326	-0.864261	-0.550142	-2.57089	-1.49757	-0.477428	-1.30797	-0.727171	-1.55431	-1.89155	0.609609	-1.73418	-4.38687	-0.949081	0.749453	0.899399	0.566369	0.878086	1.35122	0.293568
dmsD	28	0.741925	0.656688	1.06093	-0.251017	0.499658	0.191529	0.138377	-0.098515	0.414155	0.0745308	-0.605691	1.40381	0.819906	-0.147234	0.341247	-0.0705455	-5.15356	-0.340845	0.165243	-0.418262	0.171932	-0.197059	0.0647711	0.475389
fnr	28	-1.12299	-0.630125	-0.680627	-0.34181	-0.649568	-0.661934	-0.130877	-0.405775	0.1266	4.76962	-0.473913	0.525414	-1.18059	-0.385572	0.199415	-4.96911	-6.25754	-0.774806	-0.193331	-1.1154	-1.57107	1.05219	1.2329	2.07579
hybA	28	-0.167204	-0.303828	-0.680416	0.307238	-0.173882	-0.310203	0.690308	-0.0529275	-0.702603	-0.288281	-0.166158	-0.362548	-0.747716	0.191978	-0.442114	-1.80402	-7.44205	-0.127486	-0.28592	0.156144	0.131702	-0.653215	-0.325623	-0.344565
hybB	28	-0.664042	-0.778358	-0.598665	-0.859789	-0.459563	-0.645306	-0.0825992	-0.534516	0.342304	0.372719	0.42009	0.300578	-0.116915	-0.773818	0.788207	-1.81168	-7.16773	-0.0441841	0.216056	-0.0102711	0.414133	-0.306181	-0.187186	-0.486151
hybC	28	0.00158901	-0.110389	-0.0756979	0.0787498	0.361714	-0.756975	0.406188	0.167815	-0.313811	-0.181574	0.301834	-0.381101	-0.719384	-0.0980021	-0.170494	-1.63478	-7.62018	0.0271023	0.145499	0.461002	-0.357077	0.0631093	0.380981	-0.882002
hybO	28	0.0839888	-0.153577	-0.174078	0.273083	-0.251739	-0.250262	0.132119	-0.35381	0.322567	0.758233	0.425182	0.896557	0.119717	-0.405312	-0.796625	-1.01146	-7.08798	0.327452	-0.24082	0.598225	-0.27733	-0.474257	-1.03082	-0.128612
hypD	28	0.622952	0.461955	-0.0484682	-0.882793	-0.489347	0.67906	0.514238	0.466822	1.35222	0.578382	0.71048	0.609697	1.00395	1.3219	0.974217	-1.54926	-6.18332	-0.12083	-0.84442	-0.0168367	0.284667	0.0889699	-0.951518	0.197327
hypE	28	0.347495	0.416431	0.00301112	0.799393	-0.244761	-0.759206	0.0151977	-0.167255	-0.454871	-0.365046	-0.515464	0.659878	0.206686	0.168223	-0.154316	-1.32285	-5.96637	-0.574524	-0.712503	-0.253696	-0.129612	-0.90026	-0.459337	-0.347205
hypF	28	-0.244202	0.00313923	-0.527353	-0.749453	0.526245	0.103842	-0.283696	-0.206452	-1.60242	-1.04769	-1.17234	-1.4086	-0.753447	-0.419722	0.233676	-2.82981	-7.03558	-0.0134578	-1.3096	-0.969001	-1.26201	-1.01218	-1.15979	-1.24846
malP	28	0.535413	0.37627	0.337916	-0.21286	0.0512202	0.224282	-0.521981	0.1336	0.078901	0.0193481	0.190267	0.429402	0.250313	-0.486196	0.269084	0.699094	-4.17719	0.779081	0.448351	-0.274595	0.406345	-0.162586	-0.335645	-0.0564607
menA	28	0.117943	0.455972	0.583726	-0.0214972	0.992074	2.25177	1.08604	-0.915427	0.555388	2.6823	1.0428	1.99635	0.827288	0.139165	0.626187	-7.1696	-11.1511	-0.13433	1.00254	0.474401	-3.24538	-0.0145125	2.8711	-0.0856892
moaA	28	-1.78106	-0.518931	-0.573558	-1.11352	-0.513949	0.760045	0.349436	0.0392769	-0.472508	-1.46047	-0.290046	-0.216969	-1.35756	0.320856	-1.77032	-0.218744	-8.42232	0.951247	1.11607	-0.153691	2.5205	-0.172389	-0.0720544	1.01063
moaB	28	0.0683404	1.00708	0.1587	1.01939	-1.01022	-1.23713	0.0166291	-1.21188	-0.498228	0.0908048	0.0228008	-0.252591	-0.509535	0.620641	-0.280382	0.1075	-5.04536	1.43478	-0.282929	0.850862	0.864756	-0.226341	-0.203803	0.357494
moaC	28	-0.981631	0.161035	-0.639636	-0.796915	0.217711	-1.27342	0.114235	-2.18615	-0.118349	-0.00216416	-0.698301	-1.78034	-1.01204	0.669089	-1.95814	-0.727234	-6.74302	0.391278	0.771811	0.0681236	-0.204714	-2.7356	-1.6671	-0.328507
mobA	28	-0.643256	-0.437504	-0.193278	-0.00293033	-0.904636	-0.324944	-0.9783	-1.45656	0.00548105	0.188274	0.0415415	-0.163427	-1.67282	-0.198067	-1.44401	-0.901835	-7.6191	1.41044	0.168555	0.427626	2.26237	0.596635	0.110365	0.880172
mobB	28	-0.523125	-0.883522	-0.273413	-0.444487	-0.0379514	0.355132	0.631356	0.404923	-0.976917	-0.530917	-0.542812	-0.167836	0.53982	-0.230767	-0.056459	0.502909	-4.57504	0.684893	0.286864	0.937813	1.24699	0.581248	0.109527	-0.00335943
modE	28	0.837859	0.764923	0.467646	-0.291365	-0.322025	-0.700948	-0.148285	0.00445229	-1.23386	0.165847	-1.21458	-1.11392	-0.911114	-1.00477	-0.664252	-0.0324267	-4.21377	-0.913169	-0.866907	-1.14493	-1.11427	-0.0825363	-0.137099	0.473386
moeA	28	-1.44731	-1.07098	-0.635082	-0.786682	-1.23073	-0.747581	0.259716	-0.100931	-1.25113	0.300404	-0.310367	-0.973853	-0.364477	0.748068	-2.1636	-1.67244	-9.49604	0.248702	-1.84147	-0.991823	4.20047	2.02704	2.19462	1.37721
moeB	28	-1.25718	-0.295374	-0.643569	-1.76561	-0.930802	-0.792774	-0.576511	-0.434586	-0.965486	0.644841	-0.0381276	-0.452578	-0.26458	-0.133028	-1.03684	-0.677597	-10.9028	0.81738	-0.712477	-0.64601	2.60981	-0.131681	0.336546	1.01988
mog	28	-2.19292	-0.76072	-1.20388	-1.5496	-1.16813	-0.924524	-0.810747	-0.702081	-0.826991	-0.903541	-0.61687	-0.803335	-1.88435	-0.588454	-1.93589	-2.47337	-8.1924	-0.437601	-2.58857	-2.50574	2.12918	1.36531	-0.683557	-0.999165
narQ	28	-0.10376	0.180317	-0.22989	-0.315546	-0.753156	-0.0972245	-0.723616	1.99725	-1.83792	-2.30462	-0.677054	-1.99724	-0.784799	-0.673527	-0.679698	-0.185415	-4.29272	-0.256409	0.0177766	0.678618	-0.0733057	0.352051	-0.830535	-0.0784569
nrdD	28	0.505128	-0.129644	-0.152271	0.440111	-0.13549	-0.447199	-0.0418018	-0.674565	-0.689685	-0.0865778	-0.728416	-0.432693	-0.30579	-0.301223	-0.647786	-5.14867	-14.2564	-0.348984	-0.514015	-0.597965	-2.11039	-1.10964	-0.0864593	0.239964
nrdG	28	0.0396826	0.790273	-0.0575396	-0.414866	-0.479548	0.435327	-0.21671	-1.53045	0.184231	-0.338193	-0.851959	0.32071	0.338757	0.929427	0.453346	-2.44176	-7.27978	-0.504999	-0.113592	-0.592934	-1.39657	0.617415	-0.0166955	-0.317703
pflA	28	-0.735442	-0.329667	-0.529659	-0.166283	0.820205	0.86808	0.626761	0.176727	0.738572	0.232254	0.689101	2.20971	0.19903	0.519193	1.83678	-6.99643	-8.59655	1.60272	1.45088	0.926946	0.118903	-0.357241	2.67029	1.2978
pflB	28	-0.0104464	0.57091	0.445135	0.187827	0.614442	0.915143	1.22961	-1.88407	1.11642	1.9611	0.78063	1.44182	0.395224	0.824838	1.49545	-8.35746	-11.7185	1.45507	1.30366	1.52629	-2.31106	-0.314529	3.67266	1.39891
STM474_RS04695	28	-0.795317	-0.256485	-0.281676	-0.923549	-0.217519	0.163389	0.864155	-0.158656	-0.350904	1.67601	0.123233	0.181352	-0.556503	-0.149224	0.3536	-0.139663	-7.12318	-0.311821	0.507768	-0.107059	0.235737	-0.540978	0.910162	-0.201819
STM474_RS06230	28	0.183738	0.0753586	0.358897	0.694015	-0.109067	0.670793	0.114203	1.00979	-0.112195	0.375168	-0.181533	-0.534811	0.143416	-0.477872	-0.0845895	-1.2718	-4.86404	-0.0346186	-0.302328	-0.662719	-0.082302	-0.11133	-0.0997308	0.153021
STM474_RS06245	28	0.742068	0.250764	0.454879	0.396986	-0.465712	0.189959	-0.274742	-0.0745706	-0.0382414	-0.411629	-0.566312	-0.293382	-0.23267	-0.0529492	0.123583	-1.0166	-5.03665	-0.596111	0.340094	0.633451	-0.601735	-0.92152	-1.29482	-0.522442
STM474_RS23590	28	-0.146747	-0.115187	0.101709	0.563163	-0.593149	-0.015495	0.330372	-2.00612	-1.96994	4.06051	-2.00841	-2.44696	-0.0997115	-0.314723	1.12306	-3.30334	-4.66947	-2.02835	-0.0315482	-0.638432	-2.86693	3.67362	-0.677959	-3.01002
argB	29	-12.0071	-8.74338	-6.22575	-11.3197	-0.813971	-0.710949	-0.653976	-0.898403	0.22089	0.0532234	-0.800503	-0.183111	-7.96275	-8.73872	-8.7753	0.541786	-0.221819	0.21099	-2.71095	-0.251932	0.274832	-0.242151	-0.750112	-1.04544
aroF	29	-9.67394	-8.94331	-5.54479	-6.90239	-1.76193	-1.87634	-1.01501	-1.54609	-0.922309	-0.0419964	-0.923185	-0.272927	-9.61322	-8.65558	-9.64191	-0.470422	-0.297846	0.476923	0.674866	0.137392	-0.584715	-0.255421	-0.529223	-0.528953
cobA	29	-9.52842	-8.32098	-5.51248	-6.75041	0.647295	0.0976826	0.243065	0.723106	0.385584	0.319275	-0.376396	0.213317	-5.00653	-8.92832	-6.03139	-0.0064996	-0.987392	-1.50689	-2.03838	-1.17689	-0.725388	-0.383493	0.623754	-0.212343
cysD	29	-14.8226	-6.1098	-4.59759	-7.5541	1.54635	0.916433	1.05529	1.21316	-0.159133	-0.371337	-0.373354	-0.0865763	-5.7946	-3.1008	-7.86221	-0.900972	-0.314314	-0.0597426	-0.948144	-1.78174	-0.0277373	-0.422818	0.100746	0.182721
cysN	29	-15.0349	-7.13519	-6.05868	-9.48553	-0.761103	-0.335172	0.170049	-0.0591341	0.902097	0.844627	0.000788722	0.0193642	-6.49113	-4.92252	-8.1398	-0.207903	-0.581926	-0.0320869	-1.63991	-2.33161	0.441346	0.256204	0.70899	0.614441
hisA	29	-10.9043	-6.35543	-2.93103	-7.87041	-0.185801	0.496566	0.136687	-0.502298	0.472731	0.622279	-0.484377	0.143484	-6.83186	-7.36138	-7.06297	0.476603	0.743898	1.0509	-0.51819	-0.268283	0.528129	1.20342	0.0698067	-0.077555
hisB	29	-13.5569	-7.34083	-4.50031	-8.7245	0.399237	0.513005	-0.322533	-0.572548	0.312656	-0.166748	0.0668377	1.50222	-8.03405	-9.92545	-7.4897	0.0468056	0.0809928	0.496004	-0.648077	-0.316862	0.663215	1.60506	0.594743	0.60051
hisD	29	-12.1379	-8.67397	-5.92464	-8.50803	0.212783	0.190036	0.481778	0.209306	-0.118711	0.527122	-0.657798	-0.45722	-7.79679	-8.40725	-8.43652	-0.895422	-1.2825	-0.19263	-1.2558	-1.48555	-0.797446	-0.454093	-0.674295	-0.0907313
hisF	29	-12.0547	-7.50495	-4.75159	-9.35635	0.934424	-0.0824203	0.460786	-0.365264	-0.377049	-1.10338	-0.817481	-0.419171	-8.37704	-8.72844	-6.91522	-0.361241	0.0263713	0.302137	-0.351961	0.553812	0.151802	0.31075	0.269572	0.0767364
hisG	29	-11.0281	-6.52383	-4.36747	-4.83124	-0.777246	0.228568	-0.41333	-0.387717	-0.468155	0.409206	-0.0203771	0.896706	-6.23066	-7.08024	-4.98167	0.319095	0.284443	0.0118563	-0.0968901	-1.06717	0.0256214	0.246546	0.494032	1.07195
hisH	29	-11.6681	-6.7017	-4.57616	-5.95493	-0.489545	0.196332	0.34547	-0.119857	0.184504	-1.03842	1.45746	-0.166738	-5.81123	-5.86441	-4.78846	-0.610747	1.05377	-0.118704	0.161631	-0.0395175	-0.276563	0.916873	-0.0567803	0.240051
ilvA	29	-15.9938	-6.98841	-2.56429	-10.0156	0.667179	-0.0193845	0.855033	-0.544193	-0.480619	0.220466	0.152919	-0.216304	-7.04332	-3.12131	-4.8392	-0.490907	-0.81092	-0.834525	-0.731521	0.163859	-0.323181	-0.672375	0.125345	-0.354838
ilvC	29	-18.4272	-9.17868	-3.85443	-12.1783	-0.214584	0.938932	0.407084	0.478037	-0.404104	-0.283561	-0.652881	-0.208236	-8.49726	-4.93764	-7.44945	0.120978	0.314308	0.530064	1.00718	0.822098	0.534413	0.229943	1.50527	0.191837
ilvD	29	-17.8548	-9.07678	-4.42309	-11.7784	0.451734	1.29398	0.442335	0.161138	0.176344	-0.106686	-0.506707	0.0963659	-10.1677	-5.87277	-8.25541	-0.605537	-1.06413	-0.945782	-0.463335	0.313464	-0.512464	-0.366161	0.186509	-0.231552
ilvE	29	-19.7722	-9.84448	-5.36387	-11.782	0.111346	-0.669571	0.720146	0.720667	0.900765	-0.367853	0.219304	-0.235965	-9.83327	-8.21966	-9.13044	-0.573158	0.211585	0.425727	0.286653	0.932149	0.948838	0.322485	0.452895	0.638908
leuA	29	-18.4709	-6.51734	-2.56109	-10.85	-0.0861355	-0.282354	0.0679339	-0.236289	-0.0836173	-0.846699	-1.08923	-0.397978	-6.77225	-7.3235	-6.26279	-0.625697	0.32921	-0.721128	0.0985978	0.0674462	-0.040362	-0.147801	0.0365995	-0.153004
leuB	29	-14.3196	-6.13679	-2.87374	-8.70257	0.714318	-0.493017	-0.380442	-0.598221	-0.760322	-1.62597	-0.650054	-1.01139	-5.399	-6.54039	-6.1832	-0.00485494	0.0907919	-0.269638	-0.258539	0.305553	-1.13713	-0.172208	-0.599986	0.00382062
leuC	29	-13.4418	-5.96855	-2.73916	-8.58268	-0.41674	-1.04347	-0.269019	-0.528886	-0.341934	-0.690219	0.117788	-0.777529	-5.80738	-6.55584	-6.11068	-0.740099	-1.1927	-1.57282	-0.472544	-0.638769	0.200893	0.0584235	0.536475	-0.192564
metA	29	-16.2258	-7.97586	-3.48487	-11.1962	0.943011	0.36179	1.34153	0.329051	0.551029	-0.360372	0.215967	0.318917	-7.55521	-6.68197	-7.52734	0.591932	0.667856	1.70782	1.42228	0.998338	0.568982	0.691274	0.88467	0.0213865
metB	29	-16.2221	-8.1234	-3.96988	-11.0325	-0.252086	-0.769356	-0.215328	-0.993255	-0.395294	0.472023	-0.764468	-0.681256	-8.5972	-7.59551	-7.25194	0.521369	-0.877769	0.860546	-1.00339	-0.381737	-0.446935	-0.142724	-0.0597184	0.0861276
metC	29	-17.9483	-9.05461	-5.08684	-11.2906	0.394764	-0.656785	-0.195673	-0.148571	-0.706378	-0.0920467	0.0791032	-0.310787	-9.25316	-8.37109	-8.64723	-0.482573	-0.617331	0.0498526	-0.181467	-0.530448	0.302757	0.499001	0.882701	-0.143778
metR	29	-10.9802	-8.16075	-4.82244	-8.05637	0.517718	0.0277622	0.472099	0.682575	0.437156	0.771239	1.42665	0.666883	-7.92441	-5.16372	-5.35956	-0.514799	-1.2326	-0.264074	-0.36653	-0.34852	1.73419	0.997417	0.968854	0.463803
pheA	29	-13.1546	-4.14078	-1.77162	-9.21847	-0.449744	-0.743987	-0.474238	-0.527102	-0.675145	-0.277615	-0.528446	-0.859192	-4.08107	-6.00784	-3.6849	-0.231972	-0.860943	-0.182939	-0.812946	-0.325099	0.519638	-1.05049	0.292589	-0.846863
STM474_RS10690	29	-12.0522	-7.55321	-4.44026	-8.37029	0.600428	0.0255968	0.388622	0.27387	1.53951	1.36813	1.55329	1.48749	-7.81304	-8.32605	-7.29778	0.695312	0.412684	-0.520231	-0.0290963	1.32366	0.174329	0.497603	0.525933	-0.269199
apaH	30	-8.31723	-7.06373	-6.13102	-8.67195	-7.80872	-8.51749	-7.06232	-9.65217	-9.23424	1.9215	-5.11194	-7.61549	-7.05117	-8.68631	-4.93865	-7.78478	-7.13792	-7.35715	-5.15649	-0.703288	-7.8529	12.9717	-4.024	-3.51605
dksA	30	-12.2573	-13.3063	-9.67586	-10.248	-5.7127	-7.26034	-6.7031	2.60577	-3.67085	-5.08474	-9.02164	-9.71708	-11.0882	-9.77688	-9.97106	-2.85881	-7.31667	-8.07086	-10.2871	-9.99464	-0.841813	16.0003	-6.32807	-7.98906
gshA	30	-3.87548	-3.47458	-2.90485	-3.10161	-7.74017	-5.531	-9.15898	-5.95409	-7.3764	5.60297	3.46692	-5.49386	-7.46581	-5.27625	-7.16225	-4.03241	-2.92434	-5.76172	-3.2836	2.18164	0.174933	11.2166	-2.81171	-1.06596
metL	30	-3.12644	-6.92092	-6.37154	-3.39722	-5.52654	-5.00504	-5.60641	-7.29841	-1.11954	-6.27478	6.72446	-7.26594	-7.44449	-6.78117	-7.73693	-3.36989	-6.91072	-5.56224	-2.08256	-0.750608	-3.20451	7.50091	-1.48846	1.24798
pal	30	-5.52914	-7.39689	-4.86038	-3.93277	-7.2807	-1.2055	-4.89302	-3.73686	-1.76147	3.99454	2.64761	-7.04985	-6.55182	-6.62554	-4.72662	-1.69009	-2.81688	-5.70348	-7.43516	-5.94575	-3.08604	12.6182	-7.40839	-7.30669
tolB	30	-10.8866	-11.098	-8.48579	-7.43818	-7.8607	-1.49923	-9.17135	-6.89935	-3.29124	7.60997	3.29408	-12.2561	-11.8324	-12.2794	-12.0956	-2.73331	-4.55359	-8.46601	-10.1742	-9.77925	-8.61539	15.2192	-8.51048	-8.31026
tolR	30	-8.37787	-7.90936	-6.73374	-5.5882	-7.26554	-1.66773	-5.0213	-4.45741	-3.90419	3.86488	1.4239	-8.23997	-7.13159	-7.07239	-6.89963	-2.27909	-5.29305	-5.34765	-6.72069	-6.49555	-4.05822	8.19056	-4.54931	-4.38967
rfaL	31	0.74115	-7.5606	-4.53563	0.179239	-1.74567	-2.83636	-1.28557	-0.107112	-0.477384	0.60568	-0.138101	5.40494	-11.8781	-9.21446	-6.04622	0.589373	-0.767041	-0.684874	-0.0273433	-6.89915	0.868701	-0.458612	1.90005	-5.79412
rfbB	31	1.40363	-2.01722	-2.07564	1.51597	-0.490904	-0.241585	0.192724	-0.0951254	0.922839	2.78213	0.498798	8.67358	-13.3973	-12.2377	-1.03545	0.360167	0.792656	0.28195	2.27813	-1.95526	-0.0391944	4.39108	3.79079	-2.98511
rfbD	31	0.632716	-8.13464	-6.99207	1.7511	-3.1407	-2.77763	-1.7604	-0.0214204	0.881218	3.28936	0.581147	6.02025	-11.538	-11.1887	-4.97178	-0.545739	-1.33066	-2.3525	-0.747826	-8.66605	-3.7347	0.0452005	1.01471	-5.16403
STM474_RS06620	31	0.702941	-1.11566	-1.29696	1.6225	0.461166	-0.391941	0.795888	-0.0704626	0.383755	2.40308	1.00888	5.68245	-12.0393	-9.5997	-0.396176	-0.458831	-0.900279	1.12954	1.18594	-0.995222	0.295609	0.871627	1.20679	-3.45751
STM474_RS11805	31	2.30165	-1.36666	-0.775488	1.56156	0.0310954	1.91137	0.306145	1.17033	2.68932	4.84628	4.38132	7.45672	-15.2161	-13.3881	-0.506269	0.917712	1.06618	-1.68171	1.46735	-1.56279	-2.43523	5.10915	4.05431	-16.148
STM474_RS19135	31	0.534926	-6.70299	-8.02309	1.70795	-0.51191	-2.36407	-0.0154479	-0.0750767	-0.251532	10.1011	7.10538	4.62761	-10.693	-10.1462	-5.05514	1.97671	-0.747525	3.52744	2.20297	-14.2074	3.80835	1.83987	5.23841	-12.4192
envC	32	2.02214	0.785457	0.678391	0.991492	-9.73926	0.672461	-1.97216	2.66949	1.02222	-6.44221	-8.27572	0.48861	3.22635	-11.8221	2.27207	0.13338	-3.01357	-11.3296	2.22819	-5.90869	-8.48755	4.31212	-0.622247	-1.42042
tatC	32	-1.63707	0.673962	0.0953707	-0.260059	-14.6353	0.655008	-0.820751	3.10719	1.56051	-8.44493	-1.90087	-5.89186	4.00605	-16.4889	1.30501	0.198193	-11.4889	-3.54875	0.805121	-14.6986	0.675925	12.84	-10.8423	1.58722
acnB	33	-5.96676	-9.08534	-7.13377	-5.85562	-7.5641	-8.6496	-6.59908	-6.11276	-6.52659	11.6598	-1.64889	-6.60322	-7.75874	-7.82936	-6.45935	-0.271203	-0.0755449	-6.52665	-6.58645	-7.04833	-7.12855	-6.58657	-4.27916	-5.7561
cysE	33	-7.61125	-6.84533	-6.93186	-7.67867	-6.21532	-4.00655	-6.09487	-0.137802	-4.85689	8.79469	-5.15045	1.56574	-8.45721	-8.90764	-8.48621	-5.48772	-1.03518	-6.80554	-7.96126	-7.64321	-0.489608	-2.644	-0.148406	-5.58477
fur	33	-7.8718	-8.91995	-7.33957	-3.98742	-6.49923	-6.73971	-5.78627	-3.77192	-7.46665	3.05762	-4.51525	-6.64093	-7.66192	-8.02224	-7.49128	-5.3806	-5.96873	-6.07491	-4.73384	-2.95111	1.31972	-4.68637	-0.0559013	0.988549
odhB	33	-6.47628	-7.36872	-4.72879	-6.39526	-3.81926	-7.94059	-7.06118	-5.75757	-5.30794	3.62093	-5.56805	-7.43769	-5.74352	-7.37038	-6.83209	-3.43331	-1.81183	-6.80882	-4.04854	-3.83274	-3.33525	-6.84909	-3.83515	-3.2461
sdhA	33	-5.85953	-6.5218	-4.94236	-3.40717	-5.95041	-9.49684	-8.39536	-8.6544	-9.32587	7.71314	-6.91125	-10.308	-5.13521	-8.79936	-7.09522	-4.52936	-3.25358	-7.14648	-6.39625	-3.43116	-0.453433	-3.50641	-3.88262	-0.96718
sucA	33	-8.37051	-8.81218	-6.34312	-7.84564	-8.00346	-7.71895	-8.92383	-6.93934	-8.70084	2.69457	-7.07949	-9.49157	-7.32149	-8.29275	-9.25788	-3.95861	-2.64567	-9.12118	-7.56557	-4.71334	-4.80836	-8.07357	-5.03749	-4.50018
cysA	34	-12.15	-3.70993	-2.21499	-7.83385	-0.12512	0.159644	0.562387	0.794914	0.88194	1.33776	-0.130399	0.540563	-4.14955	-1.48508	-4.26974	0.0036773	0.543011	0.260393	-0.837383	-0.989988	-1.43218	-2.04378	-0.227218	-0.875304
cysP	34	-8.02662	-2.97918	-2.74074	-4.44567	-0.148625	-0.510058	0.0109544	-0.0369266	-0.219906	0.369832	-0.657782	-0.0742613	-3.10957	-1.91734	-2.97514	1.42715	0.991899	0.821375	-0.165064	-0.306606	-0.521716	-1.85949	-0.333726	-0.482632
cysT	34	-10.4591	-3.27038	-2.92216	-6.44439	-0.317576	-0.464088	0.338092	0.281574	-0.0396276	-0.311132	-0.235839	0.139931	-3.34333	-2.35344	-3.36255	1.03253	0.502861	0.709807	-0.705319	0.397758	-1.17901	-1.94387	-0.334233	-0.374013
cysW	34	-10.4052	-2.88364	-2.16265	-5.48771	0.0556987	-0.247237	-0.201844	2.0082	0.188437	-0.771586	-1.66163	0.538708	-2.98203	-1.94452	-2.89457	-0.621087	0.699508	-0.0107691	-0.0453336	-0.260473	-0.906839	-1.7805	-0.154203	-0.22526
gcvH	34	-2.80693	-2.3049	-2.34883	-1.88464	-0.796468	0.690165	-0.666064	0.415456	2.00642	2.61698	0.487201	1.21431	-3.88773	-4.38419	-2.68755	-2.40774	-1.3144	-1.83329	-3.5065	-3.48531	-0.358957	1.21276	0.176985	0.847313
gcvP	34	-4.97612	-3.74227	-4.50716	-2.77707	-1.57305	-0.75912	-1.43043	-0.257537	-0.95185	2.48585	-1.43324	-0.544183	-4.65115	-6.13797	-2.89685	-1.71875	-0.68598	-1.41531	-5.34687	-2.58942	-0.134908	-1.9973	0.182002	0.806406
gcvT	34	-4.50306	-4.35043	-4.28204	-3.41359	-1.38697	0.108205	-1.76854	-0.616653	0.068525	1.53847	-0.855383	0.385943	-4.98052	-4.8293	-2.48281	-1.27968	0.0350902	-1.0832	-3.89799	-2.02086	-1.36515	-1.95576	-0.717931	0.0138062
glnE	34	-4.5752	-2.90141	-2.51914	-1.79213	-0.145793	-1.40539	0.3708	0.741031	-0.35221	0.332375	-0.241531	-0.0565434	-4.06125	-2.47399	-1.53185	0.216826	0.104091	0.420037	-1.51853	0.0366916	-0.015446	-0.687525	-0.233925	-0.253481
ilvM	34	-5.3122	-6.23252	-3.2475	-3.00167	0.54037	-0.585338	-9.46e-05	-0.0882907	-0.146637	0.0745649	-0.341495	-0.0712371	-5.49977	-2.5168	-4.65631	-0.957684	-0.213897	0.489567	0.448093	0.731172	-0.864866	-0.716661	-0.985505	-0.53849
leuD	34	-8.02962	-3.2318	-1.49744	-5.23039	-0.270232	-0.187822	0.869902	1.03976	0.225499	0.132132	-0.694135	-0.596356	-2.49068	-2.99882	-2.37528	-0.709329	0.00398119	0.15352	0.581239	0.339022	1.11373	0.884468	2.08498	1.21563
lysA	34	-8.58365	-4.39039	-2.88821	0.0438639	-0.0912925	-0.0633261	0.383965	-0.334831	-0.33066	0.293521	0.147307	-0.104844	-6.34695	-9.77179	-4.94628	1.46504	0.877027	0.299328	0.344535	1.01453	-0.82779	-0.561303	-0.916041	-0.971774
mdoG	34	-2.88834	-4.68962	-4.13013	-1.7839	-3.2942	-0.492967	-0.843641	-0.352886	-1.19106	3.1753	6.02437	-0.926988	-4.17767	-5.61709	-6.35728	1.73383	-2.53411	0.0724459	-1.26416	2.17649	0.365365	2.66573	4.83035	3.56133
mdoH	34	-1.84101	-5.05639	-4.96694	-1.84093	-3.20132	-0.217891	0.282625	-0.205435	-1.34486	3.22344	6.60265	-0.894135	-4.25915	-6.34574	-7.94203	2.82672	-2.45647	0.0641636	-1.245	2.1094	0.802051	3.9767	5.43481	3.69258
pdxA	34	-5.06268	-3.64471	-2.73365	-3.78979	-1.12041	0.736746	-0.486387	-0.615474	0.27187	-0.0945315	2.005	-0.280661	-6.58103	-7.52328	-4.6598	0.0202288	0.0523584	0.823722	-4.77064	-3.31828	0.261247	3.54816	0.397221	1.09058
purE	34	-4.77043	-4.40544	-4.70952	-7.21186	-2.21043	-1.20835	-2.01078	0.518008	-0.96981	-0.281101	-1.4795	-0.915786	-6.01461	-6.47657	-6.25477	-0.201522	0.0358922	-1.33837	-4.48206	-3.77983	-0.264771	-0.519933	-0.112721	-0.393433
STM474_RS16035	34	-3.48939	-2.87539	-3.06816	-2.58535	-2.30699	-1.3001	-0.864411	-1.07121	-0.998879	2.61944	-1.01825	2.52114	-3.49704	-6.55751	-2.35967	-0.837745	-0.254614	-0.758037	-3.74339	-2.04846	-0.875067	0.766127	1.19654	-1.00085
STM474_RS20075	34	-7.31427	-7.14813	-3.80228	-2.41075	0.148305	0.117358	0.666318	0.17098	0.0645158	-0.193142	0.277419	0.146708	-6.01984	-3.87684	-6.37373	0.0245597	-0.788866	-0.228526	-0.535314	0.877158	1.13492	1.1094	1.14579	0.626514
zwf	34	-8.26564	-4.31466	-2.25135	-3.3358	-0.430204	-0.271139	-0.858172	0.305448	0.0941562	1.75908	3.19769	0.894244	-2.09057	-3.37698	-3.35887	-0.17663	0.0824715	0.75573	-1.03903	4.38945	2.38621	1.41451	2.54378	-0.66983
cpdA	35	2.3006	-0.0514758	-0.0947915	0.485331	0.958539	0.792935	-0.883464	4.92331	1.75	-10.4666	-3.3439	-3.43911	-1.97965	-2.89508	-0.492544	4.83374	1.56749	-0.278292	2.72226	1.44529	-8.18072	-1.61418	-0.275966	-4.81326
nlpI	35	-0.113515	-2.50637	-1.43394	1.39469	-0.446905	-1.40371	0.189935	5.47286	-0.393886	-11.4827	0.349465	-5.55832	-4.92159	-2.43047	-6.55557	3.98845	-0.110974	-3.35975	1.4866	1.05476	-4.69978	-9.29481	-0.5549	-6.198
ppk1	35	-1.49909	-2.55351	-2.74513	-0.147967	-5.64446	-7.56776	-3.03606	0.204507	2.50192	-0.851398	0.963	-15.7665	-7.90921	-7.2308	-1.95359	2.6005	2.27201	-11.6475	-5.77513	-12.3195	-10.0811	-10.7031	-9.453	-5.13996
pstA	35	-0.0717988	-4.77901	-4.04874	0.387221	-3.23208	-5.04333	-1.40449	-0.392342	-1.06294	-3.10734	-0.587196	-4.01724	-4.07657	-4.82531	-4.89727	-0.531545	-1.58373	-3.04564	-1.88849	-3.30142	-4.64849	-4.50415	2.93983	-3.85946
pstB	35	-0.313965	-6.04507	-5.20335	-0.759478	-8.65858	-6.6009	-4.19094	-1.78362	-1.25973	-9.82274	-1.69247	-7.83155	-6.00121	-6.8833	-5.54284	1.13231	-3.51172	-6.25171	-2.64654	-10.8024	-10.9179	-10.292	3.20681	-8.22903
pstC	35	0.0426213	-4.63931	-3.99455	-0.601017	-7.42339	-6.49108	-2.43978	0.147599	-1.55498	-6.92262	-2.15483	-6.45014	-6.22782	-7.28434	-7.253	1.20205	-3.5489	-5.91306	-2.3178	-9.14385	-5.59559	-9.6809	3.47994	-6.3947
pstS	35	0.887731	-5.32167	-4.36744	-0.133839	-1.38166	-5.14653	-1.3587	-0.47217	-0.422927	-8.45228	-0.424806	-5.90504	-4.10035	-3.4674	-6.99602	1.07025	-0.487174	-2.89098	-1.37592	-8.01966	-4.74722	-6.92727	2.92679	-3.39662
repA	35	-4.14584	-4.9198	-4.53307	-0.854111	-1.42024	0.03055	2.86708	-4.18999	-1.72671	-2.56964	-1.09269	-6.08648	-3.7656	-3.28598	-5.08166	-0.0642596	-1.3078	-3.77773	1.63399	2.06014	-7.61568	-5.26821	0.371843	-1.52605
tgt	35	-4.10186	-3.31206	-3.16041	-2.52542	-1.70259	-4.18182	-1.62848	0.479054	-2.31262	-5.75007	-2.11807	-3.09723	-4.33654	-2.84598	-5.53122	0.264646	0.140059	-1.60579	-1.49789	-5.18838	-10.4641	-4.33605	-2.46816	-4.16802
aphA	36	0.523557	0.556157	0.226652	0.13072	0.379121	0.109947	0.159625	-0.716942	0.189184	1.11635	5.4962	1.85714	0.793584	0.548912	0.327048	-0.534255	-0.26885	-1.29628	-0.155858	-0.575281	-1.12487	3.85172	0.275089	0.866113
decR	36	0.256492	-0.889729	-0.86097	0.14004	-0.548875	0.80219	-0.266723	-1.44817	0.815528	2.2613	4.14031	3.61229	1.0235	0.160084	1.0046	-0.506104	-0.562658	-0.356238	-1.17031	-0.787737	-0.464081	1.20851	0.266235	-0.733291
gogA	36	-0.634954	-0.00240553	0.313596	-0.22613	0.968224	0.322645	1.09353	-0.153785	-0.878836	0.209191	4.11722	-0.417123	3.49729	2.18565	1.037	0.43372	0.151352	0.503507	0.848292	0.452521	-0.876749	2.15276	-0.19061	-0.0492163
mepM	36	0.700638	-0.000726217	0.887175	0.218187	0.0476185	1.37678	-0.0419728	-0.339301	-0.545683	-0.71701	4.57959	1.44258	1.1501	-1.10913	0.535931	-0.609363	-0.108981	-3.04078	0.481394	-0.680003	-2.60128	4.24821	1.35192	4.67749
mepS	36	1.44722	1.35987	1.29807	1.07463	-0.969042	0.238487	-0.622555	-1.98772	0.188793	-1.19347	7.86632	1.69685	0.371221	-2.64259	-0.16323	-0.515779	0.0464902	0.328886	0.997381	1.16045	-1.05942	5.45046	0.25098	3.65717
pgpA	36	-0.251783	1.13757	1.28255	0.731302	0.576288	0.765768	0.556001	1.04552	2.57044	2.27089	6.78252	1.23198	2.86339	1.32054	2.30953	0.833338	0.680212	-1.25706	0.802267	1.3762	-3.74824	1.49041	2.23432	0.128064
plsX	36	0.209894	0.714483	0.311404	-0.277554	0.306878	0.433154	0.0690558	-0.846784	1.18513	1.27786	4.21933	-0.939957	0.693122	1.36235	1.98944	-1.70931	0.238726	-2.58904	0.176664	1.7381	-3.37309	3.90415	-0.127814	0.635427
queD	36	0.382395	0.164306	-0.467135	-0.00779892	1.12325	0.588258	1.87824	-0.0162402	-0.233349	1.28706	2.27889	0.173303	0.35011	0.697235	0.548199	0.264551	-0.674763	-0.26515	0.542993	-0.0978469	0.506523	6.92767	0.929014	1.32022
rlmH	36	-0.129458	-0.795723	-0.919911	-0.441301	-1.1304	0.523293	-1.1988	-0.635148	-0.583277	0.00947206	4.32235	0.530838	1.2931	0.284139	-0.563646	0.531827	-0.397669	-1.37578	0.474857	0.981571	0.881836	0.730383	0.209414	1.30584
STM474_RS04845	36	0.829855	-0.142946	-0.0854992	0.700761	0.0450941	0.403522	-0.114579	0.611759	0.231445	-4.79262	3.23126	0.813388	0.206845	-2.54635	0.825477	-0.602836	-0.525394	-0.746496	-0.784325	-0.0491475	-0.315218	3.38228	0.807729	3.38794
STM474_RS06390	36	0.274707	0.371363	0.767723	-0.0918679	-4.9012	0.016294	0.0223113	0.513734	-0.00130103	-1.31787	11.6171	-1.54434	0.279062	-0.60158	0.118851	0.255692	-0.76191	-1.06213	-0.594002	-0.506527	-0.831485	0.473405	-0.740195	-0.571264
STM474_RS10160	36	1.27254	1.63772	1.43381	1.61033	-0.308808	1.17337	1.12247	0.903939	1.85171	1.55216	14.2592	0.778572	2.21568	2.25373	0.752273	0.581111	-0.121342	1.0296	0.571732	1.55048	0.193171	9.30268	1.51478	0.596469
STM474_RS13265	36	0.855699	0.651312	1.61285	0.0183743	1.01803	1.51717	0.437605	0.0811323	0.222723	0.0842692	3.22556	-0.679658	2.07078	2.13972	0.834748	0.974254	0.297478	0.585617	0.93883	0.569802	0.276666	4.29701	0.394241	-0.457537
STM474_RS13275	36	-0.617738	0.10395	0.317875	-0.55316	0.363052	0.478817	0.280727	-0.338816	0.5754	0.450306	4.91518	0.163424	3.48017	2.26664	0.765223	-0.345154	-0.563077	0.105753	-0.531192	-0.155414	1.21411	5.69679	-0.126962	0.970459
STM474_RS13280	36	0.436849	-0.231397	0.189477	0.57175	0.562759	0.832649	0.527131	-0.264907	0.775092	-0.137785	4.00259	0.0133522	2.40915	2.08146	0.58135	0.143165	-0.370378	-0.563698	-0.190197	-0.30541	-1.03338	3.14149	-0.135315	-0.24098
STM474_RS13290	36	-0.417674	0.0549695	0.420379	-0.566151	0.81132	0.73277	0.62763	0.513538	0.0482043	0.197436	2.78315	-0.0123828	3.23779	3.20909	0.114278	0.537759	-0.190576	0.557814	1.17265	0.774296	0.420724	4.32206	-0.183292	0.445261
STM474_RS13295	36	0.908427	1.82018	1.25612	1.24894	0.64378	0.152536	0.246626	-0.210252	1.41985	1.81823	4.18328	0.701389	1.24439	1.95636	0.484588	1.2369	1.38486	0.981886	0.0456414	0.541868	1.1142	3.32987	1.31779	0.0291952
STM474_RS13300	36	0.397862	0.356141	1.1205	0.678027	0.115767	0.726594	0.191302	-0.700657	0.870271	0.123942	4.08345	0.676589	2.66788	2.85517	0.948737	1.13262	0.445126	-0.784018	0.62331	0.470638	1.39165	5.4526	1.93019	1.78879
STM474_RS13310	36	0.604051	-0.122347	0.405859	0.0510792	0.294002	0.0444285	0.312863	0.162913	0.722626	-1.77267	4.40315	-0.382889	2.34157	2.31981	0.226515	0.336804	-0.545529	-0.453046	-0.00939741	0.232861	1.47372	4.76302	1.41001	0.639035
STM474_RS13315	36	0.276865	0.5318	0.986045	0.460779	1.70856	1.12746	1.97222	0.321425	0.63501	0.523886	4.55603	-0.0258967	2.51838	2.84955	0.523953	0.0839047	0.0251672	0.479734	0.399095	-0.213592	2.10124	5.81678	0.867941	0.740717
STM474_RS13320	36	0.486611	0.772067	0.210755	0.976024	0.452229	-0.0565559	0.993924	0.175072	-0.336632	-0.344576	3.33069	0.0674408	1.91355	2.04224	0.451431	0.599231	-1.37216	0.240766	-0.374301	-0.287285	0.391668	4.28921	0.419535	1.02044
STM474_RS13325	36	-0.937678	0.534735	0.40183	-0.312939	1.54371	0.776978	1.44949	-0.18111	0.93974	0.124619	4.088	-0.0344527	3.61357	3.1433	0.605477	0.609661	0.418027	0.244687	0.53247	1.06934	0.71765	4.64342	0.668289	1.32343
STM474_RS13330	36	-0.0916975	0.0256052	0.249624	-0.153777	0.542938	0.669114	1.93383	1.18363	0.788116	0.332239	3.59102	0.434706	3.60172	2.61785	1.53886	0.451911	0.411505	0.0770241	0.912603	0.31379	1.00507	4.11915	-0.484837	-0.147494
STM474_RS13340	36	1.28647	2.76016	1.5857	0.376345	-0.228671	0.882008	0.473806	-0.120731	0.756846	0.892185	4.66536	1.73035	1.71514	1.22714	-0.106264	0.363379	1.26554	0.25508	1.2858	0.604931	-0.920032	3.5241	0.195419	0.212243
STM474_RS13345	36	0.591694	0.445329	0.859111	0.591896	1.39386	1.55594	1.46978	0.741614	0.169913	0.70398	4.44574	-0.0254397	2.4455	1.85606	1.20113	-0.796463	-1.04965	-0.695976	0.248022	-0.216557	-0.278427	4.83106	0.639129	0.240207
STM474_RS13355	36	0.397106	0.219826	0.236308	0.324359	1.17374	1.946	1.5057	1.7797	1.09492	0.074018	5.15882	0.275028	2.11628	2.04205	0.820999	-1.24668	-0.222604	-1.01289	-0.237053	-0.125765	-0.0058371	3.74129	-0.206799	-0.975662
STM474_RS13370	36	-0.00770635	0.400365	0.673864	0.447084	1.00753	1.88791	1.04219	0.271284	-0.613423	-0.0126795	3.70526	-0.0456865	2.22085	1.091	0.665042	0.605669	-0.0288004	0.179295	0.416178	0.194526	1.22501	4.96454	0.733266	0.714768
STM474_RS13380	36	0.319227	0.150226	0.299544	0.325621	0.762694	0.81986	2.3428	0.412122	1.18478	0.787071	4.93735	1.58316	3.79984	1.70789	1.33891	1.00741	0.316278	1.0292	0.664861	0.948991	0.305907	4.19053	-0.0907087	0.248369
STM474_RS13385	36	1.26614	1.43383	1.00035	1.47181	0.566635	1.09281	0.639288	0.0370365	1.08891	1.84338	3.20128	1.47011	2.47535	1.59914	1.95616	0.675515	0.54707	-0.701665	0.302475	0.136784	1.15641	4.30919	0.986058	0.626782
STM474_RS13405	36	-0.635442	0.408343	0.0545237	-0.228771	1.8235	0.38298	0.520083	-1.01003	0.12949	1.28597	3.38341	-0.348229	2.82717	1.1958	1.22657	-0.506906	-1.19742	-0.451734	-0.860244	-0.902982	2.00508	5.27123	1.94652	2.56811
STM474_RS13410	36	0.799311	0.791542	0.204838	0.622759	1.40035	1.33603	1.21641	0.311081	0.385948	1.06286	4.68252	0.0845298	3.85303	1.72876	2.22311	0.255127	-0.0434189	0.726341	0.789397	0.701533	-0.71808	3.0659	-0.0843095	-0.714768
STM474_RS13415	36	0.431812	0.83406	1.18015	0.822879	1.57916	1.41463	1.58889	0.806952	1.67212	0.876725	5.59596	1.93823	5.00455	2.12442	1.96125	0.949711	0.585634	0.685255	0.299771	1.12798	0.492519	4.79416	0.608509	1.08047
STM474_RS13420	36	0.424787	1.33071	1.58181	0.809695	0.34929	1.32813	0.69222	1.01065	1.59266	0.998601	13.5275	0.00196108	10.084	6.66428	1.80054	-0.00666288	-0.678588	-0.183724	0.430071	0.506072	2.25532	11.1661	1.48765	1.48951
STM474_RS13425	36	-0.1616	0.304946	1.07535	0.752816	0.457378	1.0607	0.710698	0.312257	-0.315971	-1.49174	2.83521	-0.813984	3.51413	2.06488	1.73893	-0.62604	-0.396596	-0.0866211	0.609385	0.30412	-0.346102	5.55369	-0.311579	0.0297615
STM474_RS13440	36	0.258764	1.21047	0.892838	2.62495	1.5586	2.31878	1.06267	3.07973	2.68613	0.605566	4.94412	-0.612725	3.13888	1.92276	0.847526	0.850391	1.42146	0.556809	1.78594	0.28247	-1.26089	3.43347	-1.55365	-2.85322
STM474_RS13465	36	0.00680881	-0.22395	0.353642	0.75501	0.171363	0.45658	0.549399	0.273695	0.107713	0.318242	4.13375	0.12044	4.46896	1.96349	1.76693	0.194243	-0.163783	0.258004	-0.425498	0.393837	0.318788	4.83802	0.437529	0.736356
STM474_RS13475	36	1.0081	1.18704	0.696118	1.06546	0.232038	0.238109	1.22258	0.490379	0.382619	0.489712	5.359	0.211441	4.51499	3.07779	0.697405	0.165137	0.334729	0.71525	-0.24305	0.0964433	-0.234569	2.6739	-0.494669	-0.129056
STM474_RS13505	36	0.380644	1.11237	0.755326	0.853212	1.2484	1.5083	1.69298	0.0306708	1.41859	0.206737	5.98604	1.12211	5.29753	3.4962	1.8376	0.456697	1.74983	2.23683	1.40137	1.77849	0.0652957	4.98244	-0.652306	-0.433359
STM474_RS13510	36	-0.315569	-0.686781	-0.105313	0.292866	-0.109341	-0.722543	0.713308	-0.688983	-0.0063703	-0.263895	3.6484	-0.338656	4.52253	2.6473	0.942535	-0.918423	-0.0850264	0.353557	0.266941	1.22725	0.287876	3.16068	-0.341309	1.02819
fre	37	-4.22986	-5.87272	-2.78259	-1.74651	-5.01094	-10.3301	-8.01079	0.221172	-10.3066	-3.82502	-6.29019	-11.0032	-6.06901	-6.12664	-7.47585	-2.27933	-5.95348	-3.34071	-8.54069	-0.494202	4.38413	-11.4007	-2.71034	-3.94028
nuoB	37	-7.17578	-4.2366	-3.51125	-1.51975	-9.28687	-11.6418	-11.7234	-9.54835	-12.7631	-0.606531	-12.212	-12.592	-9.78094	-9.54897	-5.58226	-4.75969	-5.91989	-8.19443	-8.93442	0.124925	3.45445	-8.10622	-7.43458	-3.74041
nuoC	37	-6.95512	-4.27917	-3.13102	-2.41989	-8.18482	-12.0367	-11.5851	-10.0615	-12.5349	-1.17555	-12.6505	-11.6547	-9.24518	-9.26316	-5.2466	-3.34	-5.97613	-7.73175	-8.07205	0.218251	2.11531	-9.04291	-7.39427	-3.46675
nuoF	37	-7.04449	-5.12009	-4.52682	-1.72263	-6.67862	-10.8749	-10.5711	-8.17101	-9.87287	-0.435208	-8.01738	-10.3337	-7.17235	-8.59757	-5.20128	-3.49709	-5.16373	-6.27498	-5.75742	2.54103	2.92632	-5.33401	-4.69983	-3.53185
nuoG	37	-7.71801	-4.61992	-2.93817	-1.15112	-8.84042	-11.6996	-11.5356	-8.99992	-11.2022	-0.169626	-11.2124	-11.1134	-9.45813	-9.67747	-5.70093	-3.4182	-5.44287	-8.01181	-7.3542	1.98535	3.23985	-8.84919	-5.74196	-5.21701
nuoI	37	-5.13659	-3.95621	-2.56086	-1.81225	-7.66116	-10.1074	-8.45238	-5.5775	-8.27831	-1.20988	-7.88485	-8.28251	-8.04039	-6.46119	-3.62177	-3.78864	-5.00914	-5.92292	-6.02025	0.959101	2.70458	-4.47209	-4.37676	-2.21326
nuoL	37	-6.90511	-3.95192	-3.25667	-0.624675	-7.76617	-10.2999	-8.56045	-5.75499	-10.7438	-1.08323	-8.76183	-10.5192	-8.17073	-9.80494	-4.4826	-3.86611	-5.7772	-7.66676	-6.99133	0.583059	2.75348	-6.28909	-4.34926	-2.66288
nuoM	37	-7.04396	-4.14947	-3.35311	-0.675192	-8.55002	-9.84898	-10.9161	-7.55284	-11.0235	-0.798776	-9.56606	-10.157	-8.45385	-10.5938	-5.58004	-3.47275	-4.67216	-7.14147	-7.37287	0.334473	2.17792	-7.24417	-6.83296	-4.05916
nuoN	37	-7.30362	-4.54002	-3.50851	-1.57961	-7.00199	-8.84692	-8.7619	-6.9833	-10.68	-0.975139	-9.71065	-7.7595	-7.5625	-7.93902	-4.7269	-4.45229	-4.69137	-6.17212	-6.86938	1.00327	2.21937	-5.27511	-3.57803	-2.43922
atpI	38	-1.5665	-1.24734	-1.5655	-0.136407	-2.20424	1.03434	-3.20129	-1.96358	-1.1538	1.01334	2.46792	1.15647	-2.13355	-1.28009	-1.54004	-0.115929	0.128543	-2.25248	-0.432033	-6.24048	-8.35321	4.17287	-1.64766	-1.39267
hmsP	38	1.63311	0.132356	0.563853	0.797964	-0.603873	0.799814	-0.0766086	-0.0397753	1.94437	1.55042	4.17365	0.29299	0.989784	-1.63625	0.772956	-0.157965	0.715262	-0.978577	0.35905	-13.5979	-4.1224	7.16185	0.592254	2.96439
rffC	38	0.721632	-2.95307	-0.818218	0.342301	-4.82258	0.856417	-0.33455	-1.59996	1.75857	7.34293	4.02728	6.87359	-5.13264	-4.63267	-2.06902	0.353872	0.49782	-1.20198	1.2603	-4.93936	-6.8625	5.95096	2.18187	-6.15789
rffM	38	1.3031	-0.769448	-0.789551	1.18763	-5.34616	1.13615	-0.826257	-1.47495	2.75709	5.45637	6.42165	4.43347	-5.84002	-9.91689	-0.671292	0.371181	0.154447	-1.81395	0.547185	-18.0398	-8.22082	8.42929	0.0493754	-8.56437
wecA	38	2.12631	-0.342984	1.43772	1.97543	-3.22511	0.527914	-0.0317827	-0.677681	2.87987	5.58814	3.39506	7.60804	-2.54562	-8.95672	-0.511333	-0.185378	0.0470352	-2.08034	-0.219264	-16.7332	-3.86886	2.12952	-6.17302	-9.47247
wecB	38	0.829241	-0.310048	-0.0699237	1.32155	-4.66338	2.13364	-0.284042	0.387353	2.20339	2.48217	5.93438	6.33587	-6.33776	-8.48956	-0.71255	0.823332	0.637667	-1.57843	1.23966	-12.9448	-6.91046	7.55415	-0.0267982	-3.00751
wecC	38	1.75222	0.14724	0.300076	1.38482	-5.57485	0.616955	-1.02355	-1.34988	0.728746	3.03871	5.67017	4.75927	-4.18011	-5.62056	0.190356	0.537877	0.310981	-1.29466	0.539738	-9.58098	-5.46404	6.52154	2.12391	-2.18767
STM474_RS08610	39	-14.9531	-2.53945	-1.21816	-6.92401	0.62112	0.159098	-0.0648773	-0.00853536	0.442631	-0.108876	0.20676	-0.380008	-3.24544	-3.59654	-13.3086	0.592292	0.677514	-0.0587057	-11.3538	-6.53395	-0.664332	-0.922334	-0.893267	-0.224965
trpA	39	-11.518	-2.9379	-0.885947	-4.73524	0.104435	-0.47283	0.0728525	0.806081	1.13955	0.851762	-0.0447026	1.26556	-2.2605	-4.41108	-10.7183	0.13517	-0.228763	0.860559	-6.89148	-5.79707	-0.640648	-0.18411	0.0452018	0.543433
trpB	39	-16.0483	-3.04749	-1.34361	-7.90825	0.0323305	0.467851	0.683326	1.27945	0.345212	0.491285	-0.648738	0.297217	-3.51446	-3.12296	-14.4011	1.16702	0.510808	0.418204	-10.6494	-6.90137	-0.00448387	-0.0177495	0.479062	0.144806
trpCF	39	-12.9441	-3.90364	-2.4941	-6.87104	0.0625577	0.469458	0.851061	0.449936	-0.968406	-0.00833975	-0.941268	-0.167374	-4.01178	-3.46187	-12.341	-0.312561	-1.53289	-0.568476	-8.573	-6.44104	-0.752933	-0.659736	-1.37976	0.100926
trpD	39	-13.1038	-3.13261	-0.917932	-6.84136	-0.277025	0.433899	-0.265812	-0.374199	-0.543849	-0.335234	-0.788901	-0.251545	-2.42175	-3.38381	-12.6842	-0.107144	-0.147989	-0.283096	-9.81231	-5.26867	-0.280005	-0.287841	-0.678084	-0.738777

## Sheet: Ty2
gene	cluster	NonSPI2	InSPI2	InSPI2 Mg	M9 glucose	Bile	Iron	NaCl	Heat	LB	cef	cipro	azithro	H2O2	NO	bleach	anaerobic	GMM	zinc	Nmedia	protamine	gentamycin	cotrimoxazole	rifampicin	polymyxin B
rluA	0	-0.152336	-0.932087	0.898257	-0.526235	-0.927946	-0.897568	-0.854075	-0.9519	-0.377298	0.558172	0.318077	-5.15298	-0.417653	-0.432697	-0.649231	-0.942804	-0.491604	-1.09874	-0.853593	-0.652441	-1.5206	-2.13756	-3.38328	-1.99605
nadC	0	-2.09138	-0.157149	-0.391846	-2.13708	-0.70571	-0.037926	0.10384	-0.162545	0.855809	1.46769	0.95206	1.00968	-0.422542	-0.777238	-0.616011	-0.0707292	-0.121274	-0.0413662	-7.79906	-5.95009	0.719625	-0.0552349	-0.333753	0.930374
degP	0	0.0640734	-0.149764	0.641261	0.170438	0.39094	1.47112	1.16997	1.16738	0.294111	1.2341	0.583135	0.531922	-0.288913	0.0338988	-0.202895	0.370234	-0.329911	-8.61786	0.0540217	0.740963	0.971845	1.12896	0.307051	-7.93604
nadB	0	-1.89252	-0.143579	0.0884657	-1.26389	0.454401	0.680887	0.119694	0.49347	1.31399	1.25169	0.945215	1.42357	0.0974095	0.27683	0.396114	0.416671	0.735416	0.690022	-9.71765	-8.90658	2.10384	1.47211	1.44034	1.9751
T_RS01690	0	0.818554	-0.0330305	1.18649	1.42251	-1.61576	-1.83961	-1.08486	-1.53064	-1.08527	-0.475559	-0.550805	-1.76772	-2.08192	-2.45558	-1.82549	-0.727697	-0.272498	-3.1761	-0.696027	-0.77484	-1.79642	-0.162684	-8.25476	-3.72667
upp	0	0.0501158	-0.366679	0.33852	-0.651795	-1.07735	-1.58156	-1.59596	-2.43199	-1.79457	-4.13305	-3.34524	0.951579	-3.09068	-1.39312	-0.577693	-1.93485	-1.22216	-0.564253	-0.298676	-1.81826	-0.733891	-1.53861	-3.48867	-1.81194
tmcA	0	-0.619599	-1.24184	-0.551063	-0.698065	-0.654603	-0.408369	-0.784591	-1.53337	-0.330318	0.104527	-0.221528	-0.851709	-0.787808	-1.17189	-0.167966	-0.532215	-1.28872	-1.36889	-0.892991	-1.18673	-1.41208	-7.45481	1.37734	-0.729803
T_RS02180	0	-0.784849	0.366296	-0.303745	0.723552	-0.00638731	0.373803	0.960342	-0.0823782	-0.913299	-1.29986	-1.3826	-0.49069	-0.0567472	-0.202488	-0.118889	0.203128	0.737799	0.193133	-0.0914158	0.246437	-0.631837	-4.01524	-0.0734305	-0.510804
prmB	0	-1.43592	-1.34383	0.737862	-1.42691	-1.28164	-1.79479	-1.83717	-1.0384	-0.2454	-1.06171	-0.248793	4.78393	-1.26099	-2.27214	-1.431	-1.43924	-0.76457	0.508746	-1.01466	-1.44602	-1.66222	0.368604	2.42904	-0.918789
arnT	0	0.861779	-0.982373	-4.41786	0.323248	-0.967809	0.00969198	0.400732	-0.859397	0.286333	0.00607563	-0.0198967	0.414905	-1.25634	-0.55037	-0.954123	-0.0825885	0.855277	-3.84257	0.962941	-1.66858	0.455785	0.109054	-0.956048	-7.13104
arnA	0	-0.612743	-0.848217	-3.2634	-0.613895	-0.75868	-0.216256	-0.00357798	0.0580021	0.606444	0.274242	-0.412256	-1.70419	-0.0772129	-1.25535	-0.444851	-0.616383	-0.808061	-1.87902	0.0966488	-0.812473	1.22197	-1.22556	-6.48571	-6.8656
arnC	0	0.0359815	-0.497918	-3.13656	-0.310032	-0.288003	0.201957	0.240621	0.0422116	-0.590865	0.0495895	-0.435625	-1.23311	-0.719305	-1.00165	-1.12319	-0.212674	-0.0476774	-1.08747	0.690374	0.304809	1.13438	0.246623	-3.81873	-6.46463
arnB	0	0.427006	-0.485661	-2.69358	-0.477704	0.626155	0.508683	0.819836	1.3348	0.51073	-0.301173	-0.821755	0.0903137	1.4123	-0.148583	-0.227	0.371337	0.853786	-0.868899	0.234425	0.579746	0.632204	-0.520596	-3.62485	-5.52862
rcsC	0	0.0550631	-0.273217	0.0574354	-0.401238	1.80779	1.20621	1.46774	1.82409	2.06002	2.29041	2.32695	0.0164465	0.574637	0.67228	0.805639	1.23256	2.21181	0.813051	1.39021	-6.1354	0.676216	0.4682	0.126507	-2.87696
rcsB	0	-0.419504	-0.580821	-1.29637	-0.749128	-7.55265	-0.221529	-3.19132	-2.23549	-2.26275	-1.88385	-2.78353	-0.897044	0.450716	0.507697	1.6386	-4.68149	-6.19187	1.0096	0.00298297	5.23589	-2.00662	-1.12553	-2.26252	-4.43816
rcsD	0	0.697096	0.174401	0.501805	0.613262	0.844025	1.18672	0.190304	0.509836	1.40785	1.30934	1.78333	0.909645	0.601565	1.34755	0.580376	0.367233	-0.230057	-0.725216	1.00614	-7.90496	1.12107	0.152351	-0.777177	-2.52331
yejM	0	-1.54766	-0.853318	-1.97135	-1.46167	-1.47738	-0.384959	0.310053	-1.25636	-1.04394	0.625396	1.21547	-5.30715	-1.86194	-1.76838	-2.16972	-2.67786	-1.35398	-7.33501	-5.88141	-8.82827	0.114556	-0.45707	-0.85422	0.655522
udk	0	-0.191255	0.197335	1.24165	0.315821	-2.5249	-0.513806	-1.39172	-1.55398	-0.727659	-1.48333	-1.2324	-1.76179	-0.205354	0.354238	0.441598	-0.908111	-1.47718	-0.450729	0.1393	0.421262	-2.39027	3.55303	-4.45231	-2.01435
T_RS04540	0	-2.14489	0.518886	-0.891183	-1.54197	-2.95903	-0.79185	-0.753832	-0.316729	-1.02197	-0.527747	0.353668	3.6473	-0.82362	-0.943753	-0.0344243	-2.07921	-1.87664	-1.30058	-0.561664	-1.7473	-1.54312	0.0179546	5.32831	-0.699186
htpX	0	-1.54348	-1.55244	-0.983049	-1.44197	-0.780672	-1.18092	-1.39301	-1.70015	-1.62245	-1.2549	-3.76496	1.36596	-0.774687	-3.18061	-1.0039	-1.59693	-0.798129	-4.84408	-2.13102	-0.680681	-0.104392	6.13118	-2.16365	-0.531975
mntP	0	-0.0579355	-0.723577	-5.07737	-0.171001	-1.05903	-0.00558129	-0.0560974	-0.563304	-0.674489	-0.963864	-0.812355	-0.873003	-9.21368	-1.81935	-0.12632	1.12714	0.425868	0.258853	-0.727805	0.872769	1.04465	0.926928	2.58236	0.0809422
sdaA	0	1.09975	0.225883	0.842335	0.656158	1.04279	-3.35352	0.183775	0.501492	0.0875573	0.350056	3.08538	-4.83005	0.409243	0.470254	0.944367	0.702653	0.383925	-1.05035	0.697978	-8.36685	-1.1963	3.48006	7.536	0.993664
T_RS05955	0	-0.663906	-0.403671	-0.835488	-0.490944	-5.95925	0.00873679	0.344546	0.55321	0.101341	2.1399	3.52845	-0.188912	0.372467	0.347226	0.483273	0.22909	-0.312903	0.942404	0.381733	-0.00582928	-0.16845	0.970742	-1.66734	-0.0863212
sppA	0	-1.70559	-2.01799	-1.40511	-0.53028	0.741447	-0.0159191	-0.369861	0.0849749	0.78111	1.18367	0.610823	0.430941	-2.10166	-2.42075	-1.53754	-0.0567289	1.73469	-2.9273	0.70353	-1.72616	-3.60132	3.21986	-6.54754	1.43898
xthA	0	-0.562322	-0.869779	-2.06466	-0.139713	-4.23396	-0.29643	-5.20069	-0.432495	0.361954	-1.03393	-1.41461	1.38699	-6.82327	-1.45686	-1.17632	-0.285556	-0.0612014	-0.855081	0.357519	-0.233566	-1.23516	-3.33567	-0.726279	-0.84228
tcyP	0	-0.297117	-0.872449	-0.380895	-0.288837	-0.168638	-0.724743	-0.0947734	-0.0781491	-0.0685515	-1.42978	-1.65899	0.314381	-4.15633	-1.21506	-2.31104	-0.305018	-0.30986	-2.44312	0.00949818	-0.360729	-1.41736	0.202736	1.02692	0.108447
rnt	0	-0.255705	0.146704	0.373031	0.503268	-2.17139	-2.92603	-3.26506	-3.07516	-0.676405	-4.36239	-3.477	-4.25645	0.271752	0.0123314	0.0446981	-0.157252	0.205998	-1.75576	-0.181516	-1.07568	-1.092	3.80784	-7.93772	-1.61436
dtpA	0	-1.00369	-0.482906	-0.918722	-1.53938	-0.806098	-0.181013	-0.909795	-1.37599	0.398635	-3.49918	-2.43358	3.7383	-4.72875	-3.58446	-1.97827	-0.931749	-3.16658	-0.985274	-0.624574	-3.07209	0.379143	-0.0782354	1.05959	0.786233
T_RS08095	0	-0.610897	0.365753	0.452788	-0.425885	-0.877599	-1.03101	-1.1412	-0.613061	-0.316996	-1.48123	-0.662561	-0.40957	-0.313566	-0.235398	-0.780011	0.290595	-0.460868	-4.6249	-0.622255	-1.40997	-0.452593	-0.0873717	0.511802	0.273614
T_RS08100	0	-0.79303	-0.147817	0.0519707	-0.7074	-0.779805	-0.205189	-0.217198	0.45415	0.612018	0.280208	0.639001	-0.0646471	-0.0785267	-0.506757	-0.681137	0.578544	0.0106878	-6.07258	0.488966	-0.221407	0.623627	0.362589	-0.452996	0.768909
T_RS08385	0	-1.55055	-0.483865	-0.793159	-1.42994	-0.0183263	-0.840354	-1.89335	-0.877461	-0.140736	1.1123	0.104633	0.162556	-0.296292	-0.970559	-0.57336	0.56439	1.60509	-2.98707	0.23034	-0.553421	-4.72327	1.77763	-4.55094	-1.86196
tonB	0	-1.63453	-0.968265	0.635275	-2.29133	-1.13925	-5.71987	-0.824023	-0.117082	-1.10451	-0.215578	0.550491	-3.43447	2.099	1.62179	0.262903	0.723683	-1.22003	-0.79093	-1.02177	-1.39431	-0.479079	-0.603795	-2.67997	-1.25492
hflD	0	-0.125878	-1.5627	-0.723203	-0.32698	-2.44555	0.747359	-0.202854	0.552581	-0.0296889	0.303664	0.331762	-1.14549	-2.65512	-2.67285	-1.23743	0.14999	-0.54227	-1.07321	-4.8662	-6.04723	-2.00644	-0.259252	0.558262	-0.389107
flgM	0	-0.495892	-0.945528	-0.754965	-1.44153	-4.68021	-1.59713	-3.8695	-2.27747	-0.780418	-1.67027	-0.883172	-0.139203	-0.225252	-1.15825	-0.372167	-2.59506	-3.22289	-1.02122	-0.794107	0.190535	-0.986168	-0.451709	0.349897	-0.682059
yccA	0	0.558079	-0.303192	-0.424435	-0.324028	0.296153	-0.288044	-0.00540118	-0.586222	0.0198654	0.819055	1.20551	1.13441	-0.285922	-0.375051	-0.289068	0.506028	0.664463	-2.58564	0.0797214	-1.894	-4.75382	1.69959	-0.0837738	0.747625
yccS	0	-0.326773	-0.480167	0.341559	-0.266572	-1.62972	-0.0853656	-6.39575	0.151639	-0.115631	-0.223294	-0.048282	0.280384	-0.274531	-1.3102	-0.746539	-0.559822	0.141363	1.12523	-0.421691	-2.87832	-1.05085	-1.69408	-0.484336	0.394152
ompA	0	-2.38196	-0.927299	-0.684761	-0.756875	-1.49986	-0.0508313	0.167553	-2.29209	0.05044	-2.77573	-2.32552	1.11328	-1.84534	-9.34972	0.578911	-1.39012	-3.10453	0.687858	-0.156898	-6.48436	-0.636512	-1.50729	-9.80233	-0.895918
T_RS09545	0	0.0783643	0.529847	-0.0746104	0.185098	-0.0479512	-0.096424	-0.568441	-0.546237	-0.0715235	-0.257431	0.44386	0.0590821	0.454899	1.51166	0.722357	0.430462	1.10543	0.624827	0.284698	0.408852	-0.0525832	-5.07178	-0.198884	-0.239447
dps	0	1.00622	-0.0256135	-0.22183	-0.566527	-0.856807	-0.538282	-0.672584	-0.157282	0.62528	0.215204	0.881032	0.357844	-4.94025	0.542225	1.08004	0.787251	0.586049	0.612686	0.460905	0.922257	0.934925	2.10217	1.08544	-0.0752573
nadA	0	-1.13316	-0.507232	1.98471	-0.404983	-0.419062	-0.401516	0.50637	0.642446	0.786839	1.67699	1.04871	1.88066	-0.152864	-0.121017	-0.584199	0.0468842	-0.735829	0.137926	-7.80221	-7.2277	0.580103	0.280341	0.533394	0.123157
T_RS10930	0	-1.84077	-1.99532	-2.96027	-1.02943	-1.48084	-0.961074	-5.97051	-2.33191	-1.49687	-2.00129	-1.74966	-1.36507	-6.39945	-2.43423	-1.73452	-0.529015	-0.928874	-3.14856	-1.0333	-5.41035	0.515061	-2.01458	-1.37398	0.00504527
nagD	0	0.413345	0.105306	-0.649968	-0.00384237	-0.247158	-0.482948	-0.469758	-0.195473	-0.340284	0.330153	0.166213	-0.285413	1.0171	-0.576678	-0.167987	1.48957	-0.660926	0.301583	0.322592	0.786064	0.201369	-6.86649	-0.167586	-0.681719
T_RS11630	0	-0.513095	0.0666205	0.0963222	-1.33774	-0.252691	-8.7385	-0.489391	-0.0355644	-1.48013	-2.63521	-0.58275	-4.04043	0.222487	-0.440498	0.142495	-0.158346	0.336936	-0.334586	-0.764178	-1.65	-1.04561	-0.37712	-3.12951	-0.803617
thiI	0	-0.378809	-0.916637	-0.0334968	0.485804	1.79111	-0.888454	-0.505938	-0.223034	-0.456794	0.857231	1.303	-5.93249	0.146254	0.184236	-0.358151	-0.00726986	0.611855	-0.721938	0.218953	-0.969421	-0.355829	2.60908	-2.68716	-1.70621
aroL	0	-0.972289	-0.469522	0.603794	-0.264121	1.467	0.810769	1.058	0.214142	-0.365647	-0.814817	-0.353939	-5.64406	-0.3115	0.301907	-1.58012	0.744977	0.691102	-1.44563	0.619292	-1.36625	-1.25239	-0.443362	-2.08042	-0.650465
T_RS12765	0	-0.282407	-0.453462	0.367048	-0.279502	-1.55652	-0.971111	-2.25583	-1.07485	-0.276244	-0.142791	-0.78873	-0.624316	-0.328925	0.682419	0.273657	0.494247	-0.218886	-0.208854	-0.760868	-0.0642982	-0.19857	-0.098549	-4.15251	-0.746944
clpB	0	0.0863968	-0.805706	-0.0958021	0.345304	1.42525	0.204967	1.70426	-0.23374	0.440785	0.363623	0.649782	0.020384	-1.18359	-0.756297	-4.73016	-0.0233668	0.298976	-3.49076	0.511075	0.480732	-0.59837	1.76885	0.328611	1.88003
iroC	0	0.575721	0.516939	-0.303225	-0.266891	0.0781594	-0.389159	0.3251	0.521459	-0.519057	-0.33973	-0.517998	-0.140767	0.099959	-0.0783279	-0.0411266	0.201046	-0.261696	-0.0741709	-4.53599	-3.4725	-0.329583	-0.00164119	-0.565904	0.498857
nlpD	0	0.50609	0.0726805	0.569632	0.407716	-11.3938	-0.246684	-0.150448	-0.171308	-0.128961	0.517409	0.449144	0.758018	0.932028	0.394792	1.73424	-0.144452	0.685722	-2.25809	0.641922	-1.21795	-0.882012	-0.178718	-0.144638	0.494563
surE	0	-2.68078	-0.841548	-0.257777	-2.35659	0.593377	0.428938	-0.334265	-0.544683	0.454981	0.474773	0.073742	0.38768	-2.42087	-2.47774	-2.07059	-0.205149	0.312443	0.0953843	-3.38405	-2.22107	0.937188	-7.27278	-0.327006	-0.400585
gcvA	0	1.32192	-1.99642	-2.49559	0.76876	-2.24656	-2.68072	-0.503126	-1.60645	-1.33413	0.432301	2.27336	-4.08236	-1.8789	-1.33122	-0.669076	-1.51717	-0.123838	-0.793074	-2.824	-8.10585	-0.965903	-0.419131	5.61684	-0.755512
recD	0	-0.568423	-0.339563	-0.181166	0.330579	-1.6759	-0.225324	0.0804528	-0.263841	0.122498	-2.55682	-3.22986	0.363635	0.221537	0.358338	0.312258	-0.310379	-0.658896	-1.5266	0.158571	-0.00841706	-0.764899	-4.03944	1.36623	-0.163302
rcnR	0	0.330199	-0.0870916	0.504631	-0.304605	0.750784	-0.766619	-0.41347	-0.263984	1.03318	2.54852	1.15381	2.43139	0.0683288	-0.508169	0.17918	0.692063	1.72118	-0.00360264	0.494387	-1.72522	-4.059	1.54583	-0.168071	-0.295308
T_RS15195	0	-0.339534	0.768331	0.411415	0.665045	-0.0699636	0.671325	0.202173	-0.454887	0.70644	0.556597	1.27866	0.0159406	0.0450192	0.0158003	0.879498	0.167622	0.0355401	-0.444389	0.0741296	-0.330328	1.81985	1.13038	-0.432264	-4.82499
T_RS15275	0	0.340263	-0.884687	-1.554	0.000846802	-0.000457312	-0.344079	-0.451178	-1.65563	-0.403217	0.503518	0.641523	0.097496	-0.985907	-0.854315	-0.49577	0.10288	1.01523	-2.74081	0.602297	-4.27588	-11.925	1.91511	-0.783551	-0.167114
exbD	0	0.573014	0.185852	0.494197	-0.758795	-0.3497	-13.6997	-0.175115	-0.669397	0.26404	-3.32056	0.0449969	-4.01041	2.1432	1.97655	0.841053	0.942779	-0.0759814	-0.442953	-1.19674	-2.39151	-0.602958	0.604369	-3.30751	-0.560123
exbB	0	1.09391	0.37971	0.835265	-0.0134374	-0.918584	-12.0162	-0.344265	-0.378141	-0.529155	-2.31607	0.171533	-4.1436	-0.848843	-1.37571	-0.772236	0.294777	0.527124	-0.706657	-1.47898	-3.74141	-0.962921	0.0615758	-4.34956	-0.672942
T_RS15770	0	0.409788	0.919013	-0.258423	0.34941	-0.0864087	-0.420344	-1.00287	-0.729338	-0.258744	-1.48153	-0.0761238	-0.0796506	0.625658	0.426403	-0.00492092	0.356569	-0.18285	-3.562	0.170077	1.95836	-5.17745	-0.583904	0.09045	-0.481235
T_RS16145	0	-1.38524	-1.03359	-1.55774	-1.71987	-1.01109	0.0203379	0.272674	-1.09397	-1.09435	-3.74086	-6.7786	-4.75462	-1.10968	-1.02158	-0.316836	-2.26864	-1.46385	1.02638	-1.94622	-3.68353	-0.430268	-2.12534	-7.9689	-1.23656
kdsD	0	-0.12768	0.0603467	0.17413	-0.556218	-1.06059	-2.04044	-0.427089	-1.66835	-0.628118	-1.38141	0.321858	-4.0895	-0.138357	-0.392337	0.591022	-0.115038	-0.467131	-1.9551	-0.189778	-3.77676	-2.4362	1.04646	-3.09322	-2.9602
kdsC	0	-1.46535	-1.25038	-0.331352	-0.438208	-4.25663	-1.62766	-0.837227	-3.08736	-0.952943	1.44287	2.06777	-5.04695	-2.11788	-1.41904	-1.59859	-1.17275	-0.380606	-0.133796	-0.743314	-4.0908	-1.96641	1.19616	-2.42998	-1.163
msrP	0	-0.17898	0.560001	0.722787	0.162129	-0.459961	-0.588421	0.431976	-0.0631444	0.374751	-0.375881	-0.0176779	-5.75672	-0.534899	-0.136573	-0.998626	0.256485	0.90129	-0.0981928	0.537928	1.22752	0.345255	0.45246	-0.977695	0.559662
rmuC	0	-0.787587	-0.907766	-0.915934	-0.972538	-5.92514	-0.57893	-0.481644	0.0801126	0.211623	-0.250362	-0.731478	0.285806	-0.99028	-2.00714	-1.77016	0.231785	-0.0293782	-2.7297	-0.313055	0.0885718	-0.966253	-1.4785	-3.51254	-0.42715
corA	0	0.324767	-0.799899	-1.30632	0.488497	0.0386401	-1.32581	-2.16006	-1.50608	-1.45337	-0.722181	-1.0664	-1.02776	-8.1929	1.36818	0.224703	-1.53313	-0.680058	1.54386	-1.55301	1.02796	-3.36074	-0.925247	-1.68555	-1.23067
cyaA	0	-1.04215	-1.59467	-2.39744	-1.54726	-3.9848	2.5468	-2.53394	-0.785928	-0.754504	-1.49962	-1.94511	3.41317	-0.7204	-1.90076	-1.10002	-4.40128	-5.1922	-0.994928	0.311117	0.0147735	-3.65061	-6.10819	-4.58665	-1.59092
trxA	0	1.55575	-0.839508	-1.20413	0.547527	-1.55982	-0.0622397	-0.970746	-2.05125	-1.70346	-1.50316	-1.03335	4.35697	-1.54359	-1.28037	-3.51959	-1.63535	-0.410155	-3.53562	0.165676	2.7773	-2.45914	5.75788	-4.65894	0.192256
ilvC	0	-0.188335	-4.00358	0.312288	-0.3074	0.618813	0.45978	1.49726	1.17241	0.277602	0.241101	0.85017	-0.922526	-2.76653	-1.31922	-0.142978	0.784631	0.794144	0.710298	1.06254	0.716694	0.864198	0.655517	1.14649	0.832861
ilvD	0	-0.655195	-4.63476	-0.135743	-0.916797	0.0758281	-0.104116	-0.524363	-0.384477	0.957557	0.839931	0.3956	0.409366	-3.25874	-0.911048	-0.653216	0.319368	0.484495	0.31799	0.74312	0.927919	0.0797536	-0.95612	-0.318137	-0.364163
T_RS17335	0	0.618105	0.788599	0.229481	0.0361359	0.805295	1.48516	1.54825	0.626323	0.392458	0.57999	0.221927	0.260109	-0.148816	-0.821877	0.0339313	1.00105	0.309026	0.834157	0.924946	0.580019	0.389429	-9.18086	0.760308	-0.0943264
hslV	0	-1.15563	-0.606405	-1.6706	-0.926966	1.59355	0.498389	1.44982	-1.68505	-0.131632	-0.0316701	-0.733146	1.19652	0.160304	-0.929086	-0.183167	1.17143	1.95759	-7.14755	0.0517775	-2.59939	-5.81306	3.39842	0.0484274	-1.10495
hslU	0	-1.80285	-1.39901	-1.06659	-1.26588	1.56862	-2.52054	-1.22022	-4.43995	-0.844009	-1.32946	-2.22137	1.99357	-0.348339	-1.18135	0.0739744	1.09851	1.66296	-7.84714	1.0193	-1.6428	-6.96569	3.46688	-0.51335	-2.33506
T_RS18270	0	0.127676	-0.914162	-0.0760209	-0.164529	-1.44736	-1.33613	-0.512264	-4.52749	-0.588897	-0.878694	-1.40951	-0.148939	-0.283594	-0.591104	-1.06802	-2.94557	-4.30953	-0.652772	1.33345	1.75446	-0.838583	-1.11179	0.0367529	-0.903992
hemN	0	-0.257915	-0.22104	-0.336125	-0.283467	-2.32444	-0.0365075	-1.10596	-4.22791	-0.547834	-0.988355	-0.699426	0.734549	-0.533858	-0.54824	-0.52996	-1.69544	-3.07742	-0.382897	0.183726	0.0137027	0.101738	-0.479595	-0.562234	0.369384
T_RS18460	0	-1.38461	-0.580181	-0.366248	-1.62968	-1.89814	-0.968675	-2.48733	-1.81295	0.36656	-2.4539	-2.08167	-5.04559	-0.968315	-0.841267	-1.47246	-0.929107	-1.14061	-1.31535	-0.411987	2.55414	-1.06958	-1.06864	-5.89769	0.421273
dsdA	0	-0.637156	-0.66218	-1.0342	-0.560745	-1.05224	-1.45749	-1.58595	-3.26902	-0.282752	-2.32129	-1.40851	-0.881327	0.0181814	-0.273828	-0.360814	-1.07811	-4.35188	-4.25842	-1.67778	-3.59685	-2.32209	1.33796	-0.212785	-1.27691
rph	0	-2.02789	-3.16004	-0.596232	-2.23628	-0.905074	-0.479255	-1.12817	0.454158	1.096	-4.20756	-2.50989	-1.0316	-2.53514	-1.89149	-2.26304	1.236	0.350802	-1.58519	-2.35238	-4.41607	0.334281	-0.542305	-8.5576	1.38173
T_RS19710	0	0.267813	0.652526	-0.212819	0.590299	0.035756	-0.477991	-0.266426	0.284253	0.86917	-0.330142	-0.219432	0.466328	1.34907	1.20174	-0.169079	-0.540428	-0.616669	0.655204	0.122795	0.233211	2.50511	2.19471	1.42134	-8.69764
bcsZ	0	-0.11748	0.0630236	0.316361	0.310422	-1.0185	-6.05985	-1.02582	-1.50006	-0.856505	-0.14491	-0.726493	-1.0129	0.162969	0.0158204	0.766824	-0.453156	-0.620057	-2.5346	-2.80497	-3.7117	0.0899833	-0.957043	-0.578235	-0.993081
pstA	0	1.89218	0.610167	-1.50696	1.94443	1.14416	0.214578	-0.0105087	1.24732	0.823607	-0.581422	1.67812	-2.52704	0.351569	1.18895	2.78346	0.550555	1.0639	-2.1943	0.993757	-10.8415	0.739951	0.954679	-3.75446	2.60164
T_RS19860	0	0.535583	1.30989	0.0284505	-0.0203562	0.131641	0.157681	-0.064229	0.107211	0.00616376	0.597461	1.7287	1.08807	-0.0665008	-0.907568	1.71787	0.0811007	0.723451	-1.32909	1.01932	-5.95242	-0.301753	2.26988	-1.61575	1.38207
T_RS20350	0	0.263495	-0.179749	-0.550849	0.694696	-2.83662	-1.31766	-0.340585	-0.841093	-1.49538	-3.76072	-2.82536	-2.70119	-1.12806	-1.47752	-1.5911	-0.242082	0.440362	-4.15267	-0.221802	-0.488413	0.429436	-1.7668	-2.06616	1.11284
damX	0	-0.137423	-1.63985	-1.1704	-0.457789	-7.94286	-2.06697	-2.08671	-1.91327	-0.462848	-1.10889	-1.4206	-2.53748	-1.62194	-1.00956	0.249806	-2.8283	-2.6984	-4.10252	-0.962199	3.72606	-2.12175	1.99258	-1.80664	-0.834069
fkpA	0	1.23804	-0.450734	0.528061	1.63673	1.42018	0.408455	1.35897	1.13092	0.705757	-1.88569	1.2314	-3.0615	-0.220077	-0.0597892	-0.581887	0.699439	0.85924	-5.44258	0.29016	-5.13536	2.51937	2.42565	-6.38841	3.28197
pmrB	0	-1.13611	-1.94059	-3.2289	-0.848101	0.257935	0.229654	0.481919	-0.11142	-1.14534	-0.839357	-1.17259	-0.496128	-1.69808	-2.71589	0.687076	1.04065	0.188669	-3.01038	0.21042	1.26484	1.33965	0.375646	1.01297	-5.29837
pmrA	0	-0.852066	-1.38173	-3.78011	-0.506161	0.872238	0.645182	0.889315	0.389549	-0.143389	-0.0645036	-0.762127	1.18968	-1.22444	-2.73878	0.991681	0.545306	0.218457	-3.83156	-0.860093	0.767179	0.522883	-0.286325	1.81771	-7.77087
eptA	0	-0.0448557	-0.378252	0.157388	-0.164215	-0.627017	0.291064	0.542932	-0.417412	-0.665293	-0.826152	-0.645169	-0.582874	-1.01171	-1.66667	-1.097	0.668187	0.134333	-0.130116	0.297566	0.891906	0.375414	0.172747	1.03119	-4.37506
aspA	0	-0.0897008	0.463936	0.384998	-0.0790689	-2.21373	-1.54859	-2.46176	-4.4137	-1.58383	-2.91126	-2.4946	-6.45938	-0.534757	-0.0750638	-0.0981297	-1.03812	0.399543	-2.21277	-0.664471	-0.712414	-1.05571	-1.23885	-1.20983	-0.801217
rnr	0	-0.122152	-0.697648	-3.72349	0.0062258	-0.130319	-0.257717	-1.82288	-1.34369	-1.66863	-5.30328	-3.61919	1.2948	-1.26657	-0.714521	-0.817834	-0.564707	-1.59101	-0.0986514	-0.87302	0.738535	-0.94991	-1.03008	-5.02784	-1.54361
msrA	0	-0.700272	0.0464964	0.657761	0.243451	-0.615193	0.0230032	0.146259	0.19909	0.790307	0.171465	0.184914	0.516225	-0.808674	-0.596784	-3.99169	-0.322498	-0.218348	-1.11668	0.475056	-0.255474	-0.495802	-0.291304	-4.00336	-0.232391
T_RS22750	0	0.801345	-0.515899	-0.580839	1.30975	-0.5124	-0.738971	-0.984931	-0.786732	0.393407	-1.00061	-0.932859	0.685598	-2.40068	-1.7657	-0.226657	-2.15482	-1.08562	-0.34552	-2.34222	-5.46055	-0.391498	0.664232	1.31327	-0.325918
pepA	0	-0.561625	-0.62539	-1.38096	-0.1987	0.844279	-1.23875	0.400128	-0.0797329	1.56931	-1.36259	-2.77185	1.19018	-0.261708	-0.13802	-1.2423	0.122043	-0.506081	-1.61047	-1.02286	2.09166	-1.6218	-4.52134	2.82947	0.957522
rimI	0	0.261305	0.0994243	0.785045	0.0577269	-1.85734	-0.302204	-1.34567	-1.16495	-0.337365	-0.85002	-0.150712	-1.45209	-0.445771	-1.19893	0.120031	-0.699043	-1.63662	-1.9056	-0.336806	-0.553487	-0.191068	-2.49681	-5.441	-1.15006
T_RS23435	0	0.0423317	-0.525946	0.104772	-1.18756	0.234878	0.61405	0.37822	0.102523	-0.101725	1.02145	1.51596	1.50727	0.946013	0.204849	-5.27055	-0.619484	0.143371	0.238112	0.175831	0.0775692	-0.143482	-0.57514	-0.141973	-0.800289
T_RS00545	1	2.07172	-0.494022	-0.104434	0.336631	1.10118	0.134938	0.745329	0.620583	0.73675	4.83021	4.37898	7.07665	-0.996652	-0.513168	0.362853	-1.61548	-0.789635	-3.23923	0.168274	-3.13681	0.844178	6.36436	-1.95342	-0.0515665
rseB	1	0.7465	1.74018	0.194725	1.09175	1.0068	2.10017	1.2064	1.10293	0.393901	4.1058	4.04006	10.1306	1.51191	1.69776	2.03797	1.00279	2.08543	-0.415885	1.40759	3.32095	0.855673	1.38171	-2.66293	-0.550819
mepS	1	3.66802	-0.251237	-0.60461	1.86614	-4.8694	0.86524	2.07569	0.919553	1.73682	5.91961	9.17344	1.92604	1.60226	-0.333057	1.94095	-0.378315	0.330908	-2.8125	0.533818	1.76822	0.660546	7.81984	3.85334	2.32795
T_RS03955	1	0.144232	-1.39056	0.814696	0.326663	-3.55098	1.37855	-0.155889	-2.29574	-0.165989	1.54461	1.43437	4.31316	-2.7112	-0.854145	-1.79681	-0.496306	-0.544255	-0.672516	0.956743	-3.41694	0.708117	2.6847	2.43212	-2.45662
rfbV	1	-0.726631	-2.48692	-0.50129	-0.667659	-2.03033	0.839971	1.14286	0.862792	0.414787	2.21446	1.50048	5.17508	-1.00302	-1.029	-1.14402	-0.710741	-0.193987	-1.56498	-0.260834	-1.64239	-0.27597	1.75817	0.548485	-3.33771
fliM	1	0.581043	-0.27953	0.183813	0.0724419	1.8693	0.587228	4.33527	0.629501	-0.47324	0.0467803	-0.210163	0.401594	0.188974	0.636743	0.634041	2.1365	1.52571	0.0982205	0.131374	0.815716	0.987283	-0.0153151	-0.349459	-0.0595823
fliK	1	-0.175523	-0.555532	-0.644571	0.0890154	0.964342	-0.185403	4.22883	0.330051	0.975007	0.844992	1.49	1.59553	0.209343	0.212869	0.572187	0.259932	1.61072	-0.204469	-0.275621	-0.0485235	-0.917112	-0.221614	-0.00727402	-0.450681
fliA	1	-0.0856667	0.281017	0.00609009	0.486198	4.65498	0.274678	3.71577	1.16817	2.08511	0.432053	0.483262	2.34438	1.03193	1.01627	0.626683	1.13986	2.32911	-0.770522	0.136272	-1.18641	2.04779	1.48276	1.19805	1.49925
fliZ	1	0.106928	0.189277	0.705255	0.214173	5.6184	1.46357	2.42971	1.94128	2.04804	1.9055	1.88524	3.57155	1.74809	1.56373	1.69004	1.93555	2.43076	1.08531	1.72151	0.577979	1.07378	0.643471	0.116173	0.158313
uvrY	1	-1.61838	0.441743	0.40404	-1.1447	5.94049	3.83304	3.03618	6.53611	3.79591	-5.4313	-3.19811	7.72334	2.97272	2.83239	3.05187	3.17743	0.745372	1.3298	4.31066	0.226063	1.99836	-4.1318	0.20259	1.66428
tyrP	1	-0.0469721	-0.796488	0.726611	0.16488	0.0469157	0.514556	-0.26922	-0.164289	0.273033	4.92985	6.39294	-2.88916	-0.972707	0.309578	-0.864457	1.36447	2.35175	0.643289	1.43714	0.84641	-0.921843	5.45959	2.51213	-0.0889781
flhD	1	0.262066	0.395216	1.39787	0.931888	4.35898	0.308774	4.29993	1.4034	2.00056	1.31712	-0.0928443	2.4616	1.65415	2.12946	1.27665	2.21369	2.95041	1.31934	1.96041	0.584592	0.57033	0.595066	0.565537	-0.108552
flhC	1	0.559087	0.466346	0.707096	0.28466	5.54886	1.89885	3.84955	2.71134	3.17034	3.36809	2.10277	4.43572	2.16573	1.11702	1.61868	2.48314	3.64819	0.704079	2.82893	0.66526	2.71623	2.28357	1.81616	1.26586
flhB	1	0.234087	-0.0195519	-0.113632	0.0617866	2.38263	0.812361	4.30663	1.58085	0.434579	0.468289	-0.0947335	1.22981	-0.342513	-0.0607198	-0.457385	0.947382	1.1898	0.0220497	-0.52515	-0.917407	0.0474665	-0.159835	-0.716258	0.821599
mepM	1	2.92616	2.11194	1.98756	2.37022	-0.665806	0.801924	0.40294	0.222085	1.28115	1.97579	4.40175	1.74743	0.287006	1.36953	1.79804	0.435507	0.636173	-8.56187	0.843655	-0.686833	0.237568	0.801057	-1.66364	0.270219
ldcA	1	0.543452	-0.504143	-1.06684	0.0759941	-0.234687	0.0343494	5.09757	-0.614839	0.180871	-6.58236	0.0294591	-2.38343	-2.75133	-0.181899	-2.33145	-0.136263	0.227264	-5.1965	0.497035	-0.254001	-0.563178	-2.52183	1.7306	-0.872961
T_RS07170	1	-1.81414	-1.77742	-0.715941	-2.78886	1.00656	3.65306	2.66832	0.695381	2.94802	3.25188	3.76812	5.06615	0.793897	-0.183579	-0.0802936	0.201897	-0.252747	2.40973	1.62098	-1.61668	1.22661	0.15397	-2.14927	0.562111
flgH	1	0.0231078	0.0232708	-0.200945	-0.169228	2.56594	1.41366	4.47747	2.54318	0.132907	-0.483213	0.287679	0.136437	0.667808	1.31325	0.588393	0.601658	0.247972	-0.0285971	0.284331	-0.871342	-0.0526403	-0.896121	-0.271937	-0.370893
flgE	1	-0.223136	0.200147	0.469928	0.444614	1.16004	0.485078	4.16281	0.935895	1.10876	0.974636	1.15208	1.66213	0.0880668	-0.184787	0.148002	1.63217	2.28588	0.553251	0.32541	0.0226278	0.738471	-0.0714623	-0.101158	0.40508
gsiB	1	-2.10766	-0.638388	0.45021	-2.99653	4.45943	2.38793	2.23787	3.78714	4.20607	-0.949691	-0.0490738	5.69963	-2.98967	-1.12517	-1.62805	2.46363	2.63118	0.994043	1.83533	-0.392477	1.72688	-1.28278	0.770356	0.607808
T_RS11760	1	-2.15332	-2.69895	-1.21561	-2.07785	3.45957	1.21462	3.43485	4.41338	2.29001	-0.789473	1.50389	-1.69332	-1.8442	-4.65352	-4.16721	0.322391	0.64045	1.36522	-2.64353	1.10582	-0.0149815	0.927537	-1.68424	0.339197
ampG	1	0.39975	0.00564781	0.57024	0.500466	2.18025	-0.675104	2.73648	1.70953	0.51643	-5.66127	2.19227	0.0911553	0.986965	0.981312	0.589285	1.06088	-1.20863	-1.00606	0.481675	-1.99649	1.07548	1.09588	1.56423	0.00443617
T_RS12330	1	-0.851809	-1.75585	-0.518854	-0.878304	-1.16103	-1.09902	-1.74059	-0.967245	-1.12262	3.6635	4.42083	5.97015	-0.986799	-3.31179	-0.889283	-0.370674	0.165902	-0.15267	-0.466079	-1.72548	0.167242	-0.415688	2.89938	0.610912
mprA	1	-0.779642	-2.03697	-0.437831	-0.972633	3.87421	1.03742	2.01405	0.861603	0.661238	5.52325	4.57975	2.86874	-1.84115	-1.67337	-0.659447	-1.4685	1.6874	-3.36132	0.649357	0.119571	-3.30383	-0.277755	2.75014	-0.563565
srlR	1	1.07046	1.80162	1.28957	1.13491	2.65627	2.06797	6.0596	13.0643	-0.0970612	0.514145	-0.0675807	-1.00369	0.695293	0.581746	-0.77743	2.25258	4.79455	6.43868	0.644926	1.31159	0.426328	1.63104	0.64864	0.123976
hilD	1	1.0658	0.403944	0.797991	1.2214	8.80446	1.38135	3.98515	3.52156	5.58947	4.87668	4.9781	7.73816	2.36283	3.09545	1.2257	3.74107	6.26932	0.600199	2.92522	-1.44736	2.50297	1.83586	0.237924	0.52823
T_RS14365	1	-0.670669	-2.13618	-0.953356	-0.350952	0.291556	-1.46244	-0.700812	0.155418	0.909441	3.58575	4.44266	2.57793	-2.97207	-1.81687	-2.41886	-1.53187	0.318028	0.0644278	-0.495924	-0.385498	0.84295	0.334676	1.80233	-0.259987
barA	1	-2.09818	1.49147	1.55274	-0.680514	10.966	6.0016	3.98085	10.0142	7.52947	-9.60534	-4.58477	11.2212	3.0276	2.99122	1.5109	5.59303	4.03921	2.15399	7.44752	-1.50575	1.50339	-8.28038	0.00986818	0.87763
T_RS15250	1	3.57191	2.13122	0.179851	3.23152	1.96936	3.97361	0.801613	2.83346	3.07381	3.94524	4.69987	4.76456	2.1676	3.19911	2.105	0.024142	1.28803	4.13721	2.9719	3.30706	1.59	3.24235	-0.146947	0.258323
sspB	1	2.70113	0.499937	0.808212	2.95831	4.29314	3.01334	4.20006	2.19881	1.94805	3.88055	3.16236	4.73221	0.6306	0.733573	1.95708	3.20877	2.33306	0.24694	1.12195	-0.370322	-0.524207	3.03584	4.39118	-0.588119
wzzE	1	0.82732	-0.294239	0.553814	0.843736	-0.808413	0.0650776	2.3057	0.793854	0.828863	2.86839	2.07141	5.38186	-0.692539	-1.43415	-0.325386	-0.399129	-0.752819	-1.77337	0.526375	0.681373	0.541326	3.45835	-2.00338	-2.17596
rpoZ	1	-0.74691	-0.439725	-0.721439	-1.00014	0.948787	1.5242	0.860092	0.701926	1.45894	4.14028	3.04371	7.18356	-1.38039	-1.27264	-0.421232	1.00793	0.0951343	-0.726522	1.02534	-0.344891	-1.30388	-0.902686	-0.484117	-1.25336
nudE	1	-0.624351	-0.591808	-0.0262431	0.109171	0.195643	2.20509	0.462639	-0.029779	0.703333	2.00962	3.20989	5.7075	-0.00730211	0.799747	-0.278496	0.40845	-0.620604	-0.873014	0.648408	0.40313	-1.43106	0.720552	-4.64259	0.859728
zntR	1	-0.942108	0.153897	-0.757883	0.786364	1.27424	1.28497	1.30849	1.85626	1.44773	2.27742	3.07932	4.75518	0.992514	0.564661	0.486785	1.3482	2.69119	-6.05726	-2.84596	-0.718219	0.0548948	-4.10856	1.18936	0.368929
T_RS22685	1	-0.225656	1.74099	0.222882	1.2751	2.6116	3.93112	1.84863	1.98483	2.73631	4.92799	4.59312	4.12234	-0.206544	1.36306	-0.0642671	0.593806	0.706567	-1.53026	2.45889	-3.47842	2.92215	0.535739	-1.04006	2.1181
treR	1	0.874266	1.32946	1.2379	0.572383	2.47919	1.40955	1.63718	1.38204	2.39091	1.03012	1.60259	3.88883	1.11301	0.959208	0.449206	2.34423	8.52625	0.251341	1.81608	1.3044	1.23629	0.0971806	-0.517102	0.340824
trpS	1	0.15021	0.901502	0.494492	0.647595	4.70721	2.2268	2.08738	4.19916	3.28074	2.56804	2.90279	4.37746	1.49093	0.985275	1.19508	2.58359	3.48477	1.03202	2.28796	0.434451	3.25563	1.90912	0.110449	2.97743
sltY	1	1.0959	0.907965	1.02987	1.34751	-2.27175	0.830194	1.82836	0.656216	1.78758	-10.8314	3.65063	0.564795	0.408466	0.469132	1.36003	0.56101	0.983265	-1.19445	1.68465	3.22812	0.659812	2.686	-1.74549	-0.22653
trmG/rlmN	2	0.729455	-0.43954	-1.48005	0.431161	1.16385	0.370131	-1.27189	-0.330358	2.76911	0.200661	1.48685	14.7264	-0.387075	0.0427486	0.469318	0.357127	1.1648	0.738788	-0.0333988	-0.0218543	2.82546	0.681248	1.85823	-0.209817
ppx	2	1.61805	0.30941	-0.162388	0.332021	-2.01236	-0.808466	-2.61526	-1.88085	-0.179076	-0.852479	-1.04313	1.75843	1.7298	0.635597	1.19662	-0.546831	-0.558837	2.71719	-0.206203	4.94169	-0.236666	1.47671	1.58511	-1.19558
T_RS03030	2	-0.0574479	0.811766	-0.48763	0.179692	-3.76178	-0.531888	0.454326	-3.13607	-0.487704	2.33518	0.181335	12.3535	1.73122	2.36872	1.04215	-1.42057	0.310503	-3.14473	-0.146375	7.97083	-2.31607	2.0888	-1.73091	-8.84717
apbC	2	2.12596	3.24179	-0.427037	2.36921	-1.0339	-5.82578	-2.3726	-1.20685	-1.50576	1.53936	1.8225	0.193723	1.68306	-0.459268	1.39402	-0.680916	-1.17554	3.62806	-0.458198	1.79	0.173606	0.262749	5.681	-1.16431
fadR	2	-1.63055	-0.769134	-1.74714	-1.67379	-1.14881	-2.50701	-1.65283	-2.92071	-1.08458	1.11491	0.245954	4.67402	0.441839	0.372741	-1.43125	-1.82154	0.510697	-0.349776	-0.429036	-1.99419	-3.27596	5.84095	6.38884	-0.00661914
T_RS09440	2	-1.55823	-1.64859	-5.57984	-1.67914	0.831211	-0.346608	0.323612	-1.58487	0.558216	-0.0334784	-0.113486	17.6962	-0.60613	-0.520456	-1.98042	-0.0919223	-0.469972	-2.44899	-0.0777153	-3.08534	1.67826	6.38928	2.19611	0.0841847
T_RS10315	2	-0.561547	-0.188753	0.371822	-0.478287	-1.22588	-0.84631	-0.756523	-0.595029	0.136348	-0.203046	-0.605636	-0.333512	0.502725	0.148559	0.163714	-0.509699	-0.275573	0.373113	2.26731	7.13094	0.217394	0.0742528	-0.397908	-0.209906
speB	2	-1.79158	-2.40734	-3.794	-1.60453	-0.875844	-1.0747	-2.0412	-0.841064	-0.96689	-0.707207	-2.858	10.2313	-4.31908	-1.53169	-4.59106	0.331583	-0.346802	-2.56754	-4.41725	-2.57499	0.431674	3.11695	0.790675	-0.479194
T_RS16135	2	1.29854	0.33209	0.146457	1.53766	0.815428	-4.84489	-0.541962	-3.96533	0.267492	0.584076	-0.58768	2.48079	-0.464044	0.94564	0.795787	-5.35686	-4.88084	-0.451422	0.31068	1.81757	0.95334	-0.618019	0.978545	-0.963555
diaA	2	3.35294	3.66682	2.39861	4.19355	0.213584	0.398447	0.502352	0.789546	2.67204	-3.00098	-4.05687	-1.48351	4.08551	4.23425	4.53562	2.57277	2.696	1.3777	3.92794	4.5148	-0.612364	11.4942	6.77546	0.412807
yraP	2	0.267238	-0.0619729	0.403961	-0.135325	-2.178	-0.350663	-1.67076	-0.133746	0.997063	-0.419492	-0.352363	2.2332	1.48239	0.919539	0.642735	-0.421241	0.504196	-1.24965	1.06896	1.21518	0.0256166	-1.51918	3.89184	-4.25116
mtr	2	-0.983942	0.069762	-0.299981	-0.245278	-0.948868	0.255708	0.0637587	0.544671	-0.263196	-0.550384	-0.988021	-1.06344	-1.66775	-0.533893	-0.768264	0.369559	0.487557	-0.338898	0.0552461	6.61909	-0.322969	-0.783077	-0.0541057	-0.818053
deaD	2	-0.881867	-3.08322	-2.7261	-1.43408	-0.171017	-0.947355	0.492966	-0.884189	1.89301	-10.8497	-6.50055	11.773	-0.0605261	0.107977	-0.853678	-3.39329	-3.80334	-0.279179	1.09533	0.324643	-8.30445	0.894099	-4.20597	-4.18048
dusB	2	2.24883	1.70001	3.28341	2.92502	4.15372	0.234366	1.96711	2.76973	2.23987	1.18424	0.359567	7.29095	0.970058	3.26601	0.720312	0.382546	1.69096	-0.0031468	3.34048	7.57524	1.34694	12.1156	5.92437	0.856795
fis	2	1.115	1.0654	2.1672	0.696057	-0.854589	-3.6593	-1.8918	-1.9799	-2.72828	-1.71149	-1.84606	2.95791	-0.478459	1.40214	-2.32549	-2.36925	-2.29442	-0.783552	-0.743425	7.05184	-2.3174	3.84601	1.22296	-1.62726
hemX	2	2.01632	-0.274079	-2.46527	0.649897	-2.37637	-1.00801	-3.30953	-1.40241	-0.223128	-0.70537	-1.83825	0.099879	1.16923	0.979636	1.47979	-2.34969	-0.456012	-7.96877	0.461991	5.58909	0.13207	1.12537	1.16803	0.159117
hemY	2	1.32677	0.0966403	-0.508549	0.767603	-0.628506	-0.0293093	0.241813	0.0778632	0.597322	0.952406	0.869287	0.854945	0.2198	1.39039	0.314695	0.279206	0.317221	-2.07818	2.7828	5.72167	0.78102	0.365204	1.89678	0.630841
gltS	2	0.603575	0.240268	-0.329775	0.609315	0.667718	0.811635	-0.0166055	-0.579365	-0.728507	-2.05236	-1.81656	6.52763	0.140784	0.0671824	-0.088636	-0.770636	-0.580967	-0.0401012	0.586803	8.12546	0.719956	5.84434	1.8566	0.578791
pitA	2	-0.515163	-0.899763	-3.02809	-0.601988	-6.9053	-3.10451	-4.73888	-5.04054	-5.18453	-5.11711	-6.80543	7.8708	-0.471641	1.04307	0.855115	-1.68703	-5.6321	-0.998241	-1.41728	5.92996	-6.24102	4.12096	5.26382	-4.03747
ghxP	2	0.582229	-0.125127	-0.29682	0.304117	0.593568	-0.352992	0.519298	-0.490499	-0.0885113	-0.398001	-0.307558	-0.110293	-0.018185	0.041835	-0.111744	-0.507705	-0.747632	-0.240975	-0.926814	5.07676	-0.577515	-1.97788	0.491281	-0.0230318
T_RS22115	2	0.893306	0.285338	-1.31306	1.2797	-0.738084	-0.0375961	0.778488	-0.307934	-0.280815	-2.32338	-1.62142	4.79518	-0.174167	-0.0292586	-0.647246	0.492077	0.719092	-3.4416	0.351594	9.08926	-2.14748	0.339833	4.54292	-0.541081
T_RS22120	2	2.64306	-1.93522	-1.55069	0.450228	-1.63626	-0.815088	0.61457	-2.25605	0.139945	-1.26068	-0.592765	5.54147	0.229905	0.0149768	-0.37189	1.65222	2.46042	-2.09701	0.437139	6.38286	-1.98909	1.44338	6.55236	0.0454394
T_RS22125	2	1.8893	-0.153306	-0.906479	0.330865	-1.65625	0.419786	0.101654	-1.21789	-1.02967	-2.86206	-2.16577	3.22288	0.205289	-1.15605	-0.914001	1.07673	0.194923	-3.192	0.299485	4.71595	-2.39219	-0.773236	2.18351	-1.08963
T_RS22130	2	1.82512	-0.00645586	-0.543093	1.01484	-1.08922	0.231624	-0.327183	-1.56824	-0.267619	-2.58029	-1.49411	4.01956	-0.0347167	-0.0595985	-0.970238	0.406056	0.823972	-1.69291	-0.127635	4.36308	0.104142	0.838407	5.11264	-0.280798
T_RS22135	2	1.74006	-0.777337	-2.09832	0.397226	-2.28607	-0.711548	0.548439	-1.85515	-0.272521	-1.87942	-1.87438	5.85743	0.0993754	-2.69991	0.612829	1.89607	1.2608	-2.61776	0.682913	6.90888	-2.12029	0.299974	4.60475	0.45838
T_RS22145	2	1.60728	-0.328055	0.343483	0.415606	-2.02612	-0.782323	-0.605803	-2.20075	-1.08338	-0.850164	-1.15614	2.85685	-0.380238	-1.10049	-1.13791	0.752501	1.29278	-1.60424	-0.305082	8.05899	-2.87678	-0.0611118	5.38602	-2.251
T_RS22155	2	-0.602537	0.0129892	0.388773	0.353317	1.0422	1.25998	0.387258	0.82087	0.20307	-0.9373	-2.31545	5.24405	0.45396	0.42406	0.0814366	1.16433	1.5982	2.5888	1.10155	11.374	0.515307	-0.6143	3.217	0.856277
rraB	2	0.477327	-1.14065	0.0351113	-0.154965	-1.04097	-0.590335	-0.891536	-1.00773	-0.0811478	-0.241924	-0.592139	9.86521	-0.301141	0.0950363	0.0756173	-0.204954	-0.451123	-1.23215	0.166033	1.12433	-1.13431	-1.3468	0.330712	-1.59779
ettA	2	-2.51588	-1.87381	-2.68156	-2.2055	-3.28942	-3.4115	-1.37413	-3.06868	-0.543116	1.07456	1.26834	7.29877	-1.96496	-1.88366	-1.66515	-0.593755	-1.95009	-0.733401	-0.831539	2.65381	1.65949	7.31382	2.36937	0.274348
sanA	3	0.370688	-0.313456	-0.159225	0.796418	-10.8311	1.43688	0.435948	-0.691264	-0.330685	-1.07897	0.521524	0.797897	-1.80554	-5.85457	-0.204152	-1.35511	-0.935419	-2.12995	-1.0598	-3.72355	0.59926	-0.391574	-9.31658	-0.361467
dsbB	3	-1.21276	-2.96939	-4.23012	-2.22075	1.56387	-0.507103	-0.161312	-1.16386	0.389814	2.53424	2.49986	0.613791	-4.32716	-5.20438	-0.133141	-3.93486	1.65643	-9.94528	0.292463	-5.21165	-0.852744	4.09031	-5.88083	0.796528
T_RS08390	3	-4.19325	-2.70325	-3.42291	-1.71796	-1.24348	-5.44044	-4.47531	-5.30515	-5.3699	-0.509935	-1.05743	-6.67583	-0.0792805	-2.07375	-1.23026	-0.0849387	2.13978	-15.6272	-3.37567	-9.51116	-5.80387	4.7644	-2.47654	-4.54877
ldtB	3	1.72089	-3.36174	-2.35909	0.477696	0.993758	1.56256	1.23809	0.509776	-0.806557	-0.0363393	2.71623	-7.62143	-0.345628	-9.36745	0.168235	-3.29232	-1.66421	-4.41481	-2.3542	-12.3917	0.165098	5.11594	-10.7333	-7.79983
dacA	3	2.75429	1.37048	-1.44873	1.84348	-9.5944	-0.210372	-3.45833	-0.807523	0.908925	-1.34368	6.17399	-3.63471	0.720087	-1.42413	2.97075	-0.133042	2.30121	-7.68557	2.57467	-4.23343	-1.37234	3.52775	-10.4707	-0.228489
pgpA	3	1.7082	-1.34427	-1.99829	0.68691	0.344768	-3.21796	0.706005	-3.53108	-0.950279	1.55624	1.22855	-3.27955	-3.45245	-4.48712	-0.242221	-3.29192	-1.34175	-6.62982	-0.346105	-4.25	-4.49113	4.15157	-5.76953	-2.01805
amiC	3	-0.139255	0.0965704	-0.235318	0.168558	-11.6587	-0.0451887	-0.278592	0.0354044	0.218109	-0.941615	-0.203617	-1.9281	-0.454777	-0.612929	0.318518	-0.241381	0.016949	-1.50807	0.782295	-1.2196	-0.340039	-0.46338	-14.885	0.13679
rffM	3	0.796029	-0.905589	-4.39557	1.51656	-9.33492	-0.978304	2.21127	-1.39423	-0.86606	1.42746	1.80427	1.80044	-5.31932	-5.80358	-1.17074	-0.825558	-1.62283	-7.67096	1.46832	-9.4183	-0.39574	3.85878	-4.94726	-2.50305
wecC	3	2.05599	0.527046	-2.63132	2.70127	-7.42952	-0.854553	1.03906	-0.438256	1.195	1.6656	2.28886	3.11396	-2.28614	-3.01755	1.20779	0.464107	-0.174777	-5.56598	2.30176	-7.69149	-0.360571	4.09288	-4.45538	-1.26851
wecB	3	1.38317	-0.5398	-3.94583	2.18715	-7.4627	-0.223948	1.58886	-0.697824	1.11389	2.80836	3.28072	4.53166	-3.12763	-4.60286	-0.10109	-0.165821	-1.29742	-8.15862	2.94414	-8.64124	0.343402	5.20132	-5.62676	-0.654998
wecA	3	1.72079	-0.961557	-3.26598	1.26107	-6.3611	-0.989311	0.888919	-1.52291	-2.30978	1.06498	1.81423	4.64021	-4.3323	-5.67909	-0.78275	-2.75813	-2.82806	-5.6495	1.34448	-10.4526	0.351917	4.0311	-15.1725	-2.94796
dsbA	3	-2.09092	-3.91275	-5.16004	-2.64934	1.55922	-7.10525	-1.52492	-5.95625	-1.96994	1.39295	0.59729	-4.83905	-6.3426	-8.10468	-1.98061	-5.66755	4.72529	-11.6086	-2.35014	-11.8311	-5.45286	10.6483	-9.13171	-0.389052
bepA	4	0.209917	-0.170923	0.145112	0.289615	0.442511	-0.47498	-0.48353	0.18278	0.650303	-3.89475	0.140779	-17.8668	-0.341076	0.160275	-0.196661	-0.22823	0.398741	-0.887984	-0.0541654	-10.8253	-1.69426	-0.846451	-18.626	0.00360787
mlaA	4	-0.246412	-0.0883518	-0.989688	0.312905	1.38984	-1.54764	-0.84341	0.35798	1.22426	3.35807	3.376	-11.3722	0.331754	0.251265	0.0702249	0.225931	1.0733	0.303813	0.515496	-6.55231	-0.979614	-0.429771	-16.4628	2.25629
asmA	4	-0.514739	0.00765417	0.888001	-0.629839	0.673286	-0.791823	-0.585671	-0.492202	-0.298618	-1.38353	-0.326555	-10.0025	0.995197	0.498876	0.655132	1.04546	0.170128	-0.558367	0.512109	-6.72675	-0.421191	-0.530533	-15.1837	-0.38212
proQ	4	-2.82889	-3.95311	-1.32464	-1.92025	1.48342	0.463857	-1.50619	0.913885	0.560102	4.49063	3.95282	-4.83806	-3.95193	-3.44235	-5.59682	1.14296	2.20273	-1.9119	-0.984621	1.32472	0.924536	5.98331	-10.72	-1.55729
T_RS10150	4	-0.332282	-0.367134	0.269163	-0.258854	-0.942347	0.0341116	0.473843	-0.325084	-0.367961	-1.95246	-1.01599	-14.722	0.0686845	-0.0353261	-0.227483	0.834312	-0.0984401	0.990108	0.513193	-9.66095	-1.15662	-2.27416	-16.0588	0.831096
bamE	4	0.0978058	-0.577173	0.841137	-1.21383	-0.604153	0.224272	-0.11782	-0.387095	0.488707	4.05432	2.56558	-7.31604	-4.83075	-2.03136	-2.96574	-0.255927	0.662897	-0.128139	0.443578	0.900223	0.742216	-0.877432	-4.82262	-6.14295
mlaC	4	0.352116	0.611398	0.358061	0.264044	1.51907	-1.23029	0.839035	0.526778	1.34994	1.79382	2.05903	-10.1915	0.713967	0.412744	0.367563	0.0995761	1.18963	-0.2743	0.0292335	-5.18971	0.508658	-0.310189	-11.6157	2.2324
mlaD	4	0.0217942	-0.177351	0.0198581	-0.115346	2.26968	-1.31514	0.214361	0.589521	1.63573	2.07144	2.23661	-8.95032	0.979958	-0.243695	0.0685125	0.196628	0.806881	1.10108	0.369094	-5.92578	0.102146	0.851007	-12.713	2.31236
mlaE	4	0.233293	0.168738	-1.61599	-0.249138	0.316209	-2.1736	0.181108	-0.65846	1.208	3.1216	3.01238	-7.12301	-1.39198	-1.42695	-1.01695	-1.13447	-1.53901	-0.626351	-0.0924646	-6.43853	-1.97994	0.390267	-9.83236	1.68379
mlaF	4	0.258222	0.72129	0.497215	-0.134985	0.45962	-1.55066	0.820065	-0.139004	1.93641	1.52703	1.53076	-7.69017	0.3159	-0.594457	-0.407891	0.612684	0.640288	0.51769	0.891587	-5.62255	-1.34888	0.388898	-11.8583	1.8896
yhdP	4	0.0107724	0.495588	0.0160725	0.369222	-1.11539	0.27716	0.962324	-0.256098	0.786649	1.31342	2.95199	-7.41563	-0.0829124	0.536685	0.692228	0.783113	0.496841	-1.33177	0.231146	0.0658901	-0.206404	-0.0276606	-9.45238	-9.34928
fabR	4	0.831763	-1.75352	-1.57961	0.775574	1.24633	0.174065	0.104601	0.121016	0.872724	1.17422	2.412	-6.04302	-3.30738	-3.42225	-2.45398	-0.758092	-2.55165	-5.54521	-0.415442	4.61921	-1.98077	-2.5155	-14.2732	-4.5226
T_RS17815	4	-0.0984151	0.1343	0.813425	0.0831554	1.17142	0.796597	0.147917	0.45873	0.0908222	-0.285685	-0.394111	-5.60853	0.0303887	0.0235559	0.457449	0.296019	0.374168	0.210168	0.291474	-6.83114	1.27421	-0.500166	-17.8188	0.936192
rfaQ	4	0.791846	-0.265681	-0.496772	-0.651988	-0.239181	-2.44528	0.31824	-1.51452	0.200887	3.98486	3.20319	-12.1624	-0.984724	0.0622424	-0.104976	-0.634555	1.49616	-5.45798	0.566685	-2.75466	-2.40171	6.86068	-9.19875	-6.73599
tamA	4	-2.02487	-1.48718	-1.01821	-2.01898	-1.74987	-1.54954	-0.838645	-0.408722	-0.327504	-5.76297	-0.813662	-4.94256	-2.17123	-1.08101	0.73771	-0.458975	-0.168937	-12.9538	-0.734769	1.77781	0.614883	-0.00791869	-20.8374	-10.037
tamB	4	-1.79397	-1.32248	-1.0382	-1.63335	-0.932087	-0.709165	0.0110239	-0.0174913	-0.695717	-7.08849	-1.86698	-4.84891	-1.36883	-0.731651	0.3907	-1.97325	-1.39605	-12.462	-1.3552	0.382248	0.349319	-1.09701	-19.5554	-9.23319
nhaA	5	-4.18024	-5.59796	-5.68103	-5.89664	-5.03721	-5.11093	-6.23325	-5.96069	-3.55334	-3.97677	-4.72331	-2.13043	-3.84941	-1.60387	-3.64428	-4.40589	-4.48779	-3.73104	-4.97017	2.84238	-0.13096	0.542075	0.312697	-0.673931
cra	5	-1.63233	-3.95889	-2.77097	-3.07242	-4.71924	-3.23132	-3.90235	-6.22007	-4.07073	-2.76733	-2.7283	0.0572211	-3.26286	-4.4953	-1.83013	-5.01418	-5.81975	-3.38348	-3.7934	-0.218628	-2.84696	-2.23717	-2.87456	-2.10021
lepA	5	-3.95968	-3.92093	-3.03839	-4.06773	-5.85505	-6.26116	-7.63811	-5.59623	-4.59229	-2.31962	-1.59181	-5.90314	-3.05188	-3.09714	-4.49617	-4.10442	-1.91332	-4.27072	-5.1196	-1.67902	-4.89773	4.73085	-1.02085	-4.24577
iscU	5	-5.73905	-7.02004	-2.56656	-6.39974	-3.37004	-4.12018	-3.09297	-4.65752	-3.09433	-2.76061	-3.10866	-2.95376	-4.68743	-4.7391	-5.47459	-3.11533	-4.35159	-0.945966	-4.29321	-3.66683	-2.15379	-0.609682	0.248712	-2.97244
iscA	5	-7.42777	-7.31032	-2.54286	-8.14256	-3.95678	-7.54472	-4.80979	-5.59994	-2.93524	-4.49359	-4.0145	-3.90365	-5.57092	-10.1959	-9.49299	-4.9566	-9.01851	-1.5312	-4.76258	-4.9896	-2.44139	0.612635	7.59021	-1.95784
hscB	5	-3.85518	-4.03503	-2.25775	-4.65432	-2.24349	-2.84952	-3.15809	-4.63711	-2.35593	-2.60532	-3.02495	-2.95081	-3.68127	-3.96666	-4.03129	-2.68656	-4.62715	-0.433403	-4.81611	-2.68557	-3.06533	-0.693953	1.66988	-1.64961
sixA	5	-0.366568	-4.88644	-2.54026	-1.73295	-0.422108	-1.9934	-1.99641	-2.69807	-0.645185	-0.736553	-0.723344	-2.68284	-5.35549	-7.4424	-5.16398	-0.666585	1.77849	-3.60521	-2.01678	-1.46671	-4.12877	2.91672	2.66334	0.420315
kdgA	5	-4.05852	-4.98353	-2.09387	-5.60116	-2.33149	-1.40588	-0.21536	-4.33554	-1.64366	-0.657497	1.53755	-4.07556	-5.60773	-6.26478	-4.05018	-3.92332	-10.8628	-2.87626	-3.27765	-6.69439	-2.66676	4.48933	5.81041	-1.56842
ychF	5	-1.39979	-1.75866	2.06598	-0.482116	-4.53114	-2.92561	-4.23231	-4.6181	-4.61039	-3.58216	-3.14244	-1.76715	-3.57071	-2.52921	-4.1346	-3.03325	-4.4579	-2.90952	-2.95833	1.51062	-4.48112	0.0106596	0.89896	-3.82679
rluB	5	-4.37077	-4.49882	-2.65434	-2.38705	-3.76671	-3.10322	-4.28302	-4.89139	-2.73935	-4.35612	-5.28073	0.451539	-4.4765	-5.55352	-3.4425	-2.23173	-0.969629	-1.04294	-4.84543	0.653729	-3.40994	-1.71635	-2.37857	-3.93501
galU	5	-0.600261	-2.86732	-3.02277	-2.50756	-5.08681	-3.74457	-3.97166	-4.259	-3.1457	-2.77063	-3.50537	-2.8159	-6.09101	-8.36281	-6.53873	-5.00286	-3.57342	-6.37554	-2.98597	-5.16273	0.793907	3.48697	-0.145474	0.702085
yceD	5	-3.94109	-3.90787	-3.39845	-3.67156	-3.48042	-2.71968	-3.46919	-5.11538	-5.76678	-8.24042	-8.32131	-0.233997	-4.13318	-4.17781	-5.1316	-4.34115	-2.64462	-4.58927	-4.27387	0.216209	-2.85902	2.66583	-1.46207	-2.85397
rne	5	-2.76422	-4.45178	-3.00523	-1.88777	-7.22906	-4.87038	-5.28746	-5.57058	-4.48838	-1.09255	0.980912	2.53863	-4.68273	-4.94062	-4.02763	-3.12827	-4.50361	-3.62025	-5.24476	-1.36673	-6.54145	-3.69529	6.14218	-5.0429
sucD	5	-6.08757	-3.35334	-2.60354	-5.76515	-6.03767	-4.17262	-5.51958	-3.98933	-3.61192	-3.72595	-5.26819	-0.602834	-0.0980924	-4.10674	-2.06277	-2.8411	-7.2777	-5.12349	-3.20785	1.58935	-1.41727	-1.13771	0.90609	-1.77061
sucC	5	-5.66807	-3.22341	-1.64458	-3.78476	-4.37384	-5.25245	-4.03511	-2.61044	-2.20469	-2.43046	-3.20245	1.25051	-0.851582	-2.8993	-1.25766	-2.31993	-7.25355	-3.57298	-3.54078	2.8662	-0.385975	-1.26932	2.32675	0.205772
tgt	5	-2.35491	-2.81584	-1.265	-2.14924	-1.90124	-3.96129	-2.61955	-4.51234	-0.742114	1.23822	-0.123803	-3.56469	-3.87173	-3.03078	-6.1796	-2.14813	-3.10584	-1.93319	-2.35342	-6.21061	-3.95555	-1.2227	-3.91936	-2.95313
rluD	5	-5.01039	-4.54477	-4.68466	-5.40775	-5.48681	-6.79648	-4.40889	-7.0985	-4.47275	-4.16616	-1.99982	-9.87917	-3.91639	-6.11949	-5.84334	-3.73445	-3.64808	-6.96374	-3.31387	-8.47958	-2.38154	6.98768	1.58441	-4.085
gshA	5	-2.83825	-5.90631	-3.50011	-5.31041	-7.50215	-6.56861	-6.24552	-8.69852	-8.71322	-3.88083	-3.57744	-0.427379	-7.83237	-4.5405	-6.19547	-3.7499	-4.36539	-4.0706	-3.32072	6.45348	-4.98476	9.44177	8.44232	-4.90697
gshB	5	-4.49871	-4.31738	-2.06683	-3.75875	-6.21168	-4.64201	-4.25382	-4.95624	-5.13562	-1.55951	-0.719351	-7.08031	-4.8077	-4.10863	-5.53189	-2.81856	-3.83165	-3.44706	-3.6843	-2.08565	-2.61425	4.13769	1.39129	-0.645159
ptsN	5	-4.92597	-4.44759	-2.88863	-4.26445	-2.39656	-2.90399	-4.53782	-4.80686	-3.12092	-1.67156	-2.49487	-5.29037	-4.73192	-5.97053	-5.54097	-0.78204	-0.388962	-2.91368	-3.26827	0.0213284	-6.4068	1.89736	-0.741586	-0.700845
argR	5	-6.97835	-7.07165	-2.81738	-6.11623	-4.56691	-4.40176	-4.85854	-4.23572	-4.14161	-5.16543	-5.0347	-2.13864	-5.94233	-7.55943	-6.16391	-1.79749	-2.14945	-3.99215	-3.08127	-3.98003	-3.34293	0.718229	3.33946	-2.93832
oxyR	5	-1.06445	-0.496395	-0.71877	0.0989259	-11.3139	-0.970154	-3.96376	-1.00324	-3.72508	-4.4354	-4.56219	2.41319	-14.3194	0.896572	-1.3089	-2.9126	-4.70088	1.38599	-0.799927	8.10676	-2.79134	-1.96097	4.17948	2.10343
tpiA	5	-4.9283	-4.64171	-3.55417	-5.59569	-2.64947	-3.34719	-2.12542	-2.9233	-1.15565	-0.699619	-0.86385	-3.68187	-4.59421	-4.04798	-3.72595	-2.55232	-3.09927	-2.05045	-2.58744	-5.48014	-0.339363	2.54262	-1.3611	-0.328191
glnA	5	-3.01152	-7.72516	-6.65348	-3.13004	-3.82499	-1.54145	-2.29224	-2.81785	-3.44533	-3.19266	-3.09963	-5.58052	-5.09115	-5.1429	-2.91628	-1.23858	-4.80186	-0.144081	-7.08475	-6.66587	-2.9852	3.17242	4.24393	-0.603851
spoT	5	-3.22049	-2.32682	-3.87346	-2.91241	-4.09485	-4.25313	-3.31897	-5.92649	-3.64354	-4.20651	-4.7267	-4.16977	-2.15501	-2.33094	-4.49894	-3.43955	-4.47726	0.710567	-4.23416	-1.08137	-3.70847	-3.22634	0.692498	-1.59125
arnF	6	2.21968	-6.60381	-7.42081	1.14524	0.0331582	1.30664	2.21339	0.982735	0.950221	-0.811578	2.21315	7.99229	-3.71553	-4.69973	-2.01157	0.103087	0.991332	-7.67922	0.483244	-4.93057	2.0224	-1.75884	11.4438	-1.02057
arnE	6	1.93569	-9.17233	-10.8875	1.8124	0.53848	0.87973	2.48946	1.82229	0.580171	0.868245	1.96349	9.01421	-5.05908	-7.78529	-2.58786	1.26095	1.49524	-10.2289	0.471845	-4.33349	0.226702	-4.99491	13.8449	-3.14679
cpxR	6	5.00344	0.476741	0.935654	1.76852	-1.20488	2.61256	1.95302	-0.884627	1.69454	2.76569	8.05989	2.80604	-0.327147	0.722278	0.811188	1.22915	1.57044	-13.8766	3.40236	-6.19614	-15.2727	-2.98771	6.51804	1.06198
zntA	6	-0.62849	-0.654318	-3.05365	-0.514864	1.53593	0.450094	0.564326	1.04321	0.0567313	2.60862	1.24005	8.32196	1.66279	1.16265	-0.694836	1.19964	1.39121	-15.5784	-8.15159	-2.92889	-1.26306	-7.74925	1.2829	-0.888229
hflK	6	2.44324	-0.413554	0.303567	1.91324	1.47941	0.563863	0.948496	-1.94198	-1.22776	3.26091	4.22804	3.94039	0.98118	-0.351961	1.01955	-5.07762	-4.32028	-4.03717	0.634784	-3.0217	-10.8864	5.66308	11.6172	0.610782
hflC	6	1.85118	-1.19344	0.155596	1.72652	0.658621	-1.11676	-0.727269	-2.70099	-1.00092	2.25045	3.99296	4.34685	1.21614	-0.14108	0.612027	-4.9908	-3.73394	-4.25913	0.73075	-4.16009	-7.15036	4.553	7.82809	0.447861
ihfA	7	-1.45125	-3.31237	-0.105817	-2.73408	0.578988	-0.0560554	-2.19113	0.619945	-0.802983	-6.60521	-6.56506	-2.32318	-1.72878	-1.7297	-0.90447	-2.86692	-1.71177	-3.96837	-0.0885506	6.80064	-5.07724	8.41148	-4.27044	-0.41534
hrpA	7	-1.57835	-1.06294	-1.08154	-1.15856	-1.003	-1.55337	-1.64378	-1.38857	-1.1605	-0.766154	-0.978055	-16.3199	-1.65229	-1.34484	-1.87692	-0.24679	-0.434931	-0.919248	-0.599239	0.131426	-1.62586	-1.04248	-1.32698	-1.31232
ihfB	7	-0.45066	-1.94768	-0.549789	-0.514816	0.793956	2.90489	-2.04503	0.764256	-0.0831989	-7.6364	-6.15809	-0.819433	-0.808296	-1.29109	-0.966084	-3.16525	-1.63825	-4.55612	2.2914	8.41086	-0.672752	8.89225	-3.76101	1.85711
cyoA	7	0.416408	0.46079	0.369338	-1.09922	-1.59852	-2.12597	-2.83217	-0.237634	-1.06029	-4.34142	-3.97547	-5.61719	-0.926407	-4.0725	-0.335864	-1.08658	-0.87994	2.96415	-1.15259	3.01437	2.93411	-3.33137	-0.9138	0.991331
cyoB	7	-0.809049	-2.22065	0.13994	-2.87156	-2.84227	-3.17853	-2.7593	-0.193168	-1.64927	-3.49794	-1.84014	-6.37073	-3.02121	-8.00968	-4.01001	-0.633621	-0.952187	1.61783	-1.26616	2.40707	2.32932	-2.85779	0.744905	0.137194
cyoE	7	-0.941772	-1.47387	-0.492563	-1.49489	-2.85309	-3.34176	-4.37567	-1.59848	-1.79692	-0.575922	-0.580683	-3.65718	-1.05122	-7.0518	-1.96597	0.716532	0.20304	0.896095	-0.9909	2.13008	1.84322	-2.69236	1.04977	-1.39624
nlpI	7	1.94824	-3.50703	-2.66893	-0.0922317	5.16052	0.0769154	-0.650798	3.10255	2.60033	-8.06006	-4.68698	2.30313	-4.52994	-3.41847	-5.57016	-0.699281	-0.852616	-3.7383	1.73571	7.63991	-1.32146	-2.51463	-0.677007	-3.63454
rng	7	-5.69033	-5.18629	-0.186452	-4.29051	1.54435	-1.82512	-0.0922271	-2.47972	0.0216515	-7.03675	-6.59304	-4.37232	-5.95785	-6.4903	-8.45635	-1.184	-2.97548	-0.799159	-1.53378	-1.94038	0.0115594	15.2	-3.54094	-4.73063
maoP	7	-1.58715	-0.707234	-0.447916	-2.02356	2.86922	-2.02709	0.346867	1.96223	1.01937	-3.88744	-5.66821	-8.32711	-0.796772	-1.37444	-1.61465	-0.277885	1.4359	-2.63443	-0.0394666	4.14377	0.377493	-0.899991	-4.71347	-1.12052
hdfR	7	-1.39517	-0.292456	-0.210839	-0.792871	3.97911	-1.64339	0.684376	2.38512	0.898592	-2.91162	-5.10505	-9.90021	0.763211	-1.16044	-1.20983	-0.824053	2.51119	-2.572	-0.345209	4.46704	3.25802	-0.389875	-6.18672	0.24551
hupA	7	-4.52152	-2.47837	-4.17603	-4.8797	3.14005	0.631333	1.64685	4.65995	2.95577	-8.57427	-8.35725	-6.58068	-2.00713	-3.6387	-3.74911	2.2652	6.03289	3.04563	-2.10086	-2.34348	3.99772	13.7538	-7.57072	-6.50304
T_RS21060	7	-1.21862	-1.54951	-0.145007	-0.704165	-0.767462	-2.46575	-2.22296	-1.51564	-0.77435	-1.04404	-0.393836	-6.42704	-1.49116	-7.01563	-2.79848	-1.0729	-3.57493	0.716336	-0.286764	13.4438	0.8274	1.37742	-4.43083	-0.25283
robA	7	-2.38385	-2.15425	-0.939943	-2.25262	-1.39384	-0.622986	-1.53516	-1.65865	0.207021	-6.07153	-5.86024	-6.40064	-2.00955	-3.96214	-4.22314	-0.249089	0.412249	1.18826	-0.893674	2.41875	-0.697045	-0.842382	-1.40486	-0.501885
thrA	8	-2.61257	-4.60046	-3.4329	-2.94218	-1.22185	-0.970189	-1.71114	-1.09234	-0.709407	-0.688585	-1.1503	-0.647718	-4.40332	-7.83137	-4.43213	-1.65752	-0.391176	-1.77517	-5.85529	-5.52703	-1.60991	-2.50978	-2.20885	-2.3328
thrB	8	-3.02738	-9.83335	-2.93051	-4.59218	-1.08039	-1.99168	-2.30649	-1.22744	-0.0272562	-1.87239	-0.821478	-0.676288	-7.58869	-10.1477	-8.31581	-0.509451	-0.341718	-1.28629	-4.21924	-4.86859	-1.66852	-2.41889	-1.50196	-1.03884
pdxA	8	-5.00037	-5.5299	-1.10529	-5.91819	-2.62115	-0.515993	-1.10901	-1.31462	0.391621	-0.807169	-0.813371	-1.37013	-7.01855	-8.7279	-7.63374	-0.867435	-1.17756	-0.0506565	-6.34598	-7.36231	-0.462513	3.93636	2.18387	-1.63589
metQ	8	-9.50964	-5.43516	-2.65045	-8.1219	0.105366	1.01103	0.415692	-0.0349786	0.603245	0.0848707	-0.0603596	-0.146917	-5.32821	-5.95995	-11.1611	-0.0204098	1.48464	0.668102	0.457429	-0.17661	-1.79638	1.96488	0.902723	0.342898
metI	8	-10.2401	-6.332	-2.33127	-9.21725	-0.138704	0.468297	0.339369	0.112938	0.634644	0.460065	0.046627	-0.562715	-5.77216	-7.08873	-15.1546	0.816465	0.809562	1.34931	0.919203	0.966832	0.808806	1.00698	2.17273	1.22278
metN	8	-8.67635	-4.64223	-1.2444	-7.80067	0.828729	1.16635	0.494326	0.73999	0.547196	0.0380902	-0.745402	0.281505	-5.1409	-4.82478	-11.0529	1.11967	-0.0157491	1.72993	1.24054	0.851516	1.38907	1.26946	1.74276	0.909938
pdxJ	8	-3.24781	-7.49679	-2.04546	-4.44505	-2.37581	-1.33475	-0.579278	-0.286691	-0.375703	-0.52689	-0.542008	-0.321208	-6.77086	-7.39083	-5.11152	-0.388866	0.898749	1.15925	-7.70343	-6.87365	0.677322	2.14734	-0.464409	-0.448521
iscR	8	-4.1213	-4.58575	-2.13017	-4.29909	-2.21791	-3.8504	-1.20112	-0.839673	-1.14141	1.5307	2.69046	-1.17797	-5.86569	-6.16679	-5.71608	0.530797	0.37374	-2.52817	-2.5965	-1.08079	-1.95845	1.19222	0.894961	-0.748309
iscX	8	-3.75725	-3.8297	0.0724252	-4.62146	1.32	-0.862789	0.587238	-0.398213	-0.611493	-1.79502	-1.02357	0.170771	-3.91941	-6.15758	-5.98252	0.331926	0.0727411	0.77342	-1.94373	-1.7363	0.389048	-0.159383	3.46344	1.16811
cysM	8	-3.71091	-3.32147	-2.35625	-3.05545	-0.906497	0.136166	-0.147809	1.23568	0.60825	-1.1992	-0.642812	0.857632	-7.35617	-8.78056	-8.01629	0.617988	0.355019	-0.452842	-2.32107	-4.09123	0.891546	-1.36492	0.495752	0.472615
T_RS03305	8	7.85247	-10.6899	0.218777	5.35513	0.379041	-0.666967	0.653244	-0.498133	0.264766	-0.0372009	0.228723	1.19802	-16.7908	-13.8976	-11.8943	-1.08026	-0.301777	0.273436	-1.82131	-1.2434	0.111504	-0.822515	-0.677598	0.120593
T_RS03310	8	-5.57787	-5.22476	-1.74105	-5.73957	1.51147	-1.0392	1.25018	-0.235857	-0.279421	0.550927	-0.0853163	0.814295	-7.48338	-6.7486	-6.19557	0.504994	0.884641	-0.736326	-0.402067	-2.15709	0.427448	0.596898	1.51168	1.03328
gndA	8	-4.08523	-1.63523	-0.0414224	-4.87074	-1.47778	-1.10553	0.0142972	-0.411204	-1.18367	1.15795	1.32367	-2.77747	-8.50403	-6.15941	-2.12925	0.197471	-0.613797	0.619618	-1.55373	-5.99669	-0.122721	0.186948	2.11803	1.18019
hisA	8	-5.8798	-5.86142	-0.30522	-5.07694	0.103572	-0.115849	-0.364233	-0.817445	0.198924	-0.37235	-0.30763	-0.759634	-5.88528	-6.21362	-5.34414	0.766008	-0.654464	0.270542	-0.0378119	-0.260936	0.264967	0.88333	0.60593	0.651137
hisB	8	-5.78138	-6.51466	-0.174517	-5.89547	0.666099	0.569809	0.462823	1.31986	-0.139022	-0.802274	-1.47073	0.355944	-6.37136	-7.73339	-6.29942	-0.0313942	-0.209538	0.952119	0.359926	0.0149164	0.832156	1.03325	0.154674	-0.190438
hisC	8	-6.30116	-6.12341	-1.07086	-5.36484	-0.29441	-0.0282117	-0.0853503	0.632266	-0.30939	-0.571125	-0.175669	-0.648768	-5.47307	-8.02393	-5.75094	0.160784	-1.01696	-0.477417	-0.585604	0.158026	-0.293109	-0.823606	-0.216478	0.161781
hisD	8	-6.85274	-6.14846	0.335249	-4.43008	-0.573423	-0.191205	-0.41646	-0.520483	0.493546	-0.455506	-0.674118	0.159347	-5.73933	-6.07316	-4.25387	0.0157956	-0.21904	0.153271	-0.0463866	-0.161468	-0.578869	-1.79493	-0.697962	-1.08152
zwf	8	-6.66129	-3.15407	-2.9571	-7.56938	-1.40964	-0.0972359	0.30497	0.297581	-0.532308	2.10138	2.97763	2.88689	-7.01834	-6.05082	-4.98557	-0.607922	-0.941548	-0.256963	-2.74244	-1.90155	-0.911417	-3.64619	6.86074	0.420778
grxD	8	-4.75432	-6.05843	-1.84206	-5.92489	-1.27387	-2.6172	-1.59105	-2.35337	-1.87228	1.11724	1.47107	-3.22614	-8.49072	-8.36773	-7.28887	0.16233	-0.149428	0.964813	-2.84349	-2.33367	-1.14147	1.0366	2.51489	-1.0878
clcB	8	-1.92187	-6.90011	-2.29273	-3.48819	0.236135	0.671881	0.269804	1.18935	0.40176	-0.406806	0.0836948	0.227075	-8.23656	-13.0121	-9.47075	-0.443997	0.668911	0.419697	-1.0308	-0.603224	-0.516701	-0.336826	-0.641489	0.0128245
mntR	8	-2.5468	-0.190782	-5.12425	0.933318	-0.732173	-13.1439	-0.916774	-0.325858	-1.31589	-3.21349	-2.13061	1.34173	-11.1748	-10.3412	-1.50069	-0.774884	-1.10049	-2.19627	-0.0945505	-1.96681	0.825131	5.30113	3.33382	0.408734
gpmA	8	-1.90954	-0.791278	-2.98498	-2.4792	-0.9978	-12.3367	-0.784332	-0.837221	-2.20761	0.125565	1.6349	-5.75266	-8.79545	-2.14095	0.1183	0.317679	0.921589	1.09873	-0.307952	-0.212452	-1.07665	1.29326	3.03997	-0.517162
purE	8	-5.16178	-6.57285	-3.7951	-5.42652	-1.01231	0.228241	-1.93242	0.283431	0.0925548	-0.818211	-0.449049	0.215712	-5.83925	-5.5208	-7.18265	-0.210988	-0.139228	-2.50058	-5.37619	-5.0892	-0.417403	-1.32717	1.81534	-1.2431
tyrA	8	-4.76816	-7.45987	0.262047	-6.35193	0.130746	1.14941	0.600484	-0.275535	-1.06602	-0.270869	0.579369	-0.350586	-7.97897	-8.70826	-7.78604	-0.0140431	-0.598186	-0.223241	-0.100033	-0.173381	0.240095	0.285386	0.0280866	-0.0578735
aroF	8	-3.74304	-6.30483	-0.824381	-6.37893	0.909346	0.532008	0.983042	1.32902	-0.151676	0.314743	0.277689	1.05622	-6.94081	-7.71329	-5.89522	-0.385197	0.485178	0.065534	-0.386517	-0.392881	0.461831	1.42654	1.04529	0.873218
gcvP	8	-1.98458	-4.71132	-4.34552	-2.25295	-0.592141	0.707824	-0.570089	0.549591	0.325433	-1.39468	-1.75647	1.11538	-6.86583	-7.02974	-3.57586	0.662861	0.646988	-0.977063	-4.05873	-4.54631	0.434708	-1.00949	-0.391596	0.0709401
gcvT	8	-1.52613	-3.92005	-3.67615	-1.86746	-2.1605	-0.166093	-2.05457	-0.587374	-0.45673	-0.682025	0.19033	0.298994	-7.08473	-5.86173	-3.06677	0.947357	0.170072	-2.32275	-4.58233	-5.34225	0.0805695	-0.388835	-0.386381	0.0791374
T_RS15330	8	-4.68578	-3.85735	-1.36013	-4.73198	-0.673446	-4.47752	-1.16611	-1.17657	-0.794232	0.3834	1.08092	-0.926342	-3.95943	-9.13059	-5.82952	-0.216749	-0.606598	-0.0736961	-1.44035	-1.30333	-0.490062	1.85963	5.11777	-0.248041
metC	8	-7.78665	-8.63112	-0.586221	-8.26204	-0.120525	-0.257644	0.0368353	-0.410826	0.201641	0.76143	0.240211	-1.06319	-8.39052	-8.38116	-7.7403	0.224422	-0.374378	0.0820707	0.296727	0.164229	0.550498	0.0358274	0.459283	0.25971
argG	8	-1.2996	-11.9726	-2.82688	-3.9851	-0.688578	0.634003	-0.207585	0.081128	-1.21478	-0.961426	-0.709493	0.433391	-11.8677	-10.8436	-11.5486	0.248388	0.23866	-0.0807297	-2.25549	-1.57329	0.198789	-0.268718	-0.053861	0.275821
ibaG	8	-3.39353	-3.64606	-0.810819	-2.64344	-1.6452	-1.67707	-2.14972	-1.63281	-1.79016	-0.945901	-0.802035	-2.22595	-4.93218	-5.32392	-5.1556	-1.96886	-0.673943	0.27267	-3.05067	-0.49576	1.76671	1.72032	0.89629	1.54992
argH	8	-2.43427	-12.369	-2.78893	-6.5245	1.08982	0.390719	0.678359	0.0118604	-0.106294	0.326488	0.921468	0.577198	-11.0342	-10.4731	-11.557	0.00672151	0.637118	0.788063	-1.2998	-1.27448	0.916458	0.130854	0.812995	0.00625878
argC	8	-3.70333	-5.46109	-1.86059	-4.66144	-0.549268	-0.730597	-0.921697	-0.884624	0.338905	-0.426696	-0.320351	-0.249341	-5.51615	-5.86682	-4.62815	0.329035	0.0530701	0.000720535	-1.46604	-0.947448	-0.297707	-1.67315	0.983564	-0.623852
ppc	8	-11.2732	-8.83251	-4.28876	-8.26506	0.470495	0.909525	-2.54642	0.513203	0.361573	0.382066	0.0214303	0.651698	-5.44588	-5.60535	-3.95347	-0.0170502	-0.421642	1.01478	-0.248614	0.601919	1.21352	2.12565	0.619269	-0.70192
metB	8	-4.73779	-6.071	-0.436135	-6.95876	1.30707	-1.51771	0.705249	-0.0771912	0.293324	-0.385011	-0.204533	-1.61062	-7.77585	-6.02483	-3.05469	0.407199	-0.850969	-0.19361	1.31083	-0.689314	-0.181221	0.733102	2.77531	-0.0826821
gpsA	8	-1.35147	-3.56495	-4.35505	-5.2131	-0.0907842	0.414301	1.00866	-1.20235	-1.74214	-3.62836	-3.36273	-3.19912	-5.9981	-6.38693	-3.8475	-1.51835	-2.14667	-1.71443	-5.20929	-1.4524	-0.0901012	0.274852	1.02059	1.63143
nfuA	8	-2.97063	-3.02279	-0.665098	-4.46521	-0.907335	-4.92395	-1.73941	-1.10726	-2.18599	-1.13004	-0.340637	-0.300596	-3.37009	-5.13294	-3.30464	0.827586	-0.48627	-0.221566	-3.37603	-1.40781	-1.51922	0.698422	4.97993	-2.49775
metA	8	-5.84746	-7.2659	0.825816	-6.47514	-0.0322502	0.704885	0.0223595	0.0557895	0.529208	-0.603049	-0.437786	-0.233099	-7.45847	-7.58825	-3.59697	0.90021	0.184283	0.351298	0.602935	0.630516	1.6244	1.23853	0.81252	1.40933
T_RS02855	9	1.99996	0.450129	-3.37959	2.05823	-0.92835	0.404255	0.861081	0.328593	0.398871	1.7091	2.47574	7.46521	-0.690793	0.491032	-0.188168	-0.139361	1.20336	-8.73813	1.6874	-10.0589	-0.193106	3.14326	13.7578	-8.30244
rfbB	9	0.834604	-0.190503	0.528133	0.771675	-1.61801	4.30092	1.75344	1.62203	1.28646	3.2746	3.03315	16.0117	0.519379	0.273912	-0.418928	1.05367	0.936194	1.37741	2.39513	-6.36197	-0.311518	6.80395	10.8672	-7.30254
rfbD	9	0.632217	-1.50128	-0.404723	1.12952	-4.35076	2.77459	0.346888	-0.466949	-0.184592	2.66772	2.53272	12.0989	-1.3671	-0.997792	-2.45494	-0.456434	-0.365414	-0.092035	0.877017	-10.4666	-0.993985	4.48311	4.83931	-10.5538
rfbA	9	0.502307	-1.31084	0.772607	1.2412	-1.72133	5.35015	2.06358	1.85822	1.85032	3.56262	2.79837	14.8847	-0.245024	0.226402	-0.560721	1.61381	0.176297	1.14857	1.84761	-5.8632	-1.46321	5.79834	9.26589	-7.5171
rfbC	9	0.623605	-0.0567059	-0.74603	1.23901	-4.2109	2.71141	2.13539	0.29258	1.0506	4.67891	4.84934	14.0182	-1.48276	-0.964531	-2.17548	-0.329279	-0.503945	-0.0572055	1.37818	-7.6365	-0.910791	0.561363	3.28428	-8.74194
T_RS03925	9	1.87694	0.171934	-0.51863	2.36742	-3.84721	1.04293	-0.247138	-0.289371	-0.215274	4.62923	5.65937	9.18417	-2.78573	-1.83406	-0.851377	0.0335104	-0.782257	-2.47133	1.10939	-7.83035	-4.14641	4.00255	3.42605	-8.09803
rfbF	9	-0.116803	-1.89554	0.00600328	-0.1435	-4.28245	1.3192	0.350399	0.659552	-0.947334	1.92522	1.47816	7.05244	-2.36574	-1.51902	-1.98831	-0.487758	-1.30048	-1.42331	1.29099	-6.23	-0.467163	5.56204	3.9279	-5.8366
rfbG	9	-1.03075	-3.05346	-2.82714	-0.34991	-7.44789	0.933863	-1.53563	-1.91519	-1.06975	1.55979	2.21785	7.45824	-3.45745	-3.07366	-3.90862	-1.49718	-2.35854	-2.84229	0.241894	-8.39522	-2.51672	2.34929	3.63496	-7.37492
rfbH	9	0.934912	-2.00364	-1.59999	0.871953	-6.11895	1.49606	-0.754311	-0.738698	-1.16567	1.58613	2.87937	7.26179	-3.59644	-2.16684	-3.43371	-0.0706988	-1.76329	-1.52378	1.61972	-5.59233	-1.10675	4.08501	4.16684	-7.532
T_RS03945	9	1.33111	-1.58721	-0.675046	-0.372215	-3.96886	-0.397331	-1.40215	-2.55887	-0.663105	2.2188	2.57261	8.53763	-1.41309	-1.41574	-1.39856	-0.966618	-1.1841	-0.78367	1.05727	-4.77605	-0.252708	3.314	3.27806	-5.89727
T_RS03950	9	0.61552	-1.69852	-1.52332	0.794895	-6.23872	0.676926	-1.33103	-2.33614	1.07251	4.75692	4.79617	11.5756	-2.17833	-3.13527	-2.13523	-0.650565	-1.52323	-1.09371	0.611456	-9.00771	-3.11298	3.62832	3.53017	-9.65916
rfbN	9	0.511796	-0.252955	-0.19201	0.289378	-2.2777	2.65663	0.515296	0.00937484	-0.367225	1.90007	2.38038	8.63477	-0.990217	-0.668925	-1.1557	0.0120247	-0.717751	-1.64296	0.829078	-4.92023	-0.981244	0.761588	3.30945	-5.64501
T_RS03975	9	0.862907	-1.40757	-1.13423	1.09196	-2.21985	1.39115	0.956333	0.139954	-0.0653193	1.22936	1.48757	6.97315	-2.32656	-2.5137	-2.84165	-0.157027	-1.68197	0.189165	1.03687	-6.84955	-1.05971	1.92887	3.201	-4.80432
rfbK	9	0.875323	-2.15427	-0.966311	-0.174038	-2.99709	1.39357	0.664333	-0.150845	1.09657	3.4072	3.9422	12.0778	-2.13482	-1.63455	-1.69167	-0.425266	-2.927	-1.38667	1.41484	-7.74228	-0.842735	5.10552	5.62948	-8.16402
T_RS03985	9	-0.451942	-1.73992	-1.32168	-1.06943	-3.46626	1.53196	0.48307	-0.892321	-0.780579	2.2825	1.71483	9.07157	-1.94857	-0.813451	-2.10415	0.23348	-0.137547	0.683693	0.829858	-6.11332	-0.0765427	4.97175	5.83266	-7.25911
wzzB	9	1.54191	0.298642	2.08886	1.02874	0.27838	2.00793	1.69937	1.49094	1.13345	3.8573	3.73053	12.1711	-0.727221	0.632117	-0.935369	-0.62187	0.608607	-0.365291	1.12183	-2.56799	0.201749	5.96394	5.34955	-2.15796
T_RS06195	9	1.74324	0.440998	3.09779	1.47446	1.08788	4.15411	4.83632	1.20822	0.89404	4.40385	4.57038	13.1691	-0.00433805	0.804035	0.505454	1.02496	0.192306	-0.432072	1.96094	-7.25162	0.761155	6.66679	9.15256	-2.85803
acrR	9	0.200283	0.144784	-0.261539	0.566863	3.20508	1.88133	1.6254	1.88431	1.10512	4.44168	7.10228	15.7561	-0.209109	0.812136	0.0543795	0.507869	1.05588	1.09029	1.09358	1.32097	0.744256	6.22501	8.90467	1.01911
sspA	9	1.14341	-0.807663	1.62683	1.86909	-0.544038	5.40543	3.14233	2.81412	2.85204	6.58668	6.42077	14.8131	-3.39077	-2.4422	-2.32004	3.80237	-0.717666	-1.74523	-1.61514	-3.04451	-5.79692	5.90815	6.37031	-5.6473
rfaJ	9	-0.432643	-2.45493	-0.81981	-1.43041	-1.18616	0.951816	0.0582767	-1.06343	0.0843116	3.77356	2.10092	9.47783	-2.03825	-1.48836	-2.66715	0.173936	-0.0103667	-1.15028	1.28144	-5.37466	0.251734	2.2255	9.97829	-1.44679
T_RS19355	9	0.997767	-1.58444	-0.0819846	0.376745	0.941679	5.06018	1.90965	2.65074	1.27819	4.51548	4.26048	15.6527	-1.71695	-1.84743	-2.57043	1.34878	2.04596	-1.16273	2.42676	-7.03044	0.272867	4.0228	22.5905	-10.9619
rfaL	9	0.49469	-1.88525	1.33194	0.169352	-3.81143	2.0824	0.656666	0.0992129	0.540595	2.06125	2.8624	10.6152	-1.60757	-0.96243	-2.40913	0.387495	0.166848	-0.0172396	2.12297	-7.11473	0.597288	1.61954	10.2568	-10.0538
prlC	9	-0.329953	0.287495	-0.625426	-0.56962	2.31645	-0.00934132	0.214849	-0.607179	1.72405	6.35182	6.89175	12.3486	-1.40047	0.796813	-0.484707	1.78549	1.68698	-3.47004	1.03626	0.207273	-7.62234	7.99945	5.9024	0.447603
phoP	10	-0.0646484	-0.448116	-11.2322	-1.89749	-6.90821	-1.89181	-0.780683	-4.19018	-6.02719	-12.3498	-13.323	-12.399	-0.419033	-0.877473	3.22731	-2.28612	-3.596	-4.63736	-1.96792	-8.10226	-4.6115	-10.8045	-8.74245	-9.71647
phoQ	10	0.663458	-0.382416	-16.8856	-1.77609	-9.20406	-3.9836	-1.86202	-6.94331	-10.1342	-19.2137	-17.0014	-20.7345	0.115422	-2.22201	2.60114	-4.47768	-5.58583	-7.70405	-3.71173	-14.9413	-6.56161	-15.235	-14.3878	-17.1552
mgtA	10	-4.10205	-3.15405	-15.1231	-3.93171	0.136253	0.455321	0.284382	0.57069	-13.4249	-14.9873	-17.342	-8.97599	-0.971324	-1.43193	-2.29903	-9.89851	-4.75998	-2.31765	0.501253	4.35488	-12.769	-3.35641	-3.72309	-9.80929
rapA	11	-3.78982	-2.64396	-2.56272	-3.97247	-0.113203	-3.07468	-2.80925	-1.78156	0.200847	4.90595	3.82838	5.4446	-2.95465	-2.55207	-2.45474	0.291261	-1.13472	-0.256885	-0.0837238	0.795316	-0.81435	-3.05614	-16.3321	-4.97518
pcnB	11	-2.13114	-1.65157	-1.46642	-1.96336	0.46861	1.25278	0.80128	-0.221256	-0.536132	-1.73817	-1.53936	-0.173672	-1.04125	-1.43186	-0.192582	-0.611526	-0.777232	0.216591	-1.01258	-2.10591	-1.42548	-2.01869	-5.88207	-1.44146
mltF	11	-0.222992	0.363583	0.743459	-0.521383	-0.224478	0.834632	-0.0315405	0.395427	-0.446414	-0.956358	-1.62193	0.258449	0.257273	-0.0666632	0.176063	0.0169765	1.00859	0.846749	0.435781	-0.641076	0.465828	-0.639123	-9.70811	-0.462012
bamC	11	-0.0836279	-0.677431	-0.0519671	0.00404714	-0.368571	-0.447994	-0.40475	-0.356471	0.698292	0.822369	0.129001	2.14317	-1.05867	-0.83322	-0.582273	-0.192633	-0.233182	-0.309414	-0.573904	2.35622	0.69362	-0.493941	-10.2017	-1.72896
T_RS02515	11	0.0614587	0.655348	-0.715038	-0.154889	-0.519584	-0.0349525	-0.407899	0.290911	-0.170654	-0.843125	-1.23838	-2.72765	0.773579	0.322428	0.881234	0.402478	0.193138	-1.40131	0.347022	-4.78069	-0.876315	-1.75294	-14.1224	-3.09579
yejK	11	2.44575	0.611806	1.0048	2.76037	0.640316	1.34322	0.996565	1.04947	1.24624	0.966569	0.422651	3.14946	1.10831	-0.336951	1.3049	-0.45021	0.499655	0.432573	0.909158	0.437778	1.03212	1.20398	-7.11979	1.54959
T_RS03250	11	0.448667	-0.270962	-0.804117	-0.272455	-0.558269	-2.23369	0.572619	-0.156844	-0.6069	-2.27344	-3.18657	-6.17083	1.01236	-0.0603559	0.510394	0.097163	-0.27453	-0.441198	1.18583	-1.50358	-1.0091	-3.02388	-13.3869	-1.26887
T_RS05265	11	-1.01653	-1.01438	-0.141998	-1.37392	1.25878	2.07828	0.542611	0.976825	-0.173443	2.76475	1.75224	-1.45396	-0.731006	-1.469	-1.99668	1.18295	1.14182	-0.544274	-0.132481	0.302869	0.801051	2.85036	-7.19864	0.185784
rnd	11	0.47682	1.02118	-1.27447	0.210706	-0.145748	1.58555	0.0448101	1.52099	1.39782	1.48962	1.4785	0.270426	-1.1598	-1.10582	-2.40425	-0.723668	-0.0179337	2.00467	0.385482	2.82522	2.02401	-2.84788	-9.94894	0.68123
cedA	11	-0.137118	-0.603673	0.314435	0.287134	-0.281629	0.290287	-0.0378025	0.261332	-0.203175	-0.990454	-1.72518	-0.597821	0.00113305	0.367788	-0.332424	1.53685	1.24107	0.374012	0.90261	0.480651	0.906962	0.198527	-8.38487	-0.119519
mdtK	11	1.35	0.144301	0.00790376	1.09028	0.788519	2.8972	-0.0232599	2.10976	1.19646	1.34791	-0.805781	4.42858	0.778715	1.47959	0.261711	1.26325	1.37509	1.52183	0.966232	-0.737097	0.0248497	-3.13634	-3.58583	0.140761
slyB	11	1.18378	1.4203	0.525691	1.25854	1.1287	-0.727054	0.381774	0.533223	-0.596795	-1.49442	-2.26486	-1.37594	0.941943	0.63356	0.859265	0.423583	1.51071	-0.33481	1.34471	-0.144854	2.07162	0.832148	-4.34198	-2.79068
plsX	11	-0.719486	-0.340694	-0.747037	-1.35317	-0.092307	0.645918	-0.22027	0.918486	1.1058	0.838432	1.14411	2.17098	-2.67252	-1.09036	-1.16344	0.667867	0.806361	-0.54791	-0.0204375	4.06906	-0.0142029	-0.679369	-3.93524	1.04508
ompX	11	0.997996	0.700403	0.598373	1.31329	0.0105552	0.878206	0.450587	-0.343464	0.158068	-0.200517	-0.929017	3.74229	0.209408	0.330275	0.860141	0.620037	0.920472	0.0726741	0.516693	2.53317	0.928506	0.00444833	-11.8774	-1.94089
uvrB	11	0.438546	-0.493576	-1.18134	0.060943	-1.99593	0.390548	1.03748	1.1485	0.125347	-2.92558	-4.16737	1.16341	-1.85572	-0.716075	-0.64332	2.83579	0.852391	-1.07193	0.0475078	0.0802559	-0.0579763	0.708407	-14.0863	-1.53057
T_RS10695	11	0.787001	-0.397051	-0.584429	0.469533	0.182355	1.13116	-0.398733	-0.103159	0.169503	-0.820033	0.418505	-1.42864	0.0882001	0.188326	0.450679	0.197404	0.0969282	-0.860246	-0.414663	-4.43088	0.806845	1.14734	-6.34568	-0.252005
cpoB	11	-0.42691	-0.38138	-0.882534	-0.981999	0.838297	0.453057	0.770459	0.837812	1.26739	1.28507	0.887828	-0.21979	0.743934	-1.34213	-0.377405	0.429361	0.686962	0.00409922	-0.427479	-0.32239	-0.349496	-0.072276	-4.31997	-0.826049
ybgC	11	1.5013	-0.0745059	-0.154939	0.422087	-1.26055	1.75309	0.337376	1.38707	0.223026	1.08755	1.81277	-0.0200479	-1.42364	-0.722356	-0.811235	-0.735572	0.0832283	-1.16444	-0.0860893	-0.496966	-0.268783	1.91968	-4.32058	-1.49784
pagP	11	-1.43458	-0.287891	-0.615568	-0.0496314	-1.69874	-0.456605	0.416258	-0.0701704	-0.115741	-1.80498	-2.05779	-0.458319	0.181373	0.142263	-0.39939	-0.300238	-0.724663	0.600502	0.519364	-0.564009	0.0713286	-0.196062	-6.72029	0.147857
ppiD	11	0.715994	0.314957	0.0820892	0.586962	0.752752	-0.370345	-0.54761	-0.594082	0.50415	-0.406705	1.69042	-2.54921	-0.29585	-0.27603	-0.0887049	0.662612	0.595206	-1.32317	0.365308	-6.53019	-6.9432	1.91712	-11.3896	-6.08762
tig	11	0.0628612	0.867463	1.14217	0.0162223	0.535311	-0.725069	0.581201	0.165353	1.23523	1.69856	2.69094	-1.82181	0.010838	-0.910296	0.225214	-0.924719	-0.663411	-2.54854	0.0633219	-0.482822	-2.68809	-1.34369	-12.8109	-2.72885
T_RS12890	11	0.420784	0.103541	0.0309451	0.847549	0.574094	0.290983	0.367519	-0.214843	0.136566	-0.597461	0.532	-2.71012	0.772327	-0.195894	0.492333	-0.423792	0.280245	0.0867421	0.808229	-0.806739	0.974855	0.274613	-8.13445	0.627774
mltD	11	0.00233389	0.58709	0.111084	-0.424359	-2.22734	0.967906	-0.641909	-0.706989	-0.0235039	0.205075	3.138	5.38522	1.45629	-0.062955	3.13592	-0.598645	0.158211	0.459289	-0.196062	-10.8247	0.0321527	0.609649	-11.3121	2.40917
T_RS13595	11	0.82743	1.05165	-0.659744	0.449459	-0.207719	-0.291943	-0.237406	0.246483	1.80896	-0.202653	0.499487	-3.70986	0.79717	0.355833	0.846548	0.576773	-0.459036	2.26083	-0.363768	-0.297578	-0.394494	-0.572701	-13.147	0.606112
stdB	11	0.341414	0.319545	0.441352	0.136398	1.83224	1.12822	0.906277	1.34087	1.39617	1.00548	0.948099	0.175485	0.561256	1.50842	0.925377	1.43398	1.01521	-0.118895	0.980623	0.133783	0.951137	0.671537	-4.49498	0.420235
speA	11	-2.78889	-1.5078	-2.52502	-2.35002	-2.27747	-0.731352	-2.12439	-1.07049	-1.34924	1.65117	-0.848157	5.51059	-2.74511	-1.65902	-4.84251	0.624874	0.710813	0.0113959	-3.41244	-4.79198	-2.30134	1.75272	-11.4671	0.357217
yqiA	11	-0.0305497	1.18537	-0.222756	0.309849	0.115523	0.679572	-0.994317	0.605645	0.873093	0.776022	1.52982	-2.18508	0.185024	0.938294	0.97476	0.467563	1.35268	0.969738	0.540167	-0.97852	0.115144	-0.324937	-7.42831	-1.06019
mlaB	11	0.568147	0.0635391	0.598064	0.0177596	1.36354	-1.07231	0.12022	0.952219	0.768326	0.359402	1.37628	-5.23811	-0.197386	-0.232984	0.47432	0.12651	1.10639	0.815977	0.318918	-3.40253	-1.27123	-0.427134	-7.14947	1.53596
yihX	11	-0.684398	-0.0181229	0.658122	0.558599	0.111862	0.562181	0.17145	-0.206832	-0.489438	-0.531374	-1.80909	0.566382	0.545551	0.309887	1.09241	-0.439186	-0.432734	1.17784	-0.617282	-0.565509	0.650712	-0.788246	-4.58173	-0.0625184
emrD	11	0.719412	0.199732	0.941537	0.469135	-0.415155	1.02715	-0.0569669	-0.470401	0.3768	6.34313	7.1207	4.67728	-0.81963	-0.0913699	0.635975	-0.265382	-1.12063	0.759504	-0.186953	-1.39793	0.596469	2.57681	-11.1122	0.40833
T_RS19245	11	-0.900837	-1.01111	-0.526591	-1.14482	2.42103	2.92208	1.55607	1.46299	0.950429	-4.03992	-2.69763	-2.13494	0.0812866	-0.684626	-1.70596	-0.761056	0.488969	1.1363	-0.397194	0.622872	0.618808	0.880018	-12.4592	-0.682829
rfaY	11	0.850912	0.590891	0.589481	0.186886	-3.13916	-1.6195	-0.40092	-0.887439	-0.0359325	2.43454	2.73978	3.49785	-0.371102	-0.609947	0.0567969	0.124381	0.842934	-0.155928	0.686541	4.86452	0.851595	1.24712	-3.69194	4.50181
uvrA	11	0.407524	-0.921552	0.0770949	-0.212853	-1.19653	-0.573881	-1.27203	0.859631	-0.660762	-2.87304	-3.38834	0.730166	-0.738815	0.0419358	0.0796224	1.99029	0.109842	-1.43823	-0.240949	-1.15471	-0.00623892	-0.0344687	-14.1324	-1.21961
carA	12	2.01392	-13.0242	-10.1258	-10.0947	-10.0552	-3.01304	-5.94488	-2.20882	-0.997407	-0.660438	-0.81547	0.034311	-12.2942	-12.1589	-13.2415	-0.799476	-2.72751	-6.20913	-11.9902	-8.94152	0.172866	-3.42435	0.71131	-0.654157
carB	12	2.17371	-19.7492	-12.3827	-12.802	-13.4726	-3.55052	-8.39898	-2.0441	-0.237538	-0.957914	-1.32859	0.441829	-17.4801	-16.9924	-17.705	-2.5935	-4.7693	-10.7135	-18.4632	-13.0553	-1.99436	-6.43104	-0.676796	-1.58061
pyrF	12	-11.1329	-12.3686	-7.33079	-12.3202	-10.6571	-5.18864	-6.85194	-4.1722	-0.400396	-0.291198	0.280006	-1.96002	-11.7366	-12.606	-11.405	-0.580495	-0.195987	-7.15239	-9.53616	-9.73149	-1.87659	-5.51661	0.519735	-1.29462
cysB	12	-13.9272	-12.5001	-10.3009	-13.0763	-4.76492	-1.63189	-3.57238	0.565337	-0.882166	-7.40468	-8.17228	-1.66286	-11.6239	-10.4349	-12.7813	0.397805	0.99006	-8.93373	-11.0567	-10.3944	-1.59025	-5.86775	-2.13273	-4.69432
pyrC	12	-13.2739	-11.5137	-6.56506	-11.342	-9.68193	-3.4047	-4.78873	-1.81623	1.00997	1.86379	2.51851	-1.03184	-12.1481	-12.0163	-11.5115	0.287827	0.944618	-8.75042	-12.3294	-11.9114	-2.66557	-10.0778	-0.414777	-1.34842
pyrD	12	-13.7823	-12.5355	-7.84084	-13.7423	-10.8421	-3.60641	-7.65782	-1.60771	-0.69338	-0.316154	0.639449	-0.882953	-11.2735	-12.5136	-12.541	0.0836171	-0.378045	-7.2162	-13.2258	-11.4563	-0.731168	-6.86346	0.449274	0.256898
pyrE	12	-10.6228	-9.49808	-9.20203	-9.65201	-7.95692	-2.29446	-3.78141	-2.04579	-0.00970971	0.710324	0.602652	-0.622912	-8.20814	-9.14884	-8.41549	0.755337	-0.210708	-5.75904	-8.94327	-8.96725	-1.88584	-5.38147	-0.0930246	0.541954
cysE	12	-13.8228	-13.6965	-10.7669	-12.5068	-5.91552	-2.21529	-6.80487	-0.261353	-5.09679	-6.90644	-7.58425	-4.11516	-13.6308	-12.954	-12.3941	-6.94167	1.97183	-8.57394	-11.6281	-11.3795	-5.61229	-3.68336	0.546236	-5.70874
pyrB	12	-6.50443	-9.35885	-10.6256	-5.93412	-7.45597	-3.0064	-4.31033	-1.49699	-0.788431	-1.0605	-0.507824	-0.953419	-10.8751	-11.8325	-7.66067	-0.822177	-1.93475	-7.36199	-9.96497	-7.36894	-1.13358	-2.53743	-0.428682	-0.603206
xseA	13	-0.219088	-0.577238	-1.76118	-1.42466	-2.31309	-0.545113	-0.639044	-0.358116	-0.156549	-7.06162	-13.158	0.186921	-0.17355	0.25119	0.954117	-0.572093	-0.177519	-1.98547	-0.738265	-0.486496	-2.38701	-1.22931	1.15189	-0.764993
T_RS03195	13	-0.261932	-0.102077	-0.571972	-0.72766	-1.6693	-0.203323	-0.985369	-0.875499	0.337839	-3.49142	-6.04411	0.616063	-1.00704	-1.05128	-0.0307656	0.100039	0.402805	0.0510193	0.0751917	-0.497963	-1.14333	-4.21976	0.096878	-0.121627
lysP	13	-1.24971	0.0236987	1.19726	-1.09993	0.334323	-0.309711	-1.21807	-0.1543	-1.4657	-4.10132	-3.02822	-1.59087	-0.603595	-0.709096	0.700763	2.23726	2.60737	0.160469	-0.22276	0.486543	-1.79115	0.0401187	0.795273	-1.33462
sbcB	13	-0.00320063	-0.39155	0.349043	0.178779	-4.52533	-1.63196	-1.1287	-0.15609	-0.644853	-4.08006	-7.44549	-0.443004	-0.112881	-0.62815	-0.352497	-1.15957	0.113776	-2.54995	-0.41178	0.0601397	-2.19395	-1.57952	3.34285	-1.71618
T_RS05395	13	-0.580434	0.0626595	-1.03465	-0.00478605	-0.233582	-0.687136	-0.44574	-1.48859	-0.265408	-5.32574	-10.033	0.848174	-0.0526315	-0.0885586	0.561186	0.344029	-0.010914	-1.1906	-0.762988	0.248174	0.542114	-4.66903	0.111494	0.277982
minD	13	0.749173	0.285302	0.317613	1.06375	-2.40999	-2.13096	-2.67931	-2.23757	-0.529832	-2.82606	-4.34408	-0.293117	1.04436	0.141125	0.974676	-0.49132	1.48693	-4.61478	-0.994354	-2.26276	-3.09596	-4.88265	-1.6487	-1.28635
minC	13	-0.0574104	0.40314	0.575953	-0.35626	-5.94991	-2.22672	-4.92385	-2.8326	2.06974	-3.57183	-4.5286	0.386102	0.900035	-0.348527	0.184759	-0.0467205	-0.204247	-6.0072	-0.347686	-4.69583	-3.89061	-3.10888	1.14859	1.13785
marA	13	0.0999094	-0.144775	-0.451838	0.383679	0.883328	1.0246	0.0666516	0.486244	-0.705873	-5.83658	-5.28989	-3.84307	-0.165023	0.619277	-0.723408	1.33096	1.02455	1.68645	0.454641	1.36105	0.782122	0.68996	-0.398266	0.968296
tyrR	13	-1.43553	-0.587787	-1.51219	-1.13489	-1.09295	0.348492	-1.76406	-1.21105	-1.6681	-12.1941	-10.5807	1.80987	0.155698	-1.44078	0.13776	-1.78055	-0.863686	-0.425045	-1.79708	-2.5027	-0.221531	-0.637908	2.65123	-0.700333
recN	13	0.468216	-0.830324	-0.575341	-0.132387	-0.973671	-0.173864	-4.04889	-1.45426	-0.995026	-8.37342	-16.738	0.118639	-3.31573	-1.62085	-1.00209	0.0614495	0.439949	-1.22367	-0.908057	-0.48703	-0.660928	-4.52907	0.0230942	-0.786934
T_RS13490	13	-0.132274	0.35212	-0.270811	0.934288	-2.79116	-2.23568	-0.849015	-2.4651	-0.623879	-4.14725	-3.54235	-4.07938	0.585478	-0.975717	0.798852	-1.93301	-3.21263	-4.40507	-1.46639	0.0978324	-1.78163	-1.6156	3.29862	-1.19205
T_RS14655	13	-0.427054	-0.0586731	-0.827324	-0.575048	-0.805537	0.197626	-0.14606	0.17164	-0.355076	-8.44364	-7.85691	-4.13662	1.18937	0.312722	0.953669	-1.0523	-1.58841	-0.893794	-1.53099	-0.859927	0.542295	-1.24109	-5.32642	-1.36946
T_RS15020	13	0.222946	1.00155	0.455251	0.197977	-0.871413	0.569652	-0.734624	-0.686407	1.55262	-12.313	-9.20287	-2.06025	1.73878	-0.143335	0.354218	-0.287076	-1.56644	-0.2463	-1.11656	0.464165	2.20522	-0.169574	-2.34917	0.291171
zapA	13	0.017052	1.24263	1.77418	1.3817	-2.60975	-0.0927718	-1.83333	-0.677645	0.381687	-6.6658	-5.09197	0.388111	1.87464	-0.031966	-0.428661	-0.402413	1.92162	-3.07159	1.80252	-1.61244	-2.49783	-6.42387	-5.70927	0.954518
endA	13	-1.004	-0.724572	-1.00121	-0.947177	0.457636	-0.0620079	-0.413221	0.0855636	0.068744	-4.12435	-4.69272	-0.209342	2.08264	2.32889	3.02364	-0.472301	-0.393308	-0.682309	-0.496089	-0.499014	0.326322	-5.59884	-0.284678	-0.151824
ftsP	13	-0.481885	-0.850972	0.331958	0.10155	0.929586	-0.968269	0.858733	0.0385531	0.910554	-11.434	-7.17994	0.182206	1.25697	1.01783	0.432485	0.995852	0.977145	-1.5128	0.206252	-1.69114	-2.51674	-5.82912	-2.44353	-1.54594
T_RS15960	13	2.63116	0.648332	0.0397406	1.01065	0.937533	0.0902726	0.712033	0.911978	1.07379	-11.1104	-10.093	2.30894	3.22687	1.63942	2.36177	0.304836	-0.542603	0.112387	1.22956	-13.1613	1.73739	3.53053	-1.45977	-1.18144
T_RS16550	13	-1.52034	0.590282	-1.63937	-1.50728	-4.38789	-1.54164	-1.06194	-0.437695	0.142232	-2.89281	-5.48456	0.135546	-1.09012	-5.95872	-0.00180479	-3.04645	-2.38957	-9.20382	-3.49012	-1.0233	0.51694	-4.78949	1.93221	0.583559
tatB	13	1.60879	2.16344	1.44976	1.52024	-3.96899	-0.987338	0.289407	-0.999686	0.0590006	-5.1482	-3.62793	-4.45209	-0.0277341	0.336523	0.509269	-0.0579603	-5.95175	-1.25611	-0.205296	-3.44279	0.452697	-2.8234	-3.48034	1.36112
tatA	13	0.73042	1.35358	0.939238	0.381194	-1.03715	0.98472	0.275892	0.883478	0.0695253	-4.29285	-2.25102	-2.99789	1.43635	0.963727	1.08074	-0.993981	-4.95192	-0.642474	-0.23463	-2.20161	-2.2109	-3.77481	-0.841807	0.0503678
uvrD	13	-1.76405	-0.61381	-1.67152	-1.10384	-7.08687	-2.45345	-8.16608	-2.30649	-0.914566	-13.0996	-19.768	1.98727	-3.32565	0.319882	0.171983	-1.30953	-0.213809	-5.3929	-1.90904	-1.18226	-5.68296	-12.4806	2.72035	0.114961
rhlB	13	-1.98351	-0.70846	-1.80577	-1.72251	-2.08795	-1.57428	-2.39192	-2.01932	-2.0081	-6.81431	-4.82629	-0.0424775	0.0374186	-0.878833	-0.578892	-1.33294	-1.55485	1.01013	-2.11795	0.135799	-2.55547	2.24165	5.66906	-1.28449
gph	13	0.179433	0.168376	0.323454	-0.0947157	-0.592189	-2.6238	-0.322584	-1.64879	-0.460124	-4.33995	-3.81371	-2.54307	1.17764	-0.375134	-0.251216	-0.423238	-0.0780718	-0.166519	-1.18722	-1.0182	-1.31117	0.869876	3.70999	-0.493125
radA	13	0.135163	0.505118	-0.35799	0.160299	-1.04883	0.636661	-0.178732	1.29328	0.793535	-3.27257	-6.61718	1.23982	-0.384146	-0.160455	0.494982	-0.573788	-0.304732	-1.4147	0.358179	0.619315	0.299478	-5.1589	2.70575	0.980198
acrA	14	1.99202	0.8415	-0.363967	1.36946	-10.5683	-4.78326	-2.41102	-3.94101	-1.64662	-7.50378	-13.8569	-16.404	-1.52366	-1.03879	-0.528802	-0.214113	-0.748515	-4.00933	-0.689827	-4.78824	-3.41378	-9.71036	-15.6974	-2.02862
T_RS12125	14	1.02743	0.0287285	-0.12451	1.3108	-14.4124	-6.66102	-3.7132	-5.45792	-2.92996	-10.0161	-22.2046	-21.2981	-2.05622	-1.51362	-1.08764	-1.16149	-1.7179	-3.74162	-1.393	-5.18291	-3.23831	-10.5274	-18.2297	-1.78226
tolC	14	2.09667	2.36208	-2.06063	1.56242	-16.8581	-13.9599	-1.14125	2.0829	2.47768	-3.41247	-14.8407	-14.5048	-1.06413	0.665716	2.82939	1.38829	-4.85767	-11.265	-0.464303	-6.356	-8.00869	2.86699	-12.9377	-5.09912
thrC	15	-6.38647	-12.377	-2.62365	-7.34007	0.741984	0.169802	-1.5404	-0.320721	-1.47703	-1.36407	-1.12374	-2.24815	-10.3066	-11.0662	-10.3501	-1.11163	-0.963439	-2.08371	-10.0661	-7.91413	-2.4656	-0.752886	-2.80892	-0.809956
purN	15	-6.42809	-6.39116	-4.73448	-6.10915	-2.2168	0.394373	-2.04079	0.292479	-0.827031	-0.956066	-0.434616	0.0215404	-9.936	-9.31499	-7.52717	0.607815	-0.15102	-1.35336	-11.5656	-9.35825	-0.770556	-1.48093	-1.11181	-0.953795
pdxB	15	-4.18471	-9.87408	-2.8147	-5.72532	-2.54584	0.700358	0.00903703	0.305978	-0.0218062	0.447177	0.447484	-1.11398	-8.21836	-12.5984	-11.7484	0.728703	0.876263	0.833841	-10.446	-9.74366	0.123423	0.713639	-2.31922	-0.801934
aspC	15	-9.58794	-9.49249	-7.60494	-9.12966	-1.96123	-1.61713	-1.56178	-3.48838	-1.40966	-1.62618	-1.14491	-1.4162	-9.83591	-9.63291	-8.51707	-1.10095	-1.46308	-2.84469	-3.15378	-3.8897	-3.4004	2.0809	1.8346	0.218179
purK	15	-8.04491	-8.22558	-5.731	-9.64808	-1.42154	0.800651	-1.17519	-0.0159511	-0.662836	-0.800509	-0.539524	-2.71605	-9.99934	-9.29192	-8.44344	-0.110447	-0.37146	-2.52631	-11.143	-7.07394	-0.0304309	-1.81745	1.67788	0.264978
proC	15	-11.4266	-11.6871	-6.59188	-12.1559	-0.820145	0.436139	-0.550137	0.319265	0.273736	-0.409578	-0.183176	0.713938	-13.0628	-11.5231	-12.9903	-1.78038	-11.0782	-1.20845	-0.109993	-0.594798	-0.681431	-0.365219	0.919753	-0.288759
proA	15	-11.8498	-13.5065	-5.83643	-12.6266	-0.164041	0.0343966	0.302143	0.0746412	-0.186008	0.0475547	-0.0902607	0.344548	-13.6758	-12.7241	-12.0205	0.79288	-0.849964	0.624841	0.421395	0.521287	0.117175	-0.39021	-0.977092	0.289483
proB	15	-12.0985	-13.6535	-5.90502	-11.1549	-0.110914	-0.144798	-0.199466	-0.364397	0.0204388	-0.240176	-0.0838516	0.461589	-11.6965	-13.5334	-10.9231	-0.747611	-1.20608	0.107158	-0.0424902	-0.997994	-0.697983	-0.28089	0.01358	-0.425631
cysD	15	-13.699	-8.0841	-7.03987	-12.4071	-0.589833	1.34558	0.270511	0.806001	-0.160569	-1.32613	-0.899677	-0.0989392	-4.98899	-9.79228	-10.5453	-0.188654	0.468175	-0.960945	-5.72465	-6.01276	0.701011	0.915047	1.91205	0.659529
cysH	15	-8.35395	-10.9141	-7.58981	-9.27335	-2.63429	0.807029	0.0720295	1.32212	-0.540289	-0.657744	-1.29404	-1.216	-7.55949	-9.76534	-7.49395	-1.05406	-0.287783	-0.477672	-6.64389	-4.32795	-1.57155	-0.525923	-1.28993	-0.372921
relA	15	-9.59229	-7.60877	-2.45566	-7.04121	2.01202	2.84799	1.19868	3.31988	1.71346	3.49893	4.08629	4.52647	-14.85	-13.5175	-10.5949	1.69203	1.69491	-0.567659	-1.51293	0.44623	1.40796	-1.76959	-3.44997	-0.376876
metE	15	-10.3663	-10.9132	-0.437546	-11.2313	0.0507114	0.634632	-0.714305	0.130559	-0.481977	-0.592544	-0.0628982	0.352569	-12.1922	-13.3738	-10.1703	-0.229574	-0.174683	0.238133	0.223846	-0.496989	0.063597	-1.37251	-0.0238923	-0.168362
metF	15	-8.73574	-10.4667	-0.777805	-9.41448	0.532923	0.335892	0.253371	0.69654	-0.0865847	-0.0362942	0.696563	-0.478602	-8.88694	-10.7972	-9.3815	-0.122454	0.486173	0.853401	2.63979	1.67089	-0.0754361	0.836499	-0.401436	-0.0730348
cysQ	15	-6.26762	-9.84572	-3.96511	-8.99041	-1.94618	-1.01192	-1.59782	-0.880915	-0.263777	-0.0617596	-0.0353145	0.529369	-6.73095	-9.28491	-8.49399	-0.102768	-0.204379	-0.946713	-6.99356	-5.64872	0.0919052	0.662448	0.873202	0.979319
mog	16	-0.496177	-0.743253	-0.012409	-0.596711	-2.30003	-1.34539	-0.409438	-1.79979	-1.99932	-2.27137	-1.98096	-5.17211	-1.01543	-1.02797	-1.51941	-2.8034	-7.7817	0.79753	-1.41922	-0.494613	-0.062056	-0.083921	-0.31097	0.0818487
nhaB	16	0.620202	1.23977	-0.508845	0.789219	1.96156	1.46146	1.14338	2.02721	-0.140154	0.021968	-0.812351	4.41103	2.1443	1.15192	2.50443	-2.06638	-5.13529	0.769754	0.385785	-1.2005	2.82986	0.418552	-1.23383	0.709419
dmsD	16	0.0735446	-0.138285	-0.251187	-0.407508	-0.125188	1.15588	1.87756	0.468812	0.144163	0.731042	0.783556	-0.141181	0.845113	1.27339	0.57269	-1.1303	-4.8091	0.577137	-0.493494	0.254919	0.589693	0.728542	0.647017	1.37388
fnr	16	-1.22096	-0.747178	-1.23512	-1.36902	-1.58241	-0.557342	-0.564777	-5.40033	-0.125322	-0.0320854	-0.403308	-0.671176	0.539836	0.0316731	0.0388577	-11.7718	-15.2043	-1.05764	-0.469806	-0.405221	-0.48347	-0.812113	-0.430123	-0.182157
adhE	16	-0.296162	0.607722	0.390445	0.726732	0.618804	0.134576	0.58592	-1.62305	1.05117	0.442638	0.449741	0.272812	0.534192	0.35286	-0.783603	-6.29803	-18.1391	0.0934731	0.720122	1.23564	0.497815	0.547739	2.43608	0.721324
pepT	16	0.235087	0.0544757	0.774412	0.0949832	0.21077	0.0379128	0.817044	0.339429	-0.144442	-1.03071	-0.10631	-0.014307	-0.183728	-0.760687	-0.334169	-3.91964	-4.72896	-0.16754	-0.841927	0.00354835	-0.971684	-0.259057	-0.381542	0.0708769
focA	16	-0.244059	-0.428761	-0.946307	-0.0266403	0.207948	1.16145	0.657	-1.69226	0.131225	0.762933	0.677493	0.209961	-0.408705	-0.465585	-0.0948028	-5.37454	-7.3342	-0.323857	0.559785	-0.949342	0.478989	0.159139	1.07344	0.480355
pflB	16	0.33353	0.0322258	-0.572271	0.274907	-0.29546	-0.369089	0.0199619	-3.39724	-0.402694	0.512699	-0.190281	0.377523	0.266079	-0.770797	0.228696	-10.054	-14.2244	-0.229063	-0.175202	0.24398	-0.0898873	1.06005	2.5107	-0.498574
pflA	16	-0.397229	-0.524367	-0.408407	-0.560067	-0.392507	0.441796	1.01923	-2.28979	0.576919	0.0179094	0.409458	0.0512291	0.0020308	-0.712383	-0.0705991	-8.07177	-9.38922	-0.469502	0.573263	-0.981159	0.638001	0.853736	1.84725	-0.305468
dmsA	16	0.198954	0.263996	-0.281786	0.392124	-0.0782267	0.070763	0.131065	-0.114146	-0.472902	-0.0418273	0.38666	0.212335	-0.227621	-1.17742	-0.170583	0.467225	-5.88742	0.0623705	0.43233	0.179516	0.115032	0.105222	-0.200175	-0.131172
moeA	16	-0.0460937	-0.504233	0.3976	0.0989814	-1.229	-1.19016	-0.169555	-0.639646	-0.406724	-0.851155	-0.744512	-5.25569	0.214349	-0.424368	-1.19208	-1.27818	-8.48108	2.91658	-0.438371	1.35367	0.854754	-0.494594	1.07938	0.706967
moeB	16	-0.310995	0.265841	-0.0505712	-0.356908	-1.20789	-0.423014	0.926609	-0.672154	-0.499672	-0.805897	-1.12531	-5.37243	0.0050187	0.993961	-1.20412	-1.1557	-8.0987	3.88231	-0.373372	1.06474	0.552246	-1.2442	1.33242	0.365111
moaE	16	-0.310808	0.211988	-1.46034	-0.696127	-0.0165856	-0.963956	-1.02726	-1.74031	-0.268508	0.270265	-0.659735	-3.78275	-0.85967	-0.224304	-0.671978	0.187063	-5.02949	2.28252	1.0247	1.22806	2.17077	0.129492	0.478544	1.59831
moaC	16	-0.291618	0.322937	0.584303	-0.291952	-1.77695	-1.67963	0.0643846	-0.104812	-0.064295	-0.822819	-0.460756	-4.34009	-1.18611	-0.0736826	-1.77809	-1.10107	-6.68955	3.74389	-0.774386	1.39341	1.12298	-0.606179	2.23381	1.49699
moaA	16	1.14352	1.42281	1.07226	0.754536	0.256574	0.197235	0.0771992	-0.360985	-1.52962	-2.23694	-1.54011	-3.21812	-0.495261	0.282093	-1.11821	-1.11638	-5.93762	2.53627	-0.478123	0.627736	1.67347	-0.312602	1.96595	0.850774
modC	16	-0.433198	-1.3826	-0.517531	-1.59168	-0.892118	-1.95825	-0.645211	-1.87751	-1.28204	-1.21727	-0.762677	-4.33248	-0.978982	-1.0791	-1.17034	-0.543279	-4.86523	1.09472	-1.47014	-0.495037	0.533885	0.589893	0.0448789	0.261168
modB	16	-1.01306	-0.37003	-0.28398	-0.623176	-0.501288	-0.572635	0.467029	-1.72003	-1.29834	-1.49731	-1.26453	-6.25132	-1.50763	-0.747596	-2.35817	-0.71864	-8.67183	4.19787	-1.86275	0.378317	0.255973	0.758238	1.26272	1.26113
modA	16	-0.0727895	0.118777	-0.672566	-0.142248	-0.326897	-1.44795	0.504212	-0.639286	0.454767	-1.54329	0.0117436	-3.90287	-1.16418	-1.39876	-1.53069	-0.326743	-5.49914	2.09905	-1.24596	-0.346844	1.22555	0.460687	0.671884	0.50244
modE	16	-0.0638808	-0.252363	0.503657	0.155593	-0.122796	-1.12016	-0.364984	-0.808229	-1.5943	-2.22222	-2.05623	-2.48586	-0.72578	-0.273194	-1.3858	-1.32272	-4.27702	2.55257	-1.48524	1.02073	-0.120852	-0.860506	0.465589	-0.0255342
T_RS16200	16	0.173249	0.0834637	-0.238324	-0.631708	-0.799522	-0.514501	-0.404132	-0.731041	-1.29858	0.159405	-0.480078	-0.891446	-0.203747	-0.447957	-0.410232	0.0691611	-4.94013	-0.323179	-0.563553	0.656855	-0.07183	0.623899	0.24523	0.404888
menA	16	0.0468918	0.393087	0.048531	0.172755	0.229019	0.706472	-0.647088	-3.70338	-0.039036	-0.294104	-0.422246	0.031731	1.10218	1.33019	0.76191	-9.1667	-9.80313	-0.526617	-0.776125	-0.747133	0.478762	0.511187	0.516087	0.534671
cpxA	16	1.33472	-1.41987	-1.19271	0.68755	0.814251	-0.244394	-2.34355	0.92467	0.913313	0.533358	2.30692	2.43512	-2.7165	-3.08318	-1.16193	-0.282831	-8.71614	-5.3313	1.17773	-0.133803	-2.13356	1.4721	2.02389	-1.9964
mobA	16	0.0020615	0.120037	-0.310158	-0.170346	-0.248231	-0.0963091	-0.227807	-0.239384	-0.177192	-0.592365	-0.300926	-2.23619	-0.878204	0.76273	-1.67291	-1.24914	-8.17982	2.77404	0.208285	-0.43163	1.67036	0.346529	2.8664	1.08114
T_RS19100	16	-0.989309	-0.182925	-3.71485	-0.390516	-1.15732	0.567176	-0.439401	-0.512222	-0.273684	1.86794	0.784301	0.624574	-0.474051	-0.994498	0.452797	-1.04943	-1.05354	-0.490966	0.0017392	0.544242	6.015	1.32631	0.350369	1.47799
mgtA	16	0.385556	0.172646	-6.5434	-0.265928	-0.49939	-0.182093	-0.612062	-0.408647	0.904629	1.90228	2.60743	0.503607	0.0944826	0.338878	-0.166563	-0.349477	-0.430692	0.106913	-0.0647841	0.634973	11.0164	0.60785	-4.12136	1.83497
malT	16	-1.01838	-0.17252	-0.714158	-0.772947	0.707545	-1.13913	-0.26919	-0.659103	-0.391073	0.528559	-0.510266	-0.185598	0.577579	0.0616544	0.4111	-3.79695	-4.03452	-0.990647	0.37019	0.559791	1.71829	1.13053	1.96116	1.04838
malP	16	0.204241	0.572334	-0.0689094	0.377695	-0.074281	0.969028	-0.0259353	0.664679	0.301789	0.212148	0.0807619	-0.564201	-0.703552	-0.187343	-0.250457	0.492918	-4.46736	1.57184	-0.873372	0.123953	-0.0217472	0.305355	-1.21663	0.675538
malQ	16	0.0426101	0.469171	0.449235	-0.178925	0.0804126	0.694515	0.470812	0.631993	0.29797	0.120986	0.556157	0.0744838	0.325787	0.475505	0.166063	0.899073	-6.16191	1.28935	0.387394	-1.21435	0.757975	0.483527	0.343547	0.549877
feoB	16	-0.147106	-3.65742	-1.41785	-3.53094	0.589969	0.903274	0.705539	-1.4084	-2.33394	-0.591626	-0.930548	-2.00247	-1.60802	-2.38902	-6.6326	-4.92162	-12.3804	0.248527	-1.06173	2.62289	-1.14554	-1.17338	3.18621	-0.658928
alr	16	-0.180839	-0.0795257	-0.368467	-0.736053	-0.140132	0.027672	0.0114254	-0.21374	0.539563	-0.599471	-0.624259	-0.433888	0.0190229	-0.474383	0.200209	0.430915	-13.4991	0.523773	-0.277281	0.145523	-0.875699	0.560761	0.0620055	-0.679082
nrdG	16	-0.413996	-0.60312	-1.66496	-1.51565	-0.875467	-0.0685067	-0.0523142	-0.261519	0.14467	1.07351	0.691164	0.0334619	-0.0293808	-0.395094	0.142895	-3.28985	-4.37188	-0.0469783	0.913337	0.123951	0.517394	0.886669	0.46154	0.113036
nrdD	16	-1.29151	-0.0124609	-0.730517	-0.777811	-0.931174	-0.29038	-1.202	-0.948985	0.419369	-0.362439	0.593499	-1.2333	-0.942053	0.118057	-0.426745	-6.85578	-12.6919	-0.495541	-0.48055	-0.798767	-0.5018	-1.30156	-0.508195	-0.466493
glnB	17	2.12414	1.3706	-0.351525	0.968338	-2.46823	-1.53785	-0.782383	-2.19304	-0.943449	1.0049	2.75629	-4.83388	1.84705	2.85403	2.42458	-0.859514	-0.46867	-0.324358	-0.44457	-3.7818	0.547633	-1.02357	-0.931128	-0.330151
cysP	17	-0.393919	8.66564	-3.34253	-1.23093	-1.22404	0.0273268	-0.632736	-0.0860563	-0.265927	-1.15182	-1.06427	-0.801508	7.46313	3.10038	12.0004	0.457317	-0.97179	1.43933	-1.66486	-1.51175	0.757894	-0.940898	-0.754846	-1.14148
T_RS04990	17	2.32317	0.783671	-0.947918	2.09775	-4.18682	-0.421449	-2.1616	-2.92305	-2.19748	-3.54113	-3.59826	-2.48143	0.105607	1.70007	1.83097	-2.82324	-1.30165	-1.16064	-0.733445	-0.818819	-6.6603	-1.87348	-2.55007	-1.27222
T_RS06010	17	2.87226	3.57208	1.1881	2.78099	-0.291938	-0.284901	0.256201	0.123441	-1.10902	-0.288163	-0.377402	-0.897081	1.09277	2.16257	4.66656	0.2817	-0.431949	-0.602052	0.045679	-1.10271	0.297553	0.168068	-0.18714	0.350427
T_RS13225	17	8.00476	0.31987	-2.46822	2.75411	-1.82414	-0.707354	0.0233907	-2.84268	-1.94774	0.619207	1.26551	-4.39048	3.20303	-0.440583	2.64619	-4.32459	-5.34208	-2.1576	2.84004	0.82422	0.706257	2.16934	-0.0256209	1.00886
T_RS13375	17	2.50975	2.26258	0.08912	-2.14786	0.0789317	0.921229	-0.381294	-1.19894	0.809903	4.32551	3.46296	-1.06726	3.32866	4.0401	2.88921	-1.24028	-1.07	0.707648	-2.14821	-2.48748	-0.885489	2.20939	-0.458528	-1.49249
T_RS13600	17	0.712325	1.66406	-0.0080945	0.562315	0.737355	-0.418909	-0.00314184	-0.355284	1.39199	0.224216	0.778458	-2.75536	0.271019	0.38522	-0.195785	0.511973	-0.186153	2.27731	0.476848	-4.20149	-0.373019	-0.939199	1.3138	-0.211497
T_RS14570	17	2.28923	4.35224	0.151683	1.32639	-0.0155412	0.0407656	0.146897	0.649096	0.115196	-0.848852	-0.747791	-1.79346	1.66424	2.77745	4.31674	-0.916406	-0.678173	-0.860752	-0.254019	0.0692853	-0.964999	-1.27834	-1.74847	-0.516318
ptsP	17	0.196096	3.74116	-0.556778	-0.359531	1.04108	1.2705	1.30964	2.99472	1.42498	-0.271161	-0.200787	0.587824	5.56531	6.80019	4.52102	-1.00766	-3.77435	1.88893	1.9266	3.79903	4.46895	-2.32642	-3.51266	-0.601769
rsmI	17	-0.910645	1.12412	-0.236044	0.325695	1.00177	0.525273	-0.00588897	0.454735	0.123877	3.69424	3.15534	-4.73414	0.571054	1.98481	1.78675	-0.762664	0.647047	-0.0397441	0.387503	0.749523	0.237173	-3.44698	-5.46759	1.52845
fre	17	0.665415	4.88713	-3.33437	-0.713884	-2.12444	-2.32025	-5.27833	-1.47093	-3.4206	-0.914602	-0.0470201	-6.94232	5.27454	-0.179158	5.00088	-0.747917	-0.37215	0.157313	-3.65401	-1.79712	2.60988	-1.96232	4.41641	-2.91584
rsmD	17	1.86892	1.63037	-1.49091	2.70443	-1.25224	0.590616	-0.560006	1.38029	-0.392711	0.246918	-0.148597	-6.15476	0.111704	0.485603	1.63501	-1.03467	-0.255469	-0.109207	0.252363	-0.27375	-0.920876	-4.55411	-3.16271	2.10341
epmB	17	5.15343	0.873923	-0.476001	4.52729	-5.06243	-0.668582	-3.02405	-4.954	-3.70258	-2.83783	-3.18015	-1.38174	0.490322	3.86009	3.11276	-5.39362	-1.19498	-0.7251	-1.99149	-1.30519	-3.18896	1.88929	-3.5116	-1.81389
epmA	17	6.89642	1.18436	-3.34146	5.11614	-8.70263	-2.08262	-4.27307	-7.63426	-4.13383	-3.09211	-2.37806	-3.18862	1.42015	2.10254	4.40027	-6.20438	-3.12988	-0.857413	-4.0707	-3.02972	-4.84279	-1.37252	-4.24414	-4.13
hfq	17	6.95136	-0.286392	-2.63584	7.29606	-2.25665	-3.08555	-2.59722	-1.41522	-1.48316	-6.37322	-5.64162	-7.69901	1.26162	-1.11025	0.626202	-4.39674	-4.03335	-4.89971	1.15758	-0.608804	-5.93768	-1.41904	1.02746	-3.20615
srmB	18	-0.833774	-2.16371	-1.23598	-1.60139	-1.64117	-2.59057	-2.67931	-2.72228	-1.39966	-4.31226	-1.24817	-8.16815	-1.8382	-1.87582	-3.46018	-3.49218	-4.51256	0.95911	-1.24681	2.8343	-3.96694	1.19118	9.68682	-2.48561
purR	18	0.27637	0.419639	0.684089	0.199959	-1.71892	-3.95118	-2.05702	-3.36478	-3.14668	-8.52899	-9.17814	-6.94944	1.75795	0.385215	1.76492	-1.99548	-1.48766	1.4474	1.64296	2.14789	-2.21894	-1.81295	2.93555	-4.27413
ndh	18	-0.378741	-0.0727086	-1.05234	-0.671811	-0.759305	-6.21163	-1.93436	-1.18521	-2.34952	-4.44532	-1.60212	-9.29861	0.684636	0.788464	0.867279	0.60504	0.500497	-0.806089	-0.0788707	-0.852709	-0.151851	9.19282	9.2526	-2.95453
ubiI	18	-2.34411	-2.19203	-1.50292	-2.72074	-1.77932	-8.90216	-5.32731	-3.69878	-3.91364	-4.13343	-3.40465	-5.41277	-3.06609	-4.68225	-1.75689	0.13292	1.36388	-0.158019	-1.51925	-1.90996	0.649399	2.64595	10.8539	-1.99561
gppA	18	-1.99275	-0.566045	-2.84475	-1.34185	-2.62147	-4.22526	-2.09058	-2.39732	-2.53016	-10.2002	-9.74505	-7.48472	0.298611	-0.832563	-0.309975	-0.764964	-0.593	1.04465	-0.859702	2.63895	-3.25999	2.01073	2.79158	-0.463465
pstS	18	-2.66667	-4.28392	-3.24521	-2.84044	-2.75262	-7.83965	-2.28147	-1.89504	-2.05806	-5.81274	-6.36184	-9.34744	-2.33509	-4.54612	-3.30026	-2.14984	-0.372731	-0.901562	-2.46275	-7.74627	-3.24136	-2.99917	9.01502	-5.1234
pstC	18	-1.57155	-5.23691	-4.00288	-4.16739	-4.3804	-7.07204	-4.20188	-5.35305	-4.82023	-6.62143	-6.58527	-6.37641	-3.3505	-4.51233	-4.40639	-3.20294	-2.68114	-3.32525	-3.84005	-6.35345	-4.39149	-2.94914	7.37353	-4.76866
pstA	18	-2.5139	-4.06222	-3.58801	-3.47109	-1.68594	-4.76393	-2.42992	-2.03415	-2.14881	-6.39572	-4.01578	-5.15298	-2.52354	-3.54948	-2.34098	-1.42204	-0.805523	-1.17332	-1.34145	-2.17998	-3.24444	-1.12716	5.04382	-3.3545
pstB	18	-1.16642	-4.4821	-3.15776	-2.9678	-5.88358	-7.61841	-3.7123	-6.0017	-4.08228	-5.6107	-5.5745	-5.66879	-4.16094	-5.43478	-3.56966	-3.45462	-3.19757	-3.15958	-3.03104	-5.83653	-4.01934	-2.36502	5.51241	-3.87505
trpS	18	-4.63379	-2.22274	-4.27485	-3.78794	-6.15038	-10.2446	-3.31183	-6.89697	-4.04773	-10.2252	-13.8467	-9.31557	-1.13802	-1.00553	-4.25956	-0.982166	-0.561916	-0.534681	-9.82514	-7.3811	-5.44441	1.56942	7.69004	-3.02455
T_RS22720	18	-2.08094	-1.52779	-1.20198	-2.44007	-4.20061	-3.62132	-2.63149	-3.37607	-2.90327	-8.53891	-7.88141	-9.5959	-0.0901925	-1.09538	-0.106749	-2.75252	-2.77216	1.05995	-2.37593	2.96305	-2.37356	0.2816	4.29416	-0.930899
ridA	18	-3.93288	-4.69868	-0.211722	-2.65296	-1.93217	-6.25185	-1.76854	-1.25263	-0.749553	-4.32798	-3.7192	-3.80739	-5.54966	-6.51165	-5.80133	-2.20886	-0.568759	2.19071	-0.813133	-1.84186	0.299166	0.986371	6.3219	-1.13213
prfC	18	-1.34823	0.10734	0.636871	-1.44865	0.32187	-1.63039	-0.799761	0.3858	-1.00926	-6.45056	-2.22857	-7.58825	0.930339	-0.238752	0.0680388	-0.209671	-1.87826	-3.28693	-0.216467	0.681024	0.489531	-2.66496	13.6949	-1.17411
apaH	19	-6.19968	-6.59155	-2.43238	-5.40391	-7.48038	-7.89656	-5.03766	-7.80178	-6.82164	-6.41462	-7.91078	-5.60776	-9.82831	-10.156	-8.34328	-7.32498	-11.2075	-6.80489	-6.12696	1.23812	-8.59133	3.20514	-5.81766	-5.5717
glnD	19	-8.59807	-10.2158	-9.89747	-7.42697	-10.5978	-8.3907	-8.24331	-10.5292	-11.3224	-9.86746	-11.4223	-10.6706	-8.62952	-5.80617	-8.63779	-11.0061	-12.019	-9.21536	-12.2292	-12.2903	-4.07326	-2.53375	1.4574	-3.42307
hscA	19	-8.41971	-10.8578	-4.44913	-7.41821	-5.6862	-6.04869	-5.09685	-7.15729	-4.33202	-5.71493	-6.36561	-5.7556	-8.4222	-9.53025	-11.5101	-5.60616	-7.09379	-2.68451	-8.50433	-7.31692	-4.29327	-1.33342	3.52333	-4.95645
ptsI	19	-10.3091	-11.5378	-9.12978	-9.87762	-4.00271	-8.27962	-6.02543	-6.68548	-6.98813	-5.59041	-6.23027	-9.89253	-9.53846	-9.63226	-9.81835	-6.97319	-10.7509	-9.24648	-9.74165	-10.7237	-6.18629	-2.53125	-1.51619	-6.68945
aroC	19	-12.592	-8.12938	-5.40977	-10.6681	-2.24259	-8.12621	-2.55581	-5.44209	-3.48208	-0.53833	2.37666	-8.38644	-9.38929	-9.17502	-9.02768	-3.13423	-6.78958	-3.16328	-8.34689	-12.2358	-7.78788	2.18184	1.13269	-1.50319
aroD	19	-8.94431	-10.8253	-4.49641	-12.3892	-5.97042	-9.78047	-7.10735	-7.85683	-6.9415	-8.48902	-9.20596	-4.29898	-12.1705	-11.8285	-11.4397	-6.96618	-5.77848	-7.09836	-7.25481	-3.91942	-8.29872	3.00104	-4.09505	-6.54208
aroA	19	-11.2501	-10.8375	-5.93608	-11.8907	-5.98434	-8.20986	-2.86828	-10.0081	-5.51116	-2.76434	-0.322459	-8.0723	-12.0133	-13.9994	-12.3248	-6.22963	-9.51102	-6.65383	-5.15597	-11.7524	-9.13194	5.67748	2.76216	-2.84994
rpoN	19	-8.58891	-10.2816	-8.22258	-8.92022	-7.81159	-6.48841	-7.20245	-7.72574	-6.26244	-7.65139	-9.3423	-7.09834	-9.69087	-8.986	-8.25281	-9.0178	-8.79449	-4.1579	-8.68791	-9.56641	-3.85356	-2.47058	-0.308153	-2.29467
pfkA	19	-9.18305	-15.6542	-6.21906	-9.056	-4.90679	-10.6049	-4.19256	-9.73689	-9.92727	-4.62329	-4.22462	-14.7053	-14.275	-13.9944	-14.674	-8.51147	-16.1929	-3.11111	-8.96244	-11.1457	-7.52041	4.51684	-3.16406	-6.15465
aroB	19	-9.45647	-7.84402	-4.11518	-7.57871	-6.41926	-8.54112	-4.00591	-7.01209	-5.80097	-5.20554	-5.08379	-4.91289	-8.50812	-9.72214	-6.92873	-6.58723	-5.14756	-6.76149	-6.24266	-4.24629	-6.2044	2.97182	-2.91484	-6.42523
aroE	19	-11.3899	-10.3965	-5.40652	-12.0005	-7.2283	-9.27093	-5.73256	-8.673	-5.67938	-6.71549	-7.857	-3.24547	-11.423	-12.436	-12.5853	-6.66582	-6.3189	-6.80054	-6.6547	-3.14609	-7.69684	6.76031	-3.09703	-9.30155
tal	20	-1.96174	-3.58917	-1.53269	-3.72317	-7.25548	-3.50074	-3.63721	-4.75359	-7.17984	-4.06325	-3.18285	-6.2126	-4.96794	-4.73407	-4.71158	-2.41539	-1.50781	-4.22041	-2.84329	-2.97175	-9.23726	-4.05315	-2.1454	-6.0819
fkpB	20	-1.49114	-2.61101	-0.824273	-2.86082	-2.44077	-1.94774	-2.60852	-2.48732	-3.74304	-4.4628	-3.00219	-4.223	-2.3164	-3.06122	-3.08543	-3.67745	-3.87718	-4.40787	-3.0906	-3.23177	-2.50069	-3.13339	-3.42323	-3.14655
rsmA	20	-2.93173	-3.16683	-2.62019	-3.80248	-1.8282	-3.69674	-3.56627	-4.09651	-4.74981	-1.31976	-1.24952	-13.1339	-2.64439	-3.9067	-2.04729	-2.15958	-2.45631	-2.20429	-2.72636	4.35474	-7.41779	5.1331	-3.18293	-7.185
gmhB	20	-0.905992	-2.67658	-1.01982	-2.53604	-6.16469	-6.25028	-2.73024	-5.89241	-4.89372	-1.87415	-1.21569	-6.98286	-2.46062	-4.26633	-4.39805	-3.13081	-1.11206	-7.46248	-1.78775	-5.35075	-5.14004	3.24608	-5.63591	-4.62393
rnc	20	-0.349184	-2.76761	-3.82023	-2.98027	-6.08817	-6.69204	-5.24898	-4.50738	-5.43452	-5.74982	-6.52461	-4.78716	-1.7508	-3.0587	-1.8485	-0.751127	-4.10349	-5.53774	-2.89538	-4.22293	-5.79489	0.66863	0.777038	-3.59264
bamB	20	-0.665	-2.43427	-0.279654	-0.891454	-15.2202	-6.84252	-1.27884	-3.23745	-1.727	-1.82955	-0.054402	-13.8338	-7.61567	-6.45475	-7.3505	-3.72943	1.00923	-7.07226	-0.756809	2.14687	-3.62917	-2.86855	-6.5054	-6.28721
yfeX	20	-0.514584	-0.0293486	-0.450785	0.18532	-4.2401	-0.27384	-13.124	-1.16486	-2.73305	-2.14496	-4.19087	-0.719737	-11.5038	-0.231421	0.31868	-0.77425	-0.633191	-5.23473	0.0472096	-0.0337415	-3.99552	-3.85959	-4.31593	-1.94829
T_RS02380	20	-1.37075	-0.463023	0.138543	-1.77177	-3.88849	-2.58362	-3.47351	-3.31709	-2.34536	-3.96288	-4.89772	-5.03302	-0.317013	-2.36161	0.581402	-0.543695	-2.59346	-2.37604	-0.681218	3.65322	-1.7363	-2.72816	-2.28207	-2.82711
nuoA	20	-2.95442	-3.33085	-1.76582	-2.45023	-3.32814	-5.03193	-7.17644	-3.60779	-4.48417	-4.59772	-6.11172	-5.68838	-2.60898	-3.39267	-2.39174	0.28587	-3.69369	-2.19606	-3.41139	1.39595	-0.479731	-4.86315	-0.670615	-2.42784
nuoE	20	-0.325011	-1.01627	0.173846	-0.44575	-3.40476	-2.71375	-5.19936	-2.16652	-4.02244	-4.90221	-4.77049	-4.63362	-1.64323	-3.44101	-2.61667	0.928797	-2.89677	-1.80318	-1.51309	2.07864	-0.900487	-3.5858	-0.722682	-1.68238
nuoF	20	-3.42516	-2.54517	-0.632099	-2.99588	-4.41568	-4.52942	-7.8792	-4.59026	-6.33832	-6.6737	-8.10033	-9.62667	-3.12475	-7.01381	-4.43071	-0.899211	-3.50496	-3.4471	-3.12059	2.53693	-1.74793	-3.40139	-1.31645	-2.91328
nuoH	20	-1.53231	-1.81908	-0.531298	-1.77189	-4.19963	-3.78624	-6.00611	-4.47682	-4.88	-5.65569	-6.14757	-6.58877	-3.75155	-4.89743	-3.51026	-0.907255	-4.52607	-2.94771	-3.83746	0.495672	-1.97444	-3.17643	0.18654	-2.1395
nuoI	20	-1.29284	-2.16525	-0.702293	-2.32971	-5.77397	-4.93281	-6.11716	-3.59021	-4.60543	-5.50466	-5.76416	-4.2784	-2.02519	-4.58595	-2.69799	-0.106579	-2.21399	-2.50312	-2.45091	1.72072	-0.568769	-4.6683	-0.368185	-3.20506
nuoJ	20	-2.01523	-2.43908	0.234597	-1.79137	-5.01013	-6.04066	-7.73077	-4.2245	-4.66947	-5.6093	-6.38117	-9.15912	-3.92561	-6.11208	-5.04695	-0.640246	-3.11739	-3.5648	-3.51455	1.58205	-0.0968841	-1.85321	0.655962	-2.41547
prmC	20	-1.80407	-3.98175	-0.777924	-3.04281	-3.54973	-6.42848	-3.44646	-3.70196	-3.75055	-5.07843	-1.6561	-12.0309	-1.68202	-5.09359	-2.15811	-3.20356	-4.97474	-5.67645	-4.03334	-2.66368	-8.26502	4.52065	3.09838	-3.72674
ydiV	20	-2.31356	-1.35082	-1.45743	-1.72851	-6.44647	-4.02738	-4.72069	-3.37627	-5.33856	-4.88371	-3.18004	-4.68501	-1.7449	-1.78652	-0.851337	-3.12128	-4.83062	-1.26327	-3.15648	-1.64846	-1.31727	-0.413011	-2.13924	-1.77546
ydgT	20	-0.689172	-1.14523	-1.60228	-0.237251	-4.53745	-3.92746	-5.3401	-3.48236	-5.17211	-2.18771	-2.18841	-5.47862	-1.79461	-0.28633	0.389791	-0.169326	-2.27626	-2.10181	-1.56071	-1.34551	-3.15995	-4.57484	-5.96102	-4.2276
T_RS06925	20	-1.3394	-1.76431	-1.14075	-1.63021	-3.53294	-3.52633	-3.28462	-3.51101	-4.09507	-4.23004	-3.96367	-4.86338	-0.255017	-1.75991	-0.910242	-2.77188	-3.59796	-3.57346	-2.35356	-1.22503	-2.93912	-2.01925	0.416022	-1.88335
T_RS08220	20	-2.442	-1.99382	-1.85547	-1.92992	-6.53218	0.0103035	-3.43008	-3.37946	-1.63422	-5.83189	-7.36148	-4.3441	-0.733051	-2.79451	-2.20814	-2.96021	-0.99442	-1.49339	-1.47684	0.678046	-1.85962	-2.34625	-8.37765	-1.43586
cls	20	-3.99252	-0.397505	-3.1559	-3.96943	-1.13393	-1.31598	-1.86892	-1.56388	-1.75015	-8.64322	-7.63435	-9.29655	0.568013	0.0160152	-1.86209	-0.0201455	0.729424	3.28385	-1.80261	5.16827	-8.79703	-7.27307	-10.8597	-1.83
mfd	20	0.327211	-1.06292	-3.96802	-0.0908907	-4.74272	-1.72798	-4.9057	-3.43228	-3.09581	-1.76126	-1.32114	-4.10179	-3.47472	-2.37292	-1.40589	-2.34614	-2.986	-2.36578	-1.00627	-3.43687	-2.31892	-0.865039	-6.5262	-0.339511
lpoB	20	-2.16906	-2.4094	-1.66653	-2.96389	-0.837324	-0.390767	-1.04513	-0.740329	-3.53538	-5.731	-3.55809	-3.67654	-2.15499	-4.13824	-2.54725	-2.85625	-3.78873	-1.59205	-2.24933	-3.70712	-0.18495	-2.45276	0.270946	0.0560111
sdhB	20	-3.11883	-2.10554	-0.89435	-2.90549	-3.55617	-2.85637	-4.64675	-3.44632	-4.76558	-2.32608	-2.21124	-4.98362	-0.0911949	-4.6662	-2.23162	-0.886958	-0.366422	-5.24226	-1.7245	-1.67924	-2.10742	-1.44598	-1.57424	-2.70937
sdhA	20	-3.01849	-2.80199	-1.20024	-3.39648	-6.21487	-4.42061	-8.06198	-6.3609	-5.5433	-4.85128	-4.88306	-8.42708	-1.14	-5.68831	-2.39838	-0.678602	-1.29614	-8.11312	-3.38285	-3.83306	-3.44207	-5.22513	-4.92082	-3.1761
sdhD	20	-2.95665	-1.77331	-1.26592	-2.7729	-4.35513	-2.70148	-5.764	-4.61969	-3.67325	-3.93376	-4.20072	-6.63419	-0.895068	-3.48606	-2.04273	-1.01117	0.100383	-5.88177	-2.34807	-1.63073	-2.51068	-3.76606	-4.6448	-1.65638
sdhC	20	-2.04552	-1.78292	-0.668775	-2.58624	-4.517	-2.45074	-4.63849	-3.91242	-4.10102	-2.96612	-2.69175	-5.25514	-0.0168012	-3.4139	-1.31923	-0.671231	-0.22558	-4.04082	-2.62782	-3.5038	-1.83087	-2.51517	-2.68708	-1.88678
xseB	20	-1.63536	-0.864746	-0.588414	-0.733193	-1.12081	-1.30442	-0.972076	-0.833243	-1.92439	-3.14488	-4.35396	-0.846212	-1.47923	-3.40812	-0.523562	-2.079	-0.988305	-1.51216	-2.40098	-2.07284	0.298928	0.496344	0.597215	-0.30447
rnhA	20	-0.523568	0.527474	0.0765038	0.213514	-8.33998	-4.04876	-5.70364	-4.84774	-5.03101	-7.3671	-7.2492	-1.84019	-1.2691	-1.70353	-0.879324	-4.79588	-3.91598	-8.20006	-2.95438	-1.84656	-6.19005	-5.09635	-3.75973	-4.93166
T_RS14055	20	-1.46411	-1.77013	-0.294633	-1.02499	-4.5971	-1.721	-2.45115	-4.40463	-3.31543	-2.38234	-2.31364	-4.04824	-1.99871	-1.72065	-1.3747	-2.37399	-3.82021	-1.17962	-1.84196	-0.21631	-1.07883	-1.73757	-1.59861	-0.862909
orgB	20	-0.702113	-1.40809	-1.33597	-1.63232	-4.83478	-3.28108	-3.66018	-4.13815	-3.79042	-3.0038	-3.64875	-5.05536	-1.32164	-2.28252	-1.63278	-3.09559	-3.23389	-1.44686	-3.06373	-0.374489	-1.48994	-1.00207	0.816249	-1.62289
prgK	20	-1.31573	-1.44801	-1.65974	-1.59845	-3.1515	-1.17551	-2.83913	-2.79003	-3.29372	-3.37052	-3.63074	-4.21551	-1.48971	-1.88936	-0.991173	-2.29892	-3.0725	-1.82965	-2.88752	-0.759998	-3.07008	-4.6994	-0.883252	-1.98803
prgJ	20	-0.676644	-1.05185	-0.414509	-1.0683	-4.59155	-2.10189	-3.88064	-2.27235	-4.74149	-4.12896	-3.96074	-5.87668	-1.98342	-1.11015	-0.616909	-2.93727	-4.26302	-1.26485	-2.15026	0.379008	-2.56588	-3.64704	-1.54501	-0.914939
recJ	20	-1.13233	-1.12558	-0.674087	-1.25209	-5.6012	-1.87897	-2.71845	-1.3925	-2.14425	-1.99816	-2.56718	-1.97048	-3.76998	-1.8222	-1.02011	-0.702385	-0.439239	-2.35752	-1.57808	-0.670528	-5.09795	-0.654494	-3.84395	-4.01325
sdhE	20	-3.14116	-1.12687	-0.49294	-1.85643	-2.41313	-1.04606	-2.98952	-3.71431	-2.82282	-4.75398	-5.70551	-7.03806	0.621778	-2.90013	-1.07561	-0.901339	-0.698465	-2.70797	-1.78308	1.90798	-0.485015	-3.11741	-2.89621	-1.29504
rapZ	20	-2.57656	-3.45002	-1.78395	-3.17552	-4.9111	-4.21617	-5.03808	-5.25335	-0.451324	-2.42844	-1.28236	-5.52368	-4.45223	-4.95688	-4.35175	-1.07121	-4.77941	-2.83477	-2.14924	3.25789	-2.85384	1.79511	-8.60096	-2.77781
mdh	20	-0.669748	-2.10877	-2.25624	-1.22924	-3.92267	-1.39974	-6.10824	-3.50771	-4.51187	-3.9366	-3.69518	-6.48237	-0.546245	-4.5701	-2.19547	-0.402038	-0.429576	-4.07309	-2.36753	-5.69713	-1.94082	-3.829	-2.71035	-2.17935
tatC	20	0.989509	0.863295	0.646897	1.40516	-7.05475	-1.43175	0.783159	-1.14026	1.56906	-10.2754	-6.40019	-6.62889	1.55717	1.11238	0.963261	-0.00575666	-6.56324	-4.73482	-0.854206	-11.4034	-1.76504	-8.58728	-7.78121	1.72354
sthA	20	0.26916	2.62027	-8.29573	1.61345	-5.83874	-0.593824	-6.02765	1.09153	-4.58471	-5.82579	-6.13893	-3.16791	0.919879	2.88462	2.98633	1.67826	1.15399	-7.76026	1.15412	5.93147	-7.66865	-8.96878	-4.80635	-5.22559
trmH	20	-2.52499	-1.57996	-1.92207	-0.836955	-2.7516	-0.83887	-3.09026	-2.46463	-2.49214	-3.97096	-5.27708	-1.6249	-2.74316	-2.22327	-1.88848	-1.32115	-0.725602	-3.0922	-1.90004	-2.20989	-2.31175	-5.08618	-2.66985	-2.80473
envC	20	-0.176743	1.03822	0.590541	1.301	-6.99097	-1.82464	-1.76312	-3.90895	-1.35497	-8.21941	-6.1529	-0.918276	0.977398	-6.74374	2.49341	-2.16261	-3.63774	-5.85673	0.165992	-1.60918	-7.89465	-4.51449	-8.05022	-1.67501
mtlD	20	-0.223123	0.143381	-1.01768	-0.0220487	-3.703	-4.3821	-2.05494	-2.71206	-3.92323	-1.79901	0.737625	-6.68431	-0.455565	-0.764636	0.798046	-2.46363	-4.76856	-4.24295	-0.542253	-0.384144	-0.733887	3.42664	-11.8631	-2.77286
mrcA	20	-1.78624	-1.30964	-1.31862	-2.02154	0.532447	0.0307127	0.430927	-1.5851	-1.80987	-6.37894	-9.68881	-5.94712	-2.05306	-2.17216	-0.976931	-2.59516	-1.83259	0.729924	-2.53828	-6.03713	-1.34178	-6.79706	-15.4796	-2.16379
proP	20	-0.624233	-0.0649235	-0.0882702	-0.832647	-0.743166	-0.0588847	-13.4854	-0.57382	-2.52776	-0.222194	0.0223597	-0.754654	-0.681176	-1.17652	-0.617274	-1.98382	0.190069	-3.85253	-0.9254	-0.149946	-2.45967	-8.04986	0.862001	-1.62388
purM	21	-12.679	-15.046	-7.65389	-14.1454	-4.36587	-0.0684645	-5.21297	-0.454481	-0.160859	-1.21992	-1.16146	1.19209	-13.357	-13.6581	-14.7235	0.244221	-0.641985	-2.85537	-16.2648	-16.9042	-0.495911	8.53672	0.456747	-0.34292
cysK	21	-17.3095	-15.9705	-10.0991	-16.4309	-3.22789	0.388106	-0.41771	-0.613392	0.925565	-0.135221	0.080256	-0.459911	-12.8515	-13.9543	-14.6342	-0.460892	0.177271	0.195577	-9.7673	-9.9494	-0.468617	-1.78411	-0.301755	-1.17596
serC	21	-13.0005	-11.6838	-8.27216	-13.4178	-3.82586	-3.8967	-1.35115	-1.85638	-1.92825	-0.43839	0.678385	-1.89885	-11.5477	-12.3178	-10.4134	-0.975022	-2.83678	-2.26472	-11.3908	-10.0938	-2.58448	2.76268	2.29545	-1.0063
cysC	21	-18.0757	-12.2851	-7.62251	-17.0702	-1.28721	-0.523641	-1.77084	-0.272797	-0.27992	-0.388953	-0.478567	-0.973693	-10.3788	-12.2466	-14.0856	-0.494045	-0.149554	-1.16469	-6.59031	-5.49605	-0.944197	-0.585955	-0.260563	0.0598239
cysN	21	-22.745	-11.5879	-9.15495	-20.3722	0.0323341	0.635876	-0.00246472	0.450746	0.646971	0.640752	0.477275	0.722279	-7.13428	-11.8896	-15.0394	0.193291	0.591108	-1.975	-6.49788	-6.33722	-0.142186	0.0512579	-0.456298	-0.00448204
cysI	21	-14.5623	-16.6004	-13.1123	-16.3879	-2.9284	-0.127815	-1.11746	-0.431915	-0.264729	-0.793371	-0.951135	-0.342399	-13.9578	-14.6107	-13.0732	0.0631432	-0.0793323	-0.795498	-12.1224	-9.54735	-1.1091	-0.70876	-0.682079	-1.17699
cysJ	21	-18.9	-16.5948	-13.1247	-17.6674	-3.8117	0.156566	-1.43882	0.545724	-0.099837	-0.414877	-0.393018	-0.287899	-16.712	-17.2376	-14.8825	0.449984	0.151121	-1.25911	-10.3701	-11.398	0.193594	0.324364	1.01433	0.248453
serA	21	-13.5017	-15.9036	-6.0041	-13.1708	0.0941632	-0.1286	0.292211	0.0569823	-0.421313	0.114012	0.084322	-0.647162	-14.5243	-13.6456	-14.2876	-0.229064	-0.600255	0.407161	-9.04133	-6.18453	-0.141606	0.851077	1.14863	-0.433781
purH	21	-11.6333	-12.1964	-8.0215	-12.3079	-3.64483	0.168204	-3.72416	-0.14225	-1.61736	-0.865868	-0.380755	-0.0171659	-10.963	-12.2571	-10.3942	-0.35914	-0.0611439	-3.8751	-12.211	-11.2529	-0.268623	0.360237	1.31189	0.985756
purD	21	-10.6658	-12.0184	-6.81333	-10.2795	-3.68548	1.39614	-2.64989	1.17396	0.133886	0.756806	0.0607868	-0.291574	-11.9947	-11.7582	-12.0673	-0.0232821	-0.387276	-3.38241	-10.7343	-11.4292	0.502037	11.2506	0.137074	-0.0573358
cobA	21	-13.2549	-14.0792	-12.4198	-13.5709	-1.30303	0.5663	-0.26856	-0.0395356	0.686413	0.0368116	-0.0720699	0.00501567	-13.7069	-13.4677	-15.2991	-0.0499962	0.527823	-0.641584	-8.81851	-8.38318	1.37601	1.10031	1.7229	0.948761
serB	21	-12.7753	-13.3357	-6.17514	-12.1883	-0.858818	0.87128	-0.668895	-0.10696	0.179889	-0.548715	-1.12333	1.38442	-13.5787	-13.6178	-14.033	0.0654171	-0.597203	1.53175	-8.92809	-7.71911	-0.801158	0.222324	1.08762	-0.95035
nuoB	22	-3.47537	-1.73524	-1.83812	-3.65533	-6.98099	-7.36956	-10.9519	-5.65251	-7.58776	-7.54201	-9.28729	-11.1601	-3.6581	-8.35443	-4.1584	-0.751632	-5.18167	-3.61704	-3.97876	1.97292	-1.3452	-7.3526	-1.29388	-4.33359
nuoC	22	-3.56863	-2.86471	-0.336745	-3.00876	-8.06445	-8.7089	-12.152	-7.00978	-8.2378	-9.94215	-10.9937	-13.466	-3.74507	-8.96528	-5.63623	-2.49372	-7.06904	-5.14776	-5.52659	2.033	-1.98969	-7.16763	-1.4038	-4.62825
nuoG	22	-2.62538	-3.16136	-0.347041	-3.9433	-7.95581	-8.31114	-14.1362	-6.89462	-7.84724	-9.00313	-11.475	-12.5059	-3.98926	-9.76807	-5.11889	-1.81546	-6.1405	-6.11552	-5.55973	2.89886	-3.08784	-8.85963	-2.77375	-5.36691
nuoL	22	-3.86627	-3.41785	-1.06083	-3.71733	-6.4304	-7.60207	-9.0474	-5.46894	-7.48463	-8.44588	-9.71878	-11.3028	-4.05659	-7.45336	-4.28591	-0.610772	-5.08814	-5.16995	-4.32814	2.71333	-2.6924	-5.87055	-1.17095	-4.33664
nuoM	22	-4.12568	-3.46721	-1.15603	-3.97594	-6.45541	-8.24134	-10.7919	-4.92097	-7.02496	-7.42605	-7.69988	-11.121	-4.80549	-8.76365	-6.28317	-2.2859	-5.48075	-5.94144	-4.20191	2.82747	-2.85614	-8.52884	-2.72546	-5.61493
nuoN	22	-2.54788	-3.04987	-1.19983	-2.8553	-5.3227	-5.99867	-8.4568	-5.07431	-6.07233	-6.37462	-7.83268	-9.14247	-4.31784	-7.40711	-4.53247	-0.98197	-4.72301	-4.84792	-4.89356	1.36308	-2.70807	-6.06759	-1.75018	-4.89288
ftsK	22	-3.79968	-6.85889	-6.05925	-4.88674	-10.9443	-6.12994	-9.02909	-7.82777	-9.12237	-11.9848	-10.5696	-7.06578	-8.20316	-6.48206	-5.85642	-5.70153	-6.22212	-11.0137	-9.06951	-6.86713	-6.96459	-5.91174	-7.05935	-6.12219
clpX	22	-3.96675	-4.34181	-3.74935	-4.4984	-7.73491	-6.67546	-6.58344	-7.1612	-5.91894	-4.94916	-3.79162	-7.41724	-4.89829	-3.00825	-3.25083	-7.84678	-9.55237	-1.52144	-8.19462	-2.2405	-4.32928	-1.15304	-2.09624	-2.24303
prgH	22	-2.28558	-3.27723	-2.02212	-3.16925	-8.37024	-3.75489	-7.78858	-6.01129	-7.61579	-9.04821	-8.86011	-9.2211	-3.69774	-4.46594	-1.73307	-5.39151	-5.93397	-2.06839	-5.32669	0.222007	-5.91295	-5.2828	-3.66092	-4.66994
pnp	22	-2.61531	-5.62581	-5.39353	-4.52806	-5.59217	-0.686048	-6.36339	-5.93532	-6.74403	-10.2505	-8.86898	-13.9559	-5.32641	-6.3931	-6.84719	-6.91101	-7.41728	-3.00793	-4.22487	0.677349	-5.89287	-3.83195	-11.9393	-7.48634
igaA	22	-3.97279	-6.39537	-7.41568	-4.07591	-11.249	-12.3148	-6.2341	-7.68956	-8.05295	-12.1572	-15.4968	-14.5749	-8.42304	-11.6376	-6.65735	-13.5833	-13.6649	-11.8014	-5.54286	9.72037	-2.81396	2.3566	0.171751	-2.06834
dam	22	0.888614	-2.94152	-1.74699	-3.27836	-13.5479	-8.84519	-6.98634	-6.6929	-1.4516	-6.00965	-7.99553	-10.3409	-3.61984	-2.75395	-2.08631	-7.20715	-7.88204	-8.37898	-3.2336	4.80613	-5.68751	0.335922	-5.4759	-3.44306
recB	23	-10.2845	-12.9214	-7.45394	-12.1208	-16.4383	-14.6332	-17.1859	-15.501	-13.8934	-15.8548	-17.6123	-17.2263	-16.3597	-16.3884	-13.4516	-14.0125	-15.6932	-16.2828	-14.03	-17.1806	-5.90757	-5.53974	-5.55589	-5.37887
recC	23	-10.8898	-13.2252	-8.59937	-12.3055	-17.3784	-15.1045	-17.948	-17.0557	-15.2489	-17.3088	-19.1271	-15.265	-17.4971	-15.6334	-13.4843	-14.2087	-16.7893	-17.6019	-14.794	-14.9302	-8.57438	-9.5778	-7.6227	-9.43596
cysT	24	-11.7293	7.35875	-4.39943	-7.84066	-0.391762	0.711761	-1.32647	0.437681	0.476433	-0.00248896	-0.280906	0.503921	7.27254	3.82876	8.56137	0.303213	-0.07121	0.567164	-2.41591	-3.7295	0.964108	-0.372784	-0.547216	-1.04644
cysW	24	-11.966	4.90205	-3.39705	-8.17027	-0.533683	-0.700943	-0.612323	-0.315569	-0.00341222	-1.29899	-1.18477	-1.50912	5.48441	2.19307	8.95215	0.579531	-0.0427985	1.33998	-3.16161	-2.85182	0.596168	-1.27897	-0.1687	-0.768847
cysA	24	-12.0006	6.5917	-6.23985	-9.39873	-1.3138	0.405237	-0.22914	0.112489	0.687343	-0.0647671	-0.383521	-0.106805	7.65913	3.49803	8.9399	1.23626	0.363825	1.0698	-2.11946	-3.03641	0.980434	0.0457265	0.627808	-0.971154
manA	25	2.27179	-14.1406	-11.7452	-0.145054	-14.1362	0.705244	0.570241	-1.45537	-0.363136	-1.6117	1.01748	3.46663	-9.74906	-10.9155	-5.42469	-1.2576	-2.16862	-2.39801	-3.07985	-11.8094	-2.54242	-0.0397266	4.33329	-3.54319
T_RS17115	25	-0.837214	-3.73256	-6.04521	-0.449383	-9.1485	-2.22889	0.391193	-3.53242	0.346075	1.58256	1.27341	8.50619	-7.28766	-5.94161	-3.18051	-2.4153	-2.10976	-8.6241	0.837248	-6.85953	-3.88906	3.41059	3.88024	-4.10378
wzxE	25	1.44851	-4.31511	-6.70137	-0.258116	-3.90454	-6.73964	-0.494503	-6.35032	-2.58325	-2.74134	-2.12107	2.96764	-10.1929	-8.20321	-4.27205	-4.0289	-4.51892	-8.84889	0.475187	-8.83305	-5.86471	1.06781	3.48985	-8.25894
rffA	25	-0.54912	-5.26496	-9.49514	0.120927	-10.8723	-3.52462	0.203509	-3.76876	-1.00263	2.88493	3.03717	11.3804	-10.6567	-8.6019	-4.37132	-2.65542	-3.37919	-9.97465	2.52532	-9.63528	-5.64263	1.00639	1.43402	-5.63243
ptsG	26	-5.90947	-2.52726	-3.04006	-4.67386	-0.844297	-1.73229	-1.85065	-1.22609	-2.04804	-2.69551	-0.530376	-6.2178	-4.69778	-8.84825	-5.67871	0.572059	0.842968	1.92622	-9.76258	-11.5772	-1.20071	5.78085	6.67262	-1.14866
pgl	26	-4.55093	-2.99067	-3.18874	-4.83064	-1.81255	-3.57816	-2.98678	-2.88811	-3.38113	-1.53447	-1.30147	-6.42674	-6.0101	-5.68988	-2.99384	0.549474	0.682624	0.539244	-7.20888	-11.66	-0.570662	8.34177	5.91291	-2.40317
glnL	26	-5.88923	-6.21814	-7.11012	-3.86635	-4.88041	-3.05209	-0.302656	-5.40872	-4.48026	-6.36922	-6.52964	-6.40441	-7.75386	-7.49277	-6.54606	-1.08979	-2.76944	1.71379	-10.0993	-10.5874	-4.47351	8.96278	5.54029	-0.953157
glnG	26	-3.9381	-8.08622	-6.68971	-2.56171	-3.80684	-1.79645	-1.24653	-3.23778	-2.54161	-4.7408	-4.67382	-2.80586	-11.4775	-10.8734	-8.96873	-1.17847	-7.97972	-0.0930788	-11.8448	-12.9376	-1.70985	13.089	6.3403	-0.20553
pgi	26	-5.1255	-3.77612	-3.72194	-4.60723	0.715155	-2.87279	-0.117952	-4.68879	-1.11837	-0.835085	1.31676	-9.2554	-6.42591	-9.4071	-8.09527	-6.6039	-16.5206	-0.542052	-5.9763	-11.2863	1.83038	6.11624	5.36613	0.504875
ampD	27	0.758605	0.773465	1.11242	0.6638	3.11539	-1.81381	2.79605	1.39421	0.0738289	-3.03562	1.90446	-2.34784	0.945068	1.17458	1.89574	1.4004	0.132595	-1.9378	1.48583	-3.34454	1.16913	1.30158	7.19316	2.58759
T_RS01190	27	0.162179	0.525159	0.0288297	-0.382989	0.565974	2.39427	0.688856	0.0841972	0.474623	0.39252	-0.637137	3.48292	0.900542	0.825941	0.543814	-0.320086	0.683792	-0.120843	-0.0530935	-1.07903	1.95469	2.27279	6.89827	0.91219
qseE	27	0.703136	0.459641	0.499393	0.602825	2.09193	0.355635	0.231884	-0.0280748	0.728717	0.803998	0.530297	0.333575	-0.638648	-0.362045	-0.618818	-0.383198	0.378005	-1.59403	1.64339	-0.777662	2.12018	3.31766	5.90583	2.10413
qseG	27	2.61811	1.32406	1.6386	1.30727	1.8442	0.989403	0.367376	0.258232	0.694628	0.386873	0.537972	-0.427764	0.293098	1.00929	-0.0299493	0.980017	0.564163	-0.920814	0.984592	-0.209046	0.683799	1.55699	7.0463	1.27164
glrR	27	0.375925	0.021297	-0.144453	1.2466	1.82727	0.83554	0.987298	0.666507	-0.0943418	-0.131413	-0.6091	0.216909	0.0924069	0.492402	-0.00258543	0.665187	0.656555	-1.74601	1.57821	-0.652807	1.90853	4.58723	8.98528	2.27537
fadL	27	0.499549	0.171787	0.932715	0.40523	-0.151974	-0.105385	-0.195402	-0.187993	-0.057055	0.362682	-0.162931	0.675438	-0.10625	0.730276	-0.449106	-0.529471	0.370831	0.309896	-0.348167	-0.213652	-1.04148	-1.13233	4.18503	-0.566356
bglX	27	-0.239713	-0.56372	-0.402981	-0.758438	0.367742	-0.00334961	1.03717	0.136306	0.0401461	-0.295158	-0.259635	-1.06523	-0.731636	-0.941355	-1.05273	0.300302	0.62627	-0.792698	0.478048	1.81904	-0.32079	0.93369	9.84386	0.0937551
galF	27	-0.375806	0.167341	0.193793	-0.175444	1.01264	1.31449	1.66145	1.14601	-0.122544	0.90352	0.433307	6.39727	0.865068	0.762046	0.480023	0.291624	0.118783	-0.882148	-0.32012	-1.55021	0.60049	2.20372	5.0653	-1.65324
T_RS05255	27	-0.449757	-0.570672	0.0039902	-0.614896	-0.572006	0.0223014	-0.239057	0.131567	0.0168566	-1.11375	-2.09586	3.70745	-0.41044	-0.180759	-0.256798	0.334422	-0.0143248	1.28427	0.581728	-0.721887	-0.363681	-0.660737	14.3732	2.23965
yebS	27	-0.0985612	0.261371	0.149269	0.0755553	-0.751574	-0.163843	0.0555842	-0.305681	0.113807	-1.52866	-1.90917	3.16768	-1.21917	-0.77659	-1.14	0.220208	-0.492231	0.370204	0.474706	-1.00832	-0.807699	-0.71096	13.3101	2.00465
selD	27	0.509022	0.458	-0.573711	0.688362	1.00195	0.497492	0.490167	1.44421	0.117134	-0.0824525	-0.694637	1.84204	-0.435618	0.342915	0.229295	0.410184	0.446605	4.13064	1.96751	1.37725	2.76969	0.210992	1.75897	2.28509
mdoD	27	-0.594039	-0.814058	-0.189762	-1.47028	1.30195	-0.0217973	0.306985	0.386378	-1.54625	0.420122	-0.222917	-0.45593	-1.16001	-1.6877	-1.17002	-0.716362	-1.05091	-0.432423	-0.85241	0.0741429	-0.784097	1.29547	11.6923	-0.624141
T_RS08260	27	1.51371	0.290137	-1.43042	1.18857	-1.01016	-0.0948165	-0.275108	-0.477203	0.529103	0.634074	1.39571	2.24279	-0.415761	-0.0843112	0.137109	-1.2245	0.666381	-3.65498	0.0947349	0.848066	0.0431494	0.550116	4.97648	1.32277
T_RS08540	27	0.240979	-0.359614	0.439191	0.258655	-0.312189	0.557658	0.276725	0.552275	0.5086	0.19483	0.0108326	0.832033	-0.075144	0.53788	0.59363	-0.557564	-0.502365	-0.136141	-0.0568888	0.30393	0.769828	0.0821582	6.12052	1.46064
T_RS08725	27	0.652684	1.44455	0.437893	0.989171	-0.291528	1.04744	0.116565	1.38191	0.718546	-1.17068	-0.711124	2.61892	-0.0287365	-0.327986	-1.21394	-0.725519	-1.46814	-0.626861	-0.92019	-0.854903	0.020401	-1.44942	4.65352	-0.0913255
hinT	27	0.171961	0.763474	0.751077	0.619403	0.39749	-0.000981046	0.40163	0.0782315	0.014522	-2.00465	-0.976901	1.31374	-0.682534	-0.16712	-0.255597	0.0779645	-0.733477	0.629779	0.255247	-1.96648	-0.149581	-1.51629	8.85076	0.579521
ybjG	27	-0.520557	0.0249246	-0.704489	0.441392	0.294409	1.05489	0.31016	0.048268	0.411064	-0.339578	0.732604	3.99989	0.255187	0.241606	-0.169282	0.755557	0.464333	-0.774693	1.08278	0.723204	-1.07839	-1.53109	6.66221	0.061625
T_RS11725	27	1.03525	0.813597	0.000975954	0.350425	0.669271	1.08912	0.571785	0.132472	0.96529	1.14738	1.77839	4.74907	-0.696815	0.846359	0.682835	1.82272	1.39922	1.22654	2.03704	2.1265	0.725337	1.4382	5.71566	-0.573434
T_RS11735	27	0.360205	0.233096	-0.0110767	0.382828	1.40418	0.779731	2.00954	0.905195	0.302922	0.925728	1.33929	6.4	-0.565726	-0.00407955	-0.343341	1.39239	1.52066	0.435457	1.24652	0.674532	-0.405464	-0.360639	6.30382	1.01098
pgeF	27	2.10072	1.26068	1.09987	2.05137	1.88804	0.829146	1.88053	2.17301	1.32244	1.392	4.47947	0.908528	0.647838	0.589303	0.696748	1.35577	1.3866	-2.16594	1.70441	-4.41403	0.373735	0.402798	5.80989	3.53243
mltC	27	1.11004	0.300102	0.504454	0.746435	-3.61817	-0.68631	0.218989	-0.854399	-0.285855	1.62932	0.712111	1.02889	0.113208	0.369471	0.559822	0.0737415	0.341822	-1.87888	-0.100823	-1.46487	0.4848	1.70577	4.16479	1.36171
plsY	27	-0.788607	0.341556	-1.33176	-0.0981051	-0.191297	0.231138	1.4306	0.0330777	-0.463829	-0.52041	0.12005	3.07484	-0.880054	-0.937578	0.187345	-1.40362	-0.0199702	-3.52308	-0.509199	2.02712	-0.819596	-0.149849	5.17276	-0.461283
T_RS16725	27	-1.68028	-0.42765	0.287014	-0.997533	0.732518	0.606848	-0.411763	1.29208	-0.233555	0.455307	0.658403	4.15345	0.868997	-0.991305	-0.632571	0.568072	-0.155102	0.448188	0.143213	1.85198	-0.221914	0.0329486	1.02849	0.801094
T_RS18055	27	0.879668	0.0523449	1.15666	0.508491	1.11209	-0.337084	-0.226885	-0.0959595	-0.802157	0.512196	0.0582183	0.0602152	0.603477	0.764395	0.209437	-0.177891	0.323618	0.229846	-0.334646	0.00626626	-0.612429	0.212394	12.1836	0.0771052
typA	27	-0.326578	-0.0674269	-1.74833	0.310134	-1.01095	0.0458277	0.205488	-0.0964156	0.336174	0.519836	0.0672254	2.32519	-0.987018	-2.03247	-0.619051	-1.03323	-0.907956	-1.47665	-0.0556028	2.09622	1.38828	-0.805996	10.7504	1.11936
hslO	27	-0.881689	-0.734569	-0.304016	-0.176305	0.472173	1.02917	-0.915528	-1.29807	0.841294	0.76389	0.698541	4.59489	0.0528094	0.689364	-2.57055	0.799253	0.399331	0.488947	-0.399385	1.52383	-2.29773	1.60972	10.1213	-1.79807
hslR	27	0.0311399	0.280737	1.16945	0.88392	-0.16149	1.30131	0.405969	-0.323118	-0.258745	1.20404	1.41001	1.50787	-1.23867	-0.328333	-0.036254	-0.238197	0.600971	-0.472471	-0.0639406	0.113928	-0.744235	1.68457	5.06925	-0.210657
ppiA	27	2.96975	0.175117	0.373234	1.016	1.27116	-0.00517042	0.929744	0.499785	0.788331	0.132884	0.188453	-2.49469	-0.337583	0.905277	0.421781	1.13996	1.23584	-4.80603	1.36287	1.99585	1.08261	1.83805	7.54952	1.28268
slyD	27	1.57831	0.144336	0.659112	1.40081	1.67896	0.733956	0.708316	1.15993	0.737341	0.803687	0.125184	1.60702	-0.114946	-0.132876	-0.55349	0.931679	0.0880174	1.36607	-0.168082	0.183077	2.89313	0.923794	4.18613	3.90118
T_RS22310	27	0.371215	1.40299	0.704243	0.12135	0.99693	-0.457653	0.185459	0.0685463	1.03599	0.415984	0.0589755	-0.187902	1.15105	0.595245	0.662284	0.448221	1.20196	-0.0924834	-0.292047	0.0501923	0.16305	0.449568	4.07833	-0.103668
rlmB	27	0.142908	-0.438213	-0.125811	0.464992	1.1123	1.10489	-0.861725	0.815652	1.22991	2.03761	2.77873	5.42232	-0.752756	-1.12505	-2.11613	0.387542	1.80048	0.379753	0.521194	2.51778	1.01965	-1.54783	3.91346	-1.17792
opgB	27	0.211547	1.08065	0.754587	0.234979	0.182697	0.585175	0.539699	0.446355	1.14687	0.70503	0.740828	0.0106958	0.16676	-0.193194	-0.80707	0.457052	0.863047	-1.00209	0.242941	0.589996	-0.385918	-0.109899	7.43132	0.122342
fhuF	27	0.393311	0.771729	1.04214	0.892593	-0.325415	6.25772	-0.134285	0.018659	0.682589	0.246417	0.692778	1.89374	0.390487	0.0770704	-0.543895	-0.267499	0.801408	0.49341	0.645663	0.707177	0.0502314	-0.818815	0.31588	0.0885492
deoB	27	-0.0685861	1.0264	0.619665	0.375005	0.424806	0.111949	0.386711	-0.217246	0.904613	1.58857	1.12796	-0.153842	1.38311	1.32965	0.747075	1.76564	-1.00862	0.938332	1.47482	0.501753	1.26394	2.48827	4.22946	-0.290274
purL	28	-14.7179	-18.232	-8.17848	-16.4075	-4.72284	0.386763	-4.2597	-0.38752	0.204873	-0.209297	0.162682	0.403643	-18.7116	-19.1972	-19.495	0.557375	0.414236	-3.36781	-26.2587	-23.6273	1.08391	14.3406	0.377439	1.62422
purF	28	-14.8924	-16.1572	-10.2672	-15.6707	-3.69973	0.462732	-2.20829	1.1898	1.01985	1.90232	2.28688	2.1163	-20.6601	-19.9101	-18.6134	1.07529	0.566808	-3.47285	-21.4975	-17.8884	1.17135	15.5988	-1.19374	1.13267
mdoH	29	1.05066	-0.145859	1.55428	0.804335	5.72396	-0.614249	2.38236	1.13094	-0.262505	4.3522	4.00618	-2.43024	-4.16146	-8.39373	-3.32638	-2.14206	0.242809	-4.25445	-0.502987	4.54723	-0.375694	10.46	26.9756	2.10063
mdoG	29	0.559572	-1.00497	0.549361	-0.443023	5.97346	0.616753	3.60068	1.2395	0.785261	3.14234	3.13973	-2.22998	-3.34651	-6.79112	-3.19417	-2.3296	-0.466146	-4.59664	-0.652554	3.20056	0.235834	10.1407	24.896	2.72822
rseC	30	2.39314	3.10156	-0.769803	2.90496	2.69903	0.76687	1.68963	1.68452	1.66179	7.43833	9.41684	14.5762	3.30229	4.02022	4.75261	0.387036	1.47857	0.34803	1.17751	0.248185	-1.32471	7.27632	11.1366	0.460539
apbE	30	2.93248	2.00347	-1.14663	2.61936	3.46942	-0.899568	2.07034	1.5175	0.913648	5.79163	7.33441	14.6525	3.62173	4.28667	5.76224	-0.0405258	0.846841	-1.71917	0.638198	-0.771371	-1.42741	7.46068	11.2103	-0.243723
T_RS06745	30	2.3925	1.72675	-0.889105	3.24109	1.13565	-1.17471	-2.01429	-0.759329	0.274224	6.79603	8.25847	11.2891	2.25286	2.97131	2.40144	0.0249337	0.421884	-2.37943	0.583988	-0.693444	-5.2578	5.86771	6.65526	-2.78951
rsxG	30	2.40973	1.2847	-1.84675	1.86279	1.23322	-0.793075	-1.10795	-0.835025	-0.928471	5.32143	6.83743	9.45243	2.51866	3.65422	3.07278	-1.40742	-0.443658	-3.71092	0.805332	-1.16039	-2.98818	6.2944	10.8677	-1.25406
rsxD	30	4.19916	3.32529	-0.180606	3.91133	1.93919	-0.754307	-0.270286	-0.02474	-0.172625	7.25299	9.22537	11.747	1.56062	3.24135	2.32929	-0.0110382	-0.328653	-4.00023	0.785662	-0.9163	-5.49456	7.91533	10.0775	-3.43843
rsxC	30	3.22342	1.35974	-1.57872	2.43401	1.57251	-0.0743832	-0.23329	-1.02242	-0.418327	6.88267	7.99495	10.4721	3.18548	3.05346	3.07454	0.291339	0.586737	-2.62487	0.817968	-0.25953	-4.83498	5.52244	6.28906	-3.22491
rsxB	30	2.78421	2.25396	0.472391	2.93839	1.19851	-1.19866	-1.41594	0.0748855	0.482437	6.08379	7.80492	9.5165	2.32962	2.61662	3.32237	-0.644796	-0.845925	-1.93151	0.322142	0.326211	-4.00381	4.19313	6.3025	-2.21158
rsxA	30	2.97866	1.55917	-0.815215	2.11351	-0.431022	-1.81769	-2.03029	-1.37743	-0.412687	5.73503	7.37789	8.3466	2.99393	3.88346	3.92277	-0.944812	-0.0741282	-1.99155	0.738137	-0.740379	-4.62686	3.61876	5.72438	-2.98533
fabF	30	5.31659	2.33798	-1.8796	4.3853	2.0923	-0.248566	-0.0333157	0.704584	0.504932	5.45652	6.95135	15.8693	2.2634	3.4167	2.94726	-0.340252	3.86953	-5.15305	0.316939	1.50482	-1.88342	16.7353	0.324996	-1.99505
T_RS12190	30	1.80416	3.03488	-1.67925	2.44158	2.40995	6.17189	2.64304	1.35285	1.33732	9.69756	11.1965	20.4193	1.70091	3.72015	4.39624	0.210716	-0.111477	-0.442494	1.50965	1.03618	-1.78646	10.159	11.901	-0.12049
T_RS12195	30	1.29082	2.55592	-1.00435	2.58033	2.37073	5.19647	1.38108	1.12926	1.17833	9.61619	11.5855	19.1775	2.49094	4.29011	4.32702	0.911897	0.158741	0.133676	1.52221	0.543043	-1.3711	10.626	11.2258	-0.256388
T_RS13410	30	3.10272	3.12661	1.04728	2.67934	0.744532	-0.242564	-0.837035	-0.771912	0.00534808	5.04821	6.83925	12.4825	0.224013	2.6191	1.83181	-0.0452569	0.520529	-2.47938	0.377423	-1.88821	-1.45524	7.5647	10.065	-1.21331
comR	31	-0.4492	-0.0945332	-0.717475	-0.299096	-0.0568631	-0.242163	-0.421963	-0.886901	-0.705234	6.40748	7.18154	4.81531	-3.92033	-1.11315	-1.00748	0.342103	0.773155	-0.102869	0.313019	4.54671	-1.06471	-1.23622	-1.89259	-4.93569
ompF	31	-0.153004	0.198299	1.50701	-0.162331	-0.74727	-1.0133	-0.00133461	-0.464445	0.970349	10.3302	13.1226	5.44199	-5.13545	-1.86832	-1.96785	1.24778	0.933276	1.44166	0.132046	6.61577	-0.121532	-0.512118	-4.58311	0.90167
secB	31	-1.21744	-0.242248	-0.338678	-1.26434	0.208398	-3.71194	0.018299	-1.71109	-0.941713	3.40211	4.4778	0.916092	-1.884	-0.66182	-0.545516	-1.08243	-1.15221	-3.21993	-0.673846	3.65993	-0.777585	-1.27086	-1.61315	-4.18819
ompR	31	0.881972	1.2141	2.35126	-0.865432	-4.58737	-1.14673	-0.730751	-2.57145	-0.0838956	5.2558	4.90206	2.67125	-5.52476	-4.58858	-1.03204	-2.17355	-2.73472	-3.74473	-1.23218	8.74676	0.0831494	-1.80619	-4.6568	-2.87371
envZ	31	2.51702	3.08112	2.11578	-0.845885	-10.4654	-0.00722301	-0.488744	-2.92521	-1.33792	4.5355	5.60909	4.78348	-5.05472	-5.43261	-1.18595	-3.33232	-3.36159	-8.3143	-1.34839	11.6895	1.8626	-0.498238	-9.88682	-8.19343
galE	32	1.85474	-0.510782	1.04705	1.08211	0.12093	2.50889	0.70077	-0.21098	1.22593	9.54957	7.37619	-9.07702	-5.7309	-5.78488	-4.48207	-0.310294	0.91331	-4.29624	-0.704917	-17.6881	-3.19272	6.12425	12.2628	-13.4193
rfaH	32	1.76771	-0.562242	0.403229	1.42396	-0.295667	2.67359	2.72573	0.314863	1.06057	6.72017	6.22197	-5.20431	-6.05264	-4.54811	-3.72738	-0.00306894	2.44485	-5.07344	2.11466	-7.22322	-2.37318	4.6489	5.34889	-10.8894
waaB	32	1.74242	-1.48623	2.67976	0.0650765	-0.564577	0.33332	2.27579	-1.10056	1.25291	2.99214	2.27077	-7.08097	-2.57076	-2.04652	-3.14413	-0.393717	1.72231	-3.11797	0.87741	-7.89267	-1.34854	1.42402	10.9623	-9.36592
T_RS00845	33	0.34015	-0.497155	-1.60285	0.316576	-5.40241	-5.48394	-1.55068	-4.98049	-6.46241	-6.46445	-6.83551	-9.16964	1.33955	1.22938	1.62497	-3.42598	-3.30812	-6.77123	-4.80672	-8.25235	-6.65187	-5.32887	-1.22712	-5.29963
pta	33	-1.17964	-2.49965	-1.5087	-1.12972	-8.6371	-9.97085	-7.27829	-8.43085	-8.21681	-5.95521	-5.81473	-9.19773	-3.33672	-4.65798	-1.47408	-8.94158	-11.3675	-6.92023	-7.94037	-7.28906	-3.08969	-0.183392	0.327555	-3.84919
ackA	33	-1.07092	-1.71513	-0.996228	-1.54576	-5.41423	-9.02725	-5.83765	-8.24665	-7.34695	-5.46819	-5.17299	-7.70565	-2.2548	-3.38267	-0.856727	-6.36925	-6.74293	-5.69874	-7.78893	-7.154	-2.29499	-0.463777	1.7051	-1.51214
pykF	33	-2.55771	-2.12456	-4.38484	-2.85813	-6.07188	-7.37216	-4.24935	-9.53426	-7.22962	-3.21004	-2.95126	-8.53586	-1.26683	-6.79877	-1.96964	-8.95537	-9.51881	-5.77905	-2.5619	-4.87123	-6.15558	2.78963	-6.11028	-4.92137
cydA	33	-0.59089	-0.450964	-1.03453	-3.47933	-9.80106	-10.1151	-7.90675	-8.99599	-9.98435	-9.72266	-9.5228	-8.8598	1.64801	-1.04918	1.00649	-1.8538	-0.0845696	-10.648	-9.83717	-4.70974	-4.43701	-1.49905	-3.77383	-5.12189
nagA	33	1.192	0.12713	-0.57706	2.60333	-9.65065	-7.75516	-7.65755	-7.44211	-4.52322	-5.7218	-0.74829	-9.89776	-1.43384	-1.62942	-2.19441	-11.7806	-5.66363	-7.80062	-2.98124	-7.88638	-2.93319	3.58232	-5.2125	-1.86464
panE	33	-2.087	-2.67959	-2.2152	-1.86289	-8.09834	-9.05397	-5.27392	-7.80467	-7.37802	-6.31628	-7.1938	-10.9886	0.341141	-3.02035	-0.19885	-7.16286	-11.1254	-8.96524	-4.80121	-1.63321	-4.71298	-1.7908	0.892411	-3.5806
qseC	33	-0.349475	-2.33224	-1.11808	-1.87228	-4.42169	-7.77287	-8.40295	-6.2128	-4.97112	-8.24158	-5.23114	-9.15534	-1.24001	-2.34718	-0.869031	-8.10867	-16.1952	-8.45276	-1.39836	-4.52479	-8.00074	-0.723732	-11.9166	0.0970081
arcB	33	-4.88944	-1.71201	-1.04673	-5.0006	-10.6826	-14.0081	-7.12786	-8.12329	-12.8072	-13.0456	-14.6701	-12.8863	-1.95385	-3.01127	0.324185	-11.7486	-10.3278	-11.6995	-10.704	-8.37895	-6.55709	-3.93593	-4.38081	-6.84621
kefC	34	0.171568	-0.754732	0.199035	0.426792	-0.530994	0.32357	-1.11677	0.136559	0.231063	0.843871	0.758871	1.14025	-0.511148	-0.351951	-1.11229	-0.200665	-0.686501	-0.549407	-0.254783	0.816345	-0.911827	5.14833	-0.0836492	-0.596598
apaG	34	-4.66155	-2.81172	-0.913726	-3.5623	-1.3891	-3.65201	-1.82657	-3.29601	-2.07403	-2.88987	-2.5034	-2.05228	-1.68481	-2.14373	-1.36993	-0.848221	-0.722563	-0.541875	-1.21856	0.996447	-0.491908	4.70051	0.688765	-1.67073
ung	34	-0.757634	-0.522854	0.251355	-0.284736	0.622623	0.873829	1.16748	0.974668	0.121726	0.183425	0.86847	0.602342	1.69019	0.514175	0.00512284	0.169242	0.628654	0.754141	0.499668	0.627013	1.41264	13.0143	0.92129	0.861162
T_RS01860	34	-5.38988	-2.73329	-2.05482	-3.24894	-0.0833974	-1.36984	-1.64737	-1.15339	0.181319	-4.40094	-3.02758	0.130831	-2.96793	-4.55929	-3.55397	2.62566	2.37132	-1.38042	-0.772969	1.06375	-0.916136	6.21655	-2.01981	-1.81178
topA	34	-1.24035	-1.09531	-3.25062	-2.2532	-1.92131	-5.23854	-2.73433	-1.76298	-1.68175	-5.56262	-6.45595	-4.52974	0.288879	-2.26829	0.0390314	-4.13096	-2.82491	-2.83458	-0.605023	-2.77532	0.380794	4.14406	1.83232	-1.37344
ybfE	34	1.36765	2.87141	1.80735	2.00456	-0.380513	1.04515	0.0574684	0.996889	0.9422	-0.395733	-1.71784	-2.23431	1.06518	1.19593	2.13782	-0.220305	-0.968707	2.3499	1.59439	3.89094	-0.674779	5.42098	1.49586	0.382757
miaB	34	1.55379	-0.241624	0.63554	1.67166	0.75298	0.178981	-1.6288	-0.884277	-1.53128	0.466208	0.516809	-0.752147	-0.549873	0.0430573	-1.10005	-0.118518	0.366392	-1.85693	0.407656	-1.43972	-3.3494	1.51885	5.30593	-3.05557
T_RS11230	34	0.141634	0.0183482	0.558482	0.000308818	-2.29002	-1.52704	-1.4672	-2.20897	-1.21171	-0.526696	0.454786	-5.07276	-0.746985	-0.519419	-0.796707	-0.0413087	-0.797226	-0.880471	-0.581312	0.355128	0.234924	2.53777	2.07666	-0.538089
htpG	34	-2.63358	-1.28914	-0.906206	-2.42157	-0.152966	-3.13519	-0.737154	-4.66758	-1.41624	-2.34172	-1.64096	-2.93172	-0.994585	-2.05878	-1.87709	-0.495566	0.49004	-2.08447	-0.878966	2.27401	1.48131	0.220241	2.69643	-1.48926
hupB	34	-3.3428	-0.448414	-1.81692	-2.19291	0.737195	1.41831	0.627936	1.64678	-1.45071	-2.98972	-4.39145	-4.71367	0.197064	-1.19274	-1.18714	-0.302643	-0.0967111	2.10112	-1.57028	-1.12876	1.50629	6.49573	-5.45672	-0.574029
T_RS12445	34	-0.941381	-0.851811	-0.508124	-0.649521	-0.576147	-0.392125	-1.12177	-0.245627	0.219676	-0.781259	-0.85177	0.0518711	0.289438	0.565167	0.178751	0.483874	0.814137	-0.771954	0.173833	0.425909	0.553228	4.98242	1.99199	0.0814739
T_RS14225	34	-0.203698	-0.30002	0.158767	1.07716	-0.839073	-4.01107	-0.555347	-0.8656	-0.631189	-1.01571	0.193634	-1.33575	-1.65761	-1.35904	-1.1677	1.10708	-0.733668	-0.921539	-0.187153	0.00250453	0.431639	1.15863	1.34241	0.45417
queD	34	1.8933	0.284064	0.324623	1.74877	0.260782	0.520867	1.03878	0.605169	-0.0193361	0.321925	1.11588	-0.561849	0.0906217	0.343997	0.532233	0.162305	-0.101299	0.666307	0.674317	-0.759249	0.459334	10.8252	0.220793	0.724516
fldB	34	-2.61215	-1.13743	-0.423865	-2.46242	0.0112027	-4.03684	-1.70999	-0.218068	0.246209	-1.23515	-0.572839	-0.730702	-0.748585	-2.82723	0.51862	1.49808	2.2316	-2.2355	-0.310947	2.44382	-1.13219	2.27013	5.35081	-1.06422
truB	34	-2.57587	-2.33015	-4.21524	-2.27061	-1.49413	-2.3684	-2.19799	-2.1465	-1.07281	-4.17594	-3.51154	-3.79762	-2.22847	-1.66235	-1.89595	-1.20229	-0.599504	-1.71764	-1.35577	-0.617247	2.7469	8.04442	3.85128	0.691964
greA	34	-2.52677	-2.49803	-4.08698	-1.35514	1.00602	0.00615101	1.11794	-1.36683	1.43558	0.429382	-0.0362267	-0.481542	-1.91659	-1.95256	-2.03753	-2.44125	-2.55684	-3.1692	1.20626	2.73267	2.22473	3.51458	2.92897	-1.28289
T_RS17575	34	-1.92443	-1.58474	-0.872018	-1.57675	-1.03876	-1.10532	0.0120911	-1.04555	-0.961884	-0.884358	-0.327931	2.18583	-1.06566	-1.57836	-1.03211	0.0174007	0.767961	1.46298	-0.25953	2.04065	-0.529571	1.89312	4.89617	-0.201618
rsmG	34	-0.302931	0.0111575	-1.38692	-0.570741	0.359911	-0.627596	-0.0443142	-0.579846	-1.05381	-0.166535	0.346773	-0.962326	-0.26214	-0.517144	-1.4462	-0.440041	-0.550465	-2.20227	-0.31242	1.27183	-0.272794	3.7853	4.63149	-1.30913
kbl	34	-0.692505	-1.19409	-1.32425	-0.804246	-0.40549	-0.859703	-1.55447	-1.14119	-1.26771	0.467506	0.368793	-5.07113	-2.04189	-2.57636	-1.11747	-1.01036	-1.16284	-0.794521	-2.33236	-2.50431	-1.66452	11.2029	-0.746097	-1.60866
tdh	34	-0.656083	-1.29171	-1.58795	-1.19171	-2.006	-0.477945	-1.27456	-1.71744	-1.86221	-0.173542	-0.779268	-4.87	-1.22114	-2.01144	-0.981228	-0.855698	-0.696696	-0.549718	-0.886582	-0.736508	-0.488625	10.3858	0.255804	-0.615785
T_RS20605	34	-1.65371	-1.77875	0.0496554	-1.13986	-1.63355	-1.44947	-0.700875	-1.67526	-1.20983	-1.01676	-0.328	1.27068	-1.74497	-1.02982	-1.91774	-0.862276	-1.27112	0.190819	-1.2872	1.97011	0.227362	2.99693	4.33444	0.878061
tuf	34	-0.329256	-1.00083	-0.236985	-1.27996	-2.20688	-1.91037	-2.16346	-1.98571	-2.28713	-1.22416	-0.750948	0.087704	1.2151	-0.667021	-1.31994	-0.632975	-2.55637	0.125072	-0.898809	-0.0328787	-2.1891	2.07155	7.27316	-0.660912
rsmB	34	1.57142	-0.256507	-0.671933	1.08125	-1.66946	-0.455132	-1.2212	-1.14123	-0.102147	0.940293	0.359747	-6.78905	-0.861783	-1.00456	0.686207	-0.929422	0.703611	-0.50333	0.121346	-0.117365	-3.37657	1.66727	5.17869	2.14906
T_RS22140	34	-0.761803	-0.729715	-0.202947	-1.07928	-0.374595	-0.343689	-0.420034	-2.96066	-1.25287	1.40082	0.754584	-0.626718	-1.24549	-1.25484	-1.07704	-0.0694063	-0.0227832	1.17436	-0.913018	8.11166	-1.68998	-0.070695	4.87285	-4.29444
T_RS22150	34	-2.20108	-0.843616	0.778838	-0.87163	-0.961085	-1.77636	0.89435	-4.42183	-2.18363	1.51726	1.50729	-3.81019	-4.14734	-3.94226	-2.44445	-1.1178	-1.54598	-0.877106	-1.4572	2.90648	-1.82575	1.03811	4.29996	-2.93455
hflX	34	0.769531	-1.0173	-1.52299	0.821758	0.870908	0.00956822	-0.234759	-0.922895	-0.657983	1.72893	2.40528	-1.57575	0.375962	-0.517369	-0.3575	-2.10485	-2.87024	-2.07284	0.290933	-1.31475	-2.93783	3.74645	4.61252	0.800244
cycA	34	-0.000367798	-0.431335	-0.0048953	-0.504603	-0.121006	-0.451103	-0.138313	0.0453594	0.757303	0.989236	0.960974	-0.40853	-0.856081	-0.715799	-0.298678	0.386239	1.32247	0.85112	0.324935	-1.09952	0.921068	4.87024	0.830067	0.510915
cpdA	35	0.695245	2.06463	0.478864	1.22229	5.74903	9.83279	11.6954	16.4874	14.5899	9.33987	10.7183	18.7112	-1.15433	1.73109	-2.0922	4.17883	7.90639	14.5012	3.6862	-2.89167	6.45307	-5.98406	-14.5582	4.56278
ppk1	36	-2.76682	-7.70576	-1.54658	-2.6465	-0.936701	-4.61255	2.24843	-0.85596	2.37079	4.2951	5.03762	-15.5645	-17.0989	-17.2183	-13.0016	0.85438	0.841817	-13.5463	-3.52645	-18.0043	-5.1521	-13.8022	-9.90682	0.139144
T_RS00030	37	-1.13354	-2.01269	-1.70827	-1.83878	-5.80538	-4.19348	-4.83679	-5.60178	-4.88323	-0.451071	-0.645407	-4.72042	-1.96492	-2.31994	-1.85358	-2.57088	-1.16912	-3.56953	-3.68351	-2.89447	-4.89239	-3.14516	-0.0184601	-3.92625
ndk	37	-2.47241	-1.26518	0.0427291	-1.98392	-1.58334	-1.7796	-2.22129	-4.25071	-3.07772	-2.46033	-1.37304	-1.6514	-1.75378	-1.39648	-2.77373	-1.92932	-0.385473	-2.75524	-2.37051	-4.57901	-3.13069	-3.13036	4.26668	-5.2521
rodZ	37	3.09881	-1.92736	-1.92564	0.721799	-1.73426	-4.1052	-2.39482	-2.91888	-2.96489	-0.927543	-0.260544	-1.9974	-2.93059	-4.1226	-1.80111	-2.67156	-3.13243	-4.04771	-1.5475	-2.47278	-0.841322	2.55504	4.54868	-1.88792
ptsJ	37	0.102786	-1.24184	-2.8012	-1.45257	-8.61105	-5.30754	-3.94275	-5.48454	-5.33584	-3.13243	-2.42838	-7.8887	0.85089	-0.774134	0.883824	-2.84107	-4.62882	-4.82491	-3.18293	-7.16134	-4.53958	-0.495703	5.72989	-2.91609
pyk	37	-1.40485	-1.82371	-1.95486	-1.8591	-4.19615	-3.49273	-2.0603	-5.40925	-4.47605	-2.77052	-2.7394	-8.51821	-0.114474	-2.13256	0.78184	-5.4456	-8.71008	-6.45247	-2.83762	-2.08826	-3.93316	-1.94587	0.356299	-3.30821
T_RS05640	37	-2.27088	-2.25859	-1.32939	-1.1001	-3.10949	-4.08406	-4.22864	-4.05718	-3.70125	-1.74179	-2.00445	-5.05358	-0.800138	-1.23315	-1.05233	-5.72376	-7.73853	-2.07242	-3.07561	-3.41077	-3.23339	0.223733	-1.59956	-3.2792
sapA	37	0.342125	-2.33092	-2.10339	-1.07661	-2.4739	-2.4923	-2.8297	-5.49434	-2.63911	-0.445363	-0.62289	-5.08322	-4.01497	-3.06028	-1.89927	-1.08424	1.05327	-4.38931	-3.6137	-5.18327	-10.4992	4.83358	3.15625	-1.10483
sapD	37	-0.752878	-1.17232	-2.24618	-2.51196	-2.76195	-3.37619	-4.29599	-4.50221	-3.99347	-1.65414	-1.87516	-5.197	-4.10688	-2.15888	-1.47367	-1.48909	0.915116	-4.27275	-2.64341	-2.88749	-3.5007	0.627193	-0.407035	-2.16832
sapF	37	-2.58713	-3.90221	-3.99191	-3.77697	-1.23381	-2.84696	-2.94355	-6.35419	-3.2708	-1.50392	-2.66073	-5.18954	-3.77626	-1.56383	-0.862709	0.351923	0.139838	-3.21568	-2.64876	-6.98363	-6.06552	3.15078	3.71219	-1.62793
nagC	37	0.487678	-0.0529529	-1.91269	0.590933	-3.92473	-0.316866	-1.13258	-7.43277	-2.647	-2.21436	-1.10515	-0.168465	-0.992211	0.100094	1.84616	-3.79018	-6.79674	-4.67553	-1.06914	-7.9645	-2.13346	-1.23164	0.465212	-1.98136
nrdR	37	-1.77869	-1.66796	-0.100768	-2.44223	-2.50069	-2.80663	-2.3337	-3.21623	-1.30339	-1.82038	-0.474276	-2.71019	-0.947026	-1.10033	-1.46569	-1.567	-2.53348	-1.25543	-2.0847	-2.94035	-0.339293	-3.8293	4.9936	-2.99011
csrD	37	1.10287	-0.132142	-0.605003	0.335668	-4.40118	-2.38769	-3.09918	-4.47478	-3.36734	1.4288	1.70518	-4.58159	-2.6095	-1.12514	-1.60006	-0.974525	0.852281	-2.61724	-1.5383	-3.07307	-3.49394	-1.14661	2.19285	-2.99506
trkH	37	-1.53404	-3.66671	-3.59991	-3.1649	-2.02651	-4.8707	-5.61289	-8.40669	-4.99502	-0.742612	-1.49937	-8.17505	-4.99002	-1.98342	-2.16153	-0.659613	2.42818	-7.01733	-4.19186	-10.0434	-12.2821	9.11713	7.45211	0.0384615
metL	37	1.83622	-1.96156	-2.79694	2.06243	-3.72814	-7.38115	-4.35833	-4.75517	-0.33282	-2.12167	2.60011	-4.39204	-2.99048	-2.01654	-0.3161	-6.48134	-9.40933	-5.7814	-4.75147	-6.90925	-0.985521	4.84648	2.63032	-0.477085
gorA	37	-0.517365	0.0242977	-2.08351	-0.444298	-8.54464	-8.11859	-5.83942	-7.79907	-8.0094	-2.11664	-1.54034	-8.84537	-0.857876	-2.00492	0.542145	-3.04958	-5.08559	-4.63275	-4.89621	-0.882125	-4.4321	1.13528	1.61247	-1.94519
glpD	37	1.08075	-0.441268	-0.593814	0.228318	-7.41042	-5.02303	-1.99786	-5.2267	-3.35154	-2.16744	-1.78371	-6.74932	-0.199033	-1.6786	-0.433195	-0.25384	-0.256357	-5.83442	-1.96398	-4.26169	-2.0756	2.69348	4.46477	-5.40248
trkA	37	-1.04368	-3.42784	-3.18571	-3.41426	-3.10518	-3.5982	-6.75226	-5.64147	-5.00075	-2.45737	-2.41644	-7.14871	-4.12182	-2.0829	-2.82526	-4.00125	0.416801	-6.39135	-4.65714	-7.3959	-6.06467	1.67576	2.48381	-2.35281
T_RS22840	37	-2.08662	-1.48843	-2.38127	-2.35884	-0.89519	-3.88505	-2.18133	-4.54882	-3.34879	-2.34765	-2.75757	-2.31722	0.482493	-1.46012	0.507158	-4.81351	-6.66596	-4.339	1.11396	-0.0816425	-1.46832	0.38348	6.56466	0.352595
mrcB	38	-4.94531	-6.23546	-3.57519	-5.22569	-1.54218	-0.83185	-2.07131	-2.89372	-3.31713	-8.3909	-6.1543	-3.26932	-4.30692	-9.2081	-3.62738	-3.40686	-6.16408	-3.33966	-2.86453	-6.47856	-0.631539	-5.88092	-1.45429	-1.10181
hemL	38	-6.10489	-6.16688	-2.23168	-6.97691	-4.06547	-6.19804	-4.18958	-4.50665	-6.29132	-6.68915	-7.03706	-5.58574	-6.11879	-8.49196	-6.14611	-2.99374	-2.59002	-2.26778	-5.73029	-6.5644	-4.96178	-2.8237	-3.37675	-3.87981
cvpA	38	-4.18567	-5.40089	-4.75374	-4.74781	-8.95954	0.0115926	-0.846452	-0.592758	-0.102229	0.409028	0.891231	0.597752	-6.17186	-6.22605	-6.39807	0.122279	-0.389773	-3.96504	-6.07014	-6.85877	-1.33587	5.316	-6.16512	-0.0866349
lrp	38	-3.67402	-9.62962	-4.47347	-5.81011	-7.25633	-3.36037	-6.0299	-5.67346	-5.81668	-2.59899	-2.35958	-6.45665	-11.0718	-10.141	-8.74328	-1.63001	-4.23809	-3.27324	-4.65573	-3.3814	-5.01689	-0.683602	-3.80955	-3.73824
trxB	38	-3.38707	-4.30561	-0.817605	-3.49928	-5.37551	-4.78238	-2.2902	-5.71713	-2.65414	0.687599	0.396172	-4.18784	-8.83674	-9.77642	-8.02993	-2.21371	-3.16929	-3.78856	-2.69252	-3.35274	-2.72895	7.14526	-10.1067	-0.603359
pal	38	-5.40022	-6.09904	-5.72357	-6.35226	-7.2929	-2.1726	-1.99336	-3.59775	-2.64446	-2.42963	0.334182	-7.15645	-6.56012	-6.68931	-5.49221	-5.94257	-6.31981	-7.74215	-9.76418	-8.23944	-2.22923	2.54705	-5.08194	-3.00848
tolB	38	-5.68526	-10.1523	-7.27434	-7.7058	-6.25513	-5.08043	-3.34849	-6.52448	-4.46403	-4.08389	-2.33783	-8.62787	-9.25015	-8.86108	-8.06955	-6.73164	-10.3669	-10.5219	-12.1238	-9.4795	-3.72714	3.09574	-5.12919	-5.21148
lipB	38	-8.22747	-7.55705	-4.00661	-6.90568	-4.18631	-8.42583	-7.0361	-4.71468	-8.84071	-8.73918	-7.35184	-8.71389	-6.14454	-8.27812	-7.16806	-0.862956	-0.191845	-4.72063	-9.3303	-7.35023	-7.90529	-4.06702	-6.38857	-6.15248
recG	38	-3.10797	-3.76848	-3.11345	-2.29067	-4.93853	-2.93181	-6.49525	-3.49478	-4.93409	-9.7491	-8.19758	-5.02803	-8.84681	-4.91551	-5.13105	-4.43203	-2.98126	-5.66541	-3.57515	-5.20479	-2.6718	-4.71389	-4.05221	-2.67303
T_RS04005	39	-1.2988	-3.45631	0.149023	-1.60327	0.547794	0.82848	0.439889	-0.527164	-0.60772	0.156388	0.829494	0.459239	-3.69038	-4.90321	-3.34997	0.174043	0.150457	0.442921	0.278727	0.0057104	-0.259133	-0.18152	-0.768313	-0.522781
hisF	39	-3.95238	-4.72796	0.582581	-4.21134	0.107114	0.764396	0.470771	0.781136	-1.18209	-0.335022	-0.715461	-0.608657	-5.32676	-6.14337	-5.6573	-0.485646	0.390857	0.260416	-0.402541	-0.0326938	-0.162123	1.01245	0.853388	0.0046412
hisH	39	-3.55392	-4.7345	0.802324	-3.60826	-0.890147	-0.65785	-0.85828	-0.131557	-0.104134	0.324568	-0.464756	0.177701	-3.67586	-4.75874	-2.67164	-0.332008	-0.164417	-0.217484	-0.21265	0.223309	0.539159	0.88402	-0.748255	0.387003
hisG	39	-1.58034	-5.56158	0.0680471	-1.5912	0.22149	-0.826292	0.125874	0.611531	-0.0449882	0.225811	-0.0102998	0.874635	-4.26482	-5.13345	-4.79851	0.031671	0.22541	0.633128	0.754168	0.292706	-0.484024	-0.71404	-0.464395	-0.184188
T_RS07370	39	0.136532	0.00567957	0.876433	0.792098	0.941662	0.214745	0.529864	-0.0412993	0.470858	-0.0959559	0.335606	1.18553	0.0236155	-6.36308	0.591813	0.857546	0.364331	0.256564	0.574782	0.202468	0.286236	-0.0220782	-0.491948	-0.538404
gsiD	39	-1.78503	-1.51762	-0.499273	-2.63746	0.0448247	0.116944	0.682623	-0.483346	0.0605753	0.365831	0.702417	-0.00303644	-4.73141	-2.14655	-1.39205	-0.330124	-0.23431	-0.376865	-1.77407	-1.22475	0.0170777	0.686257	0.775493	0.460772
gsiA	39	-2.10945	-1.33481	-0.216985	-2.44902	-1.98618	-0.71189	-0.652069	-1.07604	-0.0363386	0.31063	0.635292	-0.0747029	-5.46278	-4.52267	-3.47827	-0.809375	-0.613402	-0.0624621	-1.69317	-0.491512	-0.150864	-0.598862	-0.857054	-0.532793
T_RS12300	39	-0.0782194	-2.33301	0.171764	-0.911834	-1.34904	-1.57904	-1.92213	-1.04158	0.0652583	-2.2633	-1.35789	-2.90873	-2.9034	-6.15478	-3.71437	-1.03848	0.472988	0.953036	-0.939243	1.30299	0.926101	-0.799944	0.786826	0.733468
T_RS12305	39	0.726675	-0.277048	0.690629	-1.62925	-0.407137	-1.50994	-0.512663	-0.824949	-0.632547	-0.231638	-0.145306	-1.81552	-2.23102	-5.26415	-2.66453	-0.733342	-1.22161	1.33756	-1.18016	-0.0775982	2.49872	0.884043	0.0161333	0.157129
luxS	39	-2.06727	-2.40196	1.10293	-1.59839	0.257085	0.668982	-0.506514	-0.717663	0.540633	0.465584	0.549161	0.239015	-2.75627	-3.76723	-4.40558	-0.125703	-0.0390344	0.800253	-0.543059	0.374618	-2.3167	-1.25642	-0.996371	-1.56231
argA	39	-1.33422	-6.00256	-0.298543	-2.67287	-0.162619	-0.268096	-0.117341	-0.472544	0.609103	-0.158571	-0.443827	-0.630696	-6.87358	-6.09263	-3.21765	-0.279088	-0.262654	-0.537086	-0.697674	-1.6307	-0.350739	-1.4992	-0.746	-0.278064
epd	39	-2.08794	-2.8782	0.835741	-2.99646	0.0505098	0.254903	-0.10858	0.196245	0.496838	1.11312	1.30576	1.37138	-2.02962	-2.81658	-4.32238	-0.651447	-1.00928	-1.48774	-1.9532	-1.89269	0.0974556	2.60163	3.09279	0.699781
gltB	39	-0.611841	-6.36625	-0.164583	-0.537522	0.224669	0.157291	0.0541533	0.101626	-0.092233	-0.260016	0.0396541	0.526176	-4.07289	-3.64171	-4.17472	0.361916	-0.253474	0.00789039	-0.265357	-0.430636	0.167184	-0.392435	-0.0392623	-0.103636
gltD	39	-0.529252	-4.61196	-0.803901	-0.631036	0.588368	0.406236	0.29037	0.402976	0.314927	0.351428	0.239131	0.0538601	-4.9378	-3.58336	-4.56623	0.244498	0.456455	0.514074	-0.063464	0.876232	0.0980635	-1.04583	-0.648179	-0.160489
metR	39	-2.75657	-5.86872	0.518897	-4.81688	-0.0279317	0.3926	-0.626271	-0.44462	0.258318	-0.0207056	-0.880539	-0.587784	-5.09643	-5.27737	-5.17639	0.552505	0.753467	0.0333741	-0.289922	-0.128407	0.240608	0.949513	0.697696	0.478613
ilvE	39	-1.86088	-6.03051	0.600787	-2.75422	0.327014	1.06074	0.117138	0.975007	0.744631	0.219186	-0.638778	-0.0160334	-5.09588	-2.6373	-3.2527	0.251462	0.314289	0.0408083	0.319135	0.364924	1.61626	1.60079	0.895635	1.67663
argB	39	-2.29115	-6.07786	-1.06596	-2.94081	-0.159242	1.1389	-0.440481	0.0721508	2.32518	0.13714	0.929923	0.893526	-4.71372	-3.86795	-3.60326	0.11559	0.108553	-0.425652	-0.576046	-0.542217	0.495374	-1.8232	0.0861405	0.47225
argE	39	4.58292	-5.40986	-0.974519	0.793657	0.272575	0.44638	0.400607	0.542937	1.06221	0.812064	1.27761	0.319547	-6.26888	-5.90286	-3.29077	0.220617	0.146386	-0.153443	-0.307864	0.732564	0.989255	-0.746527	0.843589	0.286334
fpr	39	-0.439921	-0.507974	-1.07009	0.0565053	-0.26105	0.450592	1.19535	0.780055	-0.511807	1.1558	2.75786	2.20002	0.154993	-6.75665	0.210861	0.374729	0.302593	0.53356	0.623522	1.40605	-0.464326	-0.457426	0.173656	-0.500595
sodA	39	-1.80433	-0.352825	0.00394882	-2.64174	-0.504499	-1.41796	0.809423	0.786778	-0.125278	0.774557	1.07635	0.993925	-5.55033	-3.77704	-2.65421	1.00537	1.45505	0.490435	-3.32001	-3.11364	1.13596	-1.67139	0.98499	-0.0503905
kup	39	-0.0564025	-3.22889	-0.0465703	0.128734	-0.493547	-0.341017	-0.0835791	-0.158623	0.12549	-0.27892	-0.600856	-0.416682	-3.21695	-8.2276	-4.03681	-0.0276596	-0.0368445	-0.717103	-0.0938062	0.203476	-0.402559	0.892469	1.27984	0.623383
T_RS20290	39	-2.34137	-1.40226	-0.481683	-2.35266	0.544781	0.460324	0.247232	-1.69296	-0.353788	1.68418	1.84856	-0.0821225	-5.05321	-4.90764	-3.5279	-0.453005	1.94494	-1.03263	-0.569307	1.42346	0.138642	3.17356	2.81645	1.60047
T_RS20525	39	-1.04361	-4.86809	-0.148007	-2.68481	-0.652897	-0.304672	-0.642412	-0.541579	1.24985	0.287344	0.546246	0.263624	-5.20293	-5.73211	-3.30962	-0.301265	-0.15971	0.0548085	-0.914511	-0.669202	0.751179	-0.649786	0.917226	1.23583
argF	39	2.93492	-9.15022	-2.38557	0.170318	-1.03871	0.000541637	-0.770097	0.161286	-1.77537	-1.27924	-1.51736	-0.00314164	-7.49636	-8.57003	-8.05982	-0.0361855	-0.610673	-1.21226	-2.86376	-1.74043	-0.0784946	-0.0747843	0.0128618	-0.127625

## Sheet: Para9150
gene	cluster	NonSPI2	InSPI2	InSPI2 Mg	M9 glucose	Bile	Iron	NaCl	Heat	LB	cef	cipro	azithro	H2O2	NO	bleach	anaerobic	GMM	zinc	Nmedia	protamine	gentamycin	cotrimoxazole	rifampicin	polymyxin B
cyaA	0	8.34696	6.24037	4.28913	5.42635	-6.36946	-2.67205	-5.69531	-7.17586	-4.82102	-4.679	5.43591	-4.08322	9.92895	-0.102184	7.7893	-7.02501	-7.33174	-7.56751	-1.78466	-2.40521	-2.47525	-2.54976	-2.02531	0.104242
deaD	0	12.5854	7.82438	4.42631	8.05749	-1.28607	0.986866	-3.31683	-1.47894	-1.70091	-3.78729	7.38143	-1.41649	7.32141	1.93402	7.27196	-2.1397	-1.77273	-4.49912	-0.473158	-1.33478	-8.62308	0.0147805	-2.97695	-5.31819
fabF	0	10.2902	7.43569	4.83812	7.81356	-0.711538	0.734448	-4.4839	-2.60168	-3.76602	-4.2276	9.76452	-2.19812	4.17321	1.03769	3.60775	-2.66429	-3.41718	-4.23006	-0.404131	-3.94888	-8.38042	0.963734	-2.83839	-1.21645
fadR	0	8.32129	6.93662	5.50719	5.43133	-1.7417	-0.054627	-3.58955	-1.67636	-1.07004	-1.15721	6.64765	2.08656	-2.52446	0.81299	-1.65199	-1.22172	-1.66007	-3.2125	-1.4788	-4.23742	-6.7515	2.71057	5.14094	4.23397
glpD	0	2.44549	5.67417	2.51193	3.01091	-4.09992	-6.08774	-5.01137	-4.21344	-4.09829	-2.81567	9.20983	-8.90357	7.67131	3.39036	9.1843	-0.503258	0.0903573	-3.9632	-0.632969	-4.0833	-0.0273274	-5.6491	-3.80669	-5.90563
gorA	0	15.8778	13.8806	9.01766	10.1906	-1.89118	-3.09793	-0.649687	-5.00304	-3.14555	-1.66475	7.27358	-3.93133	10.8212	1.94903	10.6839	-1.309	-2.52355	-3.38531	-4.05752	-6.11061	-10.0608	0.883338	-4.07896	-3.92016
hflC	0	6.04204	5.28129	2.42383	4.57124	-1.80476	-0.817119	-1.32257	-2.87704	-0.735399	-1.25467	5.36696	0.706502	2.98867	-0.624059	3.5233	-2.49159	-1.22295	-2.46488	-3.43262	-6.55038	-6.25122	0.177562	-0.42978	2.58281
hflK	0	8.24128	5.47911	2.99708	4.43049	-0.784369	0.157682	-2.43537	-1.72381	-0.903271	0.552816	7.23002	-0.158738	6.51153	0.843504	6.66438	-1.86619	-2.18667	-1.75528	-3.83164	-7.99968	-9.82796	0.864171	0.319408	0.865112
hmsP	0	9.20218	6.8172	2.61184	6.20175	-4.69148	-3.8088	-4.23636	-1.69478	-1.36062	-1.89443	6.19682	-0.801757	0.091055	-3.05877	5.19253	-1.37224	-2.7127	-1.89464	-1.4783	-6.11134	-5.17088	1.81145	-0.0039169	3.77625
SPA_RS00840	0	3.4035	6.42377	3.4202	3.40877	-5.68847	-3.19199	-3.27404	-6.18544	-0.0447565	-0.0605152	9.24989	-0.608081	4.95333	1.13381	4.48663	-4.62666	-3.91849	-7.37601	-5.90454	-7.45339	-3.28097	-4.64622	-0.0937634	-1.0055
SPA_RS09050	0	6.18934	8.05039	4.92801	5.20587	-2.50002	-0.115299	-0.21927	-0.693429	-0.838397	-1.42242	5.29856	0.557997	4.39228	-5.78942	6.35848	-1.04172	-0.754339	-0.661121	-0.195931	-9.42946	-4.97603	0.762831	0.358156	2.34075
SPA_RS18020	0	5.48803	5.77495	1.76059	5.57089	-0.53231	-0.219654	-1.01374	-2.04354	-0.128017	-0.808245	4.53502	-0.393868	-1.88682	-1.70973	2.03461	-0.433495	-0.36792	-2.75537	-1.21687	-8.46014	-10.1935	0.527534	0.752184	1.07392
SPA_RS19285	0	9.35585	8.76466	5.60129	7.10384	-3.95265	-1.17666	-10.7041	-8.68765	-5.98735	-5.42369	28.6697	-3.78702	13.4346	3.78926	8.66892	-0.848768	-0.57848	-7.68928	0.339017	-4.21718	-12.216	2.59996	-9.68721	-2.60497
asnA	1	-16.5152	-12.0866	-7.5519	-15.083	-0.802391	0.284487	-0.880825	0.0980474	-0.0636674	-0.204144	-5.28704	0.208843	-14.529	-12.8133	-15.1934	-0.182801	-3.56789	0.286295	-15.251	-16.3497	0.00508606	1.60462	0.827134	1.02209
carB	1	-11.9523	-10.0069	-6.52411	-13.1415	-6.47532	-0.270125	-7.57778	-1.18345	-0.838539	-1.43345	-2.10991	-1.46739	-12.437	-13.2745	-11.7074	-3.80166	-2.47686	-4.34626	-12.9802	-13.2623	-1.09653	-1.18806	-0.936151	0.0404653
cysB	1	-14.5363	-15.0104	-11.4477	-14.7793	-3.918	-0.58235	-1.25434	-0.23636	-2.79127	-1.53956	-7.39296	-5.397	-12.8302	-14.2584	-12.6542	-3.16791	-1.63331	-10.2405	-10.8292	-11.1352	-6.28569	-2.76636	-0.0136504	-3.22053
cysE	1	-9.80318	-9.39827	-9.99599	-9.05658	-5.84473	1.14972	-3.43719	-0.75446	-3.21218	-3.35547	-5.80837	-4.7076	-8.36161	-9.99095	-8.91369	-2.69041	-1.00031	-8.28342	-10.2156	-10.3011	-3.97938	-3.15081	-1.03232	-3.61507
ppk1	1	-15.7687	-16.0647	-13.6409	-16.5875	-3.63766	-3.43474	-6.26767	-1.96108	2.36086	2.06555	7.31743	-10.3329	-17.917	-17.6672	-14.9729	-0.612464	-1.27643	-11.5829	-8.26203	-14.2789	-16.0124	-7.46889	-2.12235	-4.58867
purF	1	-13.5821	-9.51099	-8.35748	-12.3259	-11.8139	-3.15916	-12.1529	-2.03921	-0.286551	0.0644604	-3.99961	0.450989	-12.9217	-12.2574	-12.6298	-0.262788	0.33316	-11.6276	-11.7238	-10.7648	-1.80598	-1.17722	-0.821904	-1.24138
purH	1	-12.1463	-11.9492	-9.98551	-11.9519	-14.3598	-3.67957	-12.4334	-5.406	-2.51347	-1.01454	-5.17544	-4.00277	-13.5818	-12.2673	-12.3524	-0.791039	-0.912422	-10.8139	-14.4958	-12.6196	-3.23614	-4.99984	-1.51242	1.48759
purL	1	-13.2756	-11.2641	-10.118	-13.0135	-11.8318	-3.11901	-13.2563	-3.86605	-0.692094	-0.927867	-2.25748	-1.36924	-14.6477	-13.1323	-12.9003	0.141514	-0.666553	-12.3671	-14.4034	-13.548	-3.56201	-1.36226	0.858243	-0.0547849
pyrB	1	-12.7518	-6.36244	-5.3858	-13.0733	-3.46611	-0.626035	-5.02855	-0.533334	-0.749769	-0.792175	-2.68123	-0.466979	-9.36318	-10.6165	-10.4586	-0.532523	-0.890824	-2.34155	-13.9467	-13.0172	0.337536	-1.85948	-1.1013	-1.1509
pyrE	1	-12.7743	-8.12852	-7.93444	-11.3736	-5.31866	1.09622	-4.96677	0.218159	0.210209	0.236338	0.228277	-0.556585	-10.5204	-11.3165	-9.00441	0.55783	-0.804068	-3.1155	-10.0832	-14.1249	-2.70683	-6.8726	0.121372	-0.319005
relA	1	-12.5147	-11.7645	-11.5884	-12.629	-8.52068	1.06632	-3.26657	3.33241	1.95231	0.33744	-5.53421	0.518619	-10.8893	-12.0877	-10.0874	0.324578	-3.71052	-3.65596	-11.195	-10.4428	-5.60658	-1.36211	-2.97918	-2.96663
serA	1	-18.0212	-13.6196	-7.56543	-16.9227	-2.44009	-0.258225	0.161166	0.202579	-0.461623	-0.203474	2.28038	-0.224572	-14.6031	-12.7081	-16.2517	-0.589247	-3.54007	-0.84948	-12.9138	-14.5664	-0.361839	0.0102529	0.687336	-0.161175
serB	1	-13.21	-11.1637	-8.33646	-11.6697	-2.66477	-1.85607	-1.39313	-0.994025	-1.05455	-0.815851	-2.21153	-0.884955	-9.91968	-12.1855	-11.6304	0.083541	-3.66389	-1.63318	-10.1004	-11.7456	-0.22887	0.114943	0.460818	-0.297433
serC	1	-12.2556	-11.2829	-9.17748	-11.6134	-6.15039	-2.01272	-1.86386	-1.33136	-0.11097	-0.321347	0.61061	-1.42918	-10.5159	-11.3422	-11.0133	-1.54174	-3.97721	-5.52246	-12.6191	-13.1594	1.7344	-0.0135841	-0.60684	0.699489
gshA	2	1.40662	6.27785	4.17903	2.07776	-5.296	-0.515995	-6.15803	-7.67973	-4.08409	-3.50741	17.3647	-2.19452	-3.28352	-0.471672	-7.50292	-2.94689	-0.587942	-5.09998	-4.9265	-0.928501	-1.66954	0.642011	0.92581	-4.23856
gshB	2	-9.70035	2.14208	1.80433	-3.96888	-4.20167	-1.47667	-4.46686	-5.49541	-1.41968	-0.645202	13.4576	-0.733754	-6.17028	-4.20277	-12.8669	-1.10905	-1.5483	-3.72487	-6.61411	-7.47715	-6.72806	-0.692766	0.297925	-3.13709
kdgA	2	-1.00401	-3.73715	-1.45772	-1.09025	-1.98832	0.780625	-1.83066	-3.48749	-4.00763	-1.48097	10.5714	-6.08933	-5.76029	-1.71788	-0.288069	-5.63494	-8.93497	-2.79636	-2.88792	-2.12508	-2.20444	0.174974	0.0911517	-0.0699904
mdoG	2	-1.05946	-2.52784	-2.12719	-0.618823	-0.294595	-0.215618	-1.16662	-0.745274	0.375174	0.716129	10.4544	-0.794693	-4.11821	-5.60167	-4.81515	-0.315673	-1.63764	-1.61664	-5.49116	-12.6973	-2.79696	0.652411	2.64803	0.61344
mdoH	2	1.15612	-1.20007	-1.18914	1.10119	-0.297535	-0.295733	-0.115663	-0.484879	-1.15282	-0.447779	12.3422	0.223996	-4.24931	-5.54636	-6.25036	0.0957	-0.941661	-0.959584	-6.73724	-14.5582	-3.49016	0.790251	3.60474	1.19774
pgi	2	-5.79418	-3.66845	-2.56933	-3.08276	-0.486155	-4.33589	-1.45477	-4.55983	-0.624669	-2.14765	5.91683	0.447093	-3.03339	-10.3895	-5.24982	-13.5527	-17.2013	-2.06339	-5.67697	-6.67122	5.37558	0.842516	-2.97388	4.0554
purA	2	-11.6321	-3.83595	-2.34153	-9.75382	-0.241714	-3.40603	-0.468477	-1.00212	-1.99098	-0.605163	12.3554	-1.32393	-7.14405	-7.30167	-8.86616	-0.587692	-0.650127	-0.336118	-14.9697	-17.3855	-5.64024	-4.16967	0.475127	-0.50998
SPA_RS18075	2	-3.40615	-5.8266	-2.37799	-2.05964	-0.162533	-0.424706	-5.05247	-3.19862	-1.67539	0.179743	14.9012	-2.55047	-6.39597	-1.23353	-4.82085	-0.235674	1.41246	0.258728	1.20171	-12.5133	1.50836	0.517493	9.15768	-11.2991
typA	2	-2.13891	-3.70719	-3.4595	-1.30546	-2.8097	-0.39423	-4.79269	-1.47687	-2.24154	-2.07601	19.1021	-1.8574	-3.29454	-4.2928	-3.36703	-9.24737	-8.78414	-3.23818	-1.83751	2.38383	-2.73102	0.143248	1.27942	-1.84441
aspA	3	1.10396	3.41664	2.26336	2.40132	-1.74122	-1.01097	-5.01222	-1.09672	-0.830492	-1.42764	-10.4125	-4.30023	-4.84167	0.955426	0.734133	-1.17329	0.285684	-1.90927	-0.309474	-0.509519	1.6395	-1.05982	-2.48139	-0.564099
dinF	3	-0.483522	-0.51029	0.382081	0.151446	-0.539096	0.361019	-3.46222	-0.313384	-1.08851	-2.11806	-6.89901	-0.00038516	-6.03985	0.583298	0.326985	0.509009	-0.231981	-0.1276	-0.180658	0.242089	-3.03821	-2.66201	-1.16136	-0.926371
dps	3	0.536778	0.460313	0.556996	-0.160048	-1.22456	-1.19397	-1.68815	-1.01569	-2.18687	-3.9527	-4.29685	-0.825894	-6.39386	-0.0767871	-0.138625	0.405398	-0.370368	-0.0350897	1.34772	1.4512	-1.70747	-0.505608	-2.21242	-2.03889
fumB	3	-2.60635	-0.922458	0.192395	-1.92431	-2.81006	-0.303869	-5.25141	-1.30115	-1.42448	-2.746	-6.24933	-3.10877	-1.17649	-0.731237	-1.34351	-0.321052	-0.924725	-1.6897	-1.79413	-1.83767	4.87062	-2.66616	0.765016	-0.407291
proP	3	-2.83716	0.00827844	-0.122326	-1.70943	-0.42301	0.183803	-18.9356	-0.901939	0.36225	1.05039	5.03704	1.19731	1.27975	0.463066	0.402576	-1.17135	-0.241369	-0.702366	0.0293874	0.615792	-0.691481	-1.02277	-0.397438	0.38083
radA	3	-0.4662	-1.02881	-0.438013	-0.922124	-3.04272	-0.323711	-4.57523	-0.114376	-0.632872	-0.854969	-8.66117	0.966537	-2.96031	-1.07589	0.737736	-0.7825	-0.991603	-1.35294	-1.24758	-0.505092	-4.20109	-2.1692	-1.7329	-0.535398
ramA	3	-0.10852	-0.733114	-0.470752	-1.10021	-0.777616	-3.269	0.587106	0.262825	-0.148012	-0.442593	-11.4401	-9.52991	-0.297827	-0.323202	-0.517694	1.41559	-0.230783	-0.541425	0.690874	2.47838	4.7835	-2.12576	-5.37817	-1.1839
recD	3	-0.500854	-0.31521	-0.0384273	-0.257726	-2.75068	-1.40769	-1.6411	-0.018022	-0.157442	-0.71873	-12.1501	-1.15167	-2.5804	-0.270111	-0.244921	-1.29308	-1.2676	-1.54739	-1.35182	-0.474269	-0.945693	0.796184	0.19117	0.490503
recQ	3	0.434612	0.160337	0.234882	0.102222	-2.75003	-0.668115	-4.49564	-0.698335	-1.9551	-1.65318	-12.5984	-0.394531	2.35587	-0.0808035	0.308993	-0.512282	-0.0368648	-1.39687	-0.155032	-0.524914	-2.77217	-1.34284	-0.389748	-0.44609
recX	3	0.182935	-0.591703	-0.246225	-0.0726665	-1.21967	0.0361543	-1.50331	-1.08735	-1.12576	-0.540113	-9.83305	-1.31924	0.962999	-0.0356462	-0.337946	-1.63858	-1.31386	-1.00587	-0.775439	-1.61978	0.0771409	-0.397674	0.150436	-0.221124
rseB	3	-0.966308	-0.950623	-0.53047	0.536541	-0.223761	-3.29445	-3.20034	-0.897624	-1.55774	-1.3316	-7.633	-1.7216	-1.21885	0.524385	-2.38228	0.407571	-0.869506	-0.73634	0.599546	0.389456	2.43101	-0.721128	-3.08944	-2.28791
rsmG	3	5.02462	0.13516	-3.14156	2.19416	-1.12876	-0.841363	0.336488	-0.746498	-1.50459	-2.09781	-12.6217	-2.34043	-2.65623	-4.2315	-1.88331	-0.606019	0.334646	-0.741709	-0.573173	1.94523	1.55919	2.35059	-2.71635	-0.71947
sbcB	3	0.229843	-0.329768	-0.399428	0.0256514	-6.60354	-2.67046	-4.32522	-2.29333	-1.02417	-2.45171	-6.08871	-2.15936	-4.33179	-1.32888	-1.25282	-0.985766	-2.11059	-2.39594	-1.41836	-0.802146	-3.53598	-0.951531	-1.27494	-1.18413
sdhA	3	-5.88486	-3.24472	-1.89608	-3.11641	-2.40855	-0.261402	-8.78956	-4.92054	-4.3812	-2.41832	-9.34698	-6.78084	-2.63738	-4.40317	-1.58745	0.174911	0.660041	-3.20583	-1.01499	-0.0152151	3.67114	-3.60289	-1.21798	-4.08285
sdhB	3	-5.27102	-3.16421	-0.572358	-3.43192	-1.60434	-1.3626	-6.83079	-3.71115	-3.64189	-2.04386	-5.73193	-4.2195	-3.57917	-4.08651	-3.04643	0.738104	0.0582288	-2.78631	-0.256211	-0.727746	2.77452	-0.921015	0.432485	-2.04137
sdhC	3	-2.22794	-1.15016	-0.187399	-1.75419	-2.166	-1.47526	-5.04223	-2.5802	-2.42127	-2.47033	-3.97797	-4.17271	-2.10845	-2.69616	-1.14496	0.271671	-0.445482	-1.076	-0.149624	0.179681	4.8194	-1.86202	-1.81081	-1.77242
sdhD	3	-1.92628	-0.249518	0.446418	0.0741489	-2.44691	-1.87564	-6.88827	-3.92048	-3.45661	-2.25382	-6.19168	-5.74785	-4.01153	-2.995	-0.440145	-0.540594	-0.0188243	-2.30975	-0.990054	-0.908262	1.21609	-0.730255	-0.959555	-2.69977
sdhE	3	-5.23023	-2.91409	-0.638782	-4.42901	-2.54851	-1.31922	-3.20817	-2.06354	-0.827585	-2.03614	-5.21137	-3.0551	-1.83193	-2.76041	-2.12902	-1.33619	-1.35735	-2.01833	0.133339	0.76392	4.94184	-0.818066	-0.767297	-0.772406
SPA_RS02350	3	0.775615	1.43448	0.530454	1.43105	-3.36803	-1.91633	-5.16562	-1.25016	-2.72563	-3.56066	-3.61399	-4.88809	-0.772532	0.160853	-0.490826	0.260813	-0.822609	-1.53827	0.641868	1.00917	-0.828149	-1.5747	-3.08297	-0.692073
SPA_RS02985	3	-4.51686	-0.760865	-1.38983	-1.11306	-1.15449	1.16739	-3.74142	-1.11767	-1.77852	-1.29002	-11.0564	-1.21179	-1.21679	-1.7096	-6.13069	-1.30048	-2.09061	-3.15198	-1.34152	4.10597	1.25333	-2.39142	-4.92876	-2.1622
SPA_RS03135	3	-0.0223437	-0.0862939	0.246033	0.0063575	-1.79049	-0.322469	-1.98192	-0.0597131	0.524237	-0.583536	-19.0066	0.403159	-1.77986	-0.218478	-0.206861	0.751263	-0.032325	0.213374	0.260576	0.0174419	-2.17505	0.177187	0.419853	0.147042
SPA_RS14450	3	0.495126	-0.570633	0.335232	-0.0721958	-3.60479	-3.18621	-4.58416	-2.89602	-2.21278	-3.32285	-5.06458	-3.00961	-0.779672	0.520313	2.04392	-2.63653	-2.1419	-2.02374	-1.60088	0.412564	0.1517	0.744609	-0.215893	0.945981
SPA_RS14790	3	1.04921	0.894254	0.990644	-0.297073	-5.4261	-4.425	-3.86222	-2.51347	-3.28753	-4.20772	-8.58193	-2.65118	-0.28285	-0.263119	1.02557	-3.00364	-2.77639	-2.80396	-3.27125	1.14312	0.922351	0.198381	-2.87873	-0.535767
SPA_RS24945	3	-0.00606092	3.60614	5.09924	-0.51116	-2.67538	1.07206	-6.82359	-1.72504	-2.63161	-2.1316	-5.32815	-0.499388	-3.52024	-4.4569	-1.60595	-0.148071	0.351308	-3.42405	0.118635	-0.478744	1.93879	-1.73949	-0.707828	0.192498
sucC	3	0.298962	-1.09994	0.607084	-0.177457	-0.125337	0.793637	-4.27098	-2.3886	-0.354624	-0.110279	-2.52943	0.0245235	0.108558	-0.748838	-0.75867	0.444087	0.37685	-2.40496	0.426499	1.10682	1.45805	-0.9198	-1.79076	-0.896518
sucD	3	0.331908	-0.442253	0.878579	0.227218	-0.834474	-0.104101	-4.19478	-3.04859	-1.13029	-0.255669	-2.81975	-0.717589	-0.59539	-1.06236	-1.29437	0.683477	0.474463	-1.684	0.79416	1.88476	2.197	-1.61771	-1.58296	-1.76036
trmH	3	-0.961597	0.0699985	-0.107999	-0.268967	-4.00872	-1.37785	-4.97655	-1.4752	-2.19336	-2.74988	-7.85415	-1.89521	-3.16722	-0.365964	-0.406132	-1.59948	-1.27659	-2.04368	-1.52651	-2.04759	-3.04274	-2.09242	-1.45197	-2.45096
uvrA	3	-2.97745	-0.641746	-0.611352	-1.83436	-1.79868	-0.396318	-3.25179	0.350307	-0.368364	-1.03024	-10.6915	-0.461396	-6.55728	-0.561009	-1.73614	-0.407509	-0.665433	-0.650791	0.121727	0.498201	0.0881299	-2.02462	-10.6593	-1.61024
uvrB	3	-1.07954	-0.04578	0.368549	-0.119502	0.655814	1.11688	-2.0058	0.655131	-0.260196	-0.405988	-12.2134	0.34737	-5.75346	-0.354177	-2.20181	0.933114	0.808099	0.564376	0.982914	1.53736	-0.0135278	-0.100362	-8.45457	-0.532338
uvrC	3	0.565125	0.899839	0.494496	0.907285	-1.21996	-0.823204	-3.46646	-0.212553	-0.608793	-0.584858	-6.09671	0.202415	-1.81999	-0.511292	0.0645917	0.0424822	-0.3012	-0.92747	-0.733899	-0.66418	-3.13732	-0.60771	-0.597366	-0.0446479
xseA	3	-0.242998	-0.394851	-0.266255	-0.780681	-2.3124	-0.669056	-1.26861	-0.107014	-0.251138	-1.4802	-18.6945	-0.175551	-3.60572	0.0568053	0.133602	-0.0404991	-0.908652	-0.994366	-0.446484	-0.201855	-1.96606	-1.37374	-1.41766	-0.501414
yccS	3	-0.592179	0.00429866	-0.444835	-0.343937	-3.0285	-0.10968	-15.9815	-0.454569	-1.83106	-2.38613	-6.72437	-0.406845	0.340582	0.042454	-0.145755	-0.418223	-0.296323	-1.28203	-0.366911	-2.37321	1.02062	-1.77727	-0.914462	-2.12218
bamE	4	-5.60284	-5.03006	-3.80218	-1.9008	-0.217606	-4.59036	-1.9545	-2.41778	-1.32732	-2.36643	-5.93074	-10.0719	-6.29946	1.28833	-7.35478	0.380473	-2.14271	-1.49783	-1.50858	-4.35628	0.151313	-0.365999	-9.0513	-7.91117
fabR	4	-6.59144	-6.40205	-6.83627	-3.2379	1.83568	0.131693	0.941184	2.50777	0.888606	0.7135	-1.03321	-5.28932	-2.37063	-6.06432	-6.9621	1.82611	-1.48739	-0.580842	3.47305	-1.87725	-5.04857	-0.764001	-9.26285	-8.69245
galE	4	-10.8528	-9.35817	-5.99553	-5.52697	-3.43056	-3.4464	-2.02037	-2.73886	-2.04332	-2.06143	1.88828	-18.4675	-9.69301	-5.82761	-10.0748	-0.640999	-2.01587	-0.944988	-0.0614389	-17.4907	-1.59166	-2.56724	-10.6051	-13.4752
gmhB	4	-6.50065	-5.77316	-1.92679	-4.65349	-9.83118	-6.54796	-3.77781	-6.24801	-3.4444	-4.3826	12.1357	-12.1571	-1.41705	-3.54954	-5.26398	-4.01045	-6.97135	-5.44687	-6.88652	-10.1078	-8.2352	-0.78909	-4.97485	-4.71783
rfaH	4	-9.85894	-9.83794	-7.38394	-4.38926	3.26867	-6.95099	-0.345192	-6.55984	-0.261926	-2.14374	8.67817	-10.3577	-4.47708	-7.87708	-9.92542	-1.91539	-3.55171	-2.15602	1.93912	-12.1042	-4.39116	-4.70549	-5.43978	-11.1992
rfaJ	4	-1.85009	-4.2288	-3.9435	-0.891563	0.105402	-1.10364	0.723089	-1.69522	-1.85122	-1.06283	5.61759	-1.20368	-3.88467	-2.68829	-4.40245	0.327257	-1.1437	-0.565139	-0.761384	-8.56153	0.969783	-1.97276	-1.38987	-6.31643
rfaP	4	-7.09373	-5.11179	-5.27927	-2.22805	-9.08984	-7.22963	-2.04501	-3.27091	-2.26903	-1.15183	8.29748	-10.0058	-5.53995	-2.87639	-2.5383	-1.63562	-4.71332	-4.07612	-3.25892	-10.8773	-8.52487	-1.02864	-5.87663	-5.75513
rfaQ	4	-5.18801	-3.89625	-3.28143	-3.03092	-8.99474	-5.9867	-1.69731	-0.821988	-0.698664	-0.610222	1.66221	-14.2474	-1.41987	1.75945	-4.31451	0.0537709	-2.97316	-2.89001	-2.228	-7.90645	-0.610335	-0.751117	-11.5375	-8.66656
SPA_RS18115	4	-6.70889	-6.7962	-4.07424	-5.01473	-10.0084	-6.98584	-1.97015	-5.08215	-1.58655	-2.57292	9.37493	-8.12955	-4.69337	-5.65387	-9.21465	-2.20764	-4.07752	-4.91633	-3.73307	-6.62775	-4.79867	-4.13423	-6.34986	-5.75149
tkt	4	-6.02768	-3.07355	-1.2566	-2.86106	-5.43442	-8.00455	-5.9387	-6.98957	-3.08382	-3.09444	8.97353	-4.91897	-8.59517	-4.50689	-5.46546	-4.53704	-4.93686	-4.4637	-7.44771	-10.3272	-1.88344	-2.74263	-4.90103	-1.99874
waaB	4	-4.57274	-5.84283	-3.93788	-3.20544	-1.46968	-2.30957	0.32208	-0.990574	-0.484625	-0.497529	4.97501	-9.23136	-4.50889	-1.09209	-4.12382	-0.0532201	-1.89784	-1.22369	-0.788162	-11.6239	-1.84849	0.538116	-3.22122	-10.4211
waaO	4	-6.93878	-8.44789	-8.33861	-5.33038	5.83191	-5.81881	-0.79365	-5.55452	-1.95114	-1.26285	7.82667	-7.50931	-8.3755	-9.48162	-8.7409	-1.17972	-1.18046	-2.60258	-2.12388	-9.25759	-2.08934	-2.06914	-5.47361	-4.82731
alr	5	0.108048	-0.262683	0.374511	0.455174	-2.63394	-0.808095	-1.6217	-1.74034	-0.472552	-0.815031	1.45299	-0.0188931	-0.996495	-0.901826	-1.01271	-1.02118	-8.43105	-0.378488	-0.45364	0.163583	0.554037	-0.346911	0.191412	-0.340939
amiC	5	1.65932	1.78853	0.512476	1.89851	-8.09511	0.504651	-0.48839	-0.253059	-0.567652	-0.73915	-0.382486	-1.57353	1.71005	0.468674	0.954591	-0.22628	-0.00545742	0.147149	0.615485	-2.56903	-1.05149	0.339608	-7.64806	-0.399925
ampG	5	-0.00228086	1.50653	0.454274	-0.360559	-0.885364	0.224942	0.321336	1.19903	0.133414	-4.54413	-1.60529	0.254019	1.06238	0.253646	1.53227	0.550833	0.338243	0.402374	0.839352	1.57383	2.10707	-0.227676	-2.5208	-2.86436
apbE	5	0.868287	-2.14444	-1.77053	-0.410984	-2.06515	-5.2678	-2.32817	-1.63481	-3.75082	-3.80316	3.1835	-4.459	1.06948	-0.769434	-1.08494	-1.50747	-1.31371	-2.40508	-0.439364	-2.80408	3.9877	-1.2336	-0.256974	-3.48304
asmA	5	1.77393	2.86416	0.743234	0.431409	0.317416	-0.53051	-0.641554	-0.447694	0.292894	0.00913538	0.340121	-5.08161	2.77806	1.0055	1.0308	0.490576	-0.0702856	0.0133465	1.22547	0.260391	0.662169	-1.52326	-7.16008	-1.97901
copD	5	-0.48955	0.0599389	-0.0196816	0.668924	-0.737967	-0.536941	-0.147027	-0.481958	-0.236929	-0.521266	-1.57182	-0.448738	0.571216	0.357257	1.12509	-0.382922	0.0246241	-0.365928	0.178237	0.206843	6.55293	-0.67307	0.261774	-0.720452
dcd	5	1.29805	-1.24488	-1.74444	-0.651173	-7.14903	-5.57046	-2.86852	-4.30953	-4.79683	-2.29553	-3.9577	-5.62067	-5.63987	-1.2657	-3.46937	-2.08879	-1.85231	-3.34401	-2.58401	2.54856	0.934613	-2.31722	-4.67418	-1.64833
deoB	5	-0.677488	-0.961877	0.0471335	-0.288852	-0.797522	-1.38167	-0.66824	-0.695043	-0.281492	-0.695384	4.62521	-1.96679	3.55076	0.669672	0.727461	-3.21766	-3.07338	-0.176943	0.899055	0.892348	0.829144	-1.63563	-4.50786	-4.48727
fadL	5	0.70988	1.16075	1.0664	1.0889	-0.898465	-0.328427	0.367633	-0.98865	-0.734103	-0.570055	-4.05736	-1.34938	-0.561876	0.836611	0.0603224	-0.662083	-3.09046	-0.0182563	0.200701	0.367899	-0.448176	-0.760649	2.9298	3.09162
fldB	5	1.67333	0.972634	1.72211	2.30535	-2.46293	-3.79398	-3.19012	-0.702578	-3.01579	-2.30339	-0.273292	-5.19235	3.83327	-2.28471	0.10598	-0.964891	-1.04288	-3.37409	-1.96252	-1.46025	2.22118	-2.66907	-1.9966	-2.69944
fnr	5	2.02552	-1.02505	-1.4129	0.421227	-0.260326	0.234593	0.310001	-2.19045	-0.747416	-1.63223	-0.0194738	-0.38317	-0.764575	0.249161	-0.733801	-5.1672	-6.60919	-0.0636118	-0.436893	0.0707977	0.394068	-0.167003	-1.19585	0.526445
galR	5	1.58738	0.876525	0.3587	1.54058	-0.419826	-1.04986	-0.710557	-0.992504	-0.291584	-0.86446	3.34952	-0.321501	1.08608	-1.73188	-0.632632	-1.82358	-4.51551	-0.817062	0.351772	1.84975	0.988742	-0.877005	-3.55394	1.29139
gpmM	5	-0.0246544	0.0295178	0.380854	-0.368402	-0.0930749	-0.43497	-0.438682	-0.312764	-0.505235	-0.299869	-0.350452	-0.634015	0.345121	0.170695	-0.609503	-2.76481	-4.22443	-0.723049	-0.59615	0.305215	0.330573	0.0566704	-0.518679	0.426612
grxD	5	3.50592	4.2105	3.07172	1.52739	-0.341598	-3.46988	-1.21426	-1.64486	0.271767	-0.616468	1.92297	-0.474177	1.16788	-1.90947	-0.0964302	-0.791851	-1.26595	-0.75408	-1.72736	-0.715586	3.59274	1.11638	4.00331	-0.537463
hemN	5	-0.186192	1.01399	0.352218	0.201175	-2.42536	-0.106155	-0.578777	-5.79186	-0.315725	-1.10991	0.317665	-0.449469	-0.741656	0.565021	0.0802748	-3.55573	-4.63237	-1.81084	0.0157656	0.0349323	0.462495	-1.96297	-2.80191	-0.617448
ibaG	5	1.54292	2.17078	1.42444	0.347173	-0.669448	-2.02403	-1.56118	-2.34899	0.182331	-0.549615	2.13152	-0.159531	1.98591	-0.76495	0.0530399	-1.69494	-1.74749	-1.67018	-1.96461	-0.720679	5.25548	0.24456	1.64418	-0.122735
ldtB	5	0.514143	-2.64017	-1.61583	0.82919	-0.19989	0.278861	-0.33107	-0.0486324	-0.295998	-0.199872	6.28171	-0.41576	-2.76379	-2.83625	-2.933	0.772021	-0.813014	1.42218	0.0254163	-3.79286	-0.0583255	0.147023	-8.01448	-0.395104
malQ	5	0.443141	0.134821	0.342219	0.409731	-0.0291451	0.15127	0.0472299	0.160733	-0.266867	-0.462032	-0.662228	-0.630754	0.23142	-0.0832706	-0.270624	-0.011204	-4.43708	-0.0712795	-0.0710498	-1.13177	0.0679928	0.972364	0.661796	1.52351
menA	5	2.42404	1.06335	0.729282	1.89013	-0.562416	0.655551	0.395506	-2.88538	-0.238013	-0.136983	-0.283783	0.453998	0.5227	-1.50633	-1.4855	-4.98734	-6.46269	-0.0685044	0.308863	-0.0364499	0.260941	0.274696	0.663159	1.8088
mobA	5	0.345299	0.90683	0.495112	0.00834005	-0.305812	0.494134	0.103305	-0.751424	0.467268	0.0733019	-0.0171782	0.0301296	0.476167	-0.523385	-0.406629	-1.18038	-4.00104	-1.43975	-0.594331	-0.0759114	0.2446	-0.205877	-0.665525	0.572875
moeA	5	0.980768	1.32124	0.687517	1.6968	0.55506	0.120672	0.272106	-0.786007	0.221913	0.51818	0.611127	-0.136017	3.25305	1.00247	0.757452	-1.56308	-4.68282	0.116095	0.805454	3.67997	1.10507	0.717513	2.51165	1.31284
nfuA	5	0.528484	-1.7874	-0.170237	1.20851	-3.05794	-6.43428	-4.28017	-2.03943	-2.40506	-2.18901	-0.119677	-5.00754	-4.36083	-6.10756	-2.48102	-2.81541	-1.87355	-5.32207	-3.67966	2.30608	4.02173	3.0027	0.998873	-0.7695
nrdD	5	0.637345	0.696282	0.872036	1.44808	-0.157021	0.174003	0.633089	0.166094	0.00943214	0.158389	0.0280764	0.638229	0.243883	-0.106122	0.0613606	-4.16392	-5.76732	-0.491144	0.00932298	-0.285371	0.0551761	-0.408416	0.0276977	-0.107808
ompD	5	-1.11519	1.20936	0.119803	0.267316	-0.86378	-0.661417	-1.43316	-1.63799	-0.659676	-0.0135135	0.648557	-1.29795	-0.165404	-1.09959	-2.39527	0.535403	-0.524889	-1.32158	-0.888075	-0.383101	-0.396954	-1.9752	-6.46091	-3.52207
pbgA	5	1.55139	2.67967	0.620031	2.49986	0.890868	-0.0970021	-0.0764597	-0.684	0.134278	-0.932224	-1.01614	-5.17146	3.64164	-0.304836	-0.438892	-1.78169	-0.839911	-1.13985	-2.30628	-4.71987	1.16341	-0.119136	-6.24109	-4.07249
pdhR	5	-1.10252	-1.28083	-0.471141	-1.0085	-0.519936	0.413471	0.571069	-1.05589	-0.559332	-0.188909	2.70637	-2.22045	1.50932	-0.522666	-1.25545	0.0529972	-0.471855	-2.91092	-1.28085	-2.91287	6.11164	-1.7024	-0.793747	-0.939897
ppx	5	1.41247	0.743684	1.1836	1.19669	-0.00705154	-0.412356	-1.75004	-0.672237	-1.08231	-1.68149	0.679145	-0.198039	2.96009	0.679482	4.3051	-0.333702	-0.242855	-0.534376	0.163141	1.68539	2.74275	1.32839	0.946222	-0.183544
ptsG	5	-0.377156	-0.248205	-0.0976308	-1.88657	0.291817	-0.490115	-0.441171	-0.241248	-0.40195	-3.70233	-0.962508	0.0697901	-3.1018	-2.47217	-2.93603	-1.32691	-4.38754	0.416875	-1.11061	-0.254087	8.86906	0.0976952	-0.594345	-0.234672
rapA	5	-2.06257	-0.652697	0.213104	-0.476546	-3.83979	-2.80379	-3.91557	-0.108533	-3.37677	-2.1582	-2.56991	-3.12726	-9.40885	-1.06859	-2.05414	-0.805338	-2.18063	-1.3033	-2.83521	-0.613351	7.7829	-1.72738	-1.19125	-1.36454
rhlB	5	-2.08441	-1.0631	-0.893898	-1.36573	-1.02633	1.01938	-2.47043	-2.47977	-2.95946	-3.26525	6.14198	-2.0987	-0.779269	0.157006	2.33602	-0.913503	-1.09371	-1.27904	-0.717966	-0.577319	0.216428	-1.49943	5.87159	-0.932835
rluA	5	2.47204	1.78234	2.18442	1.59026	-0.183539	-0.666558	-1.08419	0.0977566	0.390723	-0.325434	-0.88156	-1.50603	0.496633	1.06819	2.44901	-0.3244	-0.778819	-1.09956	-0.351604	-0.334966	4.04745	-0.723778	1.05529	-0.841811
rnr	5	0.829831	-2.64147	-3.83863	1.18863	-1.2401	2.17952	-1.29644	-2.66752	-3.44436	-4.20092	1.82601	-5.16042	-3.6291	-1.79423	0.791691	-1.5611	-1.49257	-1.64862	-2.15133	-0.50757	3.49597	-2.44511	-5.29625	-3.53004
rseC	5	1.70201	-1.3923	0.0622813	1.2021	-0.720323	-4.01704	-1.50088	-1.26404	-3.89318	-3.41457	4.55246	-3.33992	-0.184785	-1.00192	-1.38577	-0.834692	-0.564091	-2.12018	-0.553937	-2.17506	5.57188	-0.51643	1.26817	-1.1235
rsmC	5	3.94203	-0.317871	-1.80819	1.70252	0.582217	-0.0324524	0.570098	1.46113	-0.725659	-1.28049	-1.03676	0.110713	-1.54981	-0.185076	-0.354448	-0.956079	-0.87067	-1.23341	0.127661	2.41844	7.29999	-0.490369	0.110346	-0.800444
rsxA	5	1.03317	-0.71308	0.419625	2.15161	-2.24289	-3.28794	-3.0232	-1.20788	-3.47878	-3.63363	0.541326	-3.33163	0.405075	-0.389561	0.345971	-1.56232	-1.07755	-2.95921	-0.191615	-3.01199	3.2197	-3.26468	-0.416119	-4.83603
rsxC	5	0.725677	-2.05909	-1.10094	0.836414	-2.77825	-5.89292	-3.48191	-2.5539	-3.13384	-3.70623	1.76786	-4.78771	0.291176	-1.2507	-0.00564237	-1.15287	-1.44802	-2.61437	-0.917464	-2.89331	4.14899	-1.04724	-2.08387	-5.71418
rsxD	5	1.11484	-1.49684	-0.955254	2.03311	-1.48734	-4.1328	-2.00712	-1.65419	-4.2915	-1.71373	0.906211	-3.96427	-0.657678	-1.32424	-1.56838	-1.86514	-1.89148	-2.43581	-0.271823	-3.24943	2.75193	-0.944265	-0.401117	-3.06822
sltY	5	1.38618	1.7846	1.01979	1.30384	0.399868	0.240879	0.2749	0.333175	0.91496	-10.7025	-0.625515	0.554553	0.482221	0.53906	0.897435	-0.193162	-0.461361	-0.346409	-0.434004	-0.351194	-0.345171	-0.415373	-1.68513	-0.675976
SPA_RS02420	5	0.209399	0.794807	1.3394	0.616032	-1.1186	-3.04556	-1.87325	-0.376579	-1.41576	-1.70508	0.668819	-2.80057	1.84855	-0.248265	0.0720775	-1.76628	-0.974105	-1.4507	-0.416731	0.0267771	5.50036	-1.77139	-2.45637	-1.5605
SPA_RS06035	5	0.094344	0.522319	0.0795365	0.385692	-0.461991	-1.12746	-0.459977	-0.751173	0.321536	-0.361724	-0.221532	0.094407	0.342981	0.955556	-0.0692565	-4.4427	-0.823515	0.529657	0.913553	0.405602	2.56256	-1.7692	-2.96983	-1.80902
SPA_RS11375	5	1.40873	0.726716	0.386251	1.57533	-0.520409	1.66196	-1.64063	-0.981023	-2.8409	-2.48869	6.35074	-2.3067	2.60705	-0.738885	0.195443	-0.992717	-0.0389497	-0.455132	-0.82598	-2.14474	4.27732	-0.965891	-0.131905	-3.74958
SPA_RS11380	5	0.73896	0.0653575	0.109116	0.792905	-0.249951	1.10021	-0.54718	0.118449	-3.35855	-2.95338	7.12412	-2.08064	2.08865	-1.12634	0.23856	-1.2723	-0.367139	-0.711128	-0.685482	-2.04334	5.7649	-0.238231	0.352811	-2.56509
SPA_RS15005	5	3.57727	-0.813734	-0.842994	1.34012	-2.16762	-1.40041	-2.47071	-1.23577	-0.468808	-1.66896	4.93437	-0.730814	-1.08273	-0.940212	1.38274	-0.980762	-1.84944	-1.1358	0.788995	0.144094	1.18637	0.971979	-2.12636	-2.24764
SPA_RS19200	5	-0.668007	-0.371935	-0.976177	-0.995129	-0.648187	-0.993465	-0.930603	1.1656	0.960422	1.45062	3.68557	-0.401476	-0.0493435	-1.33756	-1.61931	0.72196	-0.377667	-2.1167	-0.429391	-1.82451	-4.62538	0.710889	-7.45691	-5.24619
SPA_RS21475	5	-0.0627013	-2.66301	-1.12932	-0.993466	-2.09293	0.155502	1.17892	-1.08944	-2.16129	-2.25502	5.1199	-1.81557	-2.89428	-2.88256	-1.52378	-3.3955	0.429814	-2.21771	-1.99735	-2.34677	4.78113	0.646601	-0.939792	-0.0372085
tamA	5	-0.57201	-2.48892	-0.838653	0.0920979	0.12951	0.207299	0.941077	-0.0389626	0.0250381	-0.134383	6.58121	-2.79132	-0.456791	-0.825235	3.87663	-0.00261499	-1.08462	0.444323	-1.00657	-3.60489	-0.368975	-0.39673	-5.33895	1.95692
tamB	5	-1.85678	-2.73518	-0.663646	-0.441612	-0.195995	-0.164697	0.383525	-0.247448	0.380187	-0.243177	7.63954	-2.48238	0.00158475	-1.15264	3.553	-0.618744	-1.85225	-0.526893	-1.84548	-3.57793	-0.276336	-0.944455	-8.23878	1.09351
tcyP	5	-2.53091	-1.26823	-0.524145	-1.41567	-0.203402	0.280451	1.06676	-1.1703	0.265208	-0.0473599	5.05411	-0.5317	1.44944	0.0744815	-1.53288	-1.29738	-0.714321	-1.84725	-1.70964	-1.85252	2.29593	-0.453961	-0.526976	-0.84879
trmG/rlmN	5	0.0980258	-0.462544	-0.629293	0.847803	-0.548703	0.463716	-0.640303	-1.47415	-0.463873	-1.15361	2.21739	0.460745	0.371908	-1.29606	-0.0378671	-0.653013	-1.47665	-1.429	-1.60794	-0.937681	8.09736	0.531267	0.214328	1.23164
truB	5	0.801777	-3.5575	-4.15951	-0.698182	-3.60081	-3.71669	-3.26849	-3.60059	-3.3497	-3.28639	-3.44187	-3.62442	-2.39982	-0.800791	0.886343	-3.08652	-3.21901	-3.58055	-3.69472	-1.36928	3.05076	-0.783126	-4.34324	-4.10883
wzzE	5	-1.47871	0.414074	-0.490413	0.374899	-2.64848	-0.75704	-0.197577	-0.55351	-0.512498	-0.176359	4.70323	0.350661	-3.89553	-0.593879	-1.99323	0.811344	-1.61877	0.957933	0.992452	-3.03136	0.0813158	-0.582966	-7.96965	-4.79919
yfcD	5	-1.41567	-2.89895	-1.13474	-1.82463	-4.57547	0.238212	-1.10535	0.365879	-0.505814	-2.00682	4.9339	-0.611538	-2.62444	-2.17006	-2.54358	0.419892	-1.18428	0.575172	0.0797668	-1.2926	5.68211	-0.431179	-0.230129	0.0901997
cpxP	6	-4.25168	-2.53024	-1.4164	-3.21226	0.087864	0.966087	-0.526588	0.223254	-1.27918	-0.677462	0.390762	-0.0967003	-1.78862	0.528179	-0.244659	0.013636	-0.567662	-0.549707	-0.985745	4.18196	7.3006	2.00516	1.3593	-0.850979
hupB	6	-4.89685	-4.09998	-2.86426	-4.11381	-0.726026	-1.73089	-0.882142	-0.301621	-0.92985	-0.482553	-5.28271	-1.55786	-4.88588	-0.507496	-2.53739	1.72692	0.033422	-0.328616	-1.05621	0.9924	2.06605	-3.04477	-4.982	-3.65677
iscX	6	-4.08233	-3.27832	-1.55437	-5.55366	-0.624256	-3.07137	-0.287581	0.648367	2.03676	1.73518	-0.0839248	0.982965	-1.13714	-8.51242	-5.82378	-0.0126525	0.73387	-0.176403	0.563628	4.85261	8.12194	1.35288	0.348318	2.6762
ldtD	6	-4.70234	-2.68952	-1.2575	-2.65754	-0.414774	-0.766475	-0.175467	-0.30963	-0.721893	-0.238534	-3.6683	-0.864422	-3.7375	-0.285266	-3.55919	0.461153	0.230295	0.672736	-0.00486528	-0.90523	2.71553	-0.844583	-2.10739	-3.2248
mdh	6	-10.5106	-5.93142	-1.69047	-7.20873	-2.473	1.12209	-9.90118	-4.56284	-5.91247	-3.92894	-8.78249	-6.02723	-11.3051	-8.6835	-7.35121	0.380775	1.0019	-3.74764	-3.48844	-4.78595	5.33814	-1.97405	-0.562865	-1.73553
mrcA	6	-5.32157	-5.52456	-4.83254	-4.99343	1.46356	-0.785622	-2.25695	-0.573323	-0.891656	-0.343596	-9.47879	-1.73105	-5.52737	-0.772819	-4.73673	0.52529	-0.0754912	0.438543	0.314171	-0.186851	4.37063	-1.1455	-3.54943	-2.56927
panF	6	-5.23106	-10.2003	-7.88665	-5.13155	-0.787962	1.2496	-0.699896	-0.635992	-1.16795	-1.6664	-2.11562	-0.0174071	-6.99387	-10.9431	-10.2321	-3.93203	-4.56822	-1.29863	-0.825777	0.697698	11.9959	-0.973174	4.1541	1.60623
proQ	6	-2.46622	-5.25446	-1.94619	-2.42125	0.962869	-1.17	0.00902408	0.537984	-0.801653	0.261028	-3.98058	-1.09045	-5.79219	-0.753711	-5.96889	-0.532374	0.0136712	-0.0407302	-2.49917	-0.377285	1.59643	-2.74187	-3.86272	-2.95715
rnd	6	-7.18387	-4.59499	-3.4775	-4.72075	-0.585015	-1.45319	0.463742	0.18644	0.15569	-1.63669	-8.12701	-1.80555	-7.09282	-2.89897	-6.59253	0.508668	-0.193765	0.291624	-1.84121	-0.0595103	7.17286	-1.31489	-9.34906	-3.55009
sbmA	6	-3.57541	-2.98975	-1.99049	-2.06175	0.350602	-0.986631	-0.411922	-0.209295	-1.54986	-0.194814	-2.3336	-1.6928	-4.86815	-2.15497	-5.09791	-0.897966	-0.278477	-0.680922	-1.32784	-0.0083925	3.71552	-0.621422	-2.06199	-1.3049
SPA_RS10115	6	-6.16119	1.54296	5.561	-5.81237	-2.69021	1.85533	-12.4108	-1.56164	-3.32389	-3.92838	-6.85019	-2.47652	-11.3911	-8.79438	-4.30873	-0.373915	-0.535304	-4.35557	0.597944	-0.980371	6.52417	-2.59163	-1.68355	0.29072
SPA_RS15890	6	-5.26332	-4.66893	-4.5496	-5.06884	0.984086	-0.809177	-1.14029	-0.568654	-0.110007	0.0634248	-5.02746	-1.52055	-3.61348	-0.637538	-3.81404	0.0642121	-0.342479	-0.100968	-0.107972	-0.891437	2.72754	-0.587098	-1.4912	-0.433998
SPA_RS16290	6	-6.35667	-2.98725	-0.698285	-3.89578	-1.44252	0.349338	-1.97305	0.393258	-0.177513	-0.173273	-3.76749	-0.931506	-4.62924	-2.76963	-4.69982	-0.883782	-0.588308	-2.16443	-1.3904	-0.778946	7.63889	-0.37407	1.0599	-0.386296
SPA_RS16470	6	-2.5376	-4.82475	-5.05899	-3.89222	1.12643	1.46616	0.518095	1.24308	-1.64962	-1.40506	-0.276118	-0.104186	-2.51911	-6.1573	-4.48166	-1.39207	-1.3339	-0.294896	2.05071	0.689435	8.16825	-0.362975	1.82809	0.875883
argA	7	-11.2318	-6.81205	-1.08359	-9.47176	-0.680923	-0.794018	0.189745	-0.128023	-0.624206	0.0110193	-1.05289	0.736485	-5.28532	-3.88137	-6.14155	-0.0163727	-0.437379	0.403303	-0.362364	-0.228395	0.289426	-0.64188	-0.528436	-0.0359986
argC	7	-12.8324	-7.76359	-2.3602	-10.0877	0.184515	0.492935	0.113582	0.337143	0.18257	0.393449	0.58693	0.339883	-7.3608	-4.88064	-6.33638	-0.468866	-0.340943	-0.537191	-2.06705	-2.42993	0.788553	0.425488	0.502756	-0.00739445
argF	7	-11.5054	-6.4837	-0.22046	-8.47962	-0.105681	-0.0423117	-0.80497	0.109519	0.0243514	0.442494	-0.863782	-1.22489	-6.38432	-5.65492	-6.68207	-0.165194	0.19582	-1.07227	-1.8519	-1.83908	-0.965553	0.326983	0.232931	-0.875614
argG	7	-12.8181	-6.66214	-0.0842383	-10.5318	-0.352858	-0.586545	-0.335798	-0.534598	0.596543	0.56905	0.30528	0.493095	-6.70626	-4.57632	-6.44467	0.380105	0.0840214	-0.0994419	-0.941922	-0.801888	-1.02806	0.521589	0.584859	0.0925072
argH	7	-13.6864	-7.65679	-1.55162	-11.4192	0.0453692	0.0299394	0.235156	-0.292834	0.126017	-0.0158669	0.432949	0.00494019	-6.50142	-5.66205	-7.99034	-0.745954	-0.324538	-0.731954	-2.65456	-2.22118	0.92735	-0.442996	-0.830175	-0.746531
gsiA	7	-7.97472	-7.25911	-5.68516	-5.29363	-0.555964	0.104612	0.613777	0.203633	0.332256	0.325373	0.100151	1.03557	-13.2179	-8.10246	-3.18748	0.00283821	0.173154	0.586537	-2.79953	-4.35601	-0.509515	0.963164	0.201703	0.200405
gsiB	7	-7.99772	-7.03727	-4.96749	-5.19834	-1.28154	-0.414594	-0.470062	0.968368	-0.00888342	-0.726498	0.245358	-0.515172	-11.4388	-8.10513	-2.52355	-0.473333	0.736523	-0.596522	-3.18798	-4.15441	-1.88489	0.771619	1.02643	-0.195693
gsiC	7	-5.878	-5.59395	-4.22551	-2.96557	-1.07089	-0.603216	-0.0981874	-0.228193	-0.912718	-0.257027	-0.083102	-0.582404	-10.0384	-5.84295	-1.93792	-0.191915	-0.139303	1.10692	-2.61129	-4.5658	-0.820671	0.808094	2.00631	0.484065
lrp	7	-8.64545	-6.55862	-2.92764	-5.69327	-2.70363	-1.48737	-1.78831	-2.25671	-0.672898	-1.27606	-0.24738	0.129039	-6.85567	-4.79744	-7.43462	-0.900765	0.69059	0.0133744	-2.7092	-6.19468	-3.10453	2.36873	0.964705	-0.018473
metE	7	-11.85	-2.95517	-0.0766759	-8.597	0.529101	0.233097	-0.13645	0.526173	-0.0460264	-0.573449	-1.0333	0.144487	-3.1675	-3.04524	-3.23441	-0.0938829	0.104873	0.093389	-0.0571626	0.452421	0.418015	0.480617	0.310858	0.418799
metI	7	-8.3579	-9.13757	-6.08267	-7.72505	0.65669	1.27976	0.657451	1.06792	0.486288	0.0517795	-0.530067	0.114697	-5.98217	-4.75107	-14.0552	0.584334	-4.43769	-0.709356	-0.313395	0.923375	1.02422	-0.648706	-0.45319	-0.321912
metN	7	-9.91	-10.0816	-5.61955	-7.83513	0.457756	0.546564	0.716441	0.726527	0.765593	1.06088	1.49663	1.4738	-5.34555	-4.81829	-14.7685	1.10399	-4.08687	0.0380973	0.564618	-0.0373029	-1.08102	0.332749	1.17651	0.698752
metQ	7	-7.13638	-8.05296	-6.42657	-5.29695	-1.34454	-0.841416	-1.32773	-1.51025	-0.986663	-1.58368	0.222044	-0.34936	-5.95236	-4.63445	-12.0942	-0.455715	-3.63947	-0.995155	-1.11765	-2.60664	-2.82459	0.453192	-0.271554	0.406385
ndk	7	-6.15773	-5.11349	-3.5616	-4.64386	-0.101038	-0.397103	-0.576444	-0.141696	-0.946784	-0.108475	5.84608	-2.16323	-7.86503	-3.67481	-8.37192	-0.577848	-2.14945	-0.848304	-1.57696	-4.89431	-4.50601	-0.579691	1.11889	-0.124499
nlpI	7	-2.09585	-5.73934	-5.99667	-1.00249	1.29469	-0.509364	-1.5837	0.260473	-0.0497309	-0.499362	-0.707532	-1.26792	-10.3146	-4.0385	-9.36933	1.13805	0.10037	0.975413	-3.41441	-0.263481	0.20632	-3.46334	-3.28542	-7.12409
pepN	7	-9.16748	-8.49374	-6.16602	-6.01914	-0.204935	-0.330567	-0.231827	-0.348582	-1.30838	-0.291425	4.05336	0.148808	-5.4541	-2.65138	-5.81855	-0.414041	0.163822	-1.69601	-2.42922	-3.7176	-5.08843	0.513621	0.0586823	1.27311
ppc	7	-16.3364	-3.13808	0.54462	-13.593	-0.347416	0.674166	-2.44359	0.324137	-0.708331	-0.46463	-0.99117	0.00962074	-8.92451	-9.73157	-5.23002	-0.273864	-5.12966	0.18645	1.20636	0.608585	0.365398	-0.166438	0.426035	0.312322
prc	7	-6.51682	-9.77802	-9.65404	-6.44647	-0.938014	-4.03526	-0.257069	-0.80358	-0.00175342	0.878376	1.74549	-2.33977	-12.9621	-8.01909	-12.7663	0.506783	-2.58205	-0.263434	-5.02283	-3.844	4.22489	-8.068	-4.89611	-4.31788
proA	7	-13.9744	-6.4246	-5.02915	-11.4702	0.381821	-0.146065	-0.463432	0.413213	-0.176384	-0.256615	-2.30468	0.11839	-9.05379	-7.26064	-7.89286	-1.20643	-3.84914	0.406578	0.57281	0.70785	-0.528809	1.0452	0.597402	0.709839
proB	7	-13.8604	-6.50958	-5.41142	-9.25689	0.748024	0.882821	0.370496	0.612887	-0.338072	-0.575337	-2.11592	-0.40322	-11.1615	-7.99316	-9.86757	-1.51533	-4.64534	-0.201322	-0.36636	-0.605767	0.074388	-0.304787	-0.150361	0.039377
SPA_RS09500	7	-7.21181	-8.69754	-5.99558	-4.58414	0.745931	-0.56477	0.729414	0.656553	0.152413	0.0153665	0.508907	0.097954	-3.26488	-2.57484	-5.44383	-0.402751	0.0201804	-0.900378	-1.43229	-5.38389	-3.68155	0.247196	-0.39071	-0.450792
SPA_RS14870	7	-10.6816	-10.1693	-7.66867	-10.5279	0.606789	-0.409424	-0.407105	-0.58441	-0.339781	-0.197091	1.04016	-1.64091	-9.90034	-4.91862	-11.1413	-1.10785	-2.24805	-0.65953	-0.122661	0.145043	-1.88425	-1.27761	-0.0615247	1.23155
SPA_RS18535	7	-6.95989	-6.25295	-5.68652	-9.09339	0.77437	0.547372	0.124658	-0.784573	0.402571	0.135449	0.115745	0.150601	-6.54047	-6.83465	-6.64703	0.808633	-0.579545	-0.0820289	-2.5926	-3.56066	-0.970682	0.238731	0.712404	-0.250222
SPA_RS19685	7	-14.6529	-12.5738	-9.6907	-11.4129	-0.370866	-1.08758	0.377566	0.215384	-0.825327	0.175892	-1.0341	-0.323656	-7.66625	-4.7603	-9.4994	-0.586169	-0.154783	-0.505707	-1.28207	-1.43743	1.11278	-0.603882	0.424442	0.324974
SPA_RS21660	7	-7.95799	-7.67811	-7.47263	-6.53528	-0.0513275	-0.0291973	0.0193676	-0.526765	-0.919896	-1.47887	-0.712482	0.304936	-8.77068	-6.97665	-8.07752	-0.297604	-0.289067	-0.67173	-1.3277	-1.46406	-1.02773	0.122569	0.547414	0.0875151
thrA	7	-11.1124	-6.8655	-3.29884	-9.84294	-0.736033	-0.26062	-0.325363	-0.486532	-1.07188	-1.15366	-0.699083	-1.23086	-4.05199	-3.48066	-2.87164	-0.980816	-0.650658	-0.148141	-2.7016	-1.56629	-0.414123	-0.125187	-0.322747	-1.15573
thrB	7	-10.5346	-7.06016	-3.31803	-8.35081	-0.809452	0.192351	0.264787	-0.976854	0.183358	0.115876	0.988726	-0.776142	-2.79989	-3.33929	-3.7645	-0.406589	-0.920305	-0.401892	-2.40493	-1.98416	-0.201285	-0.854707	-0.878272	-1.36801
tyrA	7	-8.39406	-5.21003	-0.0930438	-7.3761	-0.451766	-1.17304	-0.201673	0.63759	0.207251	-0.301802	0.799836	0.183265	-5.75447	-6.15841	-3.78283	-0.0684778	-0.0767094	-0.196784	1.39406	0.515164	0.11995	0.144011	1.1197	0.83253
ybiB	7	-9.17634	-9.0317	-4.19664	-8.54831	1.90751	1.71457	0.826024	2.53713	0.957439	0.115502	0.272583	0.405552	-10.6237	-7.80298	-12.373	0.439236	-0.660359	0.346489	-2.77832	-3.39892	0.294522	-0.374989	0.137258	-0.54276
yjfP	7	-8.91681	-11.4138	-8.36224	-7.24881	-0.875699	0.536172	-0.52596	-0.774512	0.484545	-0.534316	0.822097	0.647732	-9.99233	-8.22075	-10.1162	-0.42843	0.319164	-0.122354	-0.218965	-0.239419	1.19909	-0.852557	-0.246601	-0.908112
cmoA	8	1.4453	-7.00726	-6.71198	-0.0928149	-2.54114	-2.40566	-1.61557	-5.10551	-4.42333	-5.37701	-8.03605	-3.5958	-5.8081	-4.92614	-6.62501	-3.03076	-2.88309	-2.1279	-4.15431	-5.27124	-0.532664	-2.94922	-5.27205	-3.186
cmoB	8	0.0316304	-7.98933	-7.87826	-2.23311	-4.55785	-2.63897	-2.81942	-4.85252	-4.47218	-6.40249	-6.05765	-5.55924	-7.26965	-4.69984	-5.55343	-2.8247	-3.76582	-3.08836	-3.74522	-4.18862	-1.84229	-1.09571	-3.23444	-0.984378
csrD	8	-1.25816	-1.15923	0.101568	-1.78075	-2.78584	-0.775879	-3.52191	-9.77188	-1.50557	-2.03861	-1.83613	-1.50809	2.88755	-4.56643	-0.232205	-4.23841	-6.33305	-3.95922	-5.87089	-9.14952	1.97451	-2.32365	-0.777876	-2.88421
mrcB	8	-3.48403	-6.68988	-3.89913	-4.37299	-0.485854	0.0196541	-0.643571	-0.180582	-0.664453	-7.10855	-11.8423	-0.305755	-9.32587	-6.59596	-6.61234	-2.02483	-5.46841	0.485998	-2.56651	-3.90861	0.209963	-6.32092	-0.518163	-2.47512
pnp	8	5.02408	-6.48567	-7.28664	1.46288	-4.59441	-1.52631	-4.82766	-9.84259	-4.09561	-7.9028	-8.94008	-5.06595	-5.73356	-5.03361	-5.17828	-7.14892	-10.048	-5.18589	-7.6558	1.10633	4.07166	-4.53383	-7.4522	-5.49637
ptsI	8	-3.63695	-4.87857	-3.96994	-4.3137	-5.28682	-6.18315	-4.90773	-6.23482	-5.72072	-7.04049	3.16656	-7.3445	3.08363	-3.14392	0.762216	-9.27446	-10.0339	-8.35121	-7.7675	-6.77463	4.13109	-2.95132	-4.17553	-4.00603
rluD	8	-0.505257	-5.24954	-5.52647	-1.94919	-4.39596	-3.7254	-2.64439	-4.52374	-6.08196	-5.50371	-12.508	-6.15348	-3.69804	-7.06205	-3.49579	-4.35562	-4.59041	-6.37048	-5.2689	-3.81153	3.64375	-3.17919	-6.46283	-7.06223
SPA_RS00030	8	-0.897506	-2.06082	-0.82527	-1.80832	-1.89854	-0.401858	-2.64643	-6.50077	-0.984477	-1.64684	-3.59647	-1.4095	0.734313	-1.84317	0.505391	-3.57529	-4.3389	-2.92775	-4.2598	-5.42972	0.46743	-0.99968	-0.366592	-2.24026
SPA_RS21935	8	-1.73766	-5.75009	-3.88007	-2.29384	-0.773587	-1.45531	-2.45868	-8.20279	-1.03768	-1.21517	-2.68831	-4.07428	-2.28665	-2.50868	-0.678264	-3.1938	-9.25451	-3.27306	-4.90351	-6.05847	-6.44138	-7.96329	-8.04922	-7.86027
bepA	9	-0.0253087	-0.665131	-1.45768	-0.113617	-0.708797	-0.915675	-1.23358	-0.500984	0.123031	-1.01021	-0.7976	-7.19819	0.253336	0.337851	0.400573	-0.131297	-0.478958	-0.340151	-0.521187	-8.97189	-8.55084	-0.57685	-13.9669	-10.047
mltF	9	-5.96291	-2.95658	-1.89659	-4.54048	-1.12267	0.373605	-0.960205	-0.407596	-0.658883	-0.799484	-14.6163	-0.980999	1.39389	-1.69939	0.410089	0.561885	1.44084	0.498876	1.18034	-8.59948	0.0697721	0.12994	-10.5192	-5.16265
pmrA	9	-0.679355	-0.491453	-4.80556	-0.390281	2.43771	0.991485	0.0406625	-0.157087	-0.539076	0.10997	-1.28962	0.0385136	0.257301	3.1715	-1.25853	0.769223	0.264235	-0.491973	0.186251	0.139398	0.249233	0.615216	-0.371004	-8.18393
pmrB	9	-0.788887	-1.92856	-6.36186	-1.24222	1.27103	0.0445016	0.350236	0.340835	0.422785	-0.230482	-0.527472	0.278512	0.596504	3.61988	-0.499838	-0.460854	0.459766	-0.639685	-0.0686087	1.11706	2.1174	1.89887	-0.202656	-7.81314
SPA_RS02485	9	0.469095	-0.0732439	-1.85126	0.0106581	0.0513034	-0.0337165	1.31913	0.115554	-0.606315	-0.207639	-5.73717	-1.52387	-1.32265	-0.31077	0.155713	0.569066	-0.854481	-0.738231	0.694745	-3.22665	-0.00422855	-0.582491	-7.1377	-7.42296
SPA_RS03190	9	0.804564	1.63114	1.26366	1.28149	-3.04154	-3.35386	-0.432117	0.0995535	0.349735	0.153818	-9.42916	-5.42739	-0.913838	-0.729554	-1.63134	0.701993	-0.533895	0.30611	0.087016	-0.725425	-1.87743	-1.53776	-11.1615	-8.57212
SPA_RS09340	9	1.57758	1.29423	0.188172	1.10991	-1.17906	0.167103	-0.0786669	-0.115526	-0.146758	-0.982839	-5.23656	-4.11281	1.17399	-0.153781	1.17203	-0.355738	-0.439789	0.571422	0.334657	-5.99625	-2.72573	0.828608	-6.0062	-10.9263
SPA_RS20050	9	1.13771	0.282692	0.374798	1.21658	1.78982	0.345647	0.775018	0.647447	0.352118	0.0221613	0.601291	-1.8336	-0.603451	-0.349993	-0.171985	0.267567	0.242184	0.636866	0.350535	-5.95416	2.49557	0.85772	-1.13447	-23.2251
SPA_RS20520	9	1.95439	0.609071	-1.31657	1.98908	2.15887	-0.245026	0.296482	1.35199	2.12166	1.47604	2.48437	-0.627237	-3.79525	-2.63684	-3.76058	0.194867	-1.69841	0.340796	3.39339	3.95714	11.594	2.03235	-0.182237	-9.53985
ahpF	10	-0.177662	-0.0346685	0.127941	0.496903	-0.481328	-0.0918039	-0.980759	-0.0970481	-0.819037	-0.899817	-1.71681	-0.523259	0.358998	-0.879114	-0.598724	-0.450989	-0.246465	-0.613315	-0.313253	-0.29905	-8.65806	-2.18657	-3.03333	-2.41656
atpI	10	-0.0290216	-0.0989017	-0.046832	0.253761	0.383517	1.32183	0.107008	-0.845574	0.766642	0.0635472	5.46338	0.102582	-0.217918	-1.33455	-1.26174	-1.48406	-0.0582923	-1.20014	-1.55211	-7.7612	-9.84228	-0.704555	-2.21335	-2.35568
barA	10	-3.86687	-1.16347	-0.990644	-1.72582	-0.257968	-1.35282	-0.343025	2.26499	-0.077132	-0.0516369	1.04513	-0.735916	-2.82007	-0.426626	-2.84202	1.21463	2.64495	1.00441	1.43942	1.91929	-6.06603	-1.10603	-2.50893	-1.53087
btuB	10	-0.321682	0.116553	-0.401448	-0.0870939	0.527691	-0.375363	-0.307388	-0.456666	-0.377818	-0.863841	-0.850939	-0.796991	-1.36097	-0.80484	-1.97719	0.300824	0.296822	0.230831	0.244987	-0.0394009	-6.03658	-1.75906	-0.577872	-0.739091
degP	10	-2.52465	-3.03387	-1.90558	-1.88439	0.172361	-0.265296	0.531459	-0.520279	0.237439	1.09775	0.929181	0.81788	0.212016	0.117855	-1.70156	1.11215	0.982192	-2.93915	-1.6391	-1.84466	-5.43921	-0.34655	0.0414154	-1.29086
djlA	10	-0.612773	0.605678	-0.332523	0.472018	-0.892001	-0.626034	-0.519388	-1.18582	0.502379	0.0378962	-2.58118	-0.252597	-0.299493	0.797936	-0.709611	-0.844992	0.521292	-1.18373	0.345977	1.71412	-8.91882	0.267936	-0.887921	0.253409
ftsP	10	-1.71568	-2.37727	-2.11081	-1.00741	0.774786	-0.0615012	-1.70631	-0.763683	0.108652	-12.9808	-12.2775	0.53968	1.20452	1.9218	-2.20515	0.514212	0.99233	-2.82277	-0.20149	-1.68631	-13.2848	1.72356	-1.09587	-1.3872
fxsA	10	0.716849	0.375943	0.999683	0.38919	0.798179	-0.106641	-0.673593	0.486927	0.136806	-0.221945	0.252532	-0.304268	-0.805022	-1.10915	-0.0426274	-0.429216	0.1638	-0.260565	0.150799	-0.469692	-7.50359	-0.201492	-0.783998	0.355521
glpG	10	0.436253	-0.166445	-0.755866	0.496901	0.0262833	0.264427	-1.04598	-0.70116	0.881612	0.92087	1.26349	1.07652	-1.38331	-0.676405	-0.722321	-0.853472	0.247264	-0.91412	-0.359295	-0.468958	-9.30235	-0.0769626	-0.105904	0.373568
gsk	10	-0.639502	0.0947256	-0.362652	-0.800835	0.614408	0.0606281	0.675353	0.588473	0.264527	0.257087	0.80012	0.762125	-0.519495	-0.618114	-0.752421	-0.233977	-0.131354	-0.182085	-0.15729	0.103853	-4.60189	1.21037	-0.844854	0.622543
lplT	10	-3.42666	-1.27863	-1.08906	-1.44637	0.206414	0.894856	-0.147874	0.14388	0.926455	0.448958	0.296694	1.06525	-0.960622	-0.114764	-0.588044	-0.334024	-0.781741	-1.41253	-0.746705	-0.967494	-4.09648	-0.0997637	-0.86312	0.892948
nadR	10	-1.7235	-4.20733	-5.14717	-1.88407	-0.607976	0.0480022	-0.522764	-0.762779	-0.815749	0.145124	2.58581	-0.531455	-3.66304	-0.558524	-1.20441	0.621239	-0.0183835	0.659048	2.14581	-0.29625	-4.94237	1.0908	-0.884666	-0.620741
nudE	10	-5.02419	-2.43002	-1.55806	-3.22377	-0.371178	-0.55041	0.867192	0.724157	0.386181	1.4424	1.69402	0.894052	-2.31127	-1.70428	-3.13383	0.746344	0.292272	0.068698	-1.93344	-2.84267	-2.9522	-0.744118	-1.68127	-0.688834
prlC	10	2.89084	3.81029	2.82938	2.9103	-0.169753	-1.67384	-1.02479	-2.06861	0.354553	-0.0319756	15.1551	1.49017	-1.78035	0.48284	-0.215825	-0.141837	1.03936	-1.48099	0.748731	-1.89859	-17.1644	0.686182	-0.0284863	1.8056
prmB	10	-1.86526	-4.16473	-2.67984	-2.44314	-1.31096	-1.03096	-1.07592	-0.282626	0.110182	-0.360394	1.89003	-0.121781	-3.43061	-1.42333	-2.4929	-1.90024	-0.722073	-1.04141	-0.415764	-0.764826	-5.42796	0.634317	-0.564046	-1.24794
queG	10	-0.741701	-0.50608	-0.913969	-0.535995	0.0448829	-1.0386	-0.147004	-0.0491949	0.249296	-0.311013	-0.126176	-0.655635	-1.09016	-0.567374	-2.08856	-0.633164	0.135342	-0.447115	-0.941971	-1.36228	-4.35709	-0.136613	-0.318931	0.280202
rbsD	10	-0.368452	-1.14041	-0.941669	-0.333968	-0.49243	1.2718	1.10874	0.599693	0.925815	1.09032	2.97984	1.23192	-0.262251	-1.80423	-2.33499	0.544722	0.743456	0.822383	1.00219	-0.417398	-5.75291	1.34218	0.347789	1.73616
rfbB	10	-3.88013	-2.2839	-0.82822	-1.08871	-1.67529	0.0253561	0.110726	0.250961	0.941256	0.395896	5.28479	1.1937	-4.20094	-0.746023	-4.07783	-0.456973	-1.61548	-0.290101	0.516691	-4.54982	-7.17772	1.27933	0.518094	-1.55863
rmuC	10	-0.815287	-0.425519	-0.32796	-0.965937	-4.71721	-0.318484	-0.109184	-0.0985209	-0.676347	-0.268012	0.280003	-0.625729	-1.62921	-0.652585	-0.888307	0.292257	-0.156878	-0.464789	-0.473076	-0.665749	-1.96174	-0.186211	-2.45242	-0.0549253
rsmD	10	0.493746	0.695298	0.81996	0.0487431	-1.10074	-1.357	-1.17997	-1.42303	-0.923403	-1.12927	4.67998	-2.84862	-1.36097	-1.15043	0.115791	-1.10737	-1.50246	-1.73489	-1.8596	-2.64329	-9.2762	-0.30344	2.38951	1.89032
rsmI	10	-1.4251	-0.7498	0.497532	-0.0284884	0.0270204	2.15801	-0.234897	1.61495	-0.815847	0.429755	10.1443	-0.943136	-2.44002	0.263357	-2.82513	0.906838	2.07422	1.70191	-0.281668	-3.53621	-10.2728	-0.0663553	0.559372	0.632536
sdaA	10	4.81739	5.28726	3.41294	3.93847	-0.0976815	-1.23507	-6.73906	0.769248	0.810783	-1.15426	-2.75331	1.76287	-1.57026	0.0934573	-2.7865	1.08769	0.406435	-0.371347	-2.31605	-5.88391	-13.9383	3.97412	0.29248	-1.51275
sdaC	10	-0.183618	-1.07107	-1.17281	0.571185	1.13933	2.04091	2.07179	0.444737	2.85236	0.830394	6.50829	1.97619	-1.884	-1.81055	-3.99498	2.30057	2.10961	-0.34904	-0.552918	-3.86373	-11.6235	1.03951	-1.18219	0.172588
SPA_RS02645	10	-2.08135	-0.631485	0.354277	-1.26153	-0.36405	0.157386	0.668449	-0.155676	-0.0981566	-0.0616788	2.08588	-0.119758	-1.3557	-0.150837	-2.97974	-0.629996	-0.258679	-1.07913	-1.31048	-1.97237	-10.0182	-0.337494	1.15544	2.05549
SPA_RS06530	10	-0.289731	-0.0636029	-0.0275876	-0.737558	-0.0756164	0.0387118	0.301717	-0.779007	-0.267736	0.00772138	1.67969	-1.95203	-0.636839	-0.770009	-1.72025	0.461476	0.590752	0.837063	-0.409114	0.00155068	-4.99216	0.0219071	0.0328103	-1.26955
SPA_RS09735	10	0.0397649	1.06527	0.0602021	0.0200735	0.407093	-0.442479	-0.113313	-0.840393	-0.205175	-0.556702	0.348958	-0.158827	0.00662606	0.152509	-0.00680389	0.0091029	-0.955472	0.192616	-0.023851	-2.58666	-4.49577	0.332483	-0.256364	1.45734
SPA_RS11160	10	-0.822186	-0.325332	-0.967369	-0.369437	0.487306	0.517815	0.651259	1.40484	0.165122	-0.52891	4.68983	0.0328189	-0.597473	-0.849608	-0.311385	1.01943	-0.64802	-0.551583	0.623379	-0.371865	-4.31303	1.15516	-0.963798	1.32914
SPA_RS11390	10	-1.09179	0.559013	0.453542	0.165992	-1.11049	-0.768631	-2.03036	-1.0365	-0.615434	-1.03919	-0.963688	-0.608647	-0.115781	-0.417914	0.063527	0.120074	-1.72719	0.0653523	0.0984983	-0.238184	-5.09551	-0.864654	-0.235313	0.85064
SPA_RS15030	10	0.871388	1.1677	-0.00503332	0.534633	0.209791	0.823433	-0.330286	-1.50963	0.186303	0.102312	1.9645	0.211025	-0.179687	0.224478	-0.277099	0.414197	0.636846	-2.16963	0.0197333	-4.14738	-12.6442	-0.161761	-1.81421	-0.179125
SPA_RS15090	10	-1.54492	-0.87657	0.0826858	-0.501119	0.320456	1.4963	-0.0880775	-0.15546	0.331388	-1.04879	-3.13838	-1.37648	3.22495	0.770628	0.567206	0.219262	-2.39621	-0.458244	-0.235476	0.66731	-12.2557	-2.5296	-3.6453	-3.54918
SPA_RS15510	10	-0.600311	-0.317322	-0.191436	-0.132689	1.52884	0.0358661	0.10454	0.85104	0.814698	-0.723453	-2.00225	-0.73271	0.187091	-0.854311	-0.301596	-0.257126	-0.13368	-2.36725	0.407956	-1.49343	-10.9773	-0.0270311	-0.459372	-0.280733
SPA_RS15515	10	-1.20797	-0.0221081	0.530728	-0.726726	-0.535483	-1.04444	-0.907752	-1.66052	0.575816	-0.868751	0.594348	-0.0712002	0.11946	-0.580913	0.0483449	0.625737	0.365518	-2.46603	-1.28537	-2.34339	-17.0201	-0.0759462	-0.423526	-0.699227
SPA_RS17355	10	0.144185	-0.0101994	-0.57316	0.354364	0.994077	0.626573	-0.599417	-0.0878038	0.311014	-0.0619004	1.66809	0.258173	-0.281198	0.513348	-0.0812989	0.921515	-0.182743	-1.57182	-0.136777	-0.352812	-5.72522	0.0205722	-1.22418	-2.08361
sppA	10	-2.84574	-1.53767	-0.297179	-1.32072	-0.00614854	-0.196976	-0.314305	0.362217	0.101155	0.655337	4.01618	-0.403315	-2.49186	0.904692	-0.872183	0.628148	0.184776	-1.26009	-0.133814	0.322309	-6.91923	-0.0261794	-0.316055	4.53268
sspB	10	-3.51241	0.236949	0.186742	-0.993096	1.00116	1.48298	0.638912	0.430055	-0.327744	1.14429	0.446878	0.745488	-0.0411067	0.365414	-0.250887	-0.134692	0.791439	0.469109	0.721985	0.706286	-6.46982	1.68789	3.16247	1.12845
uspE	10	-4.32225	-2.41012	-3.09202	-1.98744	0.626957	1.78948	0.345837	-0.186242	0.98116	1.89703	2.04141	1.35637	-0.785651	-0.21363	-0.451002	0.339983	-0.0047171	0.289746	0.216663	0.0894829	-1.11687	-0.684813	-0.896846	-0.272077
uvrY	10	-2.66829	-1.70228	-0.811633	-0.653795	-1.15634	-0.878558	-1.10215	1.53542	-0.265332	0.337911	1.78903	-0.777007	-1.51267	-1.06284	-3.34885	1.27085	1.6727	-0.624929	-0.0606557	0.656722	-6.28498	-0.288098	-1.06772	-0.171325
yccA	10	-1.56235	-1.00499	-1.16961	-0.616304	0.0678737	-0.611183	0.151122	-1.29785	-0.383884	0.444131	0.431994	-0.168877	-0.657626	-0.135349	-0.289903	-0.678828	-1.29739	-0.34953	-0.264092	-1.54649	-4.10348	-0.0291457	-0.432885	0.481781
zwf	10	-2.15633	-4.1021	-2.34504	-2.28866	0.591168	-1.01656	0.539321	-1.1897	-1.70884	-2.82957	7.64599	-1.36835	-6.77867	1.18653	-4.16511	-0.307539	0.386551	-0.830614	-0.052991	-0.172919	-4.54233	-0.395696	-3.23737	-1.23777
arcB	11	-9.99302	-7.78731	-6.73907	-9.21654	-7.58892	-8.62116	-3.05839	-8.49279	-9.35893	-9.62417	-4.41179	-10.9402	0.528606	-5.34652	-5.21563	-9.26499	-7.74387	-9.8955	-6.18826	-1.54495	-2.68253	-2.66412	-5.15268	-3.57607
bamB	11	-6.3323	-7.6613	-6.06515	-2.74209	-15.4704	-12.4954	-14.0094	-4.40755	-7.26354	-12.1855	-12.1057	-16.6217	-10.695	-5.5178	-13.0776	-3.55167	-6.04097	-4.57357	-4.9459	-2.98711	-1.66475	-4.46709	-6.8952	-7.15753
hda	11	-8.7434	-5.87168	-5.48653	-6.14341	-8.55411	-4.72741	-9.05129	-6.04829	-9.88785	-7.86984	-4.22798	-8.86679	-4.39334	-7.59664	-8.32424	-4.59139	-4.22117	-7.70739	-6.00899	-2.36434	-4.23305	-3.99351	-3.88767	-3.386
hemL	11	-5.27347	-3.96581	-1.57729	-5.7717	-7.66929	-6.23644	-11.2996	-7.16848	-10.0142	-10.6324	-9.94548	-10.9182	-11.1906	-9.18171	-9.41987	-3.89338	-4.08737	-10.6749	-4.34089	7.49642	4.47171	-4.44083	-8.17043	-8.71436
prfC	11	-9.33885	-8.36783	-4.86377	-6.65668	-10.3068	-5.06307	-7.97109	-7.73115	-5.34278	-9.33573	-3.62633	-9.68693	-1.9908	-6.1731	-5.12753	-4.6444	-7.23535	-8.24692	-8.04201	-1.7878	5.52575	-1.6415	-1.19456	-7.01337
recB	11	-8.78579	-7.47344	-5.61672	-6.68301	-10.5808	-6.90548	-11.047	-10.4594	-10.1446	-9.00329	-10.1743	-8.92253	-8.17931	-6.95099	-7.05889	-7.06714	-6.92524	-9.33252	-7.81658	-7.70703	-4.0765	-3.63622	-3.29356	-4.84693
recC	11	-12.0118	-9.31219	-7.76379	-10.0688	-11.5364	-9.40596	-14.486	-11.4972	-12.8323	-10.1992	-12.8439	-11.4249	-13.2334	-9.76498	-10.8541	-7.43489	-10.42	-12.3457	-10.2652	-10.1517	-7.12423	-4.7105	-5.67737	-4.7236
recG	11	-4.53602	-4.77043	-2.85398	-4.17684	-9.41044	-6.16901	-15.7535	-7.41447	-11.574	-11.533	-11.3541	-8.42371	-14.3657	-6.81243	-7.40621	-3.8366	-4.74507	-8.15949	-5.15338	-5.50965	-8.51073	-8.7712	-8.46976	-8.26646
carA	12	-8.12398	-7.37173	-3.73093	-9.69612	-5.693	-0.985807	-5.58885	-1.13709	-1.3731	-0.3938	-2.04052	-1.10024	-9.39499	-9.19435	-7.56411	-2.70768	-0.357776	-2.26186	-8.52806	-8.25759	-0.668577	-1.42422	-1.21149	-0.840386
cvpA	12	-7.55745	-7.36825	-5.32433	-6.30435	-7.68988	-1.95511	-7.32911	-2.16993	-1.68019	-1.43895	-3.60471	-1.45919	-8.27161	-8.89521	-9.21307	0.759193	0.583368	-7.8718	-9.3738	-10.0287	-2.65917	-0.214694	-0.799547	-1.35918
epd	12	-3.28766	-0.865806	-0.75497	-0.958648	-0.683672	-0.780217	-0.842095	-1.05375	-0.379187	-0.626931	0.22218	-1.86272	-3.14148	-6.95556	-3.09211	0.207122	-1.71148	-0.598555	-4.46384	-11.2088	2.30398	1.65603	1.82178	-0.689026
pdxA	12	-4.11845	-2.39247	-1.28756	-3.38223	-0.699566	-0.437887	-0.395767	-0.248709	0.937682	-0.201592	0.646543	-0.218218	-3.56567	-7.91119	-4.4497	-0.652727	-0.639457	-0.688518	-7.16799	-8.72675	0.511639	0.105254	0.48964	-1.38132
pdxB	12	-7.20223	-3.61532	-2.31336	-7.11372	-0.417601	0.298768	-0.266684	-0.396489	0.0361559	-1.02366	0.838233	-0.997708	-4.82462	-9.30492	-8.19891	0.0137816	-1.08077	-1.5402	-12.6604	-12.9518	4.89851	-0.214851	0.0339214	-0.979836
purD	12	-8.59679	-6.12339	-5.05874	-8.02306	-9.31107	-2.22154	-8.70519	-2.24263	-0.274746	-0.809146	-3.84752	-1.07126	-6.61404	-7.9026	-8.81331	-0.13422	-0.53706	-7.84744	-8.44942	-10.3181	-0.689567	-1.24169	-0.245297	-1.32433
purM	12	-9.79079	-8.95817	-6.786	-10.8167	-9.4117	-1.69818	-8.97475	-1.59672	-1.47478	-1.29703	-0.635037	-1.16087	-11.2503	-9.10318	-11.3477	-1.86815	-0.814113	-9.54255	-9.45917	-10.0431	-1.13244	-4.44605	-1.9375	-1.73335
purN	12	-6.11363	-5.71382	-2.74104	-4.4074	-0.54397	0.384444	-0.468937	0.680696	-1.61253	-0.910135	0.023403	-0.432246	-5.40993	-7.3077	-4.82068	-0.36789	0.196271	-1.3979	-10.0744	-11.005	-0.179529	-0.275968	-0.548138	-0.840562
pyrC	12	-8.92196	-6.48157	-5.88253	-8.16867	-6.98511	0.212378	-4.91179	-1.18059	0.255732	-1.39673	2.19907	-0.370175	-7.16319	-7.09871	-4.0398	-1.04312	-0.99345	-5.20667	-7.21687	-8.54668	-0.848248	-4.91184	0.136455	1.66323
pyrD	12	-7.84472	-7.28869	-4.51679	-8.6986	-3.77169	0.0957538	-6.07884	0.377474	-0.080138	0.736956	3.70871	-0.172515	-8.00918	-6.62899	-7.37839	0.422345	0.833161	-3.85897	-8.38007	-7.82315	-1.11441	-4.1471	0.405789	0.284534
pyrF	12	-5.79473	-5.95355	-4.23425	-6.09337	-3.19871	0.909704	-4.63391	0.148727	-0.300176	0.535924	0.971125	-0.690999	-6.47304	-7.44532	-5.58258	0.533155	-0.235182	-2.33307	-7.66618	-9.39334	-1.48627	-5.58494	-1.19766	-0.257443
sanA	12	-6.08551	-2.36683	-1.92905	-3.32559	-3.45164	0.27431	-0.111378	-0.87624	-0.462102	-0.463442	0.17095	-0.89651	-5.76946	-7.67884	-2.17688	0.0221915	-1.29045	-0.178271	-2.66235	-10.8758	-0.164182	-0.726464	-4.48225	-2.65043
dgt	13	-4.13208	-0.177924	0.15219	-1.03919	-0.00693547	-0.256811	-0.479282	0.378789	0.282205	0.792927	-1.26549	0.632242	-0.259312	0.0703232	0.0316555	0.348206	-0.681076	1.16812	2.80794	3.41461	1.77162	0.573958	-1.23248	-0.0181664
feoA	13	-1.26889	1.1868	0.214323	-2.71453	0.692859	0.215214	1.24844	1.6402	0.568223	0.120842	1.90138	-0.245476	5.93687	-0.144947	-0.625385	-0.856824	-0.536112	2.25834	-0.585893	0.00527158	2.99678	-0.118563	1.72765	1.60234
feoC	13	-1.47805	1.20148	-0.466199	-1.95972	-0.281003	1.61467	0.349081	2.2448	-0.333515	-0.712363	-0.219485	-0.513064	5.97132	1.52671	-0.243267	-1.14201	-0.167727	-1.05634	-0.79603	-0.00412175	7.49345	-1.05446	0.0394459	2.09198
fepE	13	-2.11563	-1.22398	-0.940212	-2.03386	-0.550586	-3.35701	-0.232517	-0.0555116	0.649475	-0.674563	-7.57232	-1.04096	-0.594241	1.15693	-1.67905	0.562615	0.180169	-0.221895	1.02196	11.2885	0.351088	-0.757344	-4.21058	2.04637
kefB	13	-2.89846	4.23905	1.30386	-1.02481	0.280773	0.00682947	0.0772871	0.195991	0.651763	0.432212	-1.45162	0.262734	4.54927	1.84472	2.63016	0.0124759	0.0227398	-0.153559	1.90314	3.41592	0.893998	-0.197673	-1.03237	-0.675773
kefG	13	-0.848313	5.35561	2.54593	0.786607	0.259588	-0.111401	0.0753424	0.174926	-0.117174	0.0525361	-1.16498	0.58299	4.3802	2.4848	2.64592	0.0154992	0.703849	0.186867	2.25883	3.15445	1.20213	-0.237422	-1.23276	-1.03389
mgrB	13	-1.56858	0.158018	0.698541	-0.249444	0.0191177	-1.43463	0.283107	0.528529	-0.297027	1.35742	2.68901	-0.287028	-1.35942	-0.19789	0.777296	0.0250014	0.0867228	-0.384693	0.670987	4.53328	3.50173	-0.0129031	0.138622	4.51962
msrP	13	1.34172	-0.263066	0.0732776	0.970429	0.59469	0.908085	0.42011	0.112985	0.359828	0.676842	3.37658	1.01408	-0.529825	1.31428	-0.447412	0.725927	-0.232808	2.19329	2.35912	4.60162	2.09462	-0.335625	1.90238	0.424181
msrQ	13	-0.15957	-0.997145	-0.733463	-0.710336	0.576031	1.21931	0.409732	1.25193	0.508905	0.892105	2.80924	0.250661	-0.710852	1.13225	-1.4299	1.19125	0.435032	2.32627	1.84862	4.01666	0.522223	-0.0273993	2.45035	1.48854
mtfA	13	0.301726	0.444461	0.369952	-0.652451	-0.715775	-1.11947	0.0746406	-0.412149	0.208039	0.532519	-0.174845	0.656634	-1.98583	0.786043	1.38453	0.889766	-0.651037	0.530342	0.442231	2.3656	4.2551	0.767613	1.69093	1.23694
mtr	13	3.76906	0.0724909	0.176267	-0.343003	0.605048	0.55696	-0.488758	0.39094	0.530047	-0.383928	-1.07861	0.0611815	-2.12467	-0.899254	-2.08601	-0.0771943	-0.110939	-1.46325	5.81652	8.99419	-1.10275	0.571672	-0.0560251	1.5252
ptsP	13	1.04415	1.87103	1.13256	0.753571	0.607592	-0.0853119	0.560635	1.49166	0.629097	-0.485071	-3.76426	0.911547	8.62978	1.48389	1.31487	-0.486935	-0.331825	0.391556	1.54561	7.34353	7.16939	-0.595122	-2.28613	0.235372
rimJ	13	-1.62026	-1.06511	-1.15917	-1.77298	-0.798636	1.04632	0.045833	0.340643	0.261586	-0.891194	-0.266103	0.379818	-2.73627	-1.90314	-2.71054	-0.0748638	-0.562002	0.833895	-0.483234	4.87652	0.595965	0.502159	0.748251	1.31225
smvA	13	-0.68485	-0.480885	-0.467491	-0.372899	0.0884306	4.59076	0.366795	0.334898	1.22615	0.471949	0.509811	0.58481	-0.493821	-0.453575	0.0657544	0.367255	0.932284	0.45783	0.102322	-0.22436	0.166849	1.11488	0.838005	1.40042
SPA_RS09505	13	0.677323	1.29801	1.28498	0.122812	0.410008	0.197434	-0.559698	0.474906	1.07295	0.868633	0.483789	1.07226	1.03096	0.24692	0.488957	0.0637237	0.812548	0.254711	5.14547	9.94338	0.0905915	0.0705814	0.148984	-0.159218
srlR	13	2.58866	1.16427	0.593493	1.72288	3.06939	2.80816	2.66137	11.0886	1.33238	1.13685	1.59474	0.471331	-3.26893	-1.32191	-3.36761	4.84309	2.97614	4.56839	1.28215	1.48013	-0.306601	1.32001	0.493794	1.52713
ubiC	13	1.10607	-0.76858	-0.0277416	0.553412	0.0468472	-0.604121	-0.845962	-0.196854	-0.235865	-1.21269	-2.17457	-0.249943	0.559461	-0.352969	0.490875	-0.318073	-0.587592	-1.37322	-0.286174	5.34601	2.9411	1.70106	0.21289	1.28661
apaH	14	-9.90645	-10.8938	-10.4296	-12.3514	-4.94813	-6.07627	-5.54825	-7.2039	-5.31044	-4.3024	-1.3906	-4.90302	-7.21112	-8.1314	-9.41857	-6.02312	-5.56116	-7.87107	-3.94679	0.217949	-7.06048	-2.80531	-3.51043	-5.32458
argR	14	-11.2514	-9.19382	-9.23744	-10.4115	-5.29588	-2.89208	-5.63744	-3.65536	-3.33698	-3.86227	6.17436	-2.8507	-8.42146	-8.22526	-9.24973	-2.72064	-2.57006	-4.87029	-6.53693	-7.10464	-4.75346	-2.50914	-3.02556	-2.68661
aroA	14	-13.0316	-10.3915	-7.89427	-11.214	-2.94843	-7.45365	-0.836367	-3.694	-1.76731	-3.95495	-2.72217	-3.07824	-13.0438	-10.0903	-12.2011	-3.27041	-3.70921	-1.59947	-7.94254	-8.36674	-5.33925	-0.341873	-3.13871	-1.818
aroB	14	-9.45119	-8.50378	-6.8577	-8.20658	-3.56712	-7.46368	-2.65061	-4.49533	-3.19431	-2.80144	5.53417	-3.73914	-8.01218	-7.43255	-8.0679	-2.05104	-4.3073	-2.7097	-6.36686	-7.30434	-2.40027	-1.95748	-3.41012	-2.17065
aroC	14	-6.28286	-6.40597	-3.85399	-6.33964	-2.47088	-6.09229	-2.43534	-3.64914	-2.68765	-3.74994	-1.98569	-4.06825	-6.4055	-6.72868	-7.06423	-3.08308	-3.95571	-2.97202	-6.7278	-6.21419	-3.45823	-2.36466	-2.84157	-1.41342
aroD	14	-7.5398	-7.13539	-5.58784	-8.14951	-2.52942	-6.59939	-2.89428	-3.25	-4.35774	-4.76627	-1.77996	-3.01985	-8.25084	-8.10449	-9.29738	-2.60712	-3.12191	-2.73125	-6.78435	-5.43039	-1.50863	-0.457384	-3.40781	-2.69778
aroE	14	-13.171	-9.24823	-7.47611	-10.1788	-2.91269	-8.74329	-2.89498	-3.42004	-5.32093	-5.32214	0.813792	-3.59603	-7.93264	-7.89569	-9.28796	-3.65342	-3.13131	-2.33121	-9.34946	-7.93865	-2.62102	-1.53152	-5.10107	-1.84299
clpX	14	-6.28354	-5.55977	-6.23233	-7.16966	-4.77989	-5.48565	-4.31647	-4.57212	-4.94053	-4.19756	-0.968917	-6.41562	-7.43902	-7.36932	-7.55933	-3.09056	-4.44839	-3.65596	-6.20916	-3.95694	-1.02324	-1.81938	-3.4143	-4.22949
dksA	14	-6.75736	-6.05826	-6.41719	-5.83326	-4.68824	-2.59387	-5.30586	-3.27907	-5.30338	-5.73853	-6.32344	-5.84278	-7.04428	-5.47178	-7.03463	0.00541002	-2.69961	-4.25733	-6.8619	-6.55783	-2.37328	-0.939495	-3.91879	-3.0744
glnL	14	-9.79715	-3.84179	-2.0868	-7.9276	-3.03146	-3.89971	-1.72148	-4.6551	-6.31943	-4.62704	7.86525	-6.3652	-7.12631	-6.0753	-4.30462	-2.15264	-2.2982	-4.17665	-8.38504	-6.69566	-5.65046	-1.5545	-5.36954	-4.42902
hrpA	14	-13.3101	-4.93092	-4.26599	-7.25698	-0.493183	-1.31877	-0.681074	-1.96722	-2.18682	-1.28773	2.32677	-9.15069	-6.4114	-2.28927	-4.99322	-1.43007	-1.30612	-1.65721	-3.65343	-3.53145	0.133755	-1.66278	-1.94719	-0.0454526
lepA	14	-9.04668	-7.15832	-6.43214	-6.16903	-3.59001	-2.86875	-5.46028	-5.73537	-3.62305	-5.48368	8.82388	-5.49776	-5.65173	-5.59559	-7.72457	-2.98857	-2.96673	-7.19617	-6.11334	-3.18047	-1.88531	-2.4885	-3.25886	-0.976139
mnmG	14	-5.3676	-6.08479	-5.06237	-4.54199	-6.02055	-5.12807	-5.88509	-6.25435	-6.43055	-7.51489	1.03022	-6.11041	-4.5295	-7.20111	-6.8545	-8.69491	-6.76199	-7.55446	-4.91914	-5.27272	-3.62698	-3.52914	-3.15121	-2.74744
pgl	14	-9.81023	-5.76244	-3.76431	-6.71119	-3.60889	-4.22077	-3.41764	-3.6915	-6.15102	-7.02437	0.337041	-6.93718	-11.9057	-5.11771	-5.17188	-4.21992	-4.15117	-4.92144	-8.45495	-9.55262	5.00914	-0.253237	-1.20305	-1.37244
proC	14	-14.0912	-13.7656	-9.46052	-13.8652	-1.9711	0.615846	-1.87729	-1.14889	-3.23447	-3.2685	-5.27912	-1.87328	-11.9354	-8.9795	-12.5916	-6.34518	-10.7027	-4.80046	-4.34719	-4.18059	-3.9838	-2.20196	-4.71317	-1.94459
ptsN	14	-6.1845	-5.43904	-5.47579	-6.54585	-2.51214	-0.291699	-1.5424	-2.46412	-4.75546	-3.46887	3.52957	-5.1928	-5.82196	-5.1137	-5.09899	-2.15138	-2.61356	-2.51502	-6.25145	-5.07433	-5.20174	-1.29933	-0.0992454	-2.65069
ridA	14	-13.3187	-10.4293	-9.05792	-12.325	-3.66295	-11.1267	-5.12808	-1.97534	-3.52391	-3.2748	-3.90658	-2.9555	-10.4039	-8.17061	-9.09386	-5.15181	-9.57347	-2.23661	-0.338188	0.205542	5.57036	-1.79312	-1.8296	-0.585143
rssB	14	-8.0567	-7.19584	-7.3259	-7.52561	-2.68582	-2.79583	-1.09866	-3.47669	-3.3821	-3.12127	-0.0612029	-4.15877	-5.90578	-8.62378	-8.11417	-0.955817	-3.33854	-5.88469	-4.97123	-4.09631	0.623234	0.506879	-3.63109	-6.06231
SPA_RS05880	14	-9.2234	-7.9442	-5.68915	-6.54415	-2.04541	-4.08759	-4.265	-1.93693	-2.153	-1.25092	3.1515	-2.46745	-8.691	-5.301	-8.75655	-1.16633	1.83368	-1.57724	-2.8761	-2.43694	-3.98353	-6.38987	-5.49203	-1.06257
sthA	14	-5.53033	-8.20466	-7.87225	-6.40696	-6.49539	1.73614	-8.25333	-0.894424	-4.78107	-5.26141	-4.94443	-6.44715	-5.84052	-10.519	-10.1113	-0.762206	-0.756535	-3.21337	-4.19478	-5.7858	-5.64423	-5.11874	-4.21452	-3.95787
truA	14	-7.7274	-8.55599	-8.1152	-6.76391	-7.02564	-3.91036	-7.48927	-5.46322	-6.03641	-10.2726	4.22617	-5.25724	-7.1048	-8.4633	-5.81029	-6.07851	-3.78532	-6.49564	-8.80411	-6.8412	-4.29859	-2.03895	-1.90464	-3.48292
trxA	14	-8.62008	-6.21193	-6.14024	-8.21216	-1.86735	-0.33763	-1.93314	-1.8967	-1.63546	-2.00477	4.66678	-1.2503	-7.98112	-5.18961	-7.12705	-3.0122	-1.47847	-1.15842	-6.15899	-4.07943	0.707181	-1.01805	-4.04091	-3.12682
trxB	14	-9.16687	-8.80254	-4.89286	-9.78092	-2.3673	-2.01656	-1.36882	-2.02566	-0.620403	-0.995148	8.82312	-2.10019	-6.63996	-8.84693	-10.5403	-1.21088	-0.900354	-2.50164	-5.20776	-5.67802	-2.48873	0.257621	-2.33503	-0.71463
xerC	14	-4.38511	-3.89364	-2.19358	-3.39626	-6.93177	-4.67452	-6.61335	-4.10732	-5.52743	-6.63832	-6.42089	-5.53661	-4.57713	-4.93621	-5.97246	-3.22085	-3.28581	-7.3887	-3.7961	-4.08328	-2.9744	-3.2792	-3.66253	-2.7397
ahpC	15	0.951486	2.68289	1.4791	1.06109	0.851774	-0.536333	-1.25388	-0.157471	-1.05137	-0.450767	-1.79418	-1.01973	4.39517	0.693008	1.1933	0.38757	0.200812	-0.481451	-0.578745	0.160124	-2.2105	-0.448705	-1.17034	-1.16727
argE	15	0.82499	8.71445	10.7259	0.533872	-0.488546	0.49272	-0.423781	0.546812	0.359616	-0.0558381	-0.563276	-0.197716	0.194922	-3.18452	-1.99709	0.489651	0.172208	0.579894	0.0662455	0.232421	-1.30124	-0.614384	-0.593163	0.0372655
[truncated: 415 more rows]

## Sheet: D23580
gene	cluster	NonSPI2	InSPI2	InSPI2 Mg	M9 glucose	Bile	Iron	NaCl	Heat	LB	cef	cipro	azithro	H2O2	NO	bleach	anaerobic	GMM	zinc	Nmedia	protamine	gentamycin	cotrimoxazole	rifampicin	polymyxin B
[truncated: 748 more rows]
