# Supplementary material for: High-throughput fitness experiments reveal specific vulnerabilities of human-adapted Salmonella during stress and infection
Source: Nat Genet. 2024 Jun 3;56(6):1288–99. doi: 10.1038/s41588-024-01779-7 (PMC11176087; doi:10.1038/s41588-024-01779-7)
Supplement: Supplementary file 10 — Supplemental Data 6, Moderated t-like statistics for all SPI-encoded genes, for the 24 plate-based assays. S. Typhimurium ST4/74 genes are on sheet 1, S. Typhi Ty2 genes are on sheet 2, S. Paratyphi A 9150 genes are on sheet 3, and S. Typhimurium D23580 genes are on sheet 4. Any genes with t > 4 are in bold. [file 41588_2024_1779_MOESM10_ESM.xlsx]

## Sheet: ST474
locusId	desc	NonSPI2	InSPI2	InSPI2 Mg	M9 glucose	Bile	Iron	NaCl	Heat	LB	cef	cipro	azithro	H2O2	NO	bleach	anaerobic	GMM	zinc	Nmedia	protamine	gentamycin	cotrimoxazole	rifampicin	polymyxin B
SPI-1
STM474_RS14815	iron/manganese ABC transporter substrate-binding protein SitA	-0.61521	0.207993	-0.311313	-1.33096	-0.513314	-3.61773	0.453335	0.385951	-2.04917	-2.42945	-1.25776	-2.16468	0.130464	0.213803	0.191968	-0.152175	-0.395211	0.524091	-0.855675	-0.261357	0.26366	0.101315	0.279748	0.161864
STM474_RS14820	iron/manganese ABC transporter ATP-binding protein SitB	-1.35888	-0.280193	-0.616731	-1.4352	-0.034771	-3.58161	-1.18924	-0.22929	0.178153	-0.563897	0.14114	-1.07772	0.0525386	-0.0518198	0.189872	-0.337355	0.839534	0.151385	-0.551637	0.28661	-0.53156	-0.192083	-1.09331	-0.667842
STM474_RS14825	iron/manganese ABC transporter permease subunit SitC	-1.60066	-1.10129	-1.37747	-0.19925	-0.450384	-4.47719	-0.690854	0.369656	-0.0113314	0.423557	0.374855	-1.04005	-0.169318	-1.00458	0.0780853	-0.216938	0.893714	0.419016	-0.371549	-0.0325583	-0.587362	0.576061	-0.622642	0.400139
STM474_RS14830	iron/manganese ABC transporter permease subunit SitD	0.365191	0.845356	0.569436	-0.548417	-0.245531	-4.35874	0.0710819	0.381735	0.393498	0.320986	1.13747	-0.0945193	-0.0421531	0.421483	-0.129384	1.00981	0.580545	0.557515	0.181286	1.32688	-0.622782	-0.65937	-0.910477	-0.312428
STM474_RS14835	type III secretion system YopJ family effector AvrA	-1.96143	-0.900894	-0.891299	-0.345627	0.849645	0.711202	2.37994	0.813021	0.226633	-0.412794	0.556485	-0.34187	0.335851	0.792146	-0.38227	0.837068	0.745075	0.387948	0.57187	1.25116	0.912487	-0.350959	0.635351	0.927233
STM474_RS14840	transcriptional regulator SprB	-0.439693	0.0402378	0.388298	-0.153361	-0.552421	-0.113195	-0.214076	-0.629846	1.42519	0.207921	-0.00929498	1.06721	1.77545	0.753459	1.10301	1.78403	0.966333	0.161707	1.33826	0.942941	0.917914	-1.16017	1.34461	-1.15409
STM474_RS14845	invasion transcriptional regulator HilC	3.90461	2.9762	2.37587	3.05365	-0.984421	1.41045	-0.200624	2.29949	4.33793	-2.70886	1.52901	2.77586	1.62097	0.8332	2.94497	2.20037	2.48205	0.74644	2.94794	0.745754	2.43346	-1.33667	1.76402	-2.0841
STM474_RS14850	type III secretion system effector protein OrgC	-1.52686	-1.73945	-1.61494	-1.93938	-2.89812	-2.91782	-2.01904	-2.2807	-2.88696	-0.0458043	-1.45629	-2.921	-2.38559	-1.19297	-1.44785	-2.60695	-1.80393	-1.30816	-1.99525	-0.886005	-1.45047	-0.245382	-0.978004	0.535403
STM474_RS14855	type III secretion system linker protein OrgB	-2.5071	-1.84632	-1.64726	-2.69688	-2.62607	-1.14471	-0.712131	-1.84224	-1.71903	-2.75393	-2.96853	-2.11471	-2.31469	-1.60359	-1.06829	-2.02165	-1.97919	-0.824888	-0.921943	-1.15309	-2.68301	-6.33264	-1.43415	-4.36223
STM474_RS14860	oxygen-regulated invasion protein OrgA	-1.93885	-1.25194	-1.19208	-1.88147	-1.32421	-0.787375	-1.53768	-1.16151	-2.47771	-3.86188	-2.51872	-2.66738	-2.16295	-2.34235	-1.54201	-2.30896	-2.46872	-2.08213	-2.51575	-1.98228	-2.98724	-7.39446	-1.96597	-3.85708
STM474_RS14865	type III secretion system inner membrane ring lipoprotein PrgK	-4.72965	-4.33001	-3.22656	-3.25764	-3.51696	-3.09514	-3.19407	-3.0851	-4.24481	-2.40488	-5.13824	-4.86502	-3.33976	-3.84671	-1.89998	-3.32182	-4.67513	-4.78627	-5.23234	-5.23318	-3.30458	-5.74828	-1.87756	0.256205
STM474_RS14870	type III secretion system inner rod protein PrgJ	-3.7012	-3.23907	-2.58427	-3.42046	-2.21355	-3.56282	-3.26978	-3.15381	-3.887	-1.93282	-3.96161	-3.77772	-3.04071	-1.95236	-2.7257	-4.02822	-3.84047	-3.26453	-2.7489	-2.51264	-3.6057	-4.13572	-2.87936	-0.285979
STM474_RS14880	type III secretion system inner membrane ring protein PrgH	-3.95955	-5.01827	-3.83611	-4.56486	-4.37389	-4.39017	-4.99768	-3.55101	-4.45936	-2.4554	-6.83234	-4.77389	-4.08443	-4.17711	-3.88296	-5.1295	-6.22676	-5.28697	-6.07655	-5.9714	-6.78845	-6.28123	-4.09556	-0.282866
STM474_RS14885	transcriptional regulator HilD	2.81968	3.99583	3.46701	2.9687	2.55052	4.20456	2.41992	11.0194	5.45956	-4.12555	3.28229	5.59055	4.08379	2.93108	2.72439	7.57	4.75934	4.0084	8.09495	2.73603	8.14579	-7.99685	8.70862	-14.7656
STM474_RS14890	transcriptional regulator HilA	1.56024	0.612973	0.346675	1.13426	0.684112	0.0921909	0.234928	2.36378	1.91714	4.90263	1.3513	2.18263	1.53625	0.679967	0.781821	1.12481	0.76734	1.86315	1.97041	2.28726	3.42738	-0.748663	4.70724	4.20786
STM474_RS14895	SPI-1 type III secretion system invasion protein IagB	0.743605	0.198434	-0.410911	0.598309	0.290924	-0.359048	-0.0450381	0.44651	-0.0893709	1.2944	1.0053	0.426632	-0.412466	0.848971	1.20411	0.694468	1.28455	1.5972	1.53431	1.73385	-0.448003	-1.03661	-0.403305	-0.775865
STM474_RS14900	SPI-1 type III secretion system effector GTPase-activating protein SptP	-0.242459	-0.710685	-0.433226	0.127127	0.344907	-0.191038	-0.130923	-1.15114	-1.07161	-0.120723	-1.05973	-0.983542	-0.871596	-0.0142453	-0.209965	-0.597423	-0.384119	-0.848526	0.00752927	-0.0163769	-2.65702	-2.55554	-2.24035	1.83232
STM474_RS14905	chaperone SicP	0.335936	0.437392	1.01493	2.04901	0.463678	-0.219172	0.863464	-0.0217153	0.868718	0.536696	-0.10819	0.54249	1.07146	0.381432	-1.06195	0.927537	1.61922	0.556901	1.0192	0.447662	1.54095	0.559982	1.64943	1.12116
STM474_RS14910	hypothetical protein	0.273811	0.806125	0.234863	0.379579	0.837264	-0.062892	-0.363069	0.199831	1.31492	0.711166	-0.178408	0.746645	0.659456	0.0557025	0.202723	0.543052	0.230213	0.160899	1.20859	1.34981	-0.684782	-0.166606	-0.373554	-0.836339
STM474_RS14915	acyl carrier protein	-0.447237	-0.391999	-0.16524	0.0503974	1.7596	1.71226	1.33015	0.665094	-0.222728	0.375099	-0.647868	-1.17823	1.54754	1.15394	1.7441	-0.17691	-0.341799	0.532891	0.403173	0.58649	-0.294454	0.210956	0.244822	0.126259
STM474_RS14920	SPI-1 type III secretion system effector SipA	1.15979	0.317776	0.473709	0.548698	-0.49902	-0.253281	0.339188	-0.154207	-0.120556	1.04416	0.498349	0.542025	0.337425	0.646043	0.409981	0.602192	0.690501	1.09155	1.24894	1.65309	0.178224	0.598781	1.28245	1.30502
STM474_RS14925	SPI-1 type III secretion system needle tip complex protein SipD	1.07338	-0.361877	-0.371226	0.151095	1.39052	0.788841	0.788911	0.606929	0.542828	-0.260985	-0.131602	1.06046	0.868454	1.03275	0.96779	-0.0869894	0.423984	2.28484	2.21856	1.53668	1.12922	-0.0771902	1.85754	3.67662
STM474_RS14930	SPI-1 type III secretion system needle tip complex protein SipC	0.585052	0.199683	-0.315184	0.925594	1.10154	1.14987	1.56013	2.1078	1.45305	-1.50462	1.72708	0.713837	0.0410351	1.21293	0.245351	-0.00602722	0.931235	0.670951	1.37868	1.57415	3.34575	0.0255683	2.52177	4.17555
STM474_RS14935	SPI-1 type III secretion system needle tip complex protein SipB	1.11286	0.605076	0.437742	0.0662064	0.0601337	-0.0986875	0.0417725	0.914073	1.18127	0.991321	2.06161	0.970508	1.64937	0.884532	0.159357	-0.0703129	-0.353732	1.8219	1.34895	1.28287	2.42992	-0.0295513	1.49542	5.75388
STM474_RS14940	SycD/LcrH family type III secretion system chaperone SicA	0.73755	-0.164565	0.0482408	0.372942	-0.54494	0.0752418	-0.202368	0.648233	0.146539	1.88519	-0.278026	-0.843695	-0.71178	-1.43998	-0.534548	-1.03417	-1.44893	0.0502284	-0.20538	-0.013398	1.3159	0.496837	0.844955	6.43025
STM474_RS14945	SPI-1 type III secretion system export apparatus protein SpaS	-0.26524	-1.00692	-0.80748	0.106985	-0.743905	-0.343723	-0.409983	-0.585042	-0.0484688	-0.659437	-0.0707996	0.0241597	-0.851139	-0.00907306	-0.843526	-0.0719226	-0.300978	-0.642238	-0.0471867	-0.0103322	-0.744444	-0.560172	0.805967	1.79726
STM474_RS14950	SPI-1 type III secretion system export apparatus protein SpaR	0.435402	-0.302361	0.475549	0.735077	-1.27027	-0.2951	0.382507	0.291308	0.347644	0.198959	0.342017	-0.310445	0.00465374	0.0647531	-0.24255	0.822715	0.226035	1.00812	0.359703	0.499088	-0.620152	0.319099	0.477541	2.63822
STM474_RS14955	SPI-1 type III secretion system export apparatus protein SpaQ	-0.0791532	-0.612859	-0.46986	0.269373	-0.108851	-0.0480409	0.515285	0.286404	1.15039	2.59472	1.30151	1.9372	0.150323	0.208155	-0.365712	0.443278	1.03832	0.664525	0.803666	1.4995	-1.14276	-0.895042	-0.529844	0.961733
STM474_RS14960	SPI-1 type III secretion system export apparatus protein SpaP	0.327962	0.232055	0.178145	0.695343	1.4215	0.13444	-0.278591	1.47695	0.381672	0.421512	0.512083	0.535146	0.793095	-0.0527579	0.123696	0.825659	-0.0595123	-0.485537	0.687538	0.768155	-0.445021	-1.12367	0.25605	1.79914
STM474_RS14965	SPI-1 type III secretion system protein SpaO	1.8128	0.501963	0.130162	0.731032	-0.102838	0.104486	0.311412	0.465803	0.447174	0.970925	-0.160865	0.515655	0.787709	0.796289	-0.439745	1.17929	0.974128	0.75128	1.71776	1.36279	-1.57149	-2.2334	-0.172379	1.29295
STM474_RS14970	SPI-1 type III secretion system protein SpaN	0.519594	0.947205	0.297972	0.99758	-0.556706	-0.428582	-0.0548196	0.770781	-0.320434	1.51948	0.0602532	-0.00962244	0.497149	-0.0200054	0.0249084	0.205003	0.487831	0.702182	0.337023	0.369937	-0.885438	0.394268	-0.0243089	3.90753
STM474_RS14975	SPI-1 type III secretion system protein SpaM	0.665454	0.488489	0.302552	0.274369	-0.0130187	-0.839596	-0.116633	-1.68436	0.501271	2.45985	0.122482	0.239184	0.247308	0.139085	-0.591356	1.57392	0.439494	0.97427	0.0711511	1.90939	-0.226718	0.33678	0.593613	2.58131
STM474_RS14980	SctN family type III secretion system ATPase InvC	0.931535	1.29028	0.201262	0.834722	0.606647	-0.528825	-0.302362	0.592311	0.197078	1.17487	-0.903142	-0.354031	1.39229	-0.250938	0.832307	-0.732125	-0.224356	1.06828	0.0672786	0.395788	0.154534	-0.0226375	-0.0208055	1.93118
STM474_RS14985	SPI-1 type III secretion system chaperone SpaK	1.02271	0.0925135	0.581415	-0.609213	0.66532	1.15404	1.05417	0.056462	0.72697	1.08071	0.0828276	0.814811	0.758122	-0.0435608	-0.206129	0.518033	1.30688	-0.4169	1.30359	0.0671403	-0.558251	-4.83254	-0.649795	-2.38734
STM474_RS14990	type III secretion system export apparatus protein InvA	0.302379	0.878633	0.543324	0.285822	0.909799	1.08892	0.602764	0.851567	-0.606413	-0.534412	-0.482638	-0.809119	-0.354007	-0.575027	-0.162469	0.320224	-0.249478	-0.0678228	-0.664341	-0.570237	-1.95442	-9.93127	-1.78674	-7.37596
STM474_RS14995	type III secretion system gatekeeper InvE	-0.318354	-0.287479	-0.444465	-1.36419	-0.28626	-0.955295	-0.516716	0.7312	-0.153455	-0.249311	0.106022	-0.123175	0.607926	0.00792753	-0.0222172	0.646618	-0.173452	-1.05938	-0.520057	-0.132635	-2.61521	-5.83748	-2.19285	-6.18346
STM474_RS15000	type III secretion system outer membrane ring protein InvG	-0.600044	-0.263331	0.16497	-0.336009	-0.113319	-0.685747	-0.0838546	-0.0410793	-0.470062	0.441568	-0.485035	-0.110953	0.173294	0.0109355	0.563834	0.509297	-0.184993	0.317333	0.243305	-0.0978554	-2.15002	-11.7209	-1.06542	-8.07718
STM474_RS15005	type III secretion system transcriptional activator InvF	0.520798	0.985732	-0.396589	-0.392484	-0.363521	-0.793078	-0.451508	0.9024	-0.792789	3.18718	-1.4606	-0.26192	0.192618	0.304172	-0.319849	0.251959	0.153231	-0.205736	0.655707	-0.0659782	-1.29381	-4.66773	-0.960066	-2.98848
STM474_RS15010	SPI-1 type III secretion system invasion lipoprotein InvH	-0.976326	-1.24984	-0.886131	-2.0826	-0.223487	-0.0157693	-0.262847	-2.1565	-0.369476	-1.95533	-0.535476	-0.788867	-0.322902	-0.798665	-1.21213	0.172761	0.431791	1.66199	-0.142405	0.105047	-1.28343	-3.86409	-1.01668	-5.49278
SPI-2
STM474_RS06870	tetrathionate reductase subunit TtrA	0.613333	-0.584441	-0.69242	-1.03842	0.302524	-0.48235	0.933231	0.365667	0.00468216	-0.398457	0.283169	0.0298023	0.205785	0.129111	0.0607397	-0.278303	-0.552871	-0.409096	0.291969	-0.0961661	-0.585161	-1.11793	-0.909819	0.130147
STM474_RS06875	tetrathionate reductase subunit TtrC	-0.125056	-0.0439064	-0.141361	0.450902	0.296114	-0.127965	0.603712	0.0164449	0.232826	-0.840851	-0.458815	0.613182	-0.230571	-0.0430562	-0.224354	-0.154939	-0.191827	0.358311	0.324818	-0.0636269	-0.716309	-0.284298	-0.644801	-0.480494
STM474_RS06880	tetrathionate reductase subunit TtrB	0.237052	-0.0357682	0.259324	0.0138808	-0.202488	0.198609	0.459135	0.158208	-1.51049	-1.02466	0.255063	-0.787161	-0.255295	-0.646153	-0.690964	-0.520097	-0.0752516	0.252262	-0.503534	0.478135	0.787995	1.13479	0.429582	1.8057
STM474_RS06885	two-component system sensor histidine kinase TtrS	0.128521	0.261878	-0.110139	-0.37725	-0.741054	0.0881448	-0.132418	-0.139759	0.0170973	0.215878	-0.10979	-0.0161141	-0.370254	-0.911766	-0.141935	-0.213682	-0.28233	0.0199049	-0.259824	-0.0622569	1.12678	0.495332	0.791524	0.980993
STM474_RS06890	two-component system response regulator TtrR	0.839995	0.52425	0.54612	0.681602	0.580163	0.432222	0.872705	0.265297	0.616592	-0.299982	0.940135	0.885993	-0.0677932	-0.612065	-0.191461	0.214776	0.452506	0.622715	0.370807	-0.287946	0.505521	0.605546	0.243467	-0.127968
STM474_RS06895	fumarate hydratase FumD	0.152125	-0.0536343	-0.681874	0.249828	-1.32378	-1.08622	-1.31798	-0.760631	-0.500918	-0.623049	-0.20156	-0.486278	-0.417783	0.604881	0.546382	0.0333	-0.959714	-0.345161	0.00637677	-0.798112	-1.08475	-0.963121	0.644605	0.198472
STM474_RS06900	DUF523 and DUF1722 domain-containing protein	-0.396927	-0.921018	-1.50928	-0.530152	-0.238336	0.502739	0.644208	-0.503706	0.654605	0.230224	0.277284	-0.26931	-0.99181	-0.859952	-0.501618	-1.27172	-1.00046	-1.06831	-1.14938	-0.590738	1.13195	0.926713	0.556593	1.49895
STM474_RS06905	MerR family transcriptional regulator	0.854822	0.389339	0.442828	-0.00220603	0.970016	0.558188	1.1573	-0.322388	-0.098594	-0.0577266	-0.923942	-0.0554315	-0.0440652	0.00760508	-1.54174	1.04775	0.563541	0.473645	0.236887	-0.538513	-1.05316	0.226897	0.133911	-0.138415
STM474_RS06910	two component system response regulator	-0.419899	-0.00843621	1.61113	-0.089369	0.0855775	0.463964	0.267577	-1.66476	0.360748	0.074489	0.00799021	-0.376241	0.845098	0.740841	-0.0996415	-0.236073	0.0444865	-0.161008	0.0723019	-0.355214	0.40613	0.105113	0.972543	0.449508
STM474_RS06915	two component system sensor kinase	-0.0424883	0.779869	1.96528	-0.136138	0.243681	1.0822	0.413348	0.412883	-0.35016	-2.15893	-1.56232	-0.661918	1.75833	0.93971	0.881541	0.425646	1.20087	1.16338	0.143291	-0.0800749	-0.282541	-1.95344	-0.978084	-0.873463
STM474_RS06920	SPI-2 type III secretion system protein SpiC	0.447458	-0.0325597	-0.352773	1.51027	-1.76471	-0.838876	-0.52789	-1.0098	0.762348	0.657462	-0.208169	0.80812	0.21671	-1.13034	-1.03669	-0.57545	-0.179211	0.609232	0.459482	-0.232338	-0.879157	-0.603055	-0.108812	-1.91255
STM474_RS06925	SPI-2 type III secretion system protein SpiA	1.14027	0.872562	0.800462	1.53759	-0.535842	0.317105	0.0307218	0.828253	0.306663	-0.43142	0.34865	-0.564322	-0.538289	0.257766	1.17346	0.603446	0.950914	0.292762	1.51807	0.165183	1.09885	0.592448	0.917957	0.973681
STM474_RS06930	SctD family type III secretion system inner membrane ring subunit SsaD	-0.243548	0.425525	0.251946	-0.536731	0.929211	0.64593	1.55469	0.215162	0.732715	0.644747	-0.136577	0.278451	0.508904	-0.155327	0.488492	-0.986337	-0.266638	0.641135	0.120692	-2.6154	-1.15284	0.682901	1.03605	-0.214389
STM474_RS06935	YscE family type III secretion system co-chaperone SsaE	0.545177	0.862832	0.815782	0.297477	0.697261	1.56141	-0.156499	-0.0650197	0.383884	1.0978	1.05327	0.847336	-0.843463	0.547368	0.496245	-0.164597	-0.00189342	-0.188663	0.167482	-0.368805	1.27674	1.02788	1.12947	1.4188
STM474_RS06940	SPI-2 type III secretion system chaperone SseA	0.831841	-0.091333	0.02833	0.0814966	0.394903	0.173479	-0.375208	-0.172475	-0.347699	0.42143	-0.147767	0.242391	0.156445	-0.927893	-1.17989	0.0299643	0.482074	0.683802	0.0542178	0.372541	-1.01734	-0.34472	-0.0461584	2.0144
STM474_RS06945	SPI-2 type III secretion system translocon protein SseB	0.719444	1.02716	1.06336	1.54598	-1.45508	-0.0495304	-0.2878	-0.461147	0.22117	-0.339822	-0.477821	0.336139	-0.244243	0.393874	0.955405	-0.162281	-0.312921	-0.248734	-0.561922	-0.780362	0.181571	-0.581421	0.79673	0.718744
STM474_RS06950	SycD/LcrH family type III secretion system chaperone SscA	0.5952	0.520958	0.327346	0.0785619	0.502368	-0.0446853	0.534568	0.46673	0.0284864	0.760993	0.782632	0.703722	0.416497	0.0720504	1.44645	0.813339	0.0913453	0.218217	0.360748	0.404931	0.204446	0.367548	-0.146642	-0.552881
STM474_RS06955	SPI-2 type III secretion system translocon protein SseC	-0.228774	-0.0989063	-0.995125	0.0241716	-0.855875	-0.475793	-0.272822	-0.678685	0.445655	-0.24971	1.06474	-0.198564	-1.12447	-1.07556	-0.740378	-0.735234	-0.901821	-1.23118	-0.733046	-0.497375	-1.4399	-1.15247	-1.52912	-0.511139
STM474_RS06960	SPI-2 type III secretion system translocon protein SseD	0.197612	-0.0996499	-0.583657	-0.988045	0.0250548	-0.204278	-0.379071	-0.860456	-0.405574	-0.116422	-0.548008	-1.02812	0.217548	-0.23692	0.0699719	-1.76051	-1.54249	-1.16418	-1.00527	-1.36407	-1.03503	0.195075	-0.38241	-0.0257553
STM474_RS06965	LcrR family type III secretion system chaperone SseE	-0.0283945	-0.263052	-0.195907	-0.119541	1.98148	1.54917	2.16549	0.661037	1.25192	1.4352	0.316273	0.799872	0.225593	0.332524	0.0137393	1.22167	0.854654	0.402746	0.243145	-0.0292454	-0.186615	-0.846213	0.259869	-0.446194
STM474_RS06970	SycD/LcrH family type III secretion system chaperone SscB	0.0158963	-0.182231	-0.0927734	0.0464268	0.678463	0.171474	-0.0302671	0.906325	0.441435	-0.710704	-0.100306	-0.240828	0.14091	-0.724387	-0.182625	0.612608	1.11424	0.799393	0.993358	1.88485	1.11683	-0.303103	0.792179	0.365949
STM474_RS06975	type III secretion systems effector SseF	0.35406	0.736052	0.666885	1.12785	0.552881	-0.42832	0.0315756	-0.332645	-0.301235	-0.449714	-1.04121	-0.363931	0.29684	0.187522	0.659776	-0.716514	-0.288214	0.0299903	-0.597342	-0.33647	0.450763	0.410832	0.599609	0.488683
STM474_RS06980	pathogenicity island 2 effector protein SseG	0.882505	0.510741	0.576112	0.147644	-0.677393	0.0681352	-0.605024	-0.0938373	0.6925	0.583453	-0.412043	0.256536	0.587928	0.777253	0.426029	-0.166249	0.380103	-0.454773	-0.0407641	0.512259	-0.708033	-0.376056	-0.792313	-0.651295
STM474_RS06990	EscG/YscG/SsaH family type III secretion system needle protein co-chaperone	-0.558491	0.149161	-0.319542	-1.24069	-0.531685	-0.66241	-0.497281	-0.433439	0.189945	-0.455355	-0.184498	0.181731	0.672973	-0.288576	-0.248417	0.904859	0.116882	0.126796	1.19698	0.10664	0.0871267	0.150564	0.653415	0.593331
STM474_RS07000	SPI-2 type III secretion system apparatus lipoprotein SsaJ	-0.189534	-0.275739	-0.425493	0.612299	0.914604	-0.00867997	0.527408	0.267503	-0.870685	0.471501	0.0169579	0.584195	0.095095	1.15255	0.546284	-0.331653	0.632695	0.57062	0.40469	0.636659	-0.418236	-1.12347	-1.14825	-1.23188
STM474_RS07005	hypothetical protein	0.419521	-0.476849	-0.462428	-0.846499	-0.143048	0.0297792	0.460931	-0.939464	0.1989	-0.503619	0.342292	0.00731214	-0.686402	0.382641	0.194201	0.756166	0.737589	0.957213	0.57902	0.483749	-0.871235	-1.13599	-1.41783	-1.57155
STM474_RS07010	SPI-2 type III secretion system apparatus protein SsaK	-0.561892	-1.00082	-0.580722	-0.50488	-0.231187	0.46503	1.09065	-0.262203	-0.394314	1.46336	0.259055	0.38305	0.422399	-0.0222273	0.803442	0.0804396	0.0574581	-0.141234	-0.00466234	-0.169013	-0.671845	0.245104	-0.675584	-0.480776
STM474_RS07015	SPI-2 type III secretion system apparatus protein SsaL	0.103363	-0.825391	0.216686	-0.979786	1.13847	-0.223652	-0.108926	0.317971	0.485993	1.32692	0.514562	0.579251	0.193146	1.10844	0.515988	0.0101567	0.713465	-0.29139	0.534505	0.538369	-1.17596	-0.332378	-0.409711	-0.361905
STM474_RS07020	SPI-2 type III secretion system apparatus protein SsaM	0.549065	0.809479	0.482585	0.424354	-0.357975	0.256049	-0.357779	-0.231086	0.464979	-0.0116413	0.630108	0.68914	-0.0370655	0.0275041	-0.399504	-0.545468	-0.231969	0.0976934	1.13842	1.36123	-0.289125	-1.53529	-0.714963	-0.650754
STM474_RS07025	SPI-2 type III secretion system apparatus protein SsaV	0.603522	-0.0522644	0.323387	0.342692	0.0700409	-0.570308	-0.377007	-0.212266	-0.588388	-1.06447	-1.35207	-0.627026	-0.52213	-0.20489	-0.0331333	-0.299501	-0.755151	-0.96365	-0.857026	-0.874769	0.225995	0.0658667	0.156309	0.320159
STM474_RS07030	SctN family type III secretion system ATPase SsaN	1.15898	-0.490812	0.191832	0.784262	-1.05218	0.418455	-0.751852	-0.170604	0.482604	0.122214	-0.103816	-0.95143	1.0698	0.831373	0.5834	0.0727303	0.31315	-0.118973	0.964505	0.541676	0.252213	0.500693	-0.119096	0.842237
STM474_RS07035	SPI-2 type III secretion system apparatus protein SsaO	-0.0234416	0.240651	1.3319	0.220813	-0.923109	0.321869	-0.499122	-0.32013	1.07915	0.499862	0.341982	1.11572	0.683826	0.180778	0.242186	-1.26575	-0.723124	-0.796557	-0.269362	-0.113448	-0.600137	-0.577967	-0.318915	-0.468819
STM474_RS07040	SPI-2 type III secretion system apparatus protein SsaP	-0.94582	-0.675442	-0.560203	-0.24441	-0.542751	0.103457	-1.77715	-0.625473	0.169889	0.913344	0.157767	0.161723	0.264282	0.267786	0.799504	0.526267	-0.714534	-0.654042	-0.671842	-0.617457	1.31636	0.532515	1.10609	1.22046
STM474_RS07045	SPI-2 type III secretion system cytoplasmic ring protein SsaQ	0.124585	-0.322613	-0.372403	-0.546757	-0.588823	0.0293672	0.310479	0.0893211	0.233341	0.618906	-0.671802	0.471001	0.0965342	-0.259581	-1.09755	-0.862968	-0.746062	-0.465424	-0.00267337	0.148683	-1.15421	-1.58146	-0.49812	-0.561765
STM474_RS07050	SPI-2 type III secretion system export apparatus protein SsaR	0.659229	1.32824	0.920571	0.359988	0.774468	0.532895	0.728535	1.07676	-0.0600079	0.62214	-0.768403	-0.517509	-0.427153	-0.53714	0.429653	-0.256792	0.447218	-0.08456	0.575037	1.45116	-0.120925	-0.775712	-0.949476	-0.842255
SPI-3
STM474_RS19340	virulence RhuM family protein	-0.671781	0.588547	0.177887	-0.1043	-0.466492	-0.366349	-0.31981	-0.657295	-1.69907	-0.32157	-2.03602	-1.15738	0.773354	-0.0687902	0.469288	-0.529146	-0.355614	-0.525473	-0.292446	-0.0774768	-1.85298	-2.16464	-0.91061	-0.840393
STM474_RS19345	helix-turn-helix transcriptional regulator	1.15197	-0.215677	-0.0879626	0.371096	-0.376195	0.0532687	1.26933	0.127231	-0.557874	1.74769	0.276893	0.274303	-0.12125	-0.58935	-0.43326	0.402447	0.600195	1.42671	0.473402	1.15634	-0.926685	-0.928844	-0.734704	0.0812635
STM474_RS19350	intestinal colonization autotransporter adhesin MisL	-0.317895	-0.161014	0.169124	0.0123015	-0.0551396	-0.235996	-0.155212	-0.135186	-0.139199	0.117892	-0.257775	-0.172171	-0.436521	0.202691	-0.240925	-0.405741	-0.548195	-0.586451	-0.436254	-0.233615	0.215855	-0.222647	-0.211945	-0.13843
STM474_RS19355	membrane protein	0.12814	-0.633692	0.608246	-0.807551	-0.0110795	-0.400391	0.343799	-1.0791	0.999333	0.278158	0.0663708	-0.202895	0.193466	0.796776	0.25214	0.55086	0.245751	0.47658	0.347017	0.934152	-0.542712	-1.30683	-0.239029	-1.37125
STM474_RS19360	transcriptional regulator	-0.103633	-0.776239	-0.568975	0.46916	0.910048	1.04048	0.116295	0.429062	-0.103613	0.187892	0.270319	-0.766558	0.224184	-0.0586895	0.0815706	0.258803	0.256027	-0.594785	-0.495364	-0.19649	-0.509335	-0.289106	-0.741395	0.343264
STM474_RS19365	isochorismatase family protein	-0.0868616	-0.139943	0.251936	-0.211125	-0.762318	0.131969	-1.29228	-0.350637	0.123749	0.627127	0.521146	-0.253575	0.483044	0.411961	0.286578	-1.06515	-0.795896	-0.0838495	-0.524687	-0.469043	-0.656504	-0.85122	-0.49818	0.432259
STM474_RS19370	anti-virulence regulatory inner membrane protein CigR	0.874221	0.865154	0.0347264	0.125693	-1.10583	-0.46712	-0.267426	-0.261377	-0.506488	-0.0665444	-0.987411	-0.395867	-0.255367	-0.557576	0.605082	-0.799251	-0.773697	0.587006	-0.442273	0.80072	-1.06803	-0.946004	-0.866684	-1.13974
STM474_RS19375	magnesium-translocating P-type ATPase	-1.12835	-0.603901	-0.583642	-0.672914	-0.294505	-1.07582	-0.000136919	-0.196504	-6.71387	0.582082	-4.34683	0.254371	0.378257	-0.853169	-1.39049	0.362088	-0.153527	-1.1983	0.23154	0.373748	-0.178048	-13.7333	-7.69469	-5.61282
STM474_RS19380	MgtC family protein	0.202752	0.20883	0.471717	-0.731627	-0.571167	-0.018357	-0.374514	-0.960067	-5.18296	0.197798	-4.83429	-1.07452	-0.300456	0.653362	-0.295751	0.104573	0.529357	0.109292	0.201818	1.32345	-1.43657	-2.09595	-2.86817	-1.35905
SPI-4
STM474_RS21850	SPI-4 type I secretion system auxiliary protein SiiA	-0.233471	-0.63246	0.735264	-0.281267	1.03956	-0.304214	1.43138	0.0335849	-0.0434094	0.47505	0.0544381	-1.31148	-0.703812	-0.983663	-0.0635822	-0.359385	1.0567	0.0179736	0.109337	-0.0744175	0.581958	0.226497	0.743494	0.0407881
STM474_RS21855	methyl-accepting chemotaxis protein	-0.492845	-1.49132	-1.81522	0.405282	1.37286	1.61813	1.35715	1.01908	-0.756652	2.3075	-0.0388979	0.247945	0.155585	0.685429	-1.20916	0.0737779	0.20746	1.02308	0.996196	0.336524	0.166771	0.455719	-0.590791	0.794388
STM474_RS21860	SPI-4 type I secretion system protein SiiC	0.121912	1.23791	0.653091	-0.0111353	-0.446409	-0.408863	-0.0375503	0.122837	-0.841174	2.39027	-0.407849	-0.557285	0.118938	-0.457058	-0.0566176	0.546163	-0.146836	1.02077	-0.246328	0.664703	-0.97047	-1.1245	-0.277424	-0.465283
STM474_RS21865	SPI-4 type I secretion system protein SiiD	-0.321656	0.0645781	-1.04934	0.748848	0.216413	0.843486	-0.34653	-0.12688	-1.07396	1.47047	-0.357883	-0.711031	-0.715969	-1.3265	-0.283749	0.0174934	1.3845	1.71541	1.12045	1.68738	-1.57552	-0.358748	-1.10061	-0.312103
SPI-5
STM474_RS05340	type III secretion system effector protease PipA	0.249257	-0.764332	0.0610699	0.222977	0.681044	0.148387	0.0610293	-0.330994	-0.183248	-0.283615	-0.496279	-0.0945818	0.399454	-0.432963	1.4228	0.159471	-0.170809	0.10556	-0.427609	0.0868171	-0.834631	-1.08621	-1.21223	0.343352
STM474_RS05345	SPI-2 type III secretion system effector PipB	-0.481085	0.476366	0.0213795	-0.4513	0.469224	1.01764	0.205513	-0.114409	0.102341	-0.543047	0.595	-0.340569	-1.143	-0.715017	-1.09985	0.168558	-0.246503	0.385395	-0.0458838	-0.137669	-0.257233	-1.02311	-1.11258	-0.240299
STM474_RS05350	membrane protein	0.573594	1.28803	-0.158072	0.553251	0.0144056	-0.0185357	-0.241328	1.41823	2.18592	0.723156	0.273486	0.793145	0.343611	-0.938708	-0.267783	1.36919	1.46799	1.0242	1.11711	1.18541	-0.26569	0.986488	0.710766	0.353952
STM474_RS05355	type III secretion system chaperone SigE	0.733054	1.15686	0.650053	0.591411	-0.910505	-0.521846	-0.589402	-0.280636	0.0548892	0.637734	0.0765528	-0.935405	0.416968	-0.1819	-0.0992744	0.19655	-1.1006	-1.38425	0.184256	-0.34899	0.160653	-1.35328	-0.850377	-0.215143
STM474_RS05360	SPI-1 type III secretion system effector inositol phosphate phosphatase SopB	0.965617	-0.227951	-0.174523	-0.376844	-0.182093	0.307281	-0.574693	0.729788	0.37758	0.488555	0.29837	0.378643	0.380233	0.1658	0.717704	0.371452	-0.0144727	-0.164945	0.446491	0.053154	0.3968	-0.737946	-0.0245718	6.62144e-05
STM474_RS05365	YlcI/YnfO family protein	-1.66397	-0.232238	-0.511766	-0.203566	-0.231105	0.0169454	1.26922	1.86824	0.535446	0.0292867	-0.370602	-0.346377	0.795031	-0.866185	-1.20839	-0.0577584	1.11774	0.475462	0.0477284	0.178878	-0.758555	-0.938033	-1.22993	-0.402942
STM474_RS05370	hypothetical protein	0.982553	0.655267	0.699935	0.452713	-0.826543	-1.28166	-0.923897	-1.76334	-0.452184	0.648835	-0.729223	-0.829784	0.0662611	0.267454	1.37491	0.503143	0.563814	0.0257816	1.23273	-0.0403076	1.81302	0.972896	1.06522	1.19861
STM474_RS05375	C69 family dipeptidase	0.247447	0.267893	-0.0710546	0.58889	0.141861	-0.398425	-0.137704	-1.23448	-0.800547	-0.882697	-0.0290802	-0.524013	-0.318237	-0.719852	-0.244624	0.224114	0.830848	-0.213038	0.607552	0.80835	-0.668085	-0.356938	0.0566111	0.152517
STM474_RS05380	heavy metal sensor histidine kinase	-0.219723	-0.527565	-0.200437	-0.243553	-0.420956	-0.341264	-0.76099	-0.467401	-0.298243	-0.318488	0.0319967	-0.0869203	-0.0864709	0.0138313	0.0540447	0.263532	0.0479975	0.530814	0.446745	1.02909	-0.303018	0.501397	-0.466561	-0.0792203
STM474_RS05385	response regulator transcription factor HprR	0.562695	1.26101	2.13061	0.704196	0.0238486	0.0638069	0.681796	0.887864	-0.271232	-0.678397	0.339075	-0.162237	0.609593	0.154632	0.0474547	1.19692	0.62938	0.604456	0.212431	0.887393	1.30353	1.3017	1.58981	-0.145189
SPI-6
STM474_RS01345	ImpA family type VI secretion system protein	0.632813	-0.231573	-0.129651	-0.308804	0.870259	0.18626	0.691516	0.34491	0.0716786	-0.243227	0.423705	-0.052657	-0.549771	0.353013	0.857777	0.0699071	0.0286233	-0.4302	0.912118	0.547995	0.313949	-0.601099	0.194812	0.327438
STM474_RS01350	type VI secretion system baseplate subunit TssG	-0.34245	-0.278844	-0.126934	-0.302618	-0.785941	-1.18675	-0.568753	-0.496674	-0.0552447	-0.124323	-0.210158	-0.270394	-0.32213	-0.380206	-0.0579446	-0.0690841	-0.957443	-0.741435	-1.16336	-0.545022	0.0935517	-0.492124	-0.817161	-0.164097
STM474_RS01355	type VI secretion system baseplate subunit TssF	-0.542262	-0.572334	-0.290366	0.372843	0.127105	0.502394	0.384802	0.751959	0.210488	-0.217439	0.362661	-0.885121	-0.260599	-0.494675	0.0519055	0.102064	-1.23696	-0.00348969	-0.450468	-0.283484	0.00421222	0.234827	0.309925	-0.215942
STM474_RS01360	type VI secretion system baseplate subunit TssE	-0.219638	0.0967284	-0.419999	0.364679	1.1884	1.08075	1.43583	1.16691	-0.0309534	-0.364967	0.0220405	0.383881	0.559905	0.328014	0.436283	0.183977	-0.868227	-0.0372744	-0.0678908	-0.653834	-0.246754	-0.219623	-0.192306	0.732585
STM474_RS01365	hypothetical protein	0.222812	-0.200848	0.396802	1.30728	-0.0459998	0.128971	-0.0276869	-0.509267	0.448532	0.457495	-0.155992	0.0495528	-0.0995607	0.925362	0.350716	0.443964	0.593149	-0.746969	0.35717	0.0235683	-0.20083	0.0194545	0.013424	-0.730334
STM474_RS01370	type VI secretion system-associated protein TagK	0.443544	0.614132	0.646494	0.310062	0.467807	0.514124	-0.449885	-0.0194054	-0.321498	-0.148429	-0.213222	0.130408	0.317379	0.376381	-0.32149	-0.183221	0.635062	0.372906	-0.284389	0.525444	-0.07641	-0.623918	-0.351115	0.458913
STM474_RS01380	type VI secretion system ATPase TssH	-0.279057	0.433374	0.626423	0.256716	0.317899	-0.152389	0.352374	0.567439	-0.271029	-1.18219	0.340788	-0.043824	-0.021987	-0.547955	-0.0363005	0.766834	-0.498607	0.0728234	0.520203	0.0749978	0.36309	-0.251254	0.268115	-0.438579
STM474_RS01385	type VI secretion system contractile sheath small subunit	-0.434518	-0.300514	-0.678982	-0.103749	-0.32239	-1.87293	0.619685	-0.536267	-0.153973	0.0311276	-0.117251	0.130937	-0.0267567	0.886557	0.573522	-0.116095	-0.9664	-0.410164	0.255264	-0.645987	-0.109488	-0.119425	-0.00535951	0.0944481
STM474_RS01390	type VI secretion system contractile sheath large subunit	0.321972	0.517517	-0.00479505	0.520682	-0.383612	-0.841527	-0.23476	-0.368898	-0.213091	-0.0694241	-0.773281	-0.640178	-0.229209	0.468388	-0.406314	0.435271	0.61158	0.468687	0.626825	0.538943	0.837046	1.07734	0.727129	0.548054
STM474_RS01395	hypothetical protein	0.201908	-0.594503	-0.845304	0.35438	0.162128	0.0261333	-0.536606	0.0346415	0.492876	0.897231	0.616078	0.0968217	1.40478	0.765301	0.96313	0.669871	1.01445	1.35395	1.68005	1.78524	-0.761413	-0.340974	-0.909381	-1.04857
STM474_RS01400	Hcp family type VI secretion system effector	-0.422817	-0.0501528	-0.867232	-0.572935	0.493029	-0.55975	-0.206726	0.488115	-0.156851	0.69679	0.541326	0.386071	0.318122	0.523889	0.417664	0.340067	0.447369	0.17602	0.495554	0.375257	-0.176958	-0.0282084	-0.110761	0.295252
STM474_RS01405	type VI secretion system amidase effector protein Tae4	0.866186	-0.203002	0.556146	-0.613455	0.540992	-1.03392	0.672377	0.0648638	0.22384	1.19391	1.6627	0.932726	0.402645	-0.18365	1.32103	0.0808808	0.243007	1.1656	-0.0588822	0.385211	-0.274864	-0.167753	0.253276	-0.439841
STM474_RS01410	type VI secretion system amidase immunity protein Tai4	-0.764565	-0.68338	0.553232	-0.566464	-0.0192123	0.0192305	1.89178	0.371743	-1.04793	-0.106126	-0.936135	-0.461807	0.0344827	0.0728741	-0.570499	-0.741753	0.0203893	-0.759995	-1.17276	-0.572682	0.993441	0.528554	0.015455	-0.842417
STM474_RS01415	Hcp family type VI secretion system effector	0.859336	0.428817	0.709505	0.548232	-0.0530822	0.526671	0.0332668	-0.389846	0.478184	0.554327	1.37136	0.521504	-0.575181	0.162397	0.538743	0.441777	-0.0129093	1.3512	0.307038	1.51757	0.0826729	-0.468712	-0.0404814	-0.682279
STM474_RS01420	type VI secretion system lipoprotein TssJ	0.109623	-0.521268	-0.312045	0.568318	-1.04051	-0.96383	0.286092	-0.693533	-0.11661	1.44621	-0.349674	-0.448596	0.597913	0.551686	0.16344	0.207874	-0.120147	-1.72253	0.235021	0.147782	1.14386	0.186921	0.239918	0.753859
STM474_RS01425	type VI secretion system baseplate subunit TssK	0.771896	-0.125181	-0.145863	0.538555	0.306766	-0.405723	0.0351434	0.499606	0.289278	0.565789	-0.159755	0.657113	0.517605	0.703876	1.23153	0.301566	-0.206711	0.274034	0.375389	0.00345328	0.303253	-0.182604	0.108509	-0.161959
STM474_RS01430	type VI secretion system protein TssL, long form	0.215224	0.197446	0.720078	-0.248975	-0.0305394	0.42639	-0.063218	-0.081995	-0.164248	0.87447	0.284011	0.895177	0.339956	0.171727	-0.328889	-0.498518	-0.0970931	0.273329	0.230139	0.959649	0.161525	0.799145	0.0460515	0.293268
STM474_RS01435	membrane protein	-0.146399	-0.807283	-0.0504275	-0.325375	-0.0392546	-0.0278798	-0.154046	-0.896574	-0.0411978	-0.0341735	0.483496	-0.514025	0.813772	-0.658649	-0.202858	0.974403	1.06189	1.69701	0.971382	1.50652	-1.32784	-1.55727	-0.75314	-0.469509
STM474_RS01440	Shiga toxin A subunit	-1.20866	-0.205272	-0.389866	-0.385848	-1.3987	-0.603051	0.158919	0.171869	-1.09512	-1.61239	-0.702275	0.593629	-0.788243	0.138355	-0.310157	-0.0979068	0.0195561	0.592764	-0.160161	-0.0050667	-0.149655	-0.203386	0.610438	1.15596
STM474_RS01445	type VI secretion system membrane subunit TssM	-0.625467	-0.664761	-0.557972	-0.710919	0.186144	0.0889546	0.392804	0.970517	0.0276514	0.201306	0.0893748	-0.638665	-1.10343	-0.0324039	-0.154742	-1.01532	-1.08656	-0.772559	-0.22521	-0.815555	-0.870248	-0.213122	-0.439994	-0.122029
STM474_RS01450	TagF domain-containing protein	-1.30859	-1.04119	-0.738246	-0.871229	-0.825159	-0.889796	-0.450919	-1.36014	-0.666576	0.340874	-0.398707	0.619611	-0.840169	-0.479935	-0.320608	-0.930351	-0.315857	-0.581371	-1.21277	-0.272413	-0.00300024	-0.427782	-1.1296	0.262369
STM474_RS01455	DUF2195 family protein	-0.263716	0.0562507	0.51565	0.410975	0.488694	-0.138232	0.0123302	-0.574413	0.782146	1.27826	0.77709	0.831939	0.903508	0.333626	0.795373	0.295072	0.727542	1.53509	0.233055	0.301604	-0.58043	-0.596658	0.0175908	-1.15888
STM474_RS01460	DUF2778 domain-containing protein	0.336169	-0.0617394	1.04019	-0.461371	1.06061	0.915737	-0.111593	1.024	0.784903	0.957418	0.907066	1.01774	0.947746	0.678367	-0.470949	-0.232802	0.645201	0.612399	1.32408	0.758589	0.159658	0.289462	0.363861	-1.08565
STM474_RS01465	type VI secretion system Vgr family protein	-0.804939	-0.391736	-0.424994	-0.749289	-0.0910694	0.133323	0.957214	0.147404	-0.565503	0.701307	-0.122651	0.197682	-0.331924	0.235358	0.0672084	0.173808	-0.188252	-0.00188639	0.52417	0.490733	0.0251808	-0.332458	0.77505	0.330095
STM474_RS01470	DcrB-related protein	0.0443736	0.312295	0.290635	0.813214	0.640593	0.466149	0.803029	-0.104905	0.415756	-0.167589	0.283949	-0.214292	-0.00833027	-0.330617	-0.349792	0.667224	-0.667839	0.19146	0.264431	1.43568	-0.847606	-0.465729	-0.839151	-0.727387
STM474_RS01475	PAAR/RHS domain-containing protein	-0.0520382	0.327605	0.218769	0.212437	0.197355	-0.1432	0.201093	0.110624	-0.0549268	-0.827237	0.256529	-0.130107	0.152875	-0.0427045	0.435995	-1.15118	-0.483031	-0.742065	-0.0100784	-0.108252	-0.130381	0.505467	0.200621	0.418412
STM474_RS01480	hypothetical protein	-3.41779	-1.40535	-0.984654	-1.88539	-1.68308	-0.536005	-2.44753	-1.51023	-0.607724	-0.343771	-0.102342	0.187879	-0.356436	0.246213	-1.35835	-2.03545	-1.38834	0.210072	-0.667963	-0.270812	1.24636	-0.740243	-0.303255	-1.89247
STM474_RS01485	RHS domain-containing protein	0.543768	0.648099	1.10277	0.326851	-0.776452	-0.490679	-1.0548	0.0525461	-0.302245	0.0597465	0.439099	0.751102	-0.202169	0.189629	0.10438	0.866678	0.253742	0.811529	0.582229	0.519367	-0.376071	0.347787	-0.191319	0.250317
STM474_RS01490	hypothetical protein	1.316	-0.251334	-0.261326	0.0111876	-0.441859	-0.561875	-0.678114	-0.643971	0.498984	0.221594	0.606029	0.45305	1.34845	1.03474	1.00778	0.407114	0.354165	1.70073	0.7981	1.00174	0.479586	-0.379546	-0.318748	-0.696731
STM474_RS01500	SymE family type I addiction module toxin	0.503241	-0.891513	-0.196031	-0.106603	-0.867369	-0.099591	-0.0771874	-0.0691947	-0.399666	-0.248896	-0.857585	0.351172	-0.130133	-1.253	-1.22504	-0.316197	0.527014	0.195065	-0.246429	0.897667	-0.969594	-0.0364749	-0.064085	0.410055
STM474_RS01505	hypothetical protein	-0.479019	0.893243	0.173609	0.194868	0.866408	0.45945	0.312577	0.0491748	-0.262697	0.115285	-0.757229	-0.308	1.67739	1.50162	1.04833	-0.0112976	0.168486	-0.478827	0.0915878	0.752048	1.59485	1.46733	1.03047	0.901722
STM474_RS01525	Saf-pilin pilus formation protein SafA	-0.731184	-1.1752	-1.05163	-0.640813	-1.73841	-0.761598	-0.287884	-0.191942	-0.379855	-0.019435	-1.07304	-0.862725	-0.36306	0.0157059	0.109416	-0.146544	-0.0219847	0.985996	0.402524	0.646742	1.76761	0.44108	1.11832	1.48883
STM474_RS01530	pili assembly chaperone SafB	0.575352	0.27079	0.229784	-0.194612	-0.123388	0.591023	0.453094	1.33948	-0.0426605	-1.22414	-0.754685	-0.834693	-0.0545675	-0.50885	0.200211	-1.30975	-1.32646	-0.779803	-0.617722	-0.398111	0.45281	-0.913785	-0.546792	-0.298493
STM474_RS01535	fimbrial biogenesis outer membrane usher protein	0.0193807	-0.0200567	-0.109409	0.457403	0.220028	0.324143	0.573941	1.62835	-0.0185951	-0.486045	-1.19333	-0.837029	0.359854	0.0530375	0.474787	-0.0836625	-0.543444	0.190598	-0.0100697	-0.363863	0.679704	-0.33622	0.00139099	-1.47962
STM474_RS01540	pilin structural protein SafD	1.42587	0.742585	0.489784	0.256501	0.606747	1.51547	0.807701	1.45483	1.08082	0.976569	1.10176	-0.372402	-0.474266	0.70783	1.13009	1.08074	1.18089	0.561543	1.05765	0.20655	-0.120503	-0.20529	0.356227	-0.229863
STM474_RS01545	polysaccharide deacetylase family protein	0.404157	0.712269	0.254855	0.528506	0.430143	0.80156	0.0936066	0.166793	0.992174	0.356131	0.857241	1.2219	0.315809	0.409299	-0.0481951	0.335875	0.264019	0.787139	0.898915	1.05083	0.984769	0.149284	0.223288	-0.181804
STM474_RS01550	PerC family transcriptional regulator	-0.280267	-0.445826	-0.900757	-0.191389	-0.326227	-0.582308	1.98341	0.496128	0.0719178	0.484435	0.621147	0.71251	0.322967	0.770716	-0.103206	0.276073	1.15293	0.520154	-0.225729	1.28397	-0.7033	-0.54312	0.613691	-0.755312
STM474_RS01560	LysR family transcriptional regulator	-0.923027	-0.5397	-0.760618	-0.697043	-0.429952	-0.213257	-0.740023	-1.318	0.097496	-0.32364	-1.05684	-0.20724	0.000542606	-0.264214	-0.186243	0.366406	0.839026	0.5515	1.25878	0.705366	-0.172291	-0.273967	-0.909453	0.0210187
STM474_RS01565	hypothetical protein	0.797007	-0.534228	0.107758	-0.369496	0.497552	0.292523	0.217213	-1.10966	-1.33346	0.73964	0.00179473	-0.504734	0.14102	0.391352	0.234877	0.880934	0.319047	0.23798	1.05572	-0.318331	-1.16117	-2.35958	-2.14189	-1.11312
STM474_RS01570	adhesin/invasin protein PagN	-0.820797	-0.883694	-0.304739	-0.552454	-0.115467	-0.708846	-0.70214	-1.05957	0.138805	0.0445493	0.25517	-0.127052	0.0592399	0.0230062	0.334921	1.28973	0.371101	0.321155	0.854583	0.944181	-0.180503	-0.588665	-0.354568	0.240953
STM474_RS01575	Spy/CpxP family protein refolding chaperone	-0.100258	-1.03867	-1.34916	0.247879	-0.394227	-1.00074	-0.486717	-0.66686	0.819712	1.19118	0.782597	0.782356	0.808754	0.858048	-0.0663316	1.43959	0.73674	1.29078	1.23711	0.570002	1.1187	0.180591	0.613528	-0.229791
SPI-9
STM474_RS13860	biofilm-associated protein BapA	0.0455194	-0.252463	-0.377623	-0.116189	-0.057537	-0.410868	0.0578977	-0.375148	0.049559	0.262772	-0.311877	0.173022	-0.450096	-0.202341	0.0636985	-0.384894	-0.370138	-0.160022	-0.20492	-0.256101	-0.255416	-0.221345	0.00560104	0.0910815
STM474_RS13865	TolC family outer membrane protein	0.108694	-0.233258	-0.471641	-0.217878	0.159343	-0.496877	0.261974	-0.230206	-0.299433	0.474692	-0.233748	0.33766	0.0467532	-0.581109	0.156636	-0.475589	-0.344009	-0.556072	0.0171047	0.0772729	0.00701361	-0.300256	-0.040283	0.694376
STM474_RS13870	type I secretion system permease/ATPase	0.16345	0.406108	0.0352912	-0.504488	-0.344682	0.187692	0.0273393	-0.475946	-0.0836985	0.446582	-0.367788	0.371022	-0.895355	-0.459513	-0.302563	0.432921	0.516016	0.277442	0.510995	0.609263	-0.488468	-0.876153	-0.282635	-0.285252
STM474_RS13875	HlyD family type I secretion periplasmic adaptor subunit	0.289525	-0.372874	0.22798	0.38707	-1.05862	-0.697862	-0.479975	-0.925015	-0.228304	-0.00771911	-0.759402	0.260922	-0.643327	-0.240398	-1.56095	0.310928	0.222585	-0.409307	-0.144069	0.4312	-0.667329	-1.57943	-0.950819	-0.879427
SPI-10
STM474_RS23020	Arm DNA-binding domain-containing protein	-0.738649	-0.859207	-1.13092	0.097954	-1.49957	-0.486039	-0.655135	-0.810986	0.728977	0.236974	0.787466	0.491532	-0.102184	0.371671	0.565087	-0.331992	-0.24107	-0.749203	-0.297723	-1.57029	0.297861	0.247196	-0.39308	-0.551048
STM474_RS23025	phospholipase D-like domain-containing protein	0.0257112	0.325152	0.270312	0.0212234	0.550353	0.346556	0.0379405	0.27334	0.257892	0.0597812	0.186384	0.196327	0.153476	-0.162206	-0.429223	1.02029	0.657125	0.790149	0.651492	1.06375	-0.584006	-0.521741	-0.452146	-0.775948
STM474_RS23030	restriction endonuclease	0.183675	-0.304741	-0.187752	-0.143036	-0.775392	-0.412809	-0.519617	-0.880985	-0.914228	-0.935204	-1.62866	-1.15954	-0.0637457	0.173152	0.571858	0.0270267	-0.666078	-0.861753	-1.12698	-0.0927772	0.358591	0.862612	-0.320769	1.48547
STM474_RS23035	protease Lon-related BREX system protein BrxL	-0.0264196	0.119356	-0.222625	0.025855	-0.754246	-0.465112	-0.189729	-0.823387	-0.137975	-0.690693	-4.27753	-0.12498	-0.199693	-0.166344	0.0409138	0.275346	-0.285051	-0.704421	-0.435002	0.251253	-0.41412	-0.343768	-0.231709	0.86322
STM474_RS23040	BREX-1 system phosphatase PglZ type A	0.522446	0.907201	0.663321	0.157203	0.845908	-1.42087	0.22349	-0.0129498	-0.0554707	-0.812555	-2.53782	-2.77247	1.72995	0.853886	1.21559	1.29296	1.9788	-0.59137	2.27723	2.81769	0.0283888	-7.92605	-0.969139	-1.62407
STM474_RS23045	DUF4435 domain-containing protein	0.366958	0.634311	0.669001	0.808845	-0.990231	-0.345425	-0.434461	-1.10503	0.125186	0.0292323	0.296255	0.603613	-0.699287	-0.97561	-0.0646929	1.22413	0.964569	1.10374	0.278749	0.432557	0.0909585	0.229783	-0.194207	0.905327
STM474_RS23050	ATP-binding protein	0.101706	0.772401	0.365696	-0.0261768	0.614709	1.00326	0.850171	0.74442	1.69805	0.201142	0.6418	-0.318358	-0.635318	-1.13852	-0.773522	0.646126	-0.29583	0.761995	-0.324674	-0.0103307	-0.621316	-0.633183	-0.359833	-0.690498
STM474_RS23055	BREX-1 system adenine-specific DNA-methyltransferase PglX	1.57364	0.0568732	0.264972	0.314031	-0.112261	0.00311287	-0.0418043	-0.0118474	0.146572	-1.5317	1.09341	-0.3968	0.142062	0.724805	0.578351	0.347036	1.14662	1.67526	1.35563	1.38802	0.79327	-4.41722	0.00938885	-0.920448
STM474_RS23060	BREX system P-loop protein BrxC	1.19601	1.4891	1.14506	0.870126	0.810983	0.445182	0.320843	0.674976	0.55492	-0.625073	0.80969	-0.22733	0.914998	0.97255	0.873154	0.634045	1.22923	1.68718	2.69725	2.27293	0.775766	-5.23152	-0.665101	-1.34921
STM474_RS23065	DUF1788 domain-containing protein	-0.0105666	0.279623	0.305422	0.13257	-0.20187	-1.21774	-0.65959	-0.9583	-0.0236458	-0.0900078	-1.97473	-0.433132	0.701499	-0.260627	0.301197	0.0100154	0.679952	-0.472659	1.3665	2.34153	-0.512579	-4.07798	-1.33365	-1.33237
STM474_RS23070	DUF1819 family protein	-0.63509	-0.45797	0.0857941	-0.302734	-0.219614	-1.37342	-0.787667	-0.74226	-1.27188	-1.25057	-0.756895	-1.13487	-0.290028	-0.148511	-0.42719	0.428058	0.764882	0.00557132	0.946378	1.09745	-0.575807	-3.47335	-1.48151	-1.48823
SPI-11
STM474_RS06120	type III secretion system effector SopF	1.01706	-0.513548	0.572043	1.13642	-0.81598	-0.379486	-0.712636	-0.863453	-0.207471	0.111454	-0.843666	-1.83962	-0.465504	0.462793	-0.3082	1.15396	1.81495	0.23835	0.738569	0.601715	0.964335	0.712486	1.56642	0.805785
STM474_RS06140	RICIN domain-containing protein	0.795562	0.0997621	0.428306	0.820708	-0.147302	0.59455	0.812815	0.464632	2.10616	-0.266126	1.50734	1.58386	-0.313199	-0.956017	-0.217748	0.93343	0.263441	-0.00468352	0.145379	0.304859	0.762899	1.60432	1.0208	0.910224
STM474_RS06145	cold shock-like protein CspF	-1.60615	-0.185992	0.178839	-0.372	-2.07131	-1.09974	-0.0877216	-0.688242	-0.132613	-0.647815	-0.433973	0.504141	-0.101763	0.343412	0.0173014	-0.388348	-0.89541	0.324297	0.374731	-0.207073	0.560156	0.0476199	0.579102	0.422059
STM474_RS06165	virulence membrane protein PagC	-0.66803	-0.727812	-0.327968	-0.564393	0.650257	0.22459	0.174383	-0.0383596	-0.399374	1.21814	1.23552	0.0342349	-0.138915	-0.226551	0.0495165	-0.423518	0.335702	0.609808	-0.957342	0.355587	0.295662	0.185059	0.595993	1.0156
SPI-12
STM474_RS11455	LexA family transcriptional regulator	-0.350604	0.212673	0.133165	-0.451934	-0.593791	0.929643	0.370261	-0.4596	-0.203989	-0.035804	-0.230894	0.164283	0.00483598	-0.0313175	-0.381931	0.011446	-0.21071	-0.926181	-0.168869	-0.257067	-0.694825	-0.350399	-1.29481	-0.574398
STM474_RS11460	DinI family protein	0.314918	0.502003	0.801045	0.477019	0.0983135	0.0690981	0.054256	-0.216186	1.52188	0.513503	1.57762	0.792327	0.442244	-0.468597	0.340585	-0.233666	-0.569283	-0.51656	-0.563197	-0.751603	0.0717849	-0.0907897	-1.05164	-0.781735
STM474_RS11465	acyltransferase family protein	0.855711	-1.29817	-1.07826	0.311694	0.998783	0.135192	-0.411903	0.293372	0.729106	2.06423	1.23479	2.79339	-0.89558	0.129275	0.318088	1.97582	1.35127	2.60786	0.782961	1.43998	0.740935	0.0198171	0.0722921	-0.504292
STM474_RS11470	tail fiber assembly protein	-0.101709	0.891127	-0.260335	-0.310334	-0.717446	0.0867331	0.652332	-0.74593	-0.125875	-0.285889	0.0763593	-0.0554713	0.686948	1.32324	0.363229	0.195979	0.444227	-0.043402	-0.0336321	0.704591	0.888818	0.675459	0.381736	-0.187998
STM474_RS11475	tail fiber assembly protein	0.258552	1.19225	0.642485	0.836481	0.49155	0.134454	0.534313	0.488159	-0.00691467	-1.47705	-0.213569	-0.40304	0.25762	1.00601	0.473659	0.489368	-0.54077	0.408689	-0.307659	-0.365357	-0.625216	0.684876	-0.232269	-0.750059
STM474_RS11480	hypothetical protein	0.913429	0.00133269	0.551097	0.242074	-0.134357	-0.380131	0.000471587	0.0848362	-0.416847	-0.914965	-0.168114	0.270376	0.775597	0.121841	0.0611792	-0.388478	0.239623	0.160022	-0.252435	0.0643623	-0.369797	-0.312984	-0.786752	-0.0249111
STM474_RS11485	HK97 family phage prohead protease	1.26332	2.05445	2.07207	1.07278	1.20659	0.190895	-1.29686	0.538338	-0.795304	0.363686	1.21466	0.197198	0.280828	-0.408021	0.986683	0.49873	0.572045	0.218321	-0.76004	0.140329	0.558715	2.19558	0.699785	0.270527
STM474_RS11495	KAP family P-loop domain protein	0.333967	0.717253	0.068917	0.602736	-0.2717	-0.63808	0.13427	-0.437456	0.0867228	0.283792	0.685308	-0.360789	0.22255	0.382206	0.34322	0.326351	0.169393	-0.229482	0.455104	0.740372	1.46791	0.866424	0.882477	0.55975
STM474_RS11500	antitermination protein Q	-0.80599	-0.966998	-1.3325	-0.682395	0.728831	0.753652	0.423152	0.29128	1.09347	0.0861953	0.232296	-0.0225891	0.516512	0.555731	0.159819	-0.381993	-0.188633	0.363313	-0.11163	0.29274	-0.355946	0.0535506	1.59515	0.647199
STM474_RS11515	SPI-2 type III secretion system effector E3 ubiquitin transferase SspH2	-0.152455	-0.479102	-1.00969	-1.00466	-0.451931	-0.755853	-0.676993	-0.282771	-0.140557	0.624808	-0.383498	-0.335995	-0.231288	-0.200111	0.0376905	-0.602961	-0.101191	0.101779	-0.21475	-0.0615854	-0.878109	-0.649826	-0.820446	-0.108991
STM474_RS11525	tail fiber protein	0.633727	0.948092	0.668475	-0.421336	-0.735188	-0.115286	0.400651	0.20342	-0.878227	-1.64723	-0.791512	-0.653836	0.335195	-0.0911275	0.381404	-0.569989	-0.527882	-0.792929	-0.926381	-0.892582	0.120525	0.525753	0.138026	1.02169
STM474_RS11530	virulence protein MsgA	0.0339173	0.884512	0.221664	0.151048	0.82713	0.403926	-0.00933708	0.101007	1.0909	1.18513	1.67175	1.02708	0.156746	-0.131495	0.363134	0.955155	-0.207937	0.609541	0.188005	0.80141	-0.560162	-0.672661	-0.407166	0.387913
STM474_RS11535	lipid A 3-O-deacylase PagL	-0.761328	-0.182424	0.0652239	-0.556158	1.13154	0.896538	1.18435	0.325605	-0.514469	-0.702889	-0.713012	-0.0146081	-0.472714	0.018526	0.276488	-0.672656	-1.62777	-0.703027	-1.37681	-0.759139	1.20975	0.923852	1.22208	1.34389
SPI-13
STM474_RS16130	itaconate CoA-transferase RipA/Ict	0.0326423	-0.196261	0.298002	0.175327	-0.0445547	0.286422	0.818421	-0.423774	0.188715	0.377384	0.799637	0.152508	0.128776	-0.0894885	0.715608	0.583909	0.61096	0.714463	1.12315	1.11262	-0.180909	0.519077	0.0133744	-0.380767
STM474_RS16135	(R)-specific enoyl-CoA hydratase RipB/Ich	-0.115925	0.788289	1.16339	0.533174	-0.551104	-0.613928	-0.387182	-1.10839	0.260304	0.237988	1.10227	0.143328	0.547757	0.489035	0.406753	0.0330697	0.651606	0.798795	0.835207	0.231203	0.459879	0.584916	0.382554	0.326428
STM474_RS16140	itaconate degradation C-C-lyase RipC	-0.539866	-0.127246	-0.313741	-1.05	0.335167	-0.458188	-0.183517	0.128333	0.295694	-0.410623	-0.0856179	0.474082	-0.975231	-0.57344	0.375463	-0.505171	-0.0311126	-0.157439	-0.188195	-0.306961	-0.501343	-0.582452	-0.0772491	0.406057
STM474_RS16145	itaconate degradation transcriptional regulator RipR	-0.225132	-0.240073	0.238198	-0.563719	1.56396	0.467894	0.955766	1.08318	0.363093	-0.510628	-0.470525	0.840946	0.166048	0.76261	0.251277	0.213106	-0.492272	0.514202	0.00340635	0.749387	0.284624	-0.814094	-0.402745	-1.46326
STM474_RS16150	arylsulfatase	-0.0629945	-0.278278	0.446432	0.743511	0.927852	-0.30243	0.491059	0.272893	-0.289349	0.18541	-0.137217	-0.036873	-0.192532	0.517744	0.172825	0.333934	0.193748	0.803835	0.692802	0.492304	0.408283	0.390845	0.271563	0.44326
STM474_RS16155	anaerobic sulfatase maturase	-0.244202	-0.247947	-0.613061	-0.334356	-0.400961	-0.717983	0.103188	0.475317	0.2268	0.988424	0.188233	0.250001	-0.137693	0.566774	0.28353	-0.526493	-0.718413	-0.412686	-0.265223	-0.190971	-0.0488041	0.400814	-0.315354	-0.393572
SPI-14
STM474_RS04320	CoA ester lyase	0.484688	-0.138629	-0.226674	0.0602934	-0.737844	-1.22552	-0.383971	-1.09334	-0.604665	-0.662093	-0.847353	-0.0799113	-0.935821	0.588847	-0.263458	0.419883	-0.349036	-0.502415	0.109148	-0.946098	-1.89799	0.275065	-0.989461	0.0407381
STM474_RS04325	electron transfer flavoprotein subunit beta/FixA family protein	-0.342549	-1.02128	-0.269856	-0.136057	0.615999	0.78062	0.910643	1.14722	0.347622	0.723974	0.84022	0.960754	0.65774	-0.519134	0.694672	-0.412321	0.112189	0.121175	0.604576	0.0163632	-1.45783	-0.444254	0.858055	-0.784153
STM474_RS04330	FAD-binding protein	0.498813	-0.855143	-0.274857	-0.885242	0.348613	0.432581	-0.33731	-0.121053	-0.630896	-0.596022	-1.18115	-1.51514	-0.749967	-0.191002	0.443157	0.159713	0.649972	1.26072	1.3298	0.959168	-0.924174	0.260538	-0.743712	-0.171626
STM474_RS04340	acyl-CoA/acyl-ACP dehydrogenase	0.730699	0.357247	0.625295	0.355287	-0.246416	0.0817933	-0.373411	-0.933377	0.776531	-0.318082	0.461238	0.0304766	0.568695	-0.187281	0.573655	0.040342	0.168736	0.674867	0.26076	-0.0104269	0.350749	-0.416083	0.381502	-0.111682
STM474_RS04345	electron transfer flavoprotein-ubiquinone oxidoreductase	0.403948	-0.0955323	-0.631899	1.00926	-0.0269566	-0.595108	0.516733	-0.198834	0.151977	0.584064	0.825465	0.039072	0.443413	0.577095	0.737029	0.701301	0.45326	0.787976	0.399026	0.992557	0.422792	0.548133	0.332392	0.385206
STM474_RS04350	LysR family transcriptional regulator	-0.560354	-1.33943	-1.02582	0.408038	0.14791	-0.592769	-0.935422	-0.0276479	1.03167	-0.789716	1.03457	0.177249	-0.240302	0.828883	0.627965	-0.288583	0.697536	0.645181	-0.671967	-0.71477	0.0227044	0.000921874	0.198278	0.49737
SPI-16
STM474_RS02815	DUF6056 family protein	-0.507845	-0.690881	-0.503619	-0.968144	-0.188401	-0.139976	0.0596159	-0.672007	0.815069	0.113709	0.468858	0.694091	0.655358	1.14224	-0.268957	1.31874	0.613644	1.17767	0.293262	0.718858	-0.0789947	-0.0464734	0.896913	0.560706
STM474_RS02820	glycosyltransferase family 2 protein	0.038908	-0.551287	-0.846298	-0.151319	0.199489	0.158386	0.664289	0.130463	-0.595516	0.304717	-0.316852	-0.831613	-0.524865	0.606556	0.248253	1.77359	0.91808	2.1689	1.92603	1.946	0.290809	-0.184083	0.0567835	-0.34103
STM474_RS02825	GtrA family protein	0.241679	0.684531	0.862323	0.534181	0.112195	0.516313	0.773016	0.189194	1.08637	-0.256439	0.510755	0.276041	-0.59334	-0.107776	0.0221268	-0.0721515	-0.763688	0.0852601	0.250959	0.412977	-0.00387838	-0.290688	-0.701672	-1.73983
CS54
STM474_RS12880	exodeoxyribonuclease VII large subunit	-5.42385	-7.80613	-5.56938	-4.97451	-14.5831	-7.7949	-7.67825	-7.62018	-1.77474	-4.75586	-12.6046	-3.32462	-6.19057	-5.47255	-2.15623	-15.6404	-14.7634	-10.8014	-7.89502	-3.29624	-5.46239	-4.37007	-3.35519	-1.5261
STM474_RS12885	fibronectin-binding autotransporter adhesin ShdA	0.133178	-0.0114855	0.387107	0.135929	-0.259201	0.0231958	0.335595	-0.149479	0.393067	0.0738271	0.121809	0.307017	-0.191109	-0.552021	-0.0912616	0.099712	-0.216381	-0.14206	0.503848	-0.107908	0.355676	-0.303711	-0.263706	0.0454064
STM474_RS12890	hypothetical protein	-0.682126	-0.505737	-0.43602	-0.428321	-0.156821	-0.35404	-0.00243986	-0.12493	0.0691103	-0.15419	-0.472257	0.450133	-0.294605	-0.32222	-0.111854	-0.22462	0.0158467	-0.104993	0.106691	0.0860846	0.217359	-0.852938	0.192078	0.131411
STM474_RS12895	DUF823/DUF824 repeat adhesin RatA	0.497831	0.260606	-0.303545	0.194107	-0.300409	0.0348322	-0.124664	0.134045	0.0106551	0.0505457	0.36171	0.126416	-0.496569	-0.715199	-0.357371	-0.171654	-0.423151	0.108444	-0.353974	-0.399557	-0.255259	-0.778381	-0.110848	0.0660976
STM474_RS12900	outer membrane protein	-0.215892	0.251805	-0.243967	-0.359312	-0.781493	-0.986868	0.0209282	-1.11492	0.6815	-0.117287	-0.259851	0.225805	0.0773221	1.01482	0.473257	-0.621932	-0.19276	1.23307	1.26102	1.48651	-0.0161481	-0.731991	-0.84683	0.238598
STM474_RS12905	intimin-like inverse autotransporter SinH	0.103379	-0.0683615	0.384808	-0.285859	-0.534343	-0.203016	-0.163611	-1.07412	-0.15567	-0.49017	-0.224121	0.130781	-0.101434	0.22974	-0.259795	0.847916	0.795199	0.498204	0.965946	1.37502	0.659165	-1.1093	0.239184	-0.494805

## Sheet: Ty2
locusId	desc	NonSPI2	InSPI2	InSPI2 Mg	M9 glucose	Bile	Iron	NaCl	Heat	LB	cef	cipro	azithro	H2O2	NO	bleach	anaerobic	GMM	zinc	Nmedia	protamine	gentamycin	cotrimoxazole	rifampicin	polymyxin B
SPI-1
T_RS14020	iron/manganese ABC transporter substrate-binding protein SitA	-0.157943	-0.887637	-1.10955	-2.20642	0.410671	-0.617911	-0.710515	0.485931	0.0514412	-0.629744	-0.917259	-1.584	-0.307981	-1.27113	0.226391	-0.39958	-0.570784	-0.398004	0.0547202	-1.41236	-0.127777	-0.118144	-2.47095	0.690945
T_RS14025	iron/manganese ABC transporter ATP-binding protein SitB	-0.373348	0.081263	-0.243813	-1.99441	0.461782	-0.469738	0.137531	0.835269	-0.182151	0.159334	-0.281035	0.198882	0.116039	-0.0825067	0.448551	0.263313	0.0447619	-0.0171889	-0.581482	-0.257105	-1.37516	-1.27683	-1.77639	-0.864625
T_RS14030	iron/manganese ABC transporter permease subunit SitC	-0.434187	0.046874	0.616257	-2.35699	1.12618	-0.387055	0.126893	0.519321	-1.44185	-0.395779	-0.0990588	-0.561833	-0.118072	-0.0153247	-0.0533766	0.0256194	0.0173204	-0.703895	-0.0932348	-0.514262	0.567529	-0.639772	-1.3843	-0.0944917
T_RS14035	iron/manganese ABC transporter permease subunit SitD	0.198101	0.005505	-0.827206	-2.68821	-0.121035	-1.14248	0.276112	0.0325589	0.438938	0.640405	0.794122	0.0269414	0.26717	0.931605	0.212932	0.222279	0.926838	0.0167707	-0.731818	-0.80628	-0.715565	-1.53859	-1.34442	-0.157151
T_RS14045	transcriptional regulator SprB	0.360035	-0.0824463	-1.63135	-0.195278	1.71421	1.21638	0.139753	1.46073	0.15944	0.606005	0.369746	0.324199	0.164344	1.06726	1.70842	0.63438	0.299678	-1.23165	-0.277427	-0.626126	-0.485851	-1.30885	0.224828	-0.540085
T_RS14050	invasion transcriptional regulator HilC	-0.164861	-0.12651	-0.0833817	0.919655	-0.22519	-0.123672	0.75164	0.870312	-1.11541	-1.35365	-1.79598	-1.31041	-0.760815	1.09054	0.174128	-0.392968	-0.724313	0.0612542	-0.126639	-0.124166	0.942825	0.591116	0.0402183	0.722427
T_RS14055	type III secretion system effector protein OrgC	-1.46411	-1.77013	-0.294633	-1.02499	-4.5971	-1.721	-2.45115	-4.40463	-3.31543	-2.38234	-2.31364	-4.04824	-1.99871	-1.72065	-1.3747	-2.37399	-3.82021	-1.17962	-1.84196	-0.21631	-1.07883	-1.73757	-1.59861	-0.862909
T_RS14060	type III secretion system linker protein OrgB	-0.702113	-1.40809	-1.33597	-1.63232	-4.83478	-3.28108	-3.66018	-4.13815	-3.79042	-3.0038	-3.64875	-5.05536	-1.32164	-2.28252	-1.63278	-3.09559	-3.23389	-1.44686	-3.06373	-0.374489	-1.48994	-1.00207	0.816249	-1.62289
T_RS14065	oxygen-regulated invasion protein OrgA	-1.54738	-1.82597	-0.896072	-2.33143	-3.54143	-1.78791	-2.24488	-2.10249	-3.17356	-2.9673	-2.65817	-3.64774	-1.80641	-2.83677	-0.893902	-1.936	-2.21823	-1.0099	-1.33933	-0.453756	-0.798158	-0.826114	0.0823784	-0.0753394
T_RS14070	type III secretion system inner membrane ring lipoprotein PrgK	-1.31573	-1.44801	-1.65974	-1.59845	-3.1515	-1.17551	-2.83913	-2.79003	-3.29372	-3.37052	-3.63074	-4.21551	-1.48971	-1.88936	-0.991173	-2.29892	-3.0725	-1.82965	-2.88752	-0.759998	-3.07008	-4.6994	-0.883252	-1.98803
T_RS14075	type III secretion system inner rod protein PrgJ	-0.676644	-1.05185	-0.414509	-1.0683	-4.59155	-2.10189	-3.88064	-2.27235	-4.74149	-4.12896	-3.96074	-5.87668	-1.98342	-1.11015	-0.616909	-2.93727	-4.26302	-1.26485	-2.15026	0.379008	-2.56588	-3.64704	-1.54501	-0.914939
T_RS14080	type III secretion system needle filament protein PrgI	0.0284202	-0.348439	-1.54545	-1.2365	-3.30926	-1.72411	-2.65944	-1.70516	-3.35304	-2.63102	-2.86617	-2.94227	-0.613532	-2.7318	0.0246479	-2.97414	-2.88715	-1.14962	-2.35258	-0.678476	-2.97639	-2.00406	-1.4056	-1.43941
T_RS14085	type III secretion system inner membrane ring protein PrgH	-2.28558	-3.27723	-2.02212	-3.16925	-8.37024	-3.75489	-7.78858	-6.01129	-7.61579	-9.04821	-8.86011	-9.2211	-3.69774	-4.46594	-1.73307	-5.39151	-5.93397	-2.06839	-5.32669	0.222007	-5.91295	-5.2828	-3.66092	-4.66994
T_RS14090	transcriptional regulator HilD	1.0658	0.403944	0.797991	1.2214	8.80446	1.38135	3.98515	3.52156	5.58947	4.87668	4.9781	7.73816	2.36283	3.09545	1.2257	3.74107	6.26932	0.600199	2.92522	-1.44736	2.50297	1.83586	0.237924	0.52823
T_RS14095	transcriptional regulator HilA	0.423487	-0.124584	1.70639	0.638248	0.845707	-1.03006	-1.12336	-0.487434	-0.932323	-0.673128	-0.553897	0.595264	0.160012	0.0459864	0.000295022	-0.589538	0.76301	1.13256	0.0221234	0.147811	-0.296701	0.192099	1.4155	-0.297446
T_RS14100	SPI-1 type III secretion system invasion protein IagB	-1.01854	-1.25012	-0.429187	-1.02942	-0.226391	0.911731	-0.00712377	-0.688756	0.0224598	-0.194196	-0.844067	-0.541613	-0.517335	-0.287659	-0.543625	0.314647	0.204493	0.0679303	0.0720963	0.539959	0.803832	0.337186	1.25674	0.942021
T_RS14105	SPI-1 type III secretion system effector GTPase-activating protein SptP	-0.874075	-1.36977	-0.348182	-0.718016	-2.80852	-1.33052	-1.39385	-2.54791	-2.29975	-1.44255	-2.25806	-2.47342	-0.982396	-1.03354	-0.494208	-1.7811	-1.70631	-0.481331	-1.09264	0.0922043	-2.24038	-2.06979	-1.09384	-1.70249
T_RS14110	chaperone SicP	-0.311501	0.524434	-0.251512	-0.341305	-0.297175	-1.88821	-0.378578	-1.40051	-0.780455	1.19729	0.607944	-0.164151	3.82267e-05	0.924793	-1.07405	-0.306273	1.18915	0.45523	0.742577	1.32161	0.514908	1.34778	0.581932	0.880157
T_RS14115	hypothetical protein	-0.590906	0.100567	0.0829179	0.0844858	-0.367667	0.363766	0.39007	-0.759018	-0.16451	0.256743	0.224966	0.0867287	-0.592407	-0.169961	1.355	0.423141	0.0826519	0.756009	0.562129	1.12234	-0.0719471	-0.805541	0.0278268	-0.741964
T_RS14120	acyl carrier protein	0.442271	0.333684	0.993528	-0.285704	-0.711615	-1.53714	0.453251	-0.946994	-0.127354	-0.0294586	-0.237759	-0.538631	-0.981395	0.21598	0.0169446	0.509881	0.0105742	0.0745904	0.00374436	0.188707	-0.212246	-0.377456	0.418588	0.335293
T_RS14125	SPI-1 type III secretion system effector SipA	-0.595118	-1.10352	-0.499605	-0.535849	-1.26176	-1.07065	-0.867886	-1.35164	-0.748349	-1.19747	-1.19518	-1.37969	-0.141175	-0.0704234	-0.333746	-0.492474	-0.814154	0.541958	0.0499582	0.0288814	-1.41853	-0.908028	-0.96578	-1.12419
T_RS14130	SPI-1 type III secretion system needle tip complex protein SipD	0.411264	-0.256961	0.0965322	-0.0452651	-1.2754	-0.473554	-1.61562	-0.887188	-1.14521	-0.231634	-0.589531	-2.0296	0.0297321	0.120825	-0.527609	-0.175602	-1.65199	-0.0354833	-0.369424	0.920537	-0.169089	0.702252	-0.453046	-0.403214
T_RS14135	SPI-1 type III secretion system needle tip complex protein SipC	0.0252253	0.210383	0.144476	-0.511601	-1.6783	-0.55422	-1.11737	-0.950902	0.435293	-0.568929	-0.853871	-0.59764	1.15368	0.455822	0.343172	-0.15668	-0.0031633	0.162963	-0.258516	0.052592	-0.21454	-0.402363	0.455815	-1.09003
T_RS14140	SPI-1 type III secretion system needle tip complex protein SipB	-0.451725	0.410609	0.563999	-0.271401	-1.88981	0.185535	-0.439025	-0.727735	-1.2467	-0.948814	-0.440753	-1.6695	-0.219707	-0.713431	-0.273728	-0.605157	-1.04961	0.299141	-0.154884	0.515561	-1.28233	-0.494454	-0.195125	-0.356324
T_RS14145	SycD/LcrH family type III secretion system chaperone SicA	-0.233803	0.693877	-0.250083	-0.602124	-1.16626	-0.531087	-0.82508	-1.34232	-1.58856	-0.947518	-0.987013	-1.50135	0.405152	0.930877	0.898282	-0.435704	-1.32301	0.867342	0.547437	0.456312	-1.15764	0.399091	0.303231	0.750236
T_RS14150	SPI-1 type III secretion system export apparatus protein SpaS	-0.695289	-0.181202	0.321014	-0.281876	-1.20637	-1.45933	-0.099814	-1.76617	-1.96275	-1.44185	-1.63681	-1.36835	0.49429	-0.425109	0.0135772	0.368469	-0.951379	0.883869	-0.562128	0.749972	0.525617	0.458094	1.801	0.982183
T_RS14155	SPI-1 type III secretion system export apparatus protein SpaR	0.0122033	0.105834	0.0692127	-0.0250362	-0.277956	-0.295923	0.302048	-0.108264	0.785644	-0.532578	0.147616	-1.43298	0.681349	0.587666	0.00331639	0.410593	0.384521	0.488352	0.814003	0.371528	-0.803339	-0.402485	-0.100931	0.0906577
T_RS14160	SPI-1 type III secretion system export apparatus protein SpaQ	-0.753267	-0.214792	-0.0298455	0.369241	-0.351951	-0.420583	-0.494175	0.14963	-1.51431	-0.689506	-0.728271	-1.0392	1.90977	0.900183	0.00164497	-0.504932	-1.59662	-0.221623	-1.15381	0.0993445	-1.00865	0.251957	0.784447	0.218977
T_RS14165	SPI-1 type III secretion system export apparatus protein SpaP	-0.0891941	0.146922	0.580193	-0.719324	-0.082022	0.7494	-0.651111	-1.24348	-1.2045	-0.543041	-1.31047	-1.37455	-0.390998	-0.106524	-0.0960417	-0.0261116	0.577768	1.20493	0.592448	0.495102	-0.805711	-0.842111	-0.404767	-0.0343453
T_RS14170	SPI-1 type III secretion system protein SpaO	0.14958	-0.536739	0.276083	-0.536173	-1.56342	-0.35139	-0.536607	-0.954356	-1.15176	-1.01617	-1.26631	-0.475461	-0.142051	-0.349297	-1.09489	0.739921	-0.238775	0.018623	0.17374	0.0845692	-0.778134	-0.571375	1.21263	-0.494702
T_RS14175	SPI-1 type III secretion system protein SpaN	-0.268147	0.697324	0.27684	0.632187	-0.0551847	0.43321	-0.160548	-0.548226	-1.68496	-0.208393	-0.848817	-1.26135	0.845983	0.119158	0.0385737	-0.195839	0.605569	1.03087	-0.795146	0.0879348	-0.222169	-0.409664	0.0839681	-0.425969
T_RS14180	SPI-1 type III secretion system protein SpaM	0.809204	0.293196	0.212683	0.059257	-0.716804	0.212941	-0.255685	-0.786111	0.0508324	1.23007	0.596549	-0.365036	-1.21491	-0.436214	-0.487438	0.623607	-0.31803	1.19645	0.119743	1.03171	-0.140971	0.329421	0.643255	-0.579814
T_RS14185	SctN family type III secretion system ATPase InvC	-0.884658	-0.445319	-0.277607	-0.849999	0.333304	-0.504021	-0.52891	-1.01517	-0.635533	-0.172662	-0.455064	0.154325	-0.382438	-0.70367	-0.984852	0.015838	-0.461866	0.459615	0.537763	0.515857	-1.31375	-1.63292	-1.51144	-1.04822
T_RS14190	SPI-1 type III secretion system chaperone SpaK	-0.983101	-0.953311	-0.181111	-0.827072	-1.20066	-0.114295	-1.03328	-1.29361	-1.10119	0.0655968	-0.023436	-0.737646	-1.98258	-1.34608	-1.63967	-0.385709	-0.878196	0.131899	-0.824491	-1.80603	0.311431	1.30939	0.11158	-0.295431
T_RS14195	type III secretion system export apparatus protein InvA	0.323371	-0.0446554	0.301075	0.0339381	0.529573	-0.0769035	0.00313591	-0.643582	-1.34538	-2.19189	-2.29644	-1.08782	-0.00119543	-0.489728	0.0713111	-0.306405	-0.421751	-0.172199	-0.584242	-0.60951	0.0964474	-0.871546	0.034235	-0.348954
T_RS14200	type III secretion system gatekeeper InvE	-0.457254	0.178048	-0.286603	-0.580997	-1.00829	-0.125305	0.0185463	-0.512517	-0.569561	-0.312805	-0.398287	-1.10265	-0.72953	-1.19591	-0.160461	-0.437637	-0.0111826	-0.281034	-0.599678	-0.699822	-0.727072	-1.45113	-0.152284	-1.56431
T_RS14205	type III secretion system outer membrane ring protein InvG	-0.482794	-0.203884	-0.214018	-0.836092	-0.0023224	-0.760931	-0.618598	-1.73034	-1.00852	-1.38378	-2.1496	-1.60006	-0.753221	-0.710373	-0.871313	-0.7287	-1.03251	-0.0957378	-0.237491	-0.413449	-0.185012	-0.731969	0.608796	-0.415634
T_RS14210	type III secretion system transcriptional activator InvF	-0.48261	0.420786	0.855676	-0.109451	-1.17743	-1.05499	-0.0808682	-0.232597	-1.22507	-0.836046	-0.529237	-1.56705	-0.191481	-0.223524	-0.135989	-0.886651	0.020915	-1.37545	-0.760939	-0.179744	-1.11261	-2.69325	-3.17619	-0.199666
T_RS14215	SPI-1 type III secretion system invasion lipoprotein InvH	-0.517519	1.18019	-1.0315	-0.645629	1.16733	-0.721738	0.457143	-0.439174	-0.0694843	0.539071	-0.232433	0.338992	0.019172	1.08937	-0.0340884	0.489336	-0.779257	-0.918889	0.014908	1.11145	-0.218474	-1.34515	-0.773651	-0.534414
SPI-2
T_RS06390	tetrathionate reductase subunit TtrA	-0.0400051	0.806315	0.0658878	0.334005	-0.242218	0.0329738	-0.269765	0.211025	0.111586	-0.0587547	-0.412356	-1.27398	-0.634557	-0.564032	-1.29755	-0.465349	-0.77513	-0.5756	-0.0194125	-0.0508467	-0.122872	-0.653124	0.00024746	0.304019
T_RS06395	tetrathionate reductase subunit TtrC	0.0917215	0.247936	0.800291	0.855187	-0.110427	-0.49026	-0.261233	-0.168081	0.00524412	-0.385466	-0.440176	-0.537273	-1.56167	-0.856123	-0.624293	0.486714	0.270756	-0.277285	0.403233	0.908606	-0.417047	-0.536672	-0.947952	0.296805
T_RS06400	tetrathionate reductase subunit TtrB	0.116073	0.564871	0.112042	-0.736546	0.297852	0.669307	0.574261	0.438516	2.22186	2.2182	0.991372	1.7254	0.249728	1.08146	0.521817	-0.376456	-0.134895	1.16625	0.149962	-0.0801795	-0.224481	-0.462761	-0.463858	-0.518727
T_RS06405	two-component system sensor histidine kinase TtrS	-0.880283	-0.666379	-0.063636	-0.565288	0.969511	0.22794	0.629908	0.303331	-0.72557	-0.692956	-1.28463	-0.663323	-0.253899	-0.454604	-0.247304	0.0617515	-0.0935528	-0.388493	-0.162648	-0.42237	0.562363	0.203429	0.682785	0.564909
T_RS06410	two-component system response regulator TtrR	-0.322743	-0.942833	-0.300948	-0.718999	-0.65972	0.0107079	-0.857864	0.627758	-0.250208	-0.260635	-0.716806	0.257002	-0.174784	0.0176232	0.330634	0.314613	0.31606	0.54569	0.214371	0.476903	0.0679323	-1.2083	-0.306162	-0.800675
T_RS06415	fumarate hydratase FumD	0.236114	0.310293	0.689165	0.250596	0.739761	1.63872	1.21707	0.57216	-0.407785	0.799359	0.647048	0.479431	0.517199	-0.138412	-0.723603	-1.28236	-0.725212	-0.901095	-0.992734	-0.303045	-0.603623	-0.16065	0.420541	-0.0427701
T_RS06420	DUF523 and DUF1722 domain-containing protein	0.453644	-0.212545	0.128187	0.250129	-1.03113	-0.821735	-1.18724	-1.21069	-0.594301	-0.66136	-0.701596	-0.745965	0.0848598	0.264363	-0.264267	0.0410032	-0.112208	-0.26063	-0.207863	0.22301	-0.52738	-1.09456	-1.54524	-0.747896
T_RS06425	MerR family transcriptional regulator	1.1204	-0.149637	-0.535222	0.590337	0.565958	-0.489801	0.192509	-0.049867	-0.9423	-0.127524	-1.03176	-0.379667	-0.486165	-0.298113	-0.249991	0.925069	0.844717	0.715258	0.800259	2.11187	-1.00292	-0.357245	-1.20496	-1.0815
T_RS06430	two component system response regulator	-0.135282	0.260793	0.651239	0.18245	-0.292486	-0.446134	-0.557988	-0.481796	0.42189	0.993572	1.73236	1.01918	0.189524	0.54056	0.786594	0.470396	0.377831	0.973747	0.774656	-0.191326	0.167375	0.380324	0.13953	-0.00985152
T_RS06435	two component system sensor kinase	-0.0754417	0.749338	1.201	0.149678	-1.02942	-0.821878	-1.19272	-1.13128	1.305	0.39389	0.585245	0.256704	-0.149194	0.443422	-0.140789	-0.355758	0.473163	1.07678	-0.279705	-0.167375	-0.723644	-0.100984	0.345809	-0.600963
T_RS06440	SPI-2 type III secretion system protein SpiC	-0.821047	-1.58454	-1.17909	-1.25979	-0.836733	-1.34406	-1.02533	-0.786699	-0.18952	-0.278518	0.451432	0.866562	-0.0412411	0.581556	0.621311	0.693964	0.617746	-0.963072	-0.680319	-0.742135	0.400884	-0.0776015	0.130126	-0.431968
T_RS06445	SPI-2 type III secretion system protein SpiA	-1.17048	-0.668911	0.192459	-0.924068	0.575934	1.28248	0.607543	1.22174	-0.248972	0.0581635	0.0924768	-0.990768	0.0325117	0.223351	-0.607232	-0.128831	0.361934	-0.153657	0.293999	-1.12378	0.608609	2.12249	1.41442	0.507744
T_RS06450	SctD family type III secretion system inner membrane ring subunit SsaD	0.265488	0.027266	-0.0838319	-0.0920461	0.258951	0.578207	0.515507	-0.0393361	-0.129845	0.346324	-0.0354736	0.0402519	-0.228978	0.0487655	-0.0966104	0.0667434	0.123658	0.0321404	0.49438	0.296016	0.596374	1.02736	-0.410221	0.697655
T_RS06455	YscE family type III secretion system co-chaperone SsaE	0.468486	-0.00116395	-0.240438	1.31737	-0.930989	-1.14036	-0.784891	-0.358061	0.405959	-0.354842	-0.0750196	-0.0871036	0.869152	0.375197	0.068541	-0.040121	-0.695715	-0.183217	0.0683333	-0.848535	0.186788	0.18033	0.422666	0.436858
T_RS06460	SPI-2 type III secretion system chaperone SseA	1.73296	0.66985	1.03382	1.27887	0.105937	-0.0871826	-0.0288587	-0.481104	0.296193	-0.153467	0.109979	0.34452	1.10446	0.824544	1.0814	0.688091	0.451515	-0.645621	-0.300062	0.00712324	0.774108	0.415626	0.13645	0.347346
T_RS06465	SPI-2 type III secretion system translocon protein SseB	-1.41976	-0.219043	-1.21112	-0.427274	0.94044	0.162691	0.857084	-0.227494	-0.395535	1.44317	0.863741	0.19515	0.236499	-0.181667	-0.449989	0.512135	0.171885	0.194513	0.108524	0.407191	-0.41598	-0.440854	-1.10927	-0.773827
T_RS06470	SycD/LcrH family type III secretion system chaperone SscA	-0.288918	0.0865657	-0.0314977	-0.399912	-0.388419	0.881974	-0.268644	0.541889	0.0841689	-0.246783	-0.270304	0.580502	-0.175646	0.395795	-0.0653902	0.647093	0.704686	0.133224	0.50791	1.09476	0.957913	1.63739	1.34122	1.34539
T_RS06475	SPI-2 type III secretion system translocon protein SseC	0.472487	0.206162	0.413113	-0.111535	-0.00426541	0.604854	0.221442	0.742413	1.12529	0.913234	0.432027	0.503834	0.896693	1.07229	0.61344	0.111519	0.457084	-0.212088	0.347497	0.566509	1.14682	1.00478	1.10489	0.582386
T_RS06480	SPI-2 type III secretion system translocon protein SseD	0.345761	0.409815	0.109348	0.0616935	1.28684	1.44101	1.23912	0.205834	-1.56917	-1.49036	-1.15038	-0.681646	0.437951	-0.799989	0.24284	-0.907728	0.0966687	0.633325	-0.263466	0.351533	1.51051	1.60892	0.89866	1.37332
T_RS06485	LcrR family type III secretion system chaperone SseE	0.232002	-0.346605	-0.403562	-0.120481	0.358126	0.096731	0.902855	-0.286297	-0.208661	-0.125378	0.658019	0.365391	0.17097	0.320115	0.618633	0.416335	-0.179876	0.40614	0.311155	-0.720044	0.617727	1.22143	0.593213	1.59709
T_RS06490	SycD/LcrH family type III secretion system chaperone SscB	0.0965621	1.27649	0.0267177	0.744633	-0.285287	-0.157812	-1.11602	-0.641481	-0.51201	-1.29306	-0.768045	-0.352504	0.380981	0.0479871	0.248456	0.851462	0.455745	1.3338	0.354136	0.571549	1.35513	1.00769	1.44809	1.65146
T_RS06495	type III secretion systems effector SseF	0.258468	0.0829604	-0.0765741	-0.162468	-0.0124149	-0.513226	-0.0109105	0.0257775	0.610462	-1.00896	-0.748147	0.55632	0.374241	0.230831	-0.273275	0.39696	0.237555	0.597645	0.549586	0.891073	-0.13907	0.498405	0.53308	0.00889171
T_RS06500	pathogenicity island 2 effector protein SseG	-0.503753	-0.0465141	-0.154471	0.192993	-0.580966	0.576451	1.19041	0.45854	0.0775286	-0.990171	-0.534651	-0.337152	-0.722766	-0.214391	0.993653	0.323639	0.428622	0.31772	-0.344136	0.199807	0.974522	0.625637	-0.0417416	0.724395
T_RS06520	SPI-2 type III secretion system apparatus lipoprotein SsaJ	0.514005	0.278322	0.832087	-0.105362	-0.40963	-0.588762	-0.144026	-0.130094	-0.372591	-1.72637	-1.00347	-2.01927	0.0378915	-0.481235	-0.00622966	-0.293535	0.310768	0.232219	-0.617582	-0.406838	0.773565	1.08255	0.288654	0.346593
T_RS06525	pathogenicity island protein	0.717539	0.441687	0.291071	0.486474	0.605627	-0.448758	0.510498	0.180533	0.426083	-0.0309271	0.431073	-0.276543	-0.344747	-0.695942	0.373673	-1.33329	-1.31229	-1.18596	-1.36819	-1.68136	-0.49021	-0.696393	-0.938695	-0.0210138
T_RS06530	SPI-2 type III secretion system apparatus protein SsaK	-0.300801	0.639694	0.835824	-0.00447534	1.33805	0.309525	0.267685	-0.248692	0.821219	-0.443224	-0.813431	-0.342502	-0.895516	-0.551453	-1.65244	1.71207	2.06339	0.593965	1.3402	1.6199	-1.26476	-0.264977	-0.455833	-1.36116
T_RS06535	SPI-2 type III secretion system apparatus protein SsaL	-0.500272	-0.740467	-0.55867	-0.462925	0.905182	1.46306	-0.22017	0.689862	-0.135685	-0.608719	-0.0716439	-0.483958	-1.16019	-0.422315	0.568381	0.291772	-1.23077	0.178769	-0.341686	-0.492556	-0.782431	-1.09675	-1.00048	-0.594808
T_RS06540	SPI-2 type III secretion system apparatus protein SsaM	-0.839782	-1.94385	-0.399213	-1.37556	-0.718037	0.72235	0.509505	-0.81952	-0.447431	-1.12819	-0.458432	-0.362799	0.167592	-0.274041	-0.0604175	-0.272354	-0.128173	-0.381458	0.208727	0.515705	-1.02846	-0.669886	-1.30537	-0.273043
T_RS06545	SPI-2 type III secretion system apparatus protein SsaV	0.6427	0.429309	0.45038	1.06838	-0.286709	0.274575	-0.237803	-0.273896	-0.0253066	0.316646	-0.235645	0.240586	-0.0705031	0.0340913	0.361215	0.656953	0.298554	0.357216	0.498782	0.407125	-0.601177	-0.401556	-0.3065	-0.847639
T_RS06550	SctN family type III secretion system ATPase SsaN	-0.80931	0.00253744	-0.53832	-0.176797	0.03099	0.19758	-0.396721	-0.490127	0.403679	0.284007	0.239654	-0.172226	0.41876	0.589164	0.257123	0.438377	-0.142087	-0.0622565	0.279484	-0.593839	0.356839	-0.189728	-0.229531	-0.00192063
T_RS06555	SPI-2 type III secretion system apparatus protein SsaO	-0.184365	0.372635	0.241239	0.169695	-0.768798	-0.860788	-0.266885	-0.244845	-0.349529	0.325433	-0.347707	-1.09111	-0.138012	-0.392606	0.149943	-0.316269	-0.501493	-0.289073	-0.314296	-0.339141	-1.21826	-1.59438	-0.537346	0.177354
T_RS06560	SPI-2 type III secretion system apparatus protein SsaP	1.04398	0.299121	0.439191	0.80935	1.25459	1.71328	1.74389	1.20336	0.834664	-0.964723	-0.982836	-0.414631	1.06477	1.23949	0.275339	-0.118555	0.129551	0.31255	0.34745	0.0416237	-0.504278	-0.548936	-0.14098	-0.772292
T_RS06565	SPI-2 type III secretion system cytoplasmic ring protein SsaQ	0.124443	0.718855	0.870201	0.50006	-0.189064	0.380903	0.385656	0.52005	-0.251676	-0.206965	-0.653469	-0.217538	0.030307	0.384656	-0.110808	0.930114	0.298058	1.1142	0.120344	1.04136	-0.859897	-0.765988	-1.07306	-0.920206
T_RS06570	SPI-2 type III secretion system export apparatus protein SsaR	0.794796	0.717381	1.25789	0.741137	-1.26428	-0.44601	-0.681224	-0.675889	0.245626	0.482602	0.363294	1.0959	0.942764	0.649351	0.613188	0.289934	1.67317	0.249637	0.236231	0.886049	0.463947	1.28805	0.875275	1.30217
T_RS06580	SPI-2 type III secretion system apparatus protein SsaT	-0.586086	0.0252399	0.290664	-0.391594	1.41753	1.01614	1.42783	0.999455	-0.501176	0.782458	0.690264	0.440723	0.779135	-0.212275	0.898379	-0.132889	1.0081	-0.952815	-0.0346711	0.586979	1.71051	0.941981	1.21526	0.906431
T_RS06585	SPI-2 type III secretion system apparatus protein SsaU	0.44558	-0.534096	0.221962	0.147501	-0.0838485	0.548803	0.0224001	0.0380314	-0.56299	0.362746	0.237885	-0.531779	0.0744594	-0.929323	-0.844317	1.34589	0.589565	1.31316	1.30032	0.101042	0.948082	0.676214	1.41502	0.821124
SPI-3
T_RS19100	MgtC family protein	-0.989309	-0.182925	-3.71485	-0.390516	-1.15732	0.567176	-0.439401	-0.512222	-0.273684	1.86794	0.784301	0.624574	-0.474051	-0.994498	0.452797	-1.04943	-1.05354	-0.490966	0.0017392	0.544242	6.015	1.32631	0.350369	1.47799
T_RS19105	magnesium-translocating P-type ATPase	0.385556	0.172646	-6.5434	-0.265928	-0.49939	-0.182093	-0.612062	-0.408647	0.904629	1.90228	2.60743	0.503607	0.0944826	0.338878	-0.166563	-0.349477	-0.430692	0.106913	-0.0647841	0.634973	11.0164	0.60785	-4.12136	1.83497
T_RS19110	hypothetical protein	-0.346665	-0.0854061	-0.165989	-0.57232	-0.248973	0.916823	-0.782477	-0.258687	-0.188587	-0.641808	-0.79888	-0.574902	-0.384869	0.152293	0.177173	-0.688031	0.696058	0.546888	0.175481	0.0335664	-0.0575045	-0.126789	-1.30588	-0.32777
T_RS19115	isochorismatase family protein	0.0073828	-0.181654	0.358307	-0.232499	-0.430711	0.481827	0.0406794	0.0966657	-0.638134	-0.371168	-0.689649	-0.654395	0.0543633	0.325762	0.540543	-0.194575	-0.0592759	0.00909361	-0.37201	0.167729	0.710302	-0.0850873	0.35938	0.00796088
T_RS19120	transcriptional regulator	-0.497464	0.0616672	-0.305477	-0.657365	-0.58456	-0.0929421	0.345339	-0.580681	-0.714287	-1.44935	-1.2281	-0.216104	0.0627394	-0.129709	0.00117996	-0.77291	-1.37148	-0.962024	-1.75584	-0.2553	-0.741253	0.063153	0.0450941	0.52677
T_RS19125	hypothetical protein	-0.304583	-0.6609	-0.20809	-0.721724	0.504598	-0.0742747	-0.754837	-0.336817	-0.120476	0.242515	0.599646	-0.0885689	-1.20461	0.218675	-0.253768	0.145702	-0.277842	-0.440451	-0.177149	-0.102071	-0.0469235	-0.998414	-0.815149	-0.270347
T_RS19130	intestinal colonization autotransporter adhesin MisL	-0.249568	-0.00483755	-0.427637	-0.416824	-0.497884	0.235049	-0.00219897	-0.0933247	-0.0824704	-0.187137	-0.402673	-0.262542	0.432205	0.158389	0.348683	-0.424076	0.147584	0.111704	-0.153763	-0.261088	-0.988673	-1.10503	-1.49826	-0.811723
T_RS19135	helix-turn-helix transcriptional regulator	0.608864	0.514411	0.193265	0.0991401	-0.748418	-1.11922	0.101708	-0.805051	-0.717972	0.472548	1.24722	-0.0987715	-1.00618	-0.922108	-0.279476	-0.976081	0.352088	0.124931	0.173879	0.218446	-0.619736	0.370636	-0.847416	-1.1118
T_RS19150	virulence RhuM family protein	-0.439136	-0.403987	-0.0415224	-0.257963	-2.2754	-0.963384	-0.746984	-0.0747159	-0.261122	-1.62761	-1.91509	0.404031	-0.390139	0.646112	0.721328	-0.349786	0.264125	-0.974921	0.120589	0.243546	-1.69839	0.740006	-0.43626	-0.46027
SPI-4
T_RS21165	SPI-4 type I secretion system auxiliary protein SiiA	-0.306742	0.132688	0.510519	0.0092362	-0.051112	0.230087	-0.482729	0.203179	0.56151	-0.805008	-1.2998	-0.221578	-0.451329	0.615829	-0.676657	0.184265	0.582674	0.859853	0.428779	-0.1232	-0.512817	-0.146424	-0.568294	-0.159633
T_RS21170	MotA/TolQ/ExbB proton channel family protein	0.435155	-0.216566	0.87098	-0.452804	-0.319708	0.810482	0.280469	-0.0639612	-0.756368	0.00187977	-0.250513	0.397099	-0.307706	-0.325617	-0.514066	0.878053	0.629557	0.833385	0.685434	0.363963	-1.33287	-0.625119	-0.354569	-1.03448
T_RS21175	SPI-4 type I secretion system protein SiiC	-0.104156	-0.331701	-0.194618	0.319225	-0.0826427	0.251112	-0.39653	-0.0662094	0.149547	-0.647414	-0.134532	-0.752101	-0.495019	-0.64646	-0.120968	0.762151	0.312568	1.10528	0.331792	-0.0781964	0.274433	1.75022	1.93557	1.02053
T_RS21180	SPI-4 type I secretion system protein SiiD	1.12414	0.696514	2.08905	0.414544	-1.04728	-1.57129	-1.78421	-0.0725112	0.526148	0.994779	0.634233	-0.469139	-0.400499	-1.55043	-0.625766	0.724183	0.426551	-0.151833	1.06723	1.45699	2.00731	1.56196	1.99987	0.479847
T_RS21200	SPI-4 type I secretion system protein SiiF	-0.198399	0.554041	-0.701023	-1.16878	-0.201924	0.145418	0.0344209	0.220603	0.479643	0.0267633	0.185465	-1.69788	0.0654811	0.604079	0.643071	0.480882	0.534609	-0.355305	0.436744	0.751388	-0.209366	-0.235026	0.149596	-0.83043
SPI-5
T_RS09280	response regulator transcription factor HprR	0.859749	0.166355	0.0694415	0.0435646	-0.0747003	-0.40587	0.638949	0.205065	0.273981	0.371856	0.027416	-0.152599	0.639162	0.468094	0.894628	0.167593	0.201287	0.293534	0.0612965	-0.283376	-0.755709	-1.28168	-0.938323	-1.53135
T_RS09285	heavy metal sensor histidine kinase	0.299709	0.864072	-0.288555	-0.398642	-0.125897	0.53234	0.201489	1.07722	0.284891	0.00963057	0.156259	-1.16758	0.455529	0.200508	-0.634064	-0.170587	-0.133901	-0.11221	0.00680097	-0.102537	0.38916	0.943715	0.362796	0.436417
T_RS09290	C69 family dipeptidase	0.371294	0.0263695	0.304023	-0.605424	-0.900864	0.00328449	-0.274893	-0.327021	-0.254401	-0.53113	-0.535231	0.3194	0.47252	0.498316	0.743672	0.766126	0.509937	0.650962	0.296279	0.775641	-0.267764	-0.648402	-1.09393	-0.314854
T_RS09295	hypothetical protein	-0.56856	-0.0735918	0.0717025	-0.421647	-0.601965	-0.0185651	-0.4236	-0.80337	-0.728673	0.80684	0.0153277	-0.705199	0.995989	-0.194211	0.0707733	0.496661	0.689961	0.995019	0.663146	0.0245571	0.267879	0.588181	0.542926	0.0218136
T_RS09300	YlcI/YnfO family protein	-0.702405	-0.17949	-0.204511	-0.411117	-1.10576	-0.000973832	0.10155	-0.93099	-1.0617	-0.293988	-0.467956	0.0256567	1.08564	0.571472	0.477454	-0.249745	1.31694	0.0292028	1.36587	-1.4567	-0.923898	-0.664876	0.0296013	-0.974799
T_RS09305	SPI-1 type III secretion system effector inositol phosphate phosphatase SopB	-0.28201	-0.795635	-0.15807	-0.434932	0.398319	-0.207535	0.211411	0.00552552	-0.635806	-0.277149	-1.15748	-0.664009	-1.16166	-0.185895	-0.833002	-0.0979983	-0.216875	0.191728	-0.691147	0.0154867	-0.179284	0.19114	-0.133824	-0.266049
T_RS09310	type III secretion system chaperone SigE	-0.137298	0.433257	1.69319	-1.0215	-0.204271	-1.12347	-0.357158	-0.726604	0.0862421	0.261198	-0.490416	-2.02852	-0.444438	-0.431417	-0.688316	-0.494833	-0.897156	-0.363439	-1.06664	-0.118241	-0.660517	1.2428	0.468394	-1.54019
T_RS09315	hypothetical protein	-0.649515	-0.58355	0.411874	0.491699	-1.38878	-0.749315	-1.18694	-1.52904	-0.922442	0.382388	0.124866	-0.210501	-0.701367	0.417303	-0.385257	-1.48435	-0.870065	-0.354588	-0.703527	-1.19846	-0.472506	-0.0294326	0.726708	0.216311
T_RS09325	SPI-2 type III secretion system effector PipB	-0.442873	-0.203088	-0.487842	-0.115071	0.166796	0.539644	0.0297984	-0.141	0.754068	0.700936	0.91381	-0.297565	-0.880636	-0.690305	-0.741379	1.66767	0.471618	1.11724	0.781616	-0.180962	0.638776	1.25031	0.391848	-0.440809
T_RS09330	type III secretion system effector protease PipA	-0.287208	-0.60127	-0.480348	0.373224	0.709919	0.389628	1.0673	-0.345493	0.753976	0.869866	0.811893	-0.010451	0.303714	1.16899	-0.0590319	0.65063	1.08305	0.722444	0.866374	0.250362	-0.0848497	0.528616	0.609381	0.380342
SPI-6
T_RS12915	Spy/CpxP family protein refolding chaperone	0.117428	-0.24219	-0.164631	-0.823127	-0.812167	-1.21159	-1.11397	-0.575359	-0.492546	0.231538	-0.16868	-0.338486	-0.15987	0.271222	-0.0641936	0.159651	-0.251093	-0.128832	0.107595	0.211909	0.323008	0.214581	1.49656	-0.405332
T_RS12920	adhesin/invasin protein PagN	0.154515	-0.450672	0.228982	0.500994	-1.19984	-0.83125	-0.826024	-0.406132	0.999602	0.351263	0.54018	-0.308195	0.44385	0.0174442	0.61894	0.172164	0.148831	0.61907	-0.487128	0.334381	-0.248198	0.660949	0.347255	0.649479
T_RS12925	hypothetical protein	-0.739128	-0.589372	-0.849929	-0.796021	0.775315	-0.0370195	1.1014	-0.0868397	0.169869	0.541039	0.53911	-0.415611	0.290176	1.53553	1.43482	0.0432328	-0.875559	-0.68443	0.216789	-0.123281	0.3179	0.545852	-0.538106	0.46492
T_RS12930	hypothetical protein	0.594055	0.262492	-0.240337	0.770207	1.60521	1.48215	0.816365	1.06924	1.38115	0.164031	-0.141078	0.589403	1.08288	0.521567	-0.492203	0.752155	1.38718	0.840451	1.39744	0.738055	0.595196	0.822954	0.698744	0.475859
T_RS12935	Lrp/AsnC family transcriptional regulator	-0.284341	-1.27544	-1.11453	-0.739933	0.922038	0.666983	1.73769	0.775045	0.463592	-0.546522	0.338064	-1.33322	-0.992433	-0.797652	0.0846374	0.016797	-0.645734	0.474344	-0.285979	0.116386	0.510778	0.725402	0.532546	1.40507
T_RS12940	fimbrial protein TcfD	-0.49779	-0.947657	-0.214591	-0.230491	0.134054	-0.168788	-0.266259	0.197891	-0.357879	-0.132427	-0.572214	-0.432179	-0.290981	-0.605481	0.0128502	0.549314	0.0902146	0.151971	0.473631	0.411414	-0.163515	-0.598423	-0.65531	-0.192303
T_RS12945	fimbrial outer membrane usher protein TcfC	0.0422534	-0.113976	0.242026	-0.368026	0.0585819	-0.717916	-0.903679	0.371266	0.525685	-0.0665805	-0.0656893	0.097819	-0.124676	0.0388748	0.585385	0.464723	0.247113	0.381543	0.236206	0.459929	-0.560661	0.0233731	1.6129	0.146373
T_RS12950	fimbrial protein TcfB	-0.298811	-0.910222	0.387879	-0.264749	0.195097	-0.297048	-0.584276	-0.0449751	-0.25963	0.0810315	-0.305766	-0.111506	-0.480621	-0.132929	0.198345	-0.542128	0.0969265	-0.968758	-0.19927	-0.02543	-0.754601	0.0191927	-2.57311	-0.0793431
T_RS12955	fimbrial chaperone TcfA	1.13251	0.505633	-0.0852601	0.0851547	-0.819377	-0.92076	0.126544	-1.22739	0.360556	0.288551	-0.208403	-1.15783	0.0708993	0.495159	-0.577733	-0.491544	-0.654905	-0.62548	-1.01017	-1.09172	0.686984	0.844858	-1.99513	1.56234
T_RS12975	LysR family transcriptional regulator	-0.510654	-0.731238	-0.439462	-0.738641	1.5501	0.843388	2.0665	1.8059	1.03109	0.962509	1.8933	0.230865	0.865212	0.0437779	0.914499	2.72591	2.15633	1.36629	1.66096	1.75213	0.886643	0.860197	0.855234	0.864544
T_RS12985	PerC family transcriptional regulator	-0.203291	0.947002	0.161962	0.686616	0.389741	-0.440305	-0.00485925	-0.33622	-0.357707	-0.787588	-0.208694	-0.330663	-0.982197	0.136744	-0.304326	-0.667763	-0.545852	-1.12846	-1.06999	-3.03863	0.673839	1.15663	0.1798	0.845491
T_RS12990	polysaccharide deacetylase family protein	-1.32709	-0.164705	-1.00135	-0.592151	-0.321714	-0.286455	0.883773	0.513123	0.0730247	-0.342763	-0.514041	-1.10731	-0.852749	-1.67476	-0.586658	-0.248982	-0.374341	-0.0888212	-1.02789	0.264186	0.0037432	-0.674355	-1.58941	-0.865354
T_RS12995	pilin structural protein SafD	-0.785972	-0.858132	0.589433	-1.42046	0.0743173	-0.0049995	-0.197549	-0.641893	-0.416597	-0.956464	-1.0623	-0.946224	-0.202923	-0.29799	-0.23579	0.163741	-0.291158	0.0811695	-0.611709	1.44331	0.342482	0.871147	0.696135	0.1152
T_RS13000	fimbrial biogenesis outer membrane usher protein	-0.295258	0.278899	0.191893	-0.199102	0.0157422	0.513706	0.757577	0.75837	-0.0506935	-0.0156612	-0.654474	-1.05013	-0.0495648	-0.41646	-0.0338084	0.301994	-0.115	0.231489	0.0797116	0.441598	0.626148	0.153806	0.711061	0.755046
T_RS13005	pili assembly chaperone SafB	0.301634	1.41903	1.18972	1.13557	-0.584957	0.012673	-0.302151	-0.0403611	-0.175331	0.175644	-0.40946	-0.943452	0.710351	-1.10961	-1.45172	-0.0705047	0.156011	-0.313597	-0.325141	-0.272739	0.385987	0.75351	-1.68717	-0.28257
T_RS13015	lipoprotein	0.454059	-0.455491	-0.0735458	-0.0319695	1.3951	1.32045	1.16333	0.616415	-0.693078	-0.74601	-0.0463798	0.483626	0.566325	1.05476	0.338675	0.260649	-0.187475	-0.20554	-0.378153	-1.34128	-0.150871	-1.01904	-1.38843	0.110408
T_RS13030	type I toxin-antitoxin system SymE family toxin	1.00791	-0.054364	1.34508	0.56859	-0.802524	-1.03275	-0.932655	-1.61518	-1.85906	-1.43053	-1.63273	-1.31057	-0.237612	0.289813	-0.0236779	1.10691	1.01856	-0.151477	1.00863	-1.39733	-1.65494	-1.91276	-0.44349	-1.17718
T_RS13035	SMI1/KNR4 family protein	0.569648	-0.560924	0.58751	-0.193516	0.846618	0.0715536	0.204116	-0.0848071	-1.11382	-0.945159	-0.522552	1.08895	0.360906	0.239046	0.321138	-0.140917	0.430878	0.530155	-0.761654	0.122137	1.8362	0.539643	0.392582	0.676368
T_RS13040	hypothetical protein	-0.38878	-0.402586	-0.491471	-1.49599	-0.151983	-0.732038	-0.6087	-0.931915	-0.0551068	-1.02922	-0.840649	-0.694362	0.666291	0.582543	-0.506513	0.803858	1.63753	-0.136668	1.37745	0.145709	0.0468558	0.209326	-0.132847	0.410114
T_RS13045	RHS domain-containing protein	0.113041	0.134373	0.251385	-0.291201	0.840771	0.436114	0.991708	0.769601	-0.169601	0.0232502	-0.613112	0.0520938	0.824633	0.0356185	0.517188	-0.0260409	0.00896909	-0.243528	-0.106853	0.139454	0.0539385	0.302163	0.166242	0.559568
T_RS13050	type I toxin-antitoxin system SymE family toxin	-0.568102	-0.430885	-1.55017	-1.04096	-0.325866	1.30116	0.266982	0.448129	-0.183338	0.10692	0.991662	-0.000887804	-0.317339	-0.496543	-0.536233	0.0140325	1.22077	-0.833316	0.265424	0.243358	0.605586	0.594808	0.830416	0.681743
T_RS13055	hypothetical protein	-0.124617	0.370802	0.204257	0.495052	0.114675	-0.792367	-0.0293915	0.303711	-0.149075	1.50769	0.954575	0.897044	-0.30317	0.558445	0.412124	0.227085	0.348708	0.859264	-0.227839	0.0349935	0.697111	0.783502	0.630305	0.351326
T_RS13060	DUF6531 domain-containing protein	-0.069212	0.415675	0.0485906	0.123114	-0.345567	0.0505095	0.213068	-0.21534	-0.427544	-0.113809	-0.311305	-0.118216	-0.147829	-0.173275	-0.0492838	-0.125898	-0.692802	-0.43498	-0.705527	-0.753253	0.197217	0.783358	0.469774	0.543148
T_RS13065	DcrB-related protein	0.55739	0.269154	0.191997	0.261595	-0.634861	0.334826	-0.468245	-0.327767	0.712228	0.845246	0.309287	0.655605	0.504641	0.49181	0.266614	-0.466524	-0.195065	-0.313938	-0.685325	0.255952	1.05134	1.13613	0.550279	0.81327
T_RS13070	type VI secretion system Vgr family protein	0.881138	0.225767	-0.284679	0.209255	-0.739982	0.56487	-0.609588	-0.0775463	0.21911	-0.593926	-0.568091	0.220891	0.631536	0.00967994	0.940279	0.0779495	0.59582	0.432014	-0.170247	0.0521213	0.100663	0.101288	-0.0987443	0.449524
T_RS13080	DUF2778 domain-containing protein	0.902118	0.449019	-0.490731	0.0592592	-0.295995	-0.338084	-0.518717	-0.170479	0.829255	0.92518	1.02699	0.73133	-0.816824	-0.823297	-0.258782	0.850531	-0.210207	0.231269	0.526868	1.26605	1.41135	1.28687	0.999368	0.945354
T_RS13085	DUF2195 family protein	-0.254775	-0.214427	0.633675	0.432201	-0.305772	0.783256	0.572582	-0.01768	0.895551	-0.755311	-0.652524	0.689463	-0.967228	-0.246902	-0.479826	0.267853	0.0167081	0.125347	-0.955452	0.194625	-0.286311	-0.217753	-0.641536	-0.0851454
T_RS13090	hypothetical protein	0.165747	1.36464	0.0747142	0.221398	0.705647	0.492646	-0.520686	-0.356258	1.12938	0.00959858	-0.858226	0.21723	-0.275409	-1.21294	0.240328	0.202165	1.32111	0.366343	-0.0137259	1.75534	-0.971755	1.13884	-1.13393	-0.243914
T_RS13095	glucosaminidase domain-containing protein	-0.538748	-0.696794	-0.762526	-1.56007	0.959599	1.09632	1.88376	0.679396	0.331134	0.495114	0.698125	-0.728014	0.158863	0.312453	-0.819309	0.448623	0.456764	0.982488	0.0373248	0.472796	-0.153579	-0.0229303	-0.468475	-0.569306
T_RS13100	TagF domain-containing protein	-0.42059	0.149645	-0.969676	-1.02368	0.388302	-0.210578	-0.619312	-0.91646	-0.681887	-0.253233	-0.0131375	-0.571291	-0.339103	-0.746647	0.0109954	-0.397822	-0.280886	0.0769398	0.854918	-0.0288315	0.882205	-0.100233	-0.33158	0.231133
T_RS13105	type VI secretion system membrane subunit TssM	0.145703	-0.533611	-0.217005	0.243292	0.176963	0.07818	0.482188	0.433864	0.0310274	-0.501323	-0.0951919	0.460426	-0.157085	-0.050645	0.126462	-0.0860241	-0.245529	-0.479115	-0.442926	0.0242447	0.346408	0.215118	0.418547	0.491659
T_RS13110	hypothetical protein	-0.378962	0.187348	-0.164673	0.287837	0.334343	0.0273948	-0.766604	-1.10099	0.386973	-0.420663	-0.569788	-0.0795492	0.229756	0.154177	0.105079	-0.244678	-0.374107	-0.198376	-0.235947	-0.413689	0.37641	0.718736	0.534335	0.683908
T_RS13115	hypothetical protein	0.220324	-0.109144	-0.425768	0.521801	0.169333	-0.0694524	1.00534	-0.192186	0.728698	0.377457	1.10631	0.345842	-0.819683	-0.0451224	0.261442	0.548695	0.378114	0.37085	0.303425	0.701396	1.06102	0.525807	0.413975	1.06226
T_RS13120	type VI secretion system protein TssL, long form	-0.177851	-0.199521	-0.200072	-0.152642	0.00559194	-0.66306	-1.05929	0.050922	-0.166521	-1.26716	-0.395409	-1.09926	-0.520502	-0.918483	-0.463677	-0.719093	-0.463986	-0.310439	-1.06172	-0.298889	-0.302083	-0.0432543	-0.315004	0.94066
T_RS13125	type VI secretion system baseplate subunit TssK	-0.752532	0.367999	-0.00799094	0.204185	0.820163	0.929568	0.609697	1.21584	0.341989	0.288957	0.990794	-0.125764	-0.0560966	-1.15525	-0.106408	0.0480078	0.260834	-0.843291	-0.53183	-0.854708	-0.10916	-0.68821	-0.0150795	0.0269093
T_RS13130	type VI secretion system lipoprotein TssJ	0.171182	-0.424135	0.124675	-0.372838	-0.751934	0.816756	-0.59782	-0.908588	-0.0381138	0.270502	0.0045494	0.0902711	0.121352	0.112502	0.878081	-0.248181	-0.711545	-1.64964	-0.104687	0.37091	-0.654198	0.073078	-0.426886	-0.350538
T_RS13135	Hcp family type VI secretion system effector	0.951084	0.178035	-0.751604	0.553171	-0.233059	0.443899	-0.330825	0.286633	0.0276339	-0.764628	-0.818492	-0.466233	-0.729399	0.609719	0.291343	0.473495	0.869852	-0.300164	0.106453	0.49566	-0.187792	-0.0166477	0.569784	1.04173
T_RS13140	hypothetical protein	-0.237003	0.171654	-0.412427	-0.260451	-0.98603	0.0881689	-0.0283507	0.022444	0.0807287	0.684355	0.978397	0.517838	0.563787	-0.649959	0.293065	1.11817	0.701873	0.76466	0.755692	1.97533	0.13871	0.252162	0.954214	0.8622
T_RS13145	BPSL0067 family protein	-0.00139949	-0.12677	-0.433972	-0.506704	0.76447	0.830393	-0.25748	0.718663	0.578393	1.25695	0.430804	1.02262	-0.273111	0.0676404	0.000248537	0.212303	0.329799	-0.0181712	-0.0493144	0.102492	0.806586	1.36491	0.418353	0.316828
T_RS13150	type VI secretion system contractile sheath large subunit	0.285653	-0.0692935	0.371695	0.0988614	0.0269263	0.120499	-1.11273	-0.249633	0.651427	1.07227	0.551082	0.348796	0.82965	-0.0164437	0.290051	0.682676	0.139023	-0.360014	-0.300148	-0.203103	0.524044	0.320608	0.387435	0.578589
T_RS13155	type VI secretion system contractile sheath small subunit	0.132298	0.615395	0.421692	-0.85058	0.748683	0.22844	0.42845	0.428314	-0.14439	-1.24505	-0.476046	-0.40201	1.3451	1.20178	1.05261	0.154631	0.55415	-0.0430715	-0.0214815	1.0364	0.12989	-0.635077	0.559495	0.745433
T_RS13160	hypothetical protein	-0.265374	1.07004	0.264724	0.719906	-0.847536	-0.530581	-0.350703	-0.750404	-1.11008	-1.11495	-1.39495	-0.0120067	0.789137	0.784402	0.469336	0.309622	0.819501	-0.205236	0.18023	-0.311397	-0.641986	-1.57648	-0.692508	-0.429558
T_RS13170	type VI secretion system ATPase TssH	0.374065	0.36829	-0.0171548	0.275295	-1.15611	0.178044	-0.567034	-0.25088	0.720542	0.961777	0.460869	-0.178096	0.38032	-0.409997	0.468143	0.55265	-0.0636456	-0.146529	-0.914353	-1.28733	0.799437	0.759617	0.881668	0.468005
T_RS13180	type VI secretion system-associated protein TagK	0.358279	-0.515691	-0.0875146	-0.0239762	0.326797	0.0582923	0.18541	0.43472	-0.268422	0.577975	0.839057	-0.286193	-0.369136	-1.07712	-0.316988	0.709413	0.2043	0.517824	0.758393	0.969418	0.974901	0.697133	1.16566	0.654607
T_RS13185	hypothetical protein	-0.0768407	0.401514	0.0294215	0.00872065	0.744058	0.488948	0.693807	1.39248	0.405951	-0.568243	0.0521126	0.00130839	0.72665	-0.0698982	0.855935	-0.487155	-0.153111	0.194709	-0.111069	-0.215831	0.405429	0.200414	0.611969	0.741368
T_RS13190	type VI secretion system baseplate subunit TssE	0.282783	0.505169	-0.170814	0.349298	1.02172	0.694168	-0.544981	0.449548	0.66966	0.658182	0.538496	1.06377	-0.174066	0.165241	-0.537725	0.269594	0.230044	0.141521	0.267625	-0.877459	1.3379	0.718922	0.3644	0.47629
T_RS13195	type VI secretion system baseplate subunit TssF	0.866257	0.6298	1.44725	0.765222	0.487723	-0.372511	-0.788691	0.100505	0.970335	-0.120513	-0.109977	0.221217	0.476347	-0.526284	-0.028891	-0.391274	0.902995	-0.42267	-0.696769	-1.40041	-0.336373	-0.635534	-0.92067	-0.539987
T_RS13200	type VI secretion system baseplate subunit TssG	0.973817	1.06213	0.437568	0.508709	-0.158728	-0.111539	0.418331	0.465455	-0.167439	-0.173892	0.00580039	0.202934	-0.712254	1.02896	0.320117	-0.561149	0.124062	0.274824	0.18048	0.538313	0.678376	-0.232345	0.00177517	0.197443
T_RS13205	ImpA family type VI secretion system protein	0.913654	0.744393	-0.930448	-0.264275	0.534458	0.189287	-1.34965	0.720016	-2.05945	-0.437728	-0.574341	-0.826391	0.560124	-0.04096	0.0466355	-0.20956	-0.773082	-0.765732	-0.333874	-0.412515	-0.776815	-0.981145	-0.637294	-0.142722
SPI-7
T_RS21505	non-specific acid phosphatase	-0.530891	-0.513248	-0.266123	-0.533843	-0.787652	0.310922	-0.0221756	-0.929933	-0.0785799	-0.709386	-0.0813328	-0.69293	0.0342165	-0.185465	-0.161541	1.12967	-0.568154	0.118612	-0.396929	0.821815	-1.92579	-1.86505	-1.81685	-1.7805
T_RS21510	ParA family protein	-0.733216	-0.240525	-0.693666	-0.115349	-0.425011	-0.644869	-0.481262	-0.00407046	-0.226152	-0.786839	-0.912031	0.0705592	-0.111848	-0.477089	-0.8022	0.0843231	0.0796985	0.825545	0.115656	-0.0512912	0.228065	-0.23034	-0.292189	0.189584
T_RS21515	replicative DNA helicase	-0.870511	-0.972788	-0.776516	-0.73134	-0.185792	0.2111	0.711976	0.786419	-0.632406	-1.30217	-1.35686	0.40008	1.54948	0.0568846	0.380269	0.109874	0.606767	0.151237	-0.127141	0.39323	-1.32866	-0.934053	-0.873091	-1.02705
T_RS21520	ParB family protein	-0.721698	-0.744142	-0.635173	-0.636049	-0.318302	-0.33463	0.0497116	-0.0785886	-0.343437	-0.806108	-0.395866	-0.695937	0.115646	0.205809	-0.322936	-0.362401	-0.510608	0.216975	-0.0576146	-0.709618	-0.146809	0.560512	0.832787	-0.0841665
T_RS21525	TraR/DksA C4-type zinc finger protein	-1.27887	0.481476	0.368406	0.982494	0.146698	0.955554	0.701681	0.154752	0.267659	-0.941208	-0.888886	-0.188812	-0.479503	-0.446961	-0.295817	0.110928	0.483891	1.28597	-0.271043	0.113132	0.0708714	0.236145	0.199042	-0.451226
T_RS21530	hypothetical protein	-0.323618	0.175156	-0.74735	0.00865944	0.899664	-0.452007	0.66104	-0.27557	0.272097	-0.191837	-0.321109	0.288644	0.0151966	-0.143461	0.502583	-0.329088	-0.15035	-0.16365	-0.976963	-2.98949	-1.0587	-0.391245	0.94457	-0.614167
T_RS21535	DUF2786 domain-containing protein	0.717167	1.69276	0.509695	0.601962	0.108716	0.460134	0.282769	-0.477037	-0.204898	0.593892	0.744322	0.516431	0.208326	0.203397	0.463861	-0.595296	0.0972254	-0.0834384	0.48413	0.201342	-0.056544	-0.267425	0.421705	0.0874563
T_RS21540	DUF2857 domain-containing protein	0.592587	-0.0676756	0.180368	-0.61118	0.791445	0.0277267	0.0441623	0.702194	-0.0748975	-0.0548128	-0.151487	0.329749	0.233677	0.917951	0.425588	0.571338	0.654975	0.164456	0.680809	-0.149946	-0.516531	-0.911259	-1.25962	-0.307407
T_RS21545	hypothetical protein	0.101453	0.0177984	0.305154	-0.200154	-1.73568	-0.475505	-1.01351	-1.07202	-0.294151	0.151214	0.197763	-0.62968	-0.710981	0.0268488	-0.103965	-1.68466	-1.06397	-0.203085	-0.66743	-0.752889	-0.601638	-1.4261	-0.271571	0.159428
T_RS21550	helix-turn-helix domain-containing protein	-0.403833	-0.405593	-0.333893	0.162226	-0.707047	-0.218352	-0.347177	-0.113874	0.17821	-0.284729	-0.210417	-0.255149	0.0800883	-0.301672	-0.611303	-0.46215	-0.713158	-0.490389	-0.0165742	-0.82998	-0.540218	-1.31295	-0.552631	-0.537034
T_RS21555	TIGR03761 family integrating conjugative element protein	0.265202	0.336688	0.308104	0.364638	-1.11728	0.393603	0.149968	-0.0302304	-0.572028	-0.144303	-0.347028	0.215548	-0.416884	-1.28076	-0.0737657	-0.212091	-0.265339	-0.316002	0.199375	1.02843	-0.569948	-1.08704	-0.378808	-0.996586
T_RS21560	DNA topoisomerase III	-0.164595	0.134403	0.396138	0.138515	-0.472825	0.364209	0.305028	0.288989	-0.347697	-0.292364	0.0538472	0.47345	-0.493026	-0.57421	-0.645716	-0.868149	-0.534592	-0.307953	-0.205555	-0.891058	-0.131031	-0.163225	-0.9483	0.0459229
T_RS21565	DUF3577 domain-containing protein	0.242996	-0.316101	-0.563507	-0.2726	-0.111084	0.509877	-0.505841	0.368805	0.416065	-0.508847	-0.927984	-0.0705566	0.0229914	-0.24439	0.0668734	-0.559903	0.0968346	-0.0688409	0.228956	0.139829	0.0870453	-0.122119	-0.813253	0.237607
T_RS21570	hypothetical protein	0.0826792	0.862097	-0.57911	-0.204005	-0.50071	0.918147	0.115633	0.612148	0.0653744	0.266391	-1.27475	-0.404112	0.74231	-0.448355	-0.349552	0.0458211	0.0998025	0.250474	0.514195	0.263157	0.149907	-0.828499	-0.961644	-1.48639
T_RS21575	single-stranded DNA-binding protein	-0.723354	-1.07615	-0.282767	-0.317225	-0.126736	-0.696399	-0.375031	-0.295629	0.556951	-0.799736	-1.10879	-1.13599	0.463116	-0.400262	0.85228	-0.868253	0.242551	-0.134224	-0.753198	-0.17715	-0.181039	0.906545	0.921193	0.079664
T_RS21580	Rpn family recombination-promoting nuclease/putative transposase	0.454517	0.176056	0.705399	-0.230306	-0.245948	0.280072	-0.652059	-0.719356	-0.21932	-1.03036	-0.785031	-0.506797	0.0733189	0.317378	-0.384288	-0.413332	-0.204628	0.0535565	-0.5302	-0.505478	-0.0366244	0.0560775	-0.550991	-0.391558
T_RS21585	TcpQ domain-containing protein	-0.178819	-0.363801	-0.431014	-0.339409	-0.862498	0.646191	-0.257921	-0.0145958	0.423496	0.249072	-0.0538576	0.292199	-0.15805	-0.00719438	0.237351	-0.550152	-0.97122	-0.271588	-0.40741	-1.3391	-0.849374	-1.75802	-1.10264	0.0873135
T_RS21590	type IV pilus biogenesis protein PilM	-0.842065	-1.27003	-0.342141	-1.87496	0.633322	0.143031	0.502581	0.684669	-0.784828	0.770861	0.77549	0.337541	-0.317528	0.648478	0.713975	0.328693	0.435609	0.676784	-0.11567	1.08437	-0.844684	-0.701808	-1.59238	-1.20059
T_RS21595	PilN family type IVB pilus formation outer membrane protein	-0.302446	0.0935089	-0.39467	-0.237006	0.0706972	-0.00625548	-0.682386	-0.771221	-0.683024	-0.486341	-0.301567	-0.844027	-0.159475	0.239467	0.0350722	-0.411014	-0.785717	-0.943576	-1.25639	-1.44728	-0.945628	-0.687448	-0.905198	-0.433095
T_RS21605	type 4b pilus protein PilO2	0.36364	-0.143052	0.014981	0.29156	-0.561004	0.656052	0.225095	-0.0502725	-0.322873	-0.490075	-0.932205	-0.34719	-0.470299	0.456473	-0.436094	-0.00325138	0.788912	-0.544454	0.281908	-0.0973765	-0.855758	-1.24903	-0.254056	0.0987067
T_RS21610	type IV pilus biogenesis protein PilP	-0.0766333	0.211863	-0.518845	-1.22629	-0.903134	-2.14396	-1.11683	-0.0981507	-0.763499	-0.174708	-0.0616136	0.209361	-1.13056	-0.858122	-0.615249	-0.433084	-1.20214	0.282458	-0.751498	-0.472858	0.488764	-0.16929	-0.893413	-1.03738
T_RS21615	Flp pilus assembly complex ATPase component TadA	-0.108023	0.653953	0.486229	-0.176349	-0.663744	-0.639291	0.00716859	-0.249895	-0.338475	-0.0338362	0.00711536	-0.197678	-0.354981	0.272374	0.339932	-0.426053	0.722093	-0.3995	-0.0659085	-0.526873	0.157663	-1.01546	-0.407714	-0.1009
T_RS21620	type II secretion system F family protein	0.405138	0.087943	0.366855	0.70122	0.268399	-0.392407	-0.573261	0.0152801	-0.158326	-0.519182	-0.461144	-0.528062	-0.480716	-0.415632	-0.374679	-1.07687	0.460427	-0.0318973	-0.648483	0.626347	-0.956112	-0.614412	-0.284837	-1.38798
T_RS21625	pilus assembly protein PilX	-0.490478	-0.445795	-0.300045	-0.736333	-0.179354	0.412978	0.362736	-0.112977	0.381937	0.101418	-0.0752434	0.196105	0.250009	0.0504325	-0.348449	1.11492	0.549425	1.07038	0.720948	-0.55595	-1.07766	-1.23075	-1.1936	-1.79275
T_RS21630	lytic transglycosylase domain-containing protein	-0.238111	-1.46083	-0.250719	0.709484	-0.225773	0.33166	0.966764	-0.385821	-0.274217	-0.380942	0.183314	-0.176309	-0.201319	-0.529772	-0.913922	-0.042612	0.404084	-0.167056	1.46267	-0.171062	0.37051	0.290887	-0.245997	0.210713
T_RS21635	prepilin peptidase	-0.652037	-0.0327837	0.390262	-0.144063	0.0438399	0.385349	0.0499728	0.528429	-0.542784	0.723712	0.205806	-0.0955073	-0.186603	0.237188	0.810183	0.81769	0.349127	0.529236	0.817756	0.278777	0.62059	0.258368	0.0452976	0.586384
T_RS21640	shufflon system plasmid conjugative transfer pilus tip adhesin PilV	0.153998	0.00292154	-0.0850959	0.00981198	-0.79649	-0.024481	0.0108503	-0.229869	0.409416	0.443555	0.769133	0.561387	-0.0150299	0.075527	0.0268963	0.517692	1.07409	0.152245	0.269212	0.565026	-0.712976	-0.905625	-0.914821	-0.520915
T_RS21645	site-specific integrase	-0.516032	0.0849334	-0.302679	-0.78318	-0.581849	-0.201005	0.760744	-0.606944	-0.678464	-0.392799	0.462592	0.430954	0.540532	0.955316	0.384191	0.109258	0.0141194	0.52351	-0.24639	0.332791	0.0750802	-0.144041	-0.685372	-0.198191
T_RS21650	hypothetical protein	-0.286166	-0.54837	0.032202	-0.374884	-0.702072	-0.69721	-0.458792	-1.44069	0.440746	-0.410405	-0.330099	0.739634	0.957621	-0.466335	0.0463842	-0.319007	0.21276	0.00715964	0.37159	0.541382	0.0196567	0.364129	-0.192695	-0.561935
T_RS21655	hypothetical protein	-0.0828836	-0.463919	-0.283474	0.285076	0.397597	0.279592	0.0455056	-0.402675	0.156147	0.360734	0.224189	0.380941	0.278458	-0.077568	-0.45369	-0.299257	0.148872	-0.523759	0.0241751	-0.0404045	0.444492	0.375343	0.268363	0.483073
T_RS21660	hypothetical protein	-0.141365	-0.754521	0.0743248	-0.349082	-0.687462	-0.926443	-0.650982	-0.88347	-0.431174	-0.944679	-1.4257	-0.702783	-0.638622	-1.22008	-1.11001	-0.825969	-0.595624	-1.16227	-0.481861	1.19469	0.625615	-0.0539109	0.74037	-0.281457
T_RS21665	TIGR03759 family integrating conjugative element protein	-0.911066	0.0195767	-0.453207	-0.519237	0.71439	0.440608	-0.597991	-0.0502363	0.456923	-0.144542	0.227945	-0.542879	0.0622897	0.20003	-0.159684	-0.723857	0.426501	0.141363	0.521085	-0.490318	-0.767849	-0.299602	-0.885099	0.343779
T_RS21670	transglycosylase SLT domain-containing protein	0.16032	-0.100617	0.224315	-0.236173	-0.623938	-0.0517388	-0.404121	-0.583502	-0.301085	-0.0432392	-0.473933	-1.23234	-0.501826	0.198006	-0.160845	0.223334	-0.488154	0.44304	-0.626448	0.401526	0.187956	0.0207075	0.657653	1.63735
T_RS21675	integrating conjugative element protein	-0.368	-0.205602	0.430553	0.683099	0.24497	-0.0177988	0.702408	1.22066	0.447268	0.925175	0.628857	0.839427	0.31915	0.306598	0.549991	0.79316	0.839471	0.455371	0.514868	0.45236	0.164201	-0.311694	0.733306	0.4023
T_RS21680	restriction endonuclease	-0.326272	0.29775	-0.507989	0.00623807	-0.0415484	0.487839	-0.195682	0.0662835	0.573316	0.303777	-0.270069	-0.845189	-0.283682	0.258033	0.191362	-0.0393897	-0.127495	-0.187531	0.790424	-1.11483	-0.236803	0.245042	-1.08996	-0.34429
T_RS21685	type IV conjugative transfer system coupling protein TraD	-0.260878	0.396131	0.309961	-0.0339925	0.252827	0.285089	-0.15382	0.00525036	-0.37412	-0.490734	-0.516005	-0.337577	-0.431158	0.157625	-0.108739	-0.166016	-0.171534	0.0296276	-0.376752	-0.638156	-0.705222	-0.849083	-0.956915	-0.989757
T_RS21690	TIGR03747 family integrating conjugative element membrane protein	-0.60999	-0.814781	0.115055	-0.538613	0.0116472	0.868121	-0.0460398	-0.179107	0.775528	0.256399	0.369237	0.65219	0.0894063	0.260531	0.170061	0.7545	1.44776	1.12939	0.753502	0.807294	1.04899	0.604717	0.364172	0.739236
T_RS21695	hypothetical protein	0.687317	0.0513197	-0.120198	0.387844	2.37164	0.660609	1.33286	-0.0434452	0.13411	-0.355926	-0.958684	-0.391181	-0.366855	0.422051	1.07639	-0.689045	0.405241	-0.29648	-0.0117252	-0.155301	-0.711521	0.187525	-0.379636	-0.746881
T_RS21700	TIGR03758 family integrating conjugative element protein	-0.178243	0.0944885	0.382785	-0.450627	0.896259	1.8237	0.398448	1.22304	0.0245606	0.547832	-0.0157162	1.56425	0.322544	-1.24361	0.180158	-0.484837	-0.527877	-0.360668	0.359394	-0.221822	-1.00104	-0.441733	-1.80218	-0.538887
T_RS21705	TIGR03745 family integrating conjugative element membrane protein	-0.497712	-0.883185	-0.640946	-0.283062	-0.871434	-0.699779	-0.545553	0.109966	-0.567399	-1.10134	-0.993313	-0.455626	0.266546	0.0562208	-0.413505	-0.303536	0.375531	-0.252099	-0.737018	-0.750511	0.50139	0.874943	-0.652939	-0.607521
T_RS21710	TIGR03750 family conjugal transfer protein	-0.289677	-0.40324	-0.233902	-0.268503	-0.554924	-0.738781	-0.83499	-0.526428	0.877936	0.429842	0.384295	0.0361234	0.810231	0.485224	0.439566	0.100853	-0.189484	0.470399	-0.202551	0.435028	-0.346352	-0.184148	-1.22562	-0.655781
T_RS21715	TIGR03746 family integrating conjugative element protein	-0.705064	-0.140763	-0.824583	-0.528781	-0.549053	-0.374115	-0.494538	-0.185752	-0.907816	-0.815644	-0.609296	-0.814725	-0.227791	0.0660153	-0.521674	0.601668	0.172065	0.444153	0.351085	1.29709	-0.0889592	-0.879762	-1.31195	-0.792797
T_RS21720	TIGR03749 family integrating conjugative element protein	0.154012	-0.0691791	0.497543	-0.0428542	0.456003	0.935081	-0.42531	0.170432	-0.368106	-0.332152	-0.389481	0.0691412	1.4332	0.71545	0.47146	0.344474	0.338451	1.09187	0.585977	-0.554621	0.789553	1.35299	0.0950705	0.8851
T_RS21725	TIGR03752 family integrating conjugative element protein	0.171245	0.0158928	0.362592	-0.285692	0.260066	0.304615	0.495101	0.217655	0.116636	0.112122	0.109007	-0.489946	0.124373	0.37148	0.338156	0.128897	0.0268187	-0.112476	0.26659	0.101764	0.326491	0.0828309	0.0575124	0.0129931
T_RS21730	TIGR03751 family conjugal transfer lipoprotein	-0.213415	0.210059	-0.302484	-0.952961	0.338425	0.0505288	0.710962	-0.159831	-1.0984	0.0199584	-1.05776	0.342402	0.88747	0.080928	-0.424335	0.886999	0.591591	0.500921	-0.428555	1.52971	-0.275635	-0.00661837	0.247951	0.911067
T_RS21740	conjugative transfer ATPase	-0.158245	0.0982667	0.329415	0.328473	0.00877879	0.146465	0.284113	0.122947	0.0144032	-0.0758725	0.326675	-0.286864	0.0274259	0.1532	0.0279734	-0.213217	0.109824	-0.231988	-0.398992	-0.0318455	-0.792429	-1.279	-0.935438	-0.64987
T_RS21745	hypothetical protein	-0.579324	0.245049	-0.00637153	-0.593587	-0.163279	-0.768825	-0.099919	0.402345	-0.495244	1.25758	0.463661	0.0139942	0.0654626	-0.119164	-0.318806	-0.144173	0.00718075	0.283877	0.572741	-0.15749	0.198602	0.161558	-0.0962106	-0.552353
T_RS21750	TIGR03757 family integrating conjugative element protein	-0.497697	-0.434456	0.136811	-0.0793093	0.492737	0.673245	0.185248	0.853217	-0.352396	-0.307317	-0.632434	-0.284763	-0.143823	-0.304172	-0.589298	-0.140546	-0.0340377	0.169155	-0.0120156	0.729037	-0.0106806	0.171626	-0.260348	-0.492793
T_RS21755	TIGR03756 family integrating conjugative element protein	0.321288	-0.00513684	0.47496	0.132502	-0.944633	-0.383768	-0.681659	-0.961217	0.646535	0.0767176	-0.393563	0.286074	0.436496	-0.348834	-0.237115	-0.212495	0.27388	0.284717	-0.0125882	0.194465	-0.269386	0.536073	0.285063	-0.674715
T_RS21760	integrating conjugative element protein	0.31721	0.484187	0.362283	0.223949	-0.0177958	-0.40425	-0.0205089	-0.388042	0.380869	0.195928	0.659789	-0.0626995	-0.317858	-0.209572	-0.719686	-0.451185	0.263905	0.037431	-0.233194	-0.161359	-0.121961	-0.378399	-0.995509	-0.587689
T_RS21770	conjugal transfer protein TraG N-terminal domain-containing protein	0.123836	-0.117009	-0.119037	0.30704	-0.292377	0.470601	0.297461	-0.0678494	-0.288004	-0.16788	-0.0770008	0.683967	0.422377	0.0828452	-0.354025	-0.0845247	-0.335351	0.0162991	0.0353054	-0.0553272	-0.926178	-1.27083	-0.787516	-0.706803
T_RS21775	phosphoadenosine phosphosulfate reductase	-0.18477	-0.530092	-0.952739	-0.371029	-0.775787	-1.02393	-1.18467	-1.04358	0.26708	0.374002	0.467045	0.0499878	-0.00798016	-0.705392	-0.416168	-0.540696	-0.283669	0.140767	-0.249349	-0.60088	-0.137753	-0.925383	-0.999935	-0.708942
T_RS21780	ParB N-terminal domain-containing protein	0.516353	0.135689	0.213379	0.0580916	0.318157	0.281587	0.114946	0.316915	1.12339	0.0523644	0.547217	-0.0200224	0.672531	-0.0863256	-0.237484	0.103553	-0.161646	0.370675	-0.440767	-1.57562	-0.299184	-0.209949	0.423475	-0.569588
T_RS21785	DUF1062 domain-containing protein	0.755037	0.394037	0.644714	1.36723	0.0437544	-1.23347	-0.290206	-1.78887	1.78273	1.05196	0.708276	0.0699257	-0.253289	0.0850455	0.590893	1.25935	1.30652	-0.280451	2.08025	0.290453	-0.451505	0.0400889	-0.671234	-1.01742
T_RS21790	integrase domain-containing protein	-0.718415	-0.852468	-0.95338	-0.708088	0.285386	-0.128665	-0.0508722	-0.125362	0.531989	0.228695	0.216134	0.153148	-0.433026	0.0957921	-0.302867	-0.120578	-0.224445	0.433562	-0.913913	-0.560299	-0.135314	-0.062315	0.357545	0.148687
T_RS21795	hypothetical protein	0.711268	0.254777	0.236128	-0.155481	1.03209	0.30305	0.678998	0.598368	0.302438	1.94262	1.51938	0.184314	1.28599	1.37166	0.415694	0.688601	1.95631	0.111561	0.294068	0.677494	0.162304	0.849879	0.139639	1.26748
T_RS21800	hypothetical protein	-0.191573	-0.0888316	-0.84432	-0.52138	0.681005	0.419937	-0.0160923	0.433878	-0.0892441	0.19596	0.128388	0.747442	1.53547	0.751547	0.835615	0.0520313	-0.60179	-0.22815	0.00989249	-0.86293	0.805724	-0.0801617	-0.576198	0.980341
T_RS21805	hypothetical protein	-1.41455	0.535236	-0.662789	-1.01584	0.628874	0.599895	0.421494	1.41829	1.25681	-0.0963348	-0.0119475	1.10619	0.299674	-0.732463	0.178298	0.867264	0.0127411	0.278807	1.23112	0.254388	1.17425	-0.0383215	0.941981	-0.463912
T_RS21810	hypothetical protein	0.483216	0.0606823	0.600036	0.388964	0.477716	-0.214272	0.589622	0.732877	1.25297	0.203689	-0.491893	1.55396	0.223733	0.245734	-0.401149	1.35683	-0.0535838	-0.089691	1.13761	0.0337634	0.708199	0.251279	1.34022	1.26966
T_RS21815	hypothetical protein	-0.314921	-0.703838	-0.2204	-0.0847363	-1.14904	0.455395	-0.565896	0.235683	-1.37004	-0.357293	0.375264	-1.38687	-0.376939	-0.257106	0.0821873	-0.470804	-0.67963	-0.146728	-1.30261	-0.304857	0.14922	-0.34726	-0.878656	0.765198
T_RS21820	hypothetical protein	-0.340954	-0.586034	0.14349	0.114355	-0.735528	0.131896	0.652882	-0.0206246	-0.155106	-0.133043	0.165487	-0.109697	-0.931125	0.030524	-1.06683	-0.418126	-0.169068	0.346504	0.136676	0.440266	-0.272026	1.05306	0.177381	0.661005
T_RS21825	ssDNA-binding domain-containing protein	-0.539046	-0.992437	-0.805163	-0.28518	0.108733	0.278815	0.0569307	-0.294877	0.263904	0.755929	0.487296	0.250225	0.31251	-0.108826	-0.541575	-0.0369613	0.0215496	-0.303728	-0.274296	-0.0527235	-0.0923095	-0.618549	-0.0878398	0.496091
T_RS21830	hypothetical protein	-0.794191	-0.370661	-1.40341	-0.887057	0.359408	0.787498	0.494871	0.658128	0.698294	1.15056	0.508753	-0.483168	0.177255	0.0905677	0.457286	-0.16938	-0.0962197	0.743365	-0.950626	-0.447214	-0.471459	0.0783671	-1.55453	-0.986505
T_RS21835	hypothetical protein	-0.756031	0.624739	0.486739	0.258794	0.00935723	0.120781	-0.506194	0.549601	0.356117	0.676352	0.827059	0.59279	0.168403	-0.00105805	0.273608	0.103657	0.298738	0.202132	-0.112145	-0.479412	0.109247	0.109203	-0.633786	-0.39472
T_RS21840	DUF3085 domain-containing protein	0.273818	0.21597	-0.750545	-0.345216	-0.259207	0.335333	-0.846491	0.677835	-0.230551	0.0998025	-0.897945	-0.79402	-0.0366364	0.317833	0.254521	-0.254838	-0.0932279	-0.189857	-0.497269	0.254465	0.317523	0.0528664	-0.647278	-0.106212
T_RS21845	hypothetical protein	1.4208	0.910744	0.30101	0.797024	1.3493	-0.00298486	0.150732	0.347784	-0.150364	0.301941	-0.417648	0.389379	1.34825	0.595956	-0.261145	-0.301164	0.225672	-0.00214671	-0.405293	0.492667	0.46885	-0.778787	-0.183411	0.539009
T_RS21850	Y-family DNA polymerase	-0.356306	-0.0456244	-0.307484	-0.261096	0.0244406	0.340045	-0.305051	-0.208465	-0.186134	0.345138	-0.284038	-0.704332	0.164817	0.110014	0.425295	0.03476	0.273784	-0.932154	-1.09958	-0.926319	0.242716	0.202071	-0.336034	-0.477382
T_RS21855	hypothetical protein	-0.146729	0.806702	-0.65296	-0.19585	1.03298	-1.06187	-0.810274	-0.445514	-1.04125	-0.00804597	0.33177	0.824191	-0.413884	-0.0833656	-0.629849	-0.622586	0.077149	-0.893973	-0.826805	-0.742547	0.0139482	-0.397644	-0.938711	-0.224713
T_RS21860	ogr/Delta-like zinc finger family protein	-1.14833	-0.680006	-0.760013	-0.594778	0.0643269	0.206413	0.437309	-0.172462	0.523329	0.977936	0.220649	0.84166	0.771265	0.396117	1.23416	-0.339454	-0.395852	-0.341632	-0.78938	0.0577667	0.129275	-0.37934	-0.797005	-0.125918
T_RS21865	phage late control D family protein	-0.644091	-0.910189	-1.24077	-0.977566	0.706998	0.763659	-0.493299	0.851051	-0.14288	-0.764753	0.22211	-0.339858	0.265204	-0.431636	-1.29679	-0.582064	-0.716115	-0.448052	-0.792172	-0.70965	-0.0567327	-1.48891	-0.465596	-0.511593
T_RS21870	phage tail protein	-0.956755	-1.07463	-0.481804	1.17572	-0.260017	0.0884467	-0.0539402	0.123922	0.290849	-0.913314	-0.747594	-0.807587	-0.260587	0.0414158	0.156657	-0.837362	-0.17934	-0.404447	-0.84047	-0.80955	-2.35648	-0.618357	-0.670723	-1.08745
T_RS21875	phage tail tape measure protein	-0.590835	-0.918267	-0.296467	-1.02433	-0.0344114	-0.105608	-0.149398	0.656587	0.259056	-0.044309	-0.0638792	0.126488	-0.507317	0.226692	-0.598605	0.325707	0.0161861	0.0305961	-0.370586	0.0133459	-0.136273	0.337313	-0.2485	-0.391359
T_RS21885	phage tail assembly protein	0.695574	0.17987	-0.502326	-0.359499	0.535771	0.298183	0.870308	0.0176838	-1.88207	-0.699449	-0.521511	0.750013	0.480205	-0.30285	0.0684784	-0.871517	-0.705114	-0.253032	-0.515868	-0.965154	-0.427253	0.0268434	-2.06464	-1.28471
T_RS21890	phage major tail tube protein	0.339893	0.539443	-0.140093	-0.486776	0.13198	-0.467549	-0.212942	-0.817935	0.620697	-0.339539	-0.392569	-0.488333	-0.0146425	-0.363694	-0.205919	-0.426574	-0.573819	-0.291819	-0.396177	-1.07546	0.628785	1.16543	-0.390728	-0.468036
T_RS21895	phage tail sheath protein	-0.348247	-0.0789105	-0.537338	0.414598	0.118583	0.50034	-0.0452763	0.414891	0.850458	0.545588	0.820736	1.16455	0.694305	0.483984	1.04811	0.883957	-0.275484	0.0313112	-0.501525	-0.037259	-0.193306	-0.364621	0.326937	-0.0412598
T_RS21900	Hin recombinase	-0.6471	-0.463609	0.453232	-0.523533	-0.323501	-0.644318	0.105687	-0.906734	-0.630896	-1.12962	-0.395133	-0.70116	0.203009	0.20589	-0.587537	-0.649059	-0.711116	-0.198357	-0.380322	-1.33051	-0.569734	-0.52546	-0.139875	-0.134838
T_RS21905	SPI-1 type III secretion system guanine nucleotide exchange factor SopE	-0.127252	-0.207183	-0.852242	-0.0925994	-0.400606	-0.0437258	-0.16084	-0.202644	0.482098	-0.290742	0.209198	-0.0483111	1.21984	0.539804	1.18482	0.0804807	-0.111904	0.464474	-0.490971	0.0627649	0.323868	0.663603	-1.11489	-0.00523566
T_RS21910	tail fiber assembly protein	0.716144	-1.26655	0.687164	-0.938856	-0.714325	-1.03045	-0.447575	-1.02015	-1.38805	-0.820301	-1.02097	-0.323032	-0.645	0.211938	-1.20523	0.64241	-0.0517296	-0.507426	0.182343	-0.373431	-0.482259	-0.910521	0.542458	-0.459861
T_RS21915	phage tail protein	-0.330243	0.15734	0.0919666	-0.00938549	-0.578145	-0.631497	-0.318359	0.0234421	0.0842257	0.468584	0.506682	0.504637	-0.38285	-0.417742	-0.659603	-0.574071	-0.333057	-0.32552	-0.161896	-0.172918	-0.135538	-0.555026	-0.168431	-0.320801
T_RS21925	baseplate assembly protein	-0.464889	0.161955	-0.825158	-0.410803	-0.993769	-0.44457	-0.488556	-1.13624	-0.501356	-0.577661	0.116591	-0.133781	-0.800405	0.740341	-0.335021	-0.278378	-0.286169	0.265805	-0.64048	-0.0659973	-0.536064	-1.46787	-0.177627	-1.06081
T_RS21930	GPW/gp25 family protein	-0.00854273	0.713179	0.57698	-0.0867358	-0.267445	0.715349	-0.802116	0.310656	0.922624	-0.245468	0.992344	-0.243379	0.51864	1.03352	0.921121	-0.121913	0.156649	-0.109095	0.13416	-0.0576107	0.372372	0.536878	-0.940097	0.757989
T_RS21935	phage baseplate assembly protein V	0.201678	-0.0448712	0.562753	-0.963109	1.18487	-0.0817137	0.784304	0.262732	-0.457286	0.00769992	-0.289404	-1.25007	-0.779855	-0.650937	-0.559665	0.333522	-0.57027	-0.739123	-0.16619	-0.597482	-0.52607	0.32501	0.642809	-0.688819
T_RS21940	phage virion morphogenesis protein	-1.00831	-0.468502	-0.218435	-1.19372	0.349454	-0.124117	0.464303	-0.264255	-0.248566	0.215823	0.596053	-0.451786	0.167403	0.141571	1.17462	-0.269879	0.184478	-0.42832	-0.889141	-0.697778	-0.656744	-1.52253	-0.0341352	-0.993073
T_RS21945	phage tail protein	-0.366005	-1.1904	-0.370902	-0.558434	0.0063037	-0.884969	-0.260897	0.00526439	0.743755	0.612928	1.58991	0.712442	0.149195	-0.497794	1.1082	-0.156212	-0.4629	-0.288248	-0.116874	0.0836109	0.380849	0.0769863	-0.0319812	0.199151
T_RS21955	DNZ54_00345 family protein	-0.824965	-0.270573	-1.12922	0.387218	-0.459153	-0.408017	-0.0781756	0.159463	0.340974	-0.297531	0.519479	-0.26383	0.22708	-0.615923	1.27608	-0.242104	-0.362719	0.920519	0.231722	0.161717	0.0632117	-0.180761	-0.205097	-0.103697
T_RS21960	lysozyme	-0.282459	0.00163511	0.0809732	-0.0982449	0.118747	-0.522557	-0.290767	-0.306414	0.0661333	0.0151553	0.245731	-0.437099	0.376832	0.569003	-0.386554	-0.400411	-0.417095	0.20027	0.172054	-0.615783	0.593576	0.702723	-0.370705	0.718768
T_RS21965	hypothetical protein	0.0580356	0.0938206	-0.883001	0.0890578	-0.23927	-1.65346	0.35639	0.131828	-0.503031	-0.790442	0.482566	-0.80733	-0.550413	-0.496235	-1.2292	-0.17782	0.101713	-0.599583	0.677338	0.283034	-1.46923	0.383824	-0.121102	-1.09028
T_RS21970	tail protein X	0.370772	0.090668	1.40312	-0.194804	-0.102424	-0.52066	0.280646	0.471764	1.31333	0.991218	-0.100306	-0.254008	-0.123527	-0.699418	-0.348166	-0.0780364	-0.563244	0.184858	0.894987	-0.776271	-0.592993	-0.0387376	-0.00725139	-0.349133
T_RS21975	head completion/stabilization protein	-0.678003	-0.940526	-0.825298	0.0595278	-1.05247	-0.961526	-0.02147	1.08019	1.21739	1.35912	0.175655	-0.51878	0.238121	-0.793878	-0.695861	-1.06941	-1.94917	-1.62541	-1.66949	-1.03093	-0.696776	0.53277	0.015108	-0.059178
T_RS21980	terminase endonuclease subunit	-0.72074	-0.583273	-0.979098	-0.352804	0.187203	0.157621	0.511198	1.16808	1.25362	1.94899	1.72832	-0.11845	-0.130781	-0.21127	0.782284	0.995919	0.34378	-1.09543	-0.46672	-0.222697	0.23782	2.96474	0.845659	0.913822
T_RS21985	phage major capsid protein, P2 family	0.796567	0.342094	1.46562	0.924381	-0.750236	-1.0365	-0.661168	-1.14142	0.177131	0.325099	0.487239	-0.338601	-0.516651	-0.426698	-0.241807	-1.03089	-0.22298	-0.940855	-0.736189	0.00115488	0.563949	1.04271	-0.0844653	0.516979
T_RS21990	GPO family capsid scaffolding protein	0.499089	0.535753	0.504679	-0.163407	-0.566741	-1.22529	-1.44575	0.0278301	0.462353	0.120712	0.900575	-0.0885371	-0.293489	1.1746	-0.0298024	0.191934	-0.366757	-1.22817	-0.640822	-0.305883	1.14968	2.04394	-0.139644	1.47099
T_RS21995	terminase ATPase subunit family protein	-1.20573	-0.590303	-0.0983259	-0.489028	0.371815	1.02227	0.215063	0.960475	0.90123	0.979606	1.17078	0.256609	0.630844	0.544521	0.257549	-0.17818	0.339473	-0.057659	-0.158794	0.273882	-0.168104	-0.0564348	0.515413	0.233697
T_RS22000	phage portal protein	-0.279057	0.322764	0.276516	-0.107945	0.10346	0.134525	0.681893	-0.102249	-0.853139	-0.461508	-0.380517	-0.180778	-0.560576	-0.442373	0.337818	0.361536	-0.433286	0.0778296	-0.420654	-0.132542	0.417011	-0.372551	-0.591886	-0.433341
T_RS22010	hypothetical protein	0.347353	-0.312845	0.20021	-0.0552375	-0.159747	0.0552519	-0.025176	-0.058849	0.079088	1.0966	1.48257	-0.275544	0.409608	0.537044	1.22485	1.00737	0.955773	-0.35011	0.721693	0.389986	0.248757	0.12705	-0.57964	-0.520747
T_RS22015	hypothetical protein	0.00439627	0.209576	0.215904	-0.667687	-0.627277	0.135679	-0.340656	0.277064	-0.156508	-0.763072	-0.215544	-0.572414	0.105395	0.0495159	-0.120895	0.227972	0.0249082	1.0178	0.345645	0.0999908	1.76372	0.728851	1.02212	0.74619
T_RS22020	hypothetical protein	-2.09243	-1.62878	-0.472478	-0.361371	0.0328609	-0.965996	-0.926562	-0.572579	-1.77389	-1.77135	-1.75982	-0.782568	-0.91924	-0.135679	-1.18021	0.0308489	-0.35255	-1.20686	0.0607438	-0.223276	-0.378088	-0.0964457	1.04215	0.620702
T_RS22025	DinI family protein	0.459707	0.00406975	1.50733	0.0534822	0.93308	0.961837	0.139956	1.57771	0.446077	0.907118	-0.311205	-0.874234	0.00598275	0.598965	0.544559	1.09817	0.188693	0.708395	0.732043	-0.46704	-1.11257	-0.441309	-0.171064	-0.747614
T_RS22030	hypothetical protein	-0.270274	-1.55951	-1.18506	-1.85838	0.596849	-0.427593	-0.553146	-0.357718	1.42049	1.2191	0.56256	0.994172	2.06436	0.322467	1.18294	-0.729923	0.739067	0.0485807	1.43936	-0.261028	0.0176921	0.87447	0.448695	-0.0912719
T_RS22035	replication endonuclease	0.229	0.365808	0.499902	0.119647	0.254364	0.092589	0.0978314	0.289545	-0.11691	-0.460237	-0.556602	-0.172678	0.00731154	0.0312326	-0.0704267	0.290658	-0.136277	0.225517	-0.221094	0.285826	-0.349605	-1.30617	-1.35018	-0.262625
T_RS22040	DNA adenine methylase	-0.0338075	-0.627811	-0.632474	-0.93736	-0.829305	0.567711	0.0226297	1.13468	1.27571	0.735376	1.13495	0.400692	-0.442701	-0.798144	-0.13986	0.414126	1.35727	-0.156279	0.464727	0.0707414	-0.0887733	0.255153	-0.376774	0.0653885
T_RS22045	3'-5' exonuclease	-0.459796	0.0253737	-0.270413	0.110637	-3.62846	-1.30227	-0.948416	0.618236	-0.0210145	-0.0710533	-0.0186685	-0.233075	-0.623856	0.673986	0.314814	0.494599	-0.037004	-0.495712	-0.0558486	0.331127	0.028366	0.532826	0.174409	0.521863
T_RS22060	DUF5347 domain-containing protein	-1.39085	-1.06741	0.0212778	-2.3418	-2.12895	-0.777391	-1.11388	-1.81235	-1.02649	-1.22491	-2.0455	-1.24016	-0.203291	-0.728758	0.081058	-1.86698	-1.43014	-0.822078	-1.7488	-0.130898	-0.941866	0.507773	1.4585	-0.633499
T_RS22070	phage regulatory CII family protein	0.44095	1.17116	0.0117811	1.26724	-3.04776	-2.26345	-2.30603	-1.47208	-1.74657	-1.27701	-1.41082	-1.8931	-0.7299	-0.320841	0.391715	-1.20398	-1.97588	-1.60748	-0.361594	1.90027	-1.67672	-1.30534	0.883127	-1.35528
T_RS22075	Rha family transcriptional regulator	0.479674	-0.295956	0.802264	0.112004	-2.69743	-0.909395	-2.25225	-1.3025	-1.62038	-1.56401	-1.80802	-1.20907	0.177344	-0.224638	0.556102	-1.02459	-2.07862	-2.10891	0.173229	0.209501	-2.10088	-1.54262	1.18628	-0.991002
T_RS22085	site-specific integrase	0.181236	0.325194	-1.02159	-0.403502	-0.916592	0.0760994	0.0303085	-0.66182	0.482394	0.0734999	-0.58849	-0.493057	-0.149275	-1.12393	-0.113176	0.142431	0.0226657	-0.48171	-0.357374	0.246721	-0.0467449	-0.0891619	-0.176936	-0.741296
T_RS22090	translesion error-prone DNA polymerase V autoproteolytic subunit	0.691382	-0.692017	-0.694447	-0.584837	0.338709	-0.359178	-0.310397	-0.420597	-0.653947	-0.8551	-0.173489	-0.904096	0.112532	-0.094033	-0.0770847	-1.08592	-0.00408891	-0.56151	-0.742422	-0.880011	-0.723398	-0.607763	0.00307237	-0.408044
T_RS22100	YjhX family toxin	-0.715255	0.0381026	-0.126456	-0.330115	0.194522	0.618898	0.975113	1.12946	0.405955	-0.0796062	0.656959	1.13124	-0.0490375	-1.2575	-1.24633	-0.0916525	0.231501	0.814747	-0.113645	1.26231	-0.159054	-0.766533	-0.407116	-0.167542
T_RS22105	class I SAM-dependent methyltransferase	0.11305	-0.32114	0.0791229	0.17556	0.0673716	0.51215	0.297381	0.390648	-0.126079	-0.113757	-0.124967	0.0809441	-0.821569	-1.31172	-1.3052	0.473072	-0.123316	-0.715742	-0.901009	-0.125103	0.0631246	0.208889	-0.0686864	-0.368133
T_RS22110	class I SAM-dependent methyltransferase	-0.121298	-0.200705	-0.100308	0.210877	-0.779017	0.398665	-0.287995	-0.508842	0.609968	0.449119	0.553819	0.428485	0.962328	0.317591	1.34327	0.280549	0.925919	0.559751	0.511761	0.321318	0.331144	0.172756	0.740453	-0.0126469
T_RS22115	Vi polysaccharide transport protein VexE	0.893306	0.285338	-1.31306	1.2797	-0.738084	-0.0375961	0.778488	-0.307934	-0.280815	-2.32338	-1.62142	4.79518	-0.174167	-0.0292586	-0.647246	0.492077	0.719092	-3.4416	0.351594	9.08926	-2.14748	0.339833	4.54292	-0.541081
T_RS22120	Vi polysaccharide ABC transporter inner membrane protein VexD	2.64306	-1.93522	-1.55069	0.450228	-1.63626	-0.815088	0.61457	-2.25605	0.139945	-1.26068	-0.592765	5.54147	0.229905	0.0149768	-0.37189	1.65222	2.46042	-2.09701	0.437139	6.38286	-1.98909	1.44338	6.55236	0.0454394
T_RS22125	Vi polysaccharide ABC transporter ATP-binding protein VexC	1.8893	-0.153306	-0.906479	0.330865	-1.65625	0.419786	0.101654	-1.21789	-1.02967	-2.86206	-2.16577	3.22288	0.205289	-1.15605	-0.914001	1.07673	0.194923	-3.192	0.299485	4.71595	-2.39219	-0.773236	2.18351	-1.08963
T_RS22130	Vi polysaccharide ABC transporter inner membrane protein VexB	1.82512	-0.00645586	-0.543093	1.01484	-1.08922	0.231624	-0.327183	-1.56824	-0.267619	-2.58029	-1.49411	4.01956	-0.0347167	-0.0595985	-0.970238	0.406056	0.823972	-1.69291	-0.127635	4.36308	0.104142	0.838407	5.11264	-0.280798
T_RS22135	Vi polysaccharide ABC transporter protein VexA	1.74006	-0.777337	-2.09832	0.397226	-2.28607	-0.711548	0.548439	-1.85515	-0.272521	-1.87942	-1.87438	5.85743	0.0993754	-2.69991	0.612829	1.89607	1.2608	-2.61776	0.682913	6.90888	-2.12029	0.299974	4.60475	0.45838
T_RS22140	Vi polysaccharide biosynthesis glycosyltransferase TviE	-0.761803	-0.729715	-0.202947	-1.07928	-0.374595	-0.343689	-0.420034	-2.96066	-1.25287	1.40082	0.754584	-0.626718	-1.24549	-1.25484	-1.07704	-0.0694063	-0.0227832	1.17436	-0.913018	8.11166	-1.68998	-0.070695	4.87285	-4.29444
T_RS22145	Vi polysaccharide biosynthesis protein TviD	1.60728	-0.328055	0.343483	0.415606	-2.02612	-0.782323	-0.605803	-2.20075	-1.08338	-0.850164	-1.15614	2.85685	-0.380238	-1.10049	-1.13791	0.752501	1.29278	-1.60424	-0.305082	8.05899	-2.87678	-0.0611118	5.38602	-2.251
T_RS22150	Vi polysaccharide biosynthesis UDP-N-acetylglucosaminuronic acid C-4 epimerase TviC	-2.20108	-0.843616	0.778838	-0.87163	-0.961085	-1.77636	0.89435	-4.42183	-2.18363	1.51726	1.50729	-3.81019	-4.14734	-3.94226	-2.44445	-1.1178	-1.54598	-0.877106	-1.4572	2.90648	-1.82575	1.03811	4.29996	-2.93455
T_RS22155	Vi polysaccharide biosynthesis UDP-N-acetylglucosamine C-6 dehydrogenase TviB	-0.602537	0.0129892	0.388773	0.353317	1.0422	1.25998	0.387258	0.82087	0.20307	-0.9373	-2.31545	5.24405	0.45396	0.42406	0.0814366	1.16433	1.5982	2.5888	1.10155	11.374	0.515307	-0.6143	3.217	0.856277
T_RS22170	UvrD-helicase domain-containing protein	0.195774	0.477465	0.403523	0.0231327	0.368456	0.218412	0.34462	0.0847753	0.0888723	0.141499	0.0316927	-0.343877	0.144332	0.258391	0.762961	0.924805	-0.343618	0.0312036	-0.0708263	-1.61456	0.732266	0.58197	0.323037	0.489017
T_RS22175	TraI domain-containing protein	0.880128	0.115982	0.43236	-0.0139088	0.184085	0.0360598	0.426619	0.569313	-0.0717339	-0.375236	-0.331117	-0.396292	0.284256	0.151343	0.310689	0.547066	0.195549	-0.215935	0.033542	-1.25121	0.312978	0.472829	0.191747	0.591607
T_RS22180	site-specific integrase	0.918333	0.268844	0.539617	0.0750424	0.794857	0.349625	1.47499	1.55173	0.0152575	0.283682	-0.157489	0.0626559	0.151659	-0.11881	-0.0982227	0.565427	0.831321	1.10391	0.389329	0.234798	1.10968	0.186451	0.683447	-0.041573
T_RS22185	DUF1778 domain-containing protein	0.706944	-0.258281	-0.0354411	0.425614	1.05579	0.153367	-0.338895	0.883051	0.0256828	-0.0163291	-0.017922	-0.727012	0.307684	0.661159	0.344697	0.060793	0.657176	0.723706	1.14209	-0.356921	1.29356	1.69346	1.28787	0.900891
T_RS22190	GNAT family N-acetyltransferase	0.458048	0.0231703	0.500949	0.91341	0.235261	0.853942	1.03094	1.64746	-1.45486	-0.236356	-1.46289	-1.33254	0.324035	1.04934	-0.736648	0.81906	0.780432	0.755617	-0.105203	-0.419833	0.452632	0.645748	-1.35883	0.229443
T_RS22195	hypothetical protein	0.225937	-1.57351	-0.18145	-0.520394	0.458462	-0.421067	0.699469	0.204256	-0.638447	-0.0590637	0.488669	0.54497	1.2038	0.656201	-0.236054	1.54311	-0.125673	1.18671	0.915817	1.10632	-0.659917	0.253285	-0.112431	0.0584892
T_RS22200	hypothetical protein	-0.679814	-0.782612	0.113883	-0.429308	-0.332478	-0.356158	-1.0048	-0.760683	0.499922	-0.361433	-0.346709	0.293436	-0.0528083	-0.430303	-0.0797261	-0.523297	0.0428522	-0.0938676	-0.0896107	0.83851	-0.0513908	-0.439554	-0.0441578	-0.2378
T_RS22205	hypothetical protein	-0.0687568	-0.402965	-0.450526	0.241688	-0.170795	0.0729972	0.409451	0.0733246	-0.0969565	0.19045	0.0781404	-0.828003	-0.476037	0.211747	0.00304582	0.57249	-0.360957	0.59293	0.59512	0.358406	0.249143	0.279836	0.248976	0.469421
T_RS22210	hypothetical protein	0.543625	0.283171	0.190596	0.947566	0.176217	-0.173	-0.602768	0.730779	0.012191	0.14041	-0.533634	-0.188095	-0.563978	0.182972	0.0698618	0.546859	0.718705	1.49964	0.958829	0.388878	0.843816	0.393874	0.0187544	1.03016
T_RS22230	integrase domain-containing protein	-0.0731261	0.361829	1.68126	0.925176	-0.602572	0.538422	0.145109	0.0255486	0.07471	-0.346147	-0.322215	0.0820166	-0.117505	-0.169731	0.74126	0.661405	0.184073	-0.387277	0.348701	0.932264	0.803495	-0.0841481	0.193386	0.60938
T_RS22240	integrase	-0.608293	0.413931	-0.132868	-0.613538	0.0310115	0.529518	1.25037	0.350335	-0.243622	-0.0479561	0.0659332	-0.414923	-0.415666	-0.734424	-0.480977	-0.37515	-0.152391	0.630799	-0.12049	-0.0208388	0.0189483	-0.619066	0.166474	0.12929
T_RS22245	SH3 domain-containing protein	1.41	0.416132	0.897822	-0.174361	-1.49579	-1.40973	-0.952085	-1.71783	-0.562069	-1.03916	0.106659	-0.882042	-0.545059	-0.527227	0.729478	0.531506	-0.783904	-0.213562	-0.669888	-0.160709	-0.693135	0.088123	-0.634027	0.237345
T_RS22250	integrase arm-type DNA-binding domain-containing protein	0.284467	0.351591	0.15771	0.038651	0.167665	0.364213	1.20984	0.250173	-0.0963458	-0.13732	-0.503464	0.142721	0.918772	0.19581	-0.674367	-0.0592933	-0.654433	-0.238692	0.502811	0.0695063	0.156859	-0.523853	-0.338242	0.270462
T_RS22260	transcriptional regulator	-0.544323	-0.150157	-0.667899	-0.783316	-0.65577	0.407384	0.317674	0.23191	-0.289698	-0.399007	-0.610894	0.0789769	-0.631065	0.387197	-0.610237	-0.570283	-0.153254	-0.167081	-0.418414	-1.1002	0.276175	-0.0852623	3.23158	0.238403
SPI-9
T_RS13425	Ig-like domain repeat protein	-0.0706865	-0.0377433	-0.212678	0.106325	0.30451	0.548745	0.331618	0.239533	-0.00713531	-0.229126	-0.333998	-0.212038	-0.0811968	-0.0390363	0.0196989	0.0875501	-0.185747	-0.402804	0.143961	0.231757	0.655533	0.88688	0.487346	0.567876
T_RS13430	TolC family outer membrane protein	-0.645603	-0.101054	-0.336064	-0.821403	-0.752454	0.16344	-0.376556	0.228565	0.091761	-0.194466	-0.450123	-0.00612765	0.339821	0.451672	-0.482674	-0.116025	-0.105188	0.374816	0.144749	0.77269	0.254524	0.017378	0.616284	-0.0537186
T_RS13435	type I secretion system permease/ATPase	0.294323	0.0986866	-0.201723	0.215534	-0.567316	-0.0818382	-0.118457	-0.331754	-0.230204	-0.776294	0.00419442	-0.150188	-0.0344527	-0.109501	-0.0177512	0.357899	-0.392761	0.00325741	0.0117695	-0.300371	0.928321	0.708285	0.527249	0.129308
T_RS13440	HlyD family type I secretion periplasmic adaptor subunit	0.362938	0.484488	0.515066	-0.101675	0.117907	0.308218	0.0374672	0.30236	-1.11322	-0.54414	-0.358615	-0.439364	-0.578044	-0.247824	0.109787	0.149371	0.284884	-0.0634455	-0.573967	0.0692894	0.407964	0.875718	0.551453	0.375502
SPI-10
T_RS22985	integrase arm-type DNA-binding domain-containing protein	-0.12667	-0.688679	0.147242	-0.452887	-0.662624	0.286584	0.0885685	0.540671	-0.385546	-0.320035	0.0587054	-0.0507935	-1.07312	-0.873963	-1.57898	-0.231456	0.0816661	0.315238	0.31744	-0.463652	-0.588505	0.0247776	-0.0616016	-0.637741
T_RS22990	serine/threonine protein kinase	0.447597	0.506144	0.497699	0.313509	0.0737046	-0.550285	-0.0524539	1.08683	0.00201703	-0.550705	-0.705056	0.0949927	0.418331	0.254994	-0.901313	-0.678088	-0.23023	0.428876	-0.745929	-0.646704	-0.367789	-0.43549	-1.20654	-0.683991
T_RS22995	serine/threonine protein kinase	-1.3017	-0.480935	-0.294061	-0.98419	0.563896	-0.405558	0.750273	0.455717	-0.396916	0.957396	1.07473	0.775724	-0.573118	-0.5364	-0.728921	0.985492	0.763661	0.937191	1.17472	-0.319945	-0.847375	-1.29336	-0.91483	-0.81842
T_RS23000	hypothetical protein	-0.507282	0.500144	0.250334	0.402938	0.45108	1.05285	0.358939	0.910088	0.1969	0.135988	-0.0998844	0.0673183	0.349079	0.488412	0.194453	0.936008	0.130617	1.45612	0.692981	0.43485	1.39706	1.08735	1.01127	1.16641
T_RS23005	Polarity suppression protein	0.778129	-0.220245	-1.08626	-0.413586	-0.534538	-0.378928	0.516338	0.385857	0.22808	-0.474196	-0.511434	0.110853	-0.270851	-0.176004	0.363591	-0.30465	-0.337933	-0.309256	-0.495625	-0.303765	0.790374	0.320539	0.563267	-0.0570571
T_RS23010	ogr/Delta-like zinc finger family protein	0.403992	0.123765	0.12244	-0.0156775	0.148296	-0.369663	0.572432	-0.132183	0.252136	0.318188	0.196125	0.625524	0.237549	0.252411	1.13646	0.270739	-0.439242	-0.0633786	-0.319997	-0.378662	0.344918	0.633325	-0.00773038	0.488736
T_RS23015	hypothetical protein	0.241698	-0.887688	0.499535	-0.0922287	-0.16836	-0.90528	-0.0283034	-0.117517	0.422262	0.685727	0.803593	-0.0655621	-0.167592	-0.449402	-0.572003	0.488911	0.741238	0.74055	-0.712052	-1.24341	-0.779659	-1.70694	-0.201725	-0.192875
T_RS23030	hypothetical protein	1.58728	1.49452	1.37809	-0.20194	-0.156308	0.637936	-0.22017	-0.282774	0.422167	0.24893	0.189684	-0.359298	0.119194	-0.191828	0.53991	-0.789524	-0.502871	-1.53574	-0.477295	-1.37508	-1.09806	-0.349481	-0.803305	-0.233809
T_RS23035	DUF5375 domain-containing protein	-0.324763	-0.136575	-0.969639	0.309954	-0.544983	-0.419299	-0.0114312	-0.921742	-0.247821	-0.133372	-0.948279	-1.78783	-0.470975	-0.48436	-1.517	-1.22385	-0.123762	-1.37597	-1.11543	-1.3351	0.634073	1.31613	0.383726	0.475996
T_RS23040	toprim domain-containing protein	0.332485	0.182507	-0.0506368	0.548694	0.156964	0.00884098	-0.565708	0.523314	0.643799	0.140796	0.478644	0.42528	0.493384	0.325996	-0.228647	-0.129581	-0.443283	0.528831	-0.363867	-0.269243	-0.187956	-0.229236	0.224503	0.79837
T_RS23050	IS3 family transposase	0.107349	0.0501712	-0.103268	0.373635	0.701233	0.454797	0.246857	1.16827	-0.218462	-0.743596	-0.454819	-0.187286	-0.188567	0.0521953	-0.142193	-0.287266	0.229645	-0.309952	0.0187435	-0.706231	0.635127	0.672456	-0.199931	-0.40116
T_RS23065	SEF14/SEF18 fimbria chaperone SefB	0.159808	-0.607082	-0.717229	0.473818	0.0191369	-0.427635	-0.809116	0.42168	0.457296	-1.20343	-0.165499	-1.72214	0.663893	0.11727	-0.229945	-0.582981	0.0913705	-0.539392	-0.493816	0.849593	-0.516414	0.509355	-1.7391	-1.48787
T_RS23070	SEF14/SEF18 fimbria usher protein SefC	0.601567	1.22264	0.398844	0.476228	0.75725	1.20838	1.41794	1.45626	0.0649283	1.27108	0.493319	-0.353178	1.35402	0.115492	0.0549633	0.811785	1.5235	1.69173	1.03702	1.08051	0.376825	0.311682	1.2118	0.393887
T_RS23080	AraC family transcriptional regulator	-0.712143	-0.569956	0.692572	-0.295836	-0.48176	-0.302874	0.409464	-0.615214	-0.150608	0.505977	0.971432	0.0341879	-1.17718	-0.45094	-0.803322	-1.24652	-0.170955	-0.321827	0.115373	-0.334194	0.195407	-1.87279	-0.0405455	-0.153427
T_RS23085	transcriptional regulator PefI	-0.0382059	0.0387369	-0.186633	-0.198125	-0.249219	-1.30874	-0.608415	-0.713388	-0.10863	0.818335	0.427425	0.00153101	-0.232957	0.454013	-0.525603	-0.563479	0.477253	0.882713	0.0673815	-0.980746	-0.754244	-0.700329	-0.880552	-0.355372
T_RS23090	helix-turn-helix transcriptional regulator	0.442688	0.509168	0.322723	0.566223	0.254406	-0.421527	0.118136	-0.360055	0.125544	0.357746	0.371091	-0.628148	-0.444521	-1.2957	-0.597356	-1.44598	0.0693846	-0.824257	0.564511	-0.0963026	-0.397612	1.04791	-0.906636	1.05229
T_RS23095	DsbA family protein	0.0672615	-0.131859	0.197995	-0.0534938	-0.20169	-0.00449263	0.119749	-0.114545	0.988365	0.852813	0.688572	1.92051	-0.295768	0.103865	-0.173366	0.911557	-0.336428	-0.563783	0.668293	0.488794	0.664337	1.00243	0.215861	0.0866216
T_RS23100	YjiK family protein	0.649276	0.581706	1.45022	0.0459544	-1.04725	-1.02375	0.867689	0.485481	-0.528852	-0.908598	-1.2458	-1.51425	-0.499937	1.16926	-0.450736	-0.134111	-0.427549	0.0293901	-0.923816	-1.14621	1.13929	0.774363	0.377492	1.19186
T_RS23120	STY4851/ECs_5259 family protein	-0.0963898	-0.0431542	0.194557	-0.00239508	-0.234954	0.539639	0.114836	0.74617	-0.0307459	0.553053	0.135477	0.167554	-0.0174321	0.00103877	-0.372051	1.03755	1.2534	0.783448	1.04304	0.48066	-0.0250916	0.835682	0.101524	0.0764907
T_RS23125	hypothetical protein	0.969122	1.24154	0.487671	0.369118	0.438848	0.0411413	0.859562	0.556577	1.27741	-0.140282	0.427297	0.846006	-1.15675	0.327567	-0.293669	-0.507958	0.181585	0.505566	-0.392484	0.402474	-0.21783	-0.0541377	0.898007	-0.371692
T_RS23130	HNH endonuclease	-0.0411973	0.371752	0.74573	0.555596	0.301032	0.805407	0.292348	0.466904	0.782261	0.258784	0.231101	0.207392	-0.403537	-0.191877	-0.470351	0.706687	1.0169	0.132098	0.236943	0.39961	0.018142	0.0470263	0.0901901	0.0138405
SPI-11
T_RS05655	type III secretion system effector SopF	0.0572905	-0.791545	-0.352461	-0.8748	-0.239637	-0.680821	0.223693	-1.4822	-0.197449	-0.354128	-1.00604	0.884113	-0.946806	-0.774441	-0.409616	0.570621	0.147733	0.682833	0.627458	0.77258	-0.323529	-0.0612502	1.09747	-0.348586
T_RS05660	typhoid-like toxin S-CDT binding subunit PltB	0.695574	1.01408	0.288812	0.837695	-1.38809	-1.02615	-0.753238	-1.72828	0.841356	0.266012	0.309315	0.300177	0.527113	-0.634602	-0.268905	0.471088	0.420731	-0.145075	0.393783	-0.459707	-0.101419	0.00698927	1.36688	0.040304
T_RS05665	typhoid-like toxin S-CDT ADP-ribosylating subunit PltA	-1.41613	-0.400654	-0.900363	-1.21	-0.00954674	0.180748	0.394883	-0.0947768	0.248462	0.287369	1.30511	0.177912	0.218583	0.134336	0.288501	0.358165	0.239247	-0.240386	0.161244	-0.184855	-0.257514	-0.210399	-0.827885	-1.14728
T_RS05670	glycoside hydrolase family 108 protein	1.57427	-0.0780893	0.27681	0.954933	1.32817	1.58099	1.96801	0.823878	0.317763	-0.774368	-0.550482	-0.468011	0.26002	0.070545	-0.132208	0.141785	0.262223	1.38659	-0.0841846	0.5563	0.433967	1.37822	0.44069	0.577385
T_RS05675	DUF1353 domain-containing protein	0.680378	0.588295	-0.530041	-0.0231745	1.13945	1.06292	-0.0488902	0.838241	-0.665382	-0.0660944	0.00676307	-1.00454	0.436744	0.474078	-0.0612655	-0.0901482	0.156557	-0.339699	1.1754	-0.364083	-0.231857	-0.1585	-0.436306	-1.33654
T_RS05680	cytolethal distending toxin S-CDT	0.253997	0.5909	1.62593	0.691354	0.0980056	-0.31231	0.174747	-0.874212	0.250117	0.0634348	0.384003	0.212635	-0.00610948	0.988227	-0.333056	0.996526	0.661275	0.881027	-0.0225888	-0.734598	-0.310073	0.989701	0.999702	0.497667
T_RS05690	virulence protein MsgA	-0.684923	-0.373377	-0.781884	-1.47417	0.834662	-1.19943	0.192769	0.519147	-0.95524	-0.715046	-0.750146	-0.844294	-1.33268	-0.583725	-0.830203	-0.140944	0.305186	-0.125627	0.058088	-1.0787	0.584348	0.178504	0.245864	0.609052
T_RS05695	RICIN domain-containing protein	1.15797	0.591235	0.341132	0.305025	-0.616563	-0.312959	-0.451835	-0.374908	-0.0147637	-0.101474	0.0772014	-0.511709	0.19975	1.14309	0.303899	-0.632796	0.113877	0.84267	-0.244665	1.48216	0.0575931	0.313046	0.638566	-0.310485
T_RS05700	cold shock-like protein CspF	0.171099	0.422611	0.562851	1.38678	-0.895031	-0.612843	-1.58605	-0.776485	-0.715083	-0.674063	-0.947648	-0.357648	0.680381	0.416159	1.20447	-0.846415	-0.374028	-1.03211	0.255775	-1.12994	-0.761256	0.448421	-0.136509	-1.28378
T_RS05705	virulence protein PagD	-0.339762	-1.43063	-0.211357	-0.511049	-0.217766	0.457222	0.254916	-0.514685	0.190947	-0.260191	0.678658	-0.637372	-1.4147	-1.47264	-1.60726	0.549306	-0.471818	0.417777	1.29507	0.545396	0.301336	0.101787	-0.238964	-0.325561
T_RS05720	virulence membrane protein PagC	1.03965	-0.634007	-0.475422	1.10962	1.08701	1.40884	0.175862	1.22534	-0.101482	0.642069	0.48915	-0.592003	-0.0644165	0.61922	-0.0938496	0.188494	0.391563	-0.383218	0.313698	0.186547	0.738636	-0.264252	0.201189	0.253411
T_RS05740	c-type lysozyme inhibitor	-0.765944	-0.86572	-0.331011	-1.19285	2.4704	-0.947178	0.421452	-1.28458	-0.471722	0.48324	0.710258	1.10056	-1.9603	-3.20842	-1.56213	-2.02443	2.30399	-2.77613	0.185596	1.00398	-0.161049	1.90898	-0.642697	2.10944
T_RS05760	Hsp20 family protein	-0.12482	0.449552	0.0581851	-0.678532	-0.169533	-0.418236	0.874223	-0.266938	1.13176	0.948129	0.453017	0.107076	0.491626	-0.314264	0.157728	0.649239	1.04416	-0.227559	1.38155	1.2554	0.119815	-0.0842721	-0.33823	0.681729
T_RS05770	exo-alpha-sialidase	-0.532498	-0.712589	-0.598047	-0.345776	-1.42999	-0.581981	-0.428803	-0.725135	-0.505943	-1.03352	-0.453763	0.14499	-0.0218183	-0.382636	-0.548794	0.106517	0.721219	0.0566237	-0.394237	0.0628487	-0.45048	0.0602694	-0.282695	0.394644
T_RS05775	cytochrome b	-1.47167	-0.89907	-1.08961	-1.00638	0.741063	0.497472	1.11086	1.36341	1.25886	1.81528	1.57922	1.05389	-0.950828	-0.471474	-0.941154	0.540404	0.106866	0.532437	1.87981	0.669137	0.0727198	0.611876	0.0183802	0.730026
SPI-13
T_RS15395	bacteriocin immunity protein	-0.616665	-0.429938	-0.220627	-0.459273	0.336625	0.511305	0.948376	0.339789	1.9219	1.72438	0.730949	2.09212	0.64694	-0.15498	0.368888	0.719682	-0.124445	-0.380024	-0.297636	-0.482839	-0.088468	-0.129148	-0.273159	-0.968811
T_RS15400	hypothetical protein	-0.296447	0.519004	0.342117	0.651825	-0.584013	-0.940576	0.0152503	-0.698023	0.860732	0.0715464	0.634095	1.36252	-0.198519	0.372861	-0.0885774	-0.372621	0.21871	0.776026	-0.877841	-0.151957	0.302287	-0.4344	-0.746629	0.816455
T_RS15405	DUF3289 family protein	0.138013	0.51092	-0.0954084	0.18083	-0.0608904	0.9162	0.576374	-0.45115	-0.159224	-0.573264	-1.17931	0.0347272	-0.883409	-0.921363	-0.745248	0.545825	0.394059	1.51196	-0.745135	-0.225402	-0.336049	0.259418	-0.522707	0.0213224
T_RS15410	DUF943 family protein	0.425325	1.14004	0.04113	0.889612	0.365573	0.561987	0.824934	0.691193	-1.082	0.679733	0.0713832	-0.434146	1.60739	1.19646	0.580947	0.0253745	0.307752	-0.475691	-0.24829	-0.196563	-0.639128	0.57033	0.131601	-0.255599
T_RS15415	hypothetical protein	0.00637421	-0.0940835	0.81152	-0.344064	-0.892341	-0.615866	-0.271434	-0.856621	-0.946227	-0.844405	-1.10919	-1.20543	0.910744	1.12332	0.0335167	0.341624	0.183335	0.206282	0.835229	0.1567	-0.561719	-0.0889358	-0.169918	-0.72535
T_RS15435	LuxR family transcriptional regulator	0.129539	1.00299	0.36712	0.082671	0.506959	0.0844607	-0.23836	-0.35306	-0.229533	0.686485	0.826211	-0.0641763	0.46425	0.442867	0.159729	0.0652627	0.130244	0.218622	0.330473	0.0325683	0.510425	1.15855	0.692235	0.300749
T_RS15440	DUF3156 family protein	0.308814	-0.288205	0.465463	-0.678373	0.377616	-0.79646	-0.397714	0.397597	-0.196778	-0.287886	0.361652	-1.19156	-0.563973	0.595102	-0.0224285	0.439075	0.914236	0.0286487	0.0632445	-0.239509	0.89514	-0.494863	-0.52141	-0.275328
T_RS15445	APC family permease	-0.411142	-0.418383	0.374129	-0.59861	-0.126822	0.145252	-0.07973	-0.00861551	0.061411	0.315169	0.484917	-0.111818	-0.0570032	0.114234	-0.158544	0.142788	-0.13618	0.285403	-0.380377	-0.117302	-0.176635	0.182895	0.202728	-0.11464
T_RS15450	cupin domain-containing protein	0.392273	-1.25889	0.658089	-0.360838	0.39467	1.00822	1.31628	0.66841	0.341967	-0.985074	-1.2619	-0.908874	0.439463	-0.904984	0.473836	-0.219222	-1.04787	-0.847433	-1.01798	-0.557966	0.699848	0.749495	0.16952	-0.190489
T_RS15455	FAD-binding oxidoreductase	0.0620979	-0.275157	-0.178262	-0.118522	-0.995754	0.622024	0.0767438	-0.0972623	-0.935451	-0.903044	-0.726602	-0.939472	-0.144887	0.41123	-0.267725	-0.94452	-0.445745	-0.578732	-1.18482	-1.04916	0.494582	1.0454	0.77274	0.280498
T_RS15460	NAD-dependent phenylacetaldehyde dehydrogenase	-0.125879	0.540648	0.338415	-0.0352934	-1.22916	-0.994627	-1.22724	-0.576511	-0.440907	-0.170375	-0.0330671	-0.857402	0.00126821	0.15146	-0.00733789	0.497916	-0.0428354	0.11604	0.564464	0.365443	0.0457629	0.233033	0.219097	0.236637
T_RS15465	anti-adapter protein IraD	0.30792	0.190046	-0.291266	-0.503256	1.15985	0.461741	0.139057	0.235941	-0.247723	-0.610131	-0.286777	-0.0697471	-0.070084	0.448346	-0.295533	0.582799	-0.613178	-0.270802	0.80447	-1.22083	-0.172862	0.646223	0.678187	0.192055
T_RS15470	Hcp family type VI secretion system effector	-0.789725	-0.0234038	0.518083	-0.617025	0.469848	0.334395	-0.228528	0.190681	0.853471	0.603409	0.911169	-0.593039	-0.736337	-0.789019	-0.149871	1.31375	1.1072	0.951577	0.718804	-0.0499975	0.0839236	0.762787	0.596541	-0.0539814
T_RS15475	polysaccharide deacetylase	0.550089	0.956226	0.758863	0.283747	0.526924	0.487018	0.8267	0.9044	0.239847	-0.569779	-0.167582	-1.1508	-0.395588	-0.488549	-0.809119	-0.502941	0.0839606	-0.584558	-0.0146483	-0.336573	-0.0803839	-0.238983	0.274577	-0.615666
T_RS15480	carbon-nitrogen hydrolase family protein	0.419277	0.59488	0.731365	-0.383814	0.759539	0.140151	0.365652	0.119488	-0.113771	0.164838	0.926061	-0.318864	0.513764	-0.0813884	-0.138614	0.0903795	0.430073	-0.442958	0.467369	0.0207345	0.194224	-1.11919	0.354239	-0.0147226
T_RS15485	MFS transporter	-0.995999	-0.327009	-0.629392	0.186195	0.797322	-0.121512	-0.2357	0.0163116	0.0400109	0.787512	1.23536	0.00587653	1.03985	-0.211175	-0.118089	0.430665	-0.012945	-0.201628	-0.237889	0.711459	0.107208	-0.266026	0.920463	1.09506
T_RS15490	mannonate dehydratase	0.225836	0.0240228	0.280141	-0.136655	-0.316416	-0.25729	-0.0234756	0.146487	-0.372364	-0.226895	0.262005	0.438766	0.175549	-0.0559809	0.614314	0.468833	0.377064	0.224946	0.238846	0.577692	-0.148642	-0.447016	0.574069	0.249635
T_RS15495	fructuronate reductase	-0.55296	-1.03807	-0.897458	0.0437742	-0.454477	-0.192684	-0.923335	-1.04165	0.217031	-0.517804	-0.743796	-0.394123	0.527749	0.646241	-0.213542	0.114914	1.01443	0.413091	0.0176682	1.30202	0.253028	-0.346099	0.502732	-0.55574
T_RS15500	glucuronate isomerase	0.485327	0.946818	0.46294	0.709009	0.52947	0.922206	0.123943	0.489366	0.525893	-0.820063	-0.337382	0.385188	0.588434	0.397057	0.391878	-0.0100496	-0.326068	-0.35544	-0.270315	0.159411	-0.274059	-0.0240921	-0.527657	-0.0327543
T_RS15505	methyl-accepting chemotaxis protein	0.613444	0.0904057	-0.205762	0.0367054	0.526903	0.545784	0.64401	0.347302	1.22927	0.423602	0.993784	0.278181	-0.611721	-0.378599	-0.993816	-0.311372	0.522708	0.0545509	-0.714451	-0.100329	0.973421	1.46153	1.4874	1.74616
SPI-15
T_RS14950	hypothetical protein	-0.0630896	0.0886287	0.0248182	-0.737566	-0.852346	-0.571974	0.03907	-0.187166	-0.40998	0.0909271	0.20081	0.019037	-0.666626	0.143237	-0.171299	0.0224654	0.391889	0.920808	0.387564	0.858967	1.17236	0.315488	0.974184	1.11349
T_RS14955	hypothetical protein	0.735596	-0.103161	0.75625	0.413846	0.0279369	-0.220539	-0.350128	0.0212547	0.195091	-0.276833	-0.273197	-0.40656	0.528991	-0.277008	0.262792	-0.515152	0.238836	-0.330884	-0.112945	-0.29109	0.658787	0.644397	1.0112	-0.0123878
T_RS14960	hypothetical protein	-0.267974	-0.349218	0.407204	0.0781278	0.307045	-0.565109	0.933065	-0.332668	0.22102	0.499393	0.522098	-0.800457	-0.742178	0.192009	0.161294	0.0531103	0.277993	-0.0959667	0.655017	-0.0166727	0.898422	0.0444597	1.14958	0.705776
T_RS14965	Rha family transcriptional regulator	0.0423816	-0.233421	-0.642288	-0.756034	0.479039	0.969605	0.849496	-0.189748	-0.100016	-0.220383	-0.280883	-0.182559	0.370525	0.655841	0.661575	-0.361065	-0.0865293	0.384708	0.657285	1.36872	-0.179293	-0.365137	-0.638454	-0.468778
T_RS14970	site-specific integrase	0.738373	0.577765	0.779576	0.136774	0.319451	-0.300402	0.13573	-0.1621	-0.157109	0.0425204	-0.697605	-0.203451	0.0544494	-0.0396424	0.27797	0.00533584	0.407136	0.213656	0.222237	-0.447296	0.369812	0.570054	0.0228621	-0.00369779
T_RS14975	tRNA-Gly	0.088646	1.21869	0.428631	1.43211	-0.447673	-0.325003	-0.0670419	-1.57103	0.866086	-0.274287	-0.152863	-0.481304	-0.553999	-0.0921555	-0.903922	-0.130392	-0.0728045	1.07082	-0.129166	-0.396548	-0.330425	0.0417356	-0.150119	-0.0619812
T_RS14980	peptidoglycan DD-metalloendopeptidase family protein	-0.819605	-1.09444	-1.17499	-0.347048	-1.17649	-0.0152701	-0.661605	0.14845	0.494381	-0.575301	-0.747556	-0.211415	-0.361937	-0.0721625	0.426318	-0.856542	-0.758373	0.235091	0.289612	-0.547447	-0.0872606	-0.470077	-0.272801	-0.484815
SPI-16
T_RS11725	GtrA family protein	1.03525	0.813597	0.000975954	0.350425	0.669271	1.08912	0.571785	0.132472	0.96529	1.14738	1.77839	4.74907	-0.696815	0.846359	0.682835	1.82272	1.39922	1.22654	2.03704	2.1265	0.725337	1.4382	5.71566	-0.573434
T_RS11730	glycosyltransferase family 2 protein	0.871834	0.021286	0.972132	-0.0430634	-0.0332378	1.02201	0.880507	0.783809	-0.331992	-0.0567954	0.395416	2.03805	0.355418	0.321084	0.545988	-0.340309	0.246238	0.908334	-0.192104	0.616449	0.167922	-0.0961785	2.97229	1.24517
T_RS11735	DUF6056 family protein	0.360205	0.233096	-0.0110767	0.382828	1.40418	0.779731	2.00954	0.905195	0.302922	0.925728	1.33929	6.4	-0.565726	-0.00407955	-0.343341	1.39239	1.52066	0.435457	1.24652	0.674532	-0.405464	-0.360639	6.30382	1.01098
SPI-17
T_RS02365	acyltransferase family protein	-0.0626111	-0.644344	0.385719	-0.672324	0.618267	-0.217766	-0.219898	-0.154504	0.290148	1.25991	0.0941366	-0.750701	0.339554	-0.51212	0.0425283	-0.155235	0.400888	0.12354	0.541786	-0.0441094	0.679625	1.0254	1.35556	0.346433
T_RS02375	GtrA family protein	-0.882009	-0.356553	0.0774274	-0.321585	0.493333	0.832759	0.73228	-0.1535	0.313757	0.276758	0.328207	-0.489256	-0.875534	-0.439967	-0.264439	0.194182	-0.313781	-0.0449144	-0.27436	-0.225514	-1.15926	0.242875	-0.584843	-0.0851867
SPI-18
T_RS07520	hypothetical protein	0.111576	0.359236	-0.167387	-0.271714	0.675532	0.925079	-0.265764	0.0428405	-0.155222	-0.505684	-0.508241	0.046029	-0.12661	0.514917	0.5516	-0.0629796	0.634274	-0.420666	-0.272007	0.165306	0.193367	-0.235212	0.0734353	0.486903
T_RS07525	hemolysin HlyE	1.1322	0.233134	-0.0892744	0.674103	-1.37377	-0.473523	-1.36282	-0.825427	-0.269121	0.0775199	-0.144732	-0.446802	-0.341448	0.749614	0.533721	0.493336	-1.21049	0.23183	-1.48882	0.2868	0.821476	0.347356	0.678016	-0.0508038
T_RS07530	OsmC family protein	0.357898	-0.0589152	0.217729	0.180387	0.33154	-0.132369	0.639672	-0.0561805	1.16233	0.44951	1.00215	-0.331938	-0.805706	0.574336	0.0919264	-0.401331	-0.0185506	0.362098	0.501981	-0.688497	-0.198184	0.86174	0.479253	-0.135115
CS54
T_RS01705	zinc ribbon domain-containing protein	0.121087	0.260936	-0.301487	-1.00804	0.031633	-0.383157	-0.130427	-0.116417	-0.261906	0.475468	0.356189	-0.127964	-0.0519038	0.46842	0.414579	0.627704	0.103952	-0.244218	0.039977	0.0340203	1.34772	0.423296	0.597945	0.633998
T_RS01715	intimin-like inverse autotransporter SinH	0.32746	0.28918	0.817774	0.0437328	-0.0607503	-0.203242	-0.0865403	-0.225378	0.346123	0.549886	0.181678	-0.140302	-0.0205776	0.309168	-0.0115086	0.895651	0.769512	0.654465	0.910817	0.525967	0.645424	0.755255	0.98877	0.661748
T_RS01720	hypothetical protein	0.9965	0.580581	0.545858	0.764306	-1.01613	-0.299955	-0.395094	-0.370049	-0.397901	0.313978	0.322694	-0.576912	-0.225729	0.0538427	0.345588	-1.16166	0.0343321	0.250382	-0.376068	0.00764811	0.767057	0.639533	0.363937	0.476834
T_RS01725	DUF823 domain-containing adhesin	-0.137925	-0.0399678	-0.0744891	-0.142468	0.470522	0.421292	0.648429	0.401435	0.275943	-0.113095	0.104329	0.0364353	0.212885	0.0139082	0.238482	0.0192196	-0.0478088	0.181047	0.463115	0.374586	0.125248	0.146986	-0.398802	-0.260787
T_RS01735	autotransporter outer membrane beta-barrel domain-containing protein	-0.299984	0.169698	-0.083854	0.138911	0.0734622	0.714796	0.00435158	0.398962	0.317312	0.373499	0.174797	0.185669	-0.156324	0.108762	0.270829	0.285938	0.176366	-0.022629	0.398194	0.0845223	0.173001	0.284625	-0.0957663	-0.381723
T_RS01740	exodeoxyribonuclease VII large subunit	-0.219088	-0.577238	-1.76118	-1.42466	-2.31309	-0.545113	-0.639044	-0.358116	-0.156549	-7.06162	-13.158	0.186921	-0.17355	0.25119	0.954117	-0.572093	-0.177519	-1.98547	-0.738265	-0.486496	-2.38701	-1.22931	1.15189	-0.764993

## Sheet: Para9150
locusId	desc	NonSPI2	InSPI2	InSPI2 Mg	M9 glucose	Bile	Iron	NaCl	Heat	LB	cef	cipro	azithro	H2O2	NO	bleach	anaerobic	GMM	zinc	Nmedia	protamine	gentamycin	cotrimoxazole	rifampicin	polymyxin B
SPI-1
SPA_RS13820	iron/manganese ABC transporter substrate-binding protein SitA	-1.26711	-1.025	-0.753376	-1.27304	-1.02841	-0.528015	0.225175	-0.19575	0.231	-0.0448136	-0.483033	0.0246219	0.146704	0.294801	-0.413318	-0.593728	-0.0713082	-0.608527	-0.430461	-1.0026	-1.57128	-0.369488	-0.191393	-0.601393
SPA_RS13825	iron/manganese ABC transporter ATP-binding protein SitB	-1.07469	-0.821126	0.230944	-0.254478	0.0626109	-0.147419	0.271151	0.385226	-0.322946	-0.367512	0.360378	-0.299278	1.45602	-0.469464	1.24176	0.0112271	-0.228958	0.8305	-0.197097	-0.85344	0.422449	-0.0952825	-0.124241	-0.253734
SPA_RS13830	iron/manganese ABC transporter permease subunit SitC	-0.399225	0.693923	0.131888	-0.360472	0.612338	-0.152617	0.561165	-0.579854	-0.197417	0.338814	0.511236	-0.0739021	0.948819	-0.147892	0.295637	0.774322	0.114449	-0.208719	-0.221865	-1.39574	-0.711541	-0.0572108	0.612444	0.336551
SPA_RS13835	iron/manganese ABC transporter permease subunit SitD	-0.106398	-0.264594	-0.0999335	-0.578506	0.575167	0.0851667	0.548106	0.146514	0.0276835	0.0417823	0.987736	0.390281	0.495036	-0.433017	-0.107579	0.0798625	-0.573379	-0.169824	-0.460727	-1.71949	0.119339	-0.437678	0.232202	-0.127315
SPA_RS13845	transcriptional regulator SprB	0.144964	0.473034	-0.216969	0.231238	-1.36936	-0.213784	-0.437773	-0.718037	-0.00270549	-0.73432	-0.172995	0.533771	-0.209491	0.301006	0.44101	0.0362185	-1.58724	0.518328	-1.25943	0.200223	-1.34059	-0.759782	-0.347051	-0.201835
SPA_RS13855	type III secretion system effector protein OrgC	-0.117485	1.00168	0.903931	0.561487	-0.529451	0.801296	-0.225225	-0.739702	-1.22342	-1.31954	-0.112988	-0.618304	0.0387573	1.08377	1.62313	-0.674748	-0.126946	-0.773793	-0.375286	-0.206576	-1.19413	-1.01515	-1.84421	-0.473602
SPA_RS13860	type III secretion system linker protein OrgB	0.385204	-0.197838	0.0645554	1.61395	0.447901	0.0632401	-0.144261	-0.895292	-0.696103	0.578321	0.218627	-0.538091	0.963083	1.16113	2.81248	0.226003	0.160336	-0.269168	0.251625	0.12017	0.804098	0.0326	-1.09709	-0.696409
SPA_RS13865	oxygen-regulated invasion protein OrgA	-1.12038	-1.33198	-0.576723	-1.24603	-0.879057	0.627015	0.393588	-0.588771	-0.800274	-0.598664	-0.683117	-0.39829	-0.135396	-0.0108857	0.151503	-0.815641	-1.01561	-0.524113	-0.579556	-0.296319	-1.33283	-1.4994	-0.159233	-0.410129
SPA_RS13870	type III secretion system inner membrane ring lipoprotein PrgK	-0.582327	-1.03537	-0.246879	-0.633177	-0.373544	-0.110578	-0.00243554	-0.978138	-1.10882	-0.294608	-0.721529	-0.860209	-0.54461	-0.691386	-0.820739	0.139546	-0.265383	-0.314927	0.455631	0.321848	0.823113	-1.42449	-0.732709	-0.240427
SPA_RS13875	type III secretion system inner rod protein PrgJ	-0.227077	-0.775236	-0.618209	-0.602403	-0.0639212	0.122568	-0.117553	-0.853596	-0.794289	-0.0915128	-0.0231223	-0.799522	0.227673	0.194717	0.0778017	0.369757	-1.08443	-0.724327	-0.629933	0.831497	0.808518	-1.8621	-0.824814	-0.777185
SPA_RS13880	type III secretion system needle filament protein PrgI	-0.273423	-1.65459	-0.433854	-1.07441	-1.47329	-1.00677	-2.20622	-2.36558	0.920467	0.484327	-0.434851	1.5668	-1.66974	0.164935	-0.538222	-1.37606	-1.3334	-1.12661	-1.11196	-0.382577	-0.67699	-1.10701	-0.852591	-1.52079
SPA_RS13885	type III secretion system inner membrane ring protein PrgH	-0.51952	-1.64386	-1.12916	-0.426453	-1.51134	-1.37226	-3.09528	-3.23195	-0.118216	-0.967124	-1.17463	-1.60493	-0.359123	-0.763808	-1.16944	-0.921989	-3.68082	-3.5353	-2.65629	-0.674675	-1.04351	-2.43932	-1.36507	-1.88132
SPA_RS13890	transcriptional regulator HilD	0.535793	0.93509	0.124776	0.955468	0.964286	-0.686469	0.522773	2.34745	1.11873	0.747759	1.66507	-0.122922	1.19681	1.55792	0.675161	0.113497	1.508	1.29964	1.84386	1.22956	0.257227	1.70044	0.58349	1.39667
SPA_RS13895	transcriptional regulator HilA	-1.15069	-0.837755	-1.13993	-1.53163	-0.291471	0.122391	-0.420331	-0.350203	0.124864	-0.285983	-0.101913	0.0941891	-0.579606	0.0433819	-0.482975	0.812178	2.64032	0.129608	0.231927	0.0632526	-0.1636	-0.797365	-0.727624	-0.609528
SPA_RS13900	SPI-1 type III secretion system invasion protein IagB	0.525059	0.292738	0.170956	1.01472	0.194724	0.85916	0.833732	0.465075	1.06736	0.28316	-0.188764	0.460105	1.36013	0.864848	0.621746	-0.206912	-0.667213	-0.102719	-0.188659	-0.180114	1.36344	0.189158	0.334965	0.548406
SPA_RS13905	SPI-1 type III secretion system effector GTPase-activating protein SptP	-0.215967	0.195575	-0.321374	0.394274	0.980345	-0.108977	-0.206564	-0.853579	0.757396	-0.122272	0.703332	0.42619	0.723263	0.443086	0.728713	0.289571	0.291712	-0.288588	-0.145586	-0.0536459	-0.168705	-0.375521	-0.46268	-0.524587
SPA_RS13910	chaperone SicP	0.566657	0.228681	0.327355	0.454173	0.80998	-1.39521	0.520578	-2.33709	-1.57907	-0.831424	-0.565296	-0.389121	-1.0977	-0.235441	0.177804	-0.39166	0.0929392	-0.766479	-0.355372	-0.50919	0.0321115	0.605779	0.0336384	0.593008
SPA_RS13920	acyl carrier protein	-0.594437	0.0138936	-0.825643	0.27416	0.638217	0.282068	1.32001	-0.227052	-0.59679	-0.481061	-0.239537	-0.211923	-0.274798	-0.469051	-0.72385	0.583214	0.823097	0.352567	0.0214757	0.971425	0.0866144	-0.362969	-1.02384	0.0928367
SPA_RS13925	SPI-1 type III secretion system effector SipA	-0.591193	-0.620632	0.186616	-0.832444	-0.313243	0.271947	-0.0153773	-0.522457	0.443769	0.369221	0.553044	0.049115	0.127178	0.29629	-0.0493983	0.712322	0.980954	0.893143	0.119781	0.414511	-0.824228	0.116101	-0.107241	0.16891
SPA_RS13930	SPI-1 type III secretion system needle tip complex protein SipD	-1.00479	-0.815977	-0.185353	-0.905928	-0.380939	-1.53225	-0.316218	-0.676504	0.00121141	0.0282827	0.801394	0.497488	0.536289	0.542206	0.30528	-0.348131	-0.104612	-0.0273507	0.539409	0.33188	-0.2293	1.38116	0.541545	0.558168
SPA_RS13935	SPI-1 type III secretion system needle tip complex protein SipC	-1.8226	-0.634005	-1.24231	-1.00261	0.855824	0.54682	-0.174924	-0.680089	-0.16977	-0.280586	0.26242	0.0457855	-0.388875	-0.564053	0.54709	0.148109	-0.17825	-0.363111	0.113355	0.70538	1.10063	-0.271802	0.0759988	0.483408
SPA_RS13940	SPI-1 type III secretion system needle tip complex protein SipB	-0.415196	-0.410681	-0.197703	0.159234	-0.00771899	-0.447981	-0.99475	-0.595108	0.237153	0.476641	1.31764	0.36131	-0.0150962	-0.100761	-0.272226	0.699498	0.295579	0.136189	0.34225	0.304659	-0.453171	0.19018	0.315521	-0.219669
SPA_RS13945	SycD/LcrH family type III secretion system chaperone SicA	0.142298	1.22997	1.24058	0.563399	0.140822	0.459359	-0.132777	-0.277192	0.314318	1.39986	1.28138	0.769107	1.60718	1.00849	0.273098	0.659688	-0.712386	0.691881	0.088481	1.1743	-1.04329	-0.170766	0.537672	0.524928
SPA_RS13950	SPI-1 type III secretion system export apparatus protein SpaS	-0.124754	0.258244	0.475678	-0.469351	-0.388179	-0.272327	-0.584302	-0.374141	1.67528	1.10656	1.95875	1.05184	-2.08893	-0.401377	-0.499511	0.0955689	-0.0893625	0.233687	-0.912705	-0.327811	-1.7795	-0.73108	-0.776491	-0.535149
SPA_RS13955	SPI-1 type III secretion system export apparatus protein SpaR	-0.27951	0.894118	0.156111	1.05247	0.0451162	0.0823798	-0.459839	0.509769	1.2671	0.648976	2.14699	0.743514	-0.426109	-0.0242186	0.395675	0.656914	0.180224	1.01623	1.86262	1.1598	0.516232	-0.898453	-0.606067	-0.624904
SPA_RS13960	SPI-1 type III secretion system export apparatus protein SpaQ	0.348664	0.544869	0.195196	0.359058	0.928851	-0.0515135	0.0689515	1.88001	-0.287886	-0.313546	-0.24645	-0.381878	0.426565	0.655985	0.307969	0.15528	0.556493	-0.229865	0.69065	0.330334	-0.795627	-0.26112	-1.10447	-0.143917
SPA_RS13965	SPI-1 type III secretion system export apparatus protein SpaP	-0.702116	0.89218	-0.0458996	-0.0497123	-0.138796	-0.268731	0.850058	-0.918289	-0.423776	-1.63579	0.0181123	0.28153	0.117596	0.571985	-0.108932	0.00326663	0.120418	-0.194549	-0.12528	-0.279343	-2.15041	0.690493	0.850127	-0.382701
SPA_RS13970	SPI-1 type III secretion system protein SpaO	0.428398	0.314056	1.02669	0.588604	-0.211861	-1.09586	-0.527744	-0.561029	-0.0224794	0.212712	1.23636	-0.29801	1.08007	-0.0228459	-0.0617244	1.0112	0.232717	0.249501	0.251548	-0.0990828	-0.214403	-0.0139209	0.320497	-0.00609959
SPA_RS13975	SPI-1 type III secretion system protein SpaN	0.837467	1.51059	0.773897	0.216154	0.538764	0.160715	0.260844	0.48117	-0.172307	-0.278585	-0.364505	0.228663	-0.00592129	-0.0871182	0.52669	0.279375	1.84202	0.0048841	0.153946	-1.22155	-0.245739	-0.095744	0.0759826	-0.452749
SPA_RS13980	SPI-1 type III secretion system protein SpaM	-1.30129	-1.21651	0.201152	-0.365224	-1.81092	0.52122	-0.532823	-1.03012	0.278125	-0.433128	0.40264	0.855995	-0.86062	-0.491003	-0.858417	-0.746187	0.717717	-1.91708	-0.993703	-1.11448	-2.37433	0.248793	-0.658029	-0.814341
SPA_RS13985	SctN family type III secretion system ATPase InvC	-0.361773	-0.397526	0.280744	0.231062	1.07414	0.857049	-0.191193	0.715886	0.746744	-0.165461	-0.1881	0.0117723	-0.304254	1.05378	0.284691	0.661345	1.56063	-0.333947	0.239429	0.287776	-0.0644241	-0.0415413	-0.252308	0.0203863
SPA_RS13990	SPI-1 type III secretion system chaperone SpaK	0.236622	1.32468	-0.0600745	-0.213591	0.588294	0.441872	0.0725649	-0.0941951	0.267387	-0.424126	0.596816	-1.6553	-0.143269	0.128324	-0.37603	-0.37125	-0.225335	-1.34877	-0.87588	-1.35112	-3.54948	-0.570458	-0.699866	-0.897946
SPA_RS13995	type III secretion system export apparatus protein InvA	0.62243	0.783334	0.166022	-0.220521	-0.363307	-0.213103	0.777155	-0.466085	0.198948	-0.561331	-0.0904441	-0.214066	0.195697	-0.86149	0.261574	0.929904	0.840234	0.229075	1.25777	-0.104948	-1.02622	-0.0207285	-0.435151	-0.0266872
SPA_RS14000	type III secretion system gatekeeper InvE	-0.477654	0.332996	-0.0111373	0.267266	1.11324	-0.101978	0.678942	1.08317	0.561221	-0.0413762	1.45174	-0.674351	-0.113109	-0.0545223	-0.972429	0.168263	0.394662	-0.333603	0.601016	0.576227	-1.04529	0.299274	-0.151742	0.77385
SPA_RS14005	type III secretion system outer membrane ring protein InvG	-0.923871	-0.279151	-0.836113	-0.288278	0.337397	0.561086	-0.298728	0.137534	-0.654007	-0.178429	0.314617	-0.0321597	-1.09177	-1.07906	-1.04956	0.6218	0.916966	0.240008	0.720877	0.472859	-0.401795	-0.351052	-0.111423	-0.147544
SPA_RS14010	type III secretion system transcriptional activator InvF	-2.49456	-1.78574	-1.72456	-0.965363	-0.722636	0.475883	0.806422	1.01521	0.302918	-0.365274	-0.245378	0.0693983	2.38919	-0.44187	0.07025	-0.383214	0.395825	-0.016687	0.741458	0.373533	-1.96472	-0.733964	-1.57791	-0.95717
SPA_RS14015	SPI-1 type III secretion system invasion lipoprotein InvH	-0.071116	0.296052	0.0270161	-0.219897	-0.385606	0.396691	-1.21713	-0.253796	-0.0390219	-0.522584	1.57133	0.365579	-0.278141	0.0878311	-0.217894	-0.651018	-1.28221	-0.0284006	-0.0401665	0.268873	-0.453108	-0.0483498	-1.0183	-1.41167
SPI-2
SPA_RS07185	SPI-2 type III secretion system apparatus protein SsaU	0.666625	1.85609	0.670667	0.0856963	-0.359892	0.0964724	1.42145	1.39292	-0.323537	-0.245882	-0.227825	-0.0139379	0.104941	0.248171	0.877159	0.0410713	0.0671219	0.338854	-0.0922614	-0.00816528	-0.886856	0.549654	1.24926	1.38934
SPA_RS07200	SPI-2 type III secretion system export apparatus protein SsaR	-0.660388	-0.538209	0.0319007	-1.41622	-1.31171	-0.701283	1.28814	-1.15403	-1.23769	-0.583809	-0.663451	-0.250272	0.229584	0.0757969	0.0596538	0.583355	0.297931	0.608693	-0.457285	-0.409555	-1.24298	-0.61807	-0.270274	0.394722
SPA_RS07205	SPI-2 type III secretion system cytoplasmic ring protein SsaQ	0.692423	1.17187	-0.170507	1.09724	-1.3453	-1.29123	-0.654173	-0.120333	0.581795	-0.468758	0.00221054	0.164349	0.455936	0.162018	0.0370964	-0.0280136	0.527909	-0.712856	-1.35584	-0.375189	-0.552431	0.58279	0.0747527	-1.0159
SPA_RS07210	SPI-2 type III secretion system apparatus protein SsaP	0.273153	-0.106695	-0.921009	0.494655	-0.372046	-0.496922	-1.14888	-0.263583	-1.47061	-1.02776	0.394594	-1.21208	-0.776643	-1.32338	-0.206269	-0.423969	0.462224	-0.240172	-0.19524	-0.624189	-0.386368	-0.0529788	0.328847	-1.27879
SPA_RS07215	SPI-2 type III secretion system apparatus protein SsaO	0.485304	0.793826	0.491835	1.6738	-0.279181	-0.709683	-0.802597	-0.379112	0.600445	0.290549	-0.439229	0.550758	0.38618	-0.220117	1.03029	-0.448201	0.464525	0.363445	-0.79065	-0.174522	0.852214	0.623087	0.833994	0.814759
SPA_RS07220	SctN family type III secretion system ATPase SsaN	-0.28348	0.561474	1.07078	0.199184	0.488966	0.356838	0.632591	0.226916	0.56245	0.55599	0.253641	0.365005	-0.540533	-0.036824	-0.551869	0.493862	0.233111	0.517766	-0.861261	-0.500585	-0.367212	-0.0938749	-0.449823	0.0700523
SPA_RS07225	SPI-2 type III secretion system apparatus protein SsaV	-0.738563	-0.221857	-0.343636	-0.942325	0.410284	0.168445	0.0656665	-0.477367	0.880786	0.147039	-0.514654	0.263213	-0.885232	-0.14551	-0.891375	0.270441	-0.0747502	0.396299	-0.516223	0.677134	0.292161	0.0844468	-1.45526	-0.267809
SPA_RS07235	SPI-2 type III secretion system apparatus protein SsaL	-1.35718	-0.739919	-0.856056	-0.948403	-2.06722	-1.54762	-0.722297	-1.4249	0.120336	-0.447073	0.358066	-1.08824	-0.705676	-0.4987	1.41087	-0.861505	-0.652401	-0.445147	-0.616759	-0.8529	-0.716113	-0.131366	-0.582256	-0.192238
SPA_RS07240	SPI-2 type III secretion system apparatus protein SsaK	0.0357235	0.683134	-0.194079	0.661305	0.27526	0.0145489	-0.486459	0.0245695	-0.118368	-0.447364	-1.09336	-0.218384	0.433229	1.00995	0.213398	0.366389	0.419088	0.50624	0.657178	-0.406735	-1.03367	-0.739543	-1.3645	-0.350225
SPA_RS07245	hypothetical protein	0.0582328	0.511299	1.08054	0.629391	-0.224671	-0.11826	-0.343513	-1.62344	0.306412	-0.273756	0.265942	-0.241602	0.436056	1.16664	0.392596	1.14982	-1.30486	0.40046	-0.508124	-0.264518	-2.96347	0.306562	0.3826	1.51679
SPA_RS07250	SPI-2 type III secretion system apparatus lipoprotein SsaJ	-0.44241	0.435857	0.0377992	-0.567279	0.923786	-0.329104	-0.21097	-0.159344	0.467258	-0.277413	-0.676253	-1.29944	-0.807433	-0.583757	-0.275645	0.310173	0.961112	-0.227874	0.920906	0.156383	-1.14861	-0.597624	-0.238021	-0.947768
SPA_RS07270	pathogenicity island 2 effector protein SseG	0.288511	-0.434664	-1.04965	-0.787562	-0.33668	-0.191967	-0.0876618	-0.454994	1.01869	-0.16763	-0.213867	0.671607	-0.020942	-0.191359	-0.248349	-0.827033	-0.115773	-0.613261	0.123031	-0.528795	1.24929	0.278422	-1.25259	-0.497392
SPA_RS07275	type III secretion systems effector SseF	-0.0785118	-1.21709	0.076005	0.0441069	-0.588598	-1.40669	0.301206	-0.738969	1.04097	0.57063	0.166811	-0.112102	0.176907	-0.0279582	-0.621853	-1.47171	-0.481774	-0.825078	-0.97414	-1.24969	-0.581474	0.157326	0.18115	0.153406
SPA_RS07280	SycD/LcrH family type III secretion system chaperone SscB	0.820619	2.63348	0.238056	1.22522	1.01724	2.56877	1.7384	1.19823	-0.153027	0.174109	-0.575068	-0.247715	-0.737275	-1.14692	0.165185	-0.611568	-1.24334	-0.682328	-1.32478	-0.553391	-0.73077	-1.16766	-0.61967	-1.10812
SPA_RS07285	LcrR family type III secretion system chaperone SseE	-0.448707	0.317188	-0.583609	0.0593796	0.353889	-1.07296	-0.690973	0.515287	0.0966761	0.0021772	0.663103	-0.69035	1.24666	0.38376	-0.5763	-1.02285	-0.546842	-0.941125	-0.301817	-0.269398	-0.470761	-0.210162	-0.412375	-1.01608
SPA_RS07290	SPI-2 type III secretion system translocon protein SseD	-1.47126	-1.59281	-0.680322	-2.01351	0.475627	-0.249578	-0.484783	0.368752	0.122201	0.140841	-0.944607	0.209988	0.405514	0.693208	0.668227	0.935956	0.851152	1.14122	1.52397	0.813629	-0.301749	-0.47032	0.242212	-0.378342
SPA_RS07295	SPI-2 type III secretion system translocon protein SseC	-0.689416	-0.0664431	0.176885	0.104409	0.412755	0.809986	0.838941	0.399649	-0.681978	-0.485438	-0.0707204	-0.385673	-0.714145	-0.557394	-0.877428	-0.336322	0.680218	-0.232337	0.350238	0.177125	-1.76981	0.270155	-0.0222063	0.298067
SPA_RS07300	SycD/LcrH family type III secretion system chaperone SscA	-0.104528	0.0151493	0.0733714	0.458754	-0.656227	0.240358	-0.214441	-0.537506	-0.183472	-0.772142	-1.39077	-1.2012	-0.665615	-0.29492	-0.9694	0.644086	-0.251415	0.507281	-0.0829026	0.0224235	-0.269115	-0.975056	-1.11748	-0.504658
SPA_RS07305	SPI-2 type III secretion system translocon protein SseB	0.396507	1.11941	-0.0534131	1.42286	-0.542719	0.522641	0.102077	0.257855	-0.498589	0.588522	0.0376484	0.697768	-0.203151	0.223839	-0.373174	1.92674	0.7205	1.45352	0.513528	0.877311	-0.44927	-0.96431	-0.708898	0.0550299
SPA_RS07320	SctD family type III secretion system inner membrane ring subunit SsaD	-0.258413	-0.703655	-1.47404	-0.528007	-0.472977	-0.116363	-0.664832	-0.12578	-0.507262	-0.92575	-1.0993	-0.883903	-1.07616	-0.730344	0.0564486	-0.267143	-0.107993	0.0945523	0.0595705	-0.825514	-0.915972	-0.405267	-2.11472	-1.89435
SPA_RS07325	SPI-2 type III secretion system protein SpiA	0.686066	1.21821	1.35352	1.13001	-0.166518	0.444079	-0.277438	-1.52143	-1.51709	-0.430886	-0.00708538	-0.399401	0.435414	-1.09592	-0.579785	1.51761	-0.0998638	-0.177801	-0.387086	0.333565	0.782984	-0.0053239	-0.709729	-0.550637
SPA_RS07335	two component system sensor kinase	-0.508024	-0.929257	0.099845	-0.29423	0.556427	-0.0578394	0.545947	0.102382	0.664375	0.293845	0.26762	-1.29467	0.692859	0.900872	0.656065	-0.374068	0.679338	-0.164432	-0.0969309	0.498971	-1.69781	0.963921	0.272166	2.14783
SPA_RS07340	two component system response regulator	0.715551	-0.178289	0.965863	-1.04814	1.05591	0.263147	0.394954	0.85894	0.600371	1.81135	-0.326982	0.612027	-1.57364	0.592454	0.164081	0.810801	-0.152545	0.322595	0.0827212	0.338616	1.20707	-0.200419	-0.572957	-0.295266
SPA_RS07345	MerR family transcriptional regulator	-1.46594	0.11385	0.289315	-0.39353	0.0978943	-0.380623	-1.32216	-1.2416	-1.06591	-0.796252	-0.0465992	0.196772	-0.97341	-1.17204	0.137391	0.318663	0.45731	0.503951	-0.572039	0.141379	0.530311	0.334441	-0.684885	-0.708407
SPA_RS07350	DUF523 and DUF1722 domain-containing protein	-0.2627	-0.456492	-1.08034	-0.446732	0.165919	-0.436106	0.0704917	-1.07212	-0.087451	-1.33671	-0.285699	-0.013771	-0.428592	0.235264	-0.920139	-0.193011	0.1766	0.878027	-0.768707	-0.473467	0.375342	0.470719	-0.797166	-0.259544
SPA_RS07355	fumarate hydratase FumD	-1.70829	-1.62605	-0.65199	-1.14733	0.605582	0.689211	0.245158	-0.456469	-0.712518	-0.316655	-0.089453	-0.0522179	-0.000204462	-0.498888	-0.0441362	0.921586	0.740505	0.241676	-0.419796	-0.087826	0.543072	0.0388798	0.447092	-0.986816
SPA_RS07360	two-component system response regulator TtrR	-0.546469	-0.116505	-0.236783	-0.0510125	0.670548	0.314278	-0.788742	0.114458	0.46629	1.31244	0.647357	0.827609	1.01069	0.144503	-0.697708	1.30951	1.12318	1.22706	0.988387	0.495466	-0.769815	-0.479887	-0.141938	-0.167659
SPA_RS07365	two-component system sensor histidine kinase TtrS	-0.479157	-0.267444	-0.0646766	-0.0288564	-0.210686	-0.296264	0.190722	0.0785233	-0.292888	-1.16564	-0.504588	-0.593889	0.570038	0.529462	0.50915	-0.34762	-0.0926449	-0.794043	-0.500393	-0.392812	0.667694	-0.771883	-0.430502	0.186203
SPA_RS07370	tetrathionate reductase subunit TtrB	0.339927	0.258554	0.0485696	0.847584	0.571834	-0.0841002	0.302052	0.524755	0.341343	0.276174	-0.465017	0.0210849	-0.250319	0.687342	-0.581441	1.37853	1.26087	0.984966	1.38778	0.902821	1.12268	0.00131465	-0.0419158	0.68542
SPA_RS07375	tetrathionate reductase subunit TtrC	-0.21289	-0.0386041	-0.443584	0.681061	0.0896524	-0.152042	0.108547	1.12731	-0.0756744	0.184527	-0.0253822	1.51773	-0.0164682	-0.272522	0.181817	-0.232197	0.37479	-0.249355	0.25277	0.0206748	1.20023	-0.268145	-0.143548	-0.309659
SPA_RS07380	tetrathionate reductase subunit TtrA	-0.258237	-0.0736431	-0.367533	-0.0578438	0.3139	0.017381	0.998165	0.0418984	0.349376	-0.440773	0.704806	-0.169036	-0.512508	-0.19594	0.0651557	-0.118104	0.305712	-0.184984	-0.445237	-0.19868	-0.660795	0.149673	0.36364	0.837873
SPI-3
SPA_RS18275	virulence RhuM family protein	0.179704	-0.39736	-0.111382	-0.054704	-0.851726	-0.558953	-0.245592	0.293604	-0.795169	-1.13328	-1.02612	-0.390798	0.923342	0.127316	0.593699	-0.625214	-0.128529	0.0825252	-0.589795	-0.531123	-1.73337	0.439646	-0.697673	-0.103226
SPA_RS18285	hypothetical protein	1.22061	0.85203	0.601882	1.2413	-1.35286	-2.1783	-0.832532	-1.84307	0.687405	0.676143	0.530951	-0.444254	-0.183673	-0.272729	-0.445967	0.571374	1.06989	0.2825	0.509374	-0.393218	0.695765	-0.950213	-1.35617	-1.22615
SPA_RS18290	intestinal colonization autotransporter adhesin MisL	-0.286545	-0.0875967	0.0670007	-0.074745	0.149226	0.246831	0.183567	0.580077	-0.130649	-0.295056	-0.244803	-0.374875	0.154833	-0.0479308	0.19341	-0.497193	-0.532115	-0.827078	-0.13675	-0.477105	-0.480783	-0.819668	-0.875855	-0.447541
SPA_RS18295	hypothetical protein	-0.431022	-0.399167	-0.975507	-0.293794	0.200441	-0.192883	-0.026283	0.110698	-0.311267	0.448454	-0.018566	0.521233	0.216458	-0.0298313	0.215584	0.661776	0.826674	0.576194	0.724873	1.38878	0.107081	0.414213	-0.441175	-0.00471221
SPA_RS18300	transcriptional regulator	0.446083	-0.0922656	-0.320346	-0.386979	-0.293025	-0.235272	0.580634	0.626879	0.424042	-0.272675	0.219624	-0.175636	-0.0214009	0.195989	0.768613	-0.167944	-0.195852	0.289823	0.0847353	-0.218877	0.0785212	-0.180371	-0.576977	-0.310676
SPA_RS18305	isochorismatase family protein	-0.17267	-0.460046	0.153118	-0.381797	-0.577294	-0.308216	-0.570916	-0.113976	-0.24215	-0.124648	-0.352691	-0.437294	0.251234	-0.0596798	0.558989	-0.959734	-0.465046	-0.294976	-0.850353	-0.519976	-0.561212	-0.570066	-0.655748	-0.435552
SPA_RS18310	anti-virulence regulatory inner membrane protein CigR	0.671802	0.965098	0.337694	0.721393	-0.455175	-0.257862	-0.289617	0.172758	-0.864828	-0.807652	-0.532354	-0.919885	0.502415	-0.53327	0.266255	-0.435738	-0.286665	-0.510725	-0.371436	-0.161634	0.471112	-0.0852437	-0.0393123	0.24999
SPA_RS18315	magnesium-translocating P-type ATPase	-3.70602	-12.4947	-17.4679	-4.97064	0.0928243	0.139497	0.270673	0.0355344	-10.0108	-18.9966	-7.51074	-7.82225	-3.96424	-6.9325	-12.0494	0.174606	-0.38078	0.0726791	0.480199	0.16822	-3.36554	-10.7108	-10.3946	-8.30528
SPA_RS18320	MgtC family protein	-1.41479	-4.09235	-7.75376	-2.83359	0.189057	0.103725	0.33363	-0.446398	-5.25837	-6.8465	-6.26857	-4.14969	-1.11155	-2.49739	-3.91393	0.513625	0.0508412	0.201012	-0.60751	-2.86863	-3.37183	-5.05474	-5.24189	-5.56413
SPI-4
SPA_RS20630	SPI-4 type I secretion system auxiliary protein SiiA	0.0299407	0.533617	-0.0430948	-1.32548	1.11222	0.0368491	0.778906	-0.275479	1.17228	1.96743	0.352414	1.02762	0.472653	-0.928632	-0.514258	0.544265	0.615613	-0.0325454	0.376856	-0.0966841	0.341507	-0.365452	-0.321754	0.102421
SPA_RS20635	MotA/TolQ/ExbB proton channel family protein	0.209838	-0.626238	0.443984	-0.571125	0.567295	0.0896639	0.277646	-0.868785	-0.0983858	0.11506	1.05015	-0.316375	-0.176216	-0.0514917	0.0564476	1.00019	0.712869	1.34675	0.36811	0.315525	0.527108	0.825942	0.720204	-0.741703
SPA_RS20640	SPI-4 type I secretion system protein SiiC	-0.660123	-0.640934	0.285957	-0.117507	0.814201	-0.516434	-0.190251	0.324848	-0.317189	0.585786	0.785575	-0.181061	-0.317099	0.249541	-1.04152	1.38689	1.16307	2.07646	0.357587	1.60209	-1.32914	-0.146195	-0.888717	-1.73442
SPA_RS20645	SPI-4 type I secretion system protein SiiD	-0.0204704	0.0630038	-0.713848	-0.137654	-0.763125	-1.51344	-2.08361	-2.04351	-0.504253	-1.23858	-0.848311	-1.55943	-0.190467	0.125885	0.311344	-0.737924	0.290208	0.494389	-0.202422	0.400956	-0.147539	0.131514	0.733873	1.397
SPA_RS20650	Ig-like domain=containing protein	-0.381979	-0.00505972	-0.411595	-0.457105	0.290263	0.316192	0.330945	0.312863	0.0265145	0.0679833	0.988068	0.397067	0.657275	0.148205	0.27534	0.684043	0.595518	0.754752	0.44178	0.706239	-0.152456	0.604735	-0.266173	0.0610317
SPA_RS20655	SPI-4 type I secretion system protein SiiF	0.39998	0.438333	0.0532779	-0.0760224	-0.0955194	-0.944121	-0.0331819	0.221898	-0.128599	0.620898	1.60169	0.0709421	0.334686	0.467999	-0.5507	0.707277	0.44561	0.280527	-0.368049	-0.147182	-0.24297	0.301906	-0.326258	0.137236
SPI-5
SPA_RS08805	response regulator transcription factor HprR	-1.72915	-0.796544	-1.96512	-1.55962	-0.814552	-0.748652	-0.351038	-0.805192	-0.616649	0.869388	0.983762	0.909016	-1.46743	-1.4002	-1.48716	-0.0730912	-1.31703	-1.18788	-1.08662	-1.29503	-1.48909	-1.68321	-1.53429	-1.40925
SPA_RS08810	heavy metal sensor histidine kinase	-0.536944	-0.228394	0.665291	-0.0604662	-0.697234	-0.475138	-0.777925	-0.94956	-0.687124	-0.148919	0.0952436	-0.682404	0.188273	0.939419	-0.0789542	-0.777948	-0.789958	-1.3983	-0.974226	-0.240903	1.01709	-0.634533	0.306043	0.589508
SPA_RS08815	C69 family dipeptidase	-0.567654	-0.0569519	-0.188097	-0.267748	-0.691113	-1.06549	-0.066545	-0.645589	-0.119087	-0.572297	0.322474	0.0466313	0.952116	-0.00602796	0.271754	0.000668991	-0.428114	-0.169063	0.0737452	-0.505752	1.04375	-1.15981	-1.46839	-1.20646
SPA_RS08825	YlcI/YnfO family protein	0.615263	0.908774	0.831607	1.73575	0.488555	1.18885	1.30436	1.5442	-0.0278618	0.450923	-0.82315	0.268074	-0.696652	-0.793357	0.565859	1.13943	-0.671256	0.14354	0.832927	0.386537	-0.167594	1.00698	0.62877	0.0203986
SPA_RS08830	SPI-1 type III secretion system effector inositol phosphate phosphatase SopB	0.00651735	0.870588	-0.755333	0.767061	0.110588	-0.483248	-0.0868486	0.0227095	1.2462	0.792014	0.276895	1.16584	0.227934	0.081836	0.21881	0.656917	0.263192	-0.271659	0.690022	0.658824	-0.552109	0.0863784	-0.588493	-0.378137
SPA_RS08835	type III secretion system chaperone SigE	-1.2235	-0.91596	-0.959578	-0.970001	0.460664	0.353672	1.22507	1.61955	-0.151859	1.62309	-0.577833	0.0273142	0.197964	-0.186423	0.58518	0.325852	0.886095	0.366039	0.0109431	0.116844	0.667396	-0.40237	-0.249617	-0.847421
SPA_RS08850	SPI-2 type III secretion system effector PipB	-0.699732	-0.771869	-0.675966	-0.170619	-0.0892961	-0.256027	-0.0042422	-0.281413	-2.09025	0.37649	0.733728	-0.63896	0.676733	0.449832	1.48886	0.233818	-0.11625	0.760396	0.313387	-0.37786	-0.19159	-0.569331	-0.41774	0.371899
SPA_RS08855	type III secretion system effector protease PipA	0.313704	0.14731	-0.472694	0.116088	-2.07005	-1.14518	-2.71156	-1.86321	1.9069	0.287998	0.782054	1.05087	0.205856	1.10604	-0.893325	0.427452	0.715022	0.134797	0.392251	-0.400384	-0.268195	-0.38911	-0.168933	-0.519811
SPI-6
SPA_RS12375	Spy/CpxP family protein refolding chaperone	-0.314699	0.00873446	-0.166847	-0.280684	1.37932	2.46973	1.3571	0.861294	-0.624529	-0.433838	-0.553035	-0.655102	0.0984076	0.417517	-0.613669	0.314731	-0.355517	-0.0649062	-0.593547	0.772646	0.777432	-0.232148	0.0368488	0.374737
SPA_RS12380	adhesin/invasin protein PagN	-0.198006	-0.427569	-0.0800266	-1.01072	-0.412947	0.112028	-0.38488	0.175198	-0.596094	0.821906	2.11851	0.180046	-0.613356	-0.464428	-0.0661671	0.586736	-0.0749238	-0.107628	-0.0169715	-0.419799	-1.0926	0.388796	-0.0874845	-0.78857
SPA_RS12390	TioA protein	-0.991033	-1.12884	-0.607207	-0.0442727	0.494973	-0.200137	-0.438986	-0.119831	-0.602454	-0.312438	1.30996	-0.932882	-0.779611	-0.691244	0.100236	0.40677	0.245314	0.0169201	-0.000470525	0.245582	-1.33796	-1.55653	-1.16026	-0.956465
SPA_RS12400	fimbrial protein TcfD	-0.160942	-0.529137	0.194058	-0.775415	0.593553	0.0553367	0.256168	0.0925153	0.306122	-0.464826	-0.358934	0.837814	-0.54007	0.38868	0.896532	-0.280348	1.07181	0.954037	-0.292591	0.448913	-0.0362552	-0.017263	-0.811111	-0.710028
SPA_RS12405	fimbrial outer membrane usher protein TcfC	-0.10329	-0.0452375	-0.118715	-0.531935	0.277152	-0.161251	0.231403	0.154418	0.260263	0.0371319	-0.0577936	-0.461379	-0.0157575	-0.168439	0.46496	-0.0655026	0.0681985	-0.296788	-0.21384	0.0058806	-1.26089	0.0199345	0.141684	-0.296741
SPA_RS12410	fimbrial protein TcfB	-1.36599	0.0699566	-0.472697	-1.427	-0.267782	-1.25807	0.3689	-1.1391	-0.461627	-0.47835	0.149514	-0.151781	0.096582	-0.284608	-0.697682	0.654326	0.886528	0.921223	0.328109	0.59966	-0.672164	-0.248471	-0.702642	-0.93975
SPA_RS12415	fimbrial chaperone TcfA	0.565499	0.367937	0.419665	1.16467	0.177419	-0.402576	0.916089	-0.0460055	-1.01626	-0.514194	-0.798104	-1.0335	1.57661	0.20387	0.441854	-0.141916	0.67297	0.683307	-0.478846	0.276213	0.190683	0.67811	-1.71614	-0.871218
SPA_RS12425	transposase	-0.606856	0.0726229	-0.503619	-0.364761	-0.383225	-0.327963	-0.254822	-0.277509	0.425052	0.299732	0.447324	0.142095	-0.864868	-0.476384	-0.524236	-1.54606	-0.997193	-1.34389	-1.4004	-1.39064	0.752404	0.121462	-0.747754	0.254805
SPA_RS12445	PerC family transcriptional regulator	1.34797	1.16899	1.02778	0.908588	0.59496	0.748666	0.837854	0.421476	-0.922759	0.251585	-0.718067	0.407827	-0.225691	0.539397	-0.134081	0.845992	0.366129	1.2557	-0.293417	1.30018	0.995837	-1.16906	-0.196413	-0.409796
SPA_RS12450	polysaccharide deacetylase family protein	-0.175949	0.277969	0.288732	0.0868752	1.01176	-0.246867	-0.158495	-0.169004	-0.00842097	-0.27309	-0.0797308	0.290742	-0.693873	-0.483529	-0.69269	-0.162028	-0.991179	-0.256621	-0.387706	-0.602148	1.50155	-0.309026	0.342035	0.403478
SPA_RS12455	pilin structural protein SafD	-0.554459	0.334631	-0.68825	-0.410974	0.261135	0.683893	0.735752	0.103225	-0.249811	-0.403898	0.588375	0.399664	-0.531045	0.56602	0.146168	0.559246	0.299949	1.08178	0.0887626	0.697283	0.324258	1.50966	0.75394	0.285339
SPA_RS12460	fimbrial biogenesis outer membrane usher protein	-0.639216	-0.538398	-0.325558	-0.208199	0.170717	0.289567	0.0398157	0.452566	-0.541543	-0.179544	-0.258914	-0.734639	-0.67311	-0.150046	-0.301106	-0.015131	-0.537054	-0.306343	-0.196982	0.517486	1.16881	-0.444985	-0.0786041	0.113397
SPA_RS12465	pili assembly chaperone SafB	0.179263	-0.436739	-0.210522	0.027133	-0.446027	0.55243	0.381738	0.118193	0.00113455	-0.317528	-0.214443	0.667089	-0.784552	0.39163	-1.38871	-0.751198	0.326525	0.249005	-0.0580773	0.673346	1.60077	0.0926337	-0.719999	-0.318682
SPA_RS12470	Saf-pilin pilus formation protein SafA	0.606013	0.415973	-0.440097	0.676305	-0.0610574	-0.445165	-0.3437	-0.46296	-0.34546	-0.808324	-1.22435	-0.913842	0.531218	-0.444961	-1.02193	0.0263994	-0.41366	-1.48539	-0.711562	-0.728625	-0.457309	-0.312718	-1.30988	0.59385
SPA_RS12475	hypothetical protein	0.342576	0.0898276	0.272093	-0.773964	-0.166392	0.0543519	0.948704	0.27634	0.318326	0.465605	1.77665	0.872071	0.263402	-0.0672276	0.266028	-0.276553	0.050469	0.192598	-0.781472	-0.276172	1.70686	0.0181284	0.734574	0.538097
SPA_RS12490	type I toxin-antitoxin system SymE family toxin	-0.822081	-0.505903	-0.278332	-0.140358	1.73379	0.742621	0.410506	1.89392	-1.44503	-0.705521	-0.408082	-0.435305	-0.0849057	0.1705	-0.302267	-0.61994	0.111157	-0.227096	-0.142615	0.0926969	-0.695838	0.318853	0.791263	-1.35021
SPA_RS12495	hypothetical protein	0.123592	-0.943948	0.774174	0.742591	-0.00885407	0.253401	0.46171	0.650312	-0.162031	1.11472	0.434305	0.938218	0.649098	0.925468	0.662664	-1.47135	0.143541	-0.677317	-0.230594	-0.49228	-0.923024	0.0315288	-0.167932	-1.13132
SPA_RS12500	SymE family type I addiction module toxin	-0.435613	0.0148766	-0.765486	-1.25426	0.266317	0.53611	0.701315	1.41299	-1.62697	-0.31264	-1.18748	-0.915186	-0.233204	0.40246	0.258374	-0.627881	0.138322	0.0349524	0.567571	0.243095	1.64028	-1.38054	-0.254856	-0.559346
SPA_RS12505	immunity 8 family protein	-1.14441	-0.347594	-0.139188	-0.917591	0.098255	-0.0404885	0.256588	-0.416154	0.151182	0.641916	0.453616	0.50918	-0.588547	0.0544492	-1.02747	-0.202371	0.402009	0.653631	0.358169	0.97685	0.182534	0.488935	-0.241295	-0.29613
SPA_RS12520	DUF6531 domain-containing protein	0.755017	1.02556	1.19134	0.745953	-0.189153	0.0763837	0.162762	0.173743	0.138454	-0.132419	-0.692627	0.105492	-0.573202	-0.00840752	0.426982	-0.116757	-0.503862	-0.383516	-0.367198	0.0251096	0.470427	-0.110273	0.263816	0.156003
SPA_RS12525	DcrB-related protein	-0.249988	0.0336749	0.140199	0.778493	0.029779	-0.155922	0.370902	-0.234956	-0.616514	-0.757846	0.0245078	0.460673	-0.0900791	0.546909	-0.906337	-0.445648	0.546702	-0.346878	0.808885	0.233284	-1.50703	1.13174	-0.520553	1.36312
SPA_RS12530	type VI secretion system tip protein VgrG	0.0805253	-0.519768	-0.494601	-0.983983	0.416985	-0.149562	-0.132253	0.315397	0.663823	-0.395961	0.674954	0.15603	-0.474809	0.110652	-0.270962	-0.134734	-0.117543	0.220739	0.0959622	0.396811	0.359993	-1.13396	-0.621088	-0.913325
SPA_RS12535	hypothetical protein	-0.481834	-0.303855	-1.06154	-0.202408	0.137943	-0.833089	-0.861844	-0.196442	-1.03306	-0.73519	-0.173524	-0.231371	-1.67853	-0.717163	-0.70706	-0.791168	-0.989506	-0.747087	-1.16059	-0.462413	-0.0805187	-0.608066	-0.492934	-0.60531
SPA_RS12540	hypothetical protein	1.54143	-0.114032	0.0807147	1.8118	0.190619	0.246297	0.374508	0.342105	-0.103041	-0.0799413	-0.238971	-0.46603	-0.175402	0.337317	0.401943	-0.0609543	-0.685902	-0.400711	-0.559676	0.0696348	0.817919	-2.52311	-0.476082	-1.07253
SPA_RS12560	glucosaminidase domain-containing protein	0.905855	0.847574	1.61359	1.68485	0.214751	0.0568975	1.01881	0.613219	-1.11386	1.1359	1.07922	0.217068	-0.293613	-0.16137	-0.000465964	-0.168343	-0.504248	0.727347	-0.839308	-0.294586	-0.845702	0.451366	-0.232588	-0.226859
SPA_RS12565	TagF domain-containing protein	0.525468	0.241446	0.516594	-0.0110405	-0.290097	0.459635	-0.401418	-0.12524	-0.556279	0.646947	1.14974	0.271743	-0.270527	0.0586511	0.48905	-0.345944	-0.781715	-1.01922	-0.67849	-0.915358	0.42104	-0.788869	-0.796719	-0.429235
SPA_RS12570	type VI secretion system membrane subunit TssM	0.0613626	0.440744	0.145398	0.891211	-0.78177	0.215778	-0.162009	0.169723	-0.509735	-0.774646	-0.496257	-0.138452	-0.944383	0.0138723	-0.195893	0.0174758	0.133137	0.195576	-0.518443	-0.451463	1.93317	0.316685	0.30136	0.938652
SPA_RS12575	hypothetical protein	0.908803	1.46625	0.308807	0.946633	1.47432	1.02104	0.504135	0.10602	1.46932	1.08679	0.141462	1.73155	-0.0386001	-0.289626	-0.483484	0.0444948	0.731821	0.670699	0.377567	-0.870568	-1.60112	0.80143	1.17896	1.06131
SPA_RS12580	hypothetical protein	1.70576	1.59686	1.35985	1.58447	0.141915	0.446431	0.171071	-0.0266815	0.489889	0.764636	0.64646	0.311776	-1.07576	-0.108154	0.0640145	0.882635	0.84419	0.681871	0.854959	0.506122	0.353049	-0.033616	0.383531	-0.513511
SPA_RS12585	type VI secretion system protein TssL, long form	0.919387	0.411585	0.9851	0.774874	0.0421924	-0.134428	0.0755763	0.296382	1.12404	-0.293016	-0.0436717	0.698139	-0.47674	-0.106317	0.329109	0.227523	0.372801	0.278008	0.664746	0.399275	1.40668	-0.36461	-0.485132	-0.774002
SPA_RS12590	type VI secretion system baseplate subunit TssK	-0.86888	0.23633	0.640535	-0.683383	0.300242	0.385289	0.683552	0.327263	0.0166691	0.039442	0.143448	-0.00419804	-0.214649	1.03253	-0.560069	0.0128807	0.930368	0.436853	-0.484907	0.314508	0.240027	-1.4717	-0.501044	-0.153897
SPA_RS12595	type VI secretion system lipoprotein TssJ	0.173151	1.59176	0.724602	0.929791	-0.109004	0.403166	0.691641	0.342638	-0.40303	1.03456	0.560194	0.423655	0.162862	-0.225127	1.13012	0.508875	0.829309	0.63051	0.76519	0.819375	0.103838	-0.186112	0.78625	0.602096
SPA_RS12600	Hcp family type VI secretion system effector	0.780437	0.782435	1.07841	0.0075726	0.342299	-0.708375	-0.204396	0.724898	0.395222	0.0816993	0.791275	0.799526	-1.33758	-0.660968	0.32131	0.579067	0.713581	0.0918398	0.457791	0.0170086	0.933158	0.788505	0.340292	0.11249
SPA_RS12605	type VI secretion system amidase immunity protein Tai4	-0.0928695	0.375655	0.639138	-0.784768	0.412894	0.734783	1.01521	-0.0629485	-0.575481	-0.504793	-0.135994	0.253264	0.749675	0.316678	-0.110153	0.89636	0.221896	0.183943	0.401995	0.0482928	0.0400015	1.2883	0.836864	1.74446
SPA_RS12610	type VI secretion system amidase effector protein Tae4	-0.395445	-0.659086	0.140918	0.0528815	-0.0111373	-0.804918	0.140745	0.356221	1.01826	0.230577	0.227307	0.0686813	-0.0105163	0.840427	-0.48238	0.620224	1.66984	1.34232	0.995581	1.38811	-1.94575	-0.287354	-0.0209503	-0.23292
SPA_RS12615	Hcp family type VI secretion system effector	0.614685	0.324898	0.383629	0.602376	-1.39958	-1.35916	-0.383269	-1.26133	-0.301722	0.109848	-0.612386	-0.487663	-0.0457015	-0.140075	0.367797	0.977428	0.639042	0.503019	0.130417	0.0910278	0.567977	0.664313	0.657162	0.371774
SPA_RS12620	hypothetical protein	0.760409	1.66166	0.376719	0.502809	0.229391	0.213088	0.122284	0.517632	0.995877	0.0778546	0.655447	-0.0497376	-0.840677	0.848753	-0.521342	0.705805	1.04414	0.0560534	-0.467915	-0.141477	-0.217367	-1.08962	-0.662606	-1.15148
SPA_RS12630	type VI secretion system contractile sheath large subunit	1.02528	0.628239	1.22267	1.47931	0.47808	0.396762	0.471413	0.585527	0.0655963	-0.184372	-0.462269	0.139467	-0.450921	-0.0409175	0.267475	0.196549	0.212776	0.359814	0.212189	0.308331	-0.123003	0.88205	0.208582	0.00200448
SPA_RS12635	type VI secretion system contractile sheath small subunit	0.109207	1.16035	0.060275	-0.0694097	-0.810309	-0.968098	-2.0872	-1.13536	-1.81946	-1.12794	-1.33436	-0.554109	0.1031	0.146456	0.171293	-0.688853	-0.739451	-1.08996	-0.805811	-0.90184	-0.869433	0.181891	0.0321432	-0.096744
SPA_RS12640	hypothetical protein	-0.399563	-0.135836	-0.889936	-0.457075	1.24425	0.713681	0.570717	1.61397	-0.205945	0.364288	0.393638	-0.0409892	-0.0661541	0.312649	-0.289603	1.01872	-0.0843262	0.801948	1.51105	1.55098	2.31302	0.635738	-0.948375	1.42282
SPA_RS12650	type VI secretion system ATPase TssH	1.3888	1.41721	1.0275	1.74334	-0.537123	0.0896095	-0.700891	-0.0838959	-0.245136	0.246733	-1.38088	-0.561675	-0.420961	0.52917	-0.00338606	-0.0125012	-0.609596	0.00511663	0.18968	0.37424	0.952491	0.486273	1.00347	0.994957
SPA_RS12660	type VI secretion system-associated protein TagK	0.748394	1.38967	0.952676	1.58346	0.320102	-0.330579	0.493867	-0.471743	0.139035	0.71701	0.75814	-0.0880024	0.315971	0.379186	0.835871	0.319799	-0.162015	0.459967	0.323967	0.224905	0.484326	0.168554	0.708418	0.610785
SPA_RS12665	hypothetical protein	0.271864	1.28339	0.61703	-0.0258359	-0.706198	0.295984	-0.622567	-0.598636	-0.166366	0.0608148	-0.0751324	0.905589	-0.381429	0.115629	0.400777	0.939462	0.206942	1.1974	0.600969	-0.0952416	1.41987	-0.287093	-1.3984	0.228372
SPA_RS12670	type VI secretion system baseplate subunit TssE	-0.371087	0.452743	0.869577	0.283372	-0.278765	0.354301	-0.528114	-0.464877	-0.0751471	-0.357906	-0.881269	0.788278	-0.143318	-0.579865	0.337016	0.0110716	-0.231322	-0.482409	-0.080757	-0.0540794	0.90335	-0.437474	-0.860941	-0.202149
SPA_RS12675	type VI secretion system baseplate subunit TssF	0.859436	1.24602	0.128044	0.516358	0.00658809	0.236397	0.227325	-0.00944617	-0.601824	0.846616	-0.530667	0.183307	-0.601418	-0.604407	-1.25614	-0.523441	0.164255	-0.365485	-0.0169994	0.266747	1.17763	0.356955	1.1297	0.783196
SPA_RS12680	type VI secretion system baseplate subunit TssG	-0.950124	0.773919	0.736998	0.397794	0.0521813	0.645656	-0.0384515	-0.197334	0.161562	0.0559224	-1.02627	0.571407	0.223462	0.0887163	0.370792	0.601186	0.189321	-0.147888	0.709434	-0.35822	0.798305	-0.64275	0.221933	-1.02902
SPA_RS12685	ImpA family type VI secretion system protein	0.988289	0.806538	1.20546	1.20047	0.637743	1.33391	0.851473	1.89217	-0.143976	-0.505967	-0.392677	-0.053865	-0.877465	1.29309	-0.590469	-0.678607	0.00386941	-0.364489	0.149095	-0.0541103	1.09174	-0.951531	-0.547301	0.289565
SPI-9
SPA_RS12900	biofilm-associated protein BapA	0.186823	0.413856	0.49652	0.26315	-0.392497	0.493362	0.0641396	-0.0103388	-0.281682	-0.378949	-0.52504	-0.301339	-0.647383	-0.0936058	0.0650867	0.104066	-0.174048	-0.142771	-0.0564512	0.0396026	-0.107252	0.126062	0.594284	0.33073
SPA_RS12905	TolC family outer membrane protein	-0.370033	-0.0543102	0.556365	0.588998	-0.0180946	-0.333672	-0.768735	-0.0248872	0.657884	0.639979	0.0380779	0.992905	-0.415709	0.0883142	0.219865	-0.617983	-0.149009	-0.207643	-0.518874	-0.0516131	-0.158085	-0.885513	-0.330277	-0.183618
SPA_RS12910	type I secretion system permease/ATPase	0.707843	0.347697	0.386199	0.166541	-0.364065	-0.476448	-0.0185895	-0.604894	0.102202	0.0131988	0.611715	0.497174	0.58475	0.638555	0.555759	0.654456	-0.187749	-0.283901	0.460407	-0.429895	0.285704	0.800353	0.921653	0.826957
SPA_RS12915	HlyD family type I secretion periplasmic adaptor subunit	0.672835	0.721204	0.723378	0.281372	-0.51052	-0.737147	0.0210418	-0.527132	0.772446	0.271735	0.0152973	0.361705	-0.139083	-0.416156	0.76775	0.574626	0.0660463	0.354741	0.265332	0.400266	-0.24885	0.172415	0.849351	0.149012
SPI-10
SPA_RS21735	integrase arm-type DNA-binding domain-containing protein	-0.0225507	0.0834852	-0.000821901	0.0183011	0.861163	0.757493	0.868091	-0.00990789	0.555917	0.122967	0.801766	0.89096	-0.384062	-0.359764	-0.573607	1.05466	0.551019	0.882696	0.871118	0.0135025	1.10558	0.998912	0.892873	0.775873
SPA_RS21745	type II restriction endonuclease PvuII	-1.50421	-0.993643	-2.65306	-1.62581	1.26874	0.731329	-0.149716	-0.507565	-0.281975	-0.0478909	0.687556	0.220949	0.546712	0.495138	-0.29083	1.62683	-0.00119848	0.434079	0.833726	0.341112	-1.01879	0.440851	0.110859	0.205656
SPA_RS21750	phage polarity suppression protein	0.597571	0.144587	-0.475992	0.0915712	0.812407	0.404724	0.212494	-0.14003	-0.794187	-0.16002	-0.769939	-1.56243	-0.377983	0.297176	0.0203802	0.126479	0.434872	0.0479943	0.66902	0.528064	-1.13483	-0.712393	-0.835519	-0.376978
SPA_RS21755	ogr/Delta-like zinc finger family protein	-0.515739	0.284141	-0.261379	-0.945094	-0.276565	-0.579338	-0.0453431	-1.26194	-0.537775	-0.392575	-1.19456	-0.804471	-0.311356	0.220726	0.326224	-0.319906	-0.606322	-1.07404	-0.485044	-0.867038	0.739659	-0.63338	0.271938	-0.898122
SPA_RS21760	glycoprotein 3	-0.196405	-1.0237	-0.823952	-0.659819	-0.412439	0.257244	-0.0322776	-0.298462	-0.480241	-0.906228	-0.888477	-0.684374	-0.558253	-0.0783489	-0.817942	-0.230134	-0.0217876	-0.333995	-0.695321	-0.0124589	-0.0692908	-0.632903	-0.397904	-0.968997
SPA_RS21765	AlpA family transcriptional regulator	-0.743444	-0.64411	0.116244	-0.211434	0.298424	1.16323	0.757308	0.673699	0.491239	-0.135921	-0.502143	-0.226019	-0.65227	0.00897952	-0.436313	1.6293	0.135569	0.31581	1.60345	0.379141	0.342221	-0.0984125	0.132131	0.15526
SPA_RS21770	host cell division inhibitor Icd-like protein	-0.496651	0.0531694	-0.39034	0.359431	0.233892	-0.347764	-0.441837	-0.26678	-0.387064	-0.0976372	-0.129611	-0.378396	0.550935	-0.201342	0.198293	-0.786994	0.00458045	-0.0439135	-0.867591	0.231447	-0.432716	-0.000113363	-0.0324631	-0.0736378
SPA_RS21775	hypothetical protein	0.555657	0.392106	0.0772653	0.504881	2.11747	1.1844	1.87315	1.37451	1.29881	0.967682	-0.913031	1.22299	-1.27979	0.288092	-0.751652	0.546155	0.39168	-0.503809	0.518489	-0.377186	0.354771	-0.627774	-0.45016	-0.23412
SPA_RS21780	DUF5375 domain-containing protein	-0.482069	-0.166209	-1.12292	0.439407	0.0674507	-1.43687	1.21581	0.119391	2.55241	2.05364	0.223524	0.383325	0.668152	2.25915	-0.552159	-1.18246	-0.402396	-0.252923	-1.48991	-1.5598	-0.799314	1.27744	-0.127971	-0.582563
SPA_RS21785	toprim domain-containing protein	0.104432	0.241141	-0.507328	-0.117689	-0.6669	-0.522947	0.315181	-0.0776864	0.358995	0.524887	-0.230015	0.667513	0.657699	0.471253	-0.0745876	0.150078	-0.697033	-0.243159	-0.116556	-0.477114	-0.132096	0.481695	0.147143	0.146395
SPA_RS21795	IS3 family transposase	-0.442414	-0.201049	-0.114753	0.121122	0.084731	-0.122151	-0.0550467	0.275396	1.0879	0.919903	0.0466983	1.11743	-0.0417765	-0.0623116	-0.179114	0.207057	0.42836	0.189623	0.131094	0.212715	-0.379792	0.558242	-0.332432	0.726461
SPA_RS21805	SEF14 fimbria major subunit SefA	0.0839291	0.504042	0.351417	0.122724	0.00519483	0.0624332	-0.383278	0.0157771	0.516236	0.812227	-0.0264463	-0.174575	-0.101983	-0.914948	-1.45752	0.372882	0.126897	0.781404	-0.011456	0.297826	0.641275	0.466116	-0.818393	0.323969
SPA_RS21810	SEF14/SEF18 fimbria chaperone SefB	0.349957	0.873163	0.481462	1.01668	-0.691641	-0.757838	-0.605504	-0.562063	-0.917822	0.0481701	-0.305233	-1.58728	-0.10979	-0.33284	0.389405	0.186289	-0.348951	-1.11541	-0.109225	-0.368804	-0.259405	-0.121278	-1.34334	-1.04656
SPA_RS21815	SEF14/SEF18 fimbria usher protein SefC	0.243939	-0.284908	0.207796	0.189351	-0.137765	-0.617091	-0.297713	-0.47578	0.611596	0.293225	1.8431	0.639427	0.157098	0.316673	-0.501202	0.414648	1.28544	0.933866	0.499451	1.08035	1.71474	-0.18579	-1.49933	-0.608447
SPA_RS21820	SEF18 fimbria major subunit SefD	0.0497201	0.608405	0.332741	-0.34976	-0.344423	0.261297	0.777309	-1.03757	0.704859	-0.197206	0.200791	1.02734	-0.684583	0.180491	1.2329	-0.235967	0.348683	0.158609	-0.306154	1.1323	-0.631593	-1.48619	-0.147983	-0.294084
SPA_RS21825	AraC family transcriptional regulator	-0.554218	-1.30721	-0.601822	0.550079	-0.590769	-0.23735	-0.863687	-1.20046	-1.13287	-0.358748	0.701192	-0.297748	-0.128584	-0.637404	0.00695926	-0.129572	0.676172	-0.39301	0.351117	0.372213	-0.0353855	-0.0774743	-0.593425	-1.26598
SPA_RS21830	transcriptional regulator PefI	-0.108956	1.62805	0.666831	0.853264	-0.102897	0.269473	-0.399375	0.0030782	0.498786	0.593437	0.891479	-0.72058	-0.203231	-0.737889	-0.236624	-0.247132	-0.666442	0.685137	1.22142	-0.171452	0.77312	-0.67695	-0.953608	0.587358
SPA_RS21835	helix-turn-helix transcriptional regulator	-0.354598	-0.484198	0.155347	-0.554492	-1.23347	-0.554359	-1.50973	-0.564204	0.763662	-0.583446	-0.623726	-0.736791	-0.269587	-0.223693	0.365832	0.56146	-0.580674	-0.495228	-1.28139	-0.551075	-0.347681	0.214508	0.736752	0.713004
SPA_RS21840	DsbA family protein	-0.367103	-0.391569	0.278539	-0.108686	0.058917	-0.138186	0.408069	-0.338972	-0.223741	0.144399	0.0166497	0.0991277	0.341218	0.132938	0.00873731	0.279611	0.405669	0.72342	0.46778	0.720304	1.37098	-0.109425	-0.880125	-0.022846
SPA_RS21845	YjiK family protein	-1.39761	-1.06992	-0.660708	-0.888353	0.60965	-0.217693	1.09545	1.10537	0.144222	-0.240091	-0.553148	0.163381	0.113632	0.896503	0.0121828	-0.499541	-0.041041	-0.140931	0.309075	0.496023	0.423037	-0.499601	-1.44894	-1.19858
SPA_RS21855	IS3 family transposase	-0.102752	0.453571	1.15642	-0.0528895	-0.40527	-0.262236	-0.32566	0.200685	-0.145755	0.343696	0.116215	0.174499	0.0907708	-0.038457	-0.558033	-0.420328	-0.557792	-0.482175	-0.5879	-0.722478	-1.33106	-0.133972	-0.607358	0.104317
SPA_RS21860	DEAD/DEAH box helicase	-0.130588	0.0129843	-0.301829	-0.0248127	0.0572646	-0.149889	0.234779	-0.0769936	0.0541874	-0.0894045	-0.114966	0.109374	0.30349	0.17479	0.268989	0.761053	0.55463	0.578604	0.416174	0.509846	-0.424426	0.0880201	-0.00427461	0.00456611
SPA_RS21865	STY4851/ECs_5259 family protein	-0.35229	-0.222244	-0.568981	-0.519632	0.190205	-0.38141	-0.224078	-0.274014	0.792131	0.111874	1.03499	0.554532	1.13473	0.544974	0.111964	0.867572	1.0417	1.44409	1.29017	0.606902	-1.01142	0.297553	0.15935	0.269419
SPA_RS21870	hypothetical protein	0.0420171	-0.290123	-0.0320136	-0.0331909	1.75454	1.68984	1.22224	1.66366	-0.833674	0.124089	-0.229089	0.151155	0.916198	0.174221	0.100798	-0.313293	-0.820149	0.348762	0.562068	0.650096	-1.50713	-0.134634	0.0376402	-0.477157
SPA_RS21875	HNH endonuclease	0.0696088	-0.247425	0.119997	-0.0866136	-0.517746	-0.819471	0.151707	-0.478805	0.486465	0.297378	0.561807	0.909563	-0.151514	-0.146786	0.834471	-0.0488885	0.17793	0.394287	0.0485704	0.593139	0.169922	0.667418	-0.0418699	0.394859
SPI-11
SPA_RS07985	cytochrome b	-0.461847	-0.833942	-0.202098	-0.355823	-0.485774	0.623206	0.0272439	-0.512267	0.181282	0.872492	0.0531193	-0.149298	-0.260169	0.519566	-0.360099	0.330835	0.73631	0.739921	-0.88831	0.290026	-0.0120933	0.582448	-0.0778728	-0.573192
SPA_RS07990	exo-alpha-sialidase	-0.429968	0.0848966	-0.922976	-0.359149	-0.273013	-0.552326	1.32692	0.127658	0.600196	1.19564	1.64103	0.872066	0.847092	-0.127659	0.384539	0.744093	0.659265	0.322608	0.259758	-0.752741	-0.787832	-0.621734	-0.865209	-0.284447
SPA_RS07995	MliC family protein	-0.138138	1.01591	0.453914	0.294783	-0.0296122	-0.55598	-0.16425	-0.701079	0.648422	0.665516	1.95178	0.503106	2.23178	1.36186	0.427594	0.797253	0.743321	1.03203	0.986452	2.54811	0.692884	0.171273	-0.0100083	0.349854
SPA_RS08015	virulence membrane protein PagC	1.3558	0.592349	0.702749	0.371068	0.207198	-1.39196	0.622481	0.426316	-0.864399	-0.48259	-2.09576	-1.31601	-0.822959	0.336282	-0.831081	-0.157563	0.589268	-0.118425	-0.251886	0.398885	2.44723	-0.212949	-0.259664	0.788425
SPA_RS08040	RICIN domain-containing protein	2.55831	2.6895	1.62512	1.3644	0.717512	0.314994	-0.397256	0.829559	-0.189874	0.00288945	-0.236128	-0.383035	0.0392947	-0.370734	-0.273489	0.159546	0.0321039	-0.437594	-0.503046	-0.861474	0.375824	0.78623	0.833933	0.668308
SPA_RS08045	virulence protein MsgA	-1.3588	-0.322133	-0.322634	-1.12452	-0.586681	0.233446	-0.240896	0.091263	-0.310368	-0.0285568	-1.61795	-0.361964	0.620664	0.687536	-0.224966	-0.627086	-0.243684	0.136424	-0.37652	0.243014	-0.373858	-1.47912	-0.703799	0.33179
SPA_RS08050	cytolethal distending toxin S-CDT	-0.563748	0.0903856	-0.160819	-0.640076	1.15629	-0.108667	0.296738	0.492325	-1.14981	-0.13021	-0.706651	-0.276893	-1.56463	0.416839	0.254926	1.44006	0.780866	0.570163	-0.000788018	1.08946	0.28204	1.17879	-0.271975	0.829954
SPA_RS08060	glycoside hydrolase family 108 protein	-0.0394761	0.572475	0.79013	0.765497	0.630632	0.0939145	2.07638	1.90712	-1.26883	-1.06285	-0.626096	-1.31986	0.757576	0.577203	-0.582289	0.713042	0.486408	0.957291	1.10174	1.56802	1.39037	0.197767	-0.705777	-0.265939
SPA_RS08080	type III secretion system effector SopF	-0.247664	0.918147	0.0717832	-0.57103	-0.740366	0.20716	-0.692187	-0.860459	-1.29894	-0.572041	1.04093	-1.00889	0.509153	0.206736	-0.493464	0.441024	1.25092	0.643737	0.970764	0.638641	0.22017	-0.352268	-0.0886816	-0.658265
SPI-13
SPA_RS15150	hypothetical protein	-0.590197	-0.262976	-0.503069	-1.00894	1.3317	0.750381	0.780877	0.671673	2.5998	1.51884	0.835958	1.27458	0.0805572	0.177762	1.07355	1.60459	1.62459	1.32804	0.155973	1.39453	-0.763948	0.218728	-0.87038	-0.336036
SPA_RS15155	DUF3289 family protein	-0.112757	0.856445	0.47453	0.0910029	1.72087	0.653309	0.507194	-0.114836	-1.15152	0.249773	0.19333	-0.0347008	-0.0154465	-0.370695	0.534713	0.565375	1.06107	1.09558	0.901053	0.948815	-0.491647	-0.724777	-0.420749	0.262009
SPA_RS15160	DUF943 family protein	-0.0150222	-0.761999	-1.28911	-0.606095	1.18877	-0.94975	-0.204693	-0.239174	1.21737	0.714822	1.02946	1.75745	1.05348	1.39885	-0.0109536	-0.232351	0.917018	0.904975	-0.27673	-0.20839	-1.77003	0.191312	-0.660662	-0.319258
SPA_RS15165	hypothetical protein	-0.151487	-0.571706	-0.606296	-0.39225	0.505802	-0.955086	-0.0677383	0.124689	0.0100139	-0.856737	0.95059	0.459887	0.501586	-0.147774	-0.590903	-0.223669	0.215722	0.0699936	1.20988	0.00645552	-1.2178	-0.115566	-0.265338	-0.306819
SPA_RS15185	LuxR family transcriptional regulator	0.537177	-0.164051	0.0316358	1.02531	-0.447775	-0.49103	0.209512	0.00770231	-0.462338	-1.56965	-1.29692	-1.02348	0.865041	0.644804	-0.000910603	-0.959186	-0.0957317	0.283659	0.361471	-0.453505	-0.185774	0.0628747	-0.179658	0.341851
SPA_RS15190	DUF3156 family protein	-0.754603	-0.715521	-0.297576	-1.08673	0.653087	0.513859	1.62642	-0.531723	0.287555	1.10973	0.935652	0.797635	0.478649	0.0994646	0.076509	-0.232365	1.57558	0.698191	0.316386	1.19821	-0.238031	-0.549149	0.684298	-0.160584
SPA_RS15195	APC family permease	-0.776289	-0.779058	-0.473112	-0.626215	0.157801	0.493305	-0.178164	0.110756	0.102866	0.287043	-0.00761297	0.0587279	-0.0174441	0.111004	-0.0139959	0.226887	-0.0568651	-0.0343468	0.0363055	-0.17352	-0.586801	0.0233517	0.267587	-0.301233
SPA_RS15200	cupin domain-containing protein	0.517852	0.450013	0.226951	1.38618	-0.448695	-0.979217	-0.355944	-0.0392826	-0.08069	0.345072	0.478891	-0.237525	-0.399733	-0.457306	0.539555	-0.410321	-0.860691	-1.10391	-0.704897	-0.638913	-0.723949	-0.791746	-0.977186	-0.350423
SPA_RS15205	FAD-binding oxidoreductase	0.884177	0.142961	0.181803	0.344783	0.133146	0.194119	0.563432	-0.37657	0.884823	0.00934925	0.508042	0.646923	-0.151548	-0.141977	0.710924	0.0688359	-0.2285	-0.0415892	0.295208	-0.873997	0.94122	0.10089	-0.617269	-0.77124
SPA_RS15210	aldehyde dehydrogenase family protein	0.84061	0.406581	0.87022	0.377074	-0.0434096	-0.232109	-0.137768	-0.308244	0.173659	-0.00625169	-0.167849	0.329908	0.0295145	0.373565	-0.676965	0.136203	0.837616	0.511401	0.481645	0.370377	0.488815	0.390564	-0.627777	-0.983876
SPA_RS15215	anti-adapter protein IraD	0.993957	0.750505	-0.0030372	1.51318	1.0415	0.772578	0.544032	0.845229	-0.188772	-0.0805027	-0.0307489	0.546715	0.0989201	-0.270271	-0.472522	0.0253315	0.263739	-0.596128	-0.570776	0.155891	-1.04697	0.130347	-0.247344	-0.460718
SPA_RS15220	Hcp family type VI secretion system effector	-0.774301	-0.972386	0.336029	-0.0201887	0.898453	0.728477	0.521311	0.305453	-0.926697	0.122018	0.480158	-0.576944	0.381393	-0.0101557	0.678272	0.31338	0.270714	0.444164	0.0651791	0.0375196	-0.664089	0.419698	1.07835	0.819903
SPA_RS15225	polysaccharide deacetylase	0.491004	-0.128477	-0.372243	-0.194147	0.200947	0.607767	-0.310494	-0.597008	0.231294	0.0875088	0.318732	-0.4163	0.0551778	-0.236061	-0.418317	1.28848	0.654993	0.450876	0.534238	0.0803011	0.232985	-0.37197	-0.509572	-0.174398
SPA_RS15230	carbon-nitrogen hydrolase family protein	-0.148589	-0.0766472	-0.0589962	0.0753836	0.649888	-0.130907	0.591612	0.28113	-0.090687	-0.669383	-0.961312	-0.540453	-0.949539	0.955374	-0.151419	1.18882	1.0662	0.683128	0.57517	0.981157	-0.860475	0.0409431	0.0891217	-0.170557
SPA_RS15235	MFS transporter	0.10606	0.786446	0.70109	0.266922	-0.182178	-1.06442	-0.0851684	-0.915728	-0.607834	-0.00603847	0.73404	-0.2938	1.14438	0.620144	0.248054	0.228811	0.0404432	0.722574	-0.0309848	1.10883	0.139385	-0.134996	-0.660717	0.104069
SPA_RS15240	mannonate dehydratase	0.210156	0.586735	0.168721	0.141903	0.270073	-0.140074	0.373731	0.175536	-0.0753206	0.354718	-0.539726	0.465881	0.503128	0.100541	0.400636	0.872451	0.664667	0.801245	0.619676	0.392706	0.922075	-0.195262	-0.158809	-0.365098
SPA_RS15245	fructuronate reductase	-0.183181	0.165289	0.0553327	0.0672821	-0.478429	-0.0475429	-0.852215	-0.140971	-0.260603	-0.334532	0.417348	0.110275	-0.145455	-0.459276	0.484532	-0.3526	-0.340598	-0.299735	-0.90391	-0.724717	0.090613	0.259967	0.366887	0.426037
SPA_RS15250	glucuronate isomerase	-0.209209	0.23213	-0.424381	0.114497	-0.326588	0.300194	-0.331246	-0.00717618	0.12514	0.543131	0.606445	-0.0894439	-0.290952	0.0899671	-0.563848	0.557923	0.771589	0.786149	0.494408	0.470991	0.352629	0.440714	0.737678	0.582201
SPA_RS15255	methyl-accepting chemotaxis protein	1.20602	0.988443	1.51017	2.12521	0.55813	0.209199	0.383032	0.276968	-0.36464	-0.57732	0.04288	-0.753286	-0.274911	0.134468	-0.354463	0.500416	-0.117869	-0.440641	0.127169	-0.569913	-0.28503	0.836216	0.431709	0.489989
SPI-17
SPA_RS02335	acyltransferase family protein	-0.318946	-1.3919	-0.41851	-0.266717	1.40171	-0.502624	0.431012	0.135103	1.19368	2.32793	1.20526	1.62492	0.940408	0.808433	0.484917	-0.452926	1.33551	1.1205	1.23944	0.530819	-1.34693	-0.396657	0.244729	0.0456675
SPA_RS02345	GtrA family protein	-0.474183	0.20841	0.163825	-0.511029	0.548292	0.0803376	-0.128837	0.362571	-0.5828	-0.476038	-0.238719	-0.821117	0.597696	-0.0489164	-0.117838	0.513963	-0.393582	0.388031	0.310079	0.688783	0.956584	-0.0735189	-1.47282	-0.132192
SPI-18
SPA_RS06545	OsmC family protein	-0.120174	-0.369826	0.725252	0.466528	-1.44216	-0.552967	-0.253532	-0.632021	-0.235791	0.208454	1.58305	0.0944695	1.44288	0.437209	0.236944	-0.837643	0.226054	-0.384819	-0.491091	-0.659587	1.04725	-0.727744	-1.13905	-0.536373
SPA_RS06550	hemolysin HlyE	0.133255	-0.102005	0.165668	-0.0485428	2.49567	1.44174	-0.218706	1.45382	0.540115	0.826986	-0.448503	1.62973	-0.548604	-0.786456	-0.0854693	1.33633	1.0266	0.603259	0.988249	0.570359	0.223664	0.842499	-0.361645	-0.148862
SPA_RS06555	hypothetical protein	-0.0916531	-0.554612	-0.218667	-0.200491	-0.582122	-0.42316	-0.885034	-0.821513	1.44446	1.99376	1.45212	0.972659	-1.33927	-0.975793	-0.875176	0.905722	0.808816	0.787483	0.630206	1.02885	-0.485265	0.203306	0.0426279	-0.123191
CS54
SPA_RS01730	zinc ribbon domain-containing protein	0.146802	-0.605172	-0.772003	0.299584	0.836441	0.432351	0.552288	0.190813	0.238351	1.23356	1.10138	-0.373579	0.0866614	0.395694	0.412463	0.14534	0.113724	-0.16009	0.702308	0.0313906	-0.309114	0.871328	0.811539	-0.367699
SPA_RS01735	intimin-like inverse autotransporter SinH	0.470719	0.6803	0.387671	0.542934	0.388693	0.149828	0.586772	0.145253	0.164421	-0.0944663	1.38322	0.267787	0.277975	-0.0341027	0.713984	0.148427	0.736524	1.23231	0.594121	0.752531	0.737857	-0.0607939	-0.508454	-0.083544
SPA_RS01740	hypothetical protein	-0.466866	0.065888	0.407981	0.0444622	0.343259	0.145335	-0.101398	0.990135	0.00188392	-0.454711	0.394466	-0.0592013	0.790318	0.802323	0.404901	0.639167	0.875024	0.831481	0.946499	0.324935	0.00999736	0.350554	0.243907	0.290974
SPA_RS01745	DUF823 domain-containing adhesin	-0.189279	0.13964	-0.161511	-0.347367	0.10217	0.329605	0.0399078	0.341926	0.372411	0.345397	0.673456	0.18688	-0.0518349	0.248032	0.230543	0.14186	0.266046	0.161968	0.163589	0.233668	0.154225	-0.0881376	-0.0533274	0.170544
SPA_RS01750	hypothetical protein	0.251977	0.0661154	0.293958	0.160594	0.11002	0.204138	0.200118	0.312767	0.0970429	0.155779	0.0971377	0.0503647	-0.0870539	0.0233232	-0.2131	-0.154537	-0.152436	-0.291503	-0.145138	0.54167	0.601575	0.186898	0.0590914	0.137451
SPA_RS01760	fibronectin-binding autotransporter adhesin ShdA	-0.105633	-0.00341065	0.60026	-0.308978	-0.425385	-0.0232219	-0.328107	-0.0269564	0.176609	0.243061	-0.875841	0.142392	0.458447	0.500011	0.57606	0.0366817	-0.0907835	-0.177166	-0.274181	-0.242612	-0.123202	-0.059202	0.00567841	0.255777
SPA_RS01765	exodeoxyribonuclease VII large subunit	-0.242998	-0.394851	-0.266255	-0.780681	-2.3124	-0.669056	-1.26861	-0.107014	-0.251138	-1.4802	-18.6945	-0.175551	-3.60572	0.0568053	0.133602	-0.0404991	-0.908652	-0.994366	-0.446484	-0.201855	-1.96606	-1.37374	-1.41766	-0.501414

## Sheet: D23580
locusId	desc	NonSPI2	InSPI2	InSPI2 Mg	M9 glucose	Bile	Iron	NaCl	Heat	LB	cef	cipro	azithro	H2O2	NO	bleach	anaerobic	GMM	zinc	Nmedia	protamine	gentamycin	cotrimoxazole	rifampicin	polymyxin B
SPI-1
STMMW_RS14640	iron/manganese ABC transporter substrate-binding protein SitA	-1.26705	-0.36614	-0.770831	-2.48247	-0.504506	-1.16645	-0.995635	-0.199851	-0.993455	-1.68009	0.0560326	-1.02127	-0.922094	-0.980587	-0.656567	-1.08586	0.370889	-0.381147	-1.11434	-0.0491637	0.483525	-0.256455	0.0740421	0.383518
STMMW_RS14645	iron/manganese ABC transporter ATP-binding protein SitB	-0.991409	-0.575151	-0.749794	-1.7392	-0.414809	-1.32516	-0.651178	0.757084	0.190219	-0.779771	0.225113	-0.661059	-0.408862	-0.168776	-0.333829	0.747819	0.230309	0.240683	-0.382179	-0.509194	-0.125244	-0.682193	-1.10106	0.099247
STMMW_RS14650	iron/manganese ABC transporter permease subunit SitC	-0.434847	0.522952	0.515143	-0.765553	0.0386414	-1.08722	0.359014	0.27283	0.642757	0.472402	0.934612	-0.424079	0.795663	0.432636	0.845377	-0.542442	-0.0497356	-0.54652	0.245623	-0.848612	-0.80708	-0.0251451	-0.835044	-0.116276
STMMW_RS14655	iron/manganese ABC transporter permease subunit SitD	-0.504296	-0.232672	-0.0450751	-1.25551	-0.540094	-2.26191	-0.968633	-0.798326	0.404451	-0.351253	0.676674	-0.684881	0.952773	0.304061	1.19531	-0.23936	-0.167575	0.214133	-0.812719	0.290001	0.688669	-1.1715	0.145729	0.854385
STMMW_RS14660	type III secretion system YopJ family effector AvrA	0.744505	0.226556	-0.414242	-0.0186422	-0.437919	0.486578	-0.647	-0.443527	1.0803	-0.64322	0.816865	0.306316	0.477583	-0.144875	-0.673219	0.0949032	0.690093	0.442055	0.956993	-0.201676	0.354916	0.0503102	0.270405	0.248402
STMMW_RS14665	transcriptional regulator SprB	0.0613796	0.713668	0.514438	-0.214259	0.319143	0.557522	-0.407597	0.155495	0.424481	1.4771	1.86899	1.15707	0.737144	0.91477	0.277459	0.584909	0.976687	0.192629	1.16505	-0.705551	0.0920433	0.846067	0.989469	-1.56284
STMMW_RS14670	invasion transcriptional regulator HilC	1.41637	1.28062	0.086742	1.22674	0.385162	0.63143	0.538148	-0.154927	1.21821	1.21811	0.864977	2.39414	0.740953	0.359962	0.12817	0.0448941	0.536153	0.82988	2.72678	-0.643488	-0.623435	-0.0770238	0.181535	-0.948712
STMMW_RS14675	type III secretion system effector protein OrgC	-0.275068	-0.519779	-0.337264	-0.096562	-1.7223	-1.96283	-1.37731	-1.15019	-1.08758	-0.789303	-2.50599	-1.44205	-1.01095	-1.26469	-0.664375	-0.10309	-0.546537	-1.10062	-1.06692	-0.670248	-0.245868	-0.786522	-0.225232	1.18308
STMMW_RS14680	type III secretion system linker protein OrgB	-2.47447	-2.61556	-1.79152	-2.21902	-1.35534	-1.67927	-2.05018	-2.20855	-1.62832	-1.63878	-0.981399	-2.66062	-1.47777	-2.57526	-1.56191	-1.16703	-0.975703	-2.13965	-0.892312	-1.09835	-3.42955	-3.07833	-2.41307	-3.46336
STMMW_RS14685	oxygen-regulated invasion protein OrgA	-0.954348	-1.40025	-1.1825	-2.0986	-0.321182	-1.80924	-1.87129	-2.11502	-0.962709	-2.09063	-1.47283	-1.5612	-1.23217	-1.13711	-0.201724	-0.880609	-1.98494	-2.13574	-3.58351	-2.15466	-2.74314	-2.19186	-2.82991	-1.92986
STMMW_RS14690	type III secretion system inner membrane ring lipoprotein PrgK	-3.20436	-2.68311	-2.46383	-2.50889	-3.64059	-3.13576	-3.64321	-2.66678	-3.32501	-3.60598	-3.44466	-4.25545	-3.02883	-2.64008	-2.27058	-1.6628	-2.44425	-3.50941	-3.91391	-2.81673	-4.76664	-2.96559	-3.97284	-1.24716
STMMW_RS14695	type III secretion system inner rod protein PrgJ	-0.830909	-0.641098	-0.520153	-0.432534	-0.0391216	-0.520974	-1.40007	-0.00360372	-1.17568	-2.09034	-0.647746	-1.65951	-0.472541	-0.815009	-0.840745	-1.91432	-1.87584	-2.25083	-2.19985	-2.33212	-2.28857	-2.38156	-2.65805	-0.649051
STMMW_RS14705	type III secretion system inner membrane ring protein PrgH	-5.03501	-4.3715	-4.50918	-4.41274	-4.76199	-4.16519	-4.33258	-2.32073	-4.28468	-5.18976	-5.33835	-5.11349	-3.23022	-3.40399	-2.938	-3.1717	-4.05804	-4.13886	-5.36278	-2.56665	-3.36852	-3.89622	-3.56532	-0.143518
STMMW_RS14710	transcriptional regulator HilD	2.83264	5.30699	3.09615	3.84315	1.46148	1.81704	2.07645	9.66232	2.61824	2.51905	0.954115	3.16798	2.85348	2.01418	1.89118	3.63176	2.30417	2.46261	6.87593	-0.44309	6.0728	1.52163	8.32172	-11.5272
STMMW_RS14715	transcriptional regulator HilA	0.861164	0.191643	-0.456609	0.16167	1.4256	0.503579	1.32591	2.58257	0.667482	1.13565	-0.719119	0.916088	1.49684	0.540656	1.09368	1.14181	1.94751	2.37555	2.43117	2.20731	-0.697585	-0.887822	1.0046	2.42681
STMMW_RS14720	SPI-1 type III secretion system invasion protein IagB	-0.566482	-0.325438	-0.668342	0.573396	0.150222	-0.758606	-0.788192	0.382304	0.295342	0.165546	0.266726	-0.479852	0.183261	1.06222	0.998871	-0.234739	0.493974	-0.41795	0.768627	0.0614304	0.37312	-0.203333	0.688782	0.281076
STMMW_RS14725	SPI-1 type III secretion system effector GTPase-activating protein SptP	-0.270631	-1.02617	-0.302266	-0.643333	0.774809	-0.188014	-0.110384	-0.986709	0.525349	0.521352	1.13727	1.08067	-0.461836	0.26896	-0.110656	1.10628	0.584663	0.464026	-0.517751	1.12367	-2.16176	-0.640235	-1.30927	3.95648
STMMW_RS14730	chaperone SicP	0.470775	-0.103858	0.434604	0.969713	-0.439607	-0.766924	-0.283446	-1.34518	-0.240111	-0.538192	0.346325	-0.392141	-0.755259	0.539374	0.68567	0.450444	-0.000422986	0.865233	0.000519335	0.604162	-0.19805	0.613029	-0.331931	-0.272868
STMMW_RS14735	hypothetical protein	0.254256	-0.749763	-0.502178	-0.596174	-0.569724	-0.763138	-0.310358	1.79194	0.145537	-0.674668	-0.644073	-0.603253	-0.398922	-0.280044	-0.59767	0.244808	-0.109763	-0.388139	0.0317258	0.243629	0.545483	1.11497	0.677177	1.47915
STMMW_RS14740	acyl carrier protein	-0.12667	0.0818049	-0.038436	0.0271393	-0.0957325	-0.766746	-0.677986	-0.621565	-0.105058	0.00395444	0.249583	0.0890405	-0.977567	-0.435188	-0.879382	0.182157	0.624515	0.344087	0.319493	0.182054	1.13938	-0.032406	0.805525	1.24651
STMMW_RS14745	SPI-1 type III secretion system effector SipA	0.203314	-0.494531	0.139806	-0.0564484	0.333525	0.128634	0.701738	0.34537	0.227098	-0.437493	0.182958	0.162034	0.362235	0.392431	0.473679	-0.158347	-0.402308	0.269128	-0.230272	0.840013	0.372144	0.382795	0.0564881	2.09581
STMMW_RS14750	SPI-1 type III secretion system needle tip complex protein SipD	0.575791	0.0169023	0.556009	0.518955	-0.897796	0.0528631	0.347646	0.824447	0.192669	0.611532	-0.660734	0.345725	-0.808852	-0.717785	-0.872341	0.645784	-0.188027	0.47491	0.0996476	-0.57782	0.782835	1.13231	0.510605	0.114291
STMMW_RS14755	SPI-1 type III secretion system needle tip complex protein SipC	0.298297	-0.270227	-0.294143	0.69245	1.04092	0.00685996	1.44943	1.53763	0.563451	0.241902	0.112715	0.398547	0.577742	0.159166	-0.195998	1.20569	1.31762	1.94804	1.68248	2.54414	0.498283	-0.209459	0.432579	1.42318
STMMW_RS14760	SPI-1 type III secretion system needle tip complex protein SipB	0.504863	0.145365	0.0358862	0.163969	0.994311	0.0896467	0.941647	1.63397	-0.422797	0.796002	-0.0202361	-0.803839	1.41755	0.662582	0.0113019	0.593696	1.10485	0.36673	1.22547	1.47241	-0.0444568	1.00233	-0.695343	1.822
STMMW_RS14765	SycD/LcrH family type III secretion system chaperone SicA	0.15949	-0.0360004	0.36702	-0.00069938	0.231882	0.393605	-0.829017	-0.330331	-1.22888	0.0495464	-0.197114	-0.130909	-0.661643	0.250918	-0.528477	-1.0629	0.207128	-0.659869	-0.191139	1.66864	-2.57159	-1.2503	-1.944	5.54987
STMMW_RS14770	SPI-1 type III secretion system export apparatus protein SpaS	-0.75516	-0.334676	-0.516113	-0.36691	1.29765	0.194422	0.276278	1.28558	0.128789	0.647702	-0.129522	-0.900588	0.330457	0.312862	-0.292112	1.05989	1.03215	0.772898	0.451786	0.1974	-0.634159	0.504017	0.245393	2.26008
STMMW_RS14775	SPI-1 type III secretion system export apparatus protein SpaR	0.245218	-1.48024	0.819491	-0.149322	-0.408613	-1.20182	-0.334584	0.171431	-0.422597	-0.771399	-0.760519	-0.502124	-0.390014	0.530028	-0.245753	-0.164442	0.134968	1.47211	-0.167923	0.494405	-0.652277	-0.522271	-0.145587	3.91738
STMMW_RS14780	SPI-1 type III secretion system export apparatus protein SpaQ	0.312832	-0.413842	-0.206074	-0.266036	-0.0673313	0.411809	0.813283	0.654131	-0.725966	-0.135594	-0.443867	-0.581969	-0.56877	0.479671	0.0384844	0.811213	0.123099	0.180629	1.06355	-0.224913	1.2919	0.159847	1.55653	4.06107
STMMW_RS14785	SPI-1 type III secretion system export apparatus protein SpaP	-0.841538	-0.238121	0.377463	-0.439956	-0.597336	-0.0171796	-0.708174	-0.418833	-0.670059	-0.73834	-1.136	-1.05862	0.694795	0.607191	0.52968	1.53086	1.46472	1.08563	0.969594	0.936084	-1.35417	-0.745077	-0.60822	1.50166
STMMW_RS14790	SPI-1 type III secretion system protein SpaO	-0.369686	-0.699851	-0.636082	-0.619035	-0.186436	-0.0897572	0.925642	0.661393	0.0504753	1.21222	1.28805	0.29582	-0.06742	0.0926724	-0.138039	0.38964	0.315182	0.658937	1.02494	1.39602	-1.69969	-1.80927	-0.512828	3.23073
STMMW_RS14795	SPI-1 type III secretion system protein SpaN	1.39307	1.91866	1.18513	1.07157	0.0349003	0.40498	0.520295	1.43357	0.495413	1.42729	1.19442	0.710134	1.93989	0.905064	0.381316	0.70631	1.36944	0.94406	1.10587	2.25577	0.435224	-1.4552	0.78861	4.67996
STMMW_RS14800	SPI-1 type III secretion system protein SpaM	0.419007	0.620648	0.620322	0.831154	-0.00932382	-0.398104	0.300206	-0.539918	-1.3306	0.475058	0.248935	0.112459	0.590029	-0.313625	0.0193641	0.509606	0.152905	-0.0127478	1.48199	2.3336	-2.2438	-1.83551	-1.29925	0.604365
STMMW_RS14805	SctN family type III secretion system ATPase InvC	0.0463932	0.548611	-0.611158	0.323347	-0.919832	-0.142458	-0.511934	0.522017	0.877303	0.525622	0.725973	0.611571	0.471726	0.838856	-0.12853	0.602963	-1.42928	-0.2907	0.452046	-0.185088	-0.258377	-0.612558	-0.653434	1.81497
STMMW_RS14810	SPI-1 type III secretion system chaperone SpaK	-0.89689	-0.24735	-0.597318	-0.524524	-0.561458	-1.09887	-0.0891363	-0.299873	0.364078	0.84162	1.11946	0.976831	0.0343025	-0.0851539	0.326033	0.446399	0.0119867	0.604851	-0.454182	0.0933619	-0.706415	-1.61648	-1.67329	-1.64727
STMMW_RS14815	type III secretion system export apparatus protein InvA	-0.373484	0.0594052	0.0903222	-0.618579	-0.436662	-0.425355	0.611617	0.372853	-0.0464765	-0.438418	-0.514079	0.17248	-0.134887	-0.0140311	-0.347615	0.237818	0.188622	0.677054	0.202894	-0.480919	-0.613866	-0.651687	-0.958738	-5.82608
STMMW_RS14820	type III secretion system gatekeeper InvE	-0.891746	0.0259514	-0.120024	-0.382142	-0.571486	0.121882	-0.536886	1.56773	-0.0323325	0.410288	0.267319	0.176523	-0.12981	-0.137435	-0.198969	0.812536	0.1435	0.718396	-0.0942415	-0.478458	-1.7188	-2.16104	-1.07314	-3.76926
STMMW_RS14825	type III secretion system outer membrane ring protein InvG	-0.49629	-0.843532	-0.163358	-0.310537	-0.655505	-0.118762	0.902713	0.816487	-0.996062	0.0279426	-0.444262	-0.329629	-0.235974	-0.16191	-0.771258	1.07887	0.696441	0.742085	0.673931	-0.756006	-0.873762	-0.954583	0.204992	-5.35061
STMMW_RS14830	type III secretion system transcriptional activator InvF	0.345223	0.0751037	0.331381	-0.585431	0.704273	-0.397086	0.340605	-0.485349	-0.938783	-1.11438	-0.809481	-1.20758	1.03683	-0.0767716	-0.309918	0.371947	-0.549553	0.262343	1.30662	1.47521	-0.581922	-1.31513	-1.11514	1.28391
STMMW_RS14835	SPI-1 type III secretion system invasion lipoprotein InvH	-0.195244	-0.225496	-0.658313	-1.2168	1.23357	0.605607	0.665742	-1.00462	0.805703	0.125003	0.942991	-0.35662	-0.179525	-1.04709	0.149179	0.715644	0.0591822	0.884201	1.34541	1.26288	-0.261378	-1.61872	0.597818	-4.25104
SPI-2
STMMW_RS07160	tetrathionate reductase subunit TtrA	0.357076	-0.286364	0.256954	0.476877	1.02319	1.11697	0.327076	0.308604	-0.731696	0.537602	0.182348	-0.125242	0.370732	0.0074403	-0.013943	-0.286366	-0.210614	0.801113	0.148893	-0.299049	0.877397	-0.847411	0.961701	0.625064
STMMW_RS07165	tetrathionate reductase subunit TtrC	-0.778717	-1.13711	-0.0544438	-0.257787	-0.238323	-0.0164971	-0.749689	-0.603829	-0.853101	-1.03797	-0.600029	-0.496798	-0.713832	-0.812827	-0.610449	-0.602552	-0.773823	-0.55855	-0.555987	-0.630032	-0.197548	-1.35983	-0.117391	0.193149
STMMW_RS07170	tetrathionate reductase subunit TtrB	-1.84383	-0.69487	0.553622	-0.390235	0.391511	-0.390825	0.312584	-0.229752	-0.616575	-0.32758	0.555291	0.176986	-1.30087	-0.754326	-0.988183	-0.863089	-0.76079	-1.69194	-1.2871	-0.636923	-1.82149	0.144392	-1.0265	-0.231616
STMMW_RS07175	two-component system sensor histidine kinase TtrS	0.251504	-0.465011	-0.147408	0.0265221	1.04729	0.933524	0.926466	1.20026	0.0391398	0.543774	0.493934	0.416768	0.16303	0.115012	0.449857	0.17601	0.123554	-0.504809	-0.350154	-0.393984	-0.267599	-0.555791	0.860733	0.392935
STMMW_RS07180	two-component system response regulator TtrR	1.23549	0.49376	1.03479	1.62546	-0.203489	1.09438	0.162117	0.875809	0.8281	0.666659	-0.539885	-0.185507	-0.0154153	1.15889	0.482577	1.02691	0.127649	0.755889	0.685769	-0.15004	0.258983	-1.1261	0.320792	-0.94355
STMMW_RS07185	fumarate hydratase FumD	0.704125	0.659543	-0.159997	0.0794166	-0.30432	0.244437	0.0829701	-1.07834	0.457443	0.0864193	-0.418022	1.39051	-0.742633	-0.647732	-0.17934	-0.383572	-0.19338	-0.0657391	-0.325191	0.701498	-0.0680279	0.182752	-1.04002	-0.645659
STMMW_RS07190	DUF523 and DUF1722 domain-containing protein	0.767051	0.768855	0.687918	1.04285	0.791589	-0.114522	0.132597	0.708208	-0.300844	-0.251035	0.206083	0.140498	0.225413	0.6441	0.107964	-0.30267	0.10008	-0.730249	0.163356	0.721164	0.03465	0.163002	-0.5758	-0.25883
STMMW_RS07195	MerR family transcriptional regulator	-0.946945	-0.985382	-0.98711	-0.959193	0.692403	-0.141859	0.834003	1.02217	0.179505	-0.0453748	0.619152	1.24546	-1.11648	0.305525	-0.259755	0.35428	0.705168	0.321525	-0.274441	0.49936	1.33143	-0.877334	0.0788976	-0.218827
STMMW_RS07200	two component system response regulator	0.260031	0.281138	0.476336	0.50969	0.723835	0.741853	1.22174	0.740756	-0.447431	-0.548215	0.657556	-0.526302	1.0444	0.575079	-0.573227	0.829692	0.963335	1.28444	0.131386	1.14853	-0.146515	0.791025	0.33501	0.403193
STMMW_RS07205	two component system sensor kinase	0.3892	0.420223	1.44509	-0.142544	0.984972	0.558298	0.559645	-0.09887	0.787053	0.638114	-0.0924656	0.78406	1.43942	1.22411	0.251187	0.408133	0.428343	0.667387	0.215047	0.229615	-0.306828	-0.00331893	-0.141705	-0.985941
STMMW_RS07210	SPI-2 type III secretion system protein SpiC	0.414811	-0.832317	-1.55174	-1.15056	-0.14189	0.125802	1.19094	-0.127987	1.04007	-0.756401	-0.805421	-0.182697	0.701487	0.207715	0.0554137	0.0238244	-0.384948	-0.859017	-0.636849	-0.111672	-1.05781	-0.40369	-0.0200898	-0.414156
STMMW_RS07215	SPI-2 type III secretion system protein SpiA	-0.836699	-1.11855	-1.43671	-1.06329	-1.149	-0.399443	0.154948	-0.413926	0.259697	-1.15092	0.0194597	-1.18686	0.920393	-0.244848	0.0639705	-0.240384	-0.235057	-0.00220878	-0.0893132	-0.719484	-0.584834	0.304309	0.141183	0.999231
STMMW_RS07220	SctD family type III secretion system inner membrane ring subunit SsaD	-0.0268953	1.01825	0.0554158	-0.587477	-0.311293	-0.52548	-0.303066	-1.00653	0.332045	-0.254443	-0.111564	-0.849047	0.5439	0.54471	-0.377762	0.0310796	0.839829	0.055081	0.461725	-0.804605	-0.825618	0.678191	0.234966	-0.335407
STMMW_RS07225	YscE family type III secretion system co-chaperone SsaE	0.695764	0.77256	0.829473	-0.0966358	-0.65941	-0.292107	-0.736909	-1.06828	-0.444657	0.979691	-0.550239	0.0251763	0.68864	0.27467	0.591768	0.760252	-0.104739	0.0442665	0.821002	0.405863	0.500903	0.256629	-0.459296	0.101807
STMMW_RS07235	SPI-2 type III secretion system translocon protein SseB	-0.421444	-0.936338	-0.0845308	-0.535922	-0.231193	-0.904335	-0.438405	-0.219337	-0.378179	-0.579243	-0.382738	-0.623764	0.277564	0.969137	1.22723	-0.197114	-0.531622	-0.0149874	0.308542	0.260329	-0.0956121	-1.06755	-0.0871831	0.630765
STMMW_RS07240	SycD/LcrH family type III secretion system chaperone SscA	0.295631	-0.748187	-0.523121	-0.363995	-0.331281	-0.554076	0.792386	0.0486154	-0.458989	-1.00653	-0.171603	-0.772857	-0.262917	-0.584054	-0.0996465	0.444705	1.01788	-0.0498185	0.412306	-0.00751154	-1.75816	-0.571923	-0.963782	-1.20384
STMMW_RS07245	SPI-2 type III secretion system translocon protein SseC	0.933812	0.705116	0.484823	0.62798	-0.729028	-0.978367	-0.959339	-0.507039	-0.515192	-0.0177798	0.469845	0.193774	0.08119	-0.739516	0.589777	-0.270258	-0.113001	-0.373321	0.14395	-0.204429	-0.688947	0.766536	-1.26994	-0.691904
STMMW_RS07250	SPI-2 type III secretion system translocon protein SseD	0.0282021	-0.468668	-0.0655383	-0.925697	0.372886	-0.509794	-0.29615	-0.543529	0.244539	-0.463828	-1.50828	-1.41193	-0.674232	-0.53182	-0.615145	-0.386597	-0.478252	0.376737	-1.31906	0.0422499	-0.919324	-0.995001	-0.0356888	0.294213
STMMW_RS07255	LcrR family type III secretion system chaperone SseE	-1.95735	-0.4891	-0.941242	-1.21817	1.62057	0.244466	0.314448	0.632366	1.28542	0.654236	0.727211	0.322804	0.769061	0.0548253	0.116184	1.29759	-0.602032	0.427552	0.573945	0.00254318	0.896996	-0.565112	1.19023	0.985338
STMMW_RS07260	SycD/LcrH family type III secretion system chaperone SscB	-0.396367	0.339514	-0.154905	0.326192	0.537341	0.2501	0.241813	-1.11846	0.793859	0.473519	0.459681	0.49786	-0.794757	-1.00089	-0.0411402	0.476053	0.268945	0.235006	-0.287755	0.217133	-1.35248	-0.402895	-0.564636	-0.815477
STMMW_RS07265	type III secretion systems effector SseF	-0.782812	-0.486332	-0.91529	-0.425159	1.59597	0.839985	0.95193	0.140677	-0.182459	0.149158	-0.764643	-0.659691	-0.135649	0.282445	-0.329537	0.469071	-0.476568	0.435491	0.524912	0.0227933	-0.131796	0.738522	0.432475	0.505317
STMMW_RS07270	pathogenicity island 2 effector protein SseG	-0.495983	-0.644008	-0.0593601	-0.71233	-0.27911	-0.727323	-0.52594	-0.168959	-0.375356	-0.600515	-0.352721	-0.289084	-1.22879	-0.590883	-0.786972	-0.128549	-0.0912543	0.943519	0.288528	0.705979	-0.787028	-0.255511	0.362154	0.357806
STMMW_RS07275	type III secretion system needle filament protein SsaG	-1.45064	-0.817099	-0.949595	-1.08589	0.188674	0.450153	0.168616	1.11838	0.0250601	-0.613753	-0.641944	-0.687087	0.829541	0.170499	-0.219497	0.843853	-0.483646	0.434388	0.154962	0.373796	0.099258	-0.383943	-0.644767	-0.586904
STMMW_RS07290	SPI-2 type III secretion system apparatus lipoprotein SsaJ	-0.438775	0.167521	0.116316	-1.31611	0.017035	0.240894	-0.806817	0.564521	1.02396	-0.471346	0.364583	0.662414	0.00910889	-0.500722	0.087273	0.0930059	-0.0233591	-0.495149	0.289704	-0.268068	0.691952	-0.124624	1.35067	0.614284
STMMW_RS07295	hypothetical protein	0.864151	0.784738	0.168684	0.0199322	-0.0632301	0.631333	0.350379	0.128032	1.27368	-0.267879	-0.531611	0.711117	0.809567	1.97861	0.496442	0.390364	-0.736537	-0.315375	-0.442986	0.47129	0.785618	0.84249	1.18377	-0.237471
STMMW_RS07300	SPI-2 type III secretion system apparatus protein SsaK	0.200135	-0.492465	-0.514531	0.343002	1.05653	0.294914	-0.100742	0.196711	-0.197013	-0.345128	-0.543974	-0.612383	-0.391578	0.151805	-0.0536214	0.451552	-0.720866	0.0678142	-0.374691	-0.588374	-0.361319	0.701273	-0.492529	0.210966
STMMW_RS07305	SPI-2 type III secretion system apparatus protein SsaL	0.0994385	-0.161803	0.357379	0.301921	0.0895925	-0.152337	-0.297694	-0.0149006	-0.484711	0.335939	1.07203	0.0654736	1.03232	0.383217	1.28894	0.173701	0.729718	1.05308	0.445441	0.271213	0.650143	-0.964867	1.36117	1.13058
STMMW_RS07310	SPI-2 type III secretion system apparatus protein SsaM	-0.236781	-0.510044	-0.21855	0.399205	-1.79502	-0.247528	-0.630614	-1.99466	0.258006	1.14297	0.104523	0.127309	0.0298824	-0.235674	-0.108954	-0.176859	0.66771	0.314496	0.239188	0.0774645	-0.059425	0.358946	-0.45734	-0.635015
STMMW_RS07315	SPI-2 type III secretion system apparatus protein SsaV	0.140742	-0.454693	-0.46383	-0.024511	-0.0639111	-0.0472262	-0.386414	-0.638689	0.402377	-0.0847539	-0.538622	0.33168	0.340583	0.200942	-0.0497855	0.806498	0.540106	0.835451	0.909121	0.231678	1.07136	-0.0422747	0.326024	0.209937
STMMW_RS07320	SctN family type III secretion system ATPase SsaN	0.23552	0.364017	0.00336497	0.166342	0.682464	0.422714	0.859164	0.0936637	-0.229303	0.321553	-0.310427	-0.526111	0.359527	0.0170706	0.144346	-0.469297	-0.155557	-0.0364946	-0.153255	-0.362634	1.17824	-0.756117	1.44093	1.36971
STMMW_RS07325	SPI-2 type III secretion system apparatus protein SsaO	-0.283838	-0.00692684	-0.622916	0.130947	0.0707892	1.5594	-0.646157	0.0309257	0.150989	0.211947	-0.0646743	-0.730051	0.133332	0.0291518	-0.1251	0.720742	-0.43267	-0.571529	-0.0934869	-0.0929318	0.717632	0.0100377	0.233002	0.825676
STMMW_RS07330	SPI-2 type III secretion system apparatus protein SsaP	0.769053	1.52228	0.84625	0.502232	-1.07192	-1.25892	-1.38739	-1.26078	-0.0432867	-0.299313	-0.660428	-0.593382	1.10806	0.243013	0.965176	-0.284905	-0.496411	0.262625	0.287801	0.447029	-0.116239	-0.116124	-0.016952	-0.751133
STMMW_RS07335	SPI-2 type III secretion system cytoplasmic ring protein SsaQ	-0.0990214	0.378415	0.84397	0.684011	-0.796698	-0.624053	0.13475	0.0312181	0.336699	0.539028	0.335475	-0.0666756	1.24961	1.27876	0.958515	0.238423	0.848302	0.453577	1.1542	0.918733	-0.57	-0.108574	-0.328204	-0.34188
STMMW_RS07340	SPI-2 type III secretion system export apparatus protein SsaR	-0.4563	-0.62715	-0.515916	-0.65966	0.728123	-0.256755	-0.446573	0.421915	0.920754	0.41684	-0.110994	0.788515	0.00425662	-0.0497635	0.0381559	1.15124	1.03005	1.43154	0.9451	0.0929311	0.124071	-1.02675	-0.213053	-0.626706
STMMW_RS07350	SPI-2 type III secretion system apparatus protein SsaT	1.34302	2.17873	1.06507	0.145404	0.488735	-0.146893	0.640276	0.421451	0.502297	0.256649	1.04091	0.541304	-1.14565	-0.527262	0.469187	-0.570646	0.0578119	0.195979	-0.901064	-0.946677	-0.423462	0.111899	0.861736	-0.0885323
STMMW_RS07355	SPI-2 type III secretion system apparatus protein SsaU	-0.579545	-0.683034	0.149499	0.43883	-0.260049	-0.639959	-0.465204	-0.820542	0.974341	-0.267469	0.427588	0.0783595	-1.48725	-1.2012	-1.20819	0.450385	-0.158313	1.70235	0.632628	0.483567	-0.73732	1.19852	0.0862965	-0.232895
SPI-3
STMMW_RS19370	virulence RhuM family protein	-1.43973	-1.29775	-1.52228	-1.69617	-2.30355	-1.11261	-1.61913	-0.471102	-2.05611	-1.62136	-1.96558	0.0583854	-0.503803	-0.696797	-1.10243	-1.05968	-1.38488	-2.26136	-1.38609	-1.06598	-1.40803	-1.98119	-1.45663	-0.210215
STMMW_RS19375	helix-turn-helix transcriptional regulator	-0.760943	-0.69957	0.0880139	-0.785723	0.0466361	0.0579134	0.688692	-0.709902	-0.264249	-0.796913	0.415717	-0.922783	0.796273	0.557224	0.291651	0.815003	-0.622177	0.837337	-0.189996	1.39087	-0.684154	-0.538178	-0.254016	0.765025
STMMW_RS19380	intestinal colonization autotransporter adhesin MisL	-0.212943	-0.417204	-0.200671	-0.431607	0.366985	-0.295784	-0.204081	0.0922926	-0.402832	-0.914041	-0.148443	0.424002	-0.0459509	-0.315709	-0.0904597	-0.797494	-0.845735	-0.712961	-0.622162	-0.504927	-0.0139921	-0.203012	0.00600411	0.170184
STMMW_RS19385	membrane protein	0.331447	0.22141	-0.0188514	0.104788	-0.424376	-0.646627	-1.62666	-0.873472	-0.734612	-1.25729	-0.918297	-1.07928	-1.24235	0.0926254	-0.743092	-1.29858	-0.892744	-0.271724	-0.992701	-0.583599	-0.541676	1.05524	-0.479066	-0.66724
STMMW_RS19390	transcriptional regulator	0.750143	-0.413756	-0.188649	-0.20554	-0.769479	-0.936798	-0.70229	-0.565477	-0.167322	-0.679847	0.624064	-0.244468	-0.102994	0.221193	0.291616	-0.992273	0.319861	0.261192	-0.386732	0.489973	-0.612316	-0.377628	-0.276016	0.423029
STMMW_RS19395	isochorismatase family protein	0.526514	0.134314	0.503155	0.439446	0.00815354	-0.161453	-0.486805	0.434074	-0.0638953	1.00312	0.463915	0.404388	0.0563166	0.433339	0.865438	0.25957	-0.107567	-0.251935	0.0710958	0.0331838	0.223705	-0.547302	0.131979	-0.598191
STMMW_RS19400	anti-virulence regulatory inner membrane protein CigR	0.271205	0.617057	0.445292	0.377842	-0.518535	-0.167388	0.0374288	0.601661	-0.24761	0.96565	0.209124	0.724893	-0.0629276	0.529297	0.10804	0.281486	-0.38414	-0.200469	-0.373922	-0.791413	-1.08352	-0.307413	-1.09506	-0.0763001
STMMW_RS19405	magnesium-translocating P-type ATPase	-0.0146864	-0.281368	-4.9343	-0.685887	-0.505614	-0.199235	-0.49529	-0.516208	-4.1268	-2.148	-6.77909	-0.900865	1.38608	-0.718878	-1.61512	0.114548	0.343466	-0.444065	-0.280798	-0.0105674	-3.02903	-3.52093	-7.74385	-4.16231
STMMW_RS19410	MgtC family protein	0.627687	-0.529079	-2.89239	1.06823	-0.166567	-1.01498	-1.49108	-0.77779	-1.81184	-2.36007	-3.79278	-1.9136	0.52285	-0.39042	-1.0789	-0.868921	-0.174944	-0.0127176	-0.62915	-1.86557	-2.3813	-0.320947	-4.76617	-3.67793
SPI-4
STMMW_RS21875	SPI-4 type I secretion system auxiliary protein SiiA	-1.05521	-1.45268	-0.791718	-0.797501	-0.510982	0.423313	-0.651796	-0.407616	0.987515	0.365236	0.29364	0.113609	-2.20032	-0.588241	-1.31123	0.966098	0.84911	-0.24683	1.05982	0.666132	-1.05668	0.061043	-2.03931	-2.16223
STMMW_RS21880	methyl-accepting chemotaxis protein	1.07083	1.14263	0.860324	1.07109	0.615875	-0.180672	-0.458088	0.0514745	0.258091	0.731017	0.000999003	-0.00653379	1.61094	1.05055	0.437983	1.33016	1.31372	-0.0543634	1.54729	0.894094	0.283041	-0.939043	-0.494551	0.0845034
STMMW_RS21885	SPI-4 type I secretion system protein SiiC	0.423459	0.274998	-0.0723573	0.293315	-0.0123427	0.00100587	-0.427428	-0.0227285	-0.16878	-0.206279	-0.0866771	-0.288904	-0.0768676	-0.454553	0.589376	-0.690897	0.187794	0.610515	0.698533	0.72972	-1.08292	-0.254057	-0.729281	-0.330494
STMMW_RS21890	SPI-4 type I secretion system protein SiiD	0.025954	-0.104821	-0.0526964	-0.958037	0.958816	-0.0828602	-0.104164	-0.225256	0.0148585	0.616273	0.725479	0.597605	0.497831	0.621238	-0.0477345	1.01047	1.58717	-0.0137626	0.306711	0.546531	-0.443349	0.0860564	0.0598412	0.252208
SPI-5
STMMW_RS05640	type III secretion system effector protease PipA	0.899876	1.38304	0.704216	-0.472568	0.161617	-0.180708	-0.0382931	-0.325078	-0.738962	0.0399197	-1.02916	-0.704855	-0.449875	0.788678	0.397392	-0.0458656	0.402565	1.17475	0.616821	-0.832824	0.0301866	0.64749	-0.269447	-0.249834
STMMW_RS05645	SPI-2 type III secretion system effector PipB	-0.665285	-0.190897	0.0956419	-0.384876	0.0582255	-0.0594676	-0.0529166	-0.106102	-0.0282966	-0.552783	-0.397418	-1.29871	-0.315667	-1.10346	-1.09347	1.16638	1.74853	2.18485	1.18738	0.94393	-0.916984	-1.374	-1.88009	0.273187
STMMW_RS05650	membrane protein	0.600764	0.371946	0.642539	-0.29803	0.102118	0.782351	0.494008	0.702206	-0.100064	0.235201	0.0832551	0.274863	0.895599	1.17872	0.507605	-0.522549	0.245771	0.777398	0.458092	0.942922	-0.0497325	-0.407194	0.323101	-0.133955
STMMW_RS05655	type III secretion system chaperone SigE	-0.319445	-0.215555	0.473387	0.14415	-0.592712	0.0412343	-0.0203264	-0.857467	-0.543542	-0.890558	-0.18798	-0.0929511	-0.208002	0.00173267	0.250996	0.0815232	0.0443218	0.176183	-1.04412	-0.73249	-0.446293	0.513595	-0.795389	0.483063
STMMW_RS05660	SPI-1 type III secretion system effector inositol phosphate phosphatase SopB	-0.259556	-0.205438	-0.465133	-0.023202	0.444238	0.296743	0.18884	0.304745	-0.31038	-0.253102	0.468607	-0.239703	0.0322277	-0.0264668	-0.152181	-0.191752	-0.290169	0.0187769	0.0571862	-0.0966128	0.218985	-0.765196	-0.179729	0.254502
STMMW_RS05665	C69 family dipeptidase	-0.410215	-0.285677	-0.663778	-0.201984	0.258524	-0.210097	-0.345861	0.570767	-0.0834185	-0.0517875	0.676317	0.503431	0.0639098	-0.43011	-0.27909	-0.139536	0.638858	0.452129	0.485662	0.732707	0.00565603	0.25724	-0.223685	0.353815
STMMW_RS05670	heavy metal sensor histidine kinase	-1.37103	-0.537167	-0.94021	-1.25613	0.000766477	-0.271532	-0.741854	-0.922	-1.21947	-0.220143	-0.0191149	-0.977522	-0.470958	-1.24565	-0.442067	-0.262493	-0.277209	-0.142431	-0.995963	0.261649	-1.45803	-0.552236	-0.635602	-0.985698
STMMW_RS05675	response regulator transcription factor HprR	0.255017	-0.0614279	-0.140499	0.129643	0.195062	0.522115	-0.409774	0.467958	-1.66658	1.57425	-1.21167	-0.671936	-0.562638	-0.733757	-0.87931	-0.845838	-0.594515	-1.08654	-1.29908	-0.89353	-0.511364	-0.516506	-0.881578	-1.36169
SPI-6
STMMW_RS01345	ImpA family type VI secretion system protein	-0.88834	-0.672167	0.968213	-0.572812	0.560871	0.507104	-0.415057	0.47868	0.544991	-0.31148	0.333937	-0.0345479	1.01395	0.588293	-0.157358	-0.555619	-0.277727	-0.0589768	0.0808673	-0.730068	0.846846	0.289711	1.17223	-0.0637089
STMMW_RS01350	type VI secretion system baseplate subunit TssG	-0.190862	0.483376	-0.32574	-0.205709	-0.352064	0.190005	-0.710714	-1.28257	0.381269	-0.146866	0.52596	1.21465	0.525806	-0.195847	0.106958	-0.878855	0.0152259	-0.821269	-0.698296	-0.341077	0.169685	-0.647234	0.6589	0.577611
STMMW_RS01355	type VI secretion system baseplate subunit TssF	0.510097	-0.0913241	-0.352763	0.0659222	-0.12352	0.321243	-0.675256	0.125324	-0.751193	0.643636	-0.320839	-0.271501	-0.191739	-0.331635	0.0227103	-0.851005	-0.144524	-0.270792	-0.515236	-1.14507	0.221633	0.0271739	-0.0778318	1.77503
STMMW_RS01360	type VI secretion system baseplate subunit TssE	0.666058	-0.0608974	-0.24701	0.43485	0.0578607	0.569836	-0.197261	1.27733	-0.56987	-0.0246285	-0.00641578	0.253583	0.686562	0.66374	-0.248126	-0.58567	-0.74311	-0.714542	-0.97027	-0.757901	0.18358	0.332956	0.504954	0.355762
STMMW_RS01365	hypothetical protein	1.1331	1.21499	-0.0215941	1.50391	-0.407907	-0.604629	0.573175	-0.299747	0.559515	0.7197	-0.829381	0.742067	0.184421	0.052771	-0.507764	0.191925	0.103061	-0.499996	0.792567	0.0389029	0.143014	-0.0779896	-0.39094	0.296053
STMMW_RS01370	type VI secretion system-associated protein TagK	0.0904731	0.817603	0.338155	0.364175	0.184029	0.740064	0.618391	0.477847	-0.304268	-0.277857	-0.0245236	-0.519441	0.514253	0.436128	-0.160571	-0.285259	0.450533	0.641141	0.635207	0.184314	-0.325727	0.0328835	-0.302023	-0.483544
STMMW_RS01380	type VI secretion system ATPase TssH	0.186582	-0.126601	0.526857	0.229383	0.665966	0.85382	0.444001	0.228505	-0.121354	-0.428273	0.506181	0.739121	-0.216671	0.197551	0.140539	-0.819711	-0.921845	-0.0371412	-0.830707	-0.19259	0.566479	-0.522832	0.836646	0.522492
STMMW_RS01385	type VI secretion system contractile sheath small subunit	-0.438385	-0.117013	0.0814961	-0.874569	-0.161705	1.72517	0.310991	-0.832868	-0.124999	1.80946	1.18289	1.41848	0.801281	0.321441	0.10916	0.859851	1.24412	0.645531	0.160144	1.22833	0.694858	0.73617	0.344857	1.19763
STMMW_RS01390	type VI secretion system contractile sheath large subunit	-0.320004	-0.163711	-0.473357	0.230228	0.270618	-0.116098	-0.180748	-0.307659	0.146204	-0.0548267	-1.06314	0.530497	-0.925371	-0.436348	-0.612925	-0.401415	0.211623	0.445234	-0.3935	-0.535861	-0.304786	0.95896	0.182647	0.0563778
STMMW_RS01395	hypothetical protein	-0.901134	-0.964546	0.284571	-0.347864	-0.315499	0.560754	-0.113268	0.409715	0.299346	-0.00844432	-0.330578	-0.326888	-0.0858699	-2.04996	-0.924563	0.454788	0.861883	0.613375	0.148012	0.787991	0.832116	-0.125807	1.01368	1.83261
STMMW_RS01400	Hcp family type VI secretion system effector	0.218346	1.07793	-0.322192	-0.136231	-0.0560082	-0.647503	-0.160146	0.0329021	-0.267181	0.842613	-0.306303	0.568969	0.141854	0.827395	0.252662	0.731716	0.924529	-0.4596	1.75227	-0.139301	0.682245	0.976554	0.832741	-0.0519609
STMMW_RS01405	type VI secretion system amidase effector protein Tae4	-0.213872	-0.343758	-0.633347	-0.306729	0.66177	1.37916	-0.398388	0.506144	0.309919	-0.401196	-0.276722	0.23013	0.253503	0.689969	-0.341705	0.551006	1.3347	1.04033	-0.0496363	1.4933	-0.393164	1.04342	1.02036	0.376559
STMMW_RS01415	Hcp family type VI secretion system effector	1.53065	0.597514	0.842666	0.673027	-0.258189	0.642602	0.370697	0.302737	0.188984	1.5582	-0.144181	1.08139	-0.982924	0.462374	0.272296	0.875301	0.415591	0.413284	0.726399	-0.390589	-0.0038644	-0.101896	0.0600675	0.499826
STMMW_RS01420	type VI secretion system lipoprotein TssJ	0.63328	0.796145	-0.0532235	1.04973	0.141186	0.233554	-0.134123	-0.784958	0.420727	0.769605	0.709087	-0.409475	2.7059	1.60825	0.99077	0.523127	0.62677	0.0146831	0.842525	0.232917	-0.287679	-0.240075	0.453752	-2.27085
STMMW_RS01425	type VI secretion system baseplate subunit TssK	0.0988134	0.347391	0.770944	-0.0243697	0.556667	0.378187	0.136406	-0.54285	-0.376482	-0.970321	-0.9916	-0.134094	-0.136401	-0.346912	-0.546231	0.133983	0.188174	-0.687835	-0.496463	-0.206873	-0.470741	-0.775484	-0.183569	-0.793544
STMMW_RS01430	type VI secretion system protein TssL, long form	1.29197	-0.189636	0.391721	-0.438583	-0.197457	0.172352	-0.22743	0.108468	0.476581	0.187721	0.549298	-0.193754	-1.22759	0.145696	-0.164144	0.0559407	0.264831	0.0368496	-0.352304	-0.684621	-1.03841	-0.972963	-1.0246	-0.411551
STMMW_RS01435	membrane protein	0.242007	1.11202	0.468491	0.784213	1.04388	1.04924	-0.253476	0.121151	0.43788	0.500839	0.830662	0.437277	0.150828	0.168701	0.321356	1.98011	1.97436	1.45573	1.73434	1.25066	0.00608894	0.482125	-0.0244762	0.061878
STMMW_RS01440	Shiga toxin A subunit	-0.012552	-1.55415	-1.86759	-1.51687	-0.108649	-0.310132	0.371857	-0.758139	-1.19389	-0.0149954	-0.695205	-1.0182	0.135803	0.627184	-0.81278	0.520558	1.5371	0.440896	0.710512	-0.243014	-0.895345	-0.929283	0.285888	-0.537403
STMMW_RS01445	type VI secretion system membrane subunit TssM	0.579957	0.11569	0.583912	0.515183	0.343014	0.582925	0.967581	0.690142	-0.264472	0.30026	-0.0634314	0.229657	-0.455828	-0.349693	-0.933635	-0.384392	-0.380525	-1.22014	-1.04357	-0.317331	-0.00106601	0.413035	0.505758	0.0550058
STMMW_RS01450	TagF domain-containing protein	-0.0772577	0.780633	0.162264	0.149125	-0.488861	0.878857	0.16624	-0.288614	0.250007	1.72897	-0.104722	-0.321425	-0.527591	0.211697	-1.39261	-1.0968	-0.992151	-1.84714	-1.19034	-0.509504	0.0493481	-0.887803	0.627601	0.246603
STMMW_RS01455	DUF2195 family protein	-0.199969	0.136025	-0.0192064	-0.398863	-0.229952	-0.0570355	0.912709	-0.483024	-1.09238	0.0525266	0.531244	-0.724931	0.480175	0.0248013	-0.354769	-0.427387	-0.218089	-1.12696	0.400722	0.144904	1.16796	0.182692	1.02189	1.18995
STMMW_RS01460	DUF2778 domain-containing protein	0.441192	0.682961	0.0513193	0.530601	-0.254596	-0.850864	-0.653296	-0.997949	0.327598	0.472653	0.247727	0.408699	-0.467592	-0.143657	-1.11766	1.03599	1.56582	1.94452	1.4802	1.01375	0.0860518	-0.229562	0.628174	-0.962156
STMMW_RS01465	type VI secretion system Vgr family protein	0.271966	-0.00415112	-0.328231	0.0743596	0.836544	0.453402	1.65866	-0.027514	-0.203798	0.273889	-0.366549	0.162917	0.226238	0.361841	0.163507	0.548056	-0.162676	1.24424	-0.36266	-0.0252392	-0.347337	1.19594	-0.482725	-0.726968
STMMW_RS01470	DcrB-related protein	0.0220958	-0.848237	0.546708	-0.743099	0.9449	-0.259368	-0.106329	-0.901785	0.145467	0.5858	-0.491112	0.0523096	-0.208633	-0.826346	-0.685283	0.111278	-0.232398	0.0906651	-0.507445	0.175447	-0.173774	-0.822702	0.0179552	0.191601
STMMW_RS01475	DUF6531 domain-containing protein	-0.111353	-1.27204	-0.398572	-0.508596	-0.5593	0.501859	-0.641245	-0.0640032	-0.407119	-0.535194	-0.198551	0.0906421	-0.501243	-0.613337	-0.859553	-0.469168	0.0258888	-0.431542	-0.878061	-0.421125	-0.225545	0.149726	0.131693	0.280699
STMMW_RS01480	hypothetical protein	-0.263433	-0.200557	0.41049	-0.476494	-0.873095	-1.01466	-0.892195	-1.27201	-1.47549	-1.27236	-0.332024	-0.144271	-0.484755	-0.887123	-0.119863	-1.21004	-1.77601	-1.37574	-1.33098	-0.0552468	-0.186179	0.196962	-1.39654	-1.0805
STMMW_RS01485	RHS domain-containing protein	0.122534	-0.64533	0.361347	-0.283201	0.085034	0.432779	0.756728	0.4084	0.637436	1.27863	1.57875	1.10762	0.352177	0.700678	0.579116	1.68515	1.57044	1.71121	1.90611	1.86348	-0.322841	-0.999829	-0.477397	-0.66653
STMMW_RS01490	hypothetical protein	0.212533	-0.376433	-0.725838	0.446155	-0.734154	-0.0150495	0.082718	-0.309861	0.500265	-0.165271	0.106767	-0.00214804	-1.03587	-0.0768488	0.233486	2.46741	0.814046	1.24842	1.39907	0.716712	0.165158	-1.84439	0.00572729	-0.618708
STMMW_RS01495	immunity 26/phosphotriesterase HocA family protein	0.472409	-0.103191	-0.0171497	0.0506131	-0.324112	-0.412905	-0.264425	0.579153	-0.604193	0.0368016	0.640677	0.853538	-1.16628	-0.740794	-1.28119	0.182859	0.576945	0.298655	0.665838	-0.156255	0.679566	0.367746	0.983827	1.04414
STMMW_RS01500	SymE family type I addiction module toxin	-0.348047	-0.999596	0.0384028	-0.162896	0.00744195	0.330678	0.561631	0.406629	-0.647654	-0.910513	-0.943577	0.00137513	-0.707403	-0.188832	-0.697368	0.206631	-0.0495889	0.030329	0.594721	-0.503843	-0.997736	1.10167	-0.882457	-0.833675
STMMW_RS01510	hypothetical protein	-0.209283	-0.848611	-0.578341	-0.773226	-0.886328	-0.21897	-0.0175941	-0.618044	-0.28561	-0.860074	-0.560911	0.0354359	-1.08464	-1.16631	-0.162662	-0.897008	-1.06925	0.607819	-1.06104	-0.175223	-1.263	-0.059759	-0.962348	0.252782
STMMW_RS01535	pili assembly chaperone SafB	0.414122	-0.490336	0.168637	0.0151483	0.822209	-0.167991	-0.395404	-0.712211	0.815749	0.341956	-0.264097	0.215903	0.543929	-0.35617	-0.100004	0.48975	0.273357	-0.47424	0.0696088	-0.715195	-0.42415	0.576756	-0.641187	-0.326034
STMMW_RS01540	fimbrial biogenesis outer membrane usher protein	0.416254	0.125099	0.052157	0.191191	-0.648908	-0.555635	-0.469591	-0.196332	0.213919	-0.654774	-1.69889	-0.601737	0.185588	-0.108392	-0.247688	0.162953	0.125832	0.163962	-0.113083	-0.201952	0.09466	0.262117	0.706715	-0.71924
STMMW_RS01545	pilin structural protein SafD	0.434157	0.424622	0.301966	-0.203315	0.0324918	0.952307	0.523144	0.118089	0.632815	0.0722597	1.28437	0.429769	0.116742	0.458737	0.781111	-1.14988	0.248064	-0.0893224	1.06011	-0.859011	0.438708	0.313835	0.329152	-0.721959
STMMW_RS01550	polysaccharide deacetylase family protein	0.22967	0.0470997	0.136932	0.688483	0.710642	0.834145	0.540041	-0.216218	-0.411466	-0.270544	-0.317411	-0.795677	-0.130116	0.106224	0.320922	0.345025	0.709058	0.261351	-0.372301	-0.24432	0.725025	0.609513	0.874001	1.41046
STMMW_RS01555	PerC family transcriptional regulator	0.564859	0.880569	0.843954	1.10396	-0.316404	0.371453	0.497726	-1.23983	-0.362137	0.285412	0.577798	0.395119	-0.131314	-0.593308	0.239153	0.611761	-0.577518	1.17403	-0.101048	0.66903	-0.62706	0.913134	-0.44095	0.0710252
STMMW_RS01565	LysR family transcriptional regulator	0.106645	0.0241103	0.173871	-0.986101	0.0201532	0.66742	0.392732	-0.512031	0.50276	0.074074	-0.0405923	0.755029	0.514532	0.871001	-0.451994	-0.251922	-0.758294	0.00824707	-0.821972	-0.408804	0.112739	-0.278437	0.189016	-0.297607
STMMW_RS01575	adhesin/invasin protein PagN	-1.16232	-0.833142	-0.713227	-0.742304	-0.50343	-0.111405	0.580724	-1.26772	-0.416181	0.0288801	-0.0793183	0.0806607	-0.79431	0.281764	-1.04687	-0.423002	-0.393789	0.380218	-0.260724	-0.308581	-1.25475	-0.453025	-1.44219	-2.0886
STMMW_RS01580	Spy/CpxP family protein refolding chaperone	0.487836	-0.454338	-0.641105	0.231172	0.213085	0.0253127	-1.09783	-0.151712	0.178762	-0.166599	0.500608	0.511753	-0.0475763	0.141198	0.111137	-0.103142	-0.715583	-0.942648	-0.265841	-0.259938	0.056604	-1.01431	-1.75015	-0.606848
SPI-9
STMMW_RS13985	biofilm-associated protein BapA	-0.0418686	-0.198407	-0.405746	0.160189	-0.342566	0.384977	-0.19954	-0.0375623	-0.401753	-0.62951	-0.150595	-0.36008	0.0875431	0.224065	0.617003	-0.0715755	-0.34854	-0.359234	-0.484876	-0.239147	0.215637	0.030029	0.0543656	0.438333
STMMW_RS13990	TolC family outer membrane protein	0.831379	1.03385	0.697438	1.20026	-0.0635444	0.193623	0.167284	-0.341831	-0.735549	0.344461	0.0564272	-0.450595	-0.107488	0.432783	1.03138	0.0894132	0.606244	-0.38169	-0.4537	0.0386209	0.383026	0.786709	-0.414732	-0.566948
STMMW_RS13995	type I secretion system permease/ATPase	-0.271081	-0.0510157	0.0839546	-0.298848	-0.163819	1.24854	0.446173	-0.557735	0.193068	0.731764	0.787596	0.290878	0.462351	-0.090269	0.58065	0.627884	0.165512	-0.126657	0.254326	0.513812	0.683736	-0.147508	0.646069	1.23291
STMMW_RS14000	HlyD family type I secretion periplasmic adaptor subunit	-0.324493	-0.720103	0.0360137	-0.486892	-0.0705967	-0.776745	-1.10983	-1.00376	0.37265	1.02098	1.0489	1.11728	0.200464	0.630359	0.698379	-0.280009	-0.756232	-0.38977	-0.101258	-0.0089386	0.326257	-0.576969	-0.381405	-0.318934
SPI-10
STMMW_RS23045	Arm DNA-binding domain-containing protein	-0.99376	-0.740374	-1.05371	-1.00694	-0.0604728	-0.0967095	-0.457984	-1.17029	-0.0817973	-0.412153	0.0219851	0.441767	-0.988487	-0.793348	0.123498	0.780195	-0.0484459	-0.864132	-0.720439	-0.919399	-0.773187	-0.301692	-0.439906	-0.071871
STMMW_RS23050	phospholipase D-like domain-containing protein	0.261422	0.0172956	0.00883871	0.564911	0.269918	0.0171362	0.130968	0.703277	1.25592	0.918261	0.746423	-0.00963857	0.244572	0.711088	0.0938843	0.493088	0.250586	0.151487	0.0465117	0.0174972	0.450598	-0.625727	0.0506846	-0.0803197
STMMW_RS23055	restriction endonuclease	-0.467772	-0.584445	-0.492711	-0.712655	-0.456054	-0.0697932	-0.303721	-0.174475	0.417828	0.610294	0.323532	0.228339	0.132174	-0.0364198	0.132414	0.104449	0.846225	0.146008	0.460874	0.611394	-0.748705	-0.0375291	-0.456374	-0.645541
STMMW_RS23060	protease Lon-related BREX system protein BrxL	-0.550238	0.43339	-0.0718822	-0.203235	-0.0439858	-0.396596	-1.00123	-0.26197	0.0919122	-0.522288	-3.89692	0.161333	0.0742196	0.351938	-0.355588	-0.757071	-0.0907729	-1.1786	-0.837615	-0.876001	-0.600253	-1.50507	-1.02181	-0.041968
STMMW_RS23065	BREX-1 system phosphatase PglZ type A	0.584058	1.60429	0.175051	0.425107	-0.322406	-2.95349	-0.799935	-0.815849	0.108241	-1.81846	-1.61592	-2.67982	1.45859	-0.513933	-0.198947	0.590435	1.67726	-0.0596362	1.30419	4.43828	-1.49756	-1.27154	-2.09646	-0.805686
STMMW_RS23070	DUF4435 domain-containing protein	1.88227	1.1414	2.01609	1.78562	1.25394	0.190409	0.543849	-0.345964	0.510032	0.116347	1.90977	1.11258	0.282539	1.17669	0.423932	1.45499	1.39305	1.72546	0.203421	0.344973	1.24793	0.670937	-0.0309774	-1.02194
STMMW_RS23075	ATP-binding protein	1.21506	0.646828	-0.253334	0.887065	0.207633	0.514227	0.883916	-0.0532178	0.123793	-0.00211083	-0.625556	-1.03328	0.358516	0.666971	0.68367	0.592219	0.289171	0.643466	0.167494	0.120117	-0.0572056	-0.041802	1.01701	-0.504135
STMMW_RS23080	BREX-1 system adenine-specific DNA-methyltransferase PglX	0.221349	0.422787	0.550089	0.371789	0.785567	0.413374	0.548896	0.478793	0.571172	-0.615479	0.980596	-0.441636	0.603884	-0.136656	0.312272	0.607974	0.713401	1.64449	1.40756	0.968415	0.379689	0.0904908	-0.385627	0.00581833
STMMW_RS23085	BREX system P-loop protein BrxC	0.237939	-0.40514	0.247446	0.0608311	0.11788	-0.741155	-0.143756	-0.136845	-0.15842	-1.00678	-0.233209	-0.147759	0.458174	-0.336893	0.0450707	0.560133	1.30402	0.526251	1.16306	1.66942	-0.431598	-0.518136	-0.260721	0.303815
STMMW_RS23090	DUF1788 domain-containing protein	0.833976	1.43815	1.60529	0.641079	0.609545	-0.501676	0.347909	-0.100867	1.34645	-0.116339	0.909839	0.880665	0.497523	0.228694	0.487682	0.0151056	0.949105	1.41846	1.21985	2.21728	0.883318	-0.0565686	1.14702	0.49371
STMMW_RS23095	DUF1819 family protein	-0.640368	-0.646416	-0.879881	-0.980511	-0.28838	-0.973699	-0.324097	-0.305115	-0.601984	-0.987489	-0.214569	-0.358365	-0.297592	-0.483428	-0.74475	-0.802931	-0.33809	-0.31939	-0.639063	-0.18779	0.0432736	0.000293792	-0.66748	-0.420425
SPI-11
STMMW_RS06410	type III secretion system effector SopF	0.476661	0.771947	0.328614	-0.392158	0.392511	0.185819	-1.27514	-1.00082	-0.541488	-0.528757	0.873046	-0.834199	0.473583	-0.851282	-0.506727	0.101244	0.929263	-0.316055	-0.342156	-0.155407	0.0443191	-0.24805	-0.426751	-0.136769
STMMW_RS06420	hypothetical protein	0.039258	0.0822851	-0.278535	-0.39303	-0.924712	-0.664287	-1.49126	-0.108108	0.085006	-0.299167	0.040255	0.157921	0.900506	0.500614	-0.375617	0.055719	-0.472396	-0.140447	0.417182	0.483774	1.60799	0.460278	1.00955	-0.93255
STMMW_RS06430	RICIN domain-containing protein	-1.0723	-0.578691	-0.141376	-0.491558	0.987604	0.284201	2.11678	0.159735	-0.250817	-0.0869333	0.480314	-0.302948	-0.429907	-1.19499	-1.51462	-0.118517	0.281496	-0.0667553	-0.558197	0.00353354	0.0148518	-0.00264752	-0.239167	-0.354659
STMMW_RS06435	cold shock-like protein CspF	-1.54782	-1.37061	-1.15559	-0.802652	0.307089	-0.702669	0.157502	0.645629	0.832364	-0.0292686	2.47999	-0.00976147	-0.874722	-1.18635	0.155193	-0.189459	-0.15562	0.753787	-0.820114	0.309261	0.742436	-0.118704	0.522505	1.4367
STMMW_RS06455	virulence membrane protein PagC	-1.13882	-0.861921	-0.974646	-0.797362	-0.850682	0.420162	0.0177614	-0.657479	0.498255	0.293835	-0.665692	0.481162	0.013182	-0.248496	-0.453273	-0.0245298	-0.816884	-0.0187446	-0.0896649	0.629268	-0.0747057	-1.31375	0.0868837	1.11778
SPI-12
STMMW_RS11645	LexA family transcriptional regulator	0.526392	0.750678	0.410727	0.600884	-0.0628859	0.897531	-0.04203	-0.267098	0.670715	-0.210326	-0.572513	0.230561	0.551824	0.272439	0.338682	0.046815	-0.0829052	0.0593943	-0.0215174	-0.55945	0.437664	0.159364	0.621721	0.0612731
STMMW_RS11650	DinI family protein	-0.0267112	-0.304833	-0.634409	-0.810944	-1.36869	-0.974491	-0.714144	-0.868091	-1.39456	-0.546801	-0.902368	-0.943126	0.817652	-0.419284	0.421184	0.0285686	-0.358983	0.194591	-0.685966	-0.627539	0.195923	-0.966061	0.068605	0.386729
STMMW_RS11655	acyltransferase family protein	0.376534	-0.243634	-0.0604614	-0.39709	1.05938	0.347779	1.04504	0.698877	0.000711175	0.621784	0.336557	0.752811	0.587036	1.07607	0.677104	0.241801	0.538862	0.826055	0.649667	1.21791	-0.800559	0.76531	-0.459964	-1.55546
STMMW_RS11660	tail fiber assembly protein	0.377258	-0.62013	-0.574646	-0.0201602	0.10273	0.285935	0.473109	0.317448	-0.206856	-0.613685	-0.589766	-0.0619625	-0.230537	-0.644588	-0.741328	0.430685	0.811515	0.92854	1.1467	0.77055	0.196062	0.301069	-0.904877	-0.987752
STMMW_RS11665	tail fiber assembly protein	0.776059	0.309505	0.0588837	-0.229828	0.271751	0.0950712	-0.288871	-0.270126	-0.298498	-0.686018	-0.200774	0.330332	0.852261	0.23598	0.981624	0.380653	-0.418802	0.857597	-0.409623	-0.452496	0.324127	0.503029	0.580166	0.353142
STMMW_RS11670	hypothetical protein	-0.720454	0.184659	0.299741	-0.165153	0.898947	0.619147	0.290454	0.372441	1.46885	0.362405	1.83697	-0.0131707	-0.0207854	-0.488426	0.105139	-0.0329231	0.498405	-0.00565623	0.479127	-0.121605	-0.91262	-0.309287	-0.370922	-0.888905
STMMW_RS11675	HK97 family phage prohead protease	0.494195	-0.0262758	-0.815705	-0.250854	0.114886	0.047104	0.44018	0.800588	0.672352	-0.210244	-0.678186	0.0579465	-0.111964	-0.10329	-0.524606	-0.229543	-0.444085	0.57857	-1.26596	-0.074683	0.688294	0.312941	0.755673	-0.301798
STMMW_RS11680	phage holin, lambda family	0.942215	1.36241	0.350025	0.766571	0.924718	0.315692	0.853344	-0.251699	0.497783	-0.54557	-0.44778	-0.391062	-0.943258	-0.730479	-1.08521	-0.896706	0.720725	-1.03286	-0.639316	-0.935131	0.667378	-0.977595	0.28331	1.25661
STMMW_RS11685	AAA family ATPase	1.6853	1.4985	1.14697	1.27167	0.654477	0.621634	-0.00838503	0.385709	0.545242	0.377917	1.02722	0.0750073	0.355139	-0.400346	0.0775541	2.1467	2.03194	1.75088	2.23384	1.92318	-1.00504	0.96603	-0.902658	-1.51178
STMMW_RS11695	antitermination protein Q	0.340856	0.269381	-0.597785	-0.212849	0.745989	0.486903	1.12728	-0.116217	0.700443	0.527367	0.441795	-0.0320344	0.215681	0.225809	0.0601798	-1.3493	0.618838	-0.884618	-0.500603	-0.260431	-0.741317	1.24435	-0.162395	-0.87304
STMMW_RS11710	SPI-2 type III secretion system effector E3 ubiquitin transferase SspH2	0.187282	0.140357	-0.222813	0.361589	0.33664	-0.392285	0.0734445	0.192599	-0.0187433	-0.149287	-0.286055	0.188409	0.345934	0.393474	0.255073	-0.766312	-0.289787	-0.356759	-0.239035	-0.780759	0.012946	0.107057	-0.27725	0.553438
STMMW_RS11720	tail fiber protein	0.413472	0.259554	0.242809	0.1149	-0.500842	0.00436389	-0.788903	-0.0717794	-0.512634	0.831264	0.198634	1.32751	0.406765	0.402851	-0.166056	1.32649	2.5268	2.00498	2.10826	1.52438	0.251083	-0.811774	-0.178175	0.21074
STMMW_RS11725	virulence protein MsgA	0.509048	-0.334323	-0.238453	-0.810913	0.242081	-0.387607	0.100284	-0.486738	-0.466577	-1.08182	0.34161	-0.601489	-0.216838	-0.465069	0.073481	0.251851	0.0455612	0.349694	-0.180128	0.187683	0.38019	1.13185	-0.401149	-0.899876
SPI-13
STMMW_RS15955	itaconate CoA-transferase RipA/Ict	-0.449832	0.299449	0.204209	0.322014	0.388316	0.192658	-0.204037	0.271566	0.465178	-0.213259	0.351386	0.622306	0.464171	0.0542244	0.672702	0.970871	1.4385	1.10579	0.497528	1.20092	0.184736	0.381033	0.628411	0.440828
STMMW_RS15960	(R)-specific enoyl-CoA hydratase RipB/Ich	-0.653138	-0.464961	0.0190029	-0.215926	0.249245	-0.0233824	-0.0587432	-0.0266909	-0.659753	-0.853414	-1.2656	-0.821296	-0.0550012	-0.443301	-0.368502	0.435523	0.839007	0.475126	0.674672	0.319029	0.86585	-1.45281	-0.521087	0.95711
STMMW_RS15965	itaconate degradation C-C-lyase RipC	1.55106	0.116592	-0.212426	0.556002	0.659744	-0.12555	-0.0752094	2.06888	0.0578694	0.842652	0.670942	0.957198	-0.0718894	0.129532	-0.30035	0.776627	1.30262	0.987241	0.843604	0.115937	-0.126729	-0.384793	0.915117	-0.296942
STMMW_RS15970	itaconate degradation transcriptional regulator RipR	1.68631	0.285632	0.468574	0.50971	-0.0591368	-0.519886	-0.493349	0.143302	0.163956	0.664611	0.253143	0.689878	0.232056	-0.209839	0.106654	-0.00779186	0.463838	0.9418	0.698842	0.640904	0.796667	-0.324052	0.0555385	0.273368
STMMW_RS15975	arylsulfatase	-0.355163	-0.833987	0.00201423	-0.553233	-0.359348	-0.567623	0.18271	-0.635899	-0.775517	-0.0353489	0.0261788	0.122746	-0.320375	0.491093	0.782993	-0.0564422	0.129464	0.0973572	-0.18278	-0.333045	-0.0746612	-0.0502144	0.453419	0.834982
STMMW_RS15980	anaerobic sulfatase maturase	0.650024	0.532723	0.870613	0.638458	0.691583	0.208796	-0.052029	0.124652	-0.109933	0.432444	0.000557479	-0.137458	0.578236	0.894744	0.783246	0.863981	0.381782	0.12279	0.216363	-0.218176	0.120159	0.836951	0.562384	1.33512
SPI-14
STMMW_RS04615	CoA ester lyase	0.967386	0.634828	0.0510771	0.255866	1.08803	-0.566455	0.114283	1.17947	-0.113409	0.178469	-0.269768	-0.441346	0.314296	-0.0596662	0.130738	0.096967	1.22725	0.0565229	0.593935	0.598183	-1.61808	1.67297	-0.283089	-1.2961
STMMW_RS04620	electron transfer flavoprotein subunit beta/FixA family protein	0.896018	0.373242	-0.186208	0.695058	0.505239	0.419345	-0.230793	0.71939	-0.535341	0.0562608	0.0755138	-0.606024	-0.924703	-0.712306	-0.210127	0.26654	0.176097	-0.545006	-0.537721	-0.373835	0.196837	-0.268477	-0.13688	1.24746
STMMW_RS04625	FAD-binding protein	-0.506657	-0.186678	0.0205274	0.137361	0.0357083	-0.807234	-0.274748	0.191209	0.0116819	0.478088	-0.953688	-0.421391	0.386198	0.208944	0.378612	0.554133	0.447527	0.651556	0.883295	0.0830509	1.11117	-0.919203	0.471977	-0.532764
STMMW_RS04635	acyl-CoA/acyl-ACP dehydrogenase	0.0812964	1.10914	0.0450156	0.701881	0.56778	0.182237	0.0871645	0.718757	0.282929	0.221831	0.315572	0.316467	0.523969	0.25265	-0.631864	0.717742	0.248855	0.0923552	-0.297641	-0.81637	-0.760158	-1.08374	-0.0693349	-0.652708
STMMW_RS04640	electron transfer flavoprotein-ubiquinone oxidoreductase	0.94143	0.902774	0.614315	0.381098	0.524336	-0.0337175	-0.133999	-0.423151	-0.526232	-0.0333672	0.798853	0.991949	1.05785	0.387013	1.35319	0.347072	0.424418	-0.0175737	0.565087	0.698182	1.06194	0.390191	0.717003	0.657043
STMMW_RS04645	LysR family transcriptional regulator	0.481386	0.352452	0.540276	0.711102	-0.0537395	-0.0600055	-0.484018	-0.120947	0.598561	0.166361	0.611624	0.324077	-0.00243195	0.772964	-0.0489801	1.25404	1.22286	0.907556	1.41914	0.930869	-0.480813	0.150801	-0.249657	-0.292975
SPI-16
STMMW_RS21605	DUF6056 family protein	-0.480127	-0.437718	-0.165104	-0.732588	-0.322567	0.158405	-0.0213907	-0.639461	-0.0410372	-0.197643	0.234167	-0.497875	0.211469	0.430776	0.602564	0.897758	0.906188	1.24385	0.345215	0.224949	-0.837951	0.372363	-0.233864	-0.530812
STMMW_RS21610	glycosyltransferase family 2 protein	-0.268688	-0.385759	-0.452205	-0.647718	-1.01678	-0.0970893	-0.550379	-0.919083	0.434866	-0.723148	0.140862	-0.672382	1.14305	1.05666	0.484565	0.230053	0.295393	1.50199	0.843245	-0.0847445	0.940325	-0.996578	-0.0254311	0.849365
STMMW_RS21615	GtrA family protein	-1.62256	-1.38287	-1.00454	-0.913336	-0.163658	-0.183224	0.7534	0.390632	0.140026	-1.37088	-1.38585	0.125649	-0.111695	-0.185396	-0.243585	-0.113202	0.0418225	-0.3763	-0.53177	-0.937157	-0.75646	-1.10886	-0.559844	0.198559
CS54
STMMW_RS13080	exodeoxyribonuclease VII large subunit	-5.70993	-10.1495	-7.57803	-6.14067	-13.3817	-7.70522	-9.64633	-6.25594	-3.05757	-4.72091	-15.4825	-5.28314	-8.41116	-6.87166	-4.3087	-17.9066	-16.5135	-11.9087	-8.12449	-1.09014	-5.33533	-0.556958	-4.90888	-3.22203
STMMW_RS13085	fibronectin-binding autotransporter adhesin ShdA	-0.191882	-0.30638	-0.0848995	-0.113739	0.15965	0.64638	-0.090512	0.0276599	0.530711	0.309829	-0.20809	0.0860569	0.174464	-0.16576	-0.0512586	0.130557	0.19898	0.357465	0.326117	-0.153506	0.460427	-0.142541	0.376293	0.19343
STMMW_RS13090	hypothetical protein	0.669465	0.0971003	0.329573	0.598475	-0.29141	0.5143	-0.117082	0.0386229	0.055956	0.0436122	-0.271193	0.293857	0.110104	-0.200149	-0.0610509	-0.363908	-0.0471601	-0.00546934	-0.29623	0.112643	0.162574	-0.782056	-0.529648	0.338666
STMMW_RS13095	DUF823/DUF824 repeat adhesin RatA	-0.399301	-0.342611	-0.349234	-0.0620105	-0.38023	0.0305266	-0.18406	-0.572795	-0.378278	-0.32214	-0.248975	0.00696315	-0.0597047	-0.848577	-0.336716	-0.38502	-0.152152	-0.175014	-0.188026	-0.394858	-0.148188	0.432147	-0.498791	-0.0553393
STMMW_RS13100	outer membrane protein	-0.512641	0.383609	0.150404	0.229028	-0.548597	-1.06372	-1.14535	-0.546487	0.470396	0.740462	-0.491991	0.334533	-0.207908	-0.5054	0.335015	0.470608	0.600951	0.0353783	-0.66879	0.609215	0.519986	-0.466133	0.187069	0.332197
STMMW_RS13105	intimin-like inverse autotransporter SinH	0.794022	0.854721	0.429063	0.572168	-0.55412	-0.197664	-0.77962	-0.0266897	-0.105235	0.88315	0.280458	0.285494	1.41276	0.754861	0.795301	0.786297	0.863095	0.273828	1.26645	0.93653	0.298099	-0.911888	0.827647	0.0985194
