# Supplementary material for: High-throughput fitness experiments reveal specific vulnerabilities of human-adapted Salmonella during stress and infection
Source: Nat Genet. 2024 Jun 3;56(6):1288–99. doi: 10.1038/s41588-024-01779-7 (PMC11176087; doi:10.1038/s41588-024-01779-7)
Supplement: Supplementary file 11 — Supplemental Data 7, List of moderated t-statistics for all genes uniquely encoded by S. Typhi Ty2 (sheet 1) and S. Paratyphi A 9150 (sheet 2). [file 41588_2024_1779_MOESM11_ESM.xlsx]

## Sheet: Ty2
locusId	locusID 2	desc	NonSPI2	InSPI2	InSPI2 Mg	M9 glucose	Bile	Iron	NaCl	Heat	LB	cef	cipro	azithro	H2O2	NO	bleach	anaerobic	GMM	zinc	Nmedia	protamine	gentamycin	cotrimoxazole	rifampicin	polymyxin B
T_RS00360	t0073	L-carnitine CoA-transferase	-0.40015	-0.283466	0.0910971	-0.543253	-1.14286	-1.07582	-1.29266	-0.309236	-0.34535	-1.27419	-0.614648	-0.563116	-0.215278	-0.123797	-0.293464	-0.401905	0.118998	-1.03798	-0.892909	-0.447238	-0.185816	-1.04426	-0.114133	-1.12847
T_RS00425	t0086	sulfatase-like hydrolase/transferase	-0.834412	-0.266689	-0.194538	-0.993477	-0.121058	-0.295344	-0.0449482	-0.486109	-0.13999	-0.561051	-0.619439	-0.148689	-0.836729	-0.509632	-0.435581	0.0324452	0.210115	-0.25877	-0.239155	-0.66911	-1.80974	-2.44761	-2.30846	-1.60624
T_RS00500		hypothetical protein	1.0448	0.747838	1.03628	0.403993	0.502187	0.707895	0.805544	0.87562	-0.499769	-0.47826	-0.711335	0.308221	-0.169328	0.0680157	0.304292	-0.0122804	-0.275617	-0.950231	-0.948418	0.436139	-0.938046	-1.01689	-0.938972	-0.496262
T_RS00505	t0101	IS200/IS605-like element ISSen6 family transposase	-1.05025	0.0459725	-0.0723393	-0.0141259	0.579542	0.250699	0.165104	0.310007	-0.39769	0.223803	-0.589227	-0.229022	-0.0852182	0.338445	-0.074149	0.190036	0.383007	-0.623221	-0.479722	-0.339916	-1.0923	-1.3089	-0.671842	-0.2968
T_RS00715	t0142	aldo/keto reductase	-0.652407	-0.747002	-1.47596	-0.869778	0.318013	1.04985	0.417915	-0.552093	0.44687	0.152141	0.406783	1.10248	0.227389	-0.822933	-0.307699	0.369548	-0.015693	0.323454	0.490612	-0.376027	0.440781	-0.690376	0.0603115	0.412899
T_RS00720	t0143	LysR family transcriptional regulator	-0.387856	-0.108346	0.630608	0.00658521	1.9485	0.116509	0.675207	0.966538	-0.0339701	-0.0380752	-0.17277	-0.0110438	-0.0730994	0.308668	0.802041	0.944516	0.821353	0.196346	1.58574	0.451292	-0.0237672	-0.693879	-0.41849	-0.0835179
T_RS00820	t0163	DUF3300 domain-containing protein	-0.421965	0.333293	0.14418	0.374144	-0.0255458	0.711178	0.13708	0.427511	0.219611	-1.04215	-0.835126	-0.492988	-0.139317	-0.164638	0.42874	-0.256029	-0.231256	0.0126146	-0.276477	0.335133	0.297115	0.1589	0.067122	0.696909
T_RS00925	t0184	fimbrial-like adhesin	0.702161	0.186155	0.0461029	0.548833	0.221885	1.07031	0.0924814	0.324958	0.109045	0.097564	0.393257	1.16011	0.0164491	0.417328	0.442333	1.09257	0.906416	1.03253	1.10191	0.29007	0.507634	0.482441	-0.0129202	0.142091
T_RS00930	t0185	fimbrial protein	0.83783	0.284153	0.685761	-0.325432	-0.597111	-0.659631	0.117952	0.0223284	1.08614	-0.304056	-0.0752873	0.521444	0.38039	0.0455627	0.24435	-0.25495	-0.715523	0.297516	0.00250477	0.213912	0.739972	-0.00229235	0.0664133	0.442693
T_RS00935	t0186	fimbrial protein StaE	0.288194	-0.0419611	-0.375027	0.156107	-0.116677	0.118745	0.50416	0.337643	0.708451	0.468378	0.322931	0.846762	-0.231249	0.305515	0.201763	-0.133407	-0.112086	0.214198	-0.214993	-0.228993	1.36412	0.462325	0.841111	1.11954
T_RS00940	t0187	fimbrial protein	-0.525702	-1.47952	-1.16161	-0.585225	-0.793314	-1.96935	-1.53934	-0.662671	-0.017281	0.529232	0.376332	-0.566559	-0.832031	-0.712266	0.154808	0.100842	-0.0213515	0.650967	-0.674102	0.587693	0.678835	0.658565	0.551288	0.956856
T_RS00945	t0188	outer membrane usher protein	0.436901	0.688601	0.65778	0.618436	0.627617	0.607748	0.0447289	0.0817743	0.329392	0.836134	1.07309	0.557233	-0.139241	-0.124619	-0.335563	0.680225	0.571682	0.660246	0.547125	0.796772	1.14956	1.18843	0.712981	1.342
T_RS00950	t0189	fimbrial chaperone	-0.0899838	-0.0768134	0.318043	0.0170338	-0.409942	1.2056	0.337418	0.111242	0.218211	0.745289	0.254794	1.00064	0.629732	0.656439	0.783753	1.2888	0.758042	1.0993	0.342607	0.814094	-0.0931523	-0.25325	-0.128919	0.366931
T_RS00955	t0190	fimbrial protein	0.314952	0.358117	-0.259816	1.13592	0.973858	0.302821	0.631539	0.791803	-0.071918	0.264323	0.298175	-0.791965	-0.6796	0.440281	-0.806654	0.49435	0.000652526	0.442233	0.409667	1.00683	0.951793	-0.155895	0.195813	0.767384
T_RS01765	t0350	DUF5384 family protein	-0.538719	-1.35037	-0.426911	0.521504	-0.744733	-0.0745233	0.128249	1.00299	0.615429	-0.765866	-0.0615792	-0.412847	0.968053	-0.0112697	0.0509758	0.12819	0.79164	-0.0270109	-0.21533	-0.838985	-0.29567	-1.08487	-0.946926	0.257147
T_RS01770	t04740	glycine zipper 2TM domain-containing protein	-0.0113038	0.0331738	0.728946	0.211773	0.571255	-0.101297	-0.201938	-0.646958	-0.56125	0.0952713	0.230338	-0.358432	0.37169	-0.535573	0.207722	0.853855	0.476836	0.776743	0.796432	0.490434	-0.0705685	0.847685	0.263213	0.853787
T_RS01845	t0366	GntP family permease	-1.44344	-0.466007	-0.867177	-0.534932	-0.16489	0.0593317	0.174053	0.418876	0.136237	-0.288243	-0.673021	-0.967546	0.390822	0.566625	0.10305	-0.627433	-1.28531	-1.34792	-0.273788	-0.577427	-0.576097	-0.956791	-0.737693	-1.19033
T_RS01850	t0367	glycerate kinase	-0.318826	0.359908	0.125527	0.309145	-0.133502	0.362504	0.408899	0.156065	0.0303673	0.178545	0.527146	0.0978458	0.28264	0.792104	0.702807	0.664015	-0.0541976	-0.618916	0.170258	-0.463266	-0.338318	-0.545571	0.29441	-0.121854
T_RS02375	t0468	GtrA family protein	-0.882009	-0.356553	0.0774274	-0.321585	0.493333	0.832759	0.73228	-0.1535	0.313757	0.276758	0.328207	-0.489256	-0.875534	-0.439967	-0.264439	0.194182	-0.313781	-0.0449144	-0.27436	-0.225514	-1.15926	0.242875	-0.584843	-0.0851867
T_RS02380	t0470	tRNA-Arg	-1.37075	-0.463023	0.138543	-1.77177	-3.88849	-2.58362	-3.47351	-3.31709	-2.34536	-3.96288	-4.89772	-5.03302	-0.317013	-2.36161	0.581402	-0.543695	-2.59346	-2.37604	-0.681218	3.65322	-1.7363	-2.72816	-2.28207	-2.82711
T_RS03645	t0721	hypothetical protein	0.147661	0.387593	0.41155	0.547699	-0.449065	-0.424839	-0.207691	0.283631	0.0160746	-1.1528	-0.946052	-0.53158	0.451755	0.0321238	-0.0403522	-0.640692	-0.310804	-0.29528	-0.875317	0.395016	-1.43161	-0.700621	-1.60111	-1.99288
T_RS03670	t0728	CdiI family contact-dependent growth inhibition immunity protein	-1.2643	-0.0451786	0.0965564	0.660625	-0.13354	0.704295	0.951653	-0.137667	1.66729	0.108868	0.437786	2.09998	-0.483101	-0.158853	-0.661956	1.02243	1.60247	-0.547327	-0.043811	0.19169	0.124956	0.0796561	0.262737	0.999769
T_RS03680	t0730	hypothetical protein	1.22479	0.426999	0.593854	0.461169	0.534097	0.0562845	0.961545	0.051505	0.404627	1.90976	1.9029	0.597315	0.350193	-0.239472	0.281095	0.9128	0.932342	0.918772	-0.188163	1.73962	-0.341534	-0.92768	-0.212092	-0.419676
T_RS03685	t0731	hypothetical protein	-0.596334	0.259046	0.186775	-1.28643	0.234561	-0.0382946	0.500039	-0.41273	1.17993	-0.156636	-0.424137	-0.899608	-0.145892	-0.608877	-0.862041	0.394672	0.374926	0.243844	0.137856	-0.121194	-0.0544286	-1.0647	-0.684977	-0.348842
T_RS03690	t0732	hypothetical protein	-0.119812	0.185	0.679528	0.809983	1.43461	0.0721832	1.43015	-0.373369	-0.888618	-1.6542	-0.670523	-0.660761	-0.63688	-0.91865	-1.50459	0.143404	0.273675	-0.510505	-0.0387001	-0.218649	-1.77762	-1.1079	-1.54489	-1.27437
T_RS03695	t0733	hypothetical protein	0.383602	0.807302	-0.402828	-0.4533	-0.19866	0.315604	-1.75146	-0.88734	-0.445362	-0.7323	-0.661059	0.224627	-0.511551	0.635909	-0.547408	-0.979275	0.166262	0.208329	0.664621	-0.67915	0.849644	0.146301	0.135637	0.316742
T_RS03705	t0735	hypothetical protein	-0.195507	0.0357104	0.229876	-0.689865	-1.30302	-1.01955	-1.16985	-1.79119	0.906191	0.0149542	-0.0059658	0.416159	0.424572	0.820329	1.32737	-0.0466741	-0.10852	0.561203	0.0792222	-0.306805	1.45573	1.84437	1.5508	1.32238
T_RS03710	t0736	tetratricopeptide repeat protein	0.138829	0.274013	-0.210037	-0.574583	-0.883127	-0.331504	0.274959	-0.0507919	0.0616854	-0.0187302	-0.558903	0.386655	-0.0300108	0.0808837	1.075	-0.0926541	0.413684	-0.573609	0.307053	0.244523	-0.660703	-1.09865	0.253673	0.715117
T_RS03950	t0784	CDP-paratose 2-epimerase	0.61552	-1.69852	-1.52332	0.794895	-6.23872	0.676926	-1.33103	-2.33614	1.07251	4.75692	4.79617	11.5756	-2.17833	-3.13527	-2.13523	-0.650565	-1.52323	-1.09371	0.611456	-9.00771	-3.11298	3.62832	3.53017	-9.65916
T_RS04380	t0869	DUF6387 family protein	0.831523	0.699258	0.52952	0.289326	0.563503	0.369182	-0.0991954	0.894223	-1.1792	0.0238005	0.0501161	-0.343653	-0.507494	-0.198888	0.348542	0.17904	-0.904207	-0.59152	-0.489798	0.776831	0.440586	-0.0878024	-0.337886	1.25224
T_RS04395	t04990	hypothetical protein	0.411524	0.208352	0.548028	0.127454	-0.239348	-0.831306	1.54385	0.230675	-0.354934	0.271039	-0.241489	0.697009	0.445268	0.730452	0.0312483	1.06194	1.2902	-0.680214	0.366892	0.525111	0.808313	-0.135211	1.39067	0.81509
T_RS04405	t05000	hypothetical protein	-0.34151	0.791349	0.417918	0.827197	2.52921	0.204652	1.32073	0.660449	0.991601	1.03413	1.00632	0.573499	-0.571599	-0.129323	0.191449	0.548145	0.542755	0.916162	0.0167725	0.75506	0.505024	1.77239	0.624408	0.680534
T_RS04410	t05005	hypothetical protein	0.551652	-0.196444	0.371534	0.223449	0.51968	0.87917	1.34459	-0.774163	1.1065	1.95294	0.933597	2.08932	0.590568	0.472193	0.401996	0.594168	0.327442	1.34985	0.348664	0.139614	-0.791432	-0.445835	0.971752	-0.429992
T_RS04415	t05010	hypothetical protein	-0.406965	-0.584741	-0.4574	-0.0777056	-0.231274	-0.840454	-0.74343	-1.1682	-1.55096	-0.248438	-0.429143	-0.541231	-0.228448	0.610136	0.00844958	0.698054	0.822464	0.337207	0.788688	-0.0248496	1.07796	0.627354	1.18684	0.967676
T_RS04420	t05015	hypothetical protein	-1.08031	-1.04316	-0.697255	-1.41871	0.150971	0.52591	0.378491	0.225996	0.682905	0.855591	-0.228055	-0.915104	-0.712625	-0.0601187	0.698312	-0.660362	0.785707	0.489318	0.172622	-1.08977	-0.272688	0.127431	0.0461074	-0.269503
T_RS04430	t05025	hypothetical protein	1.2898	0.795775	0.169963	0.54598	-0.618451	1.25145	0.752424	1.23715	-0.93116	-0.716141	-1.03852	-0.583217	0.312349	0.229761	0.380725	-1.2812	0.0961001	1.08099	-0.0711893	-0.312072	1.00921	0.669144	0.182191	0.970532
T_RS04435	t05030	hypothetical protein	0.541237	-0.351438	0.991683	0.369383	-0.219423	1.15124	0.034971	-1.04822	0.409482	0.850113	-0.519021	-1.87419	-0.383255	-0.177854	-0.148459	0.0762414	-0.895724	-0.0764128	-0.314453	-0.412157	1.0201	0.501721	-0.29245	0.984749
T_RS04445	t05040	shufflon system plasmid conjugative transfer pilus tip adhesin PilV	0.427708	1.26594	0.539602	0.225844	0.155221	-0.0106951	0.814212	0.374873	-0.415044	-0.556408	-0.525853	-0.834668	-0.224323	-0.426147	0.120087	0.234299	-0.48926	0.677426	-0.10041	0.483166	-0.839639	-0.260819	-0.519254	-0.215984
T_RS04450	t05045	hypothetical protein	0.155149	0.391464	-1.26095	0.652371	-0.426488	-0.63886	-0.924083	-1.46421	0.209565	0.852483	0.0881941	-1.71126	0.393335	-0.222556	0.487296	1.62289	1.96216	1.07342	2.42734	0.0139729	0.703158	0.451597	0.568289	0.508887
T_RS04455	t05050	shufflon system plasmid conjugative transfer pilus tip adhesin PilV	0.640532	-0.0105831	-0.243998	-0.488286	-0.750052	-0.572392	-0.134949	-1.15162	-1.11951	-1.83869	-0.245582	-0.00434991	-0.238143	-0.579063	0.312468	-0.316912	0.182471	0.246431	0.418995	-0.266885	0.122312	0.119654	-0.632948	0.162271
T_RS04460	t0871	DEAD/DEAH box helicase family protein	-0.871058	-0.584003	1.58409	-0.870992	0.373633	-1.07939	-1.78654	-0.50276	0.163879	-1.88549	-2.0061	-1.15338	-1.81335	0.825902	-0.390341	1.70316	1.86554	0.585634	0.0585183	-0.337146	-0.658032	-0.343258	-3.10641	-1.40706
T_RS04465		site-specific DNA-methyltransferase	-1.40099	-0.367194	0.31413	-1.40597	1.14147	-0.239712	-0.313754	0.657031	-0.134382	-2.16127	-2.34958	-1.48323	-1.7305	0.827154	-0.568291	2.20946	1.91871	1.29297	0.36168	0.211413	-0.732562	-0.0814887	-1.96617	-0.402504
T_RS04470	t05060	hypothetical protein	0.230675	-0.845036	0.385483	-0.0328709	0.16206	0.293541	0.605458	-0.400857	-0.0651695	-0.642015	-1.02841	-0.54462	0.238269	-0.485411	0.321401	0.776819	-0.400113	-0.100533	-0.706199	-0.377118	0.34584	0.178831	0.440795	0.0447779
T_RS04475	t05065	integrase arm-type DNA-binding domain-containing protein	-0.475873	-0.0727268	0.0681515	0.36373	0.99458	0.00144466	0.978136	0.690794	-0.280583	-0.0641659	-0.0260436	-0.53381	0.554027	0.479569	0.883959	-0.22408	-0.223253	-0.068179	0.464749	0.317551	0.570517	0.516706	0.205872	0.295822
T_RS04835	t0947	L-arabinose ABC transporter permease AraH	-0.977915	-0.72451	-0.223491	-1.32737	-1.08666	0.241283	-1.13043	-1.19448	-0.175865	0.84613	0.232755	-0.742063	0.728399	1.33601	0.416851	-0.728336	-0.461442	-0.368665	0.232045	-0.449243	0.376264	0.835216	0.275725	0.235549
T_RS05005	t0981	hypothetical protein	0.0462232	0.569276	0.511364	0.151817	-0.801226	-0.993992	0.174087	-0.0910765	-0.551496	0.552987	0.0733594	0.624126	0.17382	0.061361	0.0989989	0.933826	1.02618	0.247034	0.0346069	0.536138	0.915981	0.840277	1.34191	0.88985
T_RS05130		tyrosine-type recombinase/integrase	0.617919	0.344208	-0.190134	-0.198517	-0.047875	-0.00769342	0.335775	-0.939445	1.12529	-0.600221	-0.673725	-0.102157	-1.28141	-0.79138	0.808173	-0.673016	0.106656	-0.397577	-0.399231	-0.19111	-0.594563	-0.92131	-0.619853	-0.808808
T_RS05150	t1011	GGDEF domain-containing protein	-0.248173	0.20168	-0.041173	-0.0732161	-0.0054384	-0.0776583	0.431293	0.00598638	-0.567768	0.217716	0.146359	-0.251604	-0.391747	-0.433352	-0.211677	0.204247	0.115932	0.281081	-0.0816189	-0.0165588	-0.478734	-0.322087	-0.951231	-0.055452
T_RS05155	t1012	MBL fold metallo-hydrolase	0.11757	0.140862	0.0379384	0.470442	-1.10068	-0.00121486	-0.0874063	0.122144	0.597007	0.439937	0.642817	-0.334105	0.593748	0.23097	0.0719458	-0.0845307	-0.120975	0.600665	0.462617	0.123613	0.0511745	-0.415914	-0.556675	0.0136968
T_RS05575	t1090	hydrogenase 1 small subunit	-0.00916419	-0.338213	-0.0170988	-0.414904	-0.0584372	0.195931	-0.384895	0.491265	0.846587	-0.200463	0.232793	0.759778	-0.14471	-0.494919	-0.225601	0.262405	-0.960738	0.27537	-0.0164547	-0.618168	-0.422713	0.768468	0.121261	-0.674288
T_RS05660	t1107	typhoid-like toxin S-CDT binding subunit PltB	0.695574	1.01408	0.288812	0.837695	-1.38809	-1.02615	-0.753238	-1.72828	0.841356	0.266012	0.309315	0.300177	0.527113	-0.634602	-0.268905	0.471088	0.420731	-0.145075	0.393783	-0.459707	-0.101419	0.00698927	1.36688	0.040304
T_RS05665	t1108	typhoid-like toxin S-CDT ADP-ribosylating subunit PltA	-1.41613	-0.400654	-0.900363	-1.21	-0.00954674	0.180748	0.394883	-0.0947768	0.248462	0.287369	1.30511	0.177912	0.218583	0.134336	0.288501	0.358165	0.239247	-0.240386	0.161244	-0.184855	-0.257514	-0.210399	-0.827885	-1.14728
T_RS05670	t1109	glycoside hydrolase family 108 protein	1.57427	-0.0780893	0.27681	0.954933	1.32817	1.58099	1.96801	0.823878	0.317763	-0.774368	-0.550482	-0.468011	0.26002	0.070545	-0.132208	0.141785	0.262223	1.38659	-0.0841846	0.5563	0.433967	1.37822	0.44069	0.577385
T_RS05675	t1110	DUF1353 domain-containing protein	0.680378	0.588295	-0.530041	-0.0231745	1.13945	1.06292	-0.0488902	0.838241	-0.665382	-0.0660944	0.00676307	-1.00454	0.436744	0.474078	-0.0612655	-0.0901482	0.156557	-0.339699	1.1754	-0.364083	-0.231857	-0.1585	-0.436306	-1.33654
T_RS05680	t1111	cytolethal distending toxin S-CDT	0.253997	0.5909	1.62593	0.691354	0.0980056	-0.31231	0.174747	-0.874212	0.250117	0.0634348	0.384003	0.212635	-0.00610948	0.988227	-0.333056	0.996526	0.661275	0.881027	-0.0225888	-0.734598	-0.310073	0.989701	0.999702	0.497667
T_RS05820	t1140	tRNA-Arg	-0.0796179	-0.798955	-0.608458	-2.28414	0.324884	0.394974	0.619352	0.621815	-0.698108	-1.58209	-0.745294	-1.24986	-0.32163	-0.942101	0.8589	-0.302656	-0.0887559	0.582849	0.396655	-0.501516	-0.209448	0.624283	-0.0786054	0.560808
T_RS05865	t1149	DUF1971 domain-containing protein YeaR	-0.861797	0.213672	0.152797	-0.510387	-0.166421	-1.29771	-0.154456	-0.098301	-0.899899	0.379056	0.481602	-0.426341	0.403089	0.00409485	0.18263	0.0475981	0.224307	0.117982	-0.1891	-0.520662	1.31437	0.836969	1.315	0.619088
T_RS06185	t1210	DNA/RNA non-specific endonuclease	-0.527977	-0.194695	0.124043	-0.367601	0.26147	0.708384	0.447186	0.596451	-0.135846	-0.0737328	0.567536	0.518881	-0.222315	-0.358873	0.449279	-0.37187	0.709796	0.496896	0.572855	-0.156041	0.99098	0.789876	-0.0869871	0.468447
T_RS06590	t1291	tRNA-Val	-0.48971	-0.637457	-0.407362	-0.198371	-0.227694	-0.130496	-0.945498	-1.11871	-0.502783	0.592007	0.5067	1.29088	-0.688123	-0.196062	-0.0272905	0.281538	0.204843	0.545001	-0.411135	0.241395	-0.961733	-0.696206	-0.106502	-0.625322
T_RS06800	t1333	glucose PTS transporter subunit EIIB	0.304248	0.345119	0.57947	0.0189982	-0.120024	1.0094	-1.64614	-0.282258	1.00098	-0.760883	-0.51765	0.457137	1.36797	0.469773	0.118288	-0.0173667	-0.902066	-0.336763	-1.36186	0.229766	0.700779	-0.301833	-0.117655	0.2538
T_RS06870	t05280	phage tail protein	-0.0199775	-0.355383	0.297952	-0.560008	-0.114926	-0.0622997	-0.333698	-0.334542	-0.0493938	0.179322	-0.126373	-0.655656	0.439311	0.757535	0.387346	0.874587	1.02372	0.663337	0.672716	1.07747	-1.5243	-0.104481	-1.49167	-0.893549
T_RS06880	t05290	phage tail protein	-0.856467	-0.00122161	-0.693796	-0.804147	0.659505	1.14147	0.291567	1.77236	1.57669	0.781836	1.16298	1.63183	0.362978	-0.010766	-0.00192108	-0.00294276	1.03571	0.762086	1.149	0.987714	1.24819	0.117645	0.226928	0.58566
T_RS06940	t1361	hypothetical protein	1.06104	0.315431	0.990602	0.674943	-0.0327353	0.14589	0.186091	-0.335378	0.328722	-0.545088	0.46235	0.400979	0.666682	-0.411614	0.684617	1.17957	-1.09729	-0.519413	0.458718	-1.66683	0.117388	0.0872703	-0.0674147	-0.206853
T_RS06965	t1366	DUF1320 domain-containing protein	0.997742	0.389038	0.689621	1.31888	-0.0340172	0.353597	0.048588	0.861753	0.8849	0.0977887	-0.321452	0.446606	0.008345	-0.459449	-0.355822	-0.22885	-0.0131813	-0.750851	0.589389	-0.102456	-0.202774	0.0852299	0.520986	0.191952
T_RS06970	t1367	DUF2190 family protein	-0.428272	0.112862	-1.2145	-1.48108	-0.0824861	-0.0134641	-0.359647	0.489982	1.18679	-1.07673	1.0981	0.714867	-0.00334553	0.0734353	-0.308384	-0.179558	-0.540706	0.568062	0.483364	1.3679	-1.17496	-1.60877	-0.489121	-0.543631
T_RS06975	t1368	hypothetical protein	0.764407	0.470929	0.724881	0.317343	-0.246625	-0.0610911	-0.351708	0.277862	-0.491432	-0.617753	-1.29666	-0.262483	-0.382448	-0.505403	0.342315	0.17163	0.654696	0.313191	0.27455	0.341381	1.26419	2.47435	0.894816	1.56624
T_RS06980	t1369	hypothetical protein	0.00848918	0.305818	0.444263	-0.385984	-2.10572	-1.33905	-1.43869	-0.805561	-0.526004	-0.0840082	0.385811	-0.645145	-0.589015	-0.653789	-1.20768	-0.613991	-1.27453	-0.303797	-0.414744	-0.108198	-1.91626	-1.47872	-0.760812	-1.16162
T_RS06985	t1370	phage virion morphogenesis protein	-0.196077	-0.880954	-0.134219	-0.312244	-0.890266	0.298696	0.00117013	0.567056	-0.578726	0.176406	0.78408	-0.899094	0.205815	0.376839	-0.584661	0.499748	0.0146631	0.439991	-0.227375	0.240057	0.23836	-0.138933	-0.222989	0.71622
T_RS06990	t1371	minor capsid protein	0.329663	-0.0582816	0.764869	0.185718	-0.95144	-0.642991	-1.27586	-0.35636	0.587279	1.32584	1.38144	0.654948	-0.288237	0.806336	0.799559	-0.793067	0.261076	-0.246051	0.35483	0.508216	-0.097049	0.0410015	0.172017	1.10192
T_RS06995	t1372	DUF935 domain-containing protein	1.12054	0.465697	0.596189	0.535741	-1.17862	0.0698682	0.27739	0.141757	-0.672425	0.276243	0.593512	0.654143	-0.00552464	0.316379	0.563536	0.237149	-0.271961	0.592082	-0.00541634	0.18148	1.41553	1.64405	0.555645	0.379199
T_RS07000	t1373	hypothetical protein	0.300014	0.57444	0.0541928	0.435561	0.645155	0.370926	-0.335545	0.458161	-0.0281471	-0.316725	-0.000451212	1.09071	0.140868	0.0563493	0.264424	-0.0436137	0.0668375	-0.143335	0.241129	0.0633677	1.34884	1.41071	0.178086	1.00758
T_RS07005	t1374	DUF3486 family protein	1.13417	0.0538059	0.0670756	1.38599	-0.113336	0.480672	0.778708	0.6247	-1.33311	-0.58641	-0.308869	0.418351	1.08425	0.916087	0.830624	0.148153	1.59012	0.890936	0.8097	0.630579	1.11036	1.06651	0.0640637	1.00313
T_RS07010	t1375	hypothetical protein	0.0915907	0.0967283	-0.722982	0.761801	-0.317083	0.294538	-0.816385	0.577759	-1.83997	0.0479751	-0.0261906	1.17805	0.600009	0.341035	1.08252	1.92859	1.02098	0.439174	1.29423	1.76812	-0.488503	-0.200816	-0.90407	-0.233357
T_RS07020	t1377	lipoprotein	1.20471	0.22916	0.222395	0.456556	0.0975106	-0.00647157	-0.320331	0.787918	0.454207	0.909851	0.355876	1.12285	0.428566	-0.965295	0.569013	0.530157	0.38969	-0.593293	0.0497869	-0.713846	-0.0265996	0.339363	0.993643	0.135888
T_RS07035	t1381	nucleoid-associated protein	0.390883	0.246738	0.415043	-0.348049	-0.24726	0.497309	-0.11609	-0.531154	0.558467	0.990057	1.31146	-0.0688676	0.383326	0.198334	-0.0873723	0.719132	0.525765	0.31446	0.864152	0.450558	0.547668	1.71039	0.746424	0.833843
T_RS07040	t1382	hypothetical protein	-0.135119	-0.496732	-0.704578	-0.69484	0.599473	0.423763	0.259634	-0.191681	0.816483	-0.375543	-0.511473	-0.610995	-0.538584	-0.102876	-0.596245	-0.765889	-1.36171	-0.197073	0.492218	-0.864532	0.843886	0.725437	0.569985	0.284782
T_RS07045	t1384	DDE-type integrase/transposase/recombinase	0.357727	-0.315778	0.239624	-0.00128331	-0.573891	0.887535	0.468641	0.951648	-0.198435	0.0490696	-0.227064	-0.00444679	-0.687075	-1.32076	-0.881184	-0.527664	-1.15255	-0.509017	-0.591822	-0.247406	-1.06947	1.22379	0.112518	-0.347818
T_RS07055	t1386	hypothetical protein	-0.220687	-0.558292	-0.245844	-1.52881	-1.1683	-0.499681	-0.431653	-0.648097	-0.113124	-0.39569	-0.439885	-0.477025	-0.985686	-0.241978	-0.66595	-0.687785	-0.879458	-0.511945	-0.724019	-1.66978	-0.341925	0.998019	0.0685159	-0.370122
T_RS07060	t1387	host-nuclease inhibitor Gam family protein	-0.128996	-0.424169	-0.766706	0.0228502	-1.65083	-0.34721	-0.751511	0.797906	0.79273	0.377338	0.590469	-0.101469	-0.20064	-0.266424	0.440092	-0.0339826	0.818825	-0.505401	-0.241099	0.847671	-0.143103	-0.122736	0.366384	-0.435566
T_RS07070	t1389	hypothetical protein	-0.221057	-0.405663	-0.298982	-0.0226992	-0.897723	-0.452372	-0.553558	-0.559102	-0.69856	-0.638296	-0.920123	0.188614	0.270164	-1.13457	-0.747682	-1.14144	-1.83168	-1.42717	-1.2846	-1.07536	-1.12847	-1.37116	0.515421	-0.890003
T_RS07080	t1391	hypothetical protein	-0.38194	-1.71884	-1.65563	-0.583054	-1.05737	-1.91443	-1.70227	-2.07658	-2.87378	-1.86496	-1.45859	-0.926079	-0.309336	-1.61491	-0.564411	-1.42772	-2.0805	-1.77747	-0.846589	-0.802868	-1.34806	-0.267525	3.60133	-1.34378
T_RS07085	t1392	hypothetical protein	0.15336	-0.85593	-1.08009	-1.97424	-0.157907	-0.648291	-0.171969	-1.2086	-1.79879	-1.45257	-1.75216	-1.27177	-1.57769	-0.857143	-0.799125	-2.46622	-2.72351	-2.20997	-1.42797	-2.76583	-0.502294	-0.0256942	1.09958	-0.393073
T_RS07090	t1393	DUF2786 domain-containing protein	0.231292	0.226342	-0.558271	0.379503	-0.202058	-1.60147	-0.576081	-0.222119	1.06157	0.904476	0.516435	0.431708	-0.540314	-0.409617	-0.00835551	0.0284713	-0.397344	0.275117	0.294945	0.200798	0.103374	-0.12567	-0.340007	-0.175133
T_RS07095	t1394	hypothetical protein	1.41161	0.677192	-0.190627	0.655934	1.00167	-1.09203	0.60961	0.181313	0.13795	0.15501	-0.013143	1.08257	-1.04321	-1.0687	0.0400297	-0.378534	-0.349837	-0.636723	0.448479	0.400136	0.786238	0.635403	1.54402	0.321266
T_RS07100	t1395	hypothetical protein	0.274008	-0.32741	0.0387555	-0.460481	-0.022177	-0.234208	-0.372697	-1.11892	-0.867706	-0.578464	-0.127195	-0.743402	0.48495	-0.43919	-0.618058	-0.114865	-0.823516	-0.2744	0.281808	0.586204	0.987244	2.26239	1.85644	1.42599
T_RS07105	t1396	regulatory protein GemA	-0.289107	0.00310289	-0.486232	-0.584644	-0.57788	0.322457	0.364824	-0.102673	0.294979	-0.373523	-0.973396	-1.0933	0.212046	-0.523777	0.054748	0.292474	0.347247	0.920738	1.0803	0.534822	-0.325097	0.420248	-0.437321	0.325435
T_RS07215	t1418	dimethylsulfoxide reductase subunit B	-0.516225	0.805387	0.660533	-0.217657	0.114908	0.403716	0.824428	0.64655	1.19514	1.46734	1.56089	-0.197131	-0.0230021	0.364526	-0.13468	-0.0480922	-0.929992	-0.829261	0.766507	0.0072666	-0.722055	0.370004	0.0777915	0.0917295
T_RS07265	t1428	MHS family MFS transporter	0.576313	0.610289	0.612105	1.00912	-1.06173	0.299823	0.0204029	0.16247	0.153978	0.615609	0.457348	0.308717	0.212856	-0.607702	0.368978	-0.81657	-0.405163	-0.246173	-0.377746	-0.158447	1.11749	1.77805	0.564178	1.16147
T_RS07520	t1476	hypothetical protein	0.111576	0.359236	-0.167387	-0.271714	0.675532	0.925079	-0.265764	0.0428405	-0.155222	-0.505684	-0.508241	0.046029	-0.12661	0.514917	0.5516	-0.0629796	0.634274	-0.420666	-0.272007	0.165306	0.193367	-0.235212	0.0734353	0.486903
T_RS07525	t1477	hemolysin HlyE	1.1322	0.233134	-0.0892744	0.674103	-1.37377	-0.473523	-1.36282	-0.825427	-0.269121	0.0775199	-0.144732	-0.446802	-0.341448	0.749614	0.533721	0.493336	-1.21049	0.23183	-1.48882	0.2868	0.821476	0.347356	0.678016	-0.0508038
T_RS07555	t1483	molybdopterin-dependent oxidoreductase	-0.506841	-0.641353	-0.296089	-0.334041	0.437379	0.405007	-0.461137	-0.0474579	-1.20029	-0.0728652	-0.434142	-0.25745	-0.0835075	0.393659	-0.25229	0.322683	1.00019	0.596512	0.564506	0.158676	-0.472014	-0.020342	0.252532	0.202086
T_RS07995	t1570	hypothetical protein	-0.43932	1.04624	0.551394	-0.00829922	0.869685	0.758305	1.98542	0.962764	1.12558	-0.522504	-0.00581483	-0.560063	-0.440726	0.444719	-0.615293	0.853306	0.689693	0.57775	0.659829	0.0699605	0.300862	0.0672409	-0.252177	-0.359079
T_RS08155	t1602	subtilase family AB5 toxin binding subunit	-0.498074	0.0404667	-0.118196	0.00446727	-0.156028	-1.01688	0.396341	-0.378344	-0.462565	-0.217437	0.214265	0.447409	-0.425612	-0.558429	-0.368804	0.5333	0.63829	-0.215343	0.155416	-0.351503	0.304862	-0.56771	-1.08182	-0.0242254
T_RS08165	t1605	hypothetical protein	-0.532028	0.0381144	0.773911	0.0091638	0.139485	0.773412	-1.19267	0.0528568	-0.429947	0.113125	-0.557034	-0.398424	-0.596821	-0.404765	-1.90654	0.690397	0.890794	0.991824	0.723622	1.14216	0.797381	0.376966	0.368581	0.662897
T_RS09360		helix-turn-helix transcriptional regulator	0.615711	-0.35059	0.89903	-0.000501012	-0.558685	-0.13494	0.0134523	-0.24459	-0.504211	-0.210375	-0.786458	-1.2203	-0.731527	0.358741	-0.0496155	-0.135015	-0.346034	-0.144238	-0.625522	-0.44164	0.180815	-0.313608	-0.0334137	0.117748
T_RS09505	t1865	DUF1076 domain-containing protein	0.425086	1.36986	0.556892	0.651265	1.36278	0.875044	0.701382	-0.30284	-0.809337	-0.365975	-1.60663	-0.304318	0.397111	1.31002	1.45135	0.108826	0.887232	-0.255064	0.0803802	1.04276	0.636335	0.569159	1.14765	0.872757
T_RS09520	t1869	DUF2612 domain-containing protein	0.325451	0.122917	0.574467	0.549418	0.533288	1.18241	0.155974	0.346123	-0.0750937	-0.118709	-0.029523	0.0290014	0.401471	0.559868	0.617513	-0.0274756	-0.0508512	0.520866	-0.22922	-0.574127	0.334967	0.364698	-0.449396	-0.119433
T_RS09525	t1870	baseplate J/gp47 family protein	-0.0992635	-0.501954	-0.667424	-0.112059	0.819968	0.170373	0.621953	0.0814603	-0.44074	-0.137596	0.195123	-0.684997	0.466924	-0.304525	0.617125	0.699331	0.732022	0.883444	0.601937	1.34387	0.719453	0.628708	0.101126	0.334522
T_RS09530	t1871	hypothetical protein	0.395378	0.769957	1.16443	0.859237	1.04079	0.352402	0.68663	-0.0329887	0.658396	-0.178336	0.553321	0.487417	-0.317298	0.138651	0.094546	0.902571	0.695359	0.160633	0.0966004	1.39865	0.25065	0.510288	0.142243	-0.407867
T_RS09540	t1873	hypothetical protein	-1.8065	-0.976269	-0.704627	-0.757025	-1.12711	1.03188	0.171374	-0.328222	-0.74849	-1.16919	-1.02184	-2.16964	-0.406265	0.261137	0.186155	-0.022514	-0.556688	-0.81265	-0.825091	-0.785494	-1.38263	-1.25115	-1.26413	-0.547043
T_RS09545	t1874	hypothetical protein	0.0783643	0.529847	-0.0746104	0.185098	-0.0479512	-0.096424	-0.568441	-0.546237	-0.0715235	-0.257431	0.44386	0.0590821	0.454899	1.51166	0.722357	0.430462	1.10543	0.624827	0.284698	0.408852	-0.0525832	-5.07178	-0.198884	-0.239447
T_RS09550	t1875	hypothetical protein	0.338608	0.10733	0.618284	0.55041	0.132075	-0.396867	0.734217	-0.283348	1.05145	0.827432	0.427466	0.0929972	1.47142	-0.373536	0.383511	0.68494	-0.387946	0.77322	-0.454847	0.854854	0.224366	-2.13185	-0.802339	0.724324
T_RS09555	t1876	hypothetical protein	0.12498	-0.228961	0.0291593	0.894823	-0.291454	-0.36092	0.136766	-0.330851	0.148144	0.784886	0.418369	1.49196	0.511563	-0.0315099	0.195795	-0.432222	0.277276	1.07206	0.642843	0.319973	0.645247	-1.05113	0.474042	0.0740163
T_RS09560	t1877	hypothetical protein	0.486012	1.01403	0.13695	0.140598	-0.311764	0.267563	-0.232651	-0.198539	0.131262	0.249225	0.321359	0.802385	0.947245	1.13486	0.991485	-0.180697	-0.52555	-0.462773	0.401455	0.904354	-0.691648	-1.75738	-0.0394113	-0.309595
T_RS09565	t1878	hypothetical protein	-0.886113	-0.8592	-0.984358	-0.535754	-0.301669	-0.515201	0.134338	0.815785	0.279343	0.44116	0.412546	-0.228469	0.0591273	0.635089	0.772661	-0.441958	-0.206896	0.375644	-0.85589	-0.765552	0.816264	1.95685	0.79503	1.32392
T_RS09570	t1879	hypothetical protein	-0.0209463	-0.335387	0.136542	-0.198561	0.422133	-0.0899998	-0.398989	0.620738	-1.03542	0.55759	-0.230546	-0.414147	0.818602	0.700778	2.04165	-0.0157895	-0.435059	0.0576513	-0.165169	-0.483549	-0.580119	-0.743674	0.0424204	-0.529257
T_RS09575	t1880	hypothetical protein	0.201197	0.301094	0.0520284	0.313526	0.276008	0.121815	0.235202	0.397045	0.173933	-0.150088	0.406641	-0.425489	0.691126	0.763336	1.35177	0.184721	-0.228016	0.283826	0.0353596	-0.283621	-0.511384	-0.545672	-0.567105	-0.384596
T_RS09580	t1881	hypothetical protein	-0.826396	-0.419136	-0.165083	0.428613	0.849405	-0.01326	-0.0477365	-0.0433038	0.243819	0.647919	0.647084	0.648187	-0.60879	-0.785428	-0.0597838	-0.486105	-0.413023	0.0613334	0.359838	-0.346208	-0.667085	-0.625572	-0.871177	-1.55887
T_RS09585	t1882	DUF3277 family protein	0.956438	1.07138	0.0726177	1.87969	-0.025871	0.152094	0.175087	0.345185	0.575192	0.958137	0.982872	0.211641	-0.382724	-0.230308	-0.966491	0.50687	0.985711	0.879201	0.998768	1.63472	-1.29993	-0.349054	-0.882937	-0.748036
T_RS09590	t1883	DUF3383 domain-containing protein	0.238544	0.462642	-0.0531001	0.548764	-0.403571	-0.27974	-0.230869	-0.162684	-0.503973	0.473882	0.380445	0.102396	0.779865	0.514296	0.490844	0.047873	0.245427	0.0438626	-0.121478	0.236227	0.435754	0.282617	-0.14426	-0.0656046
T_RS09595	t1884	hypothetical protein	0.0173912	0.746525	-0.155322	0.645919	-0.633656	-0.363421	-0.858628	-0.315267	0.368255	0.630687	-0.100837	-0.846091	0.595716	0.412135	-0.0399538	-0.547062	-0.81977	-0.57542	-0.518819	-0.17402	-0.465248	-1.42884	-0.963233	-0.154958
T_RS09605	t1886	hypothetical protein	0.629329	-0.0368771	0.628067	-0.235292	1.19257	0.400483	1.03176	1.4527	-0.205707	0.433263	-0.693676	0.2776	-0.90877	0.337365	0.582049	0.290191	-1.61873	-0.5877	-1.01	-1.54773	0.921173	-0.351007	0.117895	0.743395
T_RS09610	t1887	DUF4054 domain-containing protein	-0.0300353	0.544514	0.109441	-0.00388834	0.659077	1.01191	0.26575	0.589284	0.280813	-0.769093	-0.296151	-0.358177	0.955662	0.319729	1.04381	0.869446	0.0522222	0.372486	0.442056	-0.594101	0.241529	-0.160943	-1.1466	-0.179466
T_RS09615	t1888	hypothetical protein	-0.248861	-0.649125	0.0402066	-1.03519	1.34461	0.607358	0.772916	1.92277	0.350512	0.48573	1.47746	0.105412	0.553107	1.05177	1.02068	0.0453988	0.0969267	0.49153	0.532375	-0.714914	-1.85172	-0.9865	-1.72654	-0.975617
T_RS09620	t1889	DUF2184 domain-containing protein	-0.351609	0.309485	0.324568	0.544139	1.16434	0.955122	0.68706	0.457262	-0.517243	-0.598645	-0.0675535	-0.0242345	0.800066	1.21877	1.68105	-0.113391	0.993672	0.28072	0.555313	0.567301	1.29018	0.957932	0.739452	1.40778
T_RS09625	t1890	hypothetical protein	0.0178498	1.10602	0.274527	0.461071	-0.773184	0.105848	-1.07401	-0.743584	-1.05985	-0.735037	-0.390645	0.540846	0.200517	1.042	0.899689	-0.146299	-0.727189	-0.990352	-0.198477	0.746722	1.02893	1.47507	0.0420932	1.12683
T_RS09630	t1891	DUF2213 domain-containing protein	0.569078	1.55561	0.196719	0.546231	-0.729575	1.16385	0.443109	0.441932	1.04375	0.839546	1.42961	1.10296	0.600401	1.41675	1.72716	-0.579632	0.332079	0.0783956	0.282511	0.0971835	0.00699712	-0.0906463	-0.225594	-0.620184
T_RS09635	t1892	phage head morphogenesis protein	-0.112531	0.0976648	0.726233	0.534433	-0.331801	-0.0703995	-0.504229	-0.372932	0.459575	0.557092	0.501891	0.286379	0.388468	0.172558	0.960712	0.628185	0.0702537	-0.0815756	-0.636769	-0.0624716	-0.52097	-0.216273	-0.514859	-0.482282
T_RS09640	t1893	DUF1073 domain-containing protein	0.122492	0.358372	0.433985	0.375139	0.141784	0.948805	0.59249	0.607147	0.400198	0.302627	0.466892	0.975637	0.331706	0.363444	1.47285	0.173571	1.10747	0.906909	0.0806734	-0.140299	0.262112	0.137734	-0.479444	0.485738
T_RS09645	t1894	PBSX family phage terminase large subunit	0.551484	1.12308	0.877549	1.25673	0.283002	0.490276	0.0409452	0.379721	-0.107509	-1.10609	-0.606262	0.44398	0.0938638	1.06915	1.15855	-0.0728031	-0.0517662	0.102006	-0.305926	0.378264	0.0799731	0.149134	0.00801929	-0.205309
T_RS09650	t1895	hypothetical protein	0.365403	1.05373	0.562651	0.171851	0.231198	0.22278	-0.136292	-0.211496	0.321664	0.972333	0.643275	0.418763	0.69448	0.751991	1.9063	0.504888	0.887409	0.358719	1.09481	0.567346	0.458751	-0.0628168	-0.0147343	0.299298
T_RS09655	t1896	hypothetical protein	1.3731	1.45689	0.343864	0.445752	0.539188	-0.235387	0.617307	0.206934	0.103735	-0.0376424	0.374987	0.521672	0.0458695	0.639249	1.46312	0.576425	0.298007	-0.203352	0.459977	0.0323561	1.13351	0.623311	0.879006	0.963399
T_RS09660	t1897	hypothetical protein	1.09592	1.08532	0.0905129	-0.214922	0.340693	1.59753	1.2162	1.01015	0.588161	-0.629024	-0.742994	-0.503154	0.583107	0.590783	0.920383	0.566418	0.235994	0.30326	-0.382753	-0.442948	0.161778	0.100698	-0.135687	0.126141
T_RS09675	t1900	phage holin family protein	0.54322	1.48681	-0.341192	0.336219	-0.338057	-0.0484322	-1.00282	0.199774	0.190186	0.0746757	0.754313	-0.139767	0.204006	-0.265521	1.35905	-0.203994	-0.0521485	0.268144	0.677899	0.111554	0.599242	-0.157661	-1.12194	-0.499263
T_RS09680	t1901	phage holin family protein	0.877224	1.20255	-0.352674	1.51053	0.883802	0.870317	0.0457114	0.258459	0.14155	1.03722	2.94856	-0.191043	1.36273	0.149283	1.65631	0.965703	0.493663	0.821786	0.395672	-0.463904	0.237414	0.955997	-1.60249	0.766936
T_RS09730	t1909	type II toxin-antitoxin system death-on-curing family toxin	-0.402263	0.0489447	-0.209941	-0.59925	0.00575998	0.167169	-0.245783	-0.25237	0.41332	-0.197743	-0.163682	-1.27632	0.487318	0.60396	0.879529	-0.768145	-0.211344	-0.148756	0.182595	-0.275733	0.247114	-3.25704	-1.66453	0.0375611
T_RS09785	t1921	cell division protein FtsZ	0.333138	1.33466	-0.806262	0.169184	0.41667	-0.0889784	-0.54472	-0.151876	-0.0923048	0.600374	-0.15713	-0.662349	1.78609	1.25306	0.970691	0.453885	-0.5256	-0.188867	-0.170225	0.524754	0.531905	1.37704	1.55587	0.888978
T_RS09790	t1922	host-nuclease inhibitor protein Gam	0.832684	0.108552	0.243149	-0.0528275	0.892863	0.121642	-0.389276	-0.1661	0.220456	0.14553	0.304169	-0.393615	0.281902	0.391275	-0.867316	-0.22153	0.0324981	0.483428	-0.655244	1.03813	-0.132491	-0.488582	0.406066	0.0102606
T_RS09795	t1923	phage recombination protein Bet	-0.937264	-1.33832	-1.01512	-1.55393	-0.851069	-0.517972	-0.817917	-0.906843	-0.615444	-0.394117	-0.624423	-2.35229	-0.630528	-0.7253	-0.731052	-2.03221	-2.59949	-1.64914	-1.26749	0.266067	-1.62088	-0.994547	0.71049	-2.51762
T_RS09800	t1924	YqaJ viral recombinase family protein	-0.878234	-0.477253	0.403931	-0.653854	0.169788	0.393003	0.450714	0.313994	-1.35489	-0.379467	-0.973431	-2.3796	0.450866	-0.246456	-0.593047	-0.676896	-1.51558	-1.02675	-0.00547776	0.276555	-0.361101	-0.884456	-0.0134458	-1.44178
T_RS09805	t1925	DGQHR domain-containing protein	-1.05826	0.0342936	-1.05661	-0.59081	-0.101474	0.131795	-0.825985	-0.129035	0.306257	0.480869	0.109278	-2.90991	-0.54277	-1.16343	-0.255486	-0.704086	-0.966419	-0.212556	0.161339	-0.241526	0.601462	1.34252	2.59506	0.0573225
T_RS09810	t1926	Dam family site-specific DNA-(adenine-N6)-methyltransferase	-3.09961	-3.09122	-2.89729	-2.64773	-2.13419	-1.86342	-2.2827	-1.11117	-2.32081	-2.75344	-2.52249	-2.54488	-1.7299	-2.57013	-1.79834	-2.49679	-3.07578	-1.90335	-1.78182	-1.56066	-0.0701305	0.129816	1.56076	-0.675216
T_RS10115	t1986	integrase	0.266554	-0.0528668	0.405315	-0.108983	0.469478	1.32153	0.548048	1.31457	-0.234746	0.0251102	-0.357246	-0.180817	0.947633	0.454115	0.444298	1.45698	0.712125	0.280658	2.03545	0.747607	1.53464	0.767813	1.43442	0.564053
T_RS10120	t1987	hypothetical protein	-0.153345	-1.26022	0.0643534	-0.296506	-0.351357	0.379011	0.29849	0.163756	0.610432	1.60195	1.66728	-0.0740588	0.139285	0.901331	1.76806	0.326708	0.937516	0.800404	0.590966	-0.0417024	-1.32568	-0.641318	-0.390563	-1.29019
T_RS10290	t2022	nitroreductase NfsA	0.0732419	-0.610991	-0.472271	-0.259617	-0.505486	0.16783	0.018825	-0.0918145	-0.411979	-0.323855	-1.24161	-1.08154	0.174119	0.170344	0.976983	-0.12033	-0.401858	0.335975	0.554926	0.505478	-0.596231	-0.988819	-0.439281	-0.246375
T_RS10355	t2035	PQQ-dependent sugar dehydrogenase	0.411167	-0.500641	0.542867	0.29511	0.178038	-0.524057	-0.663669	-0.360707	-0.324206	-1.04802	-0.524179	-0.193107	-0.146647	-0.398028	-0.0330916	0.0829817	0.935583	-0.233078	-0.153178	0.625231	0.881312	0.458029	1.0111	1.02519
T_RS12315	t2422	sel1 repeat family protein	-0.010006	0.19552	0.0845566	0.0306713	-0.180213	0.237245	0.390931	0.388503	-0.346784	0.0909908	-0.109239	0.772678	0.0882671	0.545751	-0.668085	1.5636	1.19681	-0.103496	0.579222	1.24424	-0.277074	-0.909824	-0.752323	-0.985963
T_RS12835	t2527	tRNA-Thr	0.44682	-0.201595	0.401201	0.00799191	0.309805	-0.488073	-0.201385	-0.255873	0.512429	-0.749246	0.0479504	-0.352406	-0.729711	-0.680674	-0.515622	0.96017	0.174456	0.376973	0.101691	-0.513269	0.817204	0.21932	0.486223	0.472002
T_RS12930	t2545	hypothetical protein	0.594055	0.262492	-0.240337	0.770207	1.60521	1.48215	0.816365	1.06924	1.38115	0.164031	-0.141078	0.589403	1.08288	0.521567	-0.492203	0.752155	1.38718	0.840451	1.39744	0.738055	0.595196	0.822954	0.698744	0.475859
T_RS12935	t2546	Lrp/AsnC family transcriptional regulator	-0.284341	-1.27544	-1.11453	-0.739933	0.922038	0.666983	1.73769	0.775045	0.463592	-0.546522	0.338064	-1.33322	-0.992433	-0.797652	0.0846374	0.016797	-0.645734	0.474344	-0.285979	0.116386	0.510778	0.725402	0.532546	1.40507
T_RS12940	t2547	fimbrial protein TcfD	-0.49779	-0.947657	-0.214591	-0.230491	0.134054	-0.168788	-0.266259	0.197891	-0.357879	-0.132427	-0.572214	-0.432179	-0.290981	-0.605481	0.0128502	0.549314	0.0902146	0.151971	0.473631	0.411414	-0.163515	-0.598423	-0.65531	-0.192303
T_RS12945	t2548	fimbrial outer membrane usher protein TcfC	0.0422534	-0.113976	0.242026	-0.368026	0.0585819	-0.717916	-0.903679	0.371266	0.525685	-0.0665805	-0.0656893	0.097819	-0.124676	0.0388748	0.585385	0.464723	0.247113	0.381543	0.236206	0.459929	-0.560661	0.0233731	1.6129	0.146373
T_RS12950	t2549	fimbrial protein TcfB	-0.298811	-0.910222	0.387879	-0.264749	0.195097	-0.297048	-0.584276	-0.0449751	-0.25963	0.0810315	-0.305766	-0.111506	-0.480621	-0.132929	0.198345	-0.542128	0.0969265	-0.968758	-0.19927	-0.02543	-0.754601	0.0191927	-2.57311	-0.0793431
T_RS12955	t2550	fimbrial chaperone TcfA	1.13251	0.505633	-0.0852601	0.0851547	-0.819377	-0.92076	0.126544	-1.22739	0.360556	0.288551	-0.208403	-1.15783	0.0708993	0.495159	-0.577733	-0.491544	-0.654905	-0.62548	-1.01017	-1.09172	0.686984	0.844858	-1.99513	1.56234
T_RS12985	t05840	PerC family transcriptional regulator	-0.203291	0.947002	0.161962	0.686616	0.389741	-0.440305	-0.00485925	-0.33622	-0.357707	-0.787588	-0.208694	-0.330663	-0.982197	0.136744	-0.304326	-0.667763	-0.545852	-1.12846	-1.06999	-3.03863	0.673839	1.15663	0.1798	0.845491
T_RS13035	t2564	SMI1/KNR4 family protein	0.569648	-0.560924	0.58751	-0.193516	0.846618	0.0715536	0.204116	-0.0848071	-1.11382	-0.945159	-0.522552	1.08895	0.360906	0.239046	0.321138	-0.140917	0.430878	0.530155	-0.761654	0.122137	1.8362	0.539643	0.392582	0.676368
T_RS13040	t2565	hypothetical protein	-0.38878	-0.402586	-0.491471	-1.49599	-0.151983	-0.732038	-0.6087	-0.931915	-0.0551068	-1.02922	-0.840649	-0.694362	0.666291	0.582543	-0.506513	0.803858	1.63753	-0.136668	1.37745	0.145709	0.0468558	0.209326	-0.132847	0.410114
T_RS13045	t2566	RHS domain-containing protein	0.113041	0.134373	0.251385	-0.291201	0.840771	0.436114	0.991708	0.769601	-0.169601	0.0232502	-0.613112	0.0520938	0.824633	0.0356185	0.517188	-0.0260409	0.00896909	-0.243528	-0.106853	0.139454	0.0539385	0.302163	0.166242	0.559568
T_RS13050		type I toxin-antitoxin system SymE family toxin	-0.568102	-0.430885	-1.55017	-1.04096	-0.325866	1.30116	0.266982	0.448129	-0.183338	0.10692	0.991662	-0.000887804	-0.317339	-0.496543	-0.536233	0.0140325	1.22077	-0.833316	0.265424	0.243358	0.605586	0.594808	0.830416	0.681743
T_RS13055	t2568	hypothetical protein	-0.124617	0.370802	0.204257	0.495052	0.114675	-0.792367	-0.0293915	0.303711	-0.149075	1.50769	0.954575	0.897044	-0.30317	0.558445	0.412124	0.227085	0.348708	0.859264	-0.227839	0.0349935	0.697111	0.783502	0.630305	0.351326
T_RS13090	t2575	hypothetical protein	0.165747	1.36464	0.0747142	0.221398	0.705647	0.492646	-0.520686	-0.356258	1.12938	0.00959858	-0.858226	0.21723	-0.275409	-1.21294	0.240328	0.202165	1.32111	0.366343	-0.0137259	1.75534	-0.971755	1.13884	-1.13393	-0.243914
T_RS13095	t2576	glucosaminidase domain-containing protein	-0.538748	-0.696794	-0.762526	-1.56007	0.959599	1.09632	1.88376	0.679396	0.331134	0.495114	0.698125	-0.728014	0.158863	0.312453	-0.819309	0.448623	0.456764	0.982488	0.0373248	0.472796	-0.153579	-0.0229303	-0.468475	-0.569306
T_RS13110	t2579	hypothetical protein	-0.378962	0.187348	-0.164673	0.287837	0.334343	0.0273948	-0.766604	-1.10099	0.386973	-0.420663	-0.569788	-0.0795492	0.229756	0.154177	0.105079	-0.244678	-0.374107	-0.198376	-0.235947	-0.413689	0.37641	0.718736	0.534335	0.683908
T_RS13140	t2585	hypothetical protein	-0.237003	0.171654	-0.412427	-0.260451	-0.98603	0.0881689	-0.0283507	0.022444	0.0807287	0.684355	0.978397	0.517838	0.563787	-0.649959	0.293065	1.11817	0.701873	0.76466	0.755692	1.97533	0.13871	0.252162	0.954214	0.8622
T_RS13145	t2586	BPSL0067 family protein	-0.00139949	-0.12677	-0.433972	-0.506704	0.76447	0.830393	-0.25748	0.718663	0.578393	1.25695	0.430804	1.02262	-0.273111	0.0676404	0.000248537	0.212303	0.329799	-0.0181712	-0.0493144	0.102492	0.806586	1.36491	0.418353	0.316828
T_RS13160	t2589	hypothetical protein	-0.265374	1.07004	0.264724	0.719906	-0.847536	-0.530581	-0.350703	-0.750404	-1.11008	-1.11495	-1.39495	-0.0120067	0.789137	0.784402	0.469336	0.309622	0.819501	-0.205236	0.18023	-0.311397	-0.641986	-1.57648	-0.692508	-0.429558
T_RS13450	t05875	hypothetical protein	-0.070309	0.00391296	-0.812091	0.313407	0.622228	0.538273	-0.237689	0.514288	0.585378	1.48703	0.804389	0.410252	-0.413179	0.406161	-0.76187	0.627159	0.110369	0.474766	0.00902158	-0.507827	0.487336	0.550884	-0.178484	-0.341124
T_RS13455	t05880	hypothetical protein	-0.111075	0.641443	-0.0555277	-0.246576	-0.0503713	0.282733	2.17224	0.179149	-0.925684	0.482351	0.232111	0.413322	0.0849976	-0.252623	-1.21413	0.208994	0.54815	0.0532862	0.359926	0.915003	0.226721	0.518433	-0.676733	-0.787289
T_RS13460	t2648	Polarity suppression protein	-0.4096	0.334204	0.00167461	0.325801	0.0514691	0.98573	0.304397	0.578867	1.12215	0.119905	-0.543526	-0.977079	1.01207	0.446207	2.00078	-0.00503738	-0.44687	-0.387158	0.340732	-0.81792	-0.456858	-0.543867	-0.259541	-0.743719
T_RS13465		ogr/Delta-like zinc finger family protein	-0.991325	-0.815548	0.712741	-1.29358	-0.934671	-0.227739	0.110623	-0.0381523	-1.80102	-0.642615	-0.0516772	0.0350443	-0.14549	-0.144485	0.548567	-0.305453	0.0080654	0.0123656	0.447073	-0.363564	0.112421	0.613676	0.593015	0.524872
T_RS13475	t2651	AlpA family transcriptional regulator	-0.390592	-0.124138	-0.382725	0.165881	-0.222014	0.274064	-0.0972139	-0.0619855	-0.0212878	-0.929608	-0.912809	-1.52826	-0.787831	-0.693885	-0.560039	0.466913	-0.0324119	-1.2637	0.918339	-0.590204	-0.768719	-0.72357	-0.0836942	-0.396968
T_RS13480	t2652	host cell division inhibitor Icd-like protein	0.185241	0.528341	0.862207	1.30969	-0.145514	0.282449	0.0888407	-0.272383	0.0359645	-0.905861	-0.330287	0.647869	1.07587	0.917774	0.637802	-0.146535	-0.330123	-0.0322479	-0.394614	-0.430176	-0.382204	-0.31861	-0.15539	-0.157338
T_RS13485	t2653	hypothetical protein	0.638451	0.323093	-0.101598	0.442505	1.06853	1.82507	1.2804	0.695179	-0.00978827	0.11431	0.186169	-0.980812	0.00879752	-0.233039	-0.194756	1.25193	0.0792132	-0.377712	0.945298	1.12283	0.0439645	0.859492	1.44342	0.382199
T_RS13490	t2654	hypothetical protein	-0.132274	0.35212	-0.270811	0.934288	-2.79116	-2.23568	-0.849015	-2.4651	-0.623879	-4.14725	-3.54235	-4.07938	0.585478	-0.975717	0.798852	-1.93301	-3.21263	-4.40507	-1.46639	0.0978324	-1.78163	-1.6156	3.29862	-1.19205
T_RS13505	t2657	reverse transcriptase	-0.139895	-0.250666	-0.382856	-0.459118	0.143997	0.665399	0.156801	0.446487	0.0382632	0.0597756	0.413666	-0.41178	0.230675	0.244093	0.330963	1.24874	0.453282	0.432104	0.723774	0.873383	0.553329	-0.175541	0.396051	-0.115477
T_RS14515	t2862	hypothetical protein	1.13502	0.640249	1.34751	0.494826	0.0252164	0.327835	0.180542	0.0631679	1.19187	0.957594	1.07173	1.23336	-0.0897627	-0.309766	-0.181692	-0.230267	0.011768	0.153469	-0.641099	-0.145263	0.0702072	0.602267	0.935675	1.19956
T_RS14520	t2863	hypothetical protein	0.0359924	0.182254	0.0506405	0.237459	0.268305	0.490799	0.535585	0.323803	0.570002	-0.55596	0.381543	0.291176	-0.507927	-0.280159	-1.06671	0.384812	-0.322631	0.0470587	-0.327256	-0.127935	-0.639641	-0.668941	0.0322584	-0.761689
T_RS14525		type II toxin-antitoxin system RelE/ParE family toxin	0.805752	-0.182636	-0.0945362	0.154088	0.0656764	0.644486	0.156658	0.727193	-0.244894	1.09334	0.655414	-1.27362	-0.399387	0.653236	0.0992352	0.0292666	0.00864736	-0.0434994	0.410796	0.0784731	-0.267441	-0.706119	-0.740751	-0.912385
T_RS14950	t2948	hypothetical protein	-0.0630896	0.0886287	0.0248182	-0.737566	-0.852346	-0.571974	0.03907	-0.187166	-0.40998	0.0909271	0.20081	0.019037	-0.666626	0.143237	-0.171299	0.0224654	0.391889	0.920808	0.387564	0.858967	1.17236	0.315488	0.974184	1.11349
T_RS14955	t2949	hypothetical protein	0.735596	-0.103161	0.75625	0.413846	0.0279369	-0.220539	-0.350128	0.0212547	0.195091	-0.276833	-0.273197	-0.40656	0.528991	-0.277008	0.262792	-0.515152	0.238836	-0.330884	-0.112945	-0.29109	0.658787	0.644397	1.0112	-0.0123878
T_RS14960	t2950	hypothetical protein	-0.267974	-0.349218	0.407204	0.0781278	0.307045	-0.565109	0.933065	-0.332668	0.22102	0.499393	0.522098	-0.800457	-0.742178	0.192009	0.161294	0.0531103	0.277993	-0.0959667	0.655017	-0.0166727	0.898422	0.0444597	1.14958	0.705776
T_RS14965	t2951	Rha family transcriptional regulator	0.0423816	-0.233421	-0.642288	-0.756034	0.479039	0.969605	0.849496	-0.189748	-0.100016	-0.220383	-0.280883	-0.182559	0.370525	0.655841	0.661575	-0.361065	-0.0865293	0.384708	0.657285	1.36872	-0.179293	-0.365137	-0.638454	-0.468778
T_RS14970	t2953	site-specific integrase	0.738373	0.577765	0.779576	0.136774	0.319451	-0.300402	0.13573	-0.1621	-0.157109	0.0425204	-0.697605	-0.203451	0.0544494	-0.0396424	0.27797	0.00533584	0.407136	0.213656	0.222237	-0.447296	0.369812	0.570054	0.0228621	-0.00369779
T_RS14975	t2955	tRNA-Gly	0.088646	1.21869	0.428631	1.43211	-0.447673	-0.325003	-0.0670419	-1.57103	0.866086	-0.274287	-0.152863	-0.481304	-0.553999	-0.0921555	-0.903922	-0.130392	-0.0728045	1.07082	-0.129166	-0.396548	-0.330425	0.0417356	-0.150119	-0.0619812
T_RS15345	t3027	ornithine decarboxylase	-0.141402	0.804357	0.383472	0.0479858	0.0574796	0.276631	-0.0199409	0.324012	1.01256	0.794558	0.667144	0.0349445	0.178365	-0.121852	0.722342	0.381703	0.146022	0.00868113	0.364386	0.388894	-0.0945961	-0.245303	-0.146063	-0.341381
T_RS15385		PAAR domain-containing protein	0.774102	-0.819087	0.37264	-0.111653	0.684486	0.73016	0.191619	0.399911	-0.0924948	-0.0910558	-0.424903	0.0811626	0.818872	0.445768	1.55962	-0.184774	-0.145979	-0.430401	-0.708214	-0.708583	-0.838402	-0.394349	-0.0871981	-0.410324
T_RS15395	t3038	bacteriocin immunity protein	-0.616665	-0.429938	-0.220627	-0.459273	0.336625	0.511305	0.948376	0.339789	1.9219	1.72438	0.730949	2.09212	0.64694	-0.15498	0.368888	0.719682	-0.124445	-0.380024	-0.297636	-0.482839	-0.088468	-0.129148	-0.273159	-0.968811
T_RS15400	t3039	hypothetical protein	-0.296447	0.519004	0.342117	0.651825	-0.584013	-0.940576	0.0152503	-0.698023	0.860732	0.0715464	0.634095	1.36252	-0.198519	0.372861	-0.0885774	-0.372621	0.21871	0.776026	-0.877841	-0.151957	0.302287	-0.4344	-0.746629	0.816455
T_RS15405	t3040	DUF3289 family protein	0.138013	0.51092	-0.0954084	0.18083	-0.0608904	0.9162	0.576374	-0.45115	-0.159224	-0.573264	-1.17931	0.0347272	-0.883409	-0.921363	-0.745248	0.545825	0.394059	1.51196	-0.745135	-0.225402	-0.336049	0.259418	-0.522707	0.0213224
T_RS15410	t3041	DUF943 family protein	0.425325	1.14004	0.04113	0.889612	0.365573	0.561987	0.824934	0.691193	-1.082	0.679733	0.0713832	-0.434146	1.60739	1.19646	0.580947	0.0253745	0.307752	-0.475691	-0.24829	-0.196563	-0.639128	0.57033	0.131601	-0.255599
T_RS15415	t3042	hypothetical protein	0.00637421	-0.0940835	0.81152	-0.344064	-0.892341	-0.615866	-0.271434	-0.856621	-0.946227	-0.844405	-1.10919	-1.20543	0.910744	1.12332	0.0335167	0.341624	0.183335	0.206282	0.835229	0.1567	-0.561719	-0.0889358	-0.169918	-0.72535
T_RS15665	t3089	DUF4459 domain-containing protein	-0.598349	0.146903	-0.367051	0.0517088	-0.0686778	1.0389	0.463763	-0.112331	0.723393	-0.448553	0.0592854	0.275104	0.0109249	0.0202928	0.543396	0.00911373	0.0166328	0.569981	0.120398	0.508521	0.534918	0.179938	-0.0918195	-1.27433
T_RS15670	t3090	hypothetical protein	0.418769	-0.56302	-0.560671	-0.682093	-0.343462	0.463543	0.0922866	0.0371184	0.0503272	-0.00282674	0.284231	-0.221787	-0.517012	-1.21556	-0.64481	0.540345	-0.35739	0.403213	-0.323483	-0.308749	-0.0454739	-0.684949	-0.335061	-0.158869
T_RS15675	t3091	hypothetical protein	0.915963	0.0996544	0.854258	0.651548	0.514703	0.873628	0.0385819	-0.129857	0.83475	1.23302	0.843693	0.0530628	-0.0158553	-0.625393	-0.0915947	-0.621991	-0.149352	-0.537455	0.0743016	-0.802178	0.365916	1.38307	-0.22204	0.345052
T_RS15680	t06045	hypothetical protein	0.15123	-1.14269	0.693185	0.743196	-0.10635	1.27298	-0.978459	0.639637	0.374744	0.593092	0.627495	0.212436	-1.13186	0.520562	-1.07062	0.59077	0.483418	0.743236	0.667884	0.654033	0.168895	1.22631	0.87727	-0.271537
T_RS15685	t3092	hypothetical protein	-0.756115	0.00254819	-0.466808	-0.0783473	-0.0428046	0.361239	0.46481	0.04725	-0.437691	0.386471	-0.666546	-0.084881	0.0684043	0.689353	-0.590563	-0.448549	0.537019	0.215139	1.51311	0.348961	0.594367	0.854803	0.691366	-0.0770109
T_RS16110	t3177	tagatose-bisphosphate aldolase subunit GatZ	-0.0437	0.325275	0.748031	-0.186127	-0.382978	-1.04106	-1.05328	-0.536798	-0.0944797	-0.231627	-0.292175	1.28057	0.284052	0.6116	0.329111	-0.981809	-0.116799	-0.404838	0.293331	-0.127502	-0.129335	-0.876112	0.0328684	-1.24099
T_RS16580	t3268	oxaloacetate decarboxylase subunit gamma	-2.32914	-2.00156	-1.14694	-2.3583	0.110799	-1.11208	0.11591	0.194142	-1.1762	-0.182479	0.166415	-0.286538	-0.9619	0.112193	0.00216514	0.953053	1.03246	1.418	0.265076	1.8458	-0.662287	-0.645403	-0.151326	0.231468
T_RS16790	t3306	tRNA-Thr	-0.904462	0.538289	0.632694	-0.741855	-1.78861	-1.24453	-0.997428	-1.51127	0.017925	0.767642	1.53656	0.92678	-0.829199	0.518815	0.499866	-1.07195	0.528135	0.802196	-0.575256	-0.782329	-0.402952	-0.116601	0.482267	0.00626221
T_RS17025	t3352	hypothetical protein	-0.358687	0.434115	-0.410251	-0.519073	-0.634092	-0.52837	-0.272776	-0.302237	-0.604711	-0.769486	-0.770931	-1.10002	-0.33711	-0.0479714	-0.00568809	0.33356	-0.0553011	0.268291	0.355486	-0.0166034	-0.604218	-0.981558	-0.262353	-0.204567
T_RS17135	t3374	glucose-1-phosphate thymidylyltransferase RfbA	-0.548493	-0.735825	-0.751267	-0.807833	0.242177	0.826051	1.08841	0.899901	0.789644	1.20043	1.72473	1.58133	-0.18745	-0.306859	-0.703175	-0.966164	-0.45185	-1.78768	1.16663	-1.47126	-0.695967	2.13422	3.48463	-0.304734
T_RS17190	t3385	nicotinamide riboside transporter PnuC	0.577661	0.339053	0.403229	0.120082	0.21811	0.317004	0.627959	0.679859	0.111292	0.13205	-0.231765	0.131167	0.391476	0.43257	0.0664314	-0.142149	0.160829	0.368313	-0.30494	0.0718003	0.676375	0.211241	-0.60598	0.321877
T_RS17195	t3386	nucleoside phosphorylase	-0.435323	0.199477	-0.0652795	-0.4998	0.402413	0.0759039	0.162607	0.776009	0.561164	-1.25227	-1.14921	1.10694	-0.363009	0.881138	0.412846	-0.522502	0.21859	-0.103659	-0.476213	0.735422	-1.15948	0.218949	-0.177992	0.719915
T_RS17200		Crp/Fnr family transcriptional regulator	0.126347	0.201093	0.349419	0.712271	0.0177802	-0.149946	0.423041	-0.0988431	-0.197453	0.329035	-0.306128	0.379431	-0.182992	0.645054	0.358265	0.305247	0.314901	0.743785	0.0968704	0.380324	0.697839	0.883369	0.457231	0.535085
T_RS17260	t06135	magnesium chelatase	0.641029	0.137778	0.152987	-0.621235	0.764358	0.2913	0.556836	1.65472	0.104692	0.353352	0.433901	-1.52458	0.770794	0.698203	0.132674	-0.0862872	0.506717	-0.499801	-0.0484927	-0.490812	1.46183	1.72666	0.517274	1.84997
T_RS17265	t3400	tyrosine-type recombinase/integrase	0.14131	0.719453	0.0534922	-0.16136	0.103463	0.302102	0.36768	0.77704	0.113327	-0.323486	-0.234907	0.123995	-0.0732638	-0.0195613	0.409637	1.10541	1.25412	1.05206	0.681908	0.205798	0.722501	1.10985	0.729335	0.763231
T_RS17270	t3401	hypothetical protein	-0.134774	0.0589263	0.644211	0.438499	0.0155895	0.180666	-0.285496	0.472068	-0.137163	1.24898	1.03926	-0.00456791	0.683805	0.560035	0.641506	0.285756	0.352466	0.867243	0.905909	0.979551	0.529769	1.64431	1.42866	1.16776
T_RS17280	t3403	hypothetical protein	1.0507	0.852826	0.790133	1.08986	-1.90006	-0.203331	0.268441	-0.105574	1.13652	-0.175198	-0.644448	-0.802037	1.72913	0.661113	0.527764	0.349519	0.136661	-1.16068	0.693489	0.927012	2.10046	1.19444	2.37114	2.22123
T_RS17285	t3404	phage regulatory CII family protein	0.355092	0.312795	-0.307362	-0.170413	-0.282543	1.03237	0.022302	0.29004	-0.369876	-1.93976	-3.24476	-0.875171	0.19508	0.724137	0.497025	-0.283472	-0.683186	-0.559308	0.528969	-0.310383	-1.36457	-1.27606	-0.531766	-0.179749
T_RS17300	t3407	DUF2732 domain-containing protein	0.0023172	-0.0930636	0.225953	0.329626	-0.393382	-0.839866	0.858396	-0.440692	0.0827574	1.38251	0.673883	0.238682	-0.487318	0.310688	-0.747738	-0.120346	-0.244092	0.21027	0.860274	0.692637	-0.136953	-0.74334	-0.0904029	-0.535284
T_RS17310	t3409	DNA adenine methylase	0.131779	1.08823	-0.127545	0.586606	-0.748989	0.696174	0.803904	0.910911	-0.18273	0.580346	-1.68718	0.438929	-1.95197	-0.630892	0.164436	0.675343	0.0978359	-0.308403	1.4158	0.210883	-0.611217	-0.773905	-1.14236	-0.381328
T_RS17315	t3410	replication endonuclease	0.866127	0.604922	0.921127	0.616262	1.0148	0.342548	0.596055	0.78883	-0.0398259	-1.71472	-3.04621	-0.25315	0.236411	0.0606561	-0.212341	0.361138	0.0785586	0.38818	0.18536	-0.00220785	0.0661137	-0.375905	0.474875	0.27573
T_RS17320	t3411	hypothetical protein	0.0506301	0.180096	0.152536	-0.30024	-0.437346	0.232573	0.65825	0.234959	0.234609	1.16781	1.25456	-0.242492	-0.753179	-0.364716	0.981116	0.0929062	0.806863	1.09516	-0.120663	-0.2711	0.416908	1.83896	-0.320214	0.774297
T_RS17325	t3412	hypothetical protein	0.373103	0.111876	0.360092	-0.157651	0.369551	0.668911	0.583336	0.478848	0.437304	-0.385462	-0.7098	0.398475	0.0651593	0.601646	0.20576	-0.506879	-0.16263	-0.420097	-0.221495	-0.211907	0.128112	-0.530343	-0.761168	-0.322564
T_RS17330	t3413	hypothetical protein	-0.174984	0.575375	0.597932	0.242455	1.04832	0.183909	0.891227	0.36016	0.95927	-0.525986	-0.346964	-0.953765	1.14473	0.617974	0.86	0.135394	0.360397	0.229258	-0.463196	-0.0951819	0.707534	-1.70186	-0.440406	0.605401
T_RS17335	t3414	hypothetical protein	0.618105	0.788599	0.229481	0.0361359	0.805295	1.48516	1.54825	0.626323	0.392458	0.57999	0.221927	0.260109	-0.148816	-0.821877	0.0339313	1.00105	0.309026	0.834157	0.924946	0.580019	0.389429	-9.18086	0.760308	-0.0943264
T_RS17345	t3416	phage portal protein	0.358265	1.2344	1.25038	0.536546	0.498445	0.399232	0.191307	0.130222	0.10155	0.520701	0.502299	1.0828	0.468437	-0.130645	0.0227737	-0.0302471	0.314992	0.457638	-0.162358	0.247402	0.677443	0.607915	0.234119	0.384143
T_RS17350	t3417	terminase ATPase subunit family protein	-0.120745	-0.309378	0.072681	-0.318222	-0.477237	-0.305232	0.169673	-0.0569449	-0.382912	-0.182149	-0.278799	-0.0312983	0.540653	0.23073	0.223759	0.526188	-0.821223	0.158778	-0.203196	-0.311326	0.284554	0.870251	0.00686672	0.768435
T_RS17355	t3418	GPO family capsid scaffolding protein	-0.103337	-0.108602	0.479226	0.663117	-0.557521	0.332198	-0.107969	0.937072	0.287281	0.0120999	0.805171	1.22733	0.303825	1.14744	0.155574	-0.35888	-0.923887	0.507739	-0.827302	0.48773	0.908559	1.04065	-0.17614	0.420754
T_RS17360	t3419	phage major capsid protein, P2 family	0.0510683	-0.454708	0.139896	0.571068	0.51337	0.64019	0.339086	0.749354	0.459523	1.0277	1.27082	1.12413	1.57024	0.360925	0.316941	0.113393	0.264136	0.230244	0.295806	1.30309	1.19401	1.2215	-0.439137	1.06941
T_RS17365	t3420	terminase endonuclease subunit	0.447488	0.584469	0.473508	0.543335	0.435146	0.184672	0.38708	0.126312	-0.283479	0.46454	0.10644	0.19622	0.742047	2.25494	1.34134	0.555408	0.187178	-0.562252	0.177253	0.528122	0.970001	2.39601	-0.2782	0.938025
T_RS17370	t3421	head completion/stabilization protein	0.406707	0.656027	0.679724	-0.3081	0.638096	-0.219306	-1.23631	0.492703	-0.595301	-0.790658	-0.691585	0.197799	1.00597	-0.202951	0.591713	0.230933	0.578794	0.532416	0.840599	0.378063	0.00452869	0.322328	0.751688	-0.140578
T_RS17375	t3422	tail protein X	0.275538	1.42465	1.07111	0.431377	0.777309	0.181634	-1.21507	0.272619	-0.029672	-0.215461	-0.216869	-1.21135	-0.104928	-0.00910567	0.021771	-0.156063	-0.567025	-0.485352	-0.317736	-0.755438	-1.59746	-1.59168	-0.0538443	-0.407333
T_RS17380	t3423	hypothetical protein	0.53985	-0.236153	-0.452344	0.238245	0.210418	0.303409	-0.123461	-0.304453	0.425449	-1.26317	-0.916626	-1.01191	-0.344709	0.707076	0.756625	1.0127	-0.552735	-1.1264	-0.132533	0.325916	-1.82096	0.705689	-0.161089	0.374889
T_RS17385	t3424	lysozyme	-0.137566	0.330945	-0.742686	-0.179641	2.18836	0.479157	0.277816	0.939227	0.25641	-3.1127	-3.40817	-1.84375	0.0811775	0.664682	0.043884	0.695814	-0.0264677	-1.75299	0.210066	2.00354	-0.527659	-0.478101	0.467391	1.09124
T_RS17390	t3425	DNZ54_00345 family protein	0.943241	0.105449	-0.236152	1.03825	0.0410526	0.46919	0.565619	-0.208564	-0.820031	-0.269088	0.230232	-0.119254	0.637107	0.309208	0.706288	0.99972	1.08362	0.741777	1.30758	0.125644	0.996731	0.368189	-0.217834	-0.238311
T_RS17405	t3428	phage virion morphogenesis protein	-0.568704	0.164694	-0.302373	0.0702773	-0.162657	0.703536	-0.466145	0.774339	0.481012	-0.543001	-0.353222	-0.0918336	0.246951	0.793428	0.375616	0.454426	0.189107	0.581056	-0.330579	-0.0927461	0.941563	1.1038	1.28154	0.843683
T_RS17410	t3429	phage baseplate assembly protein V	0.935967	0.859155	0.344793	0.497103	0.914133	0.918969	0.930111	0.404422	1.36623	0.176571	0.489243	0.269333	0.268524	0.158568	-1.19772	0.459775	-0.25722	-0.0226976	-0.395864	0.36944	0.707484	1.80589	0.933868	1.50195
T_RS17415	t3430	GPW/gp25 family protein	0.549755	1.05389	0.605299	1.56112	-0.078732	1.85893	1.16626	0.640544	-0.487863	0.894531	-0.30817	-0.329483	0.260026	0.482907	-0.684061	0.573391	-0.421218	0.293657	-0.157967	-0.560324	-0.230245	0.0948314	-1.15033	0.0919911
T_RS17420	t3431	baseplate assembly protein	0.385505	0.360798	1.01574	0.353782	-0.153516	0.685439	-0.309877	0.826926	-0.955011	-0.327202	0.210364	1.19597	0.26235	1.14217	0.846934	0.655374	0.747894	0.0398473	0.0149087	0.931013	1.62823	0.526814	0.807395	1.71021
T_RS17430	t3433	phage tail protein	-0.232933	0.763422	0.780267	0.58499	0.26761	1.19374	0.3065	1.04992	-0.240423	-0.370987	-0.183746	-0.283631	0.00981112	0.558932	0.398663	0.0375912	0.232062	1.36092	0.0260956	0.605387	0.809651	0.708589	-0.455437	0.781816
T_RS17445	t3437	recombinase family protein	1.0823	1.44057	0.208087	0.407047	-0.765914	-0.445527	-0.306665	-0.398178	-0.1454	-1.15611	-0.858894	1.1045	0.389112	0.416045	-0.503637	0.00593294	-0.345294	0.746174	0.333608	-0.712982	0.547344	0.277366	0.940432	0.959131
T_RS17495	t3447	IS200/IS605 family transposase	-0.063048	0.508128	0.316011	-0.585515	1.28621	0.53106	0.599296	0.75502	0.167944	0.44791	-0.0952999	-1.02687	1.40968	2.31063	-0.217256	0.307396	0.523477	0.231318	0.669801	0.224346	1.06689	-0.755059	-0.977477	0.658373
T_RS17855	t3513	alanine racemase	0.0423041	0.387138	0.317287	0.398965	0.267401	0.247302	0.445962	0.166032	0.941963	1.13591	1.82872	1.61586	-0.0867527	0.108049	0.314598	0.896814	1.18749	0.675497	0.475579	0.584068	0.415644	0.183126	-0.35271	0.638828
T_RS17860	t3514	serine hydroxymethyltransferase	-0.291618	0.176859	0.113108	-0.497306	-0.721754	0.255648	-0.700847	-1.0113	0.381394	-0.612297	-0.0631536	-0.503034	-0.0016417	-0.188985	0.219978	0.76708	0.200618	0.203077	0.142962	0.672776	0.568133	0.276676	1.44131	0.342929
T_RS18225	t3587	type II toxin-antitoxin system VapC family toxin	-0.190642	0.15869	-0.569212	-0.884681	1.46208	-0.172978	1.26136	0.846815	-0.198316	-0.542561	0.539143	0.172163	0.900972	-0.0639547	0.780188	-1.30802	-0.510332	0.0700997	-1.11308	-0.442911	-0.160879	0.14947	0.517698	1.24716
T_RS18230	t3588	ribbon-helix-helix protein, CopG family	0.038846	-0.235652	-0.475055	-0.424079	-0.137525	-0.50037	-0.870074	-0.697716	0.225327	0.706466	-0.215445	-0.546713	1.04459	0.388807	1.05757	0.774523	-1.01932	0.0702039	0.456798	-1.02347	-0.881471	-0.297584	-0.557479	-1.23211
T_RS18605	t3659	fimbrial protein	-0.353945	-0.525864	-0.227032	-0.582397	0.33942	-0.24641	0.401875	0.551382	-0.536313	-1.01398	-1.55678	-0.765434	-0.249637	-0.0169919	-0.758592	0.140212	0.465451	0.395396	0.790771	-0.368376	-0.000972426	-0.0776823	0.398031	0.268276
T_RS18610	t3660	fimbrial chaperone	0.215147	-0.907122	0.158406	0.233008	0.352464	0.352109	0.427599	1.37388	-0.122954	0.346721	0.155532	0.146004	-1.16247	-0.330722	-0.524793	0.454522	0.367997	0.128659	1.06534	0.348999	-0.829334	0.617498	-0.672275	-1.18502
T_RS18615		FimD/PapC N-terminal domain-containing protein	-0.5355	0.0594308	-0.341756	-0.670848	-0.325956	0.184086	-0.369628	-0.475545	0.666088	-0.418668	-0.52839	0.131577	-0.308364	0.0023212	-0.133774	0.227679	0.419515	0.174845	-0.792547	-0.126738	-0.674935	-0.855923	-1.17072	-0.913868
T_RS18620	t3661	fimbrial biogenesis outer membrane usher protein	0.254346	0.179254	0.397249	0.321852	0.0599676	-0.43171	-0.441211	-0.335039	-0.0248474	-0.618327	-0.808296	-0.449024	0.229129	-0.318074	-0.0214988	-0.445556	-0.685837	-0.358293	0.0885033	-0.378315	0.125934	-0.718532	-0.302753	-0.251762
T_RS18765	t3689	hypothetical protein	-0.910683	-0.292784	-0.822667	-0.498152	-0.381559	-0.0373011	-0.787171	-0.0419173	-0.190278	-0.548415	-1.09683	-0.0982627	0.37198	-0.31997	0.364728	-0.325502	0.101864	-0.0736317	-0.247377	0.090857	-0.613189	-0.442744	-0.229295	-0.682844
T_RS18770	t3690	BamA/TamA family outer membrane protein	-0.435673	-0.243212	-0.4308	-0.857108	0.028197	-0.434032	-0.428207	-0.454183	-0.0398449	-0.619058	-0.957685	-0.510928	-0.114477	0.201943	0.0588201	-0.00214834	-0.52839	-0.294834	-0.390334	-0.477359	-0.039486	-0.598276	-0.629688	0.00836937
T_RS18775	t3691	DUF4056 domain-containing protein	-0.00150085	-0.126276	-0.240764	0.0196008	-0.42979	-0.231332	-0.041398	0.804689	0.0113346	-0.799126	-0.569269	-0.923348	-0.731056	-0.327553	-0.755452	-0.153824	0.461347	-0.362453	-0.52332	-0.338609	-1.07422	-1.09528	-1.80496	-1.14117
T_RS19030	t3741	type II toxin-antitoxin system RelE/ParE family toxin	-0.750722	-0.4677	-0.353739	-0.938488	-0.865612	-0.0464737	-0.913151	0.041224	-0.988306	-0.408316	-0.233047	0.565771	0.182737	-0.663263	-0.163061	-0.239335	-1.12076	0.439773	0.688161	0.0167128	0.188396	0.904796	0.400435	-0.710131
T_RS19035	t3742	purine ribonucleoside efflux pump NepI	-0.0187913	-0.325743	-0.010408	-0.315802	-0.720172	0.621149	-0.453265	-0.104858	0.0697887	0.524765	0.0253322	0.181461	0.0231312	0.662826	-0.117141	0.070741	0.171948	0.142951	-0.33442	-1.47568	-1.20793	-0.945995	-3.12148	-0.252504
T_RS19160	t3766	TIGR02646 family protein	-0.485133	-0.284796	-0.743332	-0.608361	0.448338	0.633613	0.208808	0.922482	-0.863199	-0.79357	-0.572317	-1.55427	-0.676601	0.119795	-0.470566	-0.42652	-0.880411	-0.594823	-1.2781	-0.778461	0.713996	0.655273	0.177587	0.531871
T_RS19320	t3798	hypothetical protein	1.19784	-0.741504	-0.0710863	0.856785	0.235769	0.796168	1.39923	-0.306553	-0.19685	1.64025	0.930575	-1.94358	-1.10038	-0.0446942	-0.970779	0.860166	0.752466	-1.26949	-0.0456453	-0.70447	-2.25993	-0.366166	1.55616	-1.77484
T_RS19325	t3799	polysaccharide pyruvyl transferase family protein	0.44034	-0.868748	0.382709	-0.697084	-1.03664	-0.441094	-0.489057	-0.316608	-1.80811	-0.604195	-0.532108	-0.409206	-1.50864	-1.01172	-0.816095	1.54867	1.58883	-0.132781	0.487901	-0.843275	0.109741	0.130131	1.2398	-0.146996
T_RS19935	t3920	hypothetical protein	0.57319	0.262514	0.705861	0.498476	-0.113721	0.532601	0.307986	0.381433	0.171703	0.47469	0.556547	0.89395	-0.0628499	0.400514	-0.641454	-0.0305172	0.764045	-0.4167	0.121197	-0.335924	-0.354056	-0.43029	-1.08136	-0.477735
T_RS19940	t3921	lipoprotein	0.136109	-0.269591	0.0936633	-0.655272	-0.944627	-0.112963	-0.239688	0.206543	0.463085	-0.504349	0.0580187	-0.356452	0.350561	0.288447	0.981068	-0.552804	-0.658764	-0.817342	-0.552761	-0.2559	-0.156818	0.370011	-0.463629	0.806731
T_RS19985	t3930	MFS transporter	1.28675	0.357556	0.00709236	-0.0917318	-0.666346	-0.745239	0.106653	-0.770769	0.78858	0.917401	0.695182	0.372278	1.31939	-0.341358	0.000876998	1.18158	-0.140527	0.331951	-0.122873	-0.223382	0.241679	0.378851	-0.384101	-0.343012
T_RS19990	t3931	PAS domain-containing protein	1.41938	1.04554	0.0122137	-0.170159	0.175029	0.402378	1.44933	1.09538	0.932146	0.417962	-0.0313768	-0.284004	0.969428	0.539754	0.389376	0.029872	0.843585	0.890658	-0.19296	0.349668	-0.490393	-0.422385	-1.30067	-0.887548
T_RS19995	t3932	RidA family protein	0.71097	0.62031	0.505027	0.785448	2.05833	2.47236	1.36294	1.58578	0.440616	1.0531	0.481926	-0.033067	0.650643	0.3084	-0.436205	0.560134	1.07719	0.499745	-0.215762	-0.176357	-0.305259	0.261981	0.935391	0.0417116
T_RS20000	t3933	aminotransferase class I/II-fold pyridoxal phosphate-dependent enzyme	-0.230053	-0.746695	0.468786	-0.632819	-0.411591	-0.190336	-0.895813	0.228951	-0.378609	-0.455601	-0.41309	-0.527319	0.254641	0.300317	-0.537228	-0.0147819	0.610848	0.544495	0.873112	0.0702963	-0.259025	-0.403183	-1.18006	-0.529403
T_RS20005	t3934	MFS transporter	0.267024	0.0119999	0.361917	0.333754	-0.563914	-0.698652	0.110586	0.253759	0.344477	0.241273	0.31496	1.24094	-0.13314	0.162844	-0.619468	0.433637	0.141387	-0.066417	0.40857	-0.568309	0.413038	-0.397986	-0.595906	-0.108603
T_RS20960	t4122	DeoR/GlpR family DNA-binding transcription regulator	0.297353	0.478831	0.0689084	0.680752	0.0630597	0.502614	0.876935	-1.08091	0.621195	0.856586	0.907069	0.0733949	0.0664615	0.0878036	-0.0693466	0.267428	1.04914	2.17055	1.40972	0.805755	0.343331	1.29982	2.26262	2.07067
T_RS20965	t4123	Cof-type HAD-IIB family hydrolase	0.618622	0.468379	0.314497	0.475606	0.798542	0.462584	-0.0519201	1.06904	0.0509449	-0.366141	0.189477	-0.20778	-0.584987	0.0105455	-0.147169	0.783971	0.225065	0.23028	0.283671	-0.130522	1.70715	1.23073	2.00188	2.03242
T_RS20970	t4124	hypothetical protein	0.282385	0.123092	0.316664	-0.525517	-0.0297424	-0.25603	0.0398405	0.399368	0.304952	0.0759645	0.211947	-0.598721	1.09714	-0.755845	0.405832	0.722943	-0.218959	-0.181471	-0.330948	-0.968309	1.31472	1.47367	1.13591	0.133263
T_RS20975	t4125	PTS sugar transporter	0.523654	0.377408	0.0684481	0.0560798	-1.17741	-0.36835	0.144874	-0.0308187	-0.178449	-0.114548	-0.716291	-0.653003	-0.122411	-0.135943	-0.12191	0.0449107	0.862592	0.324561	0.983633	0.405921	1.30351	0.727788	-0.303759	0.402457
T_RS21300	t4188	heme lyase NrfEFG subunit NrfF	-0.22061	-0.303588	0.383418	0.758747	0.344471	-0.163191	-0.647721	-0.53037	-0.357695	-0.167308	-0.0457882	-0.234102	0.216569	-0.345227	0.389334	-0.818191	-0.373612	-0.33427	-1.02539	-0.598697	-0.658048	-0.64977	-0.111636	-1.84754
T_RS21510	t4226	ParA family protein	-0.733216	-0.240525	-0.693666	-0.115349	-0.425011	-0.644869	-0.481262	-0.00407046	-0.226152	-0.786839	-0.912031	0.0705592	-0.111848	-0.477089	-0.8022	0.0843231	0.0796985	0.825545	0.115656	-0.0512912	0.228065	-0.23034	-0.292189	0.189584
T_RS21515	t4227	replicative DNA helicase	-0.870511	-0.972788	-0.776516	-0.73134	-0.185792	0.2111	0.711976	0.786419	-0.632406	-1.30217	-1.35686	0.40008	1.54948	0.0568846	0.380269	0.109874	0.606767	0.151237	-0.127141	0.39323	-1.32866	-0.934053	-0.873091	-1.02705
T_RS21520	t4228	ParB family protein	-0.721698	-0.744142	-0.635173	-0.636049	-0.318302	-0.33463	0.0497116	-0.0785886	-0.343437	-0.806108	-0.395866	-0.695937	0.115646	0.205809	-0.322936	-0.362401	-0.510608	0.216975	-0.0576146	-0.709618	-0.146809	0.560512	0.832787	-0.0841665
T_RS21525		TraR/DksA C4-type zinc finger protein	-1.27887	0.481476	0.368406	0.982494	0.146698	0.955554	0.701681	0.154752	0.267659	-0.941208	-0.888886	-0.188812	-0.479503	-0.446961	-0.295817	0.110928	0.483891	1.28597	-0.271043	0.113132	0.0708714	0.236145	0.199042	-0.451226
T_RS21530	t4229	hypothetical protein	-0.323618	0.175156	-0.74735	0.00865944	0.899664	-0.452007	0.66104	-0.27557	0.272097	-0.191837	-0.321109	0.288644	0.0151966	-0.143461	0.502583	-0.329088	-0.15035	-0.16365	-0.976963	-2.98949	-1.0587	-0.391245	0.94457	-0.614167
T_RS21535	t4230	DUF2786 domain-containing protein	0.717167	1.69276	0.509695	0.601962	0.108716	0.460134	0.282769	-0.477037	-0.204898	0.593892	0.744322	0.516431	0.208326	0.203397	0.463861	-0.595296	0.0972254	-0.0834384	0.48413	0.201342	-0.056544	-0.267425	0.421705	0.0874563
T_RS21540	t4231	DUF2857 domain-containing protein	0.592587	-0.0676756	0.180368	-0.61118	0.791445	0.0277267	0.0441623	0.702194	-0.0748975	-0.0548128	-0.151487	0.329749	0.233677	0.917951	0.425588	0.571338	0.654975	0.164456	0.680809	-0.149946	-0.516531	-0.911259	-1.25962	-0.307407
T_RS21545		hypothetical protein	0.101453	0.0177984	0.305154	-0.200154	-1.73568	-0.475505	-1.01351	-1.07202	-0.294151	0.151214	0.197763	-0.62968	-0.710981	0.0268488	-0.103965	-1.68466	-1.06397	-0.203085	-0.66743	-0.752889	-0.601638	-1.4261	-0.271571	0.159428
T_RS21550	t4232	helix-turn-helix domain-containing protein	-0.403833	-0.405593	-0.333893	0.162226	-0.707047	-0.218352	-0.347177	-0.113874	0.17821	-0.284729	-0.210417	-0.255149	0.0800883	-0.301672	-0.611303	-0.46215	-0.713158	-0.490389	-0.0165742	-0.82998	-0.540218	-1.31295	-0.552631	-0.537034
T_RS21555	t4233	TIGR03761 family integrating conjugative element protein	0.265202	0.336688	0.308104	0.364638	-1.11728	0.393603	0.149968	-0.0302304	-0.572028	-0.144303	-0.347028	0.215548	-0.416884	-1.28076	-0.0737657	-0.212091	-0.265339	-0.316002	0.199375	1.02843	-0.569948	-1.08704	-0.378808	-0.996586
T_RS21560	t4234	DNA topoisomerase III	-0.164595	0.134403	0.396138	0.138515	-0.472825	0.364209	0.305028	0.288989	-0.347697	-0.292364	0.0538472	0.47345	-0.493026	-0.57421	-0.645716	-0.868149	-0.534592	-0.307953	-0.205555	-0.891058	-0.131031	-0.163225	-0.9483	0.0459229
T_RS21565	t4235	DUF3577 domain-containing protein	0.242996	-0.316101	-0.563507	-0.2726	-0.111084	0.509877	-0.505841	0.368805	0.416065	-0.508847	-0.927984	-0.0705566	0.0229914	-0.24439	0.0668734	-0.559903	0.0968346	-0.0688409	0.228956	0.139829	0.0870453	-0.122119	-0.813253	0.237607
T_RS21570	t4236	hypothetical protein	0.0826792	0.862097	-0.57911	-0.204005	-0.50071	0.918147	0.115633	0.612148	0.0653744	0.266391	-1.27475	-0.404112	0.74231	-0.448355	-0.349552	0.0458211	0.0998025	0.250474	0.514195	0.263157	0.149907	-0.828499	-0.961644	-1.48639
T_RS21575	t4237	single-stranded DNA-binding protein	-0.723354	-1.07615	-0.282767	-0.317225	-0.126736	-0.696399	-0.375031	-0.295629	0.556951	-0.799736	-1.10879	-1.13599	0.463116	-0.400262	0.85228	-0.868253	0.242551	-0.134224	-0.753198	-0.17715	-0.181039	0.906545	0.921193	0.079664
T_RS21650	t4253	hypothetical protein	-0.286166	-0.54837	0.032202	-0.374884	-0.702072	-0.69721	-0.458792	-1.44069	0.440746	-0.410405	-0.330099	0.739634	0.957621	-0.466335	0.0463842	-0.319007	0.21276	0.00715964	0.37159	0.541382	0.0196567	0.364129	-0.192695	-0.561935
T_RS21655	t4254	hypothetical protein	-0.0828836	-0.463919	-0.283474	0.285076	0.397597	0.279592	0.0455056	-0.402675	0.156147	0.360734	0.224189	0.380941	0.278458	-0.077568	-0.45369	-0.299257	0.148872	-0.523759	0.0241751	-0.0404045	0.444492	0.375343	0.268363	0.483073
T_RS21660	t4255	hypothetical protein	-0.141365	-0.754521	0.0743248	-0.349082	-0.687462	-0.926443	-0.650982	-0.88347	-0.431174	-0.944679	-1.4257	-0.702783	-0.638622	-1.22008	-1.11001	-0.825969	-0.595624	-1.16227	-0.481861	1.19469	0.625615	-0.0539109	0.74037	-0.281457
T_RS21665	t4256	TIGR03759 family integrating conjugative element protein	-0.911066	0.0195767	-0.453207	-0.519237	0.71439	0.440608	-0.597991	-0.0502363	0.456923	-0.144542	0.227945	-0.542879	0.0622897	0.20003	-0.159684	-0.723857	0.426501	0.141363	0.521085	-0.490318	-0.767849	-0.299602	-0.885099	0.343779
T_RS21670	t4257	transglycosylase SLT domain-containing protein	0.16032	-0.100617	0.224315	-0.236173	-0.623938	-0.0517388	-0.404121	-0.583502	-0.301085	-0.0432392	-0.473933	-1.23234	-0.501826	0.198006	-0.160845	0.223334	-0.488154	0.44304	-0.626448	0.401526	0.187956	0.0207075	0.657653	1.63735
T_RS21675	t4258	integrating conjugative element protein	-0.368	-0.205602	0.430553	0.683099	0.24497	-0.0177988	0.702408	1.22066	0.447268	0.925175	0.628857	0.839427	0.31915	0.306598	0.549991	0.79316	0.839471	0.455371	0.514868	0.45236	0.164201	-0.311694	0.733306	0.4023
T_RS21680	t4259	restriction endonuclease	-0.326272	0.29775	-0.507989	0.00623807	-0.0415484	0.487839	-0.195682	0.0662835	0.573316	0.303777	-0.270069	-0.845189	-0.283682	0.258033	0.191362	-0.0393897	-0.127495	-0.187531	0.790424	-1.11483	-0.236803	0.245042	-1.08996	-0.34429
T_RS21685	t4260	type IV conjugative transfer system coupling protein TraD	-0.260878	0.396131	0.309961	-0.0339925	0.252827	0.285089	-0.15382	0.00525036	-0.37412	-0.490734	-0.516005	-0.337577	-0.431158	0.157625	-0.108739	-0.166016	-0.171534	0.0296276	-0.376752	-0.638156	-0.705222	-0.849083	-0.956915	-0.989757
T_RS21690	t4261	TIGR03747 family integrating conjugative element membrane protein	-0.60999	-0.814781	0.115055	-0.538613	0.0116472	0.868121	-0.0460398	-0.179107	0.775528	0.256399	0.369237	0.65219	0.0894063	0.260531	0.170061	0.7545	1.44776	1.12939	0.753502	0.807294	1.04899	0.604717	0.364172	0.739236
T_RS21695	t4262	hypothetical protein	0.687317	0.0513197	-0.120198	0.387844	2.37164	0.660609	1.33286	-0.0434452	0.13411	-0.355926	-0.958684	-0.391181	-0.366855	0.422051	1.07639	-0.689045	0.405241	-0.29648	-0.0117252	-0.155301	-0.711521	0.187525	-0.379636	-0.746881
T_RS21700	t4263	TIGR03758 family integrating conjugative element protein	-0.178243	0.0944885	0.382785	-0.450627	0.896259	1.8237	0.398448	1.22304	0.0245606	0.547832	-0.0157162	1.56425	0.322544	-1.24361	0.180158	-0.484837	-0.527877	-0.360668	0.359394	-0.221822	-1.00104	-0.441733	-1.80218	-0.538887
T_RS21705	t4264	TIGR03745 family integrating conjugative element membrane protein	-0.497712	-0.883185	-0.640946	-0.283062	-0.871434	-0.699779	-0.545553	0.109966	-0.567399	-1.10134	-0.993313	-0.455626	0.266546	0.0562208	-0.413505	-0.303536	0.375531	-0.252099	-0.737018	-0.750511	0.50139	0.874943	-0.652939	-0.607521
T_RS21710		TIGR03750 family conjugal transfer protein	-0.289677	-0.40324	-0.233902	-0.268503	-0.554924	-0.738781	-0.83499	-0.526428	0.877936	0.429842	0.384295	0.0361234	0.810231	0.485224	0.439566	0.100853	-0.189484	0.470399	-0.202551	0.435028	-0.346352	-0.184148	-1.22562	-0.655781
T_RS21715	t4265	TIGR03746 family integrating conjugative element protein	-0.705064	-0.140763	-0.824583	-0.528781	-0.549053	-0.374115	-0.494538	-0.185752	-0.907816	-0.815644	-0.609296	-0.814725	-0.227791	0.0660153	-0.521674	0.601668	0.172065	0.444153	0.351085	1.29709	-0.0889592	-0.879762	-1.31195	-0.792797
T_RS21720	t4266	TIGR03749 family integrating conjugative element protein	0.154012	-0.0691791	0.497543	-0.0428542	0.456003	0.935081	-0.42531	0.170432	-0.368106	-0.332152	-0.389481	0.0691412	1.4332	0.71545	0.47146	0.344474	0.338451	1.09187	0.585977	-0.554621	0.789553	1.35299	0.0950705	0.8851
T_RS21725	t4268	TIGR03752 family integrating conjugative element protein	0.171245	0.0158928	0.362592	-0.285692	0.260066	0.304615	0.495101	0.217655	0.116636	0.112122	0.109007	-0.489946	0.124373	0.37148	0.338156	0.128897	0.0268187	-0.112476	0.26659	0.101764	0.326491	0.0828309	0.0575124	0.0129931
T_RS21730	t4267	TIGR03751 family conjugal transfer lipoprotein	-0.213415	0.210059	-0.302484	-0.952961	0.338425	0.0505288	0.710962	-0.159831	-1.0984	0.0199584	-1.05776	0.342402	0.88747	0.080928	-0.424335	0.886999	0.591591	0.500921	-0.428555	1.52971	-0.275635	-0.00661837	0.247951	0.911067
T_RS21740	t4269	conjugative transfer ATPase	-0.158245	0.0982667	0.329415	0.328473	0.00877879	0.146465	0.284113	0.122947	0.0144032	-0.0758725	0.326675	-0.286864	0.0274259	0.1532	0.0279734	-0.213217	0.109824	-0.231988	-0.398992	-0.0318455	-0.792429	-1.279	-0.935438	-0.64987
T_RS21745	t4271	hypothetical protein	-0.579324	0.245049	-0.00637153	-0.593587	-0.163279	-0.768825	-0.099919	0.402345	-0.495244	1.25758	0.463661	0.0139942	0.0654626	-0.119164	-0.318806	-0.144173	0.00718075	0.283877	0.572741	-0.15749	0.198602	0.161558	-0.0962106	-0.552353
T_RS21750	t4272	TIGR03757 family integrating conjugative element protein	-0.497697	-0.434456	0.136811	-0.0793093	0.492737	0.673245	0.185248	0.853217	-0.352396	-0.307317	-0.632434	-0.284763	-0.143823	-0.304172	-0.589298	-0.140546	-0.0340377	0.169155	-0.0120156	0.729037	-0.0106806	0.171626	-0.260348	-0.492793
T_RS21755	t4273	TIGR03756 family integrating conjugative element protein	0.321288	-0.00513684	0.47496	0.132502	-0.944633	-0.383768	-0.681659	-0.961217	0.646535	0.0767176	-0.393563	0.286074	0.436496	-0.348834	-0.237115	-0.212495	0.27388	0.284717	-0.0125882	0.194465	-0.269386	0.536073	0.285063	-0.674715
T_RS21760	t4274	integrating conjugative element protein	0.31721	0.484187	0.362283	0.223949	-0.0177958	-0.40425	-0.0205089	-0.388042	0.380869	0.195928	0.659789	-0.0626995	-0.317858	-0.209572	-0.719686	-0.451185	0.263905	0.037431	-0.233194	-0.161359	-0.121961	-0.378399	-0.995509	-0.587689
T_RS21770	t4276	conjugal transfer protein TraG N-terminal domain-containing protein	0.123836	-0.117009	-0.119037	0.30704	-0.292377	0.470601	0.297461	-0.0678494	-0.288004	-0.16788	-0.0770008	0.683967	0.422377	0.0828452	-0.354025	-0.0845247	-0.335351	0.0162991	0.0353054	-0.0553272	-0.926178	-1.27083	-0.787516	-0.706803
T_RS21775	t4277	phosphoadenosine phosphosulfate reductase	-0.18477	-0.530092	-0.952739	-0.371029	-0.775787	-1.02393	-1.18467	-1.04358	0.26708	0.374002	0.467045	0.0499878	-0.00798016	-0.705392	-0.416168	-0.540696	-0.283669	0.140767	-0.249349	-0.60088	-0.137753	-0.925383	-0.999935	-0.708942
T_RS21780	t4278	ParB N-terminal domain-containing protein	0.516353	0.135689	0.213379	0.0580916	0.318157	0.281587	0.114946	0.316915	1.12339	0.0523644	0.547217	-0.0200224	0.672531	-0.0863256	-0.237484	0.103553	-0.161646	0.370675	-0.440767	-1.57562	-0.299184	-0.209949	0.423475	-0.569588
T_RS21785	t4279	DUF1062 domain-containing protein	0.755037	0.394037	0.644714	1.36723	0.0437544	-1.23347	-0.290206	-1.78887	1.78273	1.05196	0.708276	0.0699257	-0.253289	0.0850455	0.590893	1.25935	1.30652	-0.280451	2.08025	0.290453	-0.451505	0.0400889	-0.671234	-1.01742
T_RS21790	t4280	integrase domain-containing protein	-0.718415	-0.852468	-0.95338	-0.708088	0.285386	-0.128665	-0.0508722	-0.125362	0.531989	0.228695	0.216134	0.153148	-0.433026	0.0957921	-0.302867	-0.120578	-0.224445	0.433562	-0.913913	-0.560299	-0.135314	-0.062315	0.357545	0.148687
T_RS21795		hypothetical protein	0.711268	0.254777	0.236128	-0.155481	1.03209	0.30305	0.678998	0.598368	0.302438	1.94262	1.51938	0.184314	1.28599	1.37166	0.415694	0.688601	1.95631	0.111561	0.294068	0.677494	0.162304	0.849879	0.139639	1.26748
T_RS21800	t4282	hypothetical protein	-0.191573	-0.0888316	-0.84432	-0.52138	0.681005	0.419937	-0.0160923	0.433878	-0.0892441	0.19596	0.128388	0.747442	1.53547	0.751547	0.835615	0.0520313	-0.60179	-0.22815	0.00989249	-0.86293	0.805724	-0.0801617	-0.576198	0.980341
T_RS21805		hypothetical protein	-1.41455	0.535236	-0.662789	-1.01584	0.628874	0.599895	0.421494	1.41829	1.25681	-0.0963348	-0.0119475	1.10619	0.299674	-0.732463	0.178298	0.867264	0.0127411	0.278807	1.23112	0.254388	1.17425	-0.0383215	0.941981	-0.463912
T_RS21810	t4283	hypothetical protein	0.483216	0.0606823	0.600036	0.388964	0.477716	-0.214272	0.589622	0.732877	1.25297	0.203689	-0.491893	1.55396	0.223733	0.245734	-0.401149	1.35683	-0.0535838	-0.089691	1.13761	0.0337634	0.708199	0.251279	1.34022	1.26966
T_RS21815	t4284	hypothetical protein	-0.314921	-0.703838	-0.2204	-0.0847363	-1.14904	0.455395	-0.565896	0.235683	-1.37004	-0.357293	0.375264	-1.38687	-0.376939	-0.257106	0.0821873	-0.470804	-0.67963	-0.146728	-1.30261	-0.304857	0.14922	-0.34726	-0.878656	0.765198
T_RS21820	t4285	hypothetical protein	-0.340954	-0.586034	0.14349	0.114355	-0.735528	0.131896	0.652882	-0.0206246	-0.155106	-0.133043	0.165487	-0.109697	-0.931125	0.030524	-1.06683	-0.418126	-0.169068	0.346504	0.136676	0.440266	-0.272026	1.05306	0.177381	0.661005
T_RS21825	t4286	ssDNA-binding domain-containing protein	-0.539046	-0.992437	-0.805163	-0.28518	0.108733	0.278815	0.0569307	-0.294877	0.263904	0.755929	0.487296	0.250225	0.31251	-0.108826	-0.541575	-0.0369613	0.0215496	-0.303728	-0.274296	-0.0527235	-0.0923095	-0.618549	-0.0878398	0.496091
T_RS21830	t4287	hypothetical protein	-0.794191	-0.370661	-1.40341	-0.887057	0.359408	0.787498	0.494871	0.658128	0.698294	1.15056	0.508753	-0.483168	0.177255	0.0905677	0.457286	-0.16938	-0.0962197	0.743365	-0.950626	-0.447214	-0.471459	0.0783671	-1.55453	-0.986505
T_RS21835	t4288	hypothetical protein	-0.756031	0.624739	0.486739	0.258794	0.00935723	0.120781	-0.506194	0.549601	0.356117	0.676352	0.827059	0.59279	0.168403	-0.00105805	0.273608	0.103657	0.298738	0.202132	-0.112145	-0.479412	0.109247	0.109203	-0.633786	-0.39472
T_RS21840	t4289	DUF3085 domain-containing protein	0.273818	0.21597	-0.750545	-0.345216	-0.259207	0.335333	-0.846491	0.677835	-0.230551	0.0998025	-0.897945	-0.79402	-0.0366364	0.317833	0.254521	-0.254838	-0.0932279	-0.189857	-0.497269	0.254465	0.317523	0.0528664	-0.647278	-0.106212
T_RS21845	t4290	hypothetical protein	1.4208	0.910744	0.30101	0.797024	1.3493	-0.00298486	0.150732	0.347784	-0.150364	0.301941	-0.417648	0.389379	1.34825	0.595956	-0.261145	-0.301164	0.225672	-0.00214671	-0.405293	0.492667	0.46885	-0.778787	-0.183411	0.539009
T_RS21855	t4293	hypothetical protein	-0.146729	0.806702	-0.65296	-0.19585	1.03298	-1.06187	-0.810274	-0.445514	-1.04125	-0.00804597	0.33177	0.824191	-0.413884	-0.0833656	-0.629849	-0.622586	0.077149	-0.893973	-0.826805	-0.742547	0.0139482	-0.397644	-0.938711	-0.224713
T_RS21875	t4297	phage tail tape measure protein	-0.590835	-0.918267	-0.296467	-1.02433	-0.0344114	-0.105608	-0.149398	0.656587	0.259056	-0.044309	-0.0638792	0.126488	-0.507317	0.226692	-0.598605	0.325707	0.0161861	0.0305961	-0.370586	0.0133459	-0.136273	0.337313	-0.2485	-0.391359
T_RS21900	t4302	Hin recombinase	-0.6471	-0.463609	0.453232	-0.523533	-0.323501	-0.644318	0.105687	-0.906734	-0.630896	-1.12962	-0.395133	-0.70116	0.203009	0.20589	-0.587537	-0.649059	-0.711116	-0.198357	-0.380322	-1.33051	-0.569734	-0.52546	-0.139875	-0.134838
T_RS21945		phage tail protein	-0.366005	-1.1904	-0.370902	-0.558434	0.0063037	-0.884969	-0.260897	0.00526439	0.743755	0.612928	1.58991	0.712442	0.149195	-0.497794	1.1082	-0.156212	-0.4629	-0.288248	-0.116874	0.0836109	0.380849	0.0769863	-0.0319812	0.199151
T_RS21955	t4313	DNZ54_00345 family protein	-0.824965	-0.270573	-1.12922	0.387218	-0.459153	-0.408017	-0.0781756	0.159463	0.340974	-0.297531	0.519479	-0.26383	0.22708	-0.615923	1.27608	-0.242104	-0.362719	0.920519	0.231722	0.161717	0.0632117	-0.180761	-0.205097	-0.103697
T_RS22010	t4324	hypothetical protein	0.347353	-0.312845	0.20021	-0.0552375	-0.159747	0.0552519	-0.025176	-0.058849	0.079088	1.0966	1.48257	-0.275544	0.409608	0.537044	1.22485	1.00737	0.955773	-0.35011	0.721693	0.389986	0.248757	0.12705	-0.57964	-0.520747
T_RS22015	t4325	hypothetical protein	0.00439627	0.209576	0.215904	-0.667687	-0.627277	0.135679	-0.340656	0.277064	-0.156508	-0.763072	-0.215544	-0.572414	0.105395	0.0495159	-0.120895	0.227972	0.0249082	1.0178	0.345645	0.0999908	1.76372	0.728851	1.02212	0.74619
T_RS22020	t4326	hypothetical protein	-2.09243	-1.62878	-0.472478	-0.361371	0.0328609	-0.965996	-0.926562	-0.572579	-1.77389	-1.77135	-1.75982	-0.782568	-0.91924	-0.135679	-1.18021	0.0308489	-0.35255	-1.20686	0.0607438	-0.223276	-0.378088	-0.0964457	1.04215	0.620702
T_RS22060	t4333	DUF5347 domain-containing protein	-1.39085	-1.06741	0.0212778	-2.3418	-2.12895	-0.777391	-1.11388	-1.81235	-1.02649	-1.22491	-2.0455	-1.24016	-0.203291	-0.728758	0.081058	-1.86698	-1.43014	-0.822078	-1.7488	-0.130898	-0.941866	0.507773	1.4585	-0.633499
T_RS22100	t4341	YjhX family toxin	-0.715255	0.0381026	-0.126456	-0.330115	0.194522	0.618898	0.975113	1.12946	0.405955	-0.0796062	0.656959	1.13124	-0.0490375	-1.2575	-1.24633	-0.0916525	0.231501	0.814747	-0.113645	1.26231	-0.159054	-0.766533	-0.407116	-0.167542
T_RS22105	t4342	class I SAM-dependent methyltransferase	0.11305	-0.32114	0.0791229	0.17556	0.0673716	0.51215	0.297381	0.390648	-0.126079	-0.113757	-0.124967	0.0809441	-0.821569	-1.31172	-1.3052	0.473072	-0.123316	-0.715742	-0.901009	-0.125103	0.0631246	0.208889	-0.0686864	-0.368133
T_RS22110	t4343	class I SAM-dependent methyltransferase	-0.121298	-0.200705	-0.100308	0.210877	-0.779017	0.398665	-0.287995	-0.508842	0.609968	0.449119	0.553819	0.428485	0.962328	0.317591	1.34327	0.280549	0.925919	0.559751	0.511761	0.321318	0.331144	0.172756	0.740453	-0.0126469
T_RS22115	t4344	Vi polysaccharide transport protein VexE	0.893306	0.285338	-1.31306	1.2797	-0.738084	-0.0375961	0.778488	-0.307934	-0.280815	-2.32338	-1.62142	4.79518	-0.174167	-0.0292586	-0.647246	0.492077	0.719092	-3.4416	0.351594	9.08926	-2.14748	0.339833	4.54292	-0.541081
T_RS22120	t4345	Vi polysaccharide ABC transporter inner membrane protein VexD	2.64306	-1.93522	-1.55069	0.450228	-1.63626	-0.815088	0.61457	-2.25605	0.139945	-1.26068	-0.592765	5.54147	0.229905	0.0149768	-0.37189	1.65222	2.46042	-2.09701	0.437139	6.38286	-1.98909	1.44338	6.55236	0.0454394
T_RS22125	t4346	Vi polysaccharide ABC transporter ATP-binding protein VexC	1.8893	-0.153306	-0.906479	0.330865	-1.65625	0.419786	0.101654	-1.21789	-1.02967	-2.86206	-2.16577	3.22288	0.205289	-1.15605	-0.914001	1.07673	0.194923	-3.192	0.299485	4.71595	-2.39219	-0.773236	2.18351	-1.08963
T_RS22130	t4347	Vi polysaccharide ABC transporter inner membrane protein VexB	1.82512	-0.00645586	-0.543093	1.01484	-1.08922	0.231624	-0.327183	-1.56824	-0.267619	-2.58029	-1.49411	4.01956	-0.0347167	-0.0595985	-0.970238	0.406056	0.823972	-1.69291	-0.127635	4.36308	0.104142	0.838407	5.11264	-0.280798
T_RS22135	t4348	Vi polysaccharide ABC transporter protein VexA	1.74006	-0.777337	-2.09832	0.397226	-2.28607	-0.711548	0.548439	-1.85515	-0.272521	-1.87942	-1.87438	5.85743	0.0993754	-2.69991	0.612829	1.89607	1.2608	-2.61776	0.682913	6.90888	-2.12029	0.299974	4.60475	0.45838
T_RS22140	t4349	Vi polysaccharide biosynthesis glycosyltransferase TviE	-0.761803	-0.729715	-0.202947	-1.07928	-0.374595	-0.343689	-0.420034	-2.96066	-1.25287	1.40082	0.754584	-0.626718	-1.24549	-1.25484	-1.07704	-0.0694063	-0.0227832	1.17436	-0.913018	8.11166	-1.68998	-0.070695	4.87285	-4.29444
T_RS22145	t4350	Vi polysaccharide biosynthesis protein TviD	1.60728	-0.328055	0.343483	0.415606	-2.02612	-0.782323	-0.605803	-2.20075	-1.08338	-0.850164	-1.15614	2.85685	-0.380238	-1.10049	-1.13791	0.752501	1.29278	-1.60424	-0.305082	8.05899	-2.87678	-0.0611118	5.38602	-2.251
T_RS22150	t4351	Vi polysaccharide biosynthesis UDP-N-acetylglucosaminuronic acid C-4 epimerase TviC	-2.20108	-0.843616	0.778838	-0.87163	-0.961085	-1.77636	0.89435	-4.42183	-2.18363	1.51726	1.50729	-3.81019	-4.14734	-3.94226	-2.44445	-1.1178	-1.54598	-0.877106	-1.4572	2.90648	-1.82575	1.03811	4.29996	-2.93455
T_RS22155	t4352	Vi polysaccharide biosynthesis UDP-N-acetylglucosamine C-6 dehydrogenase TviB	-0.602537	0.0129892	0.388773	0.353317	1.0422	1.25998	0.387258	0.82087	0.20307	-0.9373	-2.31545	5.24405	0.45396	0.42406	0.0814366	1.16433	1.5982	2.5888	1.10155	11.374	0.515307	-0.6143	3.217	0.856277
T_RS22170	t4355	UvrD-helicase domain-containing protein	0.195774	0.477465	0.403523	0.0231327	0.368456	0.218412	0.34462	0.0847753	0.0888723	0.141499	0.0316927	-0.343877	0.144332	0.258391	0.762961	0.924805	-0.343618	0.0312036	-0.0708263	-1.61456	0.732266	0.58197	0.323037	0.489017
T_RS22175	t4356	TraI domain-containing protein	0.880128	0.115982	0.43236	-0.0139088	0.184085	0.0360598	0.426619	0.569313	-0.0717339	-0.375236	-0.331117	-0.396292	0.284256	0.151343	0.310689	0.547066	0.195549	-0.215935	0.033542	-1.25121	0.312978	0.472829	0.191747	0.591607
T_RS22180	t4357	site-specific integrase	0.918333	0.268844	0.539617	0.0750424	0.794857	0.349625	1.47499	1.55173	0.0152575	0.283682	-0.157489	0.0626559	0.151659	-0.11881	-0.0982227	0.565427	0.831321	1.10391	0.389329	0.234798	1.10968	0.186451	0.683447	-0.041573
T_RS22185	t4358	DUF1778 domain-containing protein	0.706944	-0.258281	-0.0354411	0.425614	1.05579	0.153367	-0.338895	0.883051	0.0256828	-0.0163291	-0.017922	-0.727012	0.307684	0.661159	0.344697	0.060793	0.657176	0.723706	1.14209	-0.356921	1.29356	1.69346	1.28787	0.900891
T_RS22190	t4359	GNAT family N-acetyltransferase	0.458048	0.0231703	0.500949	0.91341	0.235261	0.853942	1.03094	1.64746	-1.45486	-0.236356	-1.46289	-1.33254	0.324035	1.04934	-0.736648	0.81906	0.780432	0.755617	-0.105203	-0.419833	0.452632	0.645748	-1.35883	0.229443
T_RS22195	t4360	hypothetical protein	0.225937	-1.57351	-0.18145	-0.520394	0.458462	-0.421067	0.699469	0.204256	-0.638447	-0.0590637	0.488669	0.54497	1.2038	0.656201	-0.236054	1.54311	-0.125673	1.18671	0.915817	1.10632	-0.659917	0.253285	-0.112431	0.0584892
T_RS22200	t4361	hypothetical protein	-0.679814	-0.782612	0.113883	-0.429308	-0.332478	-0.356158	-1.0048	-0.760683	0.499922	-0.361433	-0.346709	0.293436	-0.0528083	-0.430303	-0.0797261	-0.523297	0.0428522	-0.0938676	-0.0896107	0.83851	-0.0513908	-0.439554	-0.0441578	-0.2378
T_RS22205	t4362	hypothetical protein	-0.0687568	-0.402965	-0.450526	0.241688	-0.170795	0.0729972	0.409451	0.0733246	-0.0969565	0.19045	0.0781404	-0.828003	-0.476037	0.211747	0.00304582	0.57249	-0.360957	0.59293	0.59512	0.358406	0.249143	0.279836	0.248976	0.469421
T_RS22210	t4363	hypothetical protein	0.543625	0.283171	0.190596	0.947566	0.176217	-0.173	-0.602768	0.730779	0.012191	0.14041	-0.533634	-0.188095	-0.563978	0.182972	0.0698618	0.546859	0.718705	1.49964	0.958829	0.388878	0.843816	0.393874	0.0187544	1.03016
T_RS22245	t4370	SH3 domain-containing protein	1.41	0.416132	0.897822	-0.174361	-1.49579	-1.40973	-0.952085	-1.71783	-0.562069	-1.03916	0.106659	-0.882042	-0.545059	-0.527227	0.729478	0.531506	-0.783904	-0.213562	-0.669888	-0.160709	-0.693135	0.088123	-0.634027	0.237345
T_RS22250	t4371	integrase arm-type DNA-binding domain-containing protein	0.284467	0.351591	0.15771	0.038651	0.167665	0.364213	1.20984	0.250173	-0.0963458	-0.13732	-0.503464	0.142721	0.918772	0.19581	-0.674367	-0.0592933	-0.654433	-0.238692	0.502811	0.0695063	0.156859	-0.523853	-0.338242	0.270462
T_RS22385	t4398	hypothetical protein	-0.992653	-0.736685	0.537025	-0.0931918	1.67068	0.67733	-0.493164	1.99456	-0.189702	-0.369204	-0.0610557	-0.337531	-0.263924	0.161577	0.0316017	0.687943	0.409591	0.868932	1.0236	0.0811898	0.809107	0.443116	0.0402356	2.03277
T_RS22640	t4450	DKNYY domain-containing protein	0.161907	0.649884	0.577553	-0.0583506	0.0606204	0.848385	0.248453	0.428655	0.305274	0.144158	0.598425	0.080509	0.028275	-0.514692	0.616747	0.208336	-0.214526	0.852343	1.0358	0.067395	0.97702	0.340126	0.301997	0.729457
T_RS22645	t4451	hypothetical protein	0.625882	0.29455	0.337916	0.56993	-0.309118	0.452102	-0.126577	0.131025	0.563958	-0.0564452	0.487034	0.417218	-5.54848e-05	0.22629	-0.366131	0.7196	0.24328	0.260532	0.588568	-0.236196	0.195673	0.418916	0.235383	0.284461
T_RS22840	t4489	PTS trehalose transporter subunit IIBC	-2.08662	-1.48843	-2.38127	-2.35884	-0.89519	-3.88505	-2.18133	-4.54882	-3.34879	-2.34765	-2.75757	-2.31722	0.482493	-1.46012	0.507158	-4.81351	-6.66596	-4.339	1.11396	-0.0816425	-1.46832	0.38348	6.56466	0.352595
T_RS22985	t4518	integrase arm-type DNA-binding domain-containing protein	-0.12667	-0.688679	0.147242	-0.452887	-0.662624	0.286584	0.0885685	0.540671	-0.385546	-0.320035	0.0587054	-0.0507935	-1.07312	-0.873963	-1.57898	-0.231456	0.0816661	0.315238	0.31744	-0.463652	-0.588505	0.0247776	-0.0616016	-0.637741
T_RS22990	t4519	serine/threonine protein kinase	0.447597	0.506144	0.497699	0.313509	0.0737046	-0.550285	-0.0524539	1.08683	0.00201703	-0.550705	-0.705056	0.0949927	0.418331	0.254994	-0.901313	-0.678088	-0.23023	0.428876	-0.745929	-0.646704	-0.367789	-0.43549	-1.20654	-0.683991
T_RS22995	t4520	serine/threonine protein kinase	-1.3017	-0.480935	-0.294061	-0.98419	0.563896	-0.405558	0.750273	0.455717	-0.396916	0.957396	1.07473	0.775724	-0.573118	-0.5364	-0.728921	0.985492	0.763661	0.937191	1.17472	-0.319945	-0.847375	-1.29336	-0.91483	-0.81842
T_RS23000	t4521	hypothetical protein	-0.507282	0.500144	0.250334	0.402938	0.45108	1.05285	0.358939	0.910088	0.1969	0.135988	-0.0998844	0.0673183	0.349079	0.488412	0.194453	0.936008	0.130617	1.45612	0.692981	0.43485	1.39706	1.08735	1.01127	1.16641
T_RS23015	t4524	hypothetical protein	0.241698	-0.887688	0.499535	-0.0922287	-0.16836	-0.90528	-0.0283034	-0.117517	0.422262	0.685727	0.803593	-0.0655621	-0.167592	-0.449402	-0.572003	0.488911	0.741238	0.74055	-0.712052	-1.24341	-0.779659	-1.70694	-0.201725	-0.192875
T_RS23065	t4534	SEF14/SEF18 fimbria chaperone SefB	0.159808	-0.607082	-0.717229	0.473818	0.0191369	-0.427635	-0.809116	0.42168	0.457296	-1.20343	-0.165499	-1.72214	0.663893	0.11727	-0.229945	-0.582981	0.0913705	-0.539392	-0.493816	0.849593	-0.516414	0.509355	-1.7391	-1.48787
T_RS23070	t4536	SEF14/SEF18 fimbria usher protein SefC	0.601567	1.22264	0.398844	0.476228	0.75725	1.20838	1.41794	1.45626	0.0649283	1.27108	0.493319	-0.353178	1.35402	0.115492	0.0549633	0.811785	1.5235	1.69173	1.03702	1.08051	0.376825	0.311682	1.2118	0.393887
T_RS23080	t4537	AraC family transcriptional regulator	-0.712143	-0.569956	0.692572	-0.295836	-0.48176	-0.302874	0.409464	-0.615214	-0.150608	0.505977	0.971432	0.0341879	-1.17718	-0.45094	-0.803322	-1.24652	-0.170955	-0.321827	0.115373	-0.334194	0.195407	-1.87279	-0.0405455	-0.153427
T_RS23120	t4545	STY4851/ECs_5259 family protein	-0.0963898	-0.0431542	0.194557	-0.00239508	-0.234954	0.539639	0.114836	0.74617	-0.0307459	0.553053	0.135477	0.167554	-0.0174321	0.00103877	-0.372051	1.03755	1.2534	0.783448	1.04304	0.48066	-0.0250916	0.835682	0.101524	0.0764907
T_RS23125	t4546	hypothetical protein	0.969122	1.24154	0.487671	0.369118	0.438848	0.0411413	0.859562	0.556577	1.27741	-0.140282	0.427297	0.846006	-1.15675	0.327567	-0.293669	-0.507958	0.181585	0.505566	-0.392484	0.402474	-0.21783	-0.0541377	0.898007	-0.371692
T_RS23130	t4547	HNH endonuclease	-0.0411973	0.371752	0.74573	0.555596	0.301032	0.805407	0.292348	0.466904	0.782261	0.258784	0.231101	0.207392	-0.403537	-0.191877	-0.470351	0.706687	1.0169	0.132098	0.236943	0.39961	0.018142	0.0470263	0.0901901	0.0138405
T_RS23240	t4569	Rpn family recombination-promoting nuclease/putative transposase	0.0457829	0.27487	-0.120842	-0.0321534	0.711845	0.349118	0.572239	1.14777	0.672386	0.787705	0.881089	0.158224	0.14568	-0.301848	-0.00471736	0.0206865	0.220035	0.103417	0.688837	-0.402886	0.30243	0.303007	0.531124	1.05455
T_RS23470	t4614	transposase	0.504007	0.414326	0.321382	0.706219	-0.340719	-0.58003	-1.34159	-0.415813	-0.351938	-0.384307	-0.546919	-0.312034	0.443367	0.852859	0.0916435	-1.08351	-0.73386	0.871476	-0.163239	1.45154	0.210752	0.929648	-0.260527	0.0802183
T_RS24080		phage tail protein	0.409282	0.256891	-0.639507	0.0669036	-0.30005	0.610482	0.115295	0.123506	0.164799	0.533869	0.345503	0.440547	-0.377852	1.15367	1.01413	-0.346608	-0.00942555	0.102484	0.361149	0.0746576	-1.04531	-0.580618	-0.892808	-1.04998
T_RS24135		tyrosine-type recombinase/integrase	0.0323718	-0.566735	-0.237586	-0.481136	0.00866236	0.294392	-0.363688	0.544257	1.33661	1.74817	0.956133	0.597134	-0.260527	-0.795467	0.379761	-0.261491	0.103314	1.24202	-0.540298	-0.0886616	-0.41218	-0.0812716	0.461157	-0.268208
T_RS24165	t1604	recombination protein NinG	0.884568	0.620116	-0.0159482	1.05456	0.363023	-0.10499	-0.513138	-0.502889	0.0766435	-0.96334	-0.755085	-0.69594	-0.0933421	-0.457986	0.248907	-0.119602	0.592488	0.492789	0.208211	0.742013	-0.847443	-0.547386	-0.0540167	-0.445907
T_RS24170	t1607	Arm DNA-binding domain-containing protein	0.0682275	-0.797009	0.25662	0.215943	-1.44722	-1.18831	-1.0476	-1.47342	0.270744	0.377197	-0.23435	-1.18096	-0.0911333	-0.0922029	0.932383	-0.786735	-0.84579	-0.966704	0.173046	-0.517238	0.755806	0.24813	-0.370206	1.20789
T_RS24655		hypothetical protein	-0.168802	-0.510765	-0.918356	-0.545349	-0.844974	0.196364	0.454125	-1.47788	-0.0424727	0.287356	1.77551	1.29633	-1.22039	-1.36266	0.0358011	0.166244	-0.32716	-0.351322	0.874219	0.0880158	-0.209347	0.264038	-2.04637	-0.573694
T_RS24830		DUF2724 domain-containing protein	0.155245	0.842257	-1.13552	0.11942	-1.77709	-1.6104	-0.940494	-1.46256	-0.456597	1.02745	-0.250747	0.0764553	0.664094	1.55081	0.124143	0.245863	-1.50147	-1.33953	0.593842	0.396655	-1.3676	0.760962	1.73562	0.663564
T_RS24880	t3548	CDP-diacylglycerol diphosphatase	-0.595077	-0.491717	0.838805	-0.486578	0.0628932	-0.429508	-0.377677	-0.572782	0.0701225	-0.546746	-1.17336	0.219258	0.243732	-0.365038	0.0791635	-0.569385	-0.328443	-0.576099	0.0129483	0.766483	0.41254	0.278717	0.0381468	-0.0565059
T_RS24950	t3821	MFS transporter	0.251195	-0.0610239	0.526788	0.0402906	0.267863	0.058873	0.164055	-0.410346	0.0864445	-0.412008	-0.660058	0.113961	-0.168578	0.46169	0.098358	0.128376	-0.0168561	0.333368	1.14377	-0.124335	0.0278097	-0.74677	0.198652	0.251967
T_RS24990		PLP-dependent transferase	0.132165	-0.318554	-0.0783274	0.445675	0.111151	-0.412396	0.216498	0.0324979	-0.319182	0.213752	0.710351	-0.538948	-0.0400315	0.682671	-0.305124	1.1782	1.07863	0.951051	1.00753	0.35429	-0.16941	-0.0114867	-0.427088	0.217975
T_RS25000	t3917	asparaginase	-0.257327	-0.418909	-0.125977	-0.717223	0.523226	-0.285847	-1.0477	-0.699499	0.239465	-0.251233	-0.219766	0.107143	-1.08157	0.276798	0.515149	-0.411	-0.0817908	-0.845276	-1.2202	0.235493	-1.13631	-1.28843	-0.85815	-0.030701
T_RS25105		hypothetical protein	0.156837	-0.0289363	0.938273	0.596059	-0.484821	-0.830572	-1.42869	-0.41131	-0.42578	-1.24768	-0.91703	-1.33989	-0.536133	-0.988397	0.0903187	0.0925495	1.08819	0.53799	-0.168882	0.284942	-0.770579	-0.602935	-0.174186	-0.105293
T_RS25125		hypothetical protein	0.0566703	0.0867468	0.871221	-0.00815559	0.373404	0.123453	0.18643	0.552347	-0.464799	1.41259	1.22167	-0.418617	-0.231598	0.541082	-0.883225	-0.0916901	-0.371975	-0.0339488	0.592539	-0.53223	-0.745963	-0.924737	-0.684662	-0.979057
T_RS25190	t4533	SEF14 fimbria major subunit SefA	0.705828	0.132318	0.304648	-0.202344	0.0661928	-0.491911	0.609489	0.589193	-0.385202	-0.164529	0.0503505	-0.581688	0.480419	-0.0480366	0.487916	0.0536762	-0.164485	-0.0222286	-0.939611	-0.101632	0.412277	1.55722	-1.48477	0.167807
T_RS25195	t4535	SEF18 fimbria major subunit SefD	0.862753	0.057864	0.904863	0.658371	0.636516	1.28207	0.512446	0.521648	0.750287	1.01587	0.0552006	0.886067	-0.454092	-0.252104	0.433612	0.714437	0.576506	0.597913	1.93766	0.353732	-0.635519	-2.01213	-0.705692	-1.23504
T_RS25235		hypothetical protein	0.330551	0.733803	-0.21008	0.471681	-0.462672	-0.35428	0.101639	1.26897	-0.738748	0.131141	0.829112	-1.08713	1.01553	1.56344	0.832406	1.73133	2.07971	0.554782	1.76516	0.370981	0.797894	1.19476	-0.551394	0.549497
T_RS25305		transposase	0.529516	0.75251	0.597637	1.58973	-0.410082	0.263841	0.379417	0.737762	-0.549613	-1.05963	-0.960885	-1.00072	-1.09844	-0.134259	-1.52264	-0.0925105	0.231373	0.491404	-0.00507903	-0.109803	0.0354436	0.368143	-0.152657	0.452413
T_RS25350		hypothetical protein	-0.203027	-0.20419	-0.783	-0.384845	-0.558242	-0.0407235	-0.982551	-0.459695	0.281622	-0.286769	-0.229014	0.0931086	-0.95974	0.343116	0.929079	0.294728	0.496701	0.249001	-0.280859	-0.359018	1.28233	1.02752	0.527703	0.737662
T_RS25360	t1019	hypothetical protein	-0.521755	-0.923308	0.00930406	-0.37968	-0.702772	-0.606052	-0.750466	-1.55658	0.130611	-0.710207	-0.626593	0.103412	0.118276	-0.308908	0.613995	-0.43638	-0.639415	0.0767026	-0.0279946	0.141517	1.16364	0.326147	0.954708	0.492745
T_RS25390	t1351	phage tail protein	-0.406052	0.234122	-0.601081	-0.677238	-1.01917	0.180785	-0.423244	0.110893	1.10758	0.557536	0.600018	1.21684	0.355114	0.370979	0.279633	0.57917	0.299489	-0.14481	-0.0344221	0.111202	-0.0643995	-0.624161	-0.187806	0.234314
T_RS25495		IS3 family transposase	0.103719	-0.126505	0.100698	-0.375687	0.0849871	0.56902	0.778642	0.189998	0.664015	0.61072	1.16594	1.16345	0.206593	-0.0979192	0.422317	0.184717	0.6846	0.167803	0.425697	0.107445	-0.347839	0.0697382	0.195011	-0.171997
T_RS25535		hypothetical protein	-0.720137	0.405237	-0.647111	-0.562994	-1.05957	-0.914763	-1.54121	-2.53267	-0.334329	0.345712	-0.761275	0.323559	-0.860153	-0.304155	0.183348	0.404808	-0.0660212	-0.0600082	0.426214	0.312552	1.22314	0.674393	-0.0318259	0.99571
T_RS25540		IS21-like element helper ATPase IstB	-0.849672	0.760837	1.08239	-0.00227683	-0.623412	-0.313181	-0.456447	-0.0365841	0.380214	0.202076	0.177059	0.940604	0.0705853	0.830659	-0.165796	0.399277	1.44076	0.772607	0.300503	0.974648	-0.00249305	-1.31351	-0.67262	0.489982
T_RS25545	t2562	integrase core domain-containing protein	0.130503	1.52624	0.258843	-0.136226	-1.35237	-1.2854	-0.74634	-0.755474	0.019214	-0.36158	0.353698	0.430087	-0.599361	-0.15207	-0.308308	0.0111188	0.00915725	-0.0043705	0.323262	0.103464	-0.414266	-1.09992	-1.24457	-0.423291
T_RS25555	t2806	IS5/IS1182 family transposase	-0.11729	0.0868624	1.57058	0.148348	0.704549	-0.720181	-0.866917	0.204162	0.218159	0.157664	0.439967	-0.739612	-0.415077	-0.25239	-0.601524	-0.330092	-0.321576	0.307253	-0.784561	-1.15981	-0.777207	-0.0353245	-0.145313	-0.147383
T_RS25695		MarC family protein	-0.244717	0.349363	0.827115	0.35885	0.0536694	-0.253712	0.225438	-0.314494	-0.404767	-1.93824	-1.34872	0.217215	-0.12922	0.704754	0.127203	-0.124455	-0.501622	0.0258837	0.153134	-0.404803	0.890055	-0.096241	-0.160753	0.617116
T_RS25725		hypothetical protein	-0.93309	0.456857	-0.168711	-0.0944199	-0.00739014	-0.76626	-0.0888207	-0.19991	-0.287222	0.235958	-0.582567	-0.000659448	0.308537	0.440532	-0.100024	0.353042	0.402155	0.561947	-0.53293	1.71872	0.681098	0.576814	0.0190392	0.375893
T_RS25730		Arm DNA-binding domain-containing protein	-0.18645	0.845234	0.952132	-0.0487771	-0.0717291	-0.259111	0.637565	-0.312086	0.919655	-1.31087	-0.309345	0.820779	-0.375607	0.293267	0.845645	0.247519	-0.430708	0.536498	-0.045807	0.0667426	0.263146	0.382634	0.624969	1.03541
T_RS25735	t4542	IS3 family transposase	0.22413	-0.204053	0.00705774	0.412044	0.00739154	-0.346669	-0.0945636	-0.300175	0.0967076	0.0445999	0.155431	1.04274	-0.205875	-0.430005	0.100485	0.366734	1.01251	0.0875378	0.875968	0.713688	-0.176781	0.86401	-0.0736225	1.0445

## Sheet: Para9150
locusId	locusID 2	desc	NonSPI2	InSPI2	InSPI2 Mg	M9 glucose	Bile	Iron	NaCl	Heat	LB	cef	cipro	azithro	H2O2	NO	bleach	anaerobic	GMM	zinc	Nmedia	protamine	gentamycin	cotrimoxazole	rifampicin	polymyxin B
SPA_RS00360	SPA0073	L-carnitine CoA-transferase	0.039323	0.0930714	-1.02515	-0.595572	-0.425255	-0.332555	0.192508	-0.865922	0.175949	-0.417745	-0.565705	-0.235695	-0.280389	-0.73848	-0.501412	-0.288373	-0.296884	-0.302794	0.0608957	-0.0203441	-0.771731	-1.04331	-0.716326	-1.13402
SPA_RS00500	SPA0099	IS200/IS605-like element ISSen6 family transposase	0.123754	0.31377	0.871274	-0.127725	0.443471	0.137898	0.928946	0.482362	1.0297	1.45918	1.62569	1.02031	-0.595445	0.0498342	-0.629917	0.677453	-0.068629	0.425041	0.757933	0.25965	0.107473	0.0955012	-0.0878205	1.08975
SPA_RS00710	SPA0140	aldo/keto reductase	0.726705	0.803902	0.705266	0.732616	-0.347581	-0.893407	-0.966583	-0.654359	-0.174648	0.218981	-0.169957	-0.0721798	-0.790458	-0.24988	0.155387	0.0108125	0.145715	0.0534536	0.261831	0.217433	0.0327545	0.940924	0.569864	0.604456
SPA_RS00715	SPA0141	LysR family transcriptional regulator	-0.123912	0.079085	-0.0469952	0.306212	0.367855	-0.464177	-0.535401	-0.151164	0.0235526	0.253072	0.0245742	0.790685	0.0866574	-0.155697	-0.522664	0.156766	0.906121	0.71318	1.18405	0.680927	-0.960256	0.415387	-1.18772	-0.189246
SPA_RS00815	SPA0161	DUF3300 domain-containing protein	0.858286	0.951505	0.599849	1.08761	0.570234	-0.0413455	-0.0501048	0.440735	-0.627478	0.222607	-0.0711522	0.317867	0.339421	0.701552	0.417755	-0.0678873	0.641689	0.0632402	0.507412	0.482143	0.338025	-0.0762409	-0.462501	-0.209599
SPA_RS00905	SPA0179	fimbrial protein StkG	-0.538682	0.173495	0.175498	-0.662258	0.794131	0.478111	0.454787	0.608963	-0.73659	-0.126178	1.00602	0.184363	0.164969	-0.229972	-0.387608	1.04878	1.09933	1.23984	1.12512	1.25129	0.0364574	-0.12992	-0.316846	0.432738
SPA_RS00910	SPA0180	fimbrial protein	-0.366876	0.699334	-0.247971	0.399741	0.239499	1.13138	0.651815	0.586402	0.0389259	0.229258	0.370612	-0.6776	-0.14841	-0.211144	0.0448333	0.156076	0.833852	0.582121	0.510849	0.991445	0.444199	0.0841122	0.707257	-0.115232
SPA_RS00915	SPA0181	fimbrial protein	-0.373284	-0.424463	-0.0670166	-0.286075	0.171016	-0.0496946	0.0807742	-0.0696036	-0.0946494	0.0441281	0.342592	0.253012	-0.283919	-0.17064	0.575039	0.436562	0.236128	0.469347	0.154961	0.0574472	1.10344	0.366502	0.603791	0.0793291
SPA_RS00920	SPA0182	fimbrial protein	0.845542	0.789669	0.0569318	0.635054	0.740063	0.622468	0.38521	0.465087	0.256778	0.687294	1.77891	0.31852	0.0705278	0.0791131	-0.230651	0.295175	0.795426	0.880509	0.994917	0.718459	-0.887153	0.51291	0.861583	0.734247
SPA_RS00925	SPA0183	outer membrane usher protein	0.90074	0.282847	0.885436	0.660753	0.765141	-0.101693	0.265681	0.103972	0.594863	0.267451	1.08905	0.420227	-0.0281812	0.408646	0.0776291	0.765281	0.782145	1.0023	0.981564	0.370154	0.502685	0.869143	0.765803	0.141308
SPA_RS00930	SPA0184	fimbrial chaperone	-0.979425	0.191221	0.084331	-0.570708	0.648025	1.00798	1.03491	0.89711	1.14408	0.806971	1.45967	0.811074	1.02867	-0.521354	-1.41313	0.999479	1.00637	1.12344	0.761683	0.964581	0.143834	0.853447	-1.45238	0.0427603
SPA_RS00935	SPA0185	fimbrial protein	-0.594311	-0.579171	0.413523	0.565794	-0.0794983	-0.282111	0.799907	-1.12743	-1.40261	-0.655335	-0.311726	-0.987834	0.19371	-1.23381	-0.275578	0.0575506	0.173091	0.64058	-0.0380262	-0.113891	-0.320364	-0.645411	-2.53771	-1.41918
SPA_RS01670	SPA0337	molybdopterin-dependent oxidoreductase	-0.0725403	0.553382	0.28112	0.294754	0.556942	0.752918	-0.0804606	0.580886	0.514862	0.0195799	0.451326	0.387042	-0.100774	-0.0468483	0.271184	0.185886	1.0966	0.27148	1.04663	0.851622	0.309753	0.17671	0.489161	0.316529
SPA_RS01750	SPA0353	hypothetical protein	0.251977	0.0661154	0.293958	0.160594	0.11002	0.204138	0.200118	0.312767	0.0970429	0.155779	0.0971377	0.0503647	-0.0870539	0.0233232	-0.2131	-0.154537	-0.152436	-0.291503	-0.145138	0.54167	0.601575	0.186898	0.0590914	0.137451
SPA_RS01785	SPA0359	hypothetical protein	-0.158965	1.10273	-0.371686	-0.501469	0.316068	0.266056	0.446035	-0.158457	-0.104718	-0.027831	1.45871	-0.161705	0.381	-0.00791817	0.393897	0.335754	1.26056	0.830962	0.670174	0.556952	0.21793	-0.675282	-0.739103	-0.802437
SPA_RS01790	SPA0360	DUF5384 family protein	0.242398	1.16524	0.154627	0.144343	-0.660697	0.614592	0.917335	-0.680619	-0.113403	0.375333	-0.022506	-0.437115	0.193874	-0.479668	0.0569384	-0.30956	0.868387	0.552603	-0.0539447	2.20021	0.210317	-0.0610762	0.623645	0.479304
SPA_RS01795	SPA0361	glycine zipper 2TM domain-containing protein	-0.225333	0.408743	-0.35903	0.0268078	0.565188	0.149041	1.26089	1.10209	-0.0992689	0.690691	0.280107	1.07603	0.401809	0.692447	-0.76832	0.301	0.519265	0.980011	0.360997	0.20182	-0.818168	-0.41684	-0.554245	-0.176313
SPA_RS01865	SPA0375	helix-turn-helix domain-containing protein	-0.322703	-0.54346	0.260449	-0.908308	0.0800109	0.214768	0.228762	-0.236572	0.413607	0.42846	0.782769	0.733217	-0.262578	0.395252	-0.0721653	0.324719	0.0428744	0.3671	0.519653	0.392293	-0.694368	-0.532907	-0.779242	-0.735592
SPA_RS01870	SPA0376	GntP family permease	-0.367714	0.703191	-0.136422	-0.152612	0.731513	0.980253	0.501171	0.619625	0.188864	0.0592987	0.941724	-0.0508591	0.335103	0.0735902	0.252345	-0.229475	-0.0677589	0.285727	0.174217	0.276658	0.506427	0.747142	0.212817	0.89376
SPA_RS01875	SPA0377	glycerate kinase	0.612381	1.06361	-0.0594707	0.35641	-0.662075	0.841156	-0.3834	-0.231589	0.736693	0.722086	0.972927	-0.0779176	0.350639	0.250668	0.417341	-0.0786314	0.223741	-0.336161	0.547261	0.271124	1.16148	-1.12715	-0.0308388	-0.686431
SPA_RS02210	SPA0443	tRNA-Val	-0.658354	0.510352	0.303566	-1.18386	-0.733866	0.513745	0.785417	-0.438857	-0.12331	-0.252463	1.80427	0.364	-0.337835	-0.888186	-0.735335	-0.00843341	0.0513754	0.0906593	-0.280234	0.130874	-2.76705	-0.791775	-1.00108	-0.862474
SPA_RS02345	SPA0469	GtrA family protein	-0.474183	0.20841	0.163825	-0.511029	0.548292	0.0803376	-0.128837	0.362571	-0.5828	-0.476038	-0.238719	-0.821117	0.597696	-0.0489164	-0.117838	0.513963	-0.393582	0.388031	0.310079	0.688783	0.956584	-0.0735189	-1.47282	-0.132192
SPA_RS02350	SPA0470	tRNA-Arg	0.775615	1.43448	0.530454	1.43105	-3.36803	-1.91633	-5.16562	-1.25016	-2.72563	-3.56066	-3.61399	-4.88809	-0.772532	0.160853	-0.490826	0.260813	-0.822609	-1.53827	0.641868	1.00917	-0.828149	-1.5747	-3.08297	-0.692073
SPA_RS03105	SPA0621	tRNA-OTHER	-0.233724	-1.48142	0.185742	-1.05948	-0.54899	-0.978598	-1.21099	-0.350814	-0.356565	-0.524794	-0.124481	0.264714	0.059334	0.375876	0.283024	-0.776629	0.674512	-0.551464	-0.248273	0.153509	1.25887	-0.135488	0.358111	0.480017
SPA_RS03580	SPA0717	hypothetical protein	-0.359955	0.863346	-0.389419	-0.892828	-0.32348	-0.10158	0.76768	-0.315392	0.13475	-0.0283474	1.41592	-0.673719	0.0327853	1.14558	0.15429	-0.214097	0.492309	0.651185	0.701466	-0.430767	-0.310652	0.552601	-0.224401	-0.463323
SPA_RS03610	SPA0723	hypothetical protein	-0.165805	-0.791861	-2.1586	-0.711887	-0.297404	-0.891585	-0.330358	0.109318	-2.01032	-0.41185	-0.0571883	-0.0745716	0.126324	0.539215	-0.679134	0.273299	-0.322271	0.785259	0.971499	1.26704	0.273955	-0.732619	0.13242	-1.81603
SPA_RS03615	SPA0724	hypothetical protein	0.408867	-0.811937	-0.267968	-0.24603	-1.32485	0.0812247	0.0230823	-0.517094	0.022276	0.151972	0.297494	1.11143	-1.15144	-0.912244	0.767345	0.719425	0.613588	0.18211	0.220811	-0.459716	-0.337364	-0.577499	-0.953449	0.43415
SPA_RS03620	SPA0725	hypothetical protein	-0.571396	-1.11994	-0.798731	-0.765578	0.975787	0.520633	0.930046	0.656694	1.62231	1.32455	0.606193	-0.487441	-0.0331753	-0.854921	-0.526431	-0.164656	0.309556	0.606057	0.0905812	0.397273	-1.5366	0.203055	0.40927	0.216486
SPA_RS03645	SPA0730	tetratricopeptide repeat protein	-1.09101	-0.585218	-0.212874	-1.40649	-0.0533697	-0.785063	-0.394122	-0.567852	-1.05594	-0.54633	-0.904334	-0.0863394	-0.335044	-0.165087	-0.528987	-0.0787666	-0.0563564	-0.819374	-0.561329	0.153027	0.193748	-0.188635	-0.249136	0.042936
SPA_RS03880	SPA0778	CDP-paratose 2-epimerase	-1.04975	-0.236516	0.974954	-0.240181	-0.642122	-0.119628	-0.684513	-0.535905	-0.833914	-0.474834	0.107837	0.857906	0.376566	0.0821785	-0.190387	-0.318743	0.591138	1.31951	0.945792	0.145069	0.19745	0.52566	0.372208	-0.517186
SPA_RS04335	SPA0865	tRNA-Asn	0.226211	-0.122862	-0.242787	0.775724	0.368384	-0.722524	-0.266554	-0.0383193	-0.580826	-0.258138	0.42434	-0.333601	0.67843	0.579359	0.895897	1.03698	1.00802	2.44083	1.49437	1.86219	-0.125492	0.445814	1.44423	0.901258
SPA_RS04555	SPA0911	FliC/FljB family flagellin	1.45359	0.562791	-0.176899	1.68013	1.17915	0.2041	0.0532191	0.126903	-0.13604	-0.165174	-0.627955	0.0322103	0.569003	0.192534	-0.000622771	0.630689	0.83424	1.10425	0.603994	0.015158	-0.820472	1.10815	-0.540418	0.197897
SPA_RS04865	SPA0973	hypothetical protein	-0.84976	-0.895858	-1.28504	-0.0845757	-0.64983	-0.613548	-0.257726	0.468821	-0.801256	-0.194878	0.880804	-1.24043	-0.155893	-1.58944	-0.773915	-0.18813	-0.830303	-0.148574	-0.840564	-0.897014	0.155167	-0.774398	-0.818938	-1.02768
SPA_RS05015	SPA1000	transporter substrate-binding domain-containing protein	-1.35785	-0.28509	-1.97843	-1.22303	-0.118515	-0.773862	-1.01307	-1.61412	0.146179	-0.362787	-1.5186	0.433757	-0.338295	-0.295825	0.00441249	0.199529	1.41732	1.93728	1.61064	1.00947	0.854495	-1.28148	-1.29737	-1.52436
SPA_RS05020	SPA1001	hypothetical protein	0.500007	-0.159125	0.426054	0.259723	0.344946	-0.358651	-0.0588197	-0.501701	-1.30595	-0.247313	-0.37074	-1.64529	1.03984	0.694577	-0.683379	-0.102303	-0.464567	0.69446	-0.180328	0.161306	-1.17786	0.502963	0.274488	-0.057944
SPA_RS05040	SPA1003	DUF977 family protein	0.47657	0.371248	-0.216414	0.808168	-1.3549	-0.878527	0.283898	-0.782969	0.360947	-0.801778	-1.4229	-0.296825	0.151804	0.623051	0.240896	0.149931	0.323412	0.505543	0.759173	0.517297	1.89847	0.22964	0.0462867	0.500764
SPA_RS05050	SPA1005	GGDEF domain-containing protein	0.727458	1.21114	0.40374	0.906252	0.0928659	0.265936	0.129417	-0.679847	-0.555354	-0.746602	0.0504809	-0.463988	0.360821	0.13103	0.276866	-0.694878	-0.00639267	-0.59002	0.126084	-0.199598	0.0552259	0.0380457	-1.23492	-1.00058
SPA_RS05055	SPA1006	MBL fold metallo-hydrolase	-0.402524	0.0612196	0.241079	0.358395	0.26738	-0.204681	-0.0524768	0.207907	-0.743637	-0.346846	0.203385	-0.109732	0.444149	-0.0600707	0.136305	0.0715212	-0.145244	0.456699	0.310882	0.499834	-0.34717	0.838052	0.384952	0.244
SPA_RS05935	SPA1186	hypothetical protein	-0.0990181	-0.323826	-0.131654	0.00287564	-0.420259	-0.748507	-0.882359	-0.243661	1.43407	1.55752	0.0101217	1.32164	-0.0146821	1.42885	-0.378842	0.35112	-0.3364	-0.798698	-0.459848	-1.40095	0.121482	0.381928	0.580302	0.172837
SPA_RS05945	SPA1188	subtilase family AB5 toxin binding subunit	-1.1471	0.569316	0.11558	0.203545	0.118859	0.319246	-0.0800178	-0.126775	-0.551267	0.536483	0.0453777	0.916953	-0.859628	-0.722375	0.659049	0.384497	-0.694218	0.0545586	-0.933977	-0.6708	-1.66188	-1.33033	-0.253427	-0.6024
SPA_RS06075	SPA1213	GyrI-like domain-containing protein	-0.46477	-0.248518	-0.789506	-0.508027	-2.05202	-0.794703	-1.73819	-2.77926	-1.13835	-0.728585	0.159842	-0.110188	-0.100328	-1.81997	-0.852507	-0.977628	-0.308817	-0.643482	-0.454675	-0.139871	-0.745678	0.708039	0.744973	0.531676
SPA_RS06100	SPA1218	hypothetical protein	-1.60255	-1.52224	-0.234869	-0.534172	0.585846	-0.569242	0.470665	0.543508	-0.893184	-0.876488	0.350222	-0.678726	-0.818226	0.402937	-0.148427	-1.04892	-0.661683	-0.492548	0.0612194	-1.2525	-0.694895	-0.168471	-0.290337	-0.105292
SPA_RS06165	SPA1232	DUF4765 family protein	-0.549286	-1.29514	-0.95095	-0.147466	-0.846025	-0.12623	-0.156517	-0.819564	-0.149441	-0.0926217	-0.574567	-0.472511	1.07779	-0.844698	0.00869511	-0.0733343	1.13064	1.07116	0.829527	0.531528	-2.07517	0.307897	0.359649	0.544699
SPA_RS06325	SPA1263	benzoate/H(+) symporter BenE family transporter	-0.122457	-0.071971	-0.666152	-0.0675593	-0.647166	-0.49772	-0.327538	-0.073416	0.391586	1.24277	1.03682	-0.149987	-0.33843	-1.26067	0.385316	0.406785	-0.162287	-0.368006	-0.206332	0.068745	0.93701	0.557484	0.311829	0.513201
SPA_RS06550	SPA1306	hemolysin HlyE	0.133255	-0.102005	0.165668	-0.0485428	2.49567	1.44174	-0.218706	1.45382	0.540115	0.826986	-0.448503	1.62973	-0.548604	-0.786456	-0.0854693	1.33633	1.0266	0.603259	0.988249	0.570359	0.223664	0.842499	-0.361645	-0.148862
SPA_RS06555	SPA1307	hypothetical protein	-0.0916531	-0.554612	-0.218667	-0.200491	-0.582122	-0.42316	-0.885034	-0.821513	1.44446	1.99376	1.45212	0.972659	-1.33927	-0.975793	-0.875176	0.905722	0.808816	0.787483	0.630206	1.02885	-0.485265	0.203306	0.0426279	-0.123191
SPA_RS06765	SPA1348	MHS family MFS transporter	-0.0669468	0.37693	0.837219	-0.854197	1.11271	1.37148	1.25402	1.22648	-0.011038	0.371033	-0.436367	0.112675	0.534436	1.03614	0.667504	0.146862	0.281873	0.71371	0.674822	1.19746	1.48792	0.0902674	1.04291	0.709239
SPA_RS07895	SPA1575	DUF1971 domain-containing protein YeaR	-1.60624	-1.18897	-0.834375	-0.355337	1.07798	0.478351	0.627509	1.51904	0.212082	0.223036	-1.22428	-0.172811	-0.217384	-0.14514	1.06364	-0.295058	0.573817	-0.433054	-0.584575	-0.313313	0.224247	0.0821805	-0.157323	0.0359954
SPA_RS07940	SPA1584	tRNA-Arg	-1.55249	-0.340368	-0.212581	-1.01214	-0.905592	0.0837476	-0.98687	0.159727	1.61116	1.41231	2.42611	1.61048	1.28494	1.51427	1.18537	0.328612	1.14573	0.76022	0.323567	0.668306	0.348344	-0.0344908	1.01793	0.0849832
SPA_RS08050	SPA1606	cytolethal distending toxin S-CDT	-0.563748	0.0903856	-0.160819	-0.640076	1.15629	-0.108667	0.296738	0.492325	-1.14981	-0.13021	-0.706651	-0.276893	-1.56463	0.416839	0.254926	1.44006	0.780866	0.570163	-0.000788018	1.08946	0.28204	1.17879	-0.271975	0.829954
SPA_RS08060	SPA1608	glycoside hydrolase family 108 protein	-0.0394761	0.572475	0.79013	0.765497	0.630632	0.0939145	2.07638	1.90712	-1.26883	-1.06285	-0.626096	-1.31986	0.757576	0.577203	-0.582289	0.713042	0.486408	0.957291	1.10174	1.56802	1.39037	0.197767	-0.705777	-0.265939
SPA_RS09205	SPA1833	dimethylsulfoxide reductase subunit B	0.594852	1.3013	1.00415	0.248307	1.63953	0.68216	0.915937	-0.299911	0.236202	0.309746	0.637119	-0.192155	1.183	0.0155989	-0.0480365	0.977245	1.9835	0.928618	1.36514	1.15249	0.206672	-0.148093	-1.19525	0.0115357
SPA_RS09285	SPA1849	tRNA-Ser	0.627077	-0.838502	-0.400428	-0.75908	0.590806	0.181676	0.383442	0.646529	0.403076	-0.165777	2.35827	-0.291564	2.5559	0.806063	0.0295121	0.387738	0.360452	-0.25838	-0.0113291	0.434416	0.156588	-0.847516	-1.28787	0.560268
SPA_RS09295	SPA1851	integrase	0.486487	1.39224	0.823543	0.239884	-0.169822	-0.19311	-0.32131	-0.808268	-0.35658	-0.0130008	-0.045291	-0.873475	0.210674	-0.34328	0.336051	0.325629	1.14468	0.294227	0.353532	0.594249	0.667378	0.770231	0.561298	1.04538
SPA_RS09300	SPA1852	hypothetical protein	-0.387744	0.750442	0.706659	-0.121496	-0.448774	0.387425	-0.261407	-1.31261	1.33278	-0.0825737	0.55619	0.216223	0.524713	-0.289883	-0.408843	-0.355226	-1.53434	-0.0936129	0.254292	-0.0318238	0.638136	-0.509661	-0.410294	0.502564
SPA_RS09310		hypothetical protein	1.61838	1.84989	1.37385	1.54409	0.681485	-1.18443	-0.51985	-0.0115558	-0.417817	-0.335736	0.119271	-0.114804	0.253454	0.759635	2.62545	0.406858	0.0995077	0.385734	0.625185	0.605443	0.806509	0.115813	-0.424123	-0.893389
SPA_RS09480	SPA1888	nitroreductase NfsA	-0.391273	0.331026	0.0342974	0.180053	0.546044	0.307757	-0.569118	-0.371577	-0.465788	-0.159266	-1.11388	-0.614888	0.186663	-0.699946	0.778801	-0.223264	-0.153709	0.699968	1.19342	-0.465586	-1.06332	-0.304235	-0.686952	-1.01667
SPA_RS09545	SPA1901	PQQ-dependent sugar dehydrogenase	-0.391356	-0.292113	-0.35483	-0.841482	0.468294	-0.681756	-0.155313	0.0350093	-0.176013	-0.235021	-0.224592	-0.268286	0.704424	0.742058	-0.272395	0.319394	0.0097299	-0.446543	0.750679	0.547978	0.874834	0.0163516	0.172921	-0.0639712
SPA_RS10170	SPA2022	UDP-galactopyranose mutase	-0.9883	0.318633	-0.453121	-0.382486	0.7233	0.231574	-0.202706	-0.388766	0.469298	-0.573752	-0.0653606	0.841519	1.46333	1.43098	-0.107668	1.13707	1.51142	0.0988768	0.326535	1.04214	0.181454	-1.11203	-0.114504	-0.933613
SPA_RS12010	SPA2387	glucosyltransferase domain-containing protein	-1.16496	-1.78628	-1.63049	-0.267391	0.255979	-1.2937	0.446855	-0.530291	0.683933	0.642423	3.60468	0.601274	-0.645104	1.02533	-0.205214	0.912885	0.903174	0.429347	0.909092	0.0338318	-0.367769	0.943885	-1.36479	-0.273107
SPA_RS12015	SPA2388	phage tailspike protein	-0.504978	-0.228432	-0.330173	-0.239886	-0.249288	-0.124009	0.0350051	-0.267519	0.390165	0.0727252	3.76635	-0.215204	-0.180419	-0.337132	-0.47693	0.147788	0.0767863	0.269528	0.109708	0.155662	-0.540399	0.147222	0.23696	-0.0886483
SPA_RS12020	SPA2389	Arc family DNA-binding protein	-1.35971	-1.37445	-1.57152	-0.894724	0.470584	-0.335133	0.0915345	-0.368611	-0.237488	1.0214	2.45844	0.702836	0.743234	0.74557	1.49086	-0.380361	0.21761	-0.13102	0.177414	-0.00123788	-0.0689958	0.603339	1.99678	0.887634
SPA_RS12025	SPA2390	hypothetical protein	0.288311	0.473674	0.59282	0.583505	-0.60123	-0.687086	-0.708671	-0.201306	-0.146936	-0.288333	4.59393	-0.422466	0.166916	-0.0627926	-0.0599018	0.227072	-0.754739	0.0576089	0.301802	0.366277	0.956261	0.20001	-0.46183	-0.455528
SPA_RS12030	SPA2391	phage DNA ejection protein	0.320148	0.453274	0.394315	1.21034	0.413385	-0.450347	-0.0796197	0.347758	0.445972	0.492849	4.11647	1.09682	0.228626	0.524146	0.525927	-0.109952	0.290075	0.50927	-0.268108	0.560976	1.33239	1.00736	0.824898	0.248375
SPA_RS12035	SPA2392	hypothetical protein	0.0898965	-0.475908	-0.385071	-0.13395	0.515372	0.0909975	0.842202	0.597165	-0.779687	-0.640436	3.53899	-0.336887	0.352224	-0.997908	-0.817593	0.272948	-0.304616	-0.90225	-0.807624	-0.289479	-1.03326	0.489254	-0.611868	-0.567146
SPA_RS12040	SPA2393	DUF2824 family protein	-0.532179	0.318997	-0.741346	-1.23723	-1.04589	-0.620113	-0.269158	-0.965806	0.611116	0.505923	5.37699	-0.25667	0.117387	-0.330623	-0.892804	0.68155	0.00110467	0.749793	0.639883	1.02828	-0.209358	1.24614	0.119331	0.887224
SPA_RS12045		hypothetical protein	0.0787658	-1.16012	-1.03285	-0.875418	-1.3926	-1.90833	-1.00642	-1.17274	-0.395928	-0.966139	1.63652	0.2509	-0.904444	0.270435	-0.569925	-0.471775	0.611598	-0.665822	-0.4813	0.380438	-1.0298	0.885395	0.668208	1.13333
SPA_RS12050		packaged DNA stabilization protein gp10	-0.119464	0.125726	-0.226364	-0.409611	0.279205	1.02631	0.23534	0.198581	-0.820535	0.169374	0.881504	-0.433756	1.23623	0.88429	0.589909	-0.258588	0.172436	-0.2722	-0.185414	-0.0678217	-0.0332965	0.244391	-0.219119	-0.571911
SPA_RS12055		packaged DNA stabilization gp4 family protein	-0.487123	0.22758	-0.437622	-0.76037	0.417232	0.372902	-0.0621166	0.0841344	0.800427	0.416178	1.91966	0.116995	-0.178041	-0.188898	-0.938006	-0.719431	-0.922188	-0.899578	-0.510971	-1.05168	-1.31603	1.26592	1.61756	1.25464
SPA_RS12060		hypothetical protein	-0.314344	-0.147541	-0.371629	0.0130941	0.641359	0.0743353	0.389752	0.269057	0.211896	-0.362656	0.522463	-0.704783	-0.662174	0.183255	0.524842	0.924823	1.60004	0.578247	1.04423	0.646155	0.270602	0.750782	0.00860481	0.997187
SPA_RS12065		coat protein	0.430677	-0.146106	0.0533753	-0.433667	-0.592871	-0.381369	-0.467573	-0.248803	0.222984	0.308962	-0.491859	0.0569151	-0.850328	-0.465637	0.0662163	-0.163646	-0.732232	-0.428998	-0.629708	-0.0133907	-0.190638	1.29668	0.672982	-0.00876728
SPA_RS12070		scaffold protein	-1.1598	-0.615914	-0.868146	-1.41938	-0.68041	-0.418116	-0.971104	-0.699827	0.0473074	-1.18921	0.175145	-0.84904	-0.36648	-0.522474	-0.196758	-0.0877448	-0.212865	0.0327501	-0.274784	-0.00433748	-0.523799	0.304284	0.841206	0.80354
SPA_RS12075	SPA2394	portal protein p19	0.0836108	0.162901	0.637795	0.723023	0.293088	-0.0817935	-0.0725299	0.311913	-0.28795	-0.408681	0.331408	-0.245243	0.941086	0.418479	0.424306	0.323787	0.460987	0.422109	0.223745	-0.127706	0.257329	0.293727	0.697723	0.0765281
SPA_RS12080		terminase large subunit	-0.0197727	-0.519035	0.147394	-0.251894	0.405433	-0.28079	0.229366	0.587785	0.414464	0.280528	0.694543	-0.2184	0.88446	-0.450186	-0.199684	-0.250551	0.381193	-0.153733	0.334588	-0.137915	0.472813	0.335308	0.118802	-0.293444
SPA_RS12085		DNA-packaging protein	-0.831562	-1.28784	-0.738678	-1.32598	-0.0723024	-0.252121	-1.52238	-1.53774	-0.767302	0.0849715	0.740699	-0.310227	-0.602001	0.0447369	0.192198	-1.23062	0.104862	-0.701133	0.305558	-0.358111	0.0272031	-0.459079	-1.71653	-0.467588
SPA_RS12090		hypothetical protein	-0.860588	-0.613556	0.0855963	-0.0243139	0.488358	0.847793	1.20618	0.770496	0.590566	-0.389057	1.64045	0.733542	0.703428	0.467777	-0.323991	-0.074227	0.00781506	0.560072	0.00096426	0.202422	-1.3225	0.67263	0.217438	0.148834
SPA_RS12095		DUF2560 family protein	-1.11963	-1.29611	-0.512786	-0.00762446	-0.712466	-0.523988	-0.760701	-0.679826	0.664896	0.0947424	2.2254	0.282843	-0.286183	-0.220906	-0.726049	0.891932	0.474403	-0.116815	-0.0490555	0.672266	-0.256813	-0.994945	0.434908	0.0945737
SPA_RS12100	SPA2395	KilA-N domain-containing protein	-0.413237	-0.127768	-0.0917247	-0.536154	-0.958298	-0.578312	-1.93398	-0.778003	-0.46341	-0.540734	-0.27704	-0.471988	0.240049	-0.08547	0.938444	0.556106	-1.40913	-0.811336	-0.914909	0.0117067	0.144532	-0.793767	-1.03029	-0.0127301
SPA_RS12125	SPA2400	protein ninH	-0.378552	-0.576259	0.818118	-0.292713	-0.853454	-0.299376	-0.0168049	0.274333	-0.448231	-1.48673	1.95513	-0.556711	-0.102024	-0.353347	-0.134723	-1.25133	-0.295457	-1.91193	-0.198963	-1.06572	-0.446448	0.673488	0.0558782	-0.0982176
SPA_RS12135	SPA2402	DUF1364 domain-containing protein	-0.847714	-1.48619	-1.04938	-1.01072	-0.207713	-0.658977	-0.513506	-0.637331	1.2089	0.972984	3.72724	1.15844	1.01119	-0.244881	-0.193883	-0.597503	-0.490176	0.492828	0.682885	-0.0310166	-1.33952	2.73894	1.48153	1.77058
SPA_RS12140		hypothetical protein	-2.42654	-0.997711	-1.09967	-0.935935	-0.580063	0.162014	-0.836229	-0.914878	0.898847	0.416118	3.1134	0.486478	1.16135	-1.35533	-0.190949	0.713327	0.780293	-0.362847	-0.543502	1.33401	-0.661413	0.560059	-0.419822	-0.403725
SPA_RS12145	SPA2403	protein ninF	-1.53287	-1.1216	-1.43321	-1.45569	0.679591	-0.504116	0.35832	-0.288902	-0.48539	-0.0325577	1.73954	1.19735	-0.370093	-0.503348	0.176558	-0.81277	-1.09068	-0.633485	-0.387666	-0.69368	-1.26567	1.14075	-0.892504	0.930971
SPA_RS12150	SPA2404	DUF2591 family protein	0.702313	0.957189	0.120235	0.983373	-0.252483	0.00119788	-0.692992	-0.666117	0.589392	-0.0515347	1.99138	0.036516	1.09703	0.497926	-0.481541	-0.626496	-1.18167	-1.19165	-1.58543	-1.61006	-2.86417	1.03331	-0.183815	0.312144
SPA_RS12160	SPA2407	recombination protein NinB	-0.857354	0.0776189	0.0193103	-0.443011	0.62864	-0.0255025	0.420878	-0.0984196	0.933055	0.0333121	1.9955	1.05488	0.728446	0.166472	-0.347702	0.636633	-0.264036	-0.673104	0.050101	0.272814	0.264916	0.284155	1.03394	0.0158711
SPA_RS12165	SPA2408	hypothetical protein	-0.0275879	-1.16496	-0.950676	-0.974185	0.619117	0.814199	0.742702	-0.164005	0.217489	-0.0733129	3.36968	0.230332	-2.20725	-1.33866	-0.327571	0.709397	0.62874	0.344492	1.56411	0.665227	0.166257	1.16931	0.929094	0.108483
SPA_RS12170		hypothetical protein	-0.609469	0.164362	-0.164195	-0.29529	0.153024	0.536001	0.670168	-0.574593	0.59784	0.181852	4.1189	-0.331892	-0.271881	0.252639	-0.767506	0.794916	0.391743	0.750905	1.26394	0.434962	0.525253	1.77864	0.142201	1.13755
SPA_RS12175		hypothetical protein	1.11612	-0.346646	1.37621	0.407988	0.774902	1.34751	1.41104	1.01362	0.710827	0.793874	4.6473	0.137836	0.0503008	0.320711	-0.49167	0.0451554	0.15411	0.526858	-0.438806	0.0669102	-0.910007	0.368957	0.938776	0.0921977
SPA_RS12180	SPA2410	AAA family ATPase	-0.466375	0.134004	-0.128968	-1.31571	0.293978	-0.674409	-0.198523	0.163157	0.616428	0.140858	0.873709	0.715725	-0.0515496	0.794931	-0.279351	0.470202	0.368716	0.123591	-0.312402	0.117538	-0.239162	-0.269991	-0.56109	-0.612769
SPA_RS12185	SPA2411	hypothetical protein	-0.644748	-0.0556211	-0.500004	-0.25111	0.911858	-0.146957	-0.672153	0.0487254	-0.176228	0.245002	0.566211	0.53097	-0.28114	-0.720054	-0.283584	0.703289	0.413344	-0.122179	0.430858	0.244223	-0.429126	0.74802	0.850782	0.591702
SPA_RS12195		helix-turn-helix domain-containing protein	0.025308	-0.0708338	0.2416	0.0983554	-1.40503	-0.545185	-0.632152	-0.994143	0.0081456	0.011985	1.37616	-0.454578	0.588021	-0.0454293	1.36441	-0.631654	-0.74784	-0.429408	-0.622927	-0.7978	-0.625184	0.380489	0.509799	0.330965
SPA_RS12205		hypothetical protein	0.831436	0.885572	0.712521	0.342158	0.809562	0.683911	0.369554	0.388899	-0.24701	-0.311296	1.73129	-0.115908	0.398792	1.17311	-1.07405	0.0238891	1.00027	1.3359	1.46425	0.899862	0.772666	0.47948	0.839867	0.397161
SPA_RS12210		fumarate hydratase FumD	2.65771	0.968474	0.932387	0.968025	-0.0907043	-0.24199	0.855948	-0.345415	0.66131	0.434581	0.531081	0.460571	-0.164642	0.529599	1.03444	0.744689	-0.523498	-0.555326	0.0533843	-0.667059	0.16002	0.412621	0.0234864	0.49455
SPA_RS12215	SPA2415	hypothetical protein	-0.40642	1.00678	0.827439	0.178066	-0.381062	-0.338502	-1.16912	-0.950212	0.00722264	-0.268932	1.17186	-0.164724	-0.527821	-0.230603	1.6462	-0.1146	-1.71958	-0.610575	-0.95333	-0.104032	-1.15023	0.746265	0.523837	0.301321
SPA_RS12220	SPA2416	superinfection exclusion B family protein	-0.114588	0.0900138	-0.0622229	0.48233	0.147836	0.928566	0.501389	1.33558	0.379625	-0.396762	1.26175	0.836339	0.9255	0.197874	-0.207391	0.371831	0.163416	-0.105074	0.655148	0.0412585	-0.825361	0.116974	0.271061	0.189917
SPA_RS12225	SPA2418	hypothetical protein	-0.307657	0.670081	0.0633838	0.157472	0.54697	-0.542506	-1.08224	0.26062	0.239169	0.385013	0.395364	-0.67342	0.690558	0.468368	-0.41136	1.18597	1.03754	0.025851	1.0157	0.0016529	0.911938	0.158358	-0.338147	0.669467
SPA_RS12230	SPA2419	hypothetical protein	-1.51601	-0.290583	0.180627	0.157586	0.575641	-0.263681	0.383058	0.415839	0.323627	-0.908048	1.37356	0.100781	0.610187	0.0995139	-0.726072	-0.226331	0.299094	-0.2269	-0.697997	0.472369	-2.30423	-0.253051	1.36268	1.58631
SPA_RS12240	SPA2421	DUF5444 family protein	-0.727219	-0.970401	-0.556546	-0.30665	-2.73713	0.152377	-2.86381	-0.854126	0.356779	-0.322048	-2.62635	0.555324	-2.18165	-1.14962	-1.46031	-0.773773	-0.888993	-0.884888	-0.809356	-0.909045	-2.31886	-1.6508	-2.15126	-1.04481
SPA_RS12250	SPA2423	recombinase	-0.970453	-0.707781	-0.0163795	-0.898215	-0.257528	0.611416	-0.714894	0.591869	0.693423	0.730175	-0.619585	0.755148	0.793816	0.433069	0.475998	-2.35815	-0.90045	-0.74318	-1.21834	-0.590571	-1.04753	-0.049799	-0.597325	0.31097
SPA_RS12260	SPA2425	DUF2856 family protein	-0.966214	-0.522838	0.383047	0.266354	0.374146	0.197805	-0.0921458	1.01553	-0.119209	0.218839	1.67836	-0.702321	0.0900301	-1.47869	-1.08573	-0.387728	-0.547961	-0.359616	-1.05594	-1.23148	-0.76135	-0.862699	-1.35445	-0.356285
SPA_RS12265		hypothetical protein	0.93229	-0.582638	-0.24596	-0.403241	-0.597357	-0.445268	-0.955038	-0.565617	0.289102	-0.647641	2.14349	-0.0254765	-0.372525	-0.885056	0.372	0.425638	0.443602	0.64913	0.897923	-0.313613	-0.951921	0.960876	0.708922	0.0973732
SPA_RS12275		hypothetical protein	-0.0202406	0.103339	0.333609	-0.380862	-0.0756887	-0.465326	-0.713805	-0.253696	0.193285	-0.737294	3.03573	0.00476464	0.605639	0.249391	0.365885	0.128901	0.0756011	0.964711	0.410415	0.61512	-0.195074	1.10625	0.0438167	0.0546322
SPA_RS12290	SPA2431	site-specific integrase	0.442293	-0.807428	-0.469059	-0.571375	-0.0241451	0.283411	0.196869	0.39933	-0.051718	-0.0760493	0.0277992	-0.138729	0.179501	-0.486701	0.428702	-0.889562	-1.06314	0.0738816	-0.178638	0.0396908	-0.573017	0.680286	0.835233	0.495335
SPA_RS12400	SPA2452	fimbrial protein TcfD	-0.160942	-0.529137	0.194058	-0.775415	0.593553	0.0553367	0.256168	0.0925153	0.306122	-0.464826	-0.358934	0.837814	-0.54007	0.38868	0.896532	-0.280348	1.07181	0.954037	-0.292591	0.448913	-0.0362552	-0.017263	-0.811111	-0.710028
SPA_RS12405	SPA2453	fimbrial outer membrane usher protein TcfC	-0.10329	-0.0452375	-0.118715	-0.531935	0.277152	-0.161251	0.231403	0.154418	0.260263	0.0371319	-0.0577936	-0.461379	-0.0157575	-0.168439	0.46496	-0.0655026	0.0681985	-0.296788	-0.21384	0.0058806	-1.26089	0.0199345	0.141684	-0.296741
SPA_RS12410	SPA2454	fimbrial protein TcfB	-1.36599	0.0699566	-0.472697	-1.427	-0.267782	-1.25807	0.3689	-1.1391	-0.461627	-0.47835	0.149514	-0.151781	0.096582	-0.284608	-0.697682	0.654326	0.886528	0.921223	0.328109	0.59966	-0.672164	-0.248471	-0.702642	-0.93975
SPA_RS12415	SPA2455	fimbrial chaperone TcfA	0.565499	0.367937	0.419665	1.16467	0.177419	-0.402576	0.916089	-0.0460055	-1.01626	-0.514194	-0.798104	-1.0335	1.57661	0.20387	0.441854	-0.141916	0.67297	0.683307	-0.478846	0.276213	0.190683	0.67811	-1.71614	-0.871218
SPA_RS12505		immunity 8 family protein	-1.14441	-0.347594	-0.139188	-0.917591	0.098255	-0.0404885	0.256588	-0.416154	0.151182	0.641916	0.453616	0.50918	-0.588547	0.0544492	-1.02747	-0.202371	0.402009	0.653631	0.358169	0.97685	0.182534	0.488935	-0.241295	-0.29613
SPA_RS12535	SPA2472	hypothetical protein	-0.481834	-0.303855	-1.06154	-0.202408	0.137943	-0.833089	-0.861844	-0.196442	-1.03306	-0.73519	-0.173524	-0.231371	-1.67853	-0.717163	-0.70706	-0.791168	-0.989506	-0.747087	-1.16059	-0.462413	-0.0805187	-0.608066	-0.492934	-0.60531
SPA_RS12540	SPA2473	hypothetical protein	1.54143	-0.114032	0.0807147	1.8118	0.190619	0.246297	0.374508	0.342105	-0.103041	-0.0799413	-0.238971	-0.46603	-0.175402	0.337317	0.401943	-0.0609543	-0.685902	-0.400711	-0.559676	0.0696348	0.817919	-2.52311	-0.476082	-1.07253
SPA_RS12640	SPA2494	hypothetical protein	-0.399563	-0.135836	-0.889936	-0.457075	1.24425	0.713681	0.570717	1.61397	-0.205945	0.364288	0.393638	-0.0409892	-0.0661541	0.312649	-0.289603	1.01872	-0.0843262	0.801948	1.51105	1.55098	2.31302	0.635738	-0.948375	1.42282
SPA_RS12920	SPA2554	hypothetical protein	0.317303	0.251809	0.633842	0.360715	-0.126396	-0.221648	0.409424	-0.273696	0.434635	0.425254	0.553006	-0.50809	-0.231582	-0.0580647	0.680659	0.386493	0.855515	1.0067	1.51017	0.434313	0.325318	0.369074	-0.603551	-1.35906
SPA_RS13020	SPA2574	DNZ54_00345 family protein	-0.216696	-0.158297	0.290962	-0.130048	-1.15718	-0.873344	0.822356	-0.753666	0.622197	0.914265	1.70688	-0.56806	-0.850162	-0.514147	-1.85582	-0.0702883	-1.20098	-0.720906	-1.17361	-0.698024	-0.61742	0.817164	1.34892	1.40212
SPA_RS13075	SPA2585	hypothetical protein	1.00334	0.439241	0.29439	0.797371	0.908679	0.670827	0.924095	0.904238	-0.0789037	0.654862	0.637861	-0.304076	0.404589	-0.347192	-0.30125	0.141677	0.686013	0.840085	1.621	0.404892	-0.539945	-1.3806	-1.08138	-1.32733
SPA_RS13080	SPA2586	hypothetical protein	-0.97032	-0.894299	0.510007	-0.123447	-1.4372	-0.658944	-0.413955	-0.299442	0.716339	-0.403683	-0.776013	0.0944499	0.424659	0.881782	-1.0928	0.700711	0.914087	0.389471	1.22968	0.264101	-0.0152887	-0.355562	-0.691675	-0.584756
SPA_RS13085	SPA2587	hypothetical protein	0.766527	0.424136	0.0179327	0.605308	0.0573202	-1.15553	0.294116	0.386091	-0.634785	-0.650631	-0.984653	-0.714475	-0.369033	-0.548915	-0.0313517	0.84619	-0.39302	-0.77534	-0.224837	0.432977	1.66018	0.29391	0.000756526	-1.01833
SPA_RS13155		hypothetical protein	-0.0135111	-0.223095	-0.317343	0.317363	-0.583257	-0.745415	-1.19123	-0.961164	-0.120788	-0.826536	0.213609	0.506362	0.0599486	0.120469	-0.252383	0.0467433	0.523919	0.135807	-0.00649349	1.01915	0.787258	0.846947	0.894313	0.379205
SPA_RS13165		PIN domain-containing protein	-0.528225	0.241898	-0.751176	-0.419947	-0.0557388	0.846266	-0.0949542	-0.0086232	0.0624012	0.297083	-0.283268	0.625315	0.418332	0.556417	0.642034	0.212664	0.458277	-0.120238	0.219257	0.268679	1.12969	-0.0505226	-0.124423	-0.00222294
SPA_RS13170	SPA2602	hypothetical protein	0.661851	0.0713209	0.656866	0.0825845	0.0744118	-0.797216	-0.858472	-0.145131	-0.578252	-0.558897	-0.918295	-0.646186	0.244985	-0.155387	0.588843	-0.262013	-0.476823	-0.660084	-0.903445	-0.319258	0.443186	0.2125	0.257082	-0.118093
SPA_RS13175	SPA2603	hypothetical protein	-0.0220956	-0.561373	0.251589	-0.284408	1.57706	0.316385	1.14379	0.663852	0.049427	0.269869	-0.3016	0.624873	0.471791	0.64939	1.16446	-0.191339	-0.646622	-0.470176	-0.578386	-1.0101	0.323159	0.0675123	0.10375	-0.0532479
SPA_RS13180	SPA2604	hypothetical protein	-0.825422	-1.3104	-0.60543	-1.12079	0.707157	1.04955	0.31823	-0.102676	0.0281148	0.360782	0.815495	0.484133	0.448414	-0.368982	-0.40812	-0.4099	-0.0656988	0.087627	-0.528491	0.508419	-0.898338	-0.853099	-1.58443	-0.505258
SPA_RS13185	SPA2605	tail fiber assembly protein	-0.973173	0.798152	-0.638508	-0.0797919	-0.6343	-0.42084	0.0778526	-0.209521	-0.437851	-0.0214217	-0.01433	0.0297203	-0.627692	-0.103229	-0.531887	-1.21406	-1.47144	-1.86841	-1.91009	-0.923766	0.0520434	-0.836215	-0.957129	-0.998182
SPA_RS13195	SPA2607	hypothetical protein	-0.147246	-0.488874	0.645829	-0.734737	0.889953	1.82614	0.733991	0.874236	-1.11434	-0.902118	-1.65575	-1.05847	-0.0633692	-0.162372	-0.539173	-0.671866	-0.986198	-0.303518	-1.23544	0.0612461	0.623482	-0.0206912	-0.216283	0.337042
SPA_RS13200	SPA2608	baseplate J/gp47 family protein	-1.12841	-0.631057	-0.427308	-0.446616	-0.299243	-0.374322	-0.60983	0.409481	-0.294385	-0.236985	-0.189899	-0.497004	0.694431	0.0319054	0.140134	0.0279104	0.0196364	-0.242997	-0.223146	-0.279624	-0.969657	0.121437	0.20855	0.176418
SPA_RS13205	SPA2609	DUF2590 family protein	-1.05946	-0.169931	-0.403321	0.201765	-0.467723	-0.379742	0.464237	-0.600156	0.143024	1.17141	1.01593	0.779922	1.1924	-0.600031	0.268317	-0.479607	-1.02507	-0.298299	-1.29415	-0.529087	-0.218228	-1.92655	-0.710328	-0.601583
SPA_RS13210	SPA2610	phage tail tape measure protein	-0.612915	-0.328318	0.561481	0.109243	-0.497587	0.517404	0.093573	-0.0166096	-0.39998	0.43464	0.222175	-0.279522	-0.569524	-0.139947	-0.0330949	0.134559	0.185478	0.175218	-0.408464	-0.116001	0.0830838	-0.0539656	-0.0383	-1.08009
SPA_RS13215	SPA2611	putative phage tail assembly chaperone	-0.495142	-0.579344	-0.326865	-0.408328	0.0408762	0.429681	-0.433959	-0.449278	0.212193	-1.04288	0.514408	-0.47362	1.31	1.20106	1.01004	0.641607	0.290827	0.289963	-0.158829	-0.358798	2.6896	0.660791	0.837946	0.571999
SPA_RS13225		hypothetical protein	-0.507069	-0.272082	-0.87035	-0.0805009	-0.739953	-1.35115	-1.09252	-0.642213	-0.5546	-0.382406	-0.644084	-0.538745	0.703864	1.08806	1.05338	0.333369	-0.100426	0.274265	0.204081	0.123229	0.484352	-0.964618	-1.94482	-0.670788
SPA_RS13230		M15 family metallopeptidase	-0.950381	-0.293427	-0.49786	-0.722949	0.647779	0.639502	0.619028	0.630385	0.795979	0.581731	0.862682	0.71982	-0.291194	0.627282	-0.393834	1.1973	0.638161	0.509506	0.857	-0.788484	-0.376822	2.79712	2.39187	1.54941
SPA_RS13235	SPA2612	phage holin family protein	0.106078	0.483489	0.756789	0.562622	0.279343	1.64755	-0.0921101	0.720656	-0.325812	0.25363	0.324664	-0.570861	0.383102	-1.31221	-1.64913	0.0155174	-0.466384	-0.636111	-0.895855	-0.123796	1.5166	-0.750344	-1.24978	-1.96187
SPA_RS13240	SPA2613	DUF2597 family protein	-1.00899	-0.481741	-0.222401	-0.919761	0.641209	-0.301002	0.116052	0.523391	0.301964	0.18389	1.50909	-0.0630159	0.603664	-0.265631	-0.0978938	0.229856	0.761341	0.68072	-0.228257	-0.622807	-0.296	0.0100486	0.834392	0.175046
SPA_RS13245	SPA2614	DUF2586 family protein	0.608955	-0.0482285	-0.138879	0.528068	-0.448717	-0.74401	-0.773723	-0.0766588	0.240716	-0.375296	0.217354	0.512859	-0.203289	-0.810835	-0.855432	0.611028	-0.330217	-0.199219	-0.747331	-0.51077	0.399941	-0.172877	0.378083	-0.532191
SPA_RS13250	SPA2615	hypothetical protein	-0.215533	-0.33862	-0.568144	0.795158	-0.251602	-0.546862	-0.18468	-0.30478	-1.47977	-1.41309	0.0764331	-1.39944	-1.64959	-1.71695	-1.05875	0.142524	0.660856	-0.485932	-0.373682	-1.11678	-0.456993	-1.82566	-0.932353	-0.788122
SPA_RS13255	SPA2616	phage tail protein	0.137351	0.959484	-0.0875438	0.129865	0.326871	-0.0584581	-0.970195	-0.273257	-0.248842	-0.483755	1.6652	-0.253309	-0.0486696	-1.63136	-2.16425	-0.542192	-0.0692849	-0.472353	-1.53233	-0.975575	-0.795604	-2.14898	-1.01355	-1.47968
SPA_RS13260	SPA2617	head completion/stabilization protein	-0.134649	0.450622	-0.0220682	0.271579	-0.156337	-0.512437	-0.843637	0.148422	-1.45413	-0.671598	0.747442	-0.685489	-0.432261	-0.459526	-0.816676	-0.297463	-0.375751	-1.04079	-1.82653	-0.665585	-1.7174	-2.02619	-1.44702	-1.06272
SPA_RS13265	SPA2618	terminase	1.03543	-0.0784638	0.120899	-0.247781	-0.0591698	-1.58744	-0.931267	-0.898442	-0.265836	-0.281659	0.245948	-0.828543	-0.495617	-1.12723	-0.417112	0.68902	0.39047	0.892674	0.331342	0.373664	0.206242	0.0560181	0.395565	0.777957
SPA_RS13270	SPA2619	phage major capsid protein, P2 family	-0.0892591	0.388779	-0.033962	-0.31438	1.33385	-0.587773	0.769388	0.398879	-0.259583	-1.02759	0.874791	-0.698375	-0.350786	-0.291226	-0.585691	-0.122017	-0.401941	-0.100726	0.100766	-0.458433	1.12565	-0.378119	-0.522295	0.211516
SPA_RS13275		GPO family capsid scaffolding protein	-0.435397	-0.472166	0.29612	-0.490017	-0.2213	-0.38374	-0.0910458	0.382957	-0.0678623	-0.0443627	0.978164	-0.183001	1.27503	0.177131	0.413931	0.24612	1.01306	0.557296	0.555115	-0.108198	0.0506125	0.493451	0.0309885	-0.0351617
SPA_RS13280	SPA2620	terminase family protein	-1.57454	-0.942201	-1.12729	-1.52001	-0.0824161	-0.0178037	-0.227014	-0.599939	0.0349386	-0.00435555	-0.411601	-0.716935	0.312454	0.638254	0.614285	-0.200974	-0.4781	-0.465166	-0.332579	-0.348728	-0.139317	-0.741849	-0.390448	-0.00247394
SPA_RS13285	SPA2621	phage portal protein	-1.27338	-0.250816	0.243732	-0.757625	-0.000236299	0.55882	0.191719	0.593285	-0.121549	0.403049	-0.554457	0.488512	0.331571	-0.111711	-0.382751	-0.354225	0.298336	0.253807	0.0298928	0.691781	-0.14497	-0.313057	-0.625436	0.329048
SPA_RS13290	SPA2622	ogr/Delta-like zinc finger family protein	-0.381447	-0.269209	-0.676338	-0.701393	0.031716	-1.37032	-0.147676	-0.780007	-0.60053	-0.812293	0.0459618	-0.549648	0.427645	-0.164868	0.0844465	-0.995544	0.0152177	-0.686428	-0.391387	-0.692643	0.253037	1.39518	1.71992	0.705517
SPA_RS13295		hypothetical protein	0.138155	-0.562616	-0.975068	0.0729628	-0.217803	0.242496	0.0593439	0.298232	0.620777	0.536007	1.13757	0.396524	0.146688	-1.78396	-0.991199	-0.0224305	0.84265	0.640378	0.662777	-0.153549	-0.48928	1.18906	1.50917	0.0573968
SPA_RS13300	SPA2623	replication endonuclease	-0.993376	-0.295535	-0.242005	-0.297941	0.232237	0.691165	-0.491687	0.5488	-0.0754721	-0.206867	-1.16912	-0.561619	-0.374467	0.381829	0.0352782	0.21922	-0.389738	0.202574	-0.160522	0.0225541	-0.195375	0.22483	0.452525	0.318282
SPA_RS13305	SPA2624	Dam family site-specific DNA-(adenine-N6)-methyltransferase	-0.190773	0.0763903	-0.605888	-0.338027	0.695848	0.954472	1.56943	1.15279	-0.207514	-0.267221	-0.373815	-0.505123	-0.0024836	-0.0586716	0.314518	-0.616382	-0.620869	-0.404779	0.183308	-1.20533	1.75263	0.111472	0.164855	0.66884
SPA_RS13310		DUF2732 family protein	-2.16273	-0.52665	-0.85062	-1.64205	0.322972	-0.802518	-0.402881	0.698752	-1.11425	-1.10899	-0.661705	-0.940924	0.272169	-1.12129	-0.996574	-0.936967	0.035428	0.140365	-0.804879	0.193308	-1.46178	0.976145	-0.979982	-0.290315
SPA_RS13315		hypothetical protein	-0.529561	0.539564	0.397229	-0.101521	-0.482712	1.10997	0.388832	0.0523954	-0.722796	0.448897	0.614865	0.767187	-1.03599	-1.01696	-0.156791	0.239631	0.409322	-0.575727	0.466138	-0.566976	-0.650781	2.51511	2.12083	2.13689
SPA_RS13320		DUF2724 domain-containing protein	-0.407734	-0.483758	0.230945	-0.387452	-0.23298	1.11079	0.327759	0.946836	0.189719	0.511033	-0.072987	0.188581	-1.42377	-0.843693	-0.272864	-0.731335	-0.777841	-0.269901	-0.755354	-0.74935	-1.35752	0.174445	0.809593	0.832569
SPA_RS13325	SPA2625	phage regulatory CII family protein	0.903196	1.05997	-0.0892944	0.0464218	-0.485348	-0.853832	-0.630161	0.144367	-0.908272	-0.176019	-0.743846	-0.373249	0.018615	-0.565632	0.503406	0.33895	-0.376136	-0.0153339	-0.0365072	0.211302	-0.913842	0.482827	0.973031	0.825366
SPA_RS13335		tyrosine-type recombinase/integrase	1.91714	0.630874	0.929272	-0.00287393	0.211239	-0.0447553	0.513745	0.472469	0.28232	-1.27535	0.36425	-1.74513	-0.101926	-0.251401	0.597129	0.869312	1.08798	0.638528	-0.157519	-0.192306	0.375354	0.201459	0.212038	0.903494
SPA_RS13515	SPA2659	YgaC family protein	0.184891	-0.885787	-0.511942	0.127487	-0.101456	-0.252787	-1.21072	-0.947849	0.129486	0.348333	-0.650108	-0.0125576	0.737908	-0.377896	-0.977274	0.29555	0.247969	0.57383	0.154651	0.270342	0.0141831	0.991864	-0.355154	-0.800154
SPA_RS14285	SPA2812	fimbrial protein	-0.819643	-0.0935565	-1.16572	-0.577936	0.332961	0.228991	0.417975	0.397334	-0.512745	-0.924769	-0.938389	-0.825741	-0.704766	-0.647937	-0.997917	0.532482	-0.789197	-0.347218	-0.376009	0.499743	1.07972	1.62861	0.088475	0.669396
SPA_RS14295	SPA2814	fimbria/pilus periplasmic chaperone	0.777357	0.378061	1.02141	1.08238	-0.323032	-0.35132	-0.730112	-0.316497	0.0734446	0.268231	-0.638863	-0.0194617	-0.484799	-0.699557	0.114828	0.114523	0.0222584	-0.226138	-0.101792	0.0481078	0.0659406	-0.130355	-0.495834	0.127893
SPA_RS14300	SPA2815	fimbrial protein	-1.7937	-1.5973	-2.44947	-1.1629	0.295185	1.78569	0.498473	0.558647	-0.746367	-0.760674	0.704885	-0.590404	-0.360111	0.317523	-0.626855	1.14702	-0.0167839	0.485855	0.700355	0.949764	-0.0416576	1.13809	2.32435	1.06355
SPA_RS14310	SPA2817	fimbrial protein	0.9512	1.0971	0.577074	1.72377	0.859943	0.35709	0.151365	0.417041	0.574408	-0.0504227	1.16552	0.101008	0.133394	0.0224962	-0.208263	-0.131358	-0.319937	-0.102191	-0.511333	-0.403613	-0.617694	0.0627098	-0.0582798	0.801105
SPA_RS14315	SPA2818	hypothetical protein	-0.0629534	0.525733	-0.0335859	0.678253	1.43103	1.182	0.494457	1.51145	0.880676	0.519985	0.299594	1.21299	-0.369149	-0.421454	-0.264597	0.653347	0.310664	0.790587	0.861882	1.09603	0.122003	0.382136	0.251515	0.909768
SPA_RS14320	SPA2819	hypothetical protein	0.631871	-0.482024	0.962889	0.919721	-0.0623548	-1.14734	-0.389221	-0.894086	1.40624	0.783332	1.93159	0.607735	0.465843	-0.470207	0.305648	1.02836	0.00288759	0.653326	0.514775	0.286521	-0.21764	0.960357	-0.305332	0.375948
SPA_RS14745	SPA2905	tRNA-Gly	-0.318323	-0.517686	0.342948	0.0401556	0.129989	-0.237732	1.43707	0.182731	0.553676	0.900197	0.827589	-0.219941	0.827404	0.0454489	0.553014	-0.355564	1.0661	0.390245	-0.234378	-0.298982	0.458758	-0.100946	-1.77698	-0.680055
SPA_RS15135		PAAR domain-containing protein	-0.657622	-1.21984	0.0483651	0.0852974	0.460045	-0.800274	0.403459	-0.264489	0.62398	1.1128	-0.48704	-0.455377	0.82321	-1.09073	-0.740135	0.310935	0.979224	0.906446	0.599284	0.234186	-0.653375	-0.0965605	0.277763	0.991997
SPA_RS15150	SPA2985	hypothetical protein	-0.590197	-0.262976	-0.503069	-1.00894	1.3317	0.750381	0.780877	0.671673	2.5998	1.51884	0.835958	1.27458	0.0805572	0.177762	1.07355	1.60459	1.62459	1.32804	0.155973	1.39453	-0.763948	0.218728	-0.87038	-0.336036
SPA_RS15155	SPA2986	DUF3289 family protein	-0.112757	0.856445	0.47453	0.0910029	1.72087	0.653309	0.507194	-0.114836	-1.15152	0.249773	0.19333	-0.0347008	-0.0154465	-0.370695	0.534713	0.565375	1.06107	1.09558	0.901053	0.948815	-0.491647	-0.724777	-0.420749	0.262009
SPA_RS15160	SPA2987	DUF943 family protein	-0.0150222	-0.761999	-1.28911	-0.606095	1.18877	-0.94975	-0.204693	-0.239174	1.21737	0.714822	1.02946	1.75745	1.05348	1.39885	-0.0109536	-0.232351	0.917018	0.904975	-0.27673	-0.20839	-1.77003	0.191312	-0.660662	-0.319258
SPA_RS15165	SPA2988	hypothetical protein	-0.151487	-0.571706	-0.606296	-0.39225	0.505802	-0.955086	-0.0677383	0.124689	0.0100139	-0.856737	0.95059	0.459887	0.501586	-0.147774	-0.590903	-0.223669	0.215722	0.0699936	1.20988	0.00645552	-1.2178	-0.115566	-0.265338	-0.306819
SPA_RS15410	SPA3037	DUF4459 domain-containing protein	0.11379	-0.0468385	0.381904	-0.249011	0.652772	-0.112778	0.520924	-0.228642	0.617048	0.516899	1.56459	0.650801	-0.552284	0.0453643	-0.284673	1.01585	2.10365	1.64596	1.67883	1.61245	0.780649	0.281909	0.458663	0.375169
SPA_RS15415	SPA3038	hypothetical protein	0.0156073	0.391881	0.814652	0.89009	0.378071	-0.177865	0.559421	0.27268	0.212997	-0.0864951	0.292165	0.0866905	-0.130214	-0.0394636	0.0728073	0.817384	0.520671	0.625268	0.63123	0.379366	-0.154867	0.362205	-0.194041	0.538006
SPA_RS15420	SPA3039	hypothetical protein	0.0682789	0.293472	0.368229	-0.0856765	0.108694	0.0486544	-0.548443	-0.594749	0.38086	-0.102309	0.400098	0.360647	0.739928	1.11618	0.764685	0.921634	0.570518	0.6069	0.931773	0.336526	-0.240536	0.254661	0.240687	0.0637773
SPA_RS16325	SPA3220	oxaloacetate decarboxylase subunit gamma	-1.37513	-0.668299	-0.270211	-0.915184	0.324361	0.867241	-0.435747	-0.225952	-0.965512	0.0439887	0.185852	-0.587998	0.647154	0.711493	-0.194366	0.134146	-0.156355	-0.0926497	0.530353	0.648324	-0.446226	0.0170806	-0.613583	0.530515
SPA_RS16340	SPA3223	SLC13/DASS family transporter	0.0154983	0.558299	0.560969	0.784261	0.541277	0.106961	0.472206	0.149636	0.393683	0.443162	0.666014	0.335329	-0.650108	-0.0637037	-0.746399	0.0021723	0.639974	0.688512	0.932483	0.292582	-0.27223	0.127523	0.388496	0.281364
SPA_RS17280	SPA3410	hypothetical protein	-0.476978	0.594982	0.174013	0.479266	-0.560103	-0.353765	-0.495906	0.536446	1.30776	-0.202535	-0.181131	0.900885	0.560981	-1.33492	0.14657	0.963645	1.08795	0.0724739	0.0700172	-0.625988	0.760659	0.193545	0.354536	-0.0708467
SPA_RS17430	SPA3439	MFS transporter	0.140544	0.0199292	0.747248	0.18347	0.0548256	0.328569	0.347011	0.257661	0.499515	0.301352	0.185261	0.199655	0.0855469	0.32778	-0.202677	-0.011567	0.41163	0.37898	0.244417	0.891646	-0.181418	0.0544636	-0.106832	-0.137535
SPA_RS17435	SPA3440	aminotransferase class I/II-fold pyridoxal phosphate-dependent enzyme	-0.124154	1.05681	0.33118	1.50961	0.44267	0.988997	1.33669	1.07194	0.594873	-0.393197	-0.851314	-0.315776	0.426103	0.682379	0.188218	-0.125245	-0.0873304	0.48264	0.469397	-0.0594726	-0.67606	0.347617	0.203577	0.164865
SPA_RS17440	SPA3441	RidA family protein	1.26496	-0.650073	0.682718	0.59406	0.238147	-0.250162	0.436071	-0.220936	0.506573	0.302435	0.800312	-0.0309692	-0.370448	0.976534	0.673691	-0.238514	0.417471	0.340266	-0.791956	-0.83562	-0.833258	-0.0469879	-0.68495	-2.19215
SPA_RS17445	SPA3442	PAS domain-containing protein	0.325925	-0.141144	-0.231542	-0.142054	-0.188278	-1.03633	-0.234204	-0.264198	0.949631	0.614055	1.30389	0.120642	-0.0921644	0.42346	0.0101298	-0.0391089	0.376599	-0.112167	0.480253	0.279661	0.0337423	-1.70584	-1.97318	-2.06478
SPA_RS17450	SPA3443	MFS transporter	-0.328048	-0.245666	0.315333	-0.665305	1.00699	0.890577	0.106615	0.517812	0.285252	0.106653	0.493801	0.0201658	2.5895	0.888833	1.16797	-0.290414	1.19726	1.72935	0.786281	0.967412	0.648662	0.187365	1.10844	0.851193
SPA_RS17495	SPA3452	lipoprotein	0.28038	0.032907	0.0316633	0.367451	0.884681	1.54031	0.0760744	1.10542	0.253149	-0.426847	0.146002	-0.157375	-0.871865	-0.0600998	-0.778838	0.12961	0.23545	0.657532	0.868188	0.485022	-0.190127	1.55337	0.495062	1.15952
SPA_RS17500	SPA3453	hypothetical protein	1.50118	0.843145	0.337292	1.68166	0.094615	-0.371454	-0.663658	-0.377796	0.878461	0.39207	0.210695	0.0045702	0.0451303	-0.04303	-0.248131	0.841329	1.18019	1.08402	0.555992	0.728027	1.6243	0.262599	0.0408301	-0.825541
SPA_RS18105	SPA3572	glycosyltransferase family 8 protein	-1.56373	-1.15552	-0.694465	-1.32726	-0.667124	-0.836649	-0.474878	-0.636691	-1.14434	-0.240405	2.96067	-1.4025	-1.38723	-0.609782	-2.71573	1.6657	0.517471	0.6892	0.0312094	-0.48224	0.357267	-0.830367	-1.58141	-1.73996
SPA_RS18265	SPA3604	TIGR02646 family protein	-0.0504364	0.584366	-0.40885	-0.567317	0.51437	0.11355	-0.19998	-0.209094	0.205264	-0.255506	0.973392	0.114347	0.563559	0.493311	-0.195603	0.596534	0.466173	-0.0233977	-0.581795	0.0369382	-0.0108786	1.0417	0.0799452	0.682253
SPA_RS18380	SPA3626	purine ribonucleoside efflux pump NepI	-0.383965	0.0835585	-0.401272	-0.318814	-1.33848	-1.76837	-1.93998	-1.09709	-1.38854	-1.31686	1.89025	-0.975708	-0.021403	0.0813537	-0.713968	-0.25079	0.260379	-0.553808	-0.0846247	-0.926137	-1.23493	-0.541565	-0.900646	0.721333
SPA_RS18905	SPA3726	multidrug transporter subunit MdtD	-0.212316	0.718811	0.465537	0.0715686	-0.0241708	0.325388	-0.151553	-0.0496139	-0.0504254	-0.0544435	-0.12524	-0.115873	-1.80933	0.207004	0.655168	0.504048	0.727845	0.530449	8.69786e-05	0.180595	0.0374965	0.655291	1.35019	0.416498
SPA_RS18955	SPA3737	IS200/IS605 family transposase	-0.389758	-0.0253202	0.37839	-0.471547	-0.846755	-0.380768	-0.587647	-0.491129	0.310459	-0.025422	-1.20807	-0.779693	-1.48545	0.249253	-0.803197	0.642649	-0.236116	0.262731	-0.213017	0.74959	2.6524	-0.566769	-1.42638	-0.402808
SPA_RS19020		Crp/Fnr family transcriptional regulator	-0.196037	0.410828	-0.242553	-0.295473	0.202929	0.508523	0.39808	0.973325	-0.0324692	0.298614	0.504831	-0.448384	0.217443	-0.00106286	0.878825	-0.315739	-0.455851	-0.454346	0.105091	-0.433717	-0.430213	-0.0065333	0.326317	0.303915
SPA_RS19025	SPA3751	nucleoside phosphorylase	-0.980127	-0.378075	0.0114507	0.153938	0.0791124	0.403164	0.108705	0.448725	1.10187	0.968184	0.917827	0.489812	0.241946	-1.15375	-0.0912042	-0.802067	-0.543132	-0.725935	-0.577841	-1.033	0.845991	0.00241707	0.5235	0.710794
SPA_RS19030	SPA3752	nicotinamide riboside transporter PnuC	0.391622	0.115741	0.328492	0.0688397	0.395415	0.00110539	0.399845	0.116147	-0.259366	-0.226087	-0.660628	0.0670988	0.319902	0.304485	0.299773	-0.202462	0.0628347	-0.464669	0.0649999	-0.0407457	0.627922	-0.321999	-0.0111235	0.0428527
SPA_RS19085	SPA3763	glucose-1-phosphate thymidylyltransferase RfbA	-0.667195	-0.431407	-1.14373	-0.655548	-1.45362	0.146374	-0.0794148	-0.549591	0.617495	0.462538	2.37081	-0.00266738	-1.0181	-0.321603	-1.19227	-0.806926	-1.69842	-0.830498	-0.943615	-0.376981	-0.347858	-0.686429	-1.65776	-0.286251
SPA_RS19235	SPA3794	hypothetical protein	1.36264	1.60285	0.915307	-0.748384	-0.100107	-1.27199	-0.279179	-0.764743	0.199037	0.150229	-0.0692274	0.640314	0.039683	0.696827	-0.304032	0.616652	0.114918	0.78822	0.184147	0.701005	-0.193124	1.44131	1.08157	0.892091
SPA_RS19240	SPA3795	hypothetical protein	-0.651287	-0.0176254	0.596608	0.239885	-0.971435	-0.875641	-0.687771	-1.36943	-1.05922	-0.650424	1.11929	-0.394537	-0.337928	-0.0501307	-0.276596	0.451926	0.219771	0.656211	1.19093	1.1687	1.01639	1.38144	0.433742	-0.134841
SPA_RS19625	SPA3874	ribbon-helix-helix protein, CopG family	0.485829	0.213859	0.127464	1.1764	0.176856	2.03585	0.415277	0.193008	0.711582	0.335274	0.174538	-0.10659	1.32574	-0.221177	1.36611	0.484535	1.1112	0.989219	-0.00710086	0.129455	0.780099	0.0598039	-0.518592	0.0334078
SPA_RS19630	SPA3875	type II toxin-antitoxin system VapC family toxin	0.00807397	-0.0396687	-0.719822	-1.18448	0.183568	-0.250063	0.724808	0.508197	-0.113935	0.308152	-0.122484	0.224961	0.129627	-0.0918038	0.0931655	0.225853	-0.088685	0.0961585	-0.200951	0.289077	0.247943	0.255476	0.00179379	-0.629388
SPA_RS19985	SPA3945	small-conductance mechanosensitive channel MscS	0.224764	0.499813	0.456853	0.58847	0.427203	1.23762	1.18209	0.114158	-0.535832	-0.00318118	0.592771	-0.44709	-0.204052	-0.742406	-0.345667	0.515981	0.304119	0.96975	1.24674	0.61518	0.964513	-0.0153824	-0.436113	-0.486711
SPA_RS20010	SPA3949	alanine racemase	-0.234462	0.0374846	-0.15154	0.540569	-0.824417	0.0335366	-0.0365651	-0.361108	0.199794	0.267527	0.493611	0.0350265	-0.390446	0.669519	0.495653	-0.332604	-0.5079	-0.823359	-0.58524	-0.958215	-0.28035	-0.336589	0.0778521	0.0782315
SPA_RS20015	SPA3950	PLP-dependent aminotransferase family protein	-0.548009	-0.0140156	-0.360841	-0.460415	-1.48759	-0.534259	-0.819475	-0.923694	-0.996371	-1.45588	-0.53383	-1.36266	-1.17823	0.261669	-0.0504174	0.278809	-1.13232	-0.137636	-0.103548	-0.945429	0.447212	-0.0248854	0.499526	0.0999956
SPA_RS20420	SPA4033	DeoR/GlpR family DNA-binding transcription regulator	-1.00441	0.394999	0.572583	0.763843	-0.0703701	-0.337324	-2.23812	-2.0603	0.253603	-1.08088	2.8812	0.208081	0.222162	-1.94561	0.0227924	0.214148	-1.51637	-2.79701	-1.41091	-2.17537	-5.1008	1.1867	1.40412	-0.385991
SPA_RS20430	SPA4035	hypothetical protein	0.202025	-0.205454	0.50797	0.400926	0.585925	-0.0478851	-0.50965	0.542023	0.240128	0.650837	-0.0545674	0.722534	0.317581	0.446163	-0.00631207	0.466161	-0.0591283	0.150128	0.0157699	0.154837	1.53808	-1.20967	-0.399082	-0.543089
SPA_RS20435	SPA4036	hypothetical protein	0.214488	0.480559	0.387475	0.484144	0.154658	0.124187	0.67986	0.550683	-0.99083	-0.88164	0.382447	0.0687344	-0.549733	-0.714385	0.2549	0.482766	0.66483	-0.437407	0.723384	0.3829	0.0378679	0.407266	0.516989	0.460199
SPA_RS20755	SPA4099	heme lyase NrfEFG subunit NrfF	0.282752	-0.274651	0.735606	0.275259	0.421214	-0.00292292	0.630738	0.314135	-0.263841	-1.54927	-0.267038	-0.653587	0.29647	-0.784835	-0.340796	-0.320007	-0.260302	-0.385545	-0.181826	0.360797	0.104643	-0.442369	-0.268739	-1.36403
SPA_RS21100	SPA4163	hypothetical protein	-0.64337	-0.51688	-0.0695094	-0.349408	-0.107938	0.660826	0.91324	-0.0865221	-1.06513	0.0097983	0.536547	-0.779751	0.466048	-0.699096	-0.451887	0.28641	0.191738	0.87868	-0.162174	0.120605	0.130002	-0.125926	-0.382018	-0.666654
SPA_RS21225	SPA4188	PspA/IM30 family protein	1.75961	0.279208	0.432466	1.67677	0.826265	0.430975	0.206361	0.590921	0.108632	-0.340577	-0.671404	0.335978	1.21703	0.121402	0.749226	0.338905	1.05408	0.945473	0.287327	-0.0207848	-0.00345879	0.0938199	-0.0992707	0.562465
SPA_RS21360	SPA4216	DKNYY domain-containing protein	-0.216181	-0.0577299	0.393002	-0.00663043	0.102755	0.630312	0.190094	-0.0799709	-0.23669	-0.325141	0.912994	0.535618	-0.338727	-0.0171507	0.237914	0.42737	0.353692	0.439667	0.907522	0.778758	-0.451346	0.52218	-0.0540492	0.139839
SPA_RS21565	SPA4255	PTS trehalose transporter subunit IIBC	7.29027	3.43957	0.0297472	4.74918	-1.25747	-2.60841	-3.46456	-4.76256	-2.40484	-1.5741	-0.0949782	-0.912823	12.321	2.85881	9.96599	-6.00792	-5.59949	-3.16637	-0.426414	1.15772	3.60099	-0.718137	-3.85108	1.63344
SPA_RS21730	SPA4287	tRNA-Leu	-0.479229	-1.46668	-3.55562	-2.04296	-0.920939	-2.04485	-1.58144	-2.03423	-2.94428	-1.53996	0.576393	-2.24241	-1.65245	-1.39234	-2.39201	-2.76494	-2.38923	-0.652722	-1.52187	-1.47569	-1.95176	-3.33917	-3.04838	-3.20329
SPA_RS21745	SPA4291	type II restriction endonuclease PvuII	-1.50421	-0.993643	-2.65306	-1.62581	1.26874	0.731329	-0.149716	-0.507565	-0.281975	-0.0478909	0.687556	0.220949	0.546712	0.495138	-0.29083	1.62683	-0.00119848	0.434079	0.833726	0.341112	-1.01879	0.440851	0.110859	0.205656
SPA_RS21805	SPA4304	SEF14 fimbria major subunit SefA	0.0839291	0.504042	0.351417	0.122724	0.00519483	0.0624332	-0.383278	0.0157771	0.516236	0.812227	-0.0264463	-0.174575	-0.101983	-0.914948	-1.45752	0.372882	0.126897	0.781404	-0.011456	0.297826	0.641275	0.466116	-0.818393	0.323969
SPA_RS21810	SPA4305	SEF14/SEF18 fimbria chaperone SefB	0.349957	0.873163	0.481462	1.01668	-0.691641	-0.757838	-0.605504	-0.562063	-0.917822	0.0481701	-0.305233	-1.58728	-0.10979	-0.33284	0.389405	0.186289	-0.348951	-1.11541	-0.109225	-0.368804	-0.259405	-0.121278	-1.34334	-1.04656
SPA_RS21815	SPA4306	SEF14/SEF18 fimbria usher protein SefC	0.243939	-0.284908	0.207796	0.189351	-0.137765	-0.617091	-0.297713	-0.47578	0.611596	0.293225	1.8431	0.639427	0.157098	0.316673	-0.501202	0.414648	1.28544	0.933866	0.499451	1.08035	1.71474	-0.18579	-1.49933	-0.608447
SPA_RS21825	SPA4307	AraC family transcriptional regulator	-0.554218	-1.30721	-0.601822	0.550079	-0.590769	-0.23735	-0.863687	-1.20046	-1.13287	-0.358748	0.701192	-0.297748	-0.128584	-0.637404	0.00695926	-0.129572	0.676172	-0.39301	0.351117	0.372213	-0.0353855	-0.0774743	-0.593425	-1.26598
SPA_RS21860	SPA4314	DEAD/DEAH box helicase	-0.130588	0.0129843	-0.301829	-0.0248127	0.0572646	-0.149889	0.234779	-0.0769936	0.0541874	-0.0894045	-0.114966	0.109374	0.30349	0.17479	0.268989	0.761053	0.55463	0.578604	0.416174	0.509846	-0.424426	0.0880201	-0.00427461	0.00456611
SPA_RS21865	SPA4315	STY4851/ECs_5259 family protein	-0.35229	-0.222244	-0.568981	-0.519632	0.190205	-0.38141	-0.224078	-0.274014	0.792131	0.111874	1.03499	0.554532	1.13473	0.544974	0.111964	0.867572	1.0417	1.44409	1.29017	0.606902	-1.01142	0.297553	0.15935	0.269419
SPA_RS21870	SPA4316	hypothetical protein	0.0420171	-0.290123	-0.0320136	-0.0331909	1.75454	1.68984	1.22224	1.66366	-0.833674	0.124089	-0.229089	0.151155	0.916198	0.174221	0.100798	-0.313293	-0.820149	0.348762	0.562068	0.650096	-1.50713	-0.134634	0.0376402	-0.477157
SPA_RS21875	SPA4317	HNH endonuclease	0.0696088	-0.247425	0.119997	-0.0866136	-0.517746	-0.819471	0.151707	-0.478805	0.486465	0.297378	0.561807	0.909563	-0.151514	-0.146786	0.834471	-0.0488885	0.17793	0.394287	0.0485704	0.593139	0.169922	0.667418	-0.0418699	0.394859
SPA_RS21985	SPA4339	Rpn family recombination-promoting nuclease/putative transposase	0.89986	0.112021	-0.313818	0.0981728	0.303475	0.186509	0.338088	0.233713	0.24074	0.0747228	-0.32436	-0.275671	-0.244013	-0.0573733	-0.0151124	0.735528	0.823326	0.410985	0.909744	0.945959	0.306794	0.487036	0.394335	0.678709
SPA_RS22125	SPA4367	tRNA-Leu	-0.817933	-0.799523	-0.274705	-0.344837	0.399369	0.61322	-0.105421	-0.00198159	0.483039	1.75441	-0.102753	1.03668	-0.153411	0.601658	0.348049	0.00580227	-0.103683	0.140772	0.740765	0.366069	0.227885	0.0123957	0.382925	-0.860116
SPA_RS22215	SPA4385	transposase	0.96764	0.933608	1.50338	0.607837	-0.133303	-0.946719	-1.05815	-0.178301	0.00805499	-0.0895329	-0.736728	0.00933441	-0.711726	0.200523	-0.209523	-0.89034	-0.568714	-0.638619	-0.411069	0.462871	1.44332	0.624434	0.348198	0.141171
SPA_RS23075	SPA0720	DUF4329 domain-containing protein	-0.143913	0.210721	-0.150276	-1.02732	-1.72786	-2.46562	-0.896198	-2.62588	0.435907	0.67173	1.81688	1.01196	-0.616534	-0.698451	0.112212	0.673504	0.485654	-0.39699	-0.520062	-0.251936	-1.06761	0.338348	1.17035	-0.543812
SPA_RS23150		hypothetical protein	-0.791686	0.0399085	-1.13815	-0.255602	1.61115	-0.35912	0.826661	0.7721	-0.484276	0.406323	0.458169	-0.52752	0.712324	1.32247	0.752117	0.529592	-0.165093	0.625929	-0.112697	1.11057	0.823001	0.459172	-0.762541	-0.608295
SPA_RS23160		hypothetical protein	0.0532666	-0.0628641	1.18837	0.383419	1.15037	0.208682	1.31881	1.73941	0.465443	1.35418	0.570908	0.537297	-0.655322	0.127947	0.28139	-0.234295	0.0858662	0.0833822	0.962505	-0.383039	0.105687	-0.084594	0.386189	0.535923
SPA_RS23165		recombinase RecT	0.623148	0.807328	0.943947	-0.00700705	-0.898927	0.342937	-0.621779	-0.0785762	-0.293442	-0.993287	-0.436659	-0.94375	0.972899	0.616801	1.17656	-1.00901	-0.604068	-0.717663	-1.73381	-0.627109	-0.365616	-1.21978	-0.750995	-0.829019
SPA_RS23265		pertussis toxin subunit	-0.920139	0.00223513	-0.272071	0.827537	-0.214575	-0.249541	0.102676	0.0600707	0.433434	0.828049	0.362856	-0.105498	-0.763665	-0.401757	-0.628785	-0.480586	-0.950166	-0.736129	0.108604	-0.186572	-0.526625	-1.28173	-1.1499	0.497451
SPA_RS23610		hypothetical protein	-1.68781	-0.891303	-0.824097	-0.719208	0.526647	0.187888	-0.071998	0.400312	0.320603	0.265839	3.44389	0.096476	-0.141361	0.0933483	-0.107223	-0.276984	0.427267	0.259802	-0.137372	0.522755	0.387814	0.275412	0.391839	0.186298
SPA_RS23620	SPA2405	NinE family protein	0.507185	-0.307332	0.410979	0.977922	-0.44882	0.308746	-0.33026	-0.46652	0.714714	1.54075	0.216248	0.00912904	0.387777	-0.142651	-0.271712	0.378033	0.614837	0.44584	0.313299	0.0680266	0.605314	0.676348	-0.419943	0.329145
SPA_RS23625	SPA2406	hypothetical protein	-0.711768	-0.815562	-1.19502	-1.42483	0.590436	-0.511479	-0.704291	-1.08811	0.872608	0.188227	2.2526	1.54629	0.277653	0.285281	0.422186	-0.274726	-0.886746	0.392457	-1.18607	-1.17589	-0.596135	0.167166	-1.75068	-1.02989
SPA_RS23640	SPA2426	DUF2737 family protein	-1.04683	-0.238003	-0.776256	-0.286444	0.905924	0.220835	0.58023	0.976459	0.995898	0.493234	0.160538	0.543345	1.39872	1.06072	0.094284	-1.12525	0.141981	-0.208173	-1.19051	-0.659658	0.168945	-0.337412	-0.308268	-0.0643037
SPA_RS24055		hypothetical protein	-0.0725245	0.613064	0.522847	0.537556	-0.155828	0.125559	-0.885149	0.201352	-0.451024	-0.962315	-0.472732	-0.29091	1.29855	0.383503	0.0766914	-0.84733	0.518061	0.00763778	-0.0893217	-0.562641	0.0013864	-1.10669	0.143304	-0.0711177
SPA_RS24195	SPA4290	helix-turn-helix transcriptional regulator	-0.547848	0.166134	-0.324014	-0.402234	0.498528	1.25929	0.979599	2.60915	1.64164	1.32404	0.862035	0.774055	1.18697	0.783493	-0.456389	0.806866	0.446475	-0.305628	0.213773	-0.0481426	-1.2282	-0.600652	-0.213431	0.205568
SPA_RS24310		hypothetical protein	-1.25065	-1.47276	-0.23694	-0.63102	-0.114539	-0.258101	0.310795	0.0194231	0.749969	-0.315961	-0.0192818	0.85999	0.255215	0.252155	-0.610951	0.0633648	0.111556	-0.412423	-0.475278	0.897387	1.17288	-0.572258	-0.464887	0.23751
SPA_RS24345	SPA1014	hypothetical protein	-0.309088	0.0036103	-0.164599	-0.288472	0.939041	1.49904	1.672	0.994288	-0.0473271	1.79999	1.74879	0.917177	-2.03792	-1.06569	-0.74933	0.293502	0.563588	0.569097	-0.339734	0.933741	-0.667879	0.639535	0.954252	0.549187
SPA_RS24520		DUF4942 domain-containing protein	0.327283	-0.0580645	-0.589636	-0.599053	-1.04375	-0.163687	-0.164034	-0.0899661	-1.14609	-1.14045	-0.209499	-0.902876	-0.738221	-0.474737	0.0144805	0.492735	0.961786	0.615833	0.63506	0.731553	-0.577034	-0.0781043	-1.39096	1.42355
SPA_RS24605		hypothetical protein	-1.20978	-0.606297	-1.16181	-0.464104	-0.0592103	-0.155011	0.267715	-0.604018	0.131617	0.198892	2.09212	0.202041	0.0212925	-2.48337	-1.02754	1.72126	0.776606	1.16502	1.07605	1.43183	0.0664881	0.0714857	-0.229195	-0.890673
SPA_RS24615		type I toxin-antitoxin system Ibs family toxin	-0.24456	-1.127	-0.286594	0.0231434	-0.242599	-0.208159	-0.244863	-0.107428	0.561852	-0.170457	-0.489877	0.32984	0.361819	-0.314399	-0.244856	-1.43007	-0.945072	-0.0637558	-1.11761	-0.541801	0.196023	-2.25711	-0.345785	-0.347929
SPA_RS24770	SPA2412	DUF2740 family protein	-1.36871	-1.65882	-0.848244	-2.11831	-0.353644	1.29048	0.572206	-0.14718	-0.6118	-0.416113	0.904355	-0.52836	0.170367	-0.287783	1.14974	-0.199921	-1.22258	-1.71721	-0.492182	-0.383722	-0.0393854	-0.968616	-1.06182	-0.658733
SPA_RS24775		BPSL0067 family protein	-1.81989	-0.280772	0.268819	-1.78443	-0.59693	0.0549054	-0.945497	-0.642175	-0.314287	0.906626	-1.14984	0.145048	0.76063	-0.469574	-0.168619	-1.04384	-0.270896	-0.472447	-0.496247	0.00234733	0.0684526	-0.608018	0.258162	-0.0921659
SPA_RS24845		transposase	-1.60925	0.0100431	-0.915659	0.399414	0.0991857	1.38144	-0.0576047	1.00596	-1.03352	-0.747776	-1.06185	-0.194966	-0.104063	0.511432	0.125572	0.234799	-0.660691	-0.615997	-0.770435	-0.0366048	-0.340753	0.307467	0.43592	0.7773
SPA_RS24855		hypothetical protein	-1.00012	0.00944048	0.26399	-0.791352	-1.30127	-0.645376	-0.595648	-0.576797	-0.915119	-1.32079	-0.408256	-0.502251	0.173935	1.16757	-0.0256367	-0.916395	-0.929792	-1.30136	-0.209369	-0.403801	-1.34163	-0.463797	0.314582	1.84799
SPA_RS24890	SPA3908	MFS transporter	0.653038	0.312984	0.165056	0.532587	-0.229695	-0.425863	0.0419511	0.0922379	-0.298659	0.057054	0.398794	-0.71559	-0.441885	-0.34549	-0.109043	0.586	0.213314	1.36097	0.995236	0.268201	0.595088	0.34069	0.357693	0.0721183
SPA_RS24930		hypothetical protein	1.00241	2.18704	1.03865	-0.355377	-1.78291	-0.343018	-0.831428	-1.62103	1.30006	-0.385714	0.133538	0.410417	0.918975	0.288186	0.597859	-0.0499058	-0.144153	-0.397201	-0.219291	-0.559293	-0.183393	1.67162	0.90486	1.83023
SPA_RS24935		hypothetical protein	0.473121	0.559754	-0.00232725	0.726957	-1.04285	-0.265918	0.119806	-0.434438	0.168461	-0.520778	-0.317546	0.273835	0.757735	-0.471512	-0.748198	-0.861716	0.365364	-0.82113	-0.202039	-0.791061	1.40485	-0.0694155	-0.41011	-0.565895
SPA_RS24940	SPA0998	tyrosine-type recombinase/integrase	-0.473718	-0.118168	-0.481861	-0.49711	0.0294973	0.404314	0.0579283	-0.567453	-0.678144	-0.653258	-0.33381	-0.548662	-0.787846	-0.574255	-0.521808	-0.483986	0.123374	0.708506	-0.24607	-0.498319	-1.5616	-0.670536	-1.28992	0.00240319
SPA_RS24955		hypothetical protein	-0.371001	-0.234334	0.206293	0.260246	0.177732	0.385972	0.211056	-0.660359	0.0847396	0.143667	0.53925	-0.556803	0.608244	1.0217	1.53122	-0.0349746	0.310278	-0.614569	-0.791251	-1.70013	-1.28214	0.277031	1.07104	0.686388
SPA_RS24960	SPA2422	hypothetical protein	0.352018	-0.309462	0.308677	-0.909969	-1.191	0.0196859	-0.789742	0.900595	-0.283378	-0.393748	-1.62521	-1.4946	-0.129371	-0.0326995	0.481344	-1.57904	-1.16674	-1.17251	-0.663772	-0.357417	-0.445188	-1.85808	-0.725194	-0.49198
SPA_RS24965		hypothetical protein	0.43663	-0.16424	0.89809	-0.311188	-0.162033	0.75439	0.160972	-0.272631	-0.499505	0.228534	-0.16369	-0.185136	1.17388	-0.847814	-0.288031	-1.56381	0.235084	-0.650664	-0.45632	-0.49853	0.0143129	-0.989758	-1.73534	-2.63202
SPA_RS24970		transposase	-0.0424398	-0.198084	-0.322726	0.647905	0.950347	-0.463209	-0.0192354	-0.701121	-0.233681	-1.17031	-0.643004	0.36744	0.846414	1.77486	0.943062	2.08538	0.294547	1.1192	1.37666	0.118238	-1.22257	0.215064	-0.23453	-0.22125
SPA_RS24975		hypothetical protein	0.482296	-0.105659	-0.485357	-0.59735	0.130529	-0.203157	-1.43818	1.24534	0.206304	0.36181	0.381856	-0.453808	-0.221941	0.780049	0.653424	0.669448	1.06683	0.0755124	-0.547384	-0.126915	-1.42784	-0.0091384	0.496023	1.14292
SPA_RS24985		integrase arm-type DNA-binding domain-containing protein	-0.720237	-0.678006	-0.326043	-0.270909	0.724196	0.259216	-0.109283	0.552685	0.260559	0.165874	0.00452436	-0.283889	0.193255	-0.180877	-1.42927	0.51387	0.334124	1.09294	0.880686	0.374157	0.387479	0.483561	0.408732	0.829174
SPA_RS24995		transposase	-0.242477	0.270236	-0.541651	-0.136603	-0.442153	-0.243791	-0.659211	-0.397846	-0.296436	-0.518853	-0.784085	-0.394921	0.135845	0.0330462	0.246538	1.13804	1.18512	1.3503	-0.6399	0.517772	1.21512	-0.0637443	-1.34345	-0.369169
SPA_RS25000		hypothetical protein	-0.271397	-0.218059	0.040174	0.0405161	2.94733	1.31164	1.57979	1.24868	-0.422767	0.359235	0.927751	0.316494	-0.710273	-1.08857	-0.925526	-1.34722	-0.227411	-0.685388	-1.87468	-1.6277	-1.0886	0.168417	-0.636015	-1.74316
SPA_RS25005		hypothetical protein	0.160303	0.197227	-0.178757	-0.448256	-1.01054	-0.621474	-0.189888	-0.485197	-0.372888	0.572999	-0.43682	-0.739228	-1.70256	-1.03464	-0.3122	-0.529344	-1.13103	-0.931444	-0.389784	-0.202628	-0.630382	-0.121621	0.0752115	0.00507033
SPA_RS25010		hypothetical protein	-0.392723	1.693	0.00943369	0.502428	-0.4328	0.151576	-0.143853	0.922838	0.193579	-0.929469	2.31254	-0.446226	1.19536	0.145168	-0.607049	-0.186264	-1.34886	-0.871192	-0.163739	-1.52793	-0.577285	-0.624014	-0.022081	0.118232
SPA_RS25030	SPA3040	hypothetical protein	-0.196068	-1.34374	-0.0476498	-0.73528	-0.444184	0.97532	0.282515	0.733474	0.433618	0.393276	-0.168697	-0.342188	-0.316014	-0.639769	0.0274543	-0.123151	-0.892909	0.146058	-0.418206	-0.529577	0.396446	-1.73272	-1.75251	-1.95791
