# Supplementary material for: High-throughput fitness experiments reveal specific vulnerabilities of human-adapted Salmonella during stress and infection
Source: Nat Genet. 2024 Jun 3;56(6):1288–99. doi: 10.1038/s41588-024-01779-7 (PMC11176087; doi:10.1038/s41588-024-01779-7)
Supplement: Supplementary file 12 — Supplemental Data 8, List of all correlations with R > 0.75 among pairs of genes in the cofitness network maps shown in Extended Data Fig. 1a–d. Each correlation also includes a stability score, in which the correlation matrices were generated by hiding subsets of the conditions 100×; the stability score ranges from 0 to 100, which scores > 75 being considered stable; t-statistics were calculated from each correlation using a sample size of 24 conditions, which were then converted to P values using a cumulative distribution function of the Student’s t-distribution, and FDR calculations were performed using the Benjamini–Yekutieli method. Correlations for S. Typhimurium ST4/74 are on sheet 1, correlations for S. Typhi Ty2 are on sheet 2, correlations for S. Paratyphi A 9150 are on sheet 3, and correlations for S. Typhimurium D23580 are on sheet 4. [file 41588_2024_1779_MOESM12_ESM.xlsx]

## Sheet: ST474
Node1	Node2	Combo	Correlation	Abs_Corr	Gene.Description_x	Category_manual1_x	Gene.Description_y	Category_manual1_y	Stability score	P-Value	FDR
STM474_RS00010	STM474_RS04490	STM474_RS00010 STM474_RS04490	-0.813302	0.813302	bifunctional aspartate kinase/homoserine dehydrogenase I	Threonine metabolism	arginine ABC transporter permease ArtM	Amino acid transport	100	1.36E-06	3.43E-05
STM474_RS00010	STM474_RS19060	STM474_RS00010 STM474_RS19060	0.813546	0.813546	bifunctional aspartate kinase/homoserine dehydrogenase I	Threonine metabolism	serine O-acetyltransferase	Cysteine metabolism	100	1.34E-06	3.40E-05
STM474_RS00010	STM474_RS03690	STM474_RS00010 STM474_RS03690	0.819155	0.819155	bifunctional aspartate kinase/homoserine dehydrogenase I	Threonine metabolism	citrate synthase	TCA cycle	100	9.84E-07	2.68E-05
STM474_RS00010	STM474_RS12765	STM474_RS00010 STM474_RS12765	0.822306	0.822306	bifunctional aspartate kinase/homoserine dehydrogenase I	Threonine metabolism	phosphoribosylaminoimidazolesuccinocarboxamide synthase	nucleotide metabolism	100	8.24E-07	2.34E-05
STM474_RS00010	STM474_RS26855	STM474_RS00010 STM474_RS26855	0.824147	0.824147	bifunctional aspartate kinase/homoserine dehydrogenase I	Threonine metabolism	hypothetical	hypothetical	100	7.41E-07	2.16E-05
STM474_RS00010	STM474_RS04750	STM474_RS00010 STM474_RS04750	0.860312	0.860312	bifunctional aspartate kinase/homoserine dehydrogenase I	Threonine metabolism	3-phosphoserine/phosphohydroxythreonine transaminase	sulfur metabolism	100	7.03E-08	3.10E-06
STM474_RS00010	STM474_RS12230	STM474_RS00010 STM474_RS12230	0.870921	0.870921	bifunctional aspartate kinase/homoserine dehydrogenase I	Threonine metabolism	chorismate synthase	various metabolism	100	3.11E-08	1.52E-06
STM474_RS00010	STM474_RS12535	STM474_RS00010 STM474_RS12535	0.87491	0.87491	bifunctional aspartate kinase/homoserine dehydrogenase I	Threonine metabolism	sulfate/thiosulfate ABC transporter ATP-binding protein CysA	Sulfur transport	100	2.24E-08	1.15E-06
STM474_RS00010	STM474_RS12545	STM474_RS00010 STM474_RS12545	0.882157	0.882157	bifunctional aspartate kinase/homoserine dehydrogenase I	Threonine metabolism	sulfate/thiosulfate ABC transporter permease CysT	Sulfur transport	100	1.20E-08	6.67E-07
STM474_RS00010	STM474_RS16550	STM474_RS00010 STM474_RS16550	0.883579	0.883579	bifunctional aspartate kinase/homoserine dehydrogenase I	Threonine metabolism	bifunctional [glutamate--ammonia ligase]-adenylyl-L-tyrosine phosphorylase/[glutamate--ammonia-ligase] adenylyltransferase	protein processing	100	1.06E-08	5.96E-07
STM474_RS00010	STM474_RS22605	STM474_RS00010 STM474_RS22605	0.885706	0.885706	bifunctional aspartate kinase/homoserine dehydrogenase I	Threonine metabolism	3'(2'),5'-bisphosphate nucleotidase CysQ	nucleotide metabolism	100	8.75E-09	5.01E-07
STM474_RS00010	STM474_RS08565	STM474_RS00010 STM474_RS08565	0.887264	0.887264	bifunctional aspartate kinase/homoserine dehydrogenase I	Threonine metabolism	HTH-type transcriptional regulator CysB	Transcription factor	100	7.58E-09	4.40E-07
STM474_RS00010	STM474_RS12550	STM474_RS00010 STM474_RS12550	0.889192	0.889192	bifunctional aspartate kinase/homoserine dehydrogenase I	Threonine metabolism	thiosulfate/sulfate ABC transporter substrate-binding protein CysP	Sulfur transport	100	6.33E-09	3.76E-07
STM474_RS00010	STM474_RS01975	STM474_RS00010 STM474_RS01975	0.893909	0.893909	bifunctional aspartate kinase/homoserine dehydrogenase I	Threonine metabolism	pyrroline-5-carboxylate reductase	Proline metabolism	100	4.01E-09	2.49E-07
STM474_RS00010	STM474_RS13685	STM474_RS00010 STM474_RS13685	0.894126	0.894126	bifunctional aspartate kinase/homoserine dehydrogenase I	Threonine metabolism	bifunctional chorismate mutase/prephenate dehydratase	Amino acid metabolism	100	3.93E-09	2.44E-07
STM474_RS00010	STM474_RS04855	STM474_RS00010 STM474_RS04855	0.895589	0.895589	bifunctional aspartate kinase/homoserine dehydrogenase I	Threonine metabolism	aspartate transaminase	Amino acid metabolism	100	3.39E-09	2.15E-07
STM474_RS00010	STM474_RS06780	STM474_RS00010 STM474_RS06780	0.897925	0.897925	bifunctional aspartate kinase/homoserine dehydrogenase I	Threonine metabolism	FAD-binding oxidoreductase	transport	100	2.68E-09	1.76E-07
STM474_RS00010	STM474_RS15295	STM474_RS00010 STM474_RS15295	0.915109	0.915109	bifunctional aspartate kinase/homoserine dehydrogenase I	Threonine metabolism	GTP diphosphokinase	stress response	100	3.82E-10	3.14E-08
STM474_RS00010	STM474_RS20080	STM474_RS00010 STM474_RS20080	0.915563	0.915563	bifunctional aspartate kinase/homoserine dehydrogenase I	Threonine metabolism	acetolactate synthase 2 small subunit	various metabolism	100	3.61E-10	2.98E-08
STM474_RS00010	STM474_RS00560	STM474_RS00010 STM474_RS00560	0.916571	0.916571	bifunctional aspartate kinase/homoserine dehydrogenase I	Threonine metabolism	3-isopropylmalate dehydratase small subunit	Leucine metabolism	100	3.18E-10	2.66E-08
STM474_RS00010	STM474_RS04755	STM474_RS00010 STM474_RS04755	0.920335	0.920335	bifunctional aspartate kinase/homoserine dehydrogenase I	Threonine metabolism	3-phosphoshikimate 1-carboxyvinyltransferase	Amino acid metabolism	100	1.95E-10	1.71E-08
STM474_RS00010	STM474_RS20095	STM474_RS00010 STM474_RS20095	0.924915	0.924915	bifunctional aspartate kinase/homoserine dehydrogenase I	Threonine metabolism	threonine ammonia-lyase, biosynthetic	Threonine metabolism	100	1.04E-10	9.82E-09
STM474_RS00010	STM474_RS23485	STM474_RS00010 STM474_RS23485	0.930329	0.930329	bifunctional aspartate kinase/homoserine dehydrogenase I	Threonine metabolism	phosphoserine phosphatase	Serine metabolism	100	4.68E-11	4.85E-09
STM474_RS00010	STM474_RS00565	STM474_RS00010 STM474_RS00565	0.933158	0.933158	bifunctional aspartate kinase/homoserine dehydrogenase I	Threonine metabolism	3-isopropylmalate dehydratase large subunit	Leucine metabolism	100	3.00E-11	3.24E-09
STM474_RS00010	STM474_RS20075	STM474_RS00010 STM474_RS20075	0.934104	0.934104	bifunctional aspartate kinase/homoserine dehydrogenase I	Threonine metabolism	acetolactate synthase 2 catalytic subunit	various metabolism	100	2.58E-11	2.83E-09
STM474_RS00010	STM474_RS15175	STM474_RS00010 STM474_RS15175	0.93609	0.93609	bifunctional aspartate kinase/homoserine dehydrogenase I	Threonine metabolism	adenylyl-sulfate kinase	sulfur metabolism	100	1.86E-11	2.11E-09
STM474_RS00010	STM474_RS00575	STM474_RS00010 STM474_RS00575	0.938612	0.938612	bifunctional aspartate kinase/homoserine dehydrogenase I	Threonine metabolism	2-isopropylmalate synthase	Leucine metabolism	100	1.21E-11	1.45E-09
STM474_RS00010	STM474_RS12475	STM474_RS00010 STM474_RS12475	0.941561	0.941561	bifunctional aspartate kinase/homoserine dehydrogenase I	Threonine metabolism	cysteine synthase A	Cysteine metabolism	100	7.13E-12	8.92E-10
STM474_RS00010	STM474_RS15185	STM474_RS00010 STM474_RS15185	0.947181	0.947181	bifunctional aspartate kinase/homoserine dehydrogenase I	Threonine metabolism	sulfate adenylyltransferase subunit CysD	sulfur metabolism	100	2.41E-12	3.39E-10
STM474_RS00010	STM474_RS20115	STM474_RS00010 STM474_RS20115	0.949863	0.949863	bifunctional aspartate kinase/homoserine dehydrogenase I	Threonine metabolism	ketol-acid reductoisomerase	Valine metabolism	100	1.37E-12	2.06E-10
STM474_RS00010	STM474_RS15240	STM474_RS00010 STM474_RS15240	0.949953	0.949953	bifunctional aspartate kinase/homoserine dehydrogenase I	Threonine metabolism	phosphoadenosine phosphosulfate reductase	sulfur metabolism	100	1.35E-12	2.03E-10
STM474_RS00010	STM474_RS00570	STM474_RS00010 STM474_RS00570	0.951152	0.951152	bifunctional aspartate kinase/homoserine dehydrogenase I	Threonine metabolism	3-isopropylmalate dehydrogenase	Leucine metabolism	100	1.04E-12	1.61E-10
STM474_RS00010	STM474_RS15840	STM474_RS00010 STM474_RS15840	0.954523	0.954523	bifunctional aspartate kinase/homoserine dehydrogenase I	Threonine metabolism	phosphoglycerate dehydrogenase	Serine metabolism	100	4.80E-13	8.07E-11
STM474_RS00010	STM474_RS01650	STM474_RS00010 STM474_RS01650	0.956023	0.956023	bifunctional aspartate kinase/homoserine dehydrogenase I	Threonine metabolism	glutamate-5-semialdehyde dehydrogenase	Proline metabolism	100	3.34E-13	5.85E-11
STM474_RS00010	STM474_RS17945	STM474_RS00010 STM474_RS17945	0.956953	0.956953	bifunctional aspartate kinase/homoserine dehydrogenase I	Threonine metabolism	uroporphyrinogen-III C-methyltransferase	various metabolism	100	2.65E-13	4.73E-11
STM474_RS00010	STM474_RS15250	STM474_RS00010 STM474_RS15250	0.957279	0.957279	bifunctional aspartate kinase/homoserine dehydrogenase I	Threonine metabolism	NADPH-dependent assimilatory sulfite reductase flavoprotein subunit	sulfur metabolism	100	2.45E-13	4.42E-11
STM474_RS00010	STM474_RS13700	STM474_RS00010 STM474_RS13700	0.957907	0.957907	bifunctional aspartate kinase/homoserine dehydrogenase I	Threonine metabolism	3-deoxy-7-phosphoheptulonate synthase AroF	Amino acid metabolism	100	2.08E-13	3.86E-11
STM474_RS00010	STM474_RS20090	STM474_RS00010 STM474_RS20090	0.958664	0.958664	bifunctional aspartate kinase/homoserine dehydrogenase I	Threonine metabolism	dihydroxy-acid dehydratase	Valine metabolism	100	1.71E-13	3.25E-11
STM474_RS00010	STM474_RS01645	STM474_RS00010 STM474_RS01645	0.960639	0.960639	bifunctional aspartate kinase/homoserine dehydrogenase I	Threonine metabolism	glutamate 5-kinase	Proline metabolism	100	1.01E-13	2.02E-11
STM474_RS00010	STM474_RS15245	STM474_RS00010 STM474_RS15245	0.96131	0.96131	bifunctional aspartate kinase/homoserine dehydrogenase I	Threonine metabolism	assimilatory sulfite reductase (NADPH) hemoprotein subunit	sulfur metabolism	100	8.38E-14	1.71E-11
STM474_RS00010	STM474_RS15180	STM474_RS00010 STM474_RS15180	0.962593	0.962593	bifunctional aspartate kinase/homoserine dehydrogenase I	Threonine metabolism	sulfate adenylyltransferase subunit CysN	sulfur metabolism	100	5.82E-14	1.25E-11
STM474_RS00010	STM474_RS21470	STM474_RS00010 STM474_RS21470	0.969416	0.969416	bifunctional aspartate kinase/homoserine dehydrogenase I	Threonine metabolism	homoserine O-succinyltransferase	Methione metabolism	100	6.55E-15	1.89E-12
STM474_RS00010	STM474_RS10655	STM474_RS00010 STM474_RS10655	0.970694	0.970694	bifunctional aspartate kinase/homoserine dehydrogenase I	Threonine metabolism	ATP phosphoribosyltransferase	Histidine metabolism	100	4.12E-15	1.29E-12
STM474_RS00010	STM474_RS20380	STM474_RS00010 STM474_RS20380	0.97225	0.97225	bifunctional aspartate kinase/homoserine dehydrogenase I	Threonine metabolism	HTH-type transcriptional regulator MetR	Transcription factor	100	2.28E-15	7.61E-13
STM474_RS00010	STM474_RS16345	STM474_RS00010 STM474_RS16345	0.972499	0.972499	bifunctional aspartate kinase/homoserine dehydrogenase I	Threonine metabolism	cystathionine beta-lyase	Cysteine metabolism	100	2.06E-15	7.00E-13
STM474_RS00010	STM474_RS17900	STM474_RS00010 STM474_RS17900	0.972696	0.972696	bifunctional aspartate kinase/homoserine dehydrogenase I	Threonine metabolism	aspartate aminotransferase family protein	Lysine metabolism	100	1.91E-15	6.58E-13
STM474_RS00010	STM474_RS20085	STM474_RS00010 STM474_RS20085	0.974626	0.974626	bifunctional aspartate kinase/homoserine dehydrogenase I	Threonine metabolism	branched-chain-amino-acid transaminase	Amino acid metabolism	100	8.60E-16	3.26E-13
STM474_RS00010	STM474_RS13695	STM474_RS00010 STM474_RS13695	0.974922	0.974922	bifunctional aspartate kinase/homoserine dehydrogenase I	Threonine metabolism	bifunctional chorismate mutase/prephenate dehydrogenase	Amino acid metabolism	100	7.57E-16	2.94E-13
STM474_RS00010	STM474_RS10680	STM474_RS00010 STM474_RS10680	0.975533	0.975533	bifunctional aspartate kinase/homoserine dehydrogenase I	Threonine metabolism	1-(5-phosphoribosyl)-5-[(5- phosphoribosylamino)methylideneamino]imidazole-4- carboxamide isomerase	Histidine metabolism	100	5.79E-16	2.38E-13
STM474_RS00010	STM474_RS21065	STM474_RS00010 STM474_RS21065	0.975661	0.975661	bifunctional aspartate kinase/homoserine dehydrogenase I	Threonine metabolism	cystathionine gamma-synthase	Methione metabolism	100	5.47E-16	2.28E-13
STM474_RS00010	STM474_RS21095	STM474_RS00010 STM474_RS21095	0.976618	0.976618	bifunctional aspartate kinase/homoserine dehydrogenase I	Threonine metabolism	methylenetetrahydrofolate reductase	folate metabolism	100	3.53E-16	1.57E-13
STM474_RS00010	STM474_RS10685	STM474_RS00010 STM474_RS10685	0.977035	0.977035	bifunctional aspartate kinase/homoserine dehydrogenase I	Threonine metabolism	imidazole glycerol phosphate synthase subunit HisF	Histidine metabolism	100	2.90E-16	1.34E-13
STM474_RS00010	STM474_RS10675	STM474_RS00010 STM474_RS10675	0.979349	0.979349	bifunctional aspartate kinase/homoserine dehydrogenase I	Threonine metabolism	imidazole glycerol phosphate synthase subunit HisH	Histidine metabolism	100	9.13E-17	4.81E-14
STM474_RS00010	STM474_RS20385	STM474_RS00010 STM474_RS20385	0.980361	0.980361	bifunctional aspartate kinase/homoserine dehydrogenase I	Threonine metabolism	5-methyltetrahydropteroyltriglutamate-- homocysteine S-methyltransferase	Amino acid metabolism	100	5.28E-17	3.06E-14
STM474_RS00010	STM474_RS00015	STM474_RS00010 STM474_RS00015	0.980619	0.980619	bifunctional aspartate kinase/homoserine dehydrogenase I	Threonine metabolism	homoserine kinase	Threonine metabolism	100	4.57E-17	2.70E-14
STM474_RS00010	STM474_RS21170	STM474_RS00010 STM474_RS21170	0.981586	0.981586	bifunctional aspartate kinase/homoserine dehydrogenase I	Threonine metabolism	N-acetyl-gamma-glutamyl-phosphate reductase	Amino acid metabolism	100	2.61E-17	1.74E-14
STM474_RS00010	STM474_RS21160	STM474_RS00010 STM474_RS21160	0.982672	0.982672	bifunctional aspartate kinase/homoserine dehydrogenase I	Threonine metabolism	phosphoenolpyruvate carboxylase	various metabolism	100	1.35E-17	1.01E-14
STM474_RS00010	STM474_RS10670	STM474_RS00010 STM474_RS10670	0.982801	0.982801	bifunctional aspartate kinase/homoserine dehydrogenase I	Threonine metabolism	bifunctional histidinol-phosphatase/imidazoleglycerol-phosphate dehydratase HisB	Histidine metabolism	100	1.24E-17	9.48E-15
STM474_RS00010	STM474_RS22925	STM474_RS00010 STM474_RS22925	0.98345	0.98345	bifunctional aspartate kinase/homoserine dehydrogenase I	Threonine metabolism	ornithine carbamoyltransferase	Amino acid metabolism	100	8.15E-18	6.64E-15
STM474_RS00010	STM474_RS00020	STM474_RS00010 STM474_RS00020	0.983786	0.983786	bifunctional aspartate kinase/homoserine dehydrogenase I	Threonine metabolism	threonine synthase	Threonine metabolism	100	6.51E-18	5.44E-15
STM474_RS00010	STM474_RS10665	STM474_RS00010 STM474_RS10665	0.984897	0.984897	bifunctional aspartate kinase/homoserine dehydrogenase I	Threonine metabolism	histidinol-phosphate transaminase	Histidine metabolism	100	3.00E-18	2.95E-15
STM474_RS00010	STM474_RS10690	STM474_RS00010 STM474_RS10690	0.98496	0.98496	bifunctional aspartate kinase/homoserine dehydrogenase I	Threonine metabolism	bifunctional phosphoribosyl-AMP cyclohydrolase/phosphoribosyl-ATP diphosphatase HisIE	Histidine metabolism	100	2.86E-18	2.86E-15
STM474_RS00010	STM474_RS10660	STM474_RS00010 STM474_RS10660	0.985248	0.985248	bifunctional aspartate kinase/homoserine dehydrogenase I	Threonine metabolism	histidinol dehydrogenase	Histidine metabolism	100	2.32E-18	2.40E-15
STM474_RS00010	STM474_RS21180	STM474_RS00010 STM474_RS21180	0.986526	0.986526	bifunctional aspartate kinase/homoserine dehydrogenase I	Threonine metabolism	argininosuccinate lyase	Amino acid metabolism	100	8.60E-19	1.07E-15
STM474_RS00010	STM474_RS21175	STM474_RS00010 STM474_RS21175	0.987528	0.987528	bifunctional aspartate kinase/homoserine dehydrogenase I	Threonine metabolism	acetylglutamate kinase	Amino acid metabolism	100	3.69E-19	5.16E-16
STM474_RS00010	STM474_RS15475	STM474_RS00010 STM474_RS15475	0.988563	0.988563	bifunctional aspartate kinase/homoserine dehydrogenase I	Threonine metabolism	amino-acid N-acetyltransferase	Amino acid metabolism	100	1.43E-19	2.39E-16
STM474_RS00010	STM474_RS16990	STM474_RS00010 STM474_RS16990	0.988585	0.988585	bifunctional aspartate kinase/homoserine dehydrogenase I	Threonine metabolism	argininosuccinate synthase	various metabolism	100	1.40E-19	2.39E-16
STM474_RS00010	STM474_RS21165	STM474_RS00010 STM474_RS21165	0.989266	0.989266	bifunctional aspartate kinase/homoserine dehydrogenase I	Threonine metabolism	acetylornithine deacetylase	Amino acid metabolism	100	7.15E-20	1.44E-16
STM474_RS00010	STM474_RS09435	STM474_RS00010 STM474_RS09435	0.861904	0.861904	bifunctional aspartate kinase/homoserine dehydrogenase I	Threonine metabolism	glucose-6-phosphate dehydrogenase	Pentose phosphate	99	6.25E-08	2.79E-06
STM474_RS00010	STM474_RS12540	STM474_RS00010 STM474_RS12540	0.863873	0.863873	bifunctional aspartate kinase/homoserine dehydrogenase I	Threonine metabolism	sulfate/thiosulfate ABC transporter permease CysW	Sulfur transport	99	5.39E-08	2.46E-06
STM474_RS00010	STM474_RS17350	STM474_RS00010 STM474_RS17350	0.814009	0.814009	bifunctional aspartate kinase/homoserine dehydrogenase I	Threonine metabolism	malate dehydrogenase	various metabolism	98	1.31E-06	3.33E-05
STM474_RS00010	STM474_RS04500	STM474_RS00010 STM474_RS04500	-0.786151	0.786151	bifunctional aspartate kinase/homoserine dehydrogenase I	Threonine metabolism	arginine ABC transporter substrate-binding protein	Amino acid transport	95	5.27E-06	9.25E-05
STM474_RS00010	STM474_RS00580	STM474_RS00010 STM474_RS00580	0.847762	0.847762	bifunctional aspartate kinase/homoserine dehydrogenase I	Threonine metabolism	leu operon leader peptide	Leucine metabolism	95	1.70E-07	6.52E-06
STM474_RS00010	STM474_RS04660	STM474_RS00010 STM474_RS04660	0.782469	0.782469	bifunctional aspartate kinase/homoserine dehydrogenase I	Threonine metabolism	leucine-responsive transcriptional regulator Lrp	Transcription factor	94	6.24E-06	0.000103569
STM474_RS00010	STM474_RS04495	STM474_RS00010 STM474_RS04495	-0.786563	0.786563	bifunctional aspartate kinase/homoserine dehydrogenase I	Threonine metabolism	arginine ABC transporter permease ArtQ	Amino acid transport	94	5.17E-06	9.13E-05
STM474_RS00010	STM474_RS15590	STM474_RS00010 STM474_RS15590	0.809477	0.809477	bifunctional aspartate kinase/homoserine dehydrogenase I	Threonine metabolism	diaminopimelate decarboxylase	Lysine metabolism	94	1.66E-06	4.00E-05
STM474_RS00010	STM474_RS04555	STM474_RS00010 STM474_RS04555	0.794945	0.794945	bifunctional aspartate kinase/homoserine dehydrogenase I	Threonine metabolism	lysine exporter LysO family protein	Amino acid transport	92	3.47E-06	6.87E-05
STM474_RS00010	STM474_RS21435	STM474_RS00010 STM474_RS21435	0.796536	0.796536	bifunctional aspartate kinase/homoserine dehydrogenase I	Threonine metabolism	bifunctional phosphoribosylaminoimidazolecarboxamide formyltransferase/IMP cyclohydrolase	nucleotide metabolism	92	3.21E-06	6.50E-05
STM474_RS00010	STM474_RS00920	STM474_RS00010 STM474_RS00920	0.783526	0.783526	bifunctional aspartate kinase/homoserine dehydrogenase I	Threonine metabolism	pantoate--beta-alanine ligase	various metabolism	86	5.95E-06	0.000100217
STM474_RS00010	STM474_RS02705	STM474_RS00010 STM474_RS02705	0.782681	0.782681	bifunctional aspartate kinase/homoserine dehydrogenase I	Threonine metabolism	5-(carboxyamino)imidazole ribonucleotide synthase	nucleotide metabolism	84	6.18E-06	0.000102953
STM474_RS00010	STM474_RS21375	STM474_RS00010 STM474_RS21375	0.768944	0.768944	bifunctional aspartate kinase/homoserine dehydrogenase I	Threonine metabolism	phosphomethylpyrimidine synthase ThiC	thiamine metabolism	81	1.13E-05	0.000154399
STM474_RS00010	STM474_RS04505	STM474_RS00010 STM474_RS04505	-0.768562	0.768562	bifunctional aspartate kinase/homoserine dehydrogenase I	Threonine metabolism	arginine ABC transporter ATP-binding protein ArtP	Amino acid transport	80	1.15E-05	0.000156158
STM474_RS00010	STM474_RS02710	STM474_RS00010 STM474_RS02710	0.772523	0.772523	bifunctional aspartate kinase/homoserine dehydrogenase I	Threonine metabolism	5-(carboxyamino)imidazole ribonucleotide mutase	nucleotide metabolism	72	9.71E-06	0.000139265
STM474_RS00010	STM474_RS08630	STM474_RS00010 STM474_RS08630	0.764836	0.764836	bifunctional aspartate kinase/homoserine dehydrogenase I	Threonine metabolism	tryptophan synthase subunit alpha	Amino acid metabolism	69	1.35E-05	0.000172956
STM474_RS00010	STM474_RS20370	STM474_RS00010 STM474_RS20370	-0.751832	0.751832	bifunctional aspartate kinase/homoserine dehydrogenase I	Threonine metabolism	sugar/pyridoxal phosphate phosphatase YigL	Glucose metabolism	68	2.28E-05	0.000238088
STM474_RS00010	STM474_RS08625	STM474_RS00010 STM474_RS08625	0.75792	0.75792	bifunctional aspartate kinase/homoserine dehydrogenase I	Threonine metabolism	tryptophan synthase subunit beta	Amino acid metabolism	58	1.79E-05	0.000206099
STM474_RS00010	STM474_RS00335	STM474_RS00010 STM474_RS00335	0.765928	0.765928	bifunctional aspartate kinase/homoserine dehydrogenase I	Threonine metabolism	glutamine-hydrolyzing carbamoyl-phosphate synthase small subunit	Amino acid metabolism	55	1.29E-05	0.000167561
STM474_RS00010	STM474_RS08620	STM474_RS00010 STM474_RS08620	0.752727	0.752727	bifunctional aspartate kinase/homoserine dehydrogenase I	Threonine metabolism	bifunctional indole-3-glycerol-phosphate synthase TrpC/phosphoribosylanthranilate isomerase TrpF	Amino acid metabolism	51	2.20E-05	0.000232878
STM474_RS00015	STM474_RS15695	STM474_RS00015 STM474_RS15695	-0.781929	0.781929	homoserine kinase	Threonine metabolism	toxin-antitoxin system antitoxin VapB	virulence	100	6.40E-06	0.000105319
STM474_RS00015	STM474_RS00465	STM474_RS00015 STM474_RS00465	0.788286	0.788286	homoserine kinase	Threonine metabolism	4-hydroxythreonine-4-phosphate dehydrogenase PdxA	various metabolism	100	4.77E-06	8.62E-05
STM474_RS00015	STM474_RS12120	STM474_RS00015 STM474_RS12120	0.805647	0.805647	homoserine kinase	Threonine metabolism	amidophosphoribosyltransferase	nucleotide metabolism	100	2.03E-06	4.64E-05
STM474_RS00015	STM474_RS00340	STM474_RS00015 STM474_RS00340	0.806964	0.806964	homoserine kinase	Threonine metabolism	carbamoyl-phosphate synthase large subunit	Glutamate metabolism	100	1.90E-06	4.41E-05
STM474_RS00015	STM474_RS04660	STM474_RS00015 STM474_RS04660	0.815852	0.815852	homoserine kinase	Threonine metabolism	leucine-responsive transcriptional regulator Lrp	Transcription factor	100	1.18E-06	3.07E-05
STM474_RS00015	STM474_RS00335	STM474_RS00015 STM474_RS00335	0.820885	0.820885	homoserine kinase	Threonine metabolism	glutamine-hydrolyzing carbamoyl-phosphate synthase small subunit	Amino acid metabolism	100	8.93E-07	2.49E-05
STM474_RS00015	STM474_RS02705	STM474_RS00015 STM474_RS02705	0.823001	0.823001	homoserine kinase	Threonine metabolism	5-(carboxyamino)imidazole ribonucleotide synthase	nucleotide metabolism	100	7.92E-07	2.27E-05
STM474_RS00015	STM474_RS04490	STM474_RS00015 STM474_RS04490	-0.826156	0.826156	homoserine kinase	Threonine metabolism	arginine ABC transporter permease ArtM	Amino acid transport	100	6.60E-07	1.97E-05
STM474_RS00015	STM474_RS26855	STM474_RS00015 STM474_RS26855	0.828324	0.828324	homoserine kinase	Threonine metabolism	hypothetical	hypothetical	100	5.81E-07	1.78E-05
STM474_RS00015	STM474_RS02710	STM474_RS00015 STM474_RS02710	0.829784	0.829784	homoserine kinase	Threonine metabolism	5-(carboxyamino)imidazole ribonucleotide mutase	nucleotide metabolism	100	5.33E-07	1.66E-05
STM474_RS00015	STM474_RS21435	STM474_RS00015 STM474_RS21435	0.843303	0.843303	homoserine kinase	Threonine metabolism	bifunctional phosphoribosylaminoimidazolecarboxamide formyltransferase/IMP cyclohydrolase	nucleotide metabolism	100	2.29E-07	8.35E-06
STM474_RS00015	STM474_RS17350	STM474_RS00015 STM474_RS17350	0.849827	0.849827	homoserine kinase	Threonine metabolism	malate dehydrogenase	various metabolism	100	1.48E-07	5.81E-06
STM474_RS00015	STM474_RS12550	STM474_RS00015 STM474_RS12550	0.851214	0.851214	homoserine kinase	Threonine metabolism	thiosulfate/sulfate ABC transporter substrate-binding protein CysP	Sulfur transport	100	1.35E-07	5.37E-06
STM474_RS00015	STM474_RS12545	STM474_RS00015 STM474_RS12545	0.852158	0.852158	homoserine kinase	Threonine metabolism	sulfate/thiosulfate ABC transporter permease CysT	Sulfur transport	100	1.26E-07	5.09E-06
STM474_RS00015	STM474_RS20080	STM474_RS00015 STM474_RS20080	0.857841	0.857841	homoserine kinase	Threonine metabolism	acetolactate synthase 2 small subunit	various metabolism	100	8.43E-08	3.63E-06
STM474_RS00015	STM474_RS19060	STM474_RS00015 STM474_RS19060	0.859245	0.859245	homoserine kinase	Threonine metabolism	serine O-acetyltransferase	Cysteine metabolism	100	7.61E-08	3.32E-06
STM474_RS00015	STM474_RS12765	STM474_RS00015 STM474_RS12765	0.862436	0.862436	homoserine kinase	Threonine metabolism	phosphoribosylaminoimidazolesuccinocarboxamide synthase	nucleotide metabolism	100	6.00E-08	2.70E-06
STM474_RS00015	STM474_RS16550	STM474_RS00015 STM474_RS16550	0.869361	0.869361	homoserine kinase	Threonine metabolism	bifunctional [glutamate--ammonia ligase]-adenylyl-L-tyrosine phosphorylase/[glutamate--ammonia-ligase] adenylyltransferase	protein processing	100	3.52E-08	1.70E-06
STM474_RS00015	STM474_RS09435	STM474_RS00015 STM474_RS09435	0.875038	0.875038	homoserine kinase	Threonine metabolism	glucose-6-phosphate dehydrogenase	Pentose phosphate	100	2.22E-08	1.13E-06
STM474_RS00015	STM474_RS06780	STM474_RS00015 STM474_RS06780	0.878632	0.878632	homoserine kinase	Threonine metabolism	FAD-binding oxidoreductase	transport	100	1.64E-08	8.74E-07
STM474_RS00015	STM474_RS12230	STM474_RS00015 STM474_RS12230	0.885778	0.885778	homoserine kinase	Threonine metabolism	chorismate synthase	various metabolism	100	8.70E-09	4.98E-07
STM474_RS00015	STM474_RS04855	STM474_RS00015 STM474_RS04855	0.890865	0.890865	homoserine kinase	Threonine metabolism	aspartate transaminase	Amino acid metabolism	100	5.40E-09	3.26E-07
STM474_RS00015	STM474_RS01975	STM474_RS00015 STM474_RS01975	0.893635	0.893635	homoserine kinase	Threonine metabolism	pyrroline-5-carboxylate reductase	Proline metabolism	100	4.12E-09	2.54E-07
STM474_RS00015	STM474_RS13685	STM474_RS00015 STM474_RS13685	0.894874	0.894874	homoserine kinase	Threonine metabolism	bifunctional chorismate mutase/prephenate dehydratase	Amino acid metabolism	100	3.65E-09	2.29E-07
STM474_RS00015	STM474_RS04750	STM474_RS00015 STM474_RS04750	0.89752	0.89752	homoserine kinase	Threonine metabolism	3-phosphoserine/phosphohydroxythreonine transaminase	sulfur metabolism	100	2.79E-09	1.82E-07
STM474_RS00015	STM474_RS22605	STM474_RS00015 STM474_RS22605	0.904323	0.904323	homoserine kinase	Threonine metabolism	3'(2'),5'-bisphosphate nucleotidase CysQ	nucleotide metabolism	100	1.35E-09	9.60E-08
STM474_RS00015	STM474_RS08565	STM474_RS00015 STM474_RS08565	0.908023	0.908023	homoserine kinase	Threonine metabolism	HTH-type transcriptional regulator CysB	Transcription factor	100	8.93E-10	6.66E-08
STM474_RS00015	STM474_RS15295	STM474_RS00015 STM474_RS15295	0.909815	0.909815	homoserine kinase	Threonine metabolism	GTP diphosphokinase	stress response	100	7.25E-10	5.56E-08
STM474_RS00015	STM474_RS20095	STM474_RS00015 STM474_RS20095	0.914234	0.914234	homoserine kinase	Threonine metabolism	threonine ammonia-lyase, biosynthetic	Threonine metabolism	100	4.26E-10	3.47E-08
STM474_RS00015	STM474_RS20075	STM474_RS00015 STM474_RS20075	0.916936	0.916936	homoserine kinase	Threonine metabolism	acetolactate synthase 2 catalytic subunit	various metabolism	100	3.04E-10	2.55E-08
STM474_RS00015	STM474_RS04755	STM474_RS00015 STM474_RS04755	0.922003	0.922003	homoserine kinase	Threonine metabolism	3-phosphoshikimate 1-carboxyvinyltransferase	Amino acid metabolism	100	1.56E-10	1.41E-08
STM474_RS00015	STM474_RS00560	STM474_RS00015 STM474_RS00560	0.926739	0.926739	homoserine kinase	Threonine metabolism	3-isopropylmalate dehydratase small subunit	Leucine metabolism	100	7.99E-11	7.77E-09
STM474_RS00015	STM474_RS00575	STM474_RS00015 STM474_RS00575	0.928476	0.928476	homoserine kinase	Threonine metabolism	2-isopropylmalate synthase	Leucine metabolism	100	6.19E-11	6.21E-09
STM474_RS00015	STM474_RS15185	STM474_RS00015 STM474_RS15185	0.929101	0.929101	homoserine kinase	Threonine metabolism	sulfate adenylyltransferase subunit CysD	sulfur metabolism	100	5.63E-11	5.70E-09
STM474_RS00015	STM474_RS00570	STM474_RS00015 STM474_RS00570	0.929693	0.929693	homoserine kinase	Threonine metabolism	3-isopropylmalate dehydrogenase	Leucine metabolism	100	5.15E-11	5.29E-09
STM474_RS00015	STM474_RS00565	STM474_RS00015 STM474_RS00565	0.930485	0.930485	homoserine kinase	Threonine metabolism	3-isopropylmalate dehydratase large subunit	Leucine metabolism	100	4.57E-11	4.75E-09
STM474_RS00015	STM474_RS12475	STM474_RS00015 STM474_RS12475	0.932314	0.932314	homoserine kinase	Threonine metabolism	cysteine synthase A	Cysteine metabolism	100	3.43E-11	3.66E-09
STM474_RS00015	STM474_RS13700	STM474_RS00015 STM474_RS13700	0.933312	0.933312	homoserine kinase	Threonine metabolism	3-deoxy-7-phosphoheptulonate synthase AroF	Amino acid metabolism	100	2.93E-11	3.17E-09
STM474_RS00015	STM474_RS20115	STM474_RS00015 STM474_RS20115	0.93685	0.93685	homoserine kinase	Threonine metabolism	ketol-acid reductoisomerase	Valine metabolism	100	1.64E-11	1.88E-09
STM474_RS00015	STM474_RS15240	STM474_RS00015 STM474_RS15240	0.938223	0.938223	homoserine kinase	Threonine metabolism	phosphoadenosine phosphosulfate reductase	sulfur metabolism	100	1.29E-11	1.53E-09
STM474_RS00015	STM474_RS20090	STM474_RS00015 STM474_RS20090	0.945564	0.945564	homoserine kinase	Threonine metabolism	dihydroxy-acid dehydratase	Valine metabolism	100	3.33E-12	4.52E-10
STM474_RS00015	STM474_RS15175	STM474_RS00015 STM474_RS15175	0.948287	0.948287	homoserine kinase	Threonine metabolism	adenylyl-sulfate kinase	sulfur metabolism	100	1.92E-12	2.77E-10
STM474_RS00015	STM474_RS21470	STM474_RS00015 STM474_RS21470	0.948431	0.948431	homoserine kinase	Threonine metabolism	homoserine O-succinyltransferase	Methione metabolism	100	1.86E-12	2.70E-10
STM474_RS00015	STM474_RS01645	STM474_RS00015 STM474_RS01645	0.950867	0.950867	homoserine kinase	Threonine metabolism	glutamate 5-kinase	Proline metabolism	100	1.11E-12	1.69E-10
STM474_RS00015	STM474_RS17945	STM474_RS00015 STM474_RS17945	0.952969	0.952969	homoserine kinase	Threonine metabolism	uroporphyrinogen-III C-methyltransferase	various metabolism	100	6.90E-13	1.11E-10
STM474_RS00015	STM474_RS10655	STM474_RS00015 STM474_RS10655	0.953294	0.953294	homoserine kinase	Threonine metabolism	ATP phosphoribosyltransferase	Histidine metabolism	100	6.40E-13	1.04E-10
STM474_RS00015	STM474_RS23485	STM474_RS00015 STM474_RS23485	0.954197	0.954197	homoserine kinase	Threonine metabolism	phosphoserine phosphatase	Serine metabolism	100	5.19E-13	8.59E-11
STM474_RS00015	STM474_RS15250	STM474_RS00015 STM474_RS15250	0.956634	0.956634	homoserine kinase	Threonine metabolism	NADPH-dependent assimilatory sulfite reductase flavoprotein subunit	sulfur metabolism	100	2.88E-13	5.10E-11
STM474_RS00015	STM474_RS01650	STM474_RS00015 STM474_RS01650	0.95735	0.95735	homoserine kinase	Threonine metabolism	glutamate-5-semialdehyde dehydrogenase	Proline metabolism	100	2.40E-13	4.35E-11
STM474_RS00015	STM474_RS10675	STM474_RS00015 STM474_RS10675	0.957774	0.957774	homoserine kinase	Threonine metabolism	imidazole glycerol phosphate synthase subunit HisH	Histidine metabolism	100	2.16E-13	3.97E-11
STM474_RS00015	STM474_RS17900	STM474_RS00015 STM474_RS17900	0.957826	0.957826	homoserine kinase	Threonine metabolism	aspartate aminotransferase family protein	Lysine metabolism	100	2.13E-13	3.93E-11
STM474_RS00015	STM474_RS20085	STM474_RS00015 STM474_RS20085	0.961035	0.961035	homoserine kinase	Threonine metabolism	branched-chain-amino-acid transaminase	Amino acid metabolism	100	9.04E-14	1.83E-11
STM474_RS00015	STM474_RS21065	STM474_RS00015 STM474_RS21065	0.961206	0.961206	homoserine kinase	Threonine metabolism	cystathionine gamma-synthase	Methione metabolism	100	8.62E-14	1.75E-11
STM474_RS00015	STM474_RS10660	STM474_RS00015 STM474_RS10660	0.962812	0.962812	homoserine kinase	Threonine metabolism	histidinol dehydrogenase	Histidine metabolism	100	5.46E-14	1.18E-11
STM474_RS00015	STM474_RS15245	STM474_RS00015 STM474_RS15245	0.962877	0.962877	homoserine kinase	Threonine metabolism	assimilatory sulfite reductase (NADPH) hemoprotein subunit	sulfur metabolism	100	5.35E-14	1.16E-11
STM474_RS00015	STM474_RS10665	STM474_RS00015 STM474_RS10665	0.963688	0.963688	homoserine kinase	Threonine metabolism	histidinol-phosphate transaminase	Histidine metabolism	100	4.22E-14	9.39E-12
STM474_RS00015	STM474_RS16345	STM474_RS00015 STM474_RS16345	0.964001	0.964001	homoserine kinase	Threonine metabolism	cystathionine beta-lyase	Cysteine metabolism	100	3.84E-14	8.67E-12
STM474_RS00015	STM474_RS15180	STM474_RS00015 STM474_RS15180	0.964041	0.964041	homoserine kinase	Threonine metabolism	sulfate adenylyltransferase subunit CysN	sulfur metabolism	100	3.79E-14	8.58E-12
STM474_RS00015	STM474_RS10690	STM474_RS00015 STM474_RS10690	0.964323	0.964323	homoserine kinase	Threonine metabolism	bifunctional phosphoribosyl-AMP cyclohydrolase/phosphoribosyl-ATP diphosphatase HisIE	Histidine metabolism	100	3.48E-14	7.96E-12
STM474_RS00015	STM474_RS10685	STM474_RS00015 STM474_RS10685	0.964882	0.964882	homoserine kinase	Threonine metabolism	imidazole glycerol phosphate synthase subunit HisF	Histidine metabolism	100	2.93E-14	6.88E-12
STM474_RS00015	STM474_RS13695	STM474_RS00015 STM474_RS13695	0.966936	0.966936	homoserine kinase	Threonine metabolism	bifunctional chorismate mutase/prephenate dehydrogenase	Amino acid metabolism	100	1.53E-14	3.89E-12
STM474_RS00015	STM474_RS20380	STM474_RS00015 STM474_RS20380	0.966939	0.966939	homoserine kinase	Threonine metabolism	HTH-type transcriptional regulator MetR	Transcription factor	100	1.53E-14	3.89E-12
STM474_RS00015	STM474_RS10680	STM474_RS00015 STM474_RS10680	0.968134	0.968134	homoserine kinase	Threonine metabolism	1-(5-phosphoribosyl)-5-[(5- phosphoribosylamino)methylideneamino]imidazole-4- carboxamide isomerase	Histidine metabolism	100	1.02E-14	2.77E-12
STM474_RS00015	STM474_RS21095	STM474_RS00015 STM474_RS21095	0.969564	0.969564	homoserine kinase	Threonine metabolism	methylenetetrahydrofolate reductase	folate metabolism	100	6.22E-15	1.81E-12
STM474_RS00015	STM474_RS21160	STM474_RS00015 STM474_RS21160	0.970752	0.970752	homoserine kinase	Threonine metabolism	phosphoenolpyruvate carboxylase	various metabolism	100	4.03E-15	1.27E-12
STM474_RS00015	STM474_RS20385	STM474_RS00015 STM474_RS20385	0.971218	0.971218	homoserine kinase	Threonine metabolism	5-methyltetrahydropteroyltriglutamate-- homocysteine S-methyltransferase	Amino acid metabolism	100	3.39E-15	1.09E-12
STM474_RS00015	STM474_RS15840	STM474_RS00015 STM474_RS15840	0.973135	0.973135	homoserine kinase	Threonine metabolism	phosphoglycerate dehydrogenase	Serine metabolism	100	1.60E-15	5.61E-13
STM474_RS00015	STM474_RS21170	STM474_RS00015 STM474_RS21170	0.973537	0.973537	homoserine kinase	Threonine metabolism	N-acetyl-gamma-glutamyl-phosphate reductase	Amino acid metabolism	100	1.36E-15	4.89E-13
STM474_RS00015	STM474_RS10670	STM474_RS00015 STM474_RS10670	0.977947	0.977947	homoserine kinase	Threonine metabolism	bifunctional histidinol-phosphatase/imidazoleglycerol-phosphate dehydratase HisB	Histidine metabolism	100	1.87E-16	8.98E-14
STM474_RS00015	STM474_RS21175	STM474_RS00015 STM474_RS21175	0.979576	0.979576	homoserine kinase	Threonine metabolism	acetylglutamate kinase	Amino acid metabolism	100	8.09E-17	4.42E-14
STM474_RS00015	STM474_RS22925	STM474_RS00015 STM474_RS22925	0.981663	0.981663	homoserine kinase	Threonine metabolism	ornithine carbamoyltransferase	Amino acid metabolism	100	2.49E-17	1.68E-14
STM474_RS00015	STM474_RS21165	STM474_RS00015 STM474_RS21165	0.982154	0.982154	homoserine kinase	Threonine metabolism	acetylornithine deacetylase	Amino acid metabolism	100	1.85E-17	1.33E-14
STM474_RS00015	STM474_RS15475	STM474_RS00015 STM474_RS15475	0.982261	0.982261	homoserine kinase	Threonine metabolism	amino-acid N-acetyltransferase	Amino acid metabolism	100	1.74E-17	1.25E-14
STM474_RS00015	STM474_RS16990	STM474_RS00015 STM474_RS16990	0.983736	0.983736	homoserine kinase	Threonine metabolism	argininosuccinate synthase	various metabolism	100	6.73E-18	5.59E-15
STM474_RS00015	STM474_RS21180	STM474_RS00015 STM474_RS21180	0.984179	0.984179	homoserine kinase	Threonine metabolism	argininosuccinate lyase	Amino acid metabolism	100	4.98E-18	4.36E-15
STM474_RS00015	STM474_RS00020	STM474_RS00015 STM474_RS00020	0.990601	0.990601	homoserine kinase	Threonine metabolism	threonine synthase	Threonine metabolism	100	1.67E-20	4.28E-17
STM474_RS00015	STM474_RS03690	STM474_RS00015 STM474_RS03690	0.805284	0.805284	homoserine kinase	Threonine metabolism	citrate synthase	TCA cycle	99	2.07E-06	4.70E-05
STM474_RS00015	STM474_RS04555	STM474_RS00015 STM474_RS04555	0.83722	0.83722	homoserine kinase	Threonine metabolism	lysine exporter LysO family protein	Amino acid transport	98	3.38E-07	1.15E-05
STM474_RS00015	STM474_RS12535	STM474_RS00015 STM474_RS12535	0.856315	0.856315	homoserine kinase	Threonine metabolism	sulfate/thiosulfate ABC transporter ATP-binding protein CysA	Sulfur transport	98	9.41E-08	3.99E-06
STM474_RS00015	STM474_RS07370	STM474_RS00015 STM474_RS07370	0.782452	0.782452	homoserine kinase	Threonine metabolism	multidrug/spermidine efflux SMR transporter subunit MdtI	Efflux pump	95	6.25E-06	0.000103589
STM474_RS00015	STM474_RS00580	STM474_RS00015 STM474_RS00580	0.83205	0.83205	homoserine kinase	Threonine metabolism	leu operon leader peptide	Leucine metabolism	95	4.65E-07	1.49E-05
STM474_RS00015	STM474_RS20370	STM474_RS00015 STM474_RS20370	-0.780639	0.780639	homoserine kinase	Threonine metabolism	sugar/pyridoxal phosphate phosphatase YigL	Glucose metabolism	94	6.78E-06	0.000109523
STM474_RS00015	STM474_RS08530	STM474_RS00015 STM474_RS08530	0.788934	0.788934	homoserine kinase	Threonine metabolism	orotidine-5'-phosphate decarboxylase	nucleotide metabolism	94	4.63E-06	8.44E-05
STM474_RS00015	STM474_RS12540	STM474_RS00015 STM474_RS12540	0.834334	0.834334	homoserine kinase	Threonine metabolism	sulfate/thiosulfate ABC transporter permease CysW	Sulfur transport	93	4.04E-07	1.33E-05
STM474_RS00015	STM474_RS04495	STM474_RS00015 STM474_RS04495	-0.775043	0.775043	homoserine kinase	Threonine metabolism	arginine ABC transporter permease ArtQ	Amino acid transport	87	8.70E-06	0.000129615
STM474_RS00015	STM474_RS02060	STM474_RS00015 STM474_RS02060	-0.782004	0.782004	homoserine kinase	Threonine metabolism	peroxiredoxin	Redox response	87	6.38E-06	0.000105077
STM474_RS00015	STM474_RS21365	STM474_RS00015 STM474_RS21365	0.782358	0.782358	homoserine kinase	Threonine metabolism	HesA/MoeB/ThiF family protein	hypothetical	86	6.28E-06	0.000103864
STM474_RS00015	STM474_RS21375	STM474_RS00015 STM474_RS21375	0.788038	0.788038	homoserine kinase	Threonine metabolism	phosphomethylpyrimidine synthase ThiC	thiamine metabolism	86	4.83E-06	8.70E-05
STM474_RS00015	STM474_RS00920	STM474_RS00015 STM474_RS00920	0.794135	0.794135	homoserine kinase	Threonine metabolism	pantoate--beta-alanine ligase	various metabolism	86	3.61E-06	7.08E-05
STM474_RS00015	STM474_RS15805	STM474_RS00015 STM474_RS15805	0.770532	0.770532	homoserine kinase	Threonine metabolism	glycine cleavage system aminomethyltransferase GcvT	Glycine metabolism	85	1.06E-05	0.000147513
STM474_RS00015	STM474_RS08625	STM474_RS00015 STM474_RS08625	0.767257	0.767257	homoserine kinase	Threonine metabolism	tryptophan synthase subunit beta	Amino acid metabolism	84	1.22E-05	0.000161721
STM474_RS00015	STM474_RS08630	STM474_RS00015 STM474_RS08630	0.767512	0.767512	homoserine kinase	Threonine metabolism	tryptophan synthase subunit alpha	Amino acid metabolism	83	1.20E-05	0.000160659
STM474_RS00015	STM474_RS08620	STM474_RS00015 STM474_RS08620	0.761533	0.761533	homoserine kinase	Threonine metabolism	bifunctional indole-3-glycerol-phosphate synthase TrpC/phosphoribosylanthranilate isomerase TrpF	Amino acid metabolism	75	1.54E-05	0.000188571
STM474_RS00015	STM474_RS21430	STM474_RS00015 STM474_RS21430	0.773725	0.773725	homoserine kinase	Threonine metabolism	phosphoribosylamine--glycine ligase	nucleotide metabolism	70	9.22E-06	0.000134454
STM474_RS00015	STM474_RS19230	STM474_RS00015 STM474_RS19230	0.772787	0.772787	homoserine kinase	Threonine metabolism	orotate phosphoribosyltransferase	nucleotide metabolism	67	9.60E-06	0.000138178
STM474_RS00015	STM474_RS22885	STM474_RS00015 STM474_RS22885	0.770421	0.770421	homoserine kinase	Threonine metabolism	aspartate carbamoyltransferase	nucleotide metabolism	64	1.06E-05	0.000148001
STM474_RS00015	STM474_RS13145	STM474_RS00015 STM474_RS13145	0.772427	0.772427	homoserine kinase	Threonine metabolism	phosphoribosylformylglycinamidine synthase	Glutamate metabolism	64	9.75E-06	0.000139525
STM474_RS00015	STM474_RS08615	STM474_RS00015 STM474_RS08615	0.752427	0.752427	homoserine kinase	Threonine metabolism	bifunctional anthranilate synthase glutamate amidotransferase component TrpG/anthranilate phosphoribosyltransferase TrpD	Amino acid metabolism	58	2.22E-05	0.000234628
STM474_RS00015	STM474_RS15590	STM474_RS00015 STM474_RS15590	0.754145	0.754145	homoserine kinase	Threonine metabolism	diaminopimelate decarboxylase	Lysine metabolism	56	2.08E-05	0.000225587
STM474_RS00015	STM474_RS05730	STM474_RS00015 STM474_RS05730	0.763817	0.763817	homoserine kinase	Threonine metabolism	dihydroorotase	nucleotide metabolism	51	1.40E-05	0.000177376
STM474_RS00015	STM474_RS12825	STM474_RS00015 STM474_RS12825	0.768985	0.768985	homoserine kinase	Threonine metabolism	phosphoribosylformylglycinamidine cyclo-ligase	nucleotide metabolism	51	1.13E-05	0.000154218
STM474_RS00015	STM474_RS05195	STM474_RS00015 STM474_RS05195	0.762012	0.762012	homoserine kinase	Threonine metabolism	quinone-dependent dihydroorotate dehydrogenase	nucleotide metabolism	49	1.51E-05	0.000186235
STM474_RS00015	STM474_RS20590	STM474_RS00015 STM474_RS20590	0.753399	0.753399	homoserine kinase	Threonine metabolism	glutamate--ammonia ligase	Nitrogen	44	2.14E-05	0.000229414
STM474_RS00015	STM474_RS06750	STM474_RS00015 STM474_RS06750	0.753355	0.753355	homoserine kinase	Threonine metabolism	type I 3-dehydroquinate dehydratase	Amino acid metabolism	40	2.14E-05	0.000229567
STM474_RS00020	STM474_RS04495	STM474_RS00020 STM474_RS04495	-0.806878	0.806878	threonine synthase	Threonine metabolism	arginine ABC transporter permease ArtQ	Amino acid transport	100	1.91E-06	4.42E-05
STM474_RS00020	STM474_RS00465	STM474_RS00020 STM474_RS00465	0.808803	0.808803	threonine synthase	Threonine metabolism	4-hydroxythreonine-4-phosphate dehydrogenase PdxA	various metabolism	100	1.72E-06	4.11E-05
STM474_RS00020	STM474_RS08530	STM474_RS00020 STM474_RS08530	0.813039	0.813039	threonine synthase	Threonine metabolism	orotidine-5'-phosphate decarboxylase	nucleotide metabolism	100	1.38E-06	3.47E-05
STM474_RS00020	STM474_RS04660	STM474_RS00020 STM474_RS04660	0.816368	0.816368	threonine synthase	Threonine metabolism	leucine-responsive transcriptional regulator Lrp	Transcription factor	100	1.15E-06	3.01E-05
STM474_RS00020	STM474_RS12120	STM474_RS00020 STM474_RS12120	0.822676	0.822676	threonine synthase	Threonine metabolism	amidophosphoribosyltransferase	nucleotide metabolism	100	8.06E-07	2.30E-05
STM474_RS00020	STM474_RS00340	STM474_RS00020 STM474_RS00340	0.82522	0.82522	threonine synthase	Threonine metabolism	carbamoyl-phosphate synthase large subunit	Glutamate metabolism	100	6.97E-07	2.06E-05
STM474_RS00020	STM474_RS04490	STM474_RS00020 STM474_RS04490	-0.837138	0.837138	threonine synthase	Threonine metabolism	arginine ABC transporter permease ArtM	Amino acid transport	100	3.40E-07	1.16E-05
STM474_RS00020	STM474_RS00335	STM474_RS00020 STM474_RS00335	0.839265	0.839265	threonine synthase	Threonine metabolism	glutamine-hydrolyzing carbamoyl-phosphate synthase small subunit	Amino acid metabolism	100	2.97E-07	1.03E-05
STM474_RS00020	STM474_RS12550	STM474_RS00020 STM474_RS12550	0.841406	0.841406	threonine synthase	Threonine metabolism	thiosulfate/sulfate ABC transporter substrate-binding protein CysP	Sulfur transport	100	2.59E-07	9.27E-06
STM474_RS00020	STM474_RS12545	STM474_RS00020 STM474_RS12545	0.843937	0.843937	threonine synthase	Threonine metabolism	sulfate/thiosulfate ABC transporter permease CysT	Sulfur transport	100	2.20E-07	8.06E-06
STM474_RS00020	STM474_RS02705	STM474_RS00020 STM474_RS02705	0.849318	0.849318	threonine synthase	Threonine metabolism	5-(carboxyamino)imidazole ribonucleotide synthase	nucleotide metabolism	100	1.53E-07	5.97E-06
STM474_RS00020	STM474_RS12535	STM474_RS00020 STM474_RS12535	0.850006	0.850006	threonine synthase	Threonine metabolism	sulfate/thiosulfate ABC transporter ATP-binding protein CysA	Sulfur transport	100	1.46E-07	5.75E-06
STM474_RS00020	STM474_RS02710	STM474_RS00020 STM474_RS02710	0.852146	0.852146	threonine synthase	Threonine metabolism	5-(carboxyamino)imidazole ribonucleotide mutase	nucleotide metabolism	100	1.26E-07	5.09E-06
STM474_RS00020	STM474_RS26855	STM474_RS00020 STM474_RS26855	0.854832	0.854832	threonine synthase	Threonine metabolism	hypothetical	hypothetical	100	1.05E-07	4.36E-06
STM474_RS00020	STM474_RS19060	STM474_RS00020 STM474_RS19060	0.856769	0.856769	threonine synthase	Threonine metabolism	serine O-acetyltransferase	Cysteine metabolism	100	9.11E-08	3.89E-06
STM474_RS00020	STM474_RS21435	STM474_RS00020 STM474_RS21435	0.864258	0.864258	threonine synthase	Threonine metabolism	bifunctional phosphoribosylaminoimidazolecarboxamide formyltransferase/IMP cyclohydrolase	nucleotide metabolism	100	5.23E-08	2.39E-06
STM474_RS00020	STM474_RS06780	STM474_RS00020 STM474_RS06780	0.867212	0.867212	threonine synthase	Threonine metabolism	FAD-binding oxidoreductase	transport	100	4.17E-08	1.96E-06
STM474_RS00020	STM474_RS20080	STM474_RS00020 STM474_RS20080	0.871751	0.871751	threonine synthase	Threonine metabolism	acetolactate synthase 2 small subunit	various metabolism	100	2.91E-08	1.44E-06
STM474_RS00020	STM474_RS16550	STM474_RS00020 STM474_RS16550	0.87368	0.87368	threonine synthase	Threonine metabolism	bifunctional [glutamate--ammonia ligase]-adenylyl-L-tyrosine phosphorylase/[glutamate--ammonia-ligase] adenylyltransferase	protein processing	100	2.48E-08	1.25E-06
STM474_RS00020	STM474_RS13685	STM474_RS00020 STM474_RS13685	0.875206	0.875206	threonine synthase	Threonine metabolism	bifunctional chorismate mutase/prephenate dehydratase	Amino acid metabolism	100	2.19E-08	1.12E-06
STM474_RS00020	STM474_RS01975	STM474_RS00020 STM474_RS01975	0.880537	0.880537	threonine synthase	Threonine metabolism	pyrroline-5-carboxylate reductase	Proline metabolism	100	1.39E-08	7.57E-07
STM474_RS00020	STM474_RS12765	STM474_RS00020 STM474_RS12765	0.884538	0.884538	threonine synthase	Threonine metabolism	phosphoribosylaminoimidazolesuccinocarboxamide synthase	nucleotide metabolism	100	9.73E-09	5.51E-07
STM474_RS00020	STM474_RS20095	STM474_RS00020 STM474_RS20095	0.898381	0.898381	threonine synthase	Threonine metabolism	threonine ammonia-lyase, biosynthetic	Threonine metabolism	100	2.55E-09	1.68E-07
STM474_RS00020	STM474_RS04855	STM474_RS00020 STM474_RS04855	0.907041	0.907041	threonine synthase	Threonine metabolism	aspartate transaminase	Amino acid metabolism	100	9.99E-10	7.37E-08
STM474_RS00020	STM474_RS08565	STM474_RS00020 STM474_RS08565	0.909401	0.909401	threonine synthase	Threonine metabolism	HTH-type transcriptional regulator CysB	Transcription factor	100	7.61E-10	5.78E-08
STM474_RS00020	STM474_RS00560	STM474_RS00020 STM474_RS00560	0.9098	0.9098	threonine synthase	Threonine metabolism	3-isopropylmalate dehydratase small subunit	Leucine metabolism	100	7.27E-10	5.57E-08
STM474_RS00020	STM474_RS12230	STM474_RS00020 STM474_RS12230	0.911898	0.911898	threonine synthase	Threonine metabolism	chorismate synthase	various metabolism	100	5.67E-10	4.46E-08
STM474_RS00020	STM474_RS00565	STM474_RS00020 STM474_RS00565	0.913378	0.913378	threonine synthase	Threonine metabolism	3-isopropylmalate dehydratase large subunit	Leucine metabolism	100	4.74E-10	3.81E-08
STM474_RS00020	STM474_RS15295	STM474_RS00020 STM474_RS15295	0.913728	0.913728	threonine synthase	Threonine metabolism	GTP diphosphokinase	stress response	100	4.54E-10	3.66E-08
STM474_RS00020	STM474_RS20075	STM474_RS00020 STM474_RS20075	0.914182	0.914182	threonine synthase	Threonine metabolism	acetolactate synthase 2 catalytic subunit	various metabolism	100	4.29E-10	3.49E-08
STM474_RS00020	STM474_RS00575	STM474_RS00020 STM474_RS00575	0.916285	0.916285	threonine synthase	Threonine metabolism	2-isopropylmalate synthase	Leucine metabolism	100	3.30E-10	2.75E-08
STM474_RS00020	STM474_RS04750	STM474_RS00020 STM474_RS04750	0.92056	0.92056	threonine synthase	Threonine metabolism	3-phosphoserine/phosphohydroxythreonine transaminase	sulfur metabolism	100	1.89E-10	1.67E-08
STM474_RS00020	STM474_RS00570	STM474_RS00020 STM474_RS00570	0.92367	0.92367	threonine synthase	Threonine metabolism	3-isopropylmalate dehydrogenase	Leucine metabolism	100	1.24E-10	1.14E-08
STM474_RS00020	STM474_RS20115	STM474_RS00020 STM474_RS20115	0.925472	0.925472	threonine synthase	Threonine metabolism	ketol-acid reductoisomerase	Valine metabolism	100	9.59E-11	9.18E-09
STM474_RS00020	STM474_RS22605	STM474_RS00020 STM474_RS22605	0.927209	0.927209	threonine synthase	Threonine metabolism	3'(2'),5'-bisphosphate nucleotidase CysQ	nucleotide metabolism	100	7.46E-11	7.34E-09
STM474_RS00020	STM474_RS15185	STM474_RS00020 STM474_RS15185	0.929538	0.929538	threonine synthase	Threonine metabolism	sulfate adenylyltransferase subunit CysD	sulfur metabolism	100	5.28E-11	5.39E-09
STM474_RS00020	STM474_RS13700	STM474_RS00020 STM474_RS13700	0.935522	0.935522	threonine synthase	Threonine metabolism	3-deoxy-7-phosphoheptulonate synthase AroF	Amino acid metabolism	100	2.04E-11	2.30E-09
STM474_RS00020	STM474_RS20090	STM474_RS00020 STM474_RS20090	0.938869	0.938869	threonine synthase	Threonine metabolism	dihydroxy-acid dehydratase	Valine metabolism	100	1.16E-11	1.39E-09
STM474_RS00020	STM474_RS12475	STM474_RS00020 STM474_RS12475	0.942193	0.942193	threonine synthase	Threonine metabolism	cysteine synthase A	Cysteine metabolism	100	6.34E-12	8.01E-10
STM474_RS00020	STM474_RS21470	STM474_RS00020 STM474_RS21470	0.942507	0.942507	threonine synthase	Threonine metabolism	homoserine O-succinyltransferase	Methione metabolism	100	5.98E-12	7.64E-10
STM474_RS00020	STM474_RS04755	STM474_RS00020 STM474_RS04755	0.943838	0.943838	threonine synthase	Threonine metabolism	3-phosphoshikimate 1-carboxyvinyltransferase	Amino acid metabolism	100	4.65E-12	6.10E-10
STM474_RS00020	STM474_RS01645	STM474_RS00020 STM474_RS01645	0.945316	0.945316	threonine synthase	Threonine metabolism	glutamate 5-kinase	Proline metabolism	100	3.50E-12	4.73E-10
STM474_RS00020	STM474_RS01650	STM474_RS00020 STM474_RS01650	0.949942	0.949942	threonine synthase	Threonine metabolism	glutamate-5-semialdehyde dehydrogenase	Proline metabolism	100	1.35E-12	2.03E-10
STM474_RS00020	STM474_RS10655	STM474_RS00020 STM474_RS10655	0.952612	0.952612	threonine synthase	Threonine metabolism	ATP phosphoribosyltransferase	Histidine metabolism	100	7.48E-13	1.20E-10
STM474_RS00020	STM474_RS20085	STM474_RS00020 STM474_RS20085	0.95449	0.95449	threonine synthase	Threonine metabolism	branched-chain-amino-acid transaminase	Amino acid metabolism	100	4.84E-13	8.12E-11
STM474_RS00020	STM474_RS16345	STM474_RS00020 STM474_RS16345	0.954615	0.954615	threonine synthase	Threonine metabolism	cystathionine beta-lyase	Cysteine metabolism	100	4.70E-13	7.94E-11
STM474_RS00020	STM474_RS21065	STM474_RS00020 STM474_RS21065	0.954807	0.954807	threonine synthase	Threonine metabolism	cystathionine gamma-synthase	Methione metabolism	100	4.49E-13	7.63E-11
STM474_RS00020	STM474_RS15180	STM474_RS00020 STM474_RS15180	0.955611	0.955611	threonine synthase	Threonine metabolism	sulfate adenylyltransferase subunit CysN	sulfur metabolism	100	3.70E-13	6.40E-11
STM474_RS00020	STM474_RS10675	STM474_RS00020 STM474_RS10675	0.957588	0.957588	threonine synthase	Threonine metabolism	imidazole glycerol phosphate synthase subunit HisH	Histidine metabolism	100	2.26E-13	4.14E-11
STM474_RS00020	STM474_RS20380	STM474_RS00020 STM474_RS20380	0.958662	0.958662	threonine synthase	Threonine metabolism	HTH-type transcriptional regulator MetR	Transcription factor	100	1.71E-13	3.25E-11
STM474_RS00020	STM474_RS10690	STM474_RS00020 STM474_RS10690	0.958736	0.958736	threonine synthase	Threonine metabolism	bifunctional phosphoribosyl-AMP cyclohydrolase/phosphoribosyl-ATP diphosphatase HisIE	Histidine metabolism	100	1.68E-13	3.20E-11
STM474_RS00020	STM474_RS15240	STM474_RS00020 STM474_RS15240	0.9592	0.9592	threonine synthase	Threonine metabolism	phosphoadenosine phosphosulfate reductase	sulfur metabolism	100	1.49E-13	2.86E-11
STM474_RS00020	STM474_RS15175	STM474_RS00020 STM474_RS15175	0.960128	0.960128	threonine synthase	Threonine metabolism	adenylyl-sulfate kinase	sulfur metabolism	100	1.16E-13	2.28E-11
STM474_RS00020	STM474_RS10685	STM474_RS00020 STM474_RS10685	0.960692	0.960692	threonine synthase	Threonine metabolism	imidazole glycerol phosphate synthase subunit HisF	Histidine metabolism	100	9.94E-14	1.99E-11
STM474_RS00020	STM474_RS10665	STM474_RS00020 STM474_RS10665	0.961021	0.961021	threonine synthase	Threonine metabolism	histidinol-phosphate transaminase	Histidine metabolism	100	9.08E-14	1.83E-11
STM474_RS00020	STM474_RS17945	STM474_RS00020 STM474_RS17945	0.961883	0.961883	threonine synthase	Threonine metabolism	uroporphyrinogen-III C-methyltransferase	various metabolism	100	7.13E-14	1.48E-11
STM474_RS00020	STM474_RS10680	STM474_RS00020 STM474_RS10680	0.962549	0.962549	threonine synthase	Threonine metabolism	1-(5-phosphoribosyl)-5-[(5- phosphoribosylamino)methylideneamino]imidazole-4- carboxamide isomerase	Histidine metabolism	100	5.89E-14	1.26E-11
STM474_RS00020	STM474_RS21160	STM474_RS00020 STM474_RS21160	0.963503	0.963503	threonine synthase	Threonine metabolism	phosphoenolpyruvate carboxylase	various metabolism	100	4.45E-14	9.86E-12
STM474_RS00020	STM474_RS23485	STM474_RS00020 STM474_RS23485	0.963805	0.963805	threonine synthase	Threonine metabolism	phosphoserine phosphatase	Serine metabolism	100	4.07E-14	9.11E-12
STM474_RS00020	STM474_RS21095	STM474_RS00020 STM474_RS21095	0.964121	0.964121	threonine synthase	Threonine metabolism	methylenetetrahydrofolate reductase	folate metabolism	100	3.70E-14	8.39E-12
STM474_RS00020	STM474_RS13695	STM474_RS00020 STM474_RS13695	0.96701	0.96701	threonine synthase	Threonine metabolism	bifunctional chorismate mutase/prephenate dehydrogenase	Amino acid metabolism	100	1.49E-14	3.82E-12
STM474_RS00020	STM474_RS10660	STM474_RS00020 STM474_RS10660	0.968838	0.968838	threonine synthase	Threonine metabolism	histidinol dehydrogenase	Histidine metabolism	100	8.03E-15	2.25E-12
STM474_RS00020	STM474_RS15250	STM474_RS00020 STM474_RS15250	0.969654	0.969654	threonine synthase	Threonine metabolism	NADPH-dependent assimilatory sulfite reductase flavoprotein subunit	sulfur metabolism	100	6.02E-15	1.77E-12
STM474_RS00020	STM474_RS20385	STM474_RS00020 STM474_RS20385	0.970147	0.970147	threonine synthase	Threonine metabolism	5-methyltetrahydropteroyltriglutamate-- homocysteine S-methyltransferase	Amino acid metabolism	100	5.04E-15	1.52E-12
STM474_RS00020	STM474_RS17900	STM474_RS00020 STM474_RS17900	0.970921	0.970921	threonine synthase	Threonine metabolism	aspartate aminotransferase family protein	Lysine metabolism	100	3.79E-15	1.20E-12
STM474_RS00020	STM474_RS10670	STM474_RS00020 STM474_RS10670	0.971115	0.971115	threonine synthase	Threonine metabolism	bifunctional histidinol-phosphatase/imidazoleglycerol-phosphate dehydratase HisB	Histidine metabolism	100	3.52E-15	1.13E-12
STM474_RS00020	STM474_RS15245	STM474_RS00020 STM474_RS15245	0.972605	0.972605	threonine synthase	Threonine metabolism	assimilatory sulfite reductase (NADPH) hemoprotein subunit	sulfur metabolism	100	1.98E-15	6.79E-13
STM474_RS00020	STM474_RS21175	STM474_RS00020 STM474_RS21175	0.975654	0.975654	threonine synthase	Threonine metabolism	acetylglutamate kinase	Amino acid metabolism	100	5.49E-16	2.28E-13
STM474_RS00020	STM474_RS15840	STM474_RS00020 STM474_RS15840	0.981233	0.981233	threonine synthase	Threonine metabolism	phosphoglycerate dehydrogenase	Serine metabolism	100	3.21E-17	2.03E-14
STM474_RS00020	STM474_RS21165	STM474_RS00020 STM474_RS21165	0.983575	0.983575	threonine synthase	Threonine metabolism	acetylornithine deacetylase	Amino acid metabolism	100	7.50E-18	6.19E-15
STM474_RS00020	STM474_RS22925	STM474_RS00020 STM474_RS22925	0.983837	0.983837	threonine synthase	Threonine metabolism	ornithine carbamoyltransferase	Amino acid metabolism	100	6.29E-18	5.28E-15
STM474_RS00020	STM474_RS16990	STM474_RS00020 STM474_RS16990	0.983914	0.983914	threonine synthase	Threonine metabolism	argininosuccinate synthase	various metabolism	100	5.97E-18	5.05E-15
STM474_RS00020	STM474_RS21170	STM474_RS00020 STM474_RS21170	0.985035	0.985035	threonine synthase	Threonine metabolism	N-acetyl-gamma-glutamyl-phosphate reductase	Amino acid metabolism	100	2.71E-18	2.73E-15
STM474_RS00020	STM474_RS15475	STM474_RS00020 STM474_RS15475	0.987154	0.987154	threonine synthase	Threonine metabolism	amino-acid N-acetyltransferase	Amino acid metabolism	100	5.11E-19	6.79E-16
STM474_RS00020	STM474_RS21180	STM474_RS00020 STM474_RS21180	0.988321	0.988321	threonine synthase	Threonine metabolism	argininosuccinate lyase	Amino acid metabolism	100	1.80E-19	2.87E-16
STM474_RS00020	STM474_RS15805	STM474_RS00020 STM474_RS15805	0.794492	0.794492	threonine synthase	Threonine metabolism	glycine cleavage system aminomethyltransferase GcvT	Glycine metabolism	99	3.55E-06	6.99E-05
STM474_RS00020	STM474_RS13145	STM474_RS00020 STM474_RS13145	0.794698	0.794698	threonine synthase	Threonine metabolism	phosphoribosylformylglycinamidine synthase	Glutamate metabolism	99	3.51E-06	6.94E-05
STM474_RS00020	STM474_RS17350	STM474_RS00020 STM474_RS17350	0.817992	0.817992	threonine synthase	Threonine metabolism	malate dehydrogenase	various metabolism	98	1.05E-06	2.82E-05
STM474_RS00020	STM474_RS12540	STM474_RS00020 STM474_RS12540	0.835129	0.835129	threonine synthase	Threonine metabolism	sulfate/thiosulfate ABC transporter permease CysW	Sulfur transport	98	3.85E-07	1.28E-05
STM474_RS00020	STM474_RS15695	STM474_RS00020 STM474_RS15695	-0.779548	0.779548	threonine synthase	Threonine metabolism	toxin-antitoxin system antitoxin VapB	virulence	97	7.12E-06	0.00011324
STM474_RS00020	STM474_RS12825	STM474_RS00020 STM474_RS12825	0.793708	0.793708	threonine synthase	Threonine metabolism	phosphoribosylformylglycinamidine cyclo-ligase	nucleotide metabolism	97	3.69E-06	7.18E-05
STM474_RS00020	STM474_RS21430	STM474_RS00020 STM474_RS21430	0.790408	0.790408	threonine synthase	Threonine metabolism	phosphoribosylamine--glycine ligase	nucleotide metabolism	96	4.32E-06	8.04E-05
STM474_RS00020	STM474_RS19230	STM474_RS00020 STM474_RS19230	0.795214	0.795214	threonine synthase	Threonine metabolism	orotate phosphoribosyltransferase	nucleotide metabolism	96	3.43E-06	6.80E-05
STM474_RS00020	STM474_RS09435	STM474_RS00020 STM474_RS09435	0.837438	0.837438	threonine synthase	Threonine metabolism	glucose-6-phosphate dehydrogenase	Pentose phosphate	96	3.33E-07	1.14E-05
STM474_RS00020	STM474_RS05195	STM474_RS00020 STM474_RS05195	0.788673	0.788673	threonine synthase	Threonine metabolism	quinone-dependent dihydroorotate dehydrogenase	nucleotide metabolism	95	4.69E-06	8.52E-05
STM474_RS00020	STM474_RS05730	STM474_RS00020 STM474_RS05730	0.789436	0.789436	threonine synthase	Threonine metabolism	dihydroorotase	nucleotide metabolism	95	4.52E-06	8.30E-05
STM474_RS00020	STM474_RS22885	STM474_RS00020 STM474_RS22885	0.790364	0.790364	threonine synthase	Threonine metabolism	aspartate carbamoyltransferase	nucleotide metabolism	95	4.33E-06	8.05E-05
STM474_RS00020	STM474_RS00580	STM474_RS00020 STM474_RS00580	0.830633	0.830633	threonine synthase	Threonine metabolism	leu operon leader peptide	Leucine metabolism	95	5.06E-07	1.59E-05
STM474_RS00020	STM474_RS04555	STM474_RS00020 STM474_RS04555	0.813386	0.813386	threonine synthase	Threonine metabolism	lysine exporter LysO family protein	Amino acid transport	94	1.35E-06	3.42E-05
STM474_RS00020	STM474_RS02060	STM474_RS00020 STM474_RS02060	-0.787207	0.787207	threonine synthase	Threonine metabolism	peroxiredoxin	Redox response	92	5.02E-06	8.94E-05
STM474_RS00020	STM474_RS03690	STM474_RS00020 STM474_RS03690	0.785503	0.785503	threonine synthase	Threonine metabolism	citrate synthase	TCA cycle	88	5.43E-06	9.41E-05
STM474_RS00020	STM474_RS08625	STM474_RS00020 STM474_RS08625	0.780179	0.780179	threonine synthase	Threonine metabolism	tryptophan synthase subunit beta	Amino acid metabolism	86	6.93E-06	0.000111044
STM474_RS00020	STM474_RS08620	STM474_RS00020 STM474_RS08620	0.78108	0.78108	threonine synthase	Threonine metabolism	bifunctional indole-3-glycerol-phosphate synthase TrpC/phosphoribosylanthranilate isomerase TrpF	Amino acid metabolism	86	6.65E-06	0.000108057
STM474_RS00020	STM474_RS08630	STM474_RS00020 STM474_RS08630	0.788174	0.788174	threonine synthase	Threonine metabolism	tryptophan synthase subunit alpha	Amino acid metabolism	86	4.80E-06	8.66E-05
STM474_RS00020	STM474_RS21375	STM474_RS00020 STM474_RS21375	0.789175	0.789175	threonine synthase	Threonine metabolism	phosphomethylpyrimidine synthase ThiC	thiamine metabolism	86	4.58E-06	8.37E-05
STM474_RS00020	STM474_RS15590	STM474_RS00020 STM474_RS15590	0.771274	0.771274	threonine synthase	Threonine metabolism	diaminopimelate decarboxylase	Lysine metabolism	82	1.02E-05	0.00014438
STM474_RS00020	STM474_RS00920	STM474_RS00020 STM474_RS00920	0.762587	0.762587	threonine synthase	Threonine metabolism	pantoate--beta-alanine ligase	various metabolism	81	1.48E-05	0.000183474
STM474_RS00020	STM474_RS04505	STM474_RS00020 STM474_RS04505	-0.760593	0.760593	threonine synthase	Threonine metabolism	arginine ABC transporter ATP-binding protein ArtP	Amino acid transport	67	1.60E-05	0.000192857
STM474_RS00020	STM474_RS20370	STM474_RS00020 STM474_RS20370	-0.754166	0.754166	threonine synthase	Threonine metabolism	sugar/pyridoxal phosphate phosphatase YigL	Glucose metabolism	65	2.08E-05	0.000225581
STM474_RS00020	STM474_RS04500	STM474_RS00020 STM474_RS04500	-0.760264	0.760264	threonine synthase	Threonine metabolism	arginine ABC transporter substrate-binding protein	Amino acid transport	65	1.62E-05	0.000194501
STM474_RS00020	STM474_RS08615	STM474_RS00020 STM474_RS08615	0.763724	0.763724	threonine synthase	Threonine metabolism	bifunctional anthranilate synthase glutamate amidotransferase component TrpG/anthranilate phosphoribosyltransferase TrpD	Amino acid metabolism	63	1.41E-05	0.000177811
STM474_RS00020	STM474_RS20590	STM474_RS00020 STM474_RS20590	0.76978	0.76978	threonine synthase	Threonine metabolism	glutamate--ammonia ligase	Nitrogen	59	1.09E-05	0.000150938
STM474_RS00020	STM474_RS08610	STM474_RS00020 STM474_RS08610	0.756024	0.756024	threonine synthase	Threonine metabolism	anthranilate synthase component 1	Amino acid metabolism	57	1.93E-05	0.000215936
STM474_RS00020	STM474_RS20580	STM474_RS00020 STM474_RS20580	0.755034	0.755034	threonine synthase	Threonine metabolism	nitrogen regulation protein NR(I)	Nitrogen	55	2.01E-05	0.000220925
STM474_RS00025	STM474_RS06470	STM474_RS00025 STM474_RS06470	0.809614	0.809614	peroxide stress protein YaaA	Redox response	exodeoxyribonuclease III	DNA replication or repair	94	1.65E-06	3.97E-05
STM474_RS00025	STM474_RS02555	STM474_RS00025 STM474_RS02555	0.810593	0.810593	peroxide stress protein YaaA	Redox response	iron ABC transporter ATP-binding protein FetA	Iron	87	1.57E-06	3.82E-05
STM474_RS00025	STM474_RS21755	STM474_RS00025 STM474_RS21755	0.820681	0.820681	peroxide stress protein YaaA	Redox response	MATE family efflux transporter DinF	transport	87	9.03E-07	2.51E-05
STM474_RS00025	STM474_RS18555	STM474_RS00025 STM474_RS18555	0.76187	0.76187	peroxide stress protein YaaA	Redox response	SIS domain-containing protein	protein processing	85	1.52E-05	0.000186948
STM474_RS00035	STM474_RS07835	STM474_RS00035 STM474_RS07835	0.757284	0.757284	transaldolase	Pentose phosphate	porin OmpD	Porin	84	1.83E-05	0.000209468
STM474_RS00035	STM474_RS15915	STM474_RS00035 STM474_RS15915	0.78568	0.78568	transaldolase	Pentose phosphate	transketolase	Pentose phosphate	84	5.39E-06	9.37E-05
STM474_RS00035	STM474_RS12040	STM474_RS00035 STM474_RS12040	-0.790663	0.790663	transaldolase	Pentose phosphate	NUDIX hydrolase YfcD	hypothetical	84	4.27E-06	7.97E-05
STM474_RS00035	STM474_RS16000	STM474_RS00035 STM474_RS16000	-0.793314	0.793314	transaldolase	Pentose phosphate	deoxyribonuclease I	DNA replication or repair	84	3.76E-06	7.28E-05
STM474_RS00035	STM474_RS07275	STM474_RS00035 STM474_RS07275	-0.81474	0.81474	transaldolase	Pentose phosphate	adenosine deaminase	nucleotide metabolism	84	1.25E-06	3.23E-05
STM474_RS00035	STM474_RS16095	STM474_RS00035 STM474_RS16095	0.818516	0.818516	transaldolase	Pentose phosphate	membrane-bound lytic murein transglycosylase MltC	Peptidoglycan	84	1.02E-06	2.76E-05
STM474_RS00035	STM474_RS15755	STM474_RS00035 STM474_RS15755	-0.842303	0.842303	transaldolase	Pentose phosphate	protein YgfX	hypothetical	84	2.44E-07	8.82E-06
STM474_RS00035	STM474_RS15490	STM474_RS00035 STM474_RS15490	0.754316	0.754316	transaldolase	Pentose phosphate	pitrilysin	protein processing	83	2.06E-05	0.000224709
STM474_RS00035	STM474_RS09445	STM474_RS00035 STM474_RS09445	0.755762	0.755762	transaldolase	Pentose phosphate	pyruvate kinase	Glycolysis	83	1.95E-05	0.000217309
STM474_RS00035	STM474_RS02270	STM474_RS00035 STM474_RS02270	-0.751532	0.751532	transaldolase	Pentose phosphate	muropeptide MFS transporter AmpG	Peptidoglycan	81	2.30E-05	0.000239702
STM474_RS00035	STM474_RS00830	STM474_RS00035 STM474_RS00830	0.776942	0.776942	transaldolase	Pentose phosphate	D-threonate 4-phosphate dehydrogenase	Carbohydrate Metabolism	77	8.00E-06	0.000122367
STM474_RS00035	STM474_RS14570	STM474_RS00035 STM474_RS14570	0.750537	0.750537	transaldolase	Pentose phosphate	transcriptional repressor MprA	Transcription factor	73	2.39E-05	0.000245091
STM474_RS00035	STM474_RS15420	STM474_RS00035 STM474_RS15420	-0.757008	0.757008	transaldolase	Pentose phosphate	DUF423 domain-containing protein	hypothetical	66	1.85E-05	0.000211008
STM474_RS00035	STM474_RS15170	STM474_RS00035 STM474_RS15170	0.750892	0.750892	transaldolase	Pentose phosphate	DUF3561 family protein	hypothetical	62	2.36E-05	0.000243203
STM474_RS00040	STM474_RS04280	STM474_RS00040 STM474_RS04280	0.921009	0.921009	molybdopterin adenylyltransferase	molybdopterin metabolism	molybdopterin molybdotransferase MoeA	molybdopterin metabolism	94	1.78E-10	1.59E-08
STM474_RS00040	STM474_RS07430	STM474_RS00040 STM474_RS07430	0.754324	0.754324	molybdopterin adenylyltransferase	molybdopterin metabolism	Tat proofreading chaperone DmsD	Chaperone	84	2.06E-05	0.00022467
STM474_RS00040	STM474_RS04065	STM474_RS00040 STM474_RS04065	0.759023	0.759023	molybdopterin adenylyltransferase	molybdopterin metabolism	molybdenum cofactor biosynthesis protein B	molybdopterin metabolism	84	1.71E-05	0.000200555
STM474_RS00040	STM474_RS16290	STM474_RS00040 STM474_RS16290	0.763008	0.763008	molybdopterin adenylyltransferase	molybdopterin metabolism	hydrogenase 2 small subunit	Energy generation	84	1.45E-05	0.000181377
STM474_RS00040	STM474_RS22840	STM474_RS00040 STM474_RS22840	0.770874	0.770874	molybdopterin adenylyltransferase	molybdopterin metabolism	anaerobic ribonucleoside-triphosphate reductase	various metabolism	84	1.04E-05	0.000146075
STM474_RS00040	STM474_RS14795	STM474_RS00040 STM474_RS14795	0.774421	0.774421	molybdopterin adenylyltransferase	molybdopterin metabolism	hydrogenase formation protein HypD	Energy generation	84	8.94E-06	0.000131891
STM474_RS00040	STM474_RS21980	STM474_RS00040 STM474_RS21980	0.777595	0.777595	molybdopterin adenylyltransferase	molybdopterin metabolism	glutamate/aspartate:proton symporter GltP	Amino acid transport	84	7.77E-06	0.000120006
STM474_RS00040	STM474_RS04695	STM474_RS00040 STM474_RS04695	0.777841	0.777841	molybdopterin adenylyltransferase	molybdopterin metabolism	dimethyl sulfoxide reductase anchor subunit	Energy generation	84	7.69E-06	0.000119072
STM474_RS00040	STM474_RS06230	STM474_RS00040 STM474_RS06230	0.780901	0.780901	molybdopterin adenylyltransferase	molybdopterin metabolism	ABC transporter substrate-binding protein	ABC transporter	84	6.70E-06	0.0001087
STM474_RS00040	STM474_RS21670	STM474_RS00040 STM474_RS21670	0.782838	0.782838	molybdopterin adenylyltransferase	molybdopterin metabolism	glucose-6-phosphate isomerase	Glycolysis	84	6.14E-06	0.000102421
STM474_RS00040	STM474_RS22835	STM474_RS00040 STM474_RS22835	0.784053	0.784053	molybdopterin adenylyltransferase	molybdopterin metabolism	anaerobic ribonucleoside-triphosphate reductase-activating protein	various metabolism	84	5.81E-06	9.86E-05
STM474_RS00040	STM474_RS04685	STM474_RS00040 STM474_RS04685	0.792082	0.792082	molybdopterin adenylyltransferase	molybdopterin metabolism	dimethylsulfoxide reductase subunit A	Energy generation	84	3.99E-06	7.59E-05
STM474_RS00040	STM474_RS16275	STM474_RS00040 STM474_RS16275	0.80316	0.80316	molybdopterin adenylyltransferase	molybdopterin metabolism	hydrogenase 2 large subunit	Energy generation	84	2.31E-06	5.12E-05
STM474_RS00040	STM474_RS16280	STM474_RS00040 STM474_RS16280	0.805199	0.805199	molybdopterin adenylyltransferase	molybdopterin metabolism	Ni/Fe-hydrogenase cytochrome b subunit	Energy generation	84	2.08E-06	4.72E-05
STM474_RS00040	STM474_RS18125	STM474_RS00040 STM474_RS18125	0.80746	0.80746	molybdopterin adenylyltransferase	molybdopterin metabolism	4-alpha-glucanotransferase	Glycogen metabolism	84	1.85E-06	4.33E-05
STM474_RS00040	STM474_RS08735	STM474_RS00040 STM474_RS08735	0.811116	0.811116	molybdopterin adenylyltransferase	molybdopterin metabolism	bifunctional acetaldehyde-CoA/alcohol dehydrogenase	various metabolism	84	1.53E-06	3.75E-05
STM474_RS00040	STM474_RS16285	STM474_RS00040 STM474_RS16285	0.82262	0.82262	molybdopterin adenylyltransferase	molybdopterin metabolism	hydrogenase 2 operon protein HybA	Energy generation	84	8.09E-07	2.31E-05
STM474_RS00040	STM474_RS21800	STM474_RS00040 STM474_RS21800	0.83524	0.83524	molybdopterin adenylyltransferase	molybdopterin metabolism	alanine racemase	Peptidoglycan	84	3.82E-07	1.27E-05
STM474_RS00040	STM474_RS16265	STM474_RS00040 STM474_RS16265	0.843147	0.843147	molybdopterin adenylyltransferase	molybdopterin metabolism	hydrogenase-2 assembly chaperone	Chaperone	84	2.31E-07	8.43E-06
STM474_RS00040	STM474_RS04060	STM474_RS00040 STM474_RS04060	0.847947	0.847947	molybdopterin adenylyltransferase	molybdopterin metabolism	GTP 3',8-cyclase MoaA	molybdopterin metabolism	84	1.68E-07	6.45E-06
STM474_RS00040	STM474_RS20525	STM474_RS00040 STM474_RS20525	0.881925	0.881925	molybdopterin adenylyltransferase	molybdopterin metabolism	molybdenum cofactor guanylyltransferase MobA	molybdopterin metabolism	84	1.23E-08	6.80E-07
STM474_RS00040	STM474_RS04275	STM474_RS00040 STM474_RS04275	0.889897	0.889897	molybdopterin adenylyltransferase	molybdopterin metabolism	molybdopterin-synthase adenylyltransferase MoeB	molybdopterin metabolism	84	5.92E-09	3.54E-07
STM474_RS00040	STM474_RS20520	STM474_RS00040 STM474_RS20520	0.767244	0.767244	molybdopterin adenylyltransferase	molybdopterin metabolism	molybdopterin-guanine dinucleotide biosynthesis protein B	molybdopterin metabolism	82	1.22E-05	0.00016177
STM474_RS00050	STM474_RS14030	STM474_RS00050 STM474_RS14030	-0.786536	0.786536	acidic protein MsyB	hypothetical	phosphoribosyltransferase	various metabolism	93	5.18E-06	9.14E-05
STM474_RS00050	STM474_RS01705	STM474_RS00050 STM474_RS01705	-0.762142	0.762142	acidic protein MsyB	hypothetical	LysR family transcriptional regulator	hypothetical	66	1.50E-05	0.000185715
STM474_RS00055	STM474_RS17245	STM474_RS00055 STM474_RS17245	0.769698	0.769698	DUF2541 family protein	hypothetical	sialic acid transporter NanT	Carbohydrate transport	59	1.10E-05	0.000151258
STM474_RS00055	STM474_RS15505	STM474_RS00055 STM474_RS15505	0.759715	0.759715	DUF2541 family protein	hypothetical	DUF2509 family protein	hypothetical	50	1.66E-05	0.000197094
STM474_RS00095	STM474_RS24610	STM474_RS00095 STM474_RS24610	-0.800908	0.800908	chitinase	Carbohydrate Metabolism	type II secretion system F family protein	virulence	91	2.59E-06	5.54E-05
STM474_RS00095	STM474_RS06380	STM474_RS00095 STM474_RS06380	0.778633	0.778633	chitinase	Carbohydrate Metabolism	YeaH/YhbH family protein	hypothetical	81	7.42E-06	0.000116343
STM474_RS00095	STM474_RS07455	STM474_RS00095 STM474_RS07455	-0.772864	0.772864	chitinase	Carbohydrate Metabolism	DUF1161 domain-containing protein	hypothetical	74	9.57E-06	0.000137886
STM474_RS00095	STM474_RS10260	STM474_RS00095 STM474_RS10260	-0.75786	0.75786	chitinase	Carbohydrate Metabolism	3'-5' exoribonuclease	hypothetical	61	1.79E-05	0.00020643
STM474_RS00095	STM474_RS16795	STM474_RS00095 STM474_RS16795	-0.76266	0.76266	chitinase	Carbohydrate Metabolism	sugar kinase	Carbohydrate Metabolism	61	1.47E-05	0.000183066
STM474_RS00100	STM474_RS16360	STM474_RS00100 STM474_RS16360	0.773581	0.773581	winged helix-turn-helix transcriptional regulator	hypothetical	alcohol dehydrogenase	various metabolism	74	9.27E-06	0.000135001
STM474_RS00100	STM474_RS06605	STM474_RS00100 STM474_RS06605	-0.767894	0.767894	winged helix-turn-helix transcriptional regulator	hypothetical	membrane protein	hypothetical	67	1.18E-05	0.00015915
STM474_RS00100	STM474_RS16635	STM474_RS00100 STM474_RS16635	-0.768283	0.768283	winged helix-turn-helix transcriptional regulator	hypothetical	putrescine aminotransferase	various metabolism	66	1.16E-05	0.000157445
STM474_RS00110	STM474_RS13940	STM474_RS00110 STM474_RS13940	-0.809749	0.809749	fimbrial biogenesis chaperone BcfB	fimbraie and pilus	phage tail protein I	phage	98	1.64E-06	3.95E-05
STM474_RS00110	STM474_RS00375	STM474_RS00110 STM474_RS00375	-0.778373	0.778373	fimbrial biogenesis chaperone BcfB	fimbraie and pilus	L-carnitine/gamma-butyrobetaine antiport BCCT transporter	various metabolism	85	7.51E-06	0.000117225
STM474_RS00110	STM474_RS16025	STM474_RS00110 STM474_RS16025	0.760168	0.760168	fimbrial biogenesis chaperone BcfB	fimbraie and pilus	IclR family transcriptional regulator	hypothetical	57	1.63E-05	0.000194944
STM474_RS00110	STM474_RS02055	STM474_RS00110 STM474_RS02055	0.753245	0.753245	fimbrial biogenesis chaperone BcfB	fimbraie and pilus	maltodextrin glucosidase	Carbohydrate Metabolism	56	2.15E-05	0.000230058
STM474_RS00110	STM474_RS07565	STM474_RS00110 STM474_RS07565	0.753032	0.753032	fimbrial biogenesis chaperone BcfB	fimbraie and pilus	MarC family NAAT transporter	transport	53	2.17E-05	0.000231145
STM474_RS00115	STM474_RS09290	STM474_RS00115 STM474_RS09290	-0.791834	0.791834	fimbrial usher BcfC	fimbraie and pilus	hypothetical	hypothetical	89	4.03E-06	7.66E-05
STM474_RS00115	STM474_RS12470	STM474_RS00115 STM474_RS12470	0.774145	0.774145	fimbrial usher BcfC	fimbraie and pilus	sulfate transporter CysZ	Sulfur transport	85	9.05E-06	0.000132811
STM474_RS00115	STM474_RS23700	STM474_RS00115 STM474_RS23700	0.801294	0.801294	fimbrial usher BcfC	fimbraie and pilus	conjugal transfer protein TrbE	Plasmid	85	2.54E-06	5.46E-05
STM474_RS00115	STM474_RS12925	STM474_RS00115 STM474_RS12925	0.764338	0.764338	fimbrial usher BcfC	fimbraie and pilus	YfgM family protein	hypothetical	70	1.37E-05	0.000175054
STM474_RS00115	STM474_RS04250	STM474_RS00115 STM474_RS04250	-0.765173	0.765173	fimbrial usher BcfC	fimbraie and pilus			65	1.33E-05	0.000171369
STM474_RS00115	STM474_RS06700	STM474_RS00115 STM474_RS06700	0.75551	0.75551	fimbrial usher BcfC	fimbraie and pilus	posphoenolpyruvate synthetase regulatory kinase/phosphorylase PpsR	protein processing	51	1.97E-05	0.000218672
STM474_RS00125	STM474_RS09615	STM474_RS00125 STM474_RS09615	0.755008	0.755008	fimbrial protein BcfE	fimbraie and pilus	flagellar motor protein MotB	Flagella	52	2.01E-05	0.000221043
STM474_RS00140	STM474_RS10920	STM474_RS00140 STM474_RS10920	-0.777471	0.777471	DsbA family protein	Redox response	DNA-3-methyladenine glycosylase 2	DNA replication or repair	75	7.82E-06	0.000120411
STM474_RS00155	STM474_RS13895	STM474_RS00155 STM474_RS13895	-0.751064	0.751064	LysR family transcriptional regulator	hypothetical	phage tail tape measure protein	phage	57	2.35E-05	0.000242203
STM474_RS00165	STM474_RS15655	STM474_RS00165 STM474_RS15655	0.774892	0.774892	aryl-sulfate sulfotransferase	hypothetical	CaiF/GrlA family transcriptional regulator	hypothetical	74	8.76E-06	0.00013011
STM474_RS00175	STM474_RS23030	STM474_RS00175 STM474_RS23030	-0.78498	0.78498	hypothetical	hypothetical	restriction endonuclease	DNA replication or repair	75	5.57E-06	9.59E-05
STM474_RS00175	STM474_RS06975	STM474_RS00175 STM474_RS06975	-0.763884	0.763884	hypothetical	hypothetical	type III secretion systems effector SseF	virulence	69	1.40E-05	0.000177059
STM474_RS00180	STM474_RS04845	STM474_RS00180 STM474_RS04845	-0.792902	0.792902	sulfatase-like hydrolase/transferase	hypothetical	YcbK family protein	hypothetical	86	3.83E-06	7.38E-05
STM474_RS00180	STM474_RS00710	STM474_RS00180 STM474_RS00710	-0.753315	0.753315	sulfatase-like hydrolase/transferase	hypothetical	cell division protein ZapD	Cell division	84	2.15E-05	0.000229794
STM474_RS00180	STM474_RS08760	STM474_RS00180 STM474_RS08760	0.769847	0.769847	sulfatase-like hydrolase/transferase	hypothetical	patatin-like phospholipase RssA	lipid metabolism	84	1.09E-05	0.000150674
STM474_RS00180	STM474_RS07375	STM474_RS00180 STM474_RS07375	-0.774792	0.774792	sulfatase-like hydrolase/transferase	hypothetical	serine protease	protein processing	84	8.80E-06	0.000130441
STM474_RS00180	STM474_RS13555	STM474_RS00180 STM474_RS13555	0.778861	0.778861	sulfatase-like hydrolase/transferase	hypothetical	anti-sigma-E factor RseA	Signal transduction	84	7.35E-06	0.000115546
STM474_RS00180	STM474_RS14570	STM474_RS00180 STM474_RS14570	0.78691	0.78691	sulfatase-like hydrolase/transferase	hypothetical	transcriptional repressor MprA	Transcription factor	84	5.09E-06	9.03E-05
STM474_RS00180	STM474_RS01235	STM474_RS00180 STM474_RS01235	-0.788832	0.788832	sulfatase-like hydrolase/transferase	hypothetical	Rcs stress response system protein RcsF	Signal transduction	84	4.65E-06	8.47E-05
STM474_RS00180	STM474_RS17295	STM474_RS00180 STM474_RS17295	-0.792958	0.792958	sulfatase-like hydrolase/transferase	hypothetical	serine endoprotease DegQ	protein processing	84	3.82E-06	7.37E-05
STM474_RS00180	STM474_RS20005	STM474_RS00180 STM474_RS20005	-0.796767	0.796767	sulfatase-like hydrolase/transferase	hypothetical	ribose operon transcriptional repressor RbsR	Transcription factor	84	3.18E-06	6.44E-05
STM474_RS00180	STM474_RS13665	STM474_RS00180 STM474_RS13665	-0.797048	0.797048	sulfatase-like hydrolase/transferase	hypothetical	polyphenol oxidase	various metabolism	84	3.13E-06	6.38E-05
STM474_RS00180	STM474_RS15140	STM474_RS00180 STM474_RS15140	0.799042	0.799042	sulfatase-like hydrolase/transferase	hypothetical	protein-L-isoaspartate(D-aspartate) O-methyltransferase	protein processing	84	2.84E-06	5.94E-05
STM474_RS00180	STM474_RS13085	STM474_RS00180 STM474_RS13085	-0.801092	0.801092	sulfatase-like hydrolase/transferase	hypothetical	stationary phase inducible protein CsiE	stress response	84	2.56E-06	5.50E-05
STM474_RS00180	STM474_RS07830	STM474_RS00180 STM474_RS07830	-0.80113	0.80113	sulfatase-like hydrolase/transferase	hypothetical	aromatic amino acid efflux DMT transporter YddG	Efflux pump	84	2.56E-06	5.49E-05
STM474_RS00180	STM474_RS03215	STM474_RS00180 STM474_RS03215	-0.804693	0.804693	sulfatase-like hydrolase/transferase	hypothetical	D-alanyl-D-alanine carboxypeptidase DacA	Peptidoglycan	84	2.13E-06	4.81E-05
STM474_RS00180	STM474_RS15145	STM474_RS00180 STM474_RS15145	0.807013	0.807013	sulfatase-like hydrolase/transferase	hypothetical	5'/3'-nucleotidase SurE	nucleotide metabolism	84	1.89E-06	4.40E-05
STM474_RS00180	STM474_RS08655	STM474_RS00180 STM474_RS08655	0.810674	0.810674	sulfatase-like hydrolase/transferase	hypothetical	outer membrane protein OmpW	transport	84	1.56E-06	3.81E-05
STM474_RS00180	STM474_RS19940	STM474_RS00180 STM474_RS19940	-0.810834	0.810834	sulfatase-like hydrolase/transferase	hypothetical	16S rRNA (guanine(527)-N(7))-methyltransferase RsmG	translation	84	1.55E-06	3.79E-05
STM474_RS00180	STM474_RS15490	STM474_RS00180 STM474_RS15490	0.823188	0.823188	sulfatase-like hydrolase/transferase	hypothetical	pitrilysin	protein processing	84	7.83E-07	2.25E-05
STM474_RS00180	STM474_RS15455	STM474_RS00180 STM474_RS15455	-0.824163	0.824163	sulfatase-like hydrolase/transferase	hypothetical	murein transglycosylase A	Peptidoglycan	84	7.40E-07	2.16E-05
STM474_RS00180	STM474_RS22375	STM474_RS00180 STM474_RS22375	0.831266	0.831266	sulfatase-like hydrolase/transferase	hypothetical	N-acetylmuramoyl-L-alanine amidase AmiB	Peptidoglycan	84	4.87E-07	1.54E-05
STM474_RS00180	STM474_RS15130	STM474_RS00180 STM474_RS15130	-0.836673	0.836673	sulfatase-like hydrolase/transferase	hypothetical	RNA polymerase sigma factor RpoS	Transcription factor	84	3.50E-07	1.18E-05
STM474_RS00180	STM474_RS21870	STM474_RS00180 STM474_RS21870	0.839842	0.839842	sulfatase-like hydrolase/transferase	hypothetical	non-fimbrial adhesin SiiE	virulence	84	2.86E-07	1.01E-05
STM474_RS00180	STM474_RS22565	STM474_RS00180 STM474_RS22565	-0.860146	0.860146	sulfatase-like hydrolase/transferase	hypothetical	OapA family protein	hypothetical	84	7.12E-08	3.13E-06
STM474_RS00180	STM474_RS07835	STM474_RS00180 STM474_RS07835	0.863049	0.863049	sulfatase-like hydrolase/transferase	hypothetical	porin OmpD	Porin	84	5.73E-08	2.59E-06
STM474_RS00180	STM474_RS14660	STM474_RS00180 STM474_RS14660	-0.87264	0.87264	sulfatase-like hydrolase/transferase	hypothetical	lytic murein transglycosylase B	Peptidoglycan	84	2.70E-08	1.35E-06
STM474_RS00180	STM474_RS23505	STM474_RS00180 STM474_RS23505	-0.876512	0.876512	sulfatase-like hydrolase/transferase	hypothetical	murein transglycosylase	Peptidoglycan	84	1.96E-08	1.02E-06
STM474_RS00180	STM474_RS08290	STM474_RS00180 STM474_RS08290	0.880779	0.880779	sulfatase-like hydrolase/transferase	hypothetical	universal stress protein UspE	stress response	84	1.36E-08	7.42E-07
STM474_RS00180	STM474_RS22570	STM474_RS00180 STM474_RS22570	0.776724	0.776724	sulfatase-like hydrolase/transferase	hypothetical	FKBP-type peptidyl-prolyl cis-trans isomerase	protein processing	83	8.08E-06	0.000123282
STM474_RS00180	STM474_RS05850	STM474_RS00180 STM474_RS05850	-0.790865	0.790865	sulfatase-like hydrolase/transferase	hypothetical	23S rRNA pseudouridine(955/2504/2580) synthase RluC	translation	83	4.22E-06	7.92E-05
STM474_RS00180	STM474_RS20300	STM474_RS00180 STM474_RS20300	0.767647	0.767647	sulfatase-like hydrolase/transferase	hypothetical	DUF484 domain-containing protein	hypothetical	76	1.20E-05	0.000160088
STM474_RS00200	STM474_RS17125	STM474_RS00200 STM474_RS17125	-0.784782	0.784782	Na+/H+ antiporter NhaA	Small molecule transport	arabinose-5-phosphate isomerase KdsD	Carbohydrate Metabolism	89	5.62E-06	9.65E-05
STM474_RS00200	STM474_RS19835	STM474_RS00200 STM474_RS19835	-0.769831	0.769831	Na+/H+ antiporter NhaA	Small molecule transport	6-phosphogluconate phosphatase	Carbohydrate Metabolism	69	1.09E-05	0.000150748
STM474_RS00210	STM474_RS09570	STM474_RS00210 STM474_RS09570	0.782071	0.782071	glycoside hydrolase family 31 protein	Carbohydrate Metabolism	flagellar biosynthesis protein FlhA	Flagella	83	6.36E-06	0.000104873
STM474_RS00210	STM474_RS09605	STM474_RS00210 STM474_RS09605	0.770643	0.770643	glycoside hydrolase family 31 protein	Carbohydrate Metabolism	chemotaxis protein CheW	Signal transduction	74	1.05E-05	0.000147024
STM474_RS00210	STM474_RS09610	STM474_RS00210 STM474_RS09610	0.759268	0.759268	glycoside hydrolase family 31 protein	Carbohydrate Metabolism	chemotaxis protein CheA	Signal transduction	63	1.69E-05	0.000199395
STM474_RS00215	STM474_RS12170	STM474_RS00215 STM474_RS12170	-0.854146	0.854146	MFS transporter	transport	MFS transporter	transport	95	1.10E-07	4.54E-06
STM474_RS00215	STM474_RS23880	STM474_RS00215 STM474_RS23880	-0.777168	0.777168	MFS transporter	transport	hypothetical	hypothetical	71	7.92E-06	0.000121485
STM474_RS00215	STM474_RS11240	STM474_RS00215 STM474_RS11240	0.750591	0.750591	MFS transporter	transport	galactose/methyl galactoside ABC transporter permease MglC	Carbohydrate transport	47	2.39E-05	0.000244908
STM474_RS00225	STM474_RS20280	STM474_RS00225 STM474_RS20280	0.759168	0.759168	YaaY family protein	hypothetical	iron donor protein CyaY	Iron sulfur cluster	61	1.70E-05	0.000199893
STM474_RS00255	STM474_RS21540	STM474_RS00255 STM474_RS21540	0.759654	0.759654	nitrite reductase	Nitrogen	hypothetical	hypothetical	55	1.67E-05	0.000197423
STM474_RS00260	STM474_RS09525	STM474_RS00260 STM474_RS09525	-0.797767	0.797767	ribonucleoside hydrolase RihC	nucleotide metabolism	MAPEG family protein	hypothetical	81	3.02E-06	6.23E-05
STM474_RS00260	STM474_RS03975	STM474_RS00260 STM474_RS03975	-0.751796	0.751796	ribonucleoside hydrolase RihC	nucleotide metabolism	6-phosphogluconolactonase	Pentose phosphate	63	2.28E-05	0.000238184
STM474_RS00295	STM474_RS23670	STM474_RS00295 STM474_RS23670	-0.788434	0.788434	[citrate (pro-3S)-lyase] ligase	various metabolism	entry exclusion protein	Plasmid	94	4.74E-06	8.58E-05
STM474_RS00295	STM474_RS22675	STM474_RS00295 STM474_RS22675	0.789259	0.789259	[citrate (pro-3S)-lyase] ligase	various metabolism	myo-inositol utilization transcriptional regulator IolR	Transcription factor	87	4.56E-06	8.35E-05
STM474_RS00295	STM474_RS12060	STM474_RS00295 STM474_RS12060	0.755341	0.755341	[citrate (pro-3S)-lyase] ligase	various metabolism	TIGR01777 family oxidoreductase	hypothetical	59	1.98E-05	0.000219441
STM474_RS00315	STM474_RS03655	STM474_RS00315 STM474_RS03655	0.766212	0.766212	citrate lyase holo-[acyl-carrier protein] synthase	citrate metabolism	ABC transporter ATP-binding protein	transport	75	1.27E-05	0.000166299
STM474_RS00320	STM474_RS00395	STM474_RS00320 STM474_RS00395	0.764244	0.764244	triphosphoribosyl-dephospho-CoA synthase CitG	citrate metabolism	FAD-dependent oxidoreductase	Energy generation	69	1.38E-05	0.000175428
STM474_RS00335	STM474_RS19060	STM474_RS00335 STM474_RS19060	0.824422	0.824422	glutamine-hydrolyzing carbamoyl-phosphate synthase small subunit	Amino acid metabolism	serine O-acetyltransferase	Cysteine metabolism	100	7.29E-07	2.13E-05
STM474_RS00335	STM474_RS08565	STM474_RS00335 STM474_RS08565	0.82616	0.82616	glutamine-hydrolyzing carbamoyl-phosphate synthase small subunit	Amino acid metabolism	HTH-type transcriptional regulator CysB	Transcription factor	100	6.60E-07	1.97E-05
STM474_RS00335	STM474_RS15245	STM474_RS00335 STM474_RS15245	0.826477	0.826477	glutamine-hydrolyzing carbamoyl-phosphate synthase small subunit	Amino acid metabolism	assimilatory sulfite reductase (NADPH) hemoprotein subunit	sulfur metabolism	100	6.47E-07	1.94E-05
STM474_RS00335	STM474_RS15175	STM474_RS00335 STM474_RS15175	0.826519	0.826519	glutamine-hydrolyzing carbamoyl-phosphate synthase small subunit	Amino acid metabolism	adenylyl-sulfate kinase	sulfur metabolism	100	6.46E-07	1.94E-05
STM474_RS00335	STM474_RS12160	STM474_RS00335 STM474_RS12160	0.834027	0.834027	glutamine-hydrolyzing carbamoyl-phosphate synthase small subunit	Amino acid metabolism	4-phosphoerythronate dehydrogenase PdxB	various metabolism	100	4.12E-07	1.35E-05
STM474_RS00335	STM474_RS26855	STM474_RS00335 STM474_RS26855	0.837471	0.837471	glutamine-hydrolyzing carbamoyl-phosphate synthase small subunit	Amino acid metabolism	hypothetical	hypothetical	100	3.33E-07	1.14E-05
STM474_RS00335	STM474_RS22605	STM474_RS00335 STM474_RS22605	0.838994	0.838994	glutamine-hydrolyzing carbamoyl-phosphate synthase small subunit	Amino acid metabolism	3'(2'),5'-bisphosphate nucleotidase CysQ	nucleotide metabolism	100	3.02E-07	1.05E-05
STM474_RS00335	STM474_RS00465	STM474_RS00335 STM474_RS00465	0.853411	0.853411	glutamine-hydrolyzing carbamoyl-phosphate synthase small subunit	Amino acid metabolism	4-hydroxythreonine-4-phosphate dehydrogenase PdxA	various metabolism	100	1.16E-07	4.73E-06
STM474_RS00335	STM474_RS12230	STM474_RS00335 STM474_RS12230	0.854543	0.854543	glutamine-hydrolyzing carbamoyl-phosphate synthase small subunit	Amino acid metabolism	chorismate synthase	various metabolism	100	1.07E-07	4.44E-06
STM474_RS00335	STM474_RS23485	STM474_RS00335 STM474_RS23485	0.877572	0.877572	glutamine-hydrolyzing carbamoyl-phosphate synthase small subunit	Amino acid metabolism	phosphoserine phosphatase	Serine metabolism	100	1.79E-08	9.44E-07
STM474_RS00335	STM474_RS20580	STM474_RS00335 STM474_RS20580	0.881002	0.881002	glutamine-hydrolyzing carbamoyl-phosphate synthase small subunit	Amino acid metabolism	nitrogen regulation protein NR(I)	Nitrogen	100	1.33E-08	7.31E-07
STM474_RS00335	STM474_RS12875	STM474_RS00335 STM474_RS12875	0.881466	0.881466	glutamine-hydrolyzing carbamoyl-phosphate synthase small subunit	Amino acid metabolism	IMP dehydrogenase	nucleotide metabolism	100	1.28E-08	7.05E-07
STM474_RS00335	STM474_RS15840	STM474_RS00335 STM474_RS15840	0.883372	0.883372	glutamine-hydrolyzing carbamoyl-phosphate synthase small subunit	Amino acid metabolism	phosphoglycerate dehydrogenase	Serine metabolism	100	1.08E-08	6.06E-07
STM474_RS00335	STM474_RS12830	STM474_RS00335 STM474_RS12830	0.896244	0.896244	glutamine-hydrolyzing carbamoyl-phosphate synthase small subunit	Amino acid metabolism	phosphoribosylglycinamide formyltransferase	nucleotide metabolism	100	3.18E-09	2.03E-07
STM474_RS00335	STM474_RS20590	STM474_RS00335 STM474_RS20590	0.907626	0.907626	glutamine-hydrolyzing carbamoyl-phosphate synthase small subunit	Amino acid metabolism	glutamate--ammonia ligase	Nitrogen	100	9.35E-10	6.95E-08
STM474_RS00335	STM474_RS12125	STM474_RS00335 STM474_RS12125	0.91405	0.91405	glutamine-hydrolyzing carbamoyl-phosphate synthase small subunit	Amino acid metabolism	colicin V production protein	virulence	100	4.36E-10	3.54E-08
STM474_RS00335	STM474_RS04750	STM474_RS00335 STM474_RS04750	0.945469	0.945469	glutamine-hydrolyzing carbamoyl-phosphate synthase small subunit	Amino acid metabolism	3-phosphoserine/phosphohydroxythreonine transaminase	sulfur metabolism	100	3.39E-12	4.60E-10
STM474_RS00335	STM474_RS02710	STM474_RS00335 STM474_RS02710	0.951183	0.951183	glutamine-hydrolyzing carbamoyl-phosphate synthase small subunit	Amino acid metabolism	5-(carboxyamino)imidazole ribonucleotide mutase	nucleotide metabolism	100	1.03E-12	1.60E-10
STM474_RS00335	STM474_RS21430	STM474_RS00335 STM474_RS21430	0.954201	0.954201	glutamine-hydrolyzing carbamoyl-phosphate synthase small subunit	Amino acid metabolism	phosphoribosylamine--glycine ligase	nucleotide metabolism	100	5.18E-13	8.59E-11
STM474_RS00335	STM474_RS12120	STM474_RS00335 STM474_RS12120	0.960382	0.960382	glutamine-hydrolyzing carbamoyl-phosphate synthase small subunit	Amino acid metabolism	amidophosphoribosyltransferase	nucleotide metabolism	100	1.08E-13	2.14E-11
STM474_RS00335	STM474_RS02705	STM474_RS00335 STM474_RS02705	0.962376	0.962376	glutamine-hydrolyzing carbamoyl-phosphate synthase small subunit	Amino acid metabolism	5-(carboxyamino)imidazole ribonucleotide synthase	nucleotide metabolism	100	6.19E-14	1.32E-11
STM474_RS00335	STM474_RS13145	STM474_RS00335 STM474_RS13145	0.962837	0.962837	glutamine-hydrolyzing carbamoyl-phosphate synthase small subunit	Amino acid metabolism	phosphoribosylformylglycinamidine synthase	Glutamate metabolism	100	5.42E-14	1.17E-11
STM474_RS00335	STM474_RS12825	STM474_RS00335 STM474_RS12825	0.965467	0.965467	glutamine-hydrolyzing carbamoyl-phosphate synthase small subunit	Amino acid metabolism	phosphoribosylformylglycinamidine cyclo-ligase	nucleotide metabolism	100	2.45E-14	5.88E-12
STM474_RS00335	STM474_RS12765	STM474_RS00335 STM474_RS12765	0.967784	0.967784	glutamine-hydrolyzing carbamoyl-phosphate synthase small subunit	Amino acid metabolism	phosphoribosylaminoimidazolesuccinocarboxamide synthase	nucleotide metabolism	100	1.15E-14	3.05E-12
STM474_RS00335	STM474_RS05195	STM474_RS00335 STM474_RS05195	0.976962	0.976962	glutamine-hydrolyzing carbamoyl-phosphate synthase small subunit	Amino acid metabolism	quinone-dependent dihydroorotate dehydrogenase	nucleotide metabolism	100	3.01E-16	1.37E-13
STM474_RS00335	STM474_RS05730	STM474_RS00335 STM474_RS05730	0.979782	0.979782	glutamine-hydrolyzing carbamoyl-phosphate synthase small subunit	Amino acid metabolism	dihydroorotase	nucleotide metabolism	100	7.24E-17	4.02E-14
STM474_RS00335	STM474_RS21435	STM474_RS00335 STM474_RS21435	0.981214	0.981214	glutamine-hydrolyzing carbamoyl-phosphate synthase small subunit	Amino acid metabolism	bifunctional phosphoribosylaminoimidazolecarboxamide formyltransferase/IMP cyclohydrolase	nucleotide metabolism	100	3.25E-17	2.04E-14
STM474_RS00335	STM474_RS08530	STM474_RS00335 STM474_RS08530	0.984146	0.984146	glutamine-hydrolyzing carbamoyl-phosphate synthase small subunit	Amino acid metabolism	orotidine-5'-phosphate decarboxylase	nucleotide metabolism	100	5.09E-18	4.44E-15
STM474_RS00335	STM474_RS19230	STM474_RS00335 STM474_RS19230	0.989637	0.989637	glutamine-hydrolyzing carbamoyl-phosphate synthase small subunit	Amino acid metabolism	orotate phosphoribosyltransferase	nucleotide metabolism	100	4.86E-20	1.09E-16
STM474_RS00335	STM474_RS22885	STM474_RS00335 STM474_RS22885	0.990227	0.990227	glutamine-hydrolyzing carbamoyl-phosphate synthase small subunit	Amino acid metabolism	aspartate carbamoyltransferase	nucleotide metabolism	100	2.56E-20	6.34E-17
STM474_RS00335	STM474_RS00340	STM474_RS00335 STM474_RS00340	0.992488	0.992488	glutamine-hydrolyzing carbamoyl-phosphate synthase small subunit	Amino acid metabolism	carbamoyl-phosphate synthase large subunit	Glutamate metabolism	100	1.43E-21	6.05E-18
STM474_RS00335	STM474_RS15250	STM474_RS00335 STM474_RS15250	0.816245	0.816245	glutamine-hydrolyzing carbamoyl-phosphate synthase small subunit	Amino acid metabolism	NADPH-dependent assimilatory sulfite reductase flavoprotein subunit	sulfur metabolism	99	1.16E-06	3.03E-05
STM474_RS00335	STM474_RS15805	STM474_RS00335 STM474_RS15805	0.79681	0.79681	glutamine-hydrolyzing carbamoyl-phosphate synthase small subunit	Amino acid metabolism	glycine cleavage system aminomethyltransferase GcvT	Glycine metabolism	97	3.17E-06	6.43E-05
STM474_RS00335	STM474_RS04035	STM474_RS00335 STM474_RS04035	0.802793	0.802793	glutamine-hydrolyzing carbamoyl-phosphate synthase small subunit	Amino acid metabolism	ATP-dependent dethiobiotin synthetase BioD	biotin metabolism	97	2.35E-06	5.18E-05
STM474_RS00335	STM474_RS04755	STM474_RS00335 STM474_RS04755	0.809529	0.809529	glutamine-hydrolyzing carbamoyl-phosphate synthase small subunit	Amino acid metabolism	3-phosphoshikimate 1-carboxyvinyltransferase	Amino acid metabolism	97	1.66E-06	3.99E-05
STM474_RS00335	STM474_RS15800	STM474_RS00335 STM474_RS15800	0.793879	0.793879	glutamine-hydrolyzing carbamoyl-phosphate synthase small subunit	Amino acid metabolism	glycine cleavage system protein GcvH	Glycine metabolism	96	3.66E-06	7.13E-05
STM474_RS00335	STM474_RS15240	STM474_RS00335 STM474_RS15240	0.809286	0.809286	glutamine-hydrolyzing carbamoyl-phosphate synthase small subunit	Amino acid metabolism	phosphoadenosine phosphosulfate reductase	sulfur metabolism	96	1.68E-06	4.03E-05
STM474_RS00335	STM474_RS15180	STM474_RS00335 STM474_RS15180	0.785779	0.785779	glutamine-hydrolyzing carbamoyl-phosphate synthase small subunit	Amino acid metabolism	sulfate adenylyltransferase subunit CysN	sulfur metabolism	95	5.36E-06	9.35E-05
STM474_RS00335	STM474_RS15795	STM474_RS00335 STM474_RS15795	0.80266	0.80266	glutamine-hydrolyzing carbamoyl-phosphate synthase small subunit	Amino acid metabolism	aminomethyl-transferring glycine dehydrogenase	Glycine metabolism	95	2.37E-06	5.21E-05
STM474_RS00335	STM474_RS08630	STM474_RS00335 STM474_RS08630	0.804056	0.804056	glutamine-hydrolyzing carbamoyl-phosphate synthase small subunit	Amino acid metabolism	tryptophan synthase subunit alpha	Amino acid metabolism	95	2.20E-06	4.94E-05
STM474_RS00335	STM474_RS08620	STM474_RS00335 STM474_RS08620	0.807104	0.807104	glutamine-hydrolyzing carbamoyl-phosphate synthase small subunit	Amino acid metabolism	bifunctional indole-3-glycerol-phosphate synthase TrpC/phosphoribosylanthranilate isomerase TrpF	Amino acid metabolism	95	1.88E-06	4.38E-05
STM474_RS00335	STM474_RS08625	STM474_RS00335 STM474_RS08625	0.801999	0.801999	glutamine-hydrolyzing carbamoyl-phosphate synthase small subunit	Amino acid metabolism	tryptophan synthase subunit beta	Amino acid metabolism	94	2.45E-06	5.33E-05
STM474_RS00335	STM474_RS21170	STM474_RS00335 STM474_RS21170	0.795984	0.795984	glutamine-hydrolyzing carbamoyl-phosphate synthase small subunit	Amino acid metabolism	N-acetyl-gamma-glutamyl-phosphate reductase	Amino acid metabolism	92	3.30E-06	6.63E-05
STM474_RS00335	STM474_RS21180	STM474_RS00335 STM474_RS21180	0.789795	0.789795	glutamine-hydrolyzing carbamoyl-phosphate synthase small subunit	Amino acid metabolism	argininosuccinate lyase	Amino acid metabolism	90	4.44E-06	8.20E-05
STM474_RS00335	STM474_RS21375	STM474_RS00335 STM474_RS21375	0.769645	0.769645	glutamine-hydrolyzing carbamoyl-phosphate synthase small subunit	Amino acid metabolism	phosphomethylpyrimidine synthase ThiC	thiamine metabolism	87	1.10E-05	0.00015147
STM474_RS00335	STM474_RS21165	STM474_RS00335 STM474_RS21165	0.783336	0.783336	glutamine-hydrolyzing carbamoyl-phosphate synthase small subunit	Amino acid metabolism	acetylornithine deacetylase	Amino acid metabolism	87	6.00E-06	0.000100782
STM474_RS00335	STM474_RS18105	STM474_RS00335 STM474_RS18105	0.785736	0.785736	glutamine-hydrolyzing carbamoyl-phosphate synthase small subunit	Amino acid metabolism	pimeloyl-ACP methyl ester esterase BioH	biotin metabolism	85	5.37E-06	9.36E-05
STM474_RS00335	STM474_RS08610	STM474_RS00335 STM474_RS08610	0.775568	0.775568	glutamine-hydrolyzing carbamoyl-phosphate synthase small subunit	Amino acid metabolism	anthranilate synthase component 1	Amino acid metabolism	82	8.50E-06	0.000127561
STM474_RS00335	STM474_RS08615	STM474_RS00335 STM474_RS08615	0.779032	0.779032	glutamine-hydrolyzing carbamoyl-phosphate synthase small subunit	Amino acid metabolism	bifunctional anthranilate synthase glutamate amidotransferase component TrpG/anthranilate phosphoribosyltransferase TrpD	Amino acid metabolism	82	7.29E-06	0.000115035
STM474_RS00335	STM474_RS20585	STM474_RS00335 STM474_RS20585	0.778461	0.778461	glutamine-hydrolyzing carbamoyl-phosphate synthase small subunit	Amino acid metabolism	nitrogen regulation protein NR(II)	Nitrogen	80	7.48E-06	0.000116877
STM474_RS00335	STM474_RS04855	STM474_RS00335 STM474_RS04855	0.781477	0.781477	glutamine-hydrolyzing carbamoyl-phosphate synthase small subunit	Amino acid metabolism	aspartate transaminase	Amino acid metabolism	78	6.53E-06	0.000106859
STM474_RS00335	STM474_RS04660	STM474_RS00335 STM474_RS04660	0.770473	0.770473	glutamine-hydrolyzing carbamoyl-phosphate synthase small subunit	Amino acid metabolism	leucine-responsive transcriptional regulator Lrp	Transcription factor	76	1.06E-05	0.000147813
STM474_RS00335	STM474_RS15475	STM474_RS00335 STM474_RS15475	0.778363	0.778363	glutamine-hydrolyzing carbamoyl-phosphate synthase small subunit	Amino acid metabolism	amino-acid N-acetyltransferase	Amino acid metabolism	75	7.51E-06	0.000117248
STM474_RS00335	STM474_RS17900	STM474_RS00335 STM474_RS17900	0.774693	0.774693	glutamine-hydrolyzing carbamoyl-phosphate synthase small subunit	Amino acid metabolism	aspartate aminotransferase family protein	Lysine metabolism	70	8.83E-06	0.000130805
STM474_RS00335	STM474_RS22925	STM474_RS00335 STM474_RS22925	0.772947	0.772947	glutamine-hydrolyzing carbamoyl-phosphate synthase small subunit	Amino acid metabolism	ornithine carbamoyltransferase	Amino acid metabolism	66	9.53E-06	0.000137584
STM474_RS00335	STM474_RS12475	STM474_RS00335 STM474_RS12475	0.770235	0.770235	glutamine-hydrolyzing carbamoyl-phosphate synthase small subunit	Amino acid metabolism	cysteine synthase A	Cysteine metabolism	62	1.07E-05	0.000148894
STM474_RS00335	STM474_RS16990	STM474_RS00335 STM474_RS16990	0.767956	0.767956	glutamine-hydrolyzing carbamoyl-phosphate synthase small subunit	Amino acid metabolism	argininosuccinate synthase	various metabolism	59	1.18E-05	0.000158905
STM474_RS00335	STM474_RS04490	STM474_RS00335 STM474_RS04490	-0.756309	0.756309	glutamine-hydrolyzing carbamoyl-phosphate synthase small subunit	Amino acid metabolism	arginine ABC transporter permease ArtM	Amino acid transport	52	1.91E-05	0.000214441
STM474_RS00335	STM474_RS17945	STM474_RS00335 STM474_RS17945	0.754819	0.754819	glutamine-hydrolyzing carbamoyl-phosphate synthase small subunit	Amino acid metabolism	uroporphyrinogen-III C-methyltransferase	various metabolism	49	2.02E-05	0.00022179
STM474_RS00335	STM474_RS10670	STM474_RS00335 STM474_RS10670	0.752163	0.752163	glutamine-hydrolyzing carbamoyl-phosphate synthase small subunit	Amino acid metabolism	bifunctional histidinol-phosphatase/imidazoleglycerol-phosphate dehydratase HisB	Histidine metabolism	42	2.25E-05	0.000236203
STM474_RS00335	STM474_RS21175	STM474_RS00335 STM474_RS21175	0.753059	0.753059	glutamine-hydrolyzing carbamoyl-phosphate synthase small subunit	Amino acid metabolism	acetylglutamate kinase	Amino acid metabolism	40	2.17E-05	0.000231145
STM474_RS00335	STM474_RS10655	STM474_RS00335 STM474_RS10655	0.759051	0.759051	glutamine-hydrolyzing carbamoyl-phosphate synthase small subunit	Amino acid metabolism	ATP phosphoribosyltransferase	Histidine metabolism	40	1.71E-05	0.000200436
STM474_RS00340	STM474_RS15805	STM474_RS00340 STM474_RS15805	0.806613	0.806613	carbamoyl-phosphate synthase large subunit	Glutamate metabolism	glycine cleavage system aminomethyltransferase GcvT	Glycine metabolism	100	1.93E-06	4.47E-05
STM474_RS00340	STM474_RS15800	STM474_RS00340 STM474_RS15800	0.807382	0.807382	carbamoyl-phosphate synthase large subunit	Glutamate metabolism	glycine cleavage system protein GcvH	Glycine metabolism	100	1.86E-06	4.34E-05
STM474_RS00340	STM474_RS15240	STM474_RS00340 STM474_RS15240	0.809656	0.809656	carbamoyl-phosphate synthase large subunit	Glutamate metabolism	phosphoadenosine phosphosulfate reductase	sulfur metabolism	100	1.65E-06	3.97E-05
STM474_RS00340	STM474_RS15250	STM474_RS00340 STM474_RS15250	0.811042	0.811042	carbamoyl-phosphate synthase large subunit	Glutamate metabolism	NADPH-dependent assimilatory sulfite reductase flavoprotein subunit	sulfur metabolism	100	1.53E-06	3.76E-05
STM474_RS00340	STM474_RS15795	STM474_RS00340 STM474_RS15795	0.817458	0.817458	carbamoyl-phosphate synthase large subunit	Glutamate metabolism	aminomethyl-transferring glycine dehydrogenase	Glycine metabolism	100	1.08E-06	2.88E-05
STM474_RS00340	STM474_RS15245	STM474_RS00340 STM474_RS15245	0.821156	0.821156	carbamoyl-phosphate synthase large subunit	Glutamate metabolism	assimilatory sulfite reductase (NADPH) hemoprotein subunit	sulfur metabolism	100	8.79E-07	2.46E-05
STM474_RS00340	STM474_RS08565	STM474_RS00340 STM474_RS08565	0.824947	0.824947	carbamoyl-phosphate synthase large subunit	Glutamate metabolism	HTH-type transcriptional regulator CysB	Transcription factor	100	7.08E-07	2.08E-05
STM474_RS00340	STM474_RS15175	STM474_RS00340 STM474_RS15175	0.826022	0.826022	carbamoyl-phosphate synthase large subunit	Glutamate metabolism	adenylyl-sulfate kinase	sulfur metabolism	100	6.65E-07	1.98E-05
STM474_RS00340	STM474_RS26855	STM474_RS00340 STM474_RS26855	0.831393	0.831393	carbamoyl-phosphate synthase large subunit	Glutamate metabolism	hypothetical	hypothetical	100	4.84E-07	1.53E-05
STM474_RS00340	STM474_RS19060	STM474_RS00340 STM474_RS19060	0.841048	0.841048	carbamoyl-phosphate synthase large subunit	Glutamate metabolism	serine O-acetyltransferase	Cysteine metabolism	100	2.65E-07	9.45E-06
STM474_RS00340	STM474_RS12230	STM474_RS00340 STM474_RS12230	0.842941	0.842941	carbamoyl-phosphate synthase large subunit	Glutamate metabolism	chorismate synthase	various metabolism	100	2.35E-07	8.52E-06
STM474_RS00340	STM474_RS00465	STM474_RS00340 STM474_RS00465	0.844716	0.844716	carbamoyl-phosphate synthase large subunit	Glutamate metabolism	4-hydroxythreonine-4-phosphate dehydrogenase PdxA	various metabolism	100	2.09E-07	7.73E-06
STM474_RS00340	STM474_RS12160	STM474_RS00340 STM474_RS12160	0.848025	0.848025	carbamoyl-phosphate synthase large subunit	Glutamate metabolism	4-phosphoerythronate dehydrogenase PdxB	various metabolism	100	1.67E-07	6.42E-06
STM474_RS00340	STM474_RS22605	STM474_RS00340 STM474_RS22605	0.850035	0.850035	carbamoyl-phosphate synthase large subunit	Glutamate metabolism	3'(2'),5'-bisphosphate nucleotidase CysQ	nucleotide metabolism	100	1.46E-07	5.74E-06
STM474_RS00340	STM474_RS20580	STM474_RS00340 STM474_RS20580	0.855523	0.855523	carbamoyl-phosphate synthase large subunit	Glutamate metabolism	nitrogen regulation protein NR(I)	Nitrogen	100	9.96E-08	4.18E-06
STM474_RS00340	STM474_RS23485	STM474_RS00340 STM474_RS23485	0.871882	0.871882	carbamoyl-phosphate synthase large subunit	Glutamate metabolism	phosphoserine phosphatase	Serine metabolism	100	2.87E-08	1.43E-06
STM474_RS00340	STM474_RS15840	STM474_RS00340 STM474_RS15840	0.880401	0.880401	carbamoyl-phosphate synthase large subunit	Glutamate metabolism	phosphoglycerate dehydrogenase	Serine metabolism	100	1.41E-08	7.64E-07
STM474_RS00340	STM474_RS12875	STM474_RS00340 STM474_RS12875	0.887447	0.887447	carbamoyl-phosphate synthase large subunit	Glutamate metabolism	IMP dehydrogenase	nucleotide metabolism	100	7.45E-09	4.33E-07
STM474_RS00340	STM474_RS12125	STM474_RS00340 STM474_RS12125	0.902774	0.902774	carbamoyl-phosphate synthase large subunit	Glutamate metabolism	colicin V production protein	virulence	100	1.60E-09	1.12E-07
STM474_RS00340	STM474_RS12830	STM474_RS00340 STM474_RS12830	0.905119	0.905119	carbamoyl-phosphate synthase large subunit	Glutamate metabolism	phosphoribosylglycinamide formyltransferase	nucleotide metabolism	100	1.24E-09	8.88E-08
STM474_RS00340	STM474_RS20590	STM474_RS00340 STM474_RS20590	0.908059	0.908059	carbamoyl-phosphate synthase large subunit	Glutamate metabolism	glutamate--ammonia ligase	Nitrogen	100	8.89E-10	6.64E-08
STM474_RS00340	STM474_RS04750	STM474_RS00340 STM474_RS04750	0.950782	0.950782	carbamoyl-phosphate synthase large subunit	Glutamate metabolism	3-phosphoserine/phosphohydroxythreonine transaminase	sulfur metabolism	100	1.13E-12	1.72E-10
STM474_RS00340	STM474_RS21430	STM474_RS00340 STM474_RS21430	0.955533	0.955533	carbamoyl-phosphate synthase large subunit	Glutamate metabolism	phosphoribosylamine--glycine ligase	nucleotide metabolism	100	3.77E-13	6.50E-11
STM474_RS00340	STM474_RS12120	STM474_RS00340 STM474_RS12120	0.958834	0.958834	carbamoyl-phosphate synthase large subunit	Glutamate metabolism	amidophosphoribosyltransferase	nucleotide metabolism	100	1.64E-13	3.14E-11
STM474_RS00340	STM474_RS13145	STM474_RS00340 STM474_RS13145	0.962281	0.962281	carbamoyl-phosphate synthase large subunit	Glutamate metabolism	phosphoribosylformylglycinamidine synthase	Glutamate metabolism	100	6.36E-14	1.35E-11
STM474_RS00340	STM474_RS02710	STM474_RS00340 STM474_RS02710	0.964849	0.964849	carbamoyl-phosphate synthase large subunit	Glutamate metabolism	5-(carboxyamino)imidazole ribonucleotide mutase	nucleotide metabolism	100	2.96E-14	6.94E-12
STM474_RS00340	STM474_RS12825	STM474_RS00340 STM474_RS12825	0.967872	0.967872	carbamoyl-phosphate synthase large subunit	Glutamate metabolism	phosphoribosylformylglycinamidine cyclo-ligase	nucleotide metabolism	100	1.12E-14	2.98E-12
STM474_RS00340	STM474_RS02705	STM474_RS00340 STM474_RS02705	0.970084	0.970084	carbamoyl-phosphate synthase large subunit	Glutamate metabolism	5-(carboxyamino)imidazole ribonucleotide synthase	nucleotide metabolism	100	5.15E-15	1.55E-12
STM474_RS00340	STM474_RS12765	STM474_RS00340 STM474_RS12765	0.974638	0.974638	carbamoyl-phosphate synthase large subunit	Glutamate metabolism	phosphoribosylaminoimidazolesuccinocarboxamide synthase	nucleotide metabolism	100	8.56E-16	3.26E-13
STM474_RS00340	STM474_RS05195	STM474_RS00340 STM474_RS05195	0.9751	0.9751	carbamoyl-phosphate synthase large subunit	Glutamate metabolism	quinone-dependent dihydroorotate dehydrogenase	nucleotide metabolism	100	7.01E-16	2.77E-13
STM474_RS00340	STM474_RS05730	STM474_RS00340 STM474_RS05730	0.975649	0.975649	carbamoyl-phosphate synthase large subunit	Glutamate metabolism	dihydroorotase	nucleotide metabolism	100	5.50E-16	2.28E-13
STM474_RS00340	STM474_RS08530	STM474_RS00340 STM474_RS08530	0.980081	0.980081	carbamoyl-phosphate synthase large subunit	Glutamate metabolism	orotidine-5'-phosphate decarboxylase	nucleotide metabolism	100	6.16E-17	3.51E-14
STM474_RS00340	STM474_RS21435	STM474_RS00340 STM474_RS21435	0.982583	0.982583	carbamoyl-phosphate synthase large subunit	Glutamate metabolism	bifunctional phosphoribosylaminoimidazolecarboxamide formyltransferase/IMP cyclohydrolase	nucleotide metabolism	100	1.42E-17	1.06E-14
STM474_RS00340	STM474_RS22885	STM474_RS00340 STM474_RS22885	0.984319	0.984319	carbamoyl-phosphate synthase large subunit	Glutamate metabolism	aspartate carbamoyltransferase	nucleotide metabolism	100	4.52E-18	4.14E-15
STM474_RS00340	STM474_RS19230	STM474_RS00340 STM474_RS19230	0.985052	0.985052	carbamoyl-phosphate synthase large subunit	Glutamate metabolism	orotate phosphoribosyltransferase	nucleotide metabolism	100	2.68E-18	2.73E-15
STM474_RS00340	STM474_RS04755	STM474_RS00340 STM474_RS04755	0.794122	0.794122	carbamoyl-phosphate synthase large subunit	Glutamate metabolism	3-phosphoshikimate 1-carboxyvinyltransferase	Amino acid metabolism	95	3.61E-06	7.08E-05
STM474_RS00340	STM474_RS04035	STM474_RS00340 STM474_RS04035	0.78925	0.78925	carbamoyl-phosphate synthase large subunit	Glutamate metabolism	ATP-dependent dethiobiotin synthetase BioD	biotin metabolism	92	4.56E-06	8.35E-05
STM474_RS00340	STM474_RS21170	STM474_RS00340 STM474_RS21170	0.784462	0.784462	carbamoyl-phosphate synthase large subunit	Glutamate metabolism	N-acetyl-gamma-glutamyl-phosphate reductase	Amino acid metabolism	90	5.70E-06	9.73E-05
STM474_RS00340	STM474_RS08620	STM474_RS00340 STM474_RS08620	0.781451	0.781451	carbamoyl-phosphate synthase large subunit	Glutamate metabolism	bifunctional indole-3-glycerol-phosphate synthase TrpC/phosphoribosylanthranilate isomerase TrpF	Amino acid metabolism	88	6.54E-06	0.000106914
STM474_RS00340	STM474_RS08625	STM474_RS00340 STM474_RS08625	0.773181	0.773181	carbamoyl-phosphate synthase large subunit	Glutamate metabolism	tryptophan synthase subunit beta	Amino acid metabolism	85	9.44E-06	0.000136564
STM474_RS00340	STM474_RS08630	STM474_RS00340 STM474_RS08630	0.773908	0.773908	carbamoyl-phosphate synthase large subunit	Glutamate metabolism	tryptophan synthase subunit alpha	Amino acid metabolism	82	9.14E-06	0.000133737
STM474_RS00340	STM474_RS21180	STM474_RS00340 STM474_RS21180	0.779398	0.779398	carbamoyl-phosphate synthase large subunit	Glutamate metabolism	argininosuccinate lyase	Amino acid metabolism	80	7.17E-06	0.000113791
STM474_RS00340	STM474_RS18105	STM474_RS00340 STM474_RS18105	0.773503	0.773503	carbamoyl-phosphate synthase large subunit	Glutamate metabolism	pimeloyl-ACP methyl ester esterase BioH	biotin metabolism	68	9.31E-06	0.000135307
STM474_RS00340	STM474_RS04490	STM474_RS00340 STM474_RS04490	-0.765141	0.765141	carbamoyl-phosphate synthase large subunit	Glutamate metabolism	arginine ABC transporter permease ArtM	Amino acid transport	64	1.33E-05	0.000171438
STM474_RS00340	STM474_RS04855	STM474_RS00340 STM474_RS04855	0.767189	0.767189	carbamoyl-phosphate synthase large subunit	Glutamate metabolism	aspartate transaminase	Amino acid metabolism	62	1.22E-05	0.000161992
STM474_RS00340	STM474_RS15180	STM474_RS00340 STM474_RS15180	0.765378	0.765378	carbamoyl-phosphate synthase large subunit	Glutamate metabolism	sulfate adenylyltransferase subunit CysN	sulfur metabolism	60	1.32E-05	0.000170349
STM474_RS00340	STM474_RS08615	STM474_RS00340 STM474_RS08615	0.750714	0.750714	carbamoyl-phosphate synthase large subunit	Glutamate metabolism	bifunctional anthranilate synthase glutamate amidotransferase component TrpG/anthranilate phosphoribosyltransferase TrpD	Amino acid metabolism	57	2.38E-05	0.000244194
STM474_RS00340	STM474_RS21375	STM474_RS00340 STM474_RS21375	0.751993	0.751993	carbamoyl-phosphate synthase large subunit	Glutamate metabolism	phosphomethylpyrimidine synthase ThiC	thiamine metabolism	55	2.26E-05	0.000237143
STM474_RS00340	STM474_RS04660	STM474_RS00340 STM474_RS04660	0.751513	0.751513	carbamoyl-phosphate synthase large subunit	Glutamate metabolism	leucine-responsive transcriptional regulator Lrp	Transcription factor	54	2.31E-05	0.000239789
STM474_RS00340	STM474_RS07290	STM474_RS00340 STM474_RS07290	0.761953	0.761953	carbamoyl-phosphate synthase large subunit	Glutamate metabolism	mannose-6-phosphate isomerase	Carbohydrate Metabolism	53	1.52E-05	0.000186477
STM474_RS00340	STM474_RS21165	STM474_RS00340 STM474_RS21165	0.764164	0.764164	carbamoyl-phosphate synthase large subunit	Glutamate metabolism	acetylornithine deacetylase	Amino acid metabolism	50	1.38E-05	0.000175782
STM474_RS00340	STM474_RS15475	STM474_RS00340 STM474_RS15475	0.764318	0.764318	carbamoyl-phosphate synthase large subunit	Glutamate metabolism	amino-acid N-acetyltransferase	Amino acid metabolism	50	1.38E-05	0.000175083
STM474_RS00340	STM474_RS22925	STM474_RS00340 STM474_RS22925	0.757799	0.757799	carbamoyl-phosphate synthase large subunit	Glutamate metabolism	ornithine carbamoyltransferase	Amino acid metabolism	43	1.80E-05	0.000206805
STM474_RS00340	STM474_RS16990	STM474_RS00340 STM474_RS16990	0.754393	0.754393	carbamoyl-phosphate synthase large subunit	Glutamate metabolism	argininosuccinate synthase	various metabolism	41	2.06E-05	0.000224241
STM474_RS00340	STM474_RS17900	STM474_RS00340 STM474_RS17900	0.754524	0.754524	carbamoyl-phosphate synthase large subunit	Glutamate metabolism	aspartate aminotransferase family protein	Lysine metabolism	41	2.05E-05	0.000223454
STM474_RS00340	STM474_RS12475	STM474_RS00340 STM474_RS12475	0.75247	0.75247	carbamoyl-phosphate synthase large subunit	Glutamate metabolism	cysteine synthase A	Cysteine metabolism	36	2.22E-05	0.000234378
STM474_RS00345	STM474_RS07380	STM474_RS00345 STM474_RS07380	0.791148	0.791148	carnitine metabolism transcriptional regulator CaiF	various metabolism	acid shock protein	stress response	84	4.17E-06	7.83E-05
STM474_RS00345	STM474_RS10070	STM474_RS00345 STM474_RS10070	0.780214	0.780214	carnitine metabolism transcriptional regulator CaiF	various metabolism	hypothetical	hypothetical	75	6.91E-06	0.000110946
STM474_RS00345	STM474_RS02660	STM474_RS00345 STM474_RS02660	0.764627	0.764627	carnitine metabolism transcriptional regulator CaiF	various metabolism	uracil/xanthine transporter	Nucleotide transport	70	1.36E-05	0.000173833
STM474_RS00345	STM474_RS26965	STM474_RS00345 STM474_RS26965	-0.758106	0.758106	carnitine metabolism transcriptional regulator CaiF	various metabolism	YnhF family membrane protein	hypothetical	66	1.77E-05	0.000205129
STM474_RS00345	STM474_RS11660	STM474_RS00345 STM474_RS11660	0.76217	0.76217	carnitine metabolism transcriptional regulator CaiF	various metabolism	two-component system sensor histidine kinase RcsC	Signal transduction	65	1.50E-05	0.000185562
STM474_RS00350	STM474_RS22120	STM474_RS00350 STM474_RS22120	0.784617	0.784617	carnitine operon protein CaiE	various metabolism	molecular chaperone	Chaperone	91	5.66E-06	9.69E-05
STM474_RS00350	STM474_RS03435	STM474_RS00350 STM474_RS03435	-0.757209	0.757209	carnitine operon protein CaiE	various metabolism	asparagine synthase B	Amino acid metabolism	73	1.84E-05	0.000209988
STM474_RS00350	STM474_RS26530	STM474_RS00350 STM474_RS26530	-0.7594	0.7594	carnitine operon protein CaiE	various metabolism			73	1.68E-05	0.000198846
STM474_RS00360	STM474_RS12110	STM474_RS00360 STM474_RS12110	-0.757897	0.757897	crotonobetaine/carnitine-CoA ligase	various metabolism	alanine racemase	Amino acid transport	60	1.79E-05	0.0002062
STM474_RS00370	STM474_RS23635	STM474_RS00370 STM474_RS23635	0.77263	0.77263	crotonobetainyl-CoA dehydrogenase	various metabolism	fertility inhibition protein FinO	Plasmid	76	9.66E-06	0.000138807
STM474_RS00375	STM474_RS08955	STM474_RS00375 STM474_RS08955	-0.800795	0.800795	L-carnitine/gamma-butyrobetaine antiport BCCT transporter	various metabolism	cytochrome bd-II oxidase subunit CbdX	Energy generation	97	2.60E-06	5.56E-05
STM474_RS00375	STM474_RS23870	STM474_RS00375 STM474_RS23870	-0.796772	0.796772	L-carnitine/gamma-butyrobetaine antiport BCCT transporter	various metabolism	membrane protein	hypothetical	89	3.18E-06	6.44E-05
STM474_RS00375	STM474_RS26665	STM474_RS00375 STM474_RS26665	-0.79557	0.79557	L-carnitine/gamma-butyrobetaine antiport BCCT transporter	various metabolism			87	3.37E-06	6.72E-05
STM474_RS00375	STM474_RS18895	STM474_RS00375 STM474_RS18895	0.7716	0.7716	L-carnitine/gamma-butyrobetaine antiport BCCT transporter	various metabolism	4Fe-4S dicluster domain-containing protein	hypothetical	78	1.01E-05	0.000143075
STM474_RS00375	STM474_RS13910	STM474_RS00375 STM474_RS13910	-0.778019	0.778019	L-carnitine/gamma-butyrobetaine antiport BCCT transporter	various metabolism	phage major tail tube protein	phage	72	7.63E-06	0.00011847
STM474_RS00375	STM474_RS20850	STM474_RS00375 STM474_RS20850	-0.755979	0.755979	L-carnitine/gamma-butyrobetaine antiport BCCT transporter	various metabolism	6-N-hydroxylaminopurine resistance protein	hypothetical	71	1.93E-05	0.000216055
STM474_RS00375	STM474_RS24665	STM474_RS00375 STM474_RS24665	-0.75855	0.75855	L-carnitine/gamma-butyrobetaine antiport BCCT transporter	various metabolism	transcription termination factor NusG	Plasmid	62	1.74E-05	0.000202888
STM474_RS00375	STM474_RS23330	STM474_RS00375 STM474_RS23330	0.766679	0.766679	L-carnitine/gamma-butyrobetaine antiport BCCT transporter	various metabolism	response regulator transcription factor	Signal transduction	62	1.25E-05	0.000164128
STM474_RS00375	STM474_RS03355	STM474_RS00375 STM474_RS03355	0.763947	0.763947	L-carnitine/gamma-butyrobetaine antiport BCCT transporter	various metabolism	glutamate/aspartate ABC transporter permease GltJ	Nitrogen	61	1.40E-05	0.000176731
STM474_RS00375	STM474_RS10805	STM474_RS00375 STM474_RS10805	-0.754924	0.754924	L-carnitine/gamma-butyrobetaine antiport BCCT transporter	various metabolism	colanic acid biosynthesis pyruvyl transferase WcaK	LPS	51	2.01E-05	0.000221407
STM474_RS00375	STM474_RS01395	STM474_RS00375 STM474_RS01395	0.753433	0.753433	L-carnitine/gamma-butyrobetaine antiport BCCT transporter	various metabolism	hypothetical	hypothetical	49	2.14E-05	0.000229227
STM474_RS00375	STM474_RS06345	STM474_RS00375 STM474_RS06345	0.754153	0.754153	L-carnitine/gamma-butyrobetaine antiport BCCT transporter	various metabolism	DUF488 domain-containing protein	hypothetical	49	2.08E-05	0.000225581
STM474_RS00375	STM474_RS22815	STM474_RS00375 STM474_RS22815	-0.755014	0.755014	L-carnitine/gamma-butyrobetaine antiport BCCT transporter	various metabolism	KDGP aldolase family protein	hypothetical	44	2.01E-05	0.000221019
STM474_RS00400	STM474_RS18065	STM474_RS00400 STM474_RS18065	0.751851	0.751851	ferredoxin-like protein FixX	hypothetical	two-component system sensor histidine kinase EnvZ	Signal transduction	53	2.27E-05	0.000238
STM474_RS00410	STM474_RS24245	STM474_RS00410 STM474_RS24245	0.751248	0.751248	YgdI/YgdR family lipoprotein	hypothetical	colicin	hypothetical	54	2.33E-05	0.000241289
STM474_RS00430	STM474_RS19470	STM474_RS00430 STM474_RS19470	0.789383	0.789383	sulfatase-like hydrolase/transferase	hypothetical	PTS galactitol transporter subunit IIC	Carbohydrate transport	91	4.53E-06	8.31E-05
STM474_RS00435	STM474_RS11360	STM474_RS00435 STM474_RS11360	0.783836	0.783836	glutathione-regulated potassium-efflux system oxidoreductase KefF	Small molecule transport	GTP-binding protein	hypothetical	99	5.87E-06	9.92E-05
STM474_RS00435	STM474_RS10800	STM474_RS00435 STM474_RS10800	0.773186	0.773186	glutathione-regulated potassium-efflux system oxidoreductase KefF	Small molecule transport	colanic acid biosynthesis glycosyltransferase WcaL	LPS	88	9.43E-06	0.000136547
STM474_RS00435	STM474_RS23390	STM474_RS00435 STM474_RS23390	0.776225	0.776225	glutathione-regulated potassium-efflux system oxidoreductase KefF	Small molecule transport	pyrimidine 5'-nucleotidase	nucleotide metabolism	88	8.26E-06	0.000125125
STM474_RS00435	STM474_RS14995	STM474_RS00435 STM474_RS14995	-0.777522	0.777522	glutathione-regulated potassium-efflux system oxidoreductase KefF	Small molecule transport	type III secretion system gatekeeper InvE	virulence	88	7.80E-06	0.000120246
STM474_RS00435	STM474_RS17405	STM474_RS00435 STM474_RS17405	0.786414	0.786414	glutathione-regulated potassium-efflux system oxidoreductase KefF	Small molecule transport	ribonuclease G	RNA processing	88	5.21E-06	9.18E-05
STM474_RS00435	STM474_RS23055	STM474_RS00435 STM474_RS23055	-0.792799	0.792799	glutathione-regulated potassium-efflux system oxidoreductase KefF	Small molecule transport	BREX-1 system adenine-specific DNA-methyltransferase PglX	DNA replication or repair	88	3.85E-06	7.41E-05
STM474_RS00435	STM474_RS15540	STM474_RS00435 STM474_RS15540	0.796504	0.796504	glutathione-regulated potassium-efflux system oxidoreductase KefF	Small molecule transport	RNA pyrophosphohydrolase	RNA processing	88	3.22E-06	6.50E-05
STM474_RS00435	STM474_RS00455	STM474_RS00435 STM474_RS00455	0.796508	0.796508	glutathione-regulated potassium-efflux system oxidoreductase KefF	Small molecule transport	Co2+/Mg2+ efflux protein ApaG	Efflux pump	88	3.22E-06	6.50E-05
STM474_RS00435	STM474_RS15265	STM474_RS00435 STM474_RS15265	0.807181	0.807181	glutathione-regulated potassium-efflux system oxidoreductase KefF	Small molecule transport	7-carboxy-7-deazaguanine synthase QueE	various metabolism	88	1.88E-06	4.37E-05
STM474_RS00435	STM474_RS00450	STM474_RS00435 STM474_RS00450	0.812519	0.812519	glutathione-regulated potassium-efflux system oxidoreductase KefF	Small molecule transport	bis(5'-nucleosyl)-tetraphosphatase (symmetrical) ApaH	RNA processing	88	1.41E-06	3.54E-05
STM474_RS00435	STM474_RS08740	STM474_RS00435 STM474_RS08740	-0.824373	0.824373	glutathione-regulated potassium-efflux system oxidoreductase KefF	Small molecule transport	thymidine kinase	nucleotide metabolism	88	7.32E-07	2.14E-05
STM474_RS00435	STM474_RS14985	STM474_RS00435 STM474_RS14985	-0.824875	0.824875	glutathione-regulated potassium-efflux system oxidoreductase KefF	Small molecule transport	SPI-1 type III secretion system chaperone SpaK	virulence	88	7.11E-07	2.09E-05
STM474_RS00435	STM474_RS18495	STM474_RS00435 STM474_RS18495	0.829509	0.829509	glutathione-regulated potassium-efflux system oxidoreductase KefF	Small molecule transport	inorganic phosphate transporter PitA	Small molecule transport	88	5.41E-07	1.68E-05
STM474_RS00435	STM474_RS14860	STM474_RS00435 STM474_RS14860	-0.837828	0.837828	glutathione-regulated potassium-efflux system oxidoreductase KefF	Small molecule transport	oxygen-regulated invasion protein OrgA	virulence	88	3.25E-07	1.12E-05
STM474_RS00435	STM474_RS23060	STM474_RS00435 STM474_RS23060	-0.837927	0.837927	glutathione-regulated potassium-efflux system oxidoreductase KefF	Small molecule transport	BREX system P-loop protein BrxC	DNA replication or repair	88	3.23E-07	1.11E-05
STM474_RS00435	STM474_RS15000	STM474_RS00435 STM474_RS15000	-0.839347	0.839347	glutathione-regulated potassium-efflux system oxidoreductase KefF	Small molecule transport	type III secretion system outer membrane ring protein InvG	virulence	88	2.96E-07	1.03E-05
STM474_RS00435	STM474_RS14990	STM474_RS00435 STM474_RS14990	-0.844205	0.844205	glutathione-regulated potassium-efflux system oxidoreductase KefF	Small molecule transport	type III secretion system export apparatus protein InvA	virulence	88	2.16E-07	7.95E-06
STM474_RS00435	STM474_RS05905	STM474_RS00435 STM474_RS05905	0.858456	0.858456	glutathione-regulated potassium-efflux system oxidoreductase KefF	Small molecule transport	beta-ketoacyl-ACP synthase II	lipid metabolism	88	8.06E-08	3.49E-06
STM474_RS00435	STM474_RS09505	STM474_RS00435 STM474_RS09505	-0.861918	0.861918	glutathione-regulated potassium-efflux system oxidoreductase KefF	Small molecule transport	dihydroneopterin triphosphate diphosphatase	folate metabolism	88	6.24E-08	2.79E-06
STM474_RS00435	STM474_RS15255	STM474_RS00435 STM474_RS15255	0.881267	0.881267	glutathione-regulated potassium-efflux system oxidoreductase KefF	Small molecule transport	6-carboxytetrahydropterin synthase QueD	various metabolism	88	1.30E-08	7.16E-07
STM474_RS00435	STM474_RS00440	STM474_RS00435 STM474_RS00440	0.905926	0.905926	glutathione-regulated potassium-efflux system oxidoreductase KefF	Small molecule transport	glutathione-regulated potassium-efflux system protein KefC	Small molecule transport	88	1.13E-09	8.23E-08
STM474_RS00435	STM474_RS19375	STM474_RS00435 STM474_RS19375	-0.758419	0.758419	glutathione-regulated potassium-efflux system oxidoreductase KefF	Small molecule transport	magnesium-translocating P-type ATPase	transport	86	1.75E-05	0.000203497
STM474_RS00435	STM474_RS12625	STM474_RS00435 STM474_RS12625	-0.767125	0.767125	glutathione-regulated potassium-efflux system oxidoreductase KefF	Small molecule transport	ethanolamine ammonia-lyase reactivating factor EutA	ethanolamine metabolism	86	1.22E-05	0.00016227
STM474_RS00435	STM474_RS19665	STM474_RS00435 STM474_RS19665	-0.75597	0.75597	glutathione-regulated potassium-efflux system oxidoreductase KefF	Small molecule transport	heme-binding domain-containing protein	Energy generation	84	1.93E-05	0.000216109
STM474_RS00435	STM474_RS15005	STM474_RS00435 STM474_RS15005	-0.757192	0.757192	glutathione-regulated potassium-efflux system oxidoreductase KefF	Small molecule transport	type III secretion system transcriptional activator InvF	virulence	84	1.84E-05	0.000210063
STM474_RS00435	STM474_RS21140	STM474_RS00435 STM474_RS21140	0.755362	0.755362	glutathione-regulated potassium-efflux system oxidoreductase KefF	Small molecule transport	[formate-C-acetyltransferase]-activating enzyme	various metabolism	69	1.98E-05	0.000219379
STM474_RS00440	STM474_RS20860	STM474_RS00440 STM474_RS20860	0.769081	0.769081	glutathione-regulated potassium-efflux system protein KefC	Small molecule transport	envelope stress sensor histidine kinase CpxA	Signal transduction	88	1.13E-05	0.00015378
STM474_RS00440	STM474_RS14985	STM474_RS00440 STM474_RS14985	-0.77578	0.77578	glutathione-regulated potassium-efflux system protein KefC	Small molecule transport	SPI-1 type III secretion system chaperone SpaK	virulence	88	8.42E-06	0.000126724
STM474_RS00440	STM474_RS23040	STM474_RS00440 STM474_RS23040	-0.777201	0.777201	glutathione-regulated potassium-efflux system protein KefC	Small molecule transport	BREX-1 system phosphatase PglZ type A	DNA replication or repair	88	7.91E-06	0.000121368
STM474_RS00440	STM474_RS15000	STM474_RS00440 STM474_RS15000	-0.790805	0.790805	glutathione-regulated potassium-efflux system protein KefC	Small molecule transport	type III secretion system outer membrane ring protein InvG	virulence	88	4.24E-06	7.93E-05
STM474_RS00440	STM474_RS23055	STM474_RS00440 STM474_RS23055	-0.795964	0.795964	glutathione-regulated potassium-efflux system protein KefC	Small molecule transport	BREX-1 system adenine-specific DNA-methyltransferase PglX	DNA replication or repair	88	3.30E-06	6.63E-05
STM474_RS00440	STM474_RS17480	STM474_RS00440 STM474_RS17480	0.797225	0.797225	glutathione-regulated potassium-efflux system protein KefC	Small molecule transport	tRNA dihydrouridine synthase DusB	RNA processing	88	3.11E-06	6.35E-05
STM474_RS00440	STM474_RS14860	STM474_RS00440 STM474_RS14860	-0.799455	0.799455	glutathione-regulated potassium-efflux system protein KefC	Small molecule transport	oxygen-regulated invasion protein OrgA	virulence	88	2.78E-06	5.84E-05
STM474_RS00440	STM474_RS00450	STM474_RS00440 STM474_RS00450	0.799855	0.799855	glutathione-regulated potassium-efflux system protein KefC	Small molecule transport	bis(5'-nucleosyl)-tetraphosphatase (symmetrical) ApaH	RNA processing	88	2.73E-06	5.76E-05
STM474_RS00440	STM474_RS04375	STM474_RS00440 STM474_RS04375	-0.808382	0.808382	glutathione-regulated potassium-efflux system protein KefC	Small molecule transport	DNA-binding transcriptional repressor DeoR	Transcription factor	88	1.76E-06	4.18E-05
STM474_RS00440	STM474_RS17410	STM474_RS00440 STM474_RS17410	0.813124	0.813124	glutathione-regulated potassium-efflux system protein KefC	Small molecule transport	septum formation inhibitor Maf	Cell division	88	1.37E-06	3.46E-05
STM474_RS00440	STM474_RS23390	STM474_RS00440 STM474_RS23390	0.813159	0.813159	glutathione-regulated potassium-efflux system protein KefC	Small molecule transport	pyrimidine 5'-nucleotidase	nucleotide metabolism	88	1.37E-06	3.45E-05
STM474_RS00440	STM474_RS16555	STM474_RS00440 STM474_RS16555	-0.822853	0.822853	glutathione-regulated potassium-efflux system protein KefC	Small molecule transport	inorganic triphosphatase	various metabolism	88	7.98E-07	2.29E-05
STM474_RS00440	STM474_RS18495	STM474_RS00440 STM474_RS18495	0.833567	0.833567	glutathione-regulated potassium-efflux system protein KefC	Small molecule transport	inorganic phosphate transporter PitA	Small molecule transport	88	4.24E-07	1.38E-05
STM474_RS00440	STM474_RS23060	STM474_RS00440 STM474_RS23060	-0.839069	0.839069	glutathione-regulated potassium-efflux system protein KefC	Small molecule transport	BREX system P-loop protein BrxC	DNA replication or repair	88	3.01E-07	1.05E-05
STM474_RS00440	STM474_RS15540	STM474_RS00440 STM474_RS15540	0.850062	0.850062	glutathione-regulated potassium-efflux system protein KefC	Small molecule transport	RNA pyrophosphohydrolase	RNA processing	88	1.46E-07	5.73E-06
STM474_RS00440	STM474_RS17405	STM474_RS00440 STM474_RS17405	0.86643	0.86643	glutathione-regulated potassium-efflux system protein KefC	Small molecule transport	ribonuclease G	RNA processing	88	4.43E-08	2.07E-06
STM474_RS00440	STM474_RS08740	STM474_RS00440 STM474_RS08740	-0.877912	0.877912	glutathione-regulated potassium-efflux system protein KefC	Small molecule transport	thymidine kinase	nucleotide metabolism	88	1.74E-08	9.22E-07
STM474_RS00440	STM474_RS05905	STM474_RS00440 STM474_RS05905	0.88277	0.88277	glutathione-regulated potassium-efflux system protein KefC	Small molecule transport	beta-ketoacyl-ACP synthase II	lipid metabolism	88	1.14E-08	6.36E-07
STM474_RS00440	STM474_RS00455	STM474_RS00440 STM474_RS00455	0.896179	0.896179	glutathione-regulated potassium-efflux system protein KefC	Small molecule transport	Co2+/Mg2+ efflux protein ApaG	Efflux pump	88	3.20E-09	2.05E-07
STM474_RS00440	STM474_RS15255	STM474_RS00440 STM474_RS15255	0.897071	0.897071	glutathione-regulated potassium-efflux system protein KefC	Small molecule transport	6-carboxytetrahydropterin synthase QueD	various metabolism	88	2.92E-09	1.90E-07
STM474_RS00440	STM474_RS09505	STM474_RS00440 STM474_RS09505	-0.917664	0.917664	glutathione-regulated potassium-efflux system protein KefC	Small molecule transport	dihydroneopterin triphosphate diphosphatase	folate metabolism	88	2.77E-10	2.34E-08
STM474_RS00450	STM474_RS20485	STM474_RS00450 STM474_RS20485	0.794218	0.794218	bis(5'-nucleosyl)-tetraphosphatase (symmetrical) ApaH	RNA processing	Trk system potassium transporter TrkH	Metal transport	90	3.60E-06	7.06E-05
STM474_RS00450	STM474_RS17605	STM474_RS00450 STM474_RS17605	0.802031	0.802031	bis(5'-nucleosyl)-tetraphosphatase (symmetrical) ApaH	RNA processing	Trk system potassium transporter TrkA	Metal transport	90	2.44E-06	5.33E-05
STM474_RS00450	STM474_RS18495	STM474_RS00450 STM474_RS18495	0.775161	0.775161	bis(5'-nucleosyl)-tetraphosphatase (symmetrical) ApaH	RNA processing	inorganic phosphate transporter PitA	Small molecule transport	88	8.66E-06	0.000129082
STM474_RS00450	STM474_RS04430	STM474_RS00450 STM474_RS04430	-0.788263	0.788263	bis(5'-nucleosyl)-tetraphosphatase (symmetrical) ApaH	RNA processing	30S ribosomal protein S6--L-glutamate ligase	translation	88	4.78E-06	8.63E-05
STM474_RS00450	STM474_RS15255	STM474_RS00450 STM474_RS15255	0.79449	0.79449	bis(5'-nucleosyl)-tetraphosphatase (symmetrical) ApaH	RNA processing	6-carboxytetrahydropterin synthase QueD	various metabolism	88	3.55E-06	6.99E-05
STM474_RS00450	STM474_RS09505	STM474_RS00450 STM474_RS09505	-0.81734	0.81734	bis(5'-nucleosyl)-tetraphosphatase (symmetrical) ApaH	RNA processing	dihydroneopterin triphosphate diphosphatase	folate metabolism	88	1.09E-06	2.90E-05
STM474_RS00450	STM474_RS15540	STM474_RS00450 STM474_RS15540	0.839995	0.839995	bis(5'-nucleosyl)-tetraphosphatase (symmetrical) ApaH	RNA processing	RNA pyrophosphohydrolase	RNA processing	88	2.84E-07	1.00E-05
STM474_RS00450	STM474_RS05905	STM474_RS00450 STM474_RS05905	0.854543	0.854543	bis(5'-nucleosyl)-tetraphosphatase (symmetrical) ApaH	RNA processing	beta-ketoacyl-ACP synthase II	lipid metabolism	88	1.07E-07	4.44E-06
STM474_RS00450	STM474_RS08465	STM474_RS00450 STM474_RS08465	0.762798	0.762798	bis(5'-nucleosyl)-tetraphosphatase (symmetrical) ApaH	RNA processing	peptide ABC transporter ATP-binding protein SapF	Peptide transport	86	1.46E-05	0.000182406
STM474_RS00450	STM474_RS14860	STM474_RS00450 STM474_RS14860	-0.754764	0.754764	bis(5'-nucleosyl)-tetraphosphatase (symmetrical) ApaH	RNA processing	oxygen-regulated invasion protein OrgA	virulence	78	2.03E-05	0.00022202
STM474_RS00450	STM474_RS14595	STM474_RS00450 STM474_RS14595	0.750164	0.750164	bis(5'-nucleosyl)-tetraphosphatase (symmetrical) ApaH	RNA processing	glutamate--cysteine ligase	Redox response	65	2.43E-05	0.00024714
STM474_RS00455	STM474_RS14985	STM474_RS00455 STM474_RS14985	-0.761652	0.761652	Co2+/Mg2+ efflux protein ApaG	Efflux pump	SPI-1 type III secretion system chaperone SpaK	virulence	88	1.54E-05	0.000188002
STM474_RS00455	STM474_RS23060	STM474_RS00455 STM474_RS23060	-0.763173	0.763173	Co2+/Mg2+ efflux protein ApaG	Efflux pump	BREX system P-loop protein BrxC	DNA replication or repair	88	1.44E-05	0.000180577
STM474_RS00455	STM474_RS06750	STM474_RS00455 STM474_RS06750	0.775164	0.775164	Co2+/Mg2+ efflux protein ApaG	Efflux pump	type I 3-dehydroquinate dehydratase	Amino acid metabolism	88	8.65E-06	0.000129078
STM474_RS00455	STM474_RS16555	STM474_RS00455 STM474_RS16555	-0.783134	0.783134	Co2+/Mg2+ efflux protein ApaG	Efflux pump	inorganic triphosphatase	various metabolism	88	6.06E-06	0.000101411
STM474_RS00455	STM474_RS23040	STM474_RS00455 STM474_RS23040	-0.792033	0.792033	Co2+/Mg2+ efflux protein ApaG	Efflux pump	BREX-1 system phosphatase PglZ type A	DNA replication or repair	88	4.00E-06	7.60E-05
STM474_RS00455	STM474_RS14860	STM474_RS00455 STM474_RS14860	-0.798891	0.798891	Co2+/Mg2+ efflux protein ApaG	Efflux pump	oxygen-regulated invasion protein OrgA	virulence	88	2.86E-06	5.96E-05
STM474_RS00455	STM474_RS17990	STM474_RS00455 STM474_RS17990	0.800996	0.800996	Co2+/Mg2+ efflux protein ApaG	Efflux pump	3-dehydroquinate synthase	Amino acid metabolism	88	2.57E-06	5.52E-05
STM474_RS00455	STM474_RS02945	STM474_RS00455 STM474_RS02945	0.801373	0.801373	Co2+/Mg2+ efflux protein ApaG	Efflux pump	glutamate--cysteine ligase	Glutathione metabolism	88	2.53E-06	5.45E-05
STM474_RS00455	STM474_RS05905	STM474_RS00455 STM474_RS05905	0.805468	0.805468	Co2+/Mg2+ efflux protein ApaG	Efflux pump	beta-ketoacyl-ACP synthase II	lipid metabolism	88	2.05E-06	4.67E-05
STM474_RS00455	STM474_RS17410	STM474_RS00455 STM474_RS17410	0.808357	0.808357	Co2+/Mg2+ efflux protein ApaG	Efflux pump	septum formation inhibitor Maf	Cell division	88	1.76E-06	4.18E-05
STM474_RS00455	STM474_RS17565	STM474_RS00455 STM474_RS17565	0.81096	0.81096	Co2+/Mg2+ efflux protein ApaG	Efflux pump	shikimate dehydrogenase	various metabolism	88	1.54E-06	3.77E-05
STM474_RS00455	STM474_RS24695	STM474_RS00455 STM474_RS24695	0.826706	0.826706	Co2+/Mg2+ efflux protein ApaG	Efflux pump	hypothetical	hypothetical	88	6.39E-07	1.92E-05
STM474_RS00455	STM474_RS17480	STM474_RS00455 STM474_RS17480	0.827491	0.827491	Co2+/Mg2+ efflux protein ApaG	Efflux pump	tRNA dihydrouridine synthase DusB	RNA processing	88	6.10E-07	1.85E-05
STM474_RS00455	STM474_RS23390	STM474_RS00455 STM474_RS23390	0.839955	0.839955	Co2+/Mg2+ efflux protein ApaG	Efflux pump	pyrimidine 5'-nucleotidase	nucleotide metabolism	88	2.84E-07	1.00E-05
STM474_RS00455	STM474_RS09505	STM474_RS00455 STM474_RS09505	-0.846435	0.846435	Co2+/Mg2+ efflux protein ApaG	Efflux pump	dihydroneopterin triphosphate diphosphatase	folate metabolism	88	1.86E-07	7.03E-06
STM474_RS00455	STM474_RS15255	STM474_RS00455 STM474_RS15255	0.850377	0.850377	Co2+/Mg2+ efflux protein ApaG	Efflux pump	6-carboxytetrahydropterin synthase QueD	various metabolism	88	1.43E-07	5.64E-06
STM474_RS00455	STM474_RS18495	STM474_RS00455 STM474_RS18495	0.855941	0.855941	Co2+/Mg2+ efflux protein ApaG	Efflux pump	inorganic phosphate transporter PitA	Small molecule transport	88	9.66E-08	4.08E-06
STM474_RS00455	STM474_RS17405	STM474_RS00455 STM474_RS17405	0.861015	0.861015	Co2+/Mg2+ efflux protein ApaG	Efflux pump	ribonuclease G	RNA processing	88	6.68E-08	2.96E-06
STM474_RS00455	STM474_RS08740	STM474_RS00455 STM474_RS08740	-0.871227	0.871227	Co2+/Mg2+ efflux protein ApaG	Efflux pump	thymidine kinase	nucleotide metabolism	88	3.03E-08	1.49E-06
STM474_RS00455	STM474_RS15540	STM474_RS00455 STM474_RS15540	0.876044	0.876044	Co2+/Mg2+ efflux protein ApaG	Efflux pump	RNA pyrophosphohydrolase	RNA processing	88	2.04E-08	1.06E-06
STM474_RS00465	STM474_RS02705	STM474_RS00465 STM474_RS02705	0.815171	0.815171	4-hydroxythreonine-4-phosphate dehydrogenase PdxA	various metabolism	5-(carboxyamino)imidazole ribonucleotide synthase	nucleotide metabolism	100	1.23E-06	3.17E-05
STM474_RS00465	STM474_RS12230	STM474_RS00465 STM474_RS12230	0.817211	0.817211	4-hydroxythreonine-4-phosphate dehydrogenase PdxA	various metabolism	chorismate synthase	various metabolism	100	1.10E-06	2.91E-05
STM474_RS00465	STM474_RS20590	STM474_RS00465 STM474_RS20590	0.821818	0.821818	4-hydroxythreonine-4-phosphate dehydrogenase PdxA	various metabolism	glutamate--ammonia ligase	Nitrogen	100	8.47E-07	2.39E-05
STM474_RS00465	STM474_RS15840	STM474_RS00465 STM474_RS15840	0.826144	0.826144	4-hydroxythreonine-4-phosphate dehydrogenase PdxA	various metabolism	phosphoglycerate dehydrogenase	Serine metabolism	100	6.60E-07	1.97E-05
STM474_RS00465	STM474_RS12125	STM474_RS00465 STM474_RS12125	0.826307	0.826307	4-hydroxythreonine-4-phosphate dehydrogenase PdxA	various metabolism	colicin V production protein	virulence	100	6.54E-07	1.95E-05
STM474_RS00465	STM474_RS24695	STM474_RS00465 STM474_RS24695	0.82747	0.82747	4-hydroxythreonine-4-phosphate dehydrogenase PdxA	various metabolism	hypothetical	hypothetical	100	6.11E-07	1.86E-05
STM474_RS00465	STM474_RS12765	STM474_RS00465 STM474_RS12765	0.827926	0.827926	4-hydroxythreonine-4-phosphate dehydrogenase PdxA	various metabolism	phosphoribosylaminoimidazolesuccinocarboxamide synthase	nucleotide metabolism	100	5.95E-07	1.82E-05
STM474_RS00465	STM474_RS02710	STM474_RS00465 STM474_RS02710	0.829161	0.829161	4-hydroxythreonine-4-phosphate dehydrogenase PdxA	various metabolism	5-(carboxyamino)imidazole ribonucleotide mutase	nucleotide metabolism	100	5.53E-07	1.71E-05
STM474_RS00465	STM474_RS19230	STM474_RS00465 STM474_RS19230	0.829749	0.829749	4-hydroxythreonine-4-phosphate dehydrogenase PdxA	various metabolism	orotate phosphoribosyltransferase	nucleotide metabolism	100	5.34E-07	1.66E-05
STM474_RS00465	STM474_RS05730	STM474_RS00465 STM474_RS05730	0.829765	0.829765	4-hydroxythreonine-4-phosphate dehydrogenase PdxA	various metabolism	dihydroorotase	nucleotide metabolism	100	5.33E-07	1.66E-05
STM474_RS00465	STM474_RS22885	STM474_RS00465 STM474_RS22885	0.832766	0.832766	4-hydroxythreonine-4-phosphate dehydrogenase PdxA	various metabolism	aspartate carbamoyltransferase	nucleotide metabolism	100	4.45E-07	1.44E-05
STM474_RS00465	STM474_RS08530	STM474_RS00465 STM474_RS08530	0.83609	0.83609	4-hydroxythreonine-4-phosphate dehydrogenase PdxA	various metabolism	orotidine-5'-phosphate decarboxylase	nucleotide metabolism	100	3.63E-07	1.22E-05
STM474_RS00465	STM474_RS21435	STM474_RS00465 STM474_RS21435	0.837996	0.837996	4-hydroxythreonine-4-phosphate dehydrogenase PdxA	various metabolism	bifunctional phosphoribosylaminoimidazolecarboxamide formyltransferase/IMP cyclohydrolase	nucleotide metabolism	100	3.22E-07	1.11E-05
STM474_RS00465	STM474_RS15245	STM474_RS00465 STM474_RS15245	0.839107	0.839107	4-hydroxythreonine-4-phosphate dehydrogenase PdxA	various metabolism	assimilatory sulfite reductase (NADPH) hemoprotein subunit	sulfur metabolism	100	3.00E-07	1.04E-05
STM474_RS00465	STM474_RS23485	STM474_RS00465 STM474_RS23485	0.849405	0.849405	4-hydroxythreonine-4-phosphate dehydrogenase PdxA	various metabolism	phosphoserine phosphatase	Serine metabolism	100	1.52E-07	5.95E-06
STM474_RS00465	STM474_RS26855	STM474_RS00465 STM474_RS26855	0.854815	0.854815	4-hydroxythreonine-4-phosphate dehydrogenase PdxA	various metabolism	hypothetical	hypothetical	100	1.05E-07	4.37E-06
STM474_RS00465	STM474_RS12825	STM474_RS00465 STM474_RS12825	0.866953	0.866953	4-hydroxythreonine-4-phosphate dehydrogenase PdxA	various metabolism	phosphoribosylformylglycinamidine cyclo-ligase	nucleotide metabolism	100	4.25E-08	2.00E-06
STM474_RS00465	STM474_RS04660	STM474_RS00465 STM474_RS04660	0.869281	0.869281	4-hydroxythreonine-4-phosphate dehydrogenase PdxA	various metabolism	leucine-responsive transcriptional regulator Lrp	Transcription factor	100	3.54E-08	1.71E-06
STM474_RS00465	STM474_RS15175	STM474_RS00465 STM474_RS15175	0.869695	0.869695	4-hydroxythreonine-4-phosphate dehydrogenase PdxA	various metabolism	adenylyl-sulfate kinase	sulfur metabolism	100	3.43E-08	1.66E-06
STM474_RS00465	STM474_RS12160	STM474_RS00465 STM474_RS12160	0.869991	0.869991	4-hydroxythreonine-4-phosphate dehydrogenase PdxA	various metabolism	4-phosphoerythronate dehydrogenase PdxB	various metabolism	100	3.35E-08	1.63E-06
STM474_RS00465	STM474_RS21430	STM474_RS00465 STM474_RS21430	0.874377	0.874377	4-hydroxythreonine-4-phosphate dehydrogenase PdxA	various metabolism	phosphoribosylamine--glycine ligase	nucleotide metabolism	100	2.34E-08	1.19E-06
STM474_RS00465	STM474_RS13145	STM474_RS00465 STM474_RS13145	0.879777	0.879777	4-hydroxythreonine-4-phosphate dehydrogenase PdxA	various metabolism	phosphoribosylformylglycinamidine synthase	Glutamate metabolism	100	1.48E-08	8.01E-07
STM474_RS00465	STM474_RS22605	STM474_RS00465 STM474_RS22605	0.897462	0.897462	4-hydroxythreonine-4-phosphate dehydrogenase PdxA	various metabolism	3'(2'),5'-bisphosphate nucleotidase CysQ	nucleotide metabolism	100	2.81E-09	1.83E-07
STM474_RS00465	STM474_RS04750	STM474_RS00465 STM474_RS04750	0.898756	0.898756	4-hydroxythreonine-4-phosphate dehydrogenase PdxA	various metabolism	3-phosphoserine/phosphohydroxythreonine transaminase	sulfur metabolism	100	2.46E-09	1.63E-07
STM474_RS00465	STM474_RS12120	STM474_RS00465 STM474_RS12120	0.90297	0.90297	4-hydroxythreonine-4-phosphate dehydrogenase PdxA	various metabolism	amidophosphoribosyltransferase	nucleotide metabolism	100	1.57E-09	1.10E-07
STM474_RS00465	STM474_RS15240	STM474_RS00465 STM474_RS15240	0.805925	0.805925	4-hydroxythreonine-4-phosphate dehydrogenase PdxA	various metabolism	phosphoadenosine phosphosulfate reductase	sulfur metabolism	99	2.00E-06	4.59E-05
STM474_RS00465	STM474_RS05195	STM474_RS00465 STM474_RS05195	0.806677	0.806677	4-hydroxythreonine-4-phosphate dehydrogenase PdxA	various metabolism	quinone-dependent dihydroorotate dehydrogenase	nucleotide metabolism	99	1.93E-06	4.46E-05
STM474_RS00465	STM474_RS17900	STM474_RS00465 STM474_RS17900	0.813397	0.813397	4-hydroxythreonine-4-phosphate dehydrogenase PdxA	various metabolism	aspartate aminotransferase family protein	Lysine metabolism	99	1.35E-06	3.42E-05
STM474_RS00465	STM474_RS04855	STM474_RS00465 STM474_RS04855	0.823426	0.823426	4-hydroxythreonine-4-phosphate dehydrogenase PdxA	various metabolism	aspartate transaminase	Amino acid metabolism	99	7.72E-07	2.23E-05
STM474_RS00465	STM474_RS08565	STM474_RS00465 STM474_RS08565	0.832107	0.832107	4-hydroxythreonine-4-phosphate dehydrogenase PdxA	various metabolism	HTH-type transcriptional regulator CysB	Transcription factor	99	4.63E-07	1.49E-05
STM474_RS00465	STM474_RS12475	STM474_RS00465 STM474_RS12475	0.844787	0.844787	4-hydroxythreonine-4-phosphate dehydrogenase PdxA	various metabolism	cysteine synthase A	Cysteine metabolism	99	2.08E-07	7.70E-06
STM474_RS00465	STM474_RS15250	STM474_RS00465 STM474_RS15250	0.846308	0.846308	4-hydroxythreonine-4-phosphate dehydrogenase PdxA	various metabolism	NADPH-dependent assimilatory sulfite reductase flavoprotein subunit	sulfur metabolism	99	1.88E-07	7.08E-06
STM474_RS00465	STM474_RS03640	STM474_RS00465 STM474_RS03640	-0.838605	0.838605	4-hydroxythreonine-4-phosphate dehydrogenase PdxA	various metabolism	glycosyltransferase family 2 protein	hypothetical	98	3.10E-07	1.07E-05
STM474_RS00465	STM474_RS07290	STM474_RS00465 STM474_RS07290	0.842894	0.842894	4-hydroxythreonine-4-phosphate dehydrogenase PdxA	various metabolism	mannose-6-phosphate isomerase	Carbohydrate Metabolism	98	2.35E-07	8.54E-06
STM474_RS00465	STM474_RS04755	STM474_RS00465 STM474_RS04755	0.781982	0.781982	4-hydroxythreonine-4-phosphate dehydrogenase PdxA	various metabolism	3-phosphoshikimate 1-carboxyvinyltransferase	Amino acid metabolism	96	6.38E-06	0.000105131
STM474_RS00465	STM474_RS20580	STM474_RS00465 STM474_RS20580	0.802585	0.802585	4-hydroxythreonine-4-phosphate dehydrogenase PdxA	various metabolism	nitrogen regulation protein NR(I)	Nitrogen	96	2.38E-06	5.22E-05
STM474_RS00465	STM474_RS22925	STM474_RS00465 STM474_RS22925	0.787236	0.787236	4-hydroxythreonine-4-phosphate dehydrogenase PdxA	various metabolism	ornithine carbamoyltransferase	Amino acid metabolism	95	5.01E-06	8.94E-05
STM474_RS00465	STM474_RS02060	STM474_RS00465 STM474_RS02060	-0.802884	0.802884	4-hydroxythreonine-4-phosphate dehydrogenase PdxA	various metabolism	peroxiredoxin	Redox response	95	2.34E-06	5.17E-05
STM474_RS00465	STM474_RS04490	STM474_RS00465 STM474_RS04490	-0.786878	0.786878	4-hydroxythreonine-4-phosphate dehydrogenase PdxA	various metabolism	arginine ABC transporter permease ArtM	Amino acid transport	94	5.10E-06	9.04E-05
STM474_RS00465	STM474_RS06750	STM474_RS00465 STM474_RS06750	0.779584	0.779584	4-hydroxythreonine-4-phosphate dehydrogenase PdxA	various metabolism	type I 3-dehydroquinate dehydratase	Amino acid metabolism	93	7.11E-06	0.000113093
STM474_RS00465	STM474_RS16035	STM474_RS00465 STM474_RS16035	0.780987	0.780987	4-hydroxythreonine-4-phosphate dehydrogenase PdxA	various metabolism	YggS family pyridoxal phosphate-dependent enzyme	various metabolism	93	6.68E-06	0.000108428
STM474_RS00465	STM474_RS21170	STM474_RS00465 STM474_RS21170	0.781018	0.781018	4-hydroxythreonine-4-phosphate dehydrogenase PdxA	various metabolism	N-acetyl-gamma-glutamyl-phosphate reductase	Amino acid metabolism	93	6.67E-06	0.000108314
STM474_RS00465	STM474_RS15800	STM474_RS00465 STM474_RS15800	0.787089	0.787089	4-hydroxythreonine-4-phosphate dehydrogenase PdxA	various metabolism	glycine cleavage system protein GcvH	Glycine metabolism	93	5.05E-06	8.98E-05
STM474_RS00465	STM474_RS06705	STM474_RS00465 STM474_RS06705	0.802497	0.802497	4-hydroxythreonine-4-phosphate dehydrogenase PdxA	various metabolism	phosphoenolpyruvate synthase	Gluconeogenesis	93	2.39E-06	5.24E-05
STM474_RS00465	STM474_RS17945	STM474_RS00465 STM474_RS17945	0.779595	0.779595	4-hydroxythreonine-4-phosphate dehydrogenase PdxA	various metabolism	uroporphyrinogen-III C-methyltransferase	various metabolism	92	7.11E-06	0.000113064
STM474_RS00465	STM474_RS21180	STM474_RS00465 STM474_RS21180	0.775941	0.775941	4-hydroxythreonine-4-phosphate dehydrogenase PdxA	various metabolism	argininosuccinate lyase	Amino acid metabolism	90	8.36E-06	0.000126029
STM474_RS00465	STM474_RS15475	STM474_RS00465 STM474_RS15475	0.777815	0.777815	4-hydroxythreonine-4-phosphate dehydrogenase PdxA	various metabolism	amino-acid N-acetyltransferase	Amino acid metabolism	90	7.70E-06	0.000119129
STM474_RS00465	STM474_RS17565	STM474_RS00465 STM474_RS17565	0.763323	0.763323	4-hydroxythreonine-4-phosphate dehydrogenase PdxA	various metabolism	shikimate dehydrogenase	various metabolism	84	1.43E-05	0.000179909
STM474_RS00465	STM474_RS05995	STM474_RS00465 STM474_RS05995	0.766379	0.766379	4-hydroxythreonine-4-phosphate dehydrogenase PdxA	various metabolism	L,D-transpeptidase family protein	Peptidoglycan	77	1.26E-05	0.000165667
STM474_RS00465	STM474_RS10670	STM474_RS00465 STM474_RS10670	0.763803	0.763803	4-hydroxythreonine-4-phosphate dehydrogenase PdxA	various metabolism	bifunctional histidinol-phosphatase/imidazoleglycerol-phosphate dehydratase HisB	Histidine metabolism	74	1.40E-05	0.000177436
STM474_RS00465	STM474_RS21165	STM474_RS00465 STM474_RS21165	0.761486	0.761486	4-hydroxythreonine-4-phosphate dehydrogenase PdxA	various metabolism	acetylornithine deacetylase	Amino acid metabolism	73	1.55E-05	0.000188807
STM474_RS00465	STM474_RS17990	STM474_RS00465 STM474_RS17990	0.755216	0.755216	4-hydroxythreonine-4-phosphate dehydrogenase PdxA	various metabolism	3-dehydroquinate synthase	Amino acid metabolism	65	1.99E-05	0.000220072
STM474_RS00465	STM474_RS04495	STM474_RS00465 STM474_RS04495	-0.753574	0.753574	4-hydroxythreonine-4-phosphate dehydrogenase PdxA	various metabolism	arginine ABC transporter permease ArtQ	Amino acid transport	60	2.13E-05	0.000228445
STM474_RS00470	STM474_RS19170	STM474_RS00470 STM474_RS19170	0.820562	0.820562	peptidylprolyl isomerase SurA	Chaperone	lipopolysaccharide core heptose(I) kinase RfaP	LPS	85	9.09E-07	2.52E-05
STM474_RS00470	STM474_RS19180	STM474_RS00470 STM474_RS19180	0.775657	0.775657	peptidylprolyl isomerase SurA	Chaperone	lipopolysaccharide core heptosyltransferase RfaQ	LPS	84	8.47E-06	0.000127208
STM474_RS00470	STM474_RS19070	STM474_RS00470 STM474_RS19070	0.782549	0.782549	peptidylprolyl isomerase SurA	Chaperone	protein-export chaperone SecB	Protein transport	79	6.22E-06	0.000103356
STM474_RS00480	STM474_RS02080	STM474_RS00480 STM474_RS02080	0.862424	0.862424	co-chaperone DjlA	Chaperone	preprotein translocase subunit YajC	Protein transport	100	6.01E-08	2.70E-06
STM474_RS00480	STM474_RS15365	STM474_RS00480 STM474_RS15365	0.863487	0.863487	co-chaperone DjlA	Chaperone	HAAAP family serine/threonine permease SdaC	Amino acid transport	100	5.55E-08	2.52E-06
STM474_RS00480	STM474_RS02310	STM474_RS00480 STM474_RS02310	0.793364	0.793364	co-chaperone DjlA	Chaperone	peptidylprolyl isomerase	translation	89	3.75E-06	7.27E-05
STM474_RS00480	STM474_RS15145	STM474_RS00480 STM474_RS15145	-0.810639	0.810639	co-chaperone DjlA	Chaperone	5'/3'-nucleotidase SurE	nucleotide metabolism	87	1.56E-06	3.82E-05
STM474_RS00480	STM474_RS16460	STM474_RS00480 STM474_RS16460	0.788827	0.788827	co-chaperone DjlA	Chaperone	3',5'-cyclic-AMP phosphodiesterase	Cell wall	76	4.65E-06	8.47E-05
STM474_RS00490	STM474_RS08470	STM474_RS00490 STM474_RS08470	-0.770105	0.770105	RNA polymerase-associated protein RapA	Transcription	EAL domain-containing protein	hypothetical	75	1.08E-05	0.000149411
STM474_RS00490	STM474_RS04405	STM474_RS00490 STM474_RS04405	-0.765106	0.765106	RNA polymerase-associated protein RapA	Transcription	aspartate:alanine antiporter	Amino acid transport	67	1.33E-05	0.000171624
STM474_RS00490	STM474_RS01215	STM474_RS00490 STM474_RS01215	0.764077	0.764077	RNA polymerase-associated protein RapA	Transcription	aminoacyl-tRNA hydrolase	translation	65	1.39E-05	0.000176062
STM474_RS00495	STM474_RS05675	STM474_RS00495 STM474_RS05675	-0.851955	0.851955	DNA polymerase II	DNA replication or repair	YceK/YidQ family lipoprotein	hypothetical	98	1.28E-07	5.15E-06
STM474_RS00495	STM474_RS15390	STM474_RS00495 STM474_RS15390	0.793713	0.793713	DNA polymerase II	DNA replication or repair	L-fucose:H+ symporter permease	Carbohydrate transport	95	3.69E-06	7.18E-05
STM474_RS00495	STM474_RS09145	STM474_RS00495 STM474_RS09145	0.829538	0.829538	DNA polymerase II	DNA replication or repair	PTS mannose transporter subunit IIC	Carbohydrate transport	95	5.40E-07	1.68E-05
STM474_RS00495	STM474_RS06885	STM474_RS00495 STM474_RS06885	0.777885	0.777885	DNA polymerase II	DNA replication or repair	two-component system sensor histidine kinase TtrS	Signal transduction	87	7.67E-06	0.000118928
STM474_RS00495	STM474_RS15485	STM474_RS00495 STM474_RS15485	0.789051	0.789051	DNA polymerase II	DNA replication or repair	exodeoxyribonuclease V subunit beta	DNA replication or repair	81	4.60E-06	8.41E-05
STM474_RS00495	STM474_RS02380	STM474_RS00495 STM474_RS02380	0.769979	0.769979	DNA polymerase II	DNA replication or repair	MGMT family protein	DNA replication or repair	78	1.08E-05	0.000150029
STM474_RS00495	STM474_RS19615	STM474_RS00495 STM474_RS19615	-0.773778	0.773778	DNA polymerase II	DNA replication or repair	YceK/YidQ family lipoprotein	hypothetical	78	9.19E-06	0.000134268
STM474_RS00495	STM474_RS12170	STM474_RS00495 STM474_RS12170	0.769468	0.769468	DNA polymerase II	DNA replication or repair	MFS transporter	transport	76	1.11E-05	0.000152308
STM474_RS00495	STM474_RS20680	STM474_RS00495 STM474_RS20680	-0.76949	0.76949	DNA polymerase II	DNA replication or repair	glucose-1-phosphatase	Glucose metabolism	73	1.11E-05	0.000152207
STM474_RS00495	STM474_RS05220	STM474_RS00495 STM474_RS05220	-0.766652	0.766652	DNA polymerase II	DNA replication or repair	membrane integrity-associated transporter subunit PqiA	Membrane structure	72	1.25E-05	0.000164273
STM474_RS00495	STM474_RS09515	STM474_RS00495 STM474_RS09515	0.769013	0.769013	DNA polymerase II	DNA replication or repair	hydrolase	hypothetical	71	1.13E-05	0.00015411
STM474_RS00495	STM474_RS08070	STM474_RS00495 STM474_RS08070	0.755774	0.755774	DNA polymerase II	DNA replication or repair	cryptic aminoglycoside N-acetyltransferase AAC(6')-Iy/Iaa	stress response	69	1.95E-05	0.000217239
STM474_RS00495	STM474_RS05815	STM474_RS00495 STM474_RS05815	-0.762549	0.762549	DNA polymerase II	DNA replication or repair	flagellar basal body L-ring protein FlgH	Flagella	67	1.48E-05	0.000183591
STM474_RS00495	STM474_RS02940	STM474_RS00495 STM474_RS02940	0.762737	0.762737	DNA polymerase II	DNA replication or repair	DUF1158 family protein	hypothetical	66	1.47E-05	0.00018279
STM474_RS00495	STM474_RS10005	STM474_RS00495 STM474_RS10005	0.769174	0.769174	DNA polymerase II	DNA replication or repair	tail fiber assembly protein	phage	65	1.12E-05	0.000153468
STM474_RS00495	STM474_RS09570	STM474_RS00495 STM474_RS09570	-0.755391	0.755391	DNA polymerase II	DNA replication or repair	flagellar biosynthesis protein FlhA	Flagella	63	1.98E-05	0.000219258
STM474_RS00495	STM474_RS09895	STM474_RS00495 STM474_RS09895	-0.755099	0.755099	DNA polymerase II	DNA replication or repair	flagellar type III secretion system protein FliO	Flagella	61	2.00E-05	0.000220658
STM474_RS00495	STM474_RS12390	STM474_RS00495 STM474_RS12390	-0.752052	0.752052	DNA polymerase II	DNA replication or repair	putative DNA-binding transcriptional regulator	hypothetical	58	2.26E-05	0.000236833
STM474_RS00495	STM474_RS04300	STM474_RS00495 STM474_RS04300	0.750809	0.750809	DNA polymerase II	DNA replication or repair	glutathione ABC transporter permease GsiC	Small molecule transport	57	2.37E-05	0.000243692
STM474_RS00495	STM474_RS22775	STM474_RS00495 STM474_RS22775	0.75051	0.75051	DNA polymerase II	DNA replication or repair	cytochrome b562	Energy generation	55	2.40E-05	0.000245201
STM474_RS00495	STM474_RS08970	STM474_RS00495 STM474_RS08970	0.750012	0.750012	DNA polymerase II	DNA replication or repair	GlsB/YeaQ/YmgE family stress response membrane protein	stress response	47	2.44E-05	0.000247812
STM474_RS00510	STM474_RS20810	STM474_RS00510 STM474_RS20810	0.863167	0.863167	L-ribulose-5-phosphate 4-epimerase	Arabinose metabolism	HTH-type transcriptional activator RhaR	Transcription factor	97	5.68E-08	2.57E-06
STM474_RS00510	STM474_RS19620	STM474_RS00510 STM474_RS19620	0.777151	0.777151	L-ribulose-5-phosphate 4-epimerase	Arabinose metabolism	DUF3748 domain-containing protein	hypothetical	80	7.93E-06	0.000121556
STM474_RS00510	STM474_RS08470	STM474_RS00510 STM474_RS08470	0.752993	0.752993	L-ribulose-5-phosphate 4-epimerase	Arabinose metabolism	EAL domain-containing protein	hypothetical	61	2.17E-05	0.000231323
STM474_RS00520	STM474_RS20990	STM474_RS00520 STM474_RS20990	0.773714	0.773714	ribulokinase	Arabinose metabolism	class II fructose-bisphosphatase	Gluconeogenesis	76	9.22E-06	0.00013449
STM474_RS00520	STM474_RS18190	STM474_RS00520 STM474_RS18190	-0.759711	0.759711	ribulokinase	Arabinose metabolism	hypothetical	hypothetical	59	1.66E-05	0.000197111
STM474_RS00525	STM474_RS22775	STM474_RS00525 STM474_RS22775	0.767703	0.767703	arabinose operon transcriptional regulator AraC	Transcription factor	cytochrome b562	Energy generation	72	1.19E-05	0.000159889
STM474_RS00525	STM474_RS08515	STM474_RS00525 STM474_RS08515	-0.755536	0.755536	arabinose operon transcriptional regulator AraC	Transcription factor	DeoR/GlpR transcriptional regulator	hypothetical	70	1.97E-05	0.000218516
STM474_RS00525	STM474_RS01305	STM474_RS00525 STM474_RS01305	0.757155	0.757155	arabinose operon transcriptional regulator AraC	Transcription factor	endonuclease/exonuclease/phosphatase family protein	DNA replication or repair	57	1.84E-05	0.000210281
STM474_RS00530	STM474_RS09690	STM474_RS00530 STM474_RS09690	-0.907165	0.907165	DedA family protein	hypothetical	tyrosine transporter TyrP	Amino acid transport	100	9.85E-10	7.29E-08
STM474_RS00530	STM474_RS02930	STM474_RS00530 STM474_RS02930	0.830921	0.830921	DedA family protein	hypothetical	TetR/AcrR family transcriptional regulator	hypothetical	99	4.98E-07	1.57E-05
STM474_RS00530	STM474_RS01985	STM474_RS00530 STM474_RS01985	-0.864192	0.864192	DedA family protein	hypothetical	shikimate kinase AroL	Amino acid metabolism	90	5.26E-08	2.40E-06
STM474_RS00530	STM474_RS02875	STM474_RS00530 STM474_RS02875	-0.767636	0.767636	DedA family protein	hypothetical	mechanosensitive ion channel family protein	transport	87	1.20E-05	0.000160136
STM474_RS00530	STM474_RS05130	STM474_RS00530 STM474_RS05130	0.793137	0.793137	DedA family protein	hypothetical	tail assembly protein	phage	86	3.79E-06	7.33E-05
STM474_RS00530	STM474_RS22665	STM474_RS00530 STM474_RS22665	-0.826094	0.826094	DedA family protein	hypothetical	UDP-N-acetylmuramate:L-alanyl-gamma-D-glutamyl- meso-diaminopimelate ligase	Peptidoglycan	86	6.62E-07	1.98E-05
STM474_RS00530	STM474_RS09445	STM474_RS00530 STM474_RS09445	0.761153	0.761153	DedA family protein	hypothetical	pyruvate kinase	Glycolysis	84	1.57E-05	0.000190267
STM474_RS00530	STM474_RS16095	STM474_RS00530 STM474_RS16095	0.769569	0.769569	DedA family protein	hypothetical	membrane-bound lytic murein transglycosylase MltC	Peptidoglycan	84	1.10E-05	0.000151828
STM474_RS00530	STM474_RS03100	STM474_RS00530 STM474_RS03100	0.786185	0.786185	DedA family protein	hypothetical	universal stress protein UspG	stress response	84	5.26E-06	9.24E-05
STM474_RS00530	STM474_RS01635	STM474_RS00530 STM474_RS01635	-0.786254	0.786254	DedA family protein	hypothetical	sigma factor-binding protein Crl	Carbohydrate Metabolism	84	5.25E-06	9.22E-05
STM474_RS00530	STM474_RS11960	STM474_RS00530 STM474_RS11960	-0.788079	0.788079	DedA family protein	hypothetical	alanine transaminase AlaA	Amino acid metabolism	84	4.82E-06	8.69E-05
STM474_RS00530	STM474_RS16000	STM474_RS00530 STM474_RS16000	-0.826965	0.826965	DedA family protein	hypothetical	deoxyribonuclease I	DNA replication or repair	84	6.29E-07	1.90E-05
STM474_RS00530	STM474_RS22390	STM474_RS00530 STM474_RS22390	-0.78264	0.78264	DedA family protein	hypothetical	RNA chaperone Hfq	Chaperone	83	6.20E-06	0.000103095
STM474_RS00530	STM474_RS07185	STM474_RS00530 STM474_RS07185	-0.761014	0.761014	DedA family protein	hypothetical	anhydro-N-acetylmuramic acid kinase	Peptidoglycan	80	1.58E-05	0.000190957
STM474_RS00530	STM474_RS16945	STM474_RS00530 STM474_RS16945	-0.758936	0.758936	DedA family protein	hypothetical	lipoprotein NlpI	Cell division	75	1.72E-05	0.00020094
STM474_RS00530	STM474_RS15755	STM474_RS00530 STM474_RS15755	-0.762804	0.762804	DedA family protein	hypothetical	protein YgfX	hypothetical	72	1.46E-05	0.000182377
STM474_RS00530	STM474_RS13135	STM474_RS00530 STM474_RS13135	0.754082	0.754082	DedA family protein	hypothetical	two-component system QseEF-associated lipoprotein QseG	Signal transduction	64	2.08E-05	0.000225997
STM474_RS00530	STM474_RS15480	STM474_RS00530 STM474_RS15480	-0.7517	0.7517	DedA family protein	hypothetical	exodeoxyribonuclease V subunit alpha	DNA replication or repair	56	2.29E-05	0.000238765
STM474_RS00540	STM474_RS24065	STM474_RS00540 STM474_RS24065	-0.772699	0.772699	thiamine/thiamine pyrophosphate ABC transporter permease ThiP	Nucleotide transport	type II toxin-antitoxin system antitoxin CcdA	CRISPR and TA system	73	9.64E-06	0.000138521
STM474_RS00540	STM474_RS16220	STM474_RS00540 STM474_RS16220	0.773214	0.773214	thiamine/thiamine pyrophosphate ABC transporter permease ThiP	Nucleotide transport	fructuronate reductase	Carbohydrate Metabolism	72	9.42E-06	0.000136477
STM474_RS00540	STM474_RS08800	STM474_RS00540 STM474_RS08800	-0.764016	0.764016	thiamine/thiamine pyrophosphate ABC transporter permease ThiP	Nucleotide transport	nitrate reductase subunit beta	Energy generation	67	1.39E-05	0.000176404
STM474_RS00545	STM474_RS20785	STM474_RS00545 STM474_RS20785	0.775738	0.775738	thiamine ABC transporter substrate binding subunit	Nucleotide transport	lactaldehyde reductase	various metabolism	71	8.44E-06	0.000126931
STM474_RS00545	STM474_RS09515	STM474_RS00545 STM474_RS09515	0.75908	0.75908	thiamine ABC transporter substrate binding subunit	Nucleotide transport	hydrolase	hypothetical	69	1.71E-05	0.000200259
STM474_RS00545	STM474_RS01030	STM474_RS00545 STM474_RS01030	0.766292	0.766292	thiamine ABC transporter substrate binding subunit	Nucleotide transport	H(+)/Cl(-) exchange transporter ClcA	transport	63	1.27E-05	0.000166056
STM474_RS00545	STM474_RS13955	STM474_RS00545 STM474_RS13955	0.767585	0.767585	thiamine ABC transporter substrate binding subunit	Nucleotide transport	phage baseplate assembly protein V	phage	63	1.20E-05	0.00016036
STM474_RS00545	STM474_RS00890	STM474_RS00545 STM474_RS00890	0.754909	0.754909	thiamine ABC transporter substrate binding subunit	Nucleotide transport	fimbrial outer membrane usher protein	fimbraie and pilus	48	2.02E-05	0.000221452
STM474_RS00560	STM474_RS15240	STM474_RS00560 STM474_RS15240	0.819327	0.819327	3-isopropylmalate dehydratase small subunit	Leucine metabolism	phosphoadenosine phosphosulfate reductase	sulfur metabolism	100	9.74E-07	2.66E-05
STM474_RS00560	STM474_RS20075	STM474_RS00560 STM474_RS20075	0.827449	0.827449	3-isopropylmalate dehydratase small subunit	Leucine metabolism	acetolactate synthase 2 catalytic subunit	various metabolism	100	6.12E-07	1.86E-05
STM474_RS00560	STM474_RS04755	STM474_RS00560 STM474_RS04755	0.834751	0.834751	3-isopropylmalate dehydratase small subunit	Leucine metabolism	3-phosphoshikimate 1-carboxyvinyltransferase	Amino acid metabolism	100	3.94E-07	1.30E-05
STM474_RS00560	STM474_RS23485	STM474_RS00560 STM474_RS23485	0.848762	0.848762	3-isopropylmalate dehydratase small subunit	Leucine metabolism	phosphoserine phosphatase	Serine metabolism	100	1.59E-07	6.16E-06
STM474_RS00560	STM474_RS12475	STM474_RS00560 STM474_RS12475	0.850561	0.850561	3-isopropylmalate dehydratase small subunit	Leucine metabolism	cysteine synthase A	Cysteine metabolism	100	1.41E-07	5.59E-06
STM474_RS00560	STM474_RS15175	STM474_RS00560 STM474_RS15175	0.854601	0.854601	3-isopropylmalate dehydratase small subunit	Leucine metabolism	adenylyl-sulfate kinase	sulfur metabolism	100	1.06E-07	4.42E-06
STM474_RS00560	STM474_RS15250	STM474_RS00560 STM474_RS15250	0.857504	0.857504	3-isopropylmalate dehydratase small subunit	Leucine metabolism	NADPH-dependent assimilatory sulfite reductase flavoprotein subunit	sulfur metabolism	100	8.64E-08	3.71E-06
STM474_RS00560	STM474_RS01975	STM474_RS00560 STM474_RS01975	0.858846	0.858846	3-isopropylmalate dehydratase small subunit	Leucine metabolism	pyrroline-5-carboxylate reductase	Proline metabolism	100	7.83E-08	3.41E-06
STM474_RS00560	STM474_RS15245	STM474_RS00560 STM474_RS15245	0.860418	0.860418	3-isopropylmalate dehydratase small subunit	Leucine metabolism	assimilatory sulfite reductase (NADPH) hemoprotein subunit	sulfur metabolism	100	6.98E-08	3.08E-06
STM474_RS00560	STM474_RS15840	STM474_RS00560 STM474_RS15840	0.863849	0.863849	3-isopropylmalate dehydratase small subunit	Leucine metabolism	phosphoglycerate dehydrogenase	Serine metabolism	100	5.40E-08	2.46E-06
STM474_RS00560	STM474_RS13700	STM474_RS00560 STM474_RS13700	0.866071	0.866071	3-isopropylmalate dehydratase small subunit	Leucine metabolism	3-deoxy-7-phosphoheptulonate synthase AroF	Amino acid metabolism	100	4.55E-08	2.12E-06
STM474_RS00560	STM474_RS17900	STM474_RS00560 STM474_RS17900	0.87574	0.87574	3-isopropylmalate dehydratase small subunit	Leucine metabolism	aspartate aminotransferase family protein	Lysine metabolism	100	2.09E-08	1.08E-06
STM474_RS00560	STM474_RS21170	STM474_RS00560 STM474_RS21170	0.894793	0.894793	3-isopropylmalate dehydratase small subunit	Leucine metabolism	N-acetyl-gamma-glutamyl-phosphate reductase	Amino acid metabolism	100	3.68E-09	2.30E-07
STM474_RS00560	STM474_RS15295	STM474_RS00560 STM474_RS15295	0.896404	0.896404	3-isopropylmalate dehydratase small subunit	Leucine metabolism	GTP diphosphokinase	stress response	100	3.13E-09	2.01E-07
STM474_RS00560	STM474_RS21180	STM474_RS00560 STM474_RS21180	0.900641	0.900641	3-isopropylmalate dehydratase small subunit	Leucine metabolism	argininosuccinate lyase	Amino acid metabolism	100	2.02E-09	1.38E-07
STM474_RS00560	STM474_RS17945	STM474_RS00560 STM474_RS17945	0.90297	0.90297	3-isopropylmalate dehydratase small subunit	Leucine metabolism	uroporphyrinogen-III C-methyltransferase	various metabolism	100	1.57E-09	1.10E-07
STM474_RS00560	STM474_RS15475	STM474_RS00560 STM474_RS15475	0.906221	0.906221	3-isopropylmalate dehydratase small subunit	Leucine metabolism	amino-acid N-acetyltransferase	Amino acid metabolism	100	1.10E-09	8.01E-08
STM474_RS00560	STM474_RS22925	STM474_RS00560 STM474_RS22925	0.908724	0.908724	3-isopropylmalate dehydratase small subunit	Leucine metabolism	ornithine carbamoyltransferase	Amino acid metabolism	100	8.24E-10	6.19E-08
STM474_RS00560	STM474_RS10690	STM474_RS00560 STM474_RS10690	0.912837	0.912837	3-isopropylmalate dehydratase small subunit	Leucine metabolism	bifunctional phosphoribosyl-AMP cyclohydrolase/phosphoribosyl-ATP diphosphatase HisIE	Histidine metabolism	100	5.06E-10	4.03E-08
STM474_RS00560	STM474_RS01650	STM474_RS00560 STM474_RS01650	0.914035	0.914035	3-isopropylmalate dehydratase small subunit	Leucine metabolism	glutamate-5-semialdehyde dehydrogenase	Proline metabolism	100	4.37E-10	3.54E-08
STM474_RS00560	STM474_RS15185	STM474_RS00560 STM474_RS15185	0.918039	0.918039	3-isopropylmalate dehydratase small subunit	Leucine metabolism	sulfate adenylyltransferase subunit CysD	sulfur metabolism	100	2.63E-10	2.24E-08
STM474_RS00560	STM474_RS13695	STM474_RS00560 STM474_RS13695	0.919733	0.919733	3-isopropylmalate dehydratase small subunit	Leucine metabolism	bifunctional chorismate mutase/prephenate dehydrogenase	Amino acid metabolism	100	2.11E-10	1.83E-08
STM474_RS00560	STM474_RS16990	STM474_RS00560 STM474_RS16990	0.921394	0.921394	3-isopropylmalate dehydratase small subunit	Leucine metabolism	argininosuccinate synthase	various metabolism	100	1.69E-10	1.51E-08
STM474_RS00560	STM474_RS21165	STM474_RS00560 STM474_RS21165	0.923446	0.923446	3-isopropylmalate dehydratase small subunit	Leucine metabolism	acetylornithine deacetylase	Amino acid metabolism	100	1.28E-10	1.18E-08
STM474_RS00560	STM474_RS10655	STM474_RS00560 STM474_RS10655	0.92374	0.92374	3-isopropylmalate dehydratase small subunit	Leucine metabolism	ATP phosphoribosyltransferase	Histidine metabolism	100	1.22E-10	1.13E-08
STM474_RS00560	STM474_RS21175	STM474_RS00560 STM474_RS21175	0.925177	0.925177	3-isopropylmalate dehydratase small subunit	Leucine metabolism	acetylglutamate kinase	Amino acid metabolism	100	1.00E-10	9.51E-09
STM474_RS00560	STM474_RS15180	STM474_RS00560 STM474_RS15180	0.928185	0.928185	3-isopropylmalate dehydratase small subunit	Leucine metabolism	sulfate adenylyltransferase subunit CysN	sulfur metabolism	100	6.46E-11	6.46E-09
STM474_RS00560	STM474_RS20095	STM474_RS00560 STM474_RS20095	0.931708	0.931708	3-isopropylmalate dehydratase small subunit	Leucine metabolism	threonine ammonia-lyase, biosynthetic	Threonine metabolism	100	3.78E-11	3.99E-09
STM474_RS00560	STM474_RS10665	STM474_RS00560 STM474_RS10665	0.933397	0.933397	3-isopropylmalate dehydratase small subunit	Leucine metabolism	histidinol-phosphate transaminase	Histidine metabolism	100	2.89E-11	3.14E-09
STM474_RS00560	STM474_RS20090	STM474_RS00560 STM474_RS20090	0.935327	0.935327	3-isopropylmalate dehydratase small subunit	Leucine metabolism	dihydroxy-acid dehydratase	Valine metabolism	100	2.11E-11	2.37E-09
STM474_RS00560	STM474_RS10660	STM474_RS00560 STM474_RS10660	0.936425	0.936425	3-isopropylmalate dehydratase small subunit	Leucine metabolism	histidinol dehydrogenase	Histidine metabolism	100	1.76E-11	2.01E-09
STM474_RS00560	STM474_RS01645	STM474_RS00560 STM474_RS01645	0.937916	0.937916	3-isopropylmalate dehydratase small subunit	Leucine metabolism	glutamate 5-kinase	Proline metabolism	100	1.36E-11	1.60E-09
STM474_RS00560	STM474_RS20385	STM474_RS00560 STM474_RS20385	0.941214	0.941214	3-isopropylmalate dehydratase small subunit	Leucine metabolism	5-methyltetrahydropteroyltriglutamate-- homocysteine S-methyltransferase	Amino acid metabolism	100	7.60E-12	9.45E-10
STM474_RS00560	STM474_RS20380	STM474_RS00560 STM474_RS20380	0.942766	0.942766	3-isopropylmalate dehydratase small subunit	Leucine metabolism	HTH-type transcriptional regulator MetR	Transcription factor	100	5.70E-12	7.31E-10
STM474_RS00560	STM474_RS21160	STM474_RS00560 STM474_RS21160	0.944142	0.944142	3-isopropylmalate dehydratase small subunit	Leucine metabolism	phosphoenolpyruvate carboxylase	various metabolism	100	4.39E-12	5.78E-10
STM474_RS00560	STM474_RS10675	STM474_RS00560 STM474_RS10675	0.944525	0.944525	3-isopropylmalate dehydratase small subunit	Leucine metabolism	imidazole glycerol phosphate synthase subunit HisH	Histidine metabolism	100	4.08E-12	5.40E-10
STM474_RS00560	STM474_RS10670	STM474_RS00560 STM474_RS10670	0.946972	0.946972	3-isopropylmalate dehydratase small subunit	Leucine metabolism	bifunctional histidinol-phosphatase/imidazoleglycerol-phosphate dehydratase HisB	Histidine metabolism	100	2.51E-12	3.53E-10
STM474_RS00560	STM474_RS21065	STM474_RS00560 STM474_RS21065	0.950109	0.950109	3-isopropylmalate dehydratase small subunit	Leucine metabolism	cystathionine gamma-synthase	Methione metabolism	100	1.30E-12	1.97E-10
STM474_RS00560	STM474_RS20115	STM474_RS00560 STM474_RS20115	0.952301	0.952301	3-isopropylmalate dehydratase small subunit	Leucine metabolism	ketol-acid reductoisomerase	Valine metabolism	100	8.03E-13	1.27E-10
STM474_RS00560	STM474_RS10680	STM474_RS00560 STM474_RS10680	0.953144	0.953144	3-isopropylmalate dehydratase small subunit	Leucine metabolism	1-(5-phosphoribosyl)-5-[(5- phosphoribosylamino)methylideneamino]imidazole-4- carboxamide isomerase	Histidine metabolism	100	6.63E-13	1.08E-10
STM474_RS00560	STM474_RS21095	STM474_RS00560 STM474_RS21095	0.954696	0.954696	3-isopropylmalate dehydratase small subunit	Leucine metabolism	methylenetetrahydrofolate reductase	folate metabolism	100	4.61E-13	7.81E-11
STM474_RS00560	STM474_RS21470	STM474_RS00560 STM474_RS21470	0.955806	0.955806	3-isopropylmalate dehydratase small subunit	Leucine metabolism	homoserine O-succinyltransferase	Methione metabolism	100	3.53E-13	6.14E-11
STM474_RS00560	STM474_RS00570	STM474_RS00560 STM474_RS00570	0.956021	0.956021	3-isopropylmalate dehydratase small subunit	Leucine metabolism	3-isopropylmalate dehydrogenase	Leucine metabolism	100	3.35E-13	5.85E-11
STM474_RS00560	STM474_RS10685	STM474_RS00560 STM474_RS10685	0.956047	0.956047	3-isopropylmalate dehydratase small subunit	Leucine metabolism	imidazole glycerol phosphate synthase subunit HisF	Histidine metabolism	100	3.32E-13	5.83E-11
STM474_RS00560	STM474_RS13685	STM474_RS00560 STM474_RS13685	0.957807	0.957807	3-isopropylmalate dehydratase small subunit	Leucine metabolism	bifunctional chorismate mutase/prephenate dehydratase	Amino acid metabolism	100	2.14E-13	3.94E-11
STM474_RS00560	STM474_RS20085	STM474_RS00560 STM474_RS20085	0.95853	0.95853	3-isopropylmalate dehydratase small subunit	Leucine metabolism	branched-chain-amino-acid transaminase	Amino acid metabolism	100	1.77E-13	3.35E-11
STM474_RS00560	STM474_RS16345	STM474_RS00560 STM474_RS16345	0.966964	0.966964	3-isopropylmalate dehydratase small subunit	Leucine metabolism	cystathionine beta-lyase	Cysteine metabolism	100	1.51E-14	3.87E-12
STM474_RS00560	STM474_RS00575	STM474_RS00560 STM474_RS00575	0.967628	0.967628	3-isopropylmalate dehydratase small subunit	Leucine metabolism	2-isopropylmalate synthase	Leucine metabolism	100	1.21E-14	3.20E-12
STM474_RS00560	STM474_RS00565	STM474_RS00560 STM474_RS00565	0.970088	0.970088	3-isopropylmalate dehydratase small subunit	Leucine metabolism	3-isopropylmalate dehydratase large subunit	Leucine metabolism	100	5.15E-15	1.55E-12
STM474_RS00560	STM474_RS08565	STM474_RS00560 STM474_RS08565	0.774884	0.774884	3-isopropylmalate dehydratase small subunit	Leucine metabolism	HTH-type transcriptional regulator CysB	Transcription factor	99	8.76E-06	0.000130129
STM474_RS00560	STM474_RS12540	STM474_RS00560 STM474_RS12540	0.909796	0.909796	3-isopropylmalate dehydratase small subunit	Leucine metabolism	sulfate/thiosulfate ABC transporter permease CysW	Sulfur transport	98	7.27E-10	5.57E-08
STM474_RS00560	STM474_RS12545	STM474_RS00560 STM474_RS12545	0.896862	0.896862	3-isopropylmalate dehydratase small subunit	Leucine metabolism	sulfate/thiosulfate ABC transporter permease CysT	Sulfur transport	97	2.98E-09	1.93E-07
STM474_RS00560	STM474_RS00580	STM474_RS00560 STM474_RS00580	0.839981	0.839981	3-isopropylmalate dehydratase small subunit	Leucine metabolism	leu operon leader peptide	Leucine metabolism	94	2.84E-07	1.00E-05
STM474_RS00560	STM474_RS09435	STM474_RS00560 STM474_RS09435	0.85432	0.85432	3-isopropylmalate dehydratase small subunit	Leucine metabolism	glucose-6-phosphate dehydrogenase	Pentose phosphate	93	1.08E-07	4.49E-06
STM474_RS00560	STM474_RS12550	STM474_RS00560 STM474_RS12550	0.88858	0.88858	3-isopropylmalate dehydratase small subunit	Leucine metabolism	thiosulfate/sulfate ABC transporter substrate-binding protein CysP	Sulfur transport	90	6.71E-09	3.95E-07
STM474_RS00560	STM474_RS00920	STM474_RS00560 STM474_RS00920	0.876041	0.876041	3-isopropylmalate dehydratase small subunit	Leucine metabolism	pantoate--beta-alanine ligase	various metabolism	89	2.04E-08	1.06E-06
STM474_RS00560	STM474_RS20080	STM474_RS00560 STM474_RS20080	0.781911	0.781911	3-isopropylmalate dehydratase small subunit	Leucine metabolism	acetolactate synthase 2 small subunit	various metabolism	88	6.40E-06	0.000105378
STM474_RS00560	STM474_RS12535	STM474_RS00560 STM474_RS12535	0.882503	0.882503	3-isopropylmalate dehydratase small subunit	Leucine metabolism	sulfate/thiosulfate ABC transporter ATP-binding protein CysA	Sulfur transport	88	1.17E-08	6.50E-07
STM474_RS00560	STM474_RS16550	STM474_RS00560 STM474_RS16550	0.783395	0.783395	3-isopropylmalate dehydratase small subunit	Leucine metabolism	bifunctional [glutamate--ammonia ligase]-adenylyl-L-tyrosine phosphorylase/[glutamate--ammonia-ligase] adenylyltransferase	protein processing	87	5.99E-06	0.000100596
STM474_RS00560	STM474_RS21375	STM474_RS00560 STM474_RS21375	0.790607	0.790607	3-isopropylmalate dehydratase small subunit	Leucine metabolism	phosphomethylpyrimidine synthase ThiC	thiamine metabolism	86	4.28E-06	7.98E-05
STM474_RS00560	STM474_RS06780	STM474_RS00560 STM474_RS06780	0.795543	0.795543	3-isopropylmalate dehydratase small subunit	Leucine metabolism	FAD-binding oxidoreductase	transport	86	3.37E-06	6.73E-05
STM474_RS00560	STM474_RS21350	STM474_RS00560 STM474_RS21350	0.80667	0.80667	3-isopropylmalate dehydratase small subunit	Leucine metabolism	2-iminoacetate synthase ThiH	thiamine metabolism	86	1.93E-06	4.46E-05
STM474_RS00560	STM474_RS21365	STM474_RS00560 STM474_RS21365	0.806675	0.806675	3-isopropylmalate dehydratase small subunit	Leucine metabolism	HesA/MoeB/ThiF family protein	hypothetical	86	1.93E-06	4.46E-05
STM474_RS00560	STM474_RS20110	STM474_RS00560 STM474_RS20110	0.76256	0.76256	3-isopropylmalate dehydratase small subunit	Leucine metabolism	HTH-type transcriptional activator IlvY	Amino acid metabolism	82	1.48E-05	0.00018355
STM474_RS00560	STM474_RS22605	STM474_RS00560 STM474_RS22605	0.762856	0.762856	3-isopropylmalate dehydratase small subunit	Leucine metabolism	3'(2'),5'-bisphosphate nucleotidase CysQ	nucleotide metabolism	80	1.46E-05	0.000182128
STM474_RS00560	STM474_RS12230	STM474_RS00560 STM474_RS12230	0.761999	0.761999	3-isopropylmalate dehydratase small subunit	Leucine metabolism	chorismate synthase	various metabolism	76	1.51E-05	0.000186297
STM474_RS00560	STM474_RS04555	STM474_RS00560 STM474_RS04555	0.761215	0.761215	3-isopropylmalate dehydratase small subunit	Leucine metabolism	lysine exporter LysO family protein	Amino acid transport	73	1.56E-05	0.000189979
STM474_RS00560	STM474_RS04750	STM474_RS00560 STM474_RS04750	0.760265	0.760265	3-isopropylmalate dehydratase small subunit	Leucine metabolism	3-phosphoserine/phosphohydroxythreonine transaminase	sulfur metabolism	68	1.62E-05	0.000194501
STM474_RS00560	STM474_RS04855	STM474_RS00560 STM474_RS04855	0.750314	0.750314	3-isopropylmalate dehydratase small subunit	Leucine metabolism	aspartate transaminase	Amino acid metabolism	65	2.42E-05	0.000246436
STM474_RS00560	STM474_RS17350	STM474_RS00560 STM474_RS17350	0.752321	0.752321	3-isopropylmalate dehydratase small subunit	Leucine metabolism	malate dehydrogenase	various metabolism	56	2.23E-05	0.000235243
STM474_RS00565	STM474_RS20080	STM474_RS00565 STM474_RS20080	0.814962	0.814962	3-isopropylmalate dehydratase large subunit	Leucine metabolism	acetolactate synthase 2 small subunit	various metabolism	100	1.24E-06	3.20E-05
STM474_RS00565	STM474_RS15240	STM474_RS00565 STM474_RS15240	0.818709	0.818709	3-isopropylmalate dehydratase large subunit	Leucine metabolism	phosphoadenosine phosphosulfate reductase	sulfur metabolism	100	1.01E-06	2.74E-05
STM474_RS00565	STM474_RS23485	STM474_RS00565 STM474_RS23485	0.825667	0.825667	3-isopropylmalate dehydratase large subunit	Leucine metabolism	phosphoserine phosphatase	Serine metabolism	100	6.79E-07	2.02E-05
STM474_RS00565	STM474_RS20075	STM474_RS00565 STM474_RS20075	0.83149	0.83149	3-isopropylmalate dehydratase large subunit	Leucine metabolism	acetolactate synthase 2 catalytic subunit	various metabolism	100	4.81E-07	1.53E-05
STM474_RS00565	STM474_RS15175	STM474_RS00565 STM474_RS15175	0.833097	0.833097	3-isopropylmalate dehydratase large subunit	Leucine metabolism	adenylyl-sulfate kinase	sulfur metabolism	100	4.36E-07	1.41E-05
STM474_RS00565	STM474_RS12475	STM474_RS00565 STM474_RS12475	0.84366	0.84366	3-isopropylmalate dehydratase large subunit	Leucine metabolism	cysteine synthase A	Cysteine metabolism	100	2.24E-07	8.19E-06
STM474_RS00565	STM474_RS01975	STM474_RS00565 STM474_RS01975	0.846575	0.846575	3-isopropylmalate dehydratase large subunit	Leucine metabolism	pyrroline-5-carboxylate reductase	Proline metabolism	100	1.85E-07	6.98E-06
STM474_RS00565	STM474_RS15245	STM474_RS00565 STM474_RS15245	0.848135	0.848135	3-isopropylmalate dehydratase large subunit	Leucine metabolism	assimilatory sulfite reductase (NADPH) hemoprotein subunit	sulfur metabolism	100	1.66E-07	6.39E-06
STM474_RS00565	STM474_RS15250	STM474_RS00565 STM474_RS15250	0.848192	0.848192	3-isopropylmalate dehydratase large subunit	Leucine metabolism	NADPH-dependent assimilatory sulfite reductase flavoprotein subunit	sulfur metabolism	100	1.66E-07	6.37E-06
STM474_RS00565	STM474_RS04755	STM474_RS00565 STM474_RS04755	0.861435	0.861435	3-isopropylmalate dehydratase large subunit	Leucine metabolism	3-phosphoshikimate 1-carboxyvinyltransferase	Amino acid metabolism	100	6.47E-08	2.88E-06
STM474_RS00565	STM474_RS15840	STM474_RS00565 STM474_RS15840	0.867276	0.867276	3-isopropylmalate dehydratase large subunit	Leucine metabolism	phosphoglycerate dehydrogenase	Serine metabolism	100	4.15E-08	1.95E-06
STM474_RS00565	STM474_RS17900	STM474_RS00565 STM474_RS17900	0.878878	0.878878	3-isopropylmalate dehydratase large subunit	Leucine metabolism	aspartate aminotransferase family protein	Lysine metabolism	100	1.60E-08	8.58E-07
STM474_RS00565	STM474_RS13700	STM474_RS00565 STM474_RS13700	0.8823	0.8823	3-isopropylmalate dehydratase large subunit	Leucine metabolism	3-deoxy-7-phosphoheptulonate synthase AroF	Amino acid metabolism	100	1.19E-08	6.60E-07
STM474_RS00565	STM474_RS17945	STM474_RS00565 STM474_RS17945	0.894716	0.894716	3-isopropylmalate dehydratase large subunit	Leucine metabolism	uroporphyrinogen-III C-methyltransferase	various metabolism	100	3.70E-09	2.32E-07
STM474_RS00565	STM474_RS15295	STM474_RS00565 STM474_RS15295	0.899185	0.899185	3-isopropylmalate dehydratase large subunit	Leucine metabolism	GTP diphosphokinase	stress response	100	2.35E-09	1.57E-07
STM474_RS00565	STM474_RS01650	STM474_RS00565 STM474_RS01650	0.899349	0.899349	3-isopropylmalate dehydratase large subunit	Leucine metabolism	glutamate-5-semialdehyde dehydrogenase	Proline metabolism	100	2.31E-09	1.55E-07
STM474_RS00565	STM474_RS21180	STM474_RS00565 STM474_RS21180	0.905493	0.905493	3-isopropylmalate dehydratase large subunit	Leucine metabolism	argininosuccinate lyase	Amino acid metabolism	100	1.19E-09	8.58E-08
STM474_RS00565	STM474_RS21170	STM474_RS00565 STM474_RS21170	0.907497	0.907497	3-isopropylmalate dehydratase large subunit	Leucine metabolism	N-acetyl-gamma-glutamyl-phosphate reductase	Amino acid metabolism	100	9.48E-10	7.04E-08
STM474_RS00565	STM474_RS22925	STM474_RS00565 STM474_RS22925	0.919766	0.919766	3-isopropylmalate dehydratase large subunit	Leucine metabolism	ornithine carbamoyltransferase	Amino acid metabolism	100	2.10E-10	1.83E-08
STM474_RS00565	STM474_RS15475	STM474_RS00565 STM474_RS15475	0.922421	0.922421	3-isopropylmalate dehydratase large subunit	Leucine metabolism	amino-acid N-acetyltransferase	Amino acid metabolism	100	1.47E-10	1.33E-08
STM474_RS00565	STM474_RS01645	STM474_RS00565 STM474_RS01645	0.924652	0.924652	3-isopropylmalate dehydratase large subunit	Leucine metabolism	glutamate 5-kinase	Proline metabolism	100	1.08E-10	1.01E-08
STM474_RS00565	STM474_RS15185	STM474_RS00565 STM474_RS15185	0.925098	0.925098	3-isopropylmalate dehydratase large subunit	Leucine metabolism	sulfate adenylyltransferase subunit CysD	sulfur metabolism	100	1.01E-10	9.60E-09
STM474_RS00565	STM474_RS16990	STM474_RS00565 STM474_RS16990	0.927266	0.927266	3-isopropylmalate dehydratase large subunit	Leucine metabolism	argininosuccinate synthase	various metabolism	100	7.40E-11	7.29E-09
STM474_RS00565	STM474_RS15180	STM474_RS00565 STM474_RS15180	0.928115	0.928115	3-isopropylmalate dehydratase large subunit	Leucine metabolism	sulfate adenylyltransferase subunit CysN	sulfur metabolism	100	6.53E-11	6.52E-09
STM474_RS00565	STM474_RS10655	STM474_RS00565 STM474_RS10655	0.933456	0.933456	3-isopropylmalate dehydratase large subunit	Leucine metabolism	ATP phosphoribosyltransferase	Histidine metabolism	100	2.86E-11	3.12E-09
STM474_RS00565	STM474_RS10690	STM474_RS00565 STM474_RS10690	0.938365	0.938365	3-isopropylmalate dehydratase large subunit	Leucine metabolism	bifunctional phosphoribosyl-AMP cyclohydrolase/phosphoribosyl-ATP diphosphatase HisIE	Histidine metabolism	100	1.26E-11	1.50E-09
STM474_RS00565	STM474_RS21160	STM474_RS00565 STM474_RS21160	0.940114	0.940114	3-isopropylmalate dehydratase large subunit	Leucine metabolism	phosphoenolpyruvate carboxylase	various metabolism	100	9.27E-12	1.14E-09
STM474_RS00565	STM474_RS21165	STM474_RS00565 STM474_RS21165	0.940396	0.940396	3-isopropylmalate dehydratase large subunit	Leucine metabolism	acetylornithine deacetylase	Amino acid metabolism	100	8.81E-12	1.09E-09
STM474_RS00565	STM474_RS21175	STM474_RS00565 STM474_RS21175	0.943432	0.943432	3-isopropylmalate dehydratase large subunit	Leucine metabolism	acetylglutamate kinase	Amino acid metabolism	100	5.03E-12	6.54E-10
STM474_RS00565	STM474_RS13695	STM474_RS00565 STM474_RS13695	0.945029	0.945029	3-isopropylmalate dehydratase large subunit	Leucine metabolism	bifunctional chorismate mutase/prephenate dehydrogenase	Amino acid metabolism	100	3.70E-12	4.96E-10
STM474_RS00565	STM474_RS10660	STM474_RS00565 STM474_RS10660	0.947411	0.947411	3-isopropylmalate dehydratase large subunit	Leucine metabolism	histidinol dehydrogenase	Histidine metabolism	100	2.30E-12	3.27E-10
STM474_RS00565	STM474_RS10665	STM474_RS00565 STM474_RS10665	0.953176	0.953176	3-isopropylmalate dehydratase large subunit	Leucine metabolism	histidinol-phosphate transaminase	Histidine metabolism	100	6.58E-13	1.07E-10
STM474_RS00565	STM474_RS10670	STM474_RS00565 STM474_RS10670	0.957401	0.957401	3-isopropylmalate dehydratase large subunit	Leucine metabolism	bifunctional histidinol-phosphatase/imidazoleglycerol-phosphate dehydratase HisB	Histidine metabolism	100	2.37E-13	4.30E-11
STM474_RS00565	STM474_RS10675	STM474_RS00565 STM474_RS10675	0.958752	0.958752	3-isopropylmalate dehydratase large subunit	Leucine metabolism	imidazole glycerol phosphate synthase subunit HisH	Histidine metabolism	100	1.67E-13	3.20E-11
STM474_RS00565	STM474_RS21095	STM474_RS00565 STM474_RS21095	0.960784	0.960784	3-isopropylmalate dehydratase large subunit	Leucine metabolism	methylenetetrahydrofolate reductase	folate metabolism	100	9.69E-14	1.95E-11
STM474_RS00565	STM474_RS20385	STM474_RS00565 STM474_RS20385	0.96177	0.96177	3-isopropylmalate dehydratase large subunit	Leucine metabolism	5-methyltetrahydropteroyltriglutamate-- homocysteine S-methyltransferase	Amino acid metabolism	100	7.36E-14	1.52E-11
STM474_RS00565	STM474_RS10685	STM474_RS00565 STM474_RS10685	0.961967	0.961967	3-isopropylmalate dehydratase large subunit	Leucine metabolism	imidazole glycerol phosphate synthase subunit HisF	Histidine metabolism	100	6.96E-14	1.46E-11
STM474_RS00565	STM474_RS10680	STM474_RS00565 STM474_RS10680	0.967561	0.967561	3-isopropylmalate dehydratase large subunit	Leucine metabolism	1-(5-phosphoribosyl)-5-[(5- phosphoribosylamino)methylideneamino]imidazole-4- carboxamide isomerase	Histidine metabolism	100	1.24E-14	3.27E-12
STM474_RS00565	STM474_RS20380	STM474_RS00565 STM474_RS20380	0.96809	0.96809	3-isopropylmalate dehydratase large subunit	Leucine metabolism	HTH-type transcriptional regulator MetR	Transcription factor	100	1.04E-14	2.81E-12
STM474_RS00565	STM474_RS20090	STM474_RS00565 STM474_RS20090	0.968738	0.968738	3-isopropylmalate dehydratase large subunit	Leucine metabolism	dihydroxy-acid dehydratase	Valine metabolism	100	8.31E-15	2.32E-12
STM474_RS00565	STM474_RS21065	STM474_RS00565 STM474_RS21065	0.972081	0.972081	3-isopropylmalate dehydratase large subunit	Leucine metabolism	cystathionine gamma-synthase	Methione metabolism	100	2.43E-15	8.07E-13
STM474_RS00565	STM474_RS20115	STM474_RS00565 STM474_RS20115	0.972479	0.972479	3-isopropylmalate dehydratase large subunit	Leucine metabolism	ketol-acid reductoisomerase	Valine metabolism	100	2.08E-15	7.02E-13
STM474_RS00565	STM474_RS20095	STM474_RS00565 STM474_RS20095	0.974269	0.974269	3-isopropylmalate dehydratase large subunit	Leucine metabolism	threonine ammonia-lyase, biosynthetic	Threonine metabolism	100	1.00E-15	3.77E-13
STM474_RS00565	STM474_RS20085	STM474_RS00565 STM474_RS20085	0.976549	0.976549	3-isopropylmalate dehydratase large subunit	Leucine metabolism	branched-chain-amino-acid transaminase	Amino acid metabolism	100	3.65E-16	1.60E-13
STM474_RS00565	STM474_RS21470	STM474_RS00565 STM474_RS21470	0.977373	0.977373	3-isopropylmalate dehydratase large subunit	Leucine metabolism	homoserine O-succinyltransferase	Methione metabolism	100	2.47E-16	1.16E-13
STM474_RS00565	STM474_RS13685	STM474_RS00565 STM474_RS13685	0.982133	0.982133	3-isopropylmalate dehydratase large subunit	Leucine metabolism	bifunctional chorismate mutase/prephenate dehydratase	Amino acid metabolism	100	1.88E-17	1.33E-14
STM474_RS00565	STM474_RS00570	STM474_RS00565 STM474_RS00570	0.983522	0.983522	3-isopropylmalate dehydratase large subunit	Leucine metabolism	3-isopropylmalate dehydrogenase	Leucine metabolism	100	7.76E-18	6.38E-15
STM474_RS00565	STM474_RS16345	STM474_RS00565 STM474_RS16345	0.984499	0.984499	3-isopropylmalate dehydratase large subunit	Leucine metabolism	cystathionine beta-lyase	Cysteine metabolism	100	3.98E-18	3.74E-15
STM474_RS00565	STM474_RS00575	STM474_RS00565 STM474_RS00575	0.992691	0.992691	3-isopropylmalate dehydratase large subunit	Leucine metabolism	2-isopropylmalate synthase	Leucine metabolism	100	1.06E-21	4.79E-18
STM474_RS00565	STM474_RS12230	STM474_RS00565 STM474_RS12230	0.780796	0.780796	3-isopropylmalate dehydratase large subunit	Leucine metabolism	chorismate synthase	various metabolism	98	6.74E-06	0.000109041
STM474_RS00565	STM474_RS12540	STM474_RS00565 STM474_RS12540	0.913988	0.913988	3-isopropylmalate dehydratase large subunit	Leucine metabolism	sulfate/thiosulfate ABC transporter permease CysW	Sulfur transport	98	4.39E-10	3.56E-08
STM474_RS00565	STM474_RS12550	STM474_RS00565 STM474_RS12550	0.915621	0.915621	3-isopropylmalate dehydratase large subunit	Leucine metabolism	thiosulfate/sulfate ABC transporter substrate-binding protein CysP	Sulfur transport	98	3.59E-10	2.97E-08
STM474_RS00565	STM474_RS12535	STM474_RS00565 STM474_RS12535	0.917437	0.917437	3-isopropylmalate dehydratase large subunit	Leucine metabolism	sulfate/thiosulfate ABC transporter ATP-binding protein CysA	Sulfur transport	98	2.85E-10	2.41E-08
STM474_RS00565	STM474_RS12545	STM474_RS00565 STM474_RS12545	0.922898	0.922898	3-isopropylmalate dehydratase large subunit	Leucine metabolism	sulfate/thiosulfate ABC transporter permease CysT	Sulfur transport	98	1.38E-10	1.25E-08
STM474_RS00565	STM474_RS00580	STM474_RS00565 STM474_RS00580	0.855975	0.855975	3-isopropylmalate dehydratase large subunit	Leucine metabolism	leu operon leader peptide	Leucine metabolism	97	9.64E-08	4.07E-06
STM474_RS00565	STM474_RS09435	STM474_RS00565 STM474_RS09435	0.856754	0.856754	3-isopropylmalate dehydratase large subunit	Leucine metabolism	glucose-6-phosphate dehydrogenase	Pentose phosphate	95	9.12E-08	3.89E-06
STM474_RS00565	STM474_RS08565	STM474_RS00565 STM474_RS08565	0.758602	0.758602	3-isopropylmalate dehydratase large subunit	Leucine metabolism	HTH-type transcriptional regulator CysB	Transcription factor	88	1.74E-05	0.000202606
STM474_RS00565	STM474_RS16550	STM474_RS00565 STM474_RS16550	0.77103	0.77103	3-isopropylmalate dehydratase large subunit	Leucine metabolism	bifunctional [glutamate--ammonia ligase]-adenylyl-L-tyrosine phosphorylase/[glutamate--ammonia-ligase] adenylyltransferase	protein processing	87	1.04E-05	0.000145412
STM474_RS00565	STM474_RS06780	STM474_RS00565 STM474_RS06780	0.802782	0.802782	3-isopropylmalate dehydratase large subunit	Leucine metabolism	FAD-binding oxidoreductase	transport	86	2.35E-06	5.19E-05
STM474_RS00565	STM474_RS20110	STM474_RS00565 STM474_RS20110	0.810217	0.810217	3-isopropylmalate dehydratase large subunit	Leucine metabolism	HTH-type transcriptional activator IlvY	Amino acid metabolism	86	1.60E-06	3.88E-05
STM474_RS00565	STM474_RS21375	STM474_RS00565 STM474_RS21375	0.820933	0.820933	3-isopropylmalate dehydratase large subunit	Leucine metabolism	phosphomethylpyrimidine synthase ThiC	thiamine metabolism	86	8.90E-07	2.48E-05
STM474_RS00565	STM474_RS21365	STM474_RS00565 STM474_RS21365	0.825719	0.825719	3-isopropylmalate dehydratase large subunit	Leucine metabolism	HesA/MoeB/ThiF family protein	hypothetical	86	6.77E-07	2.01E-05
STM474_RS00565	STM474_RS21350	STM474_RS00565 STM474_RS21350	0.845624	0.845624	3-isopropylmalate dehydratase large subunit	Leucine metabolism	2-iminoacetate synthase ThiH	thiamine metabolism	86	1.97E-07	7.35E-06
STM474_RS00565	STM474_RS00920	STM474_RS00565 STM474_RS00920	0.849678	0.849678	3-isopropylmalate dehydratase large subunit	Leucine metabolism	pantoate--beta-alanine ligase	various metabolism	86	1.50E-07	5.86E-06
STM474_RS00565	STM474_RS22605	STM474_RS00565 STM474_RS22605	0.752371	0.752371	3-isopropylmalate dehydratase large subunit	Leucine metabolism	3'(2'),5'-bisphosphate nucleotidase CysQ	nucleotide metabolism	53	2.23E-05	0.0002349
STM474_RS00570	STM474_RS04855	STM474_RS00570 STM474_RS04855	0.774254	0.774254	3-isopropylmalate dehydrogenase	Leucine metabolism	aspartate transaminase	Amino acid metabolism	100	9.01E-06	0.000132493
STM474_RS00570	STM474_RS01975	STM474_RS00570 STM474_RS01975	0.836305	0.836305	3-isopropylmalate dehydrogenase	Leucine metabolism	pyrroline-5-carboxylate reductase	Proline metabolism	100	3.58E-07	1.20E-05
STM474_RS00570	STM474_RS20075	STM474_RS00570 STM474_RS20075	0.839631	0.839631	3-isopropylmalate dehydrogenase	Leucine metabolism	acetolactate synthase 2 catalytic subunit	various metabolism	100	2.90E-07	1.02E-05
STM474_RS00570	STM474_RS23485	STM474_RS00570 STM474_RS23485	0.841807	0.841807	3-isopropylmalate dehydrogenase	Leucine metabolism	phosphoserine phosphatase	Serine metabolism	100	2.52E-07	9.07E-06
STM474_RS00570	STM474_RS15240	STM474_RS00570 STM474_RS15240	0.851333	0.851333	3-isopropylmalate dehydrogenase	Leucine metabolism	phosphoadenosine phosphosulfate reductase	sulfur metabolism	100	1.34E-07	5.33E-06
STM474_RS00570	STM474_RS20080	STM474_RS00570 STM474_RS20080	0.851669	0.851669	3-isopropylmalate dehydrogenase	Leucine metabolism	acetolactate synthase 2 small subunit	various metabolism	100	1.31E-07	5.23E-06
STM474_RS00570	STM474_RS15175	STM474_RS00570 STM474_RS15175	0.852275	0.852275	3-isopropylmalate dehydrogenase	Leucine metabolism	adenylyl-sulfate kinase	sulfur metabolism	100	1.25E-07	5.05E-06
STM474_RS00570	STM474_RS12475	STM474_RS00570 STM474_RS12475	0.862253	0.862253	3-isopropylmalate dehydrogenase	Leucine metabolism	cysteine synthase A	Cysteine metabolism	100	6.09E-08	2.73E-06
STM474_RS00570	STM474_RS04755	STM474_RS00570 STM474_RS04755	0.864149	0.864149	3-isopropylmalate dehydrogenase	Leucine metabolism	3-phosphoshikimate 1-carboxyvinyltransferase	Amino acid metabolism	100	5.28E-08	2.41E-06
STM474_RS00570	STM474_RS15245	STM474_RS00570 STM474_RS15245	0.870343	0.870343	3-isopropylmalate dehydrogenase	Leucine metabolism	assimilatory sulfite reductase (NADPH) hemoprotein subunit	sulfur metabolism	100	3.25E-08	1.59E-06
STM474_RS00570	STM474_RS15250	STM474_RS00570 STM474_RS15250	0.870662	0.870662	3-isopropylmalate dehydrogenase	Leucine metabolism	NADPH-dependent assimilatory sulfite reductase flavoprotein subunit	sulfur metabolism	100	3.17E-08	1.55E-06
STM474_RS00570	STM474_RS15840	STM474_RS00570 STM474_RS15840	0.874041	0.874041	3-isopropylmalate dehydrogenase	Leucine metabolism	phosphoglycerate dehydrogenase	Serine metabolism	100	2.41E-08	1.22E-06
STM474_RS00570	STM474_RS15295	STM474_RS00570 STM474_RS15295	0.897767	0.897767	3-isopropylmalate dehydrogenase	Leucine metabolism	GTP diphosphokinase	stress response	100	2.72E-09	1.79E-07
STM474_RS00570	STM474_RS17900	STM474_RS00570 STM474_RS17900	0.899115	0.899115	3-isopropylmalate dehydrogenase	Leucine metabolism	aspartate aminotransferase family protein	Lysine metabolism	100	2.37E-09	1.58E-07
STM474_RS00570	STM474_RS13700	STM474_RS00570 STM474_RS13700	0.904342	0.904342	3-isopropylmalate dehydrogenase	Leucine metabolism	3-deoxy-7-phosphoheptulonate synthase AroF	Amino acid metabolism	100	1.35E-09	9.58E-08
STM474_RS00570	STM474_RS17945	STM474_RS00570 STM474_RS17945	0.909713	0.909713	3-isopropylmalate dehydrogenase	Leucine metabolism	uroporphyrinogen-III C-methyltransferase	various metabolism	100	7.34E-10	5.60E-08
STM474_RS00570	STM474_RS01650	STM474_RS00570 STM474_RS01650	0.911367	0.911367	3-isopropylmalate dehydrogenase	Leucine metabolism	glutamate-5-semialdehyde dehydrogenase	Proline metabolism	100	6.04E-10	4.73E-08
STM474_RS00570	STM474_RS21170	STM474_RS00570 STM474_RS21170	0.916189	0.916189	3-isopropylmalate dehydrogenase	Leucine metabolism	N-acetyl-gamma-glutamyl-phosphate reductase	Amino acid metabolism	100	3.34E-10	2.78E-08
STM474_RS00570	STM474_RS21180	STM474_RS00570 STM474_RS21180	0.923154	0.923154	3-isopropylmalate dehydrogenase	Leucine metabolism	argininosuccinate lyase	Amino acid metabolism	100	1.33E-10	1.22E-08
STM474_RS00570	STM474_RS15180	STM474_RS00570 STM474_RS15180	0.925463	0.925463	3-isopropylmalate dehydrogenase	Leucine metabolism	sulfate adenylyltransferase subunit CysN	sulfur metabolism	100	9.60E-11	9.19E-09
STM474_RS00570	STM474_RS22925	STM474_RS00570 STM474_RS22925	0.93125	0.93125	3-isopropylmalate dehydrogenase	Leucine metabolism	ornithine carbamoyltransferase	Amino acid metabolism	100	4.06E-11	4.26E-09
STM474_RS00570	STM474_RS15185	STM474_RS00570 STM474_RS15185	0.93262	0.93262	3-isopropylmalate dehydrogenase	Leucine metabolism	sulfate adenylyltransferase subunit CysD	sulfur metabolism	100	3.27E-11	3.51E-09
STM474_RS00570	STM474_RS12550	STM474_RS00570 STM474_RS12550	0.934399	0.934399	3-isopropylmalate dehydrogenase	Leucine metabolism	thiosulfate/sulfate ABC transporter substrate-binding protein CysP	Sulfur transport	100	2.46E-11	2.71E-09
STM474_RS00570	STM474_RS15475	STM474_RS00570 STM474_RS15475	0.934869	0.934869	3-isopropylmalate dehydrogenase	Leucine metabolism	amino-acid N-acetyltransferase	Amino acid metabolism	100	2.28E-11	2.53E-09
STM474_RS00570	STM474_RS01645	STM474_RS00570 STM474_RS01645	0.940002	0.940002	3-isopropylmalate dehydrogenase	Leucine metabolism	glutamate 5-kinase	Proline metabolism	100	9.45E-12	1.16E-09
STM474_RS00570	STM474_RS12545	STM474_RS00570 STM474_RS12545	0.940534	0.940534	3-isopropylmalate dehydrogenase	Leucine metabolism	sulfate/thiosulfate ABC transporter permease CysT	Sulfur transport	100	8.59E-12	1.06E-09
STM474_RS00570	STM474_RS10655	STM474_RS00570 STM474_RS10655	0.944926	0.944926	3-isopropylmalate dehydrogenase	Leucine metabolism	ATP phosphoribosyltransferase	Histidine metabolism	100	3.77E-12	5.04E-10
STM474_RS00570	STM474_RS16990	STM474_RS00570 STM474_RS16990	0.946087	0.946087	3-isopropylmalate dehydrogenase	Leucine metabolism	argininosuccinate synthase	various metabolism	100	3.00E-12	4.13E-10
STM474_RS00570	STM474_RS21165	STM474_RS00570 STM474_RS21165	0.950914	0.950914	3-isopropylmalate dehydrogenase	Leucine metabolism	acetylornithine deacetylase	Amino acid metabolism	100	1.09E-12	1.68E-10
STM474_RS00570	STM474_RS10690	STM474_RS00570 STM474_RS10690	0.951075	0.951075	3-isopropylmalate dehydrogenase	Leucine metabolism	bifunctional phosphoribosyl-AMP cyclohydrolase/phosphoribosyl-ATP diphosphatase HisIE	Histidine metabolism	100	1.06E-12	1.63E-10
STM474_RS00570	STM474_RS21160	STM474_RS00570 STM474_RS21160	0.953823	0.953823	3-isopropylmalate dehydrogenase	Leucine metabolism	phosphoenolpyruvate carboxylase	various metabolism	100	5.66E-13	9.32E-11
STM474_RS00570	STM474_RS13695	STM474_RS00570 STM474_RS13695	0.954336	0.954336	3-isopropylmalate dehydrogenase	Leucine metabolism	bifunctional chorismate mutase/prephenate dehydrogenase	Amino acid metabolism	100	5.02E-13	8.36E-11
STM474_RS00570	STM474_RS21175	STM474_RS00570 STM474_RS21175	0.958459	0.958459	3-isopropylmalate dehydrogenase	Leucine metabolism	acetylglutamate kinase	Amino acid metabolism	100	1.81E-13	3.40E-11
STM474_RS00570	STM474_RS20380	STM474_RS00570 STM474_RS20380	0.96005	0.96005	3-isopropylmalate dehydrogenase	Leucine metabolism	HTH-type transcriptional regulator MetR	Transcription factor	100	1.18E-13	2.32E-11
STM474_RS00570	STM474_RS10660	STM474_RS00570 STM474_RS10660	0.960218	0.960218	3-isopropylmalate dehydrogenase	Leucine metabolism	histidinol dehydrogenase	Histidine metabolism	100	1.13E-13	2.24E-11
STM474_RS00570	STM474_RS20095	STM474_RS00570 STM474_RS20095	0.965904	0.965904	3-isopropylmalate dehydrogenase	Leucine metabolism	threonine ammonia-lyase, biosynthetic	Threonine metabolism	100	2.13E-14	5.18E-12
STM474_RS00570	STM474_RS13685	STM474_RS00570 STM474_RS13685	0.968369	0.968369	3-isopropylmalate dehydrogenase	Leucine metabolism	bifunctional chorismate mutase/prephenate dehydratase	Amino acid metabolism	100	9.44E-15	2.58E-12
STM474_RS00570	STM474_RS10665	STM474_RS00570 STM474_RS10665	0.968551	0.968551	3-isopropylmalate dehydrogenase	Leucine metabolism	histidinol-phosphate transaminase	Histidine metabolism	100	8.87E-15	2.45E-12
STM474_RS00570	STM474_RS10670	STM474_RS00570 STM474_RS10670	0.968908	0.968908	3-isopropylmalate dehydrogenase	Leucine metabolism	bifunctional histidinol-phosphatase/imidazoleglycerol-phosphate dehydratase HisB	Histidine metabolism	100	7.83E-15	2.20E-12
STM474_RS00570	STM474_RS20090	STM474_RS00570 STM474_RS20090	0.969737	0.969737	3-isopropylmalate dehydrogenase	Leucine metabolism	dihydroxy-acid dehydratase	Valine metabolism	100	5.84E-15	1.72E-12
STM474_RS00570	STM474_RS21095	STM474_RS00570 STM474_RS21095	0.969796	0.969796	3-isopropylmalate dehydrogenase	Leucine metabolism	methylenetetrahydrofolate reductase	folate metabolism	100	5.72E-15	1.69E-12
STM474_RS00570	STM474_RS20385	STM474_RS00570 STM474_RS20385	0.970365	0.970365	3-isopropylmalate dehydrogenase	Leucine metabolism	5-methyltetrahydropteroyltriglutamate-- homocysteine S-methyltransferase	Amino acid metabolism	100	4.65E-15	1.43E-12
STM474_RS00570	STM474_RS10675	STM474_RS00570 STM474_RS10675	0.973533	0.973533	3-isopropylmalate dehydrogenase	Leucine metabolism	imidazole glycerol phosphate synthase subunit HisH	Histidine metabolism	100	1.36E-15	4.89E-13
STM474_RS00570	STM474_RS20115	STM474_RS00570 STM474_RS20115	0.974309	0.974309	3-isopropylmalate dehydrogenase	Leucine metabolism	ketol-acid reductoisomerase	Valine metabolism	100	9.84E-16	3.71E-13
STM474_RS00570	STM474_RS10680	STM474_RS00570 STM474_RS10680	0.979131	0.979131	3-isopropylmalate dehydrogenase	Leucine metabolism	1-(5-phosphoribosyl)-5-[(5- phosphoribosylamino)methylideneamino]imidazole-4- carboxamide isomerase	Histidine metabolism	100	1.02E-16	5.31E-14
STM474_RS00570	STM474_RS20085	STM474_RS00570 STM474_RS20085	0.980511	0.980511	3-isopropylmalate dehydrogenase	Leucine metabolism	branched-chain-amino-acid transaminase	Amino acid metabolism	100	4.85E-17	2.82E-14
STM474_RS00570	STM474_RS10685	STM474_RS00570 STM474_RS10685	0.980699	0.980699	3-isopropylmalate dehydrogenase	Leucine metabolism	imidazole glycerol phosphate synthase subunit HisF	Histidine metabolism	100	4.36E-17	2.61E-14
STM474_RS00570	STM474_RS21065	STM474_RS00570 STM474_RS21065	0.980748	0.980748	3-isopropylmalate dehydrogenase	Leucine metabolism	cystathionine gamma-synthase	Methione metabolism	100	4.25E-17	2.58E-14
STM474_RS00570	STM474_RS16345	STM474_RS00570 STM474_RS16345	0.986064	0.986064	3-isopropylmalate dehydrogenase	Leucine metabolism	cystathionine beta-lyase	Cysteine metabolism	100	1.24E-18	1.44E-15
STM474_RS00570	STM474_RS21470	STM474_RS00570 STM474_RS21470	0.988595	0.988595	3-isopropylmalate dehydrogenase	Leucine metabolism	homoserine O-succinyltransferase	Methione metabolism	100	1.39E-19	2.39E-16
STM474_RS00570	STM474_RS00575	STM474_RS00570 STM474_RS00575	0.99221	0.99221	3-isopropylmalate dehydrogenase	Leucine metabolism	2-isopropylmalate synthase	Leucine metabolism	100	2.13E-21	8.27E-18
STM474_RS00570	STM474_RS00580	STM474_RS00570 STM474_RS00580	0.867576	0.867576	3-isopropylmalate dehydrogenase	Leucine metabolism	leu operon leader peptide	Leucine metabolism	98	4.05E-08	1.92E-06
STM474_RS00570	STM474_RS12535	STM474_RS00570 STM474_RS12535	0.913931	0.913931	3-isopropylmalate dehydrogenase	Leucine metabolism	sulfate/thiosulfate ABC transporter ATP-binding protein CysA	Sulfur transport	98	4.42E-10	3.58E-08
STM474_RS00570	STM474_RS12540	STM474_RS00570 STM474_RS12540	0.925785	0.925785	3-isopropylmalate dehydrogenase	Leucine metabolism	sulfate/thiosulfate ABC transporter permease CysW	Sulfur transport	98	9.17E-11	8.82E-09
STM474_RS00570	STM474_RS08565	STM474_RS00570 STM474_RS08565	0.766013	0.766013	3-isopropylmalate dehydrogenase	Leucine metabolism	HTH-type transcriptional regulator CysB	Transcription factor	97	1.28E-05	0.000167231
STM474_RS00570	STM474_RS12230	STM474_RS00570 STM474_RS12230	0.782052	0.782052	3-isopropylmalate dehydrogenase	Leucine metabolism	chorismate synthase	various metabolism	97	6.36E-06	0.000104933
STM474_RS00570	STM474_RS22605	STM474_RS00570 STM474_RS22605	0.778192	0.778192	3-isopropylmalate dehydrogenase	Leucine metabolism	3'(2'),5'-bisphosphate nucleotidase CysQ	nucleotide metabolism	95	7.57E-06	0.000117849
STM474_RS00570	STM474_RS16550	STM474_RS00570 STM474_RS16550	0.798331	0.798331	3-isopropylmalate dehydrogenase	Leucine metabolism	bifunctional [glutamate--ammonia ligase]-adenylyl-L-tyrosine phosphorylase/[glutamate--ammonia-ligase] adenylyltransferase	protein processing	88	2.94E-06	6.10E-05
STM474_RS00570	STM474_RS06780	STM474_RS00570 STM474_RS06780	0.831822	0.831822	3-isopropylmalate dehydrogenase	Leucine metabolism	FAD-binding oxidoreductase	transport	87	4.71E-07	1.50E-05
STM474_RS00570	STM474_RS21365	STM474_RS00570 STM474_RS21365	0.770482	0.770482	3-isopropylmalate dehydrogenase	Leucine metabolism	HesA/MoeB/ThiF family protein	hypothetical	86	1.06E-05	0.000147788
STM474_RS00570	STM474_RS20110	STM474_RS00570 STM474_RS20110	0.785509	0.785509	3-isopropylmalate dehydrogenase	Leucine metabolism	HTH-type transcriptional activator IlvY	Amino acid metabolism	86	5.43E-06	9.41E-05
STM474_RS00570	STM474_RS21375	STM474_RS00570 STM474_RS21375	0.796821	0.796821	3-isopropylmalate dehydrogenase	Leucine metabolism	phosphomethylpyrimidine synthase ThiC	thiamine metabolism	86	3.17E-06	6.43E-05
STM474_RS00570	STM474_RS21350	STM474_RS00570 STM474_RS21350	0.825214	0.825214	3-isopropylmalate dehydrogenase	Leucine metabolism	2-iminoacetate synthase ThiH	thiamine metabolism	86	6.97E-07	2.06E-05
STM474_RS00570	STM474_RS09435	STM474_RS00570 STM474_RS09435	0.834865	0.834865	3-isopropylmalate dehydrogenase	Leucine metabolism	glucose-6-phosphate dehydrogenase	Pentose phosphate	86	3.91E-07	1.30E-05
STM474_RS00570	STM474_RS00920	STM474_RS00570 STM474_RS00920	0.848402	0.848402	3-isopropylmalate dehydrogenase	Leucine metabolism	pantoate--beta-alanine ligase	various metabolism	86	1.63E-07	6.29E-06
STM474_RS00570	STM474_RS04555	STM474_RS00570 STM474_RS04555	0.76433	0.76433	3-isopropylmalate dehydrogenase	Leucine metabolism	lysine exporter LysO family protein	Amino acid transport	79	1.37E-05	0.000175055
STM474_RS00575	STM474_RS20075	STM474_RS00575 STM474_RS20075	0.824818	0.824818	2-isopropylmalate synthase	Leucine metabolism	acetolactate synthase 2 catalytic subunit	various metabolism	100	7.13E-07	2.10E-05
STM474_RS00575	STM474_RS15240	STM474_RS00575 STM474_RS15240	0.832142	0.832142	2-isopropylmalate synthase	Leucine metabolism	phosphoadenosine phosphosulfate reductase	sulfur metabolism	100	4.62E-07	1.48E-05
STM474_RS00575	STM474_RS23485	STM474_RS00575 STM474_RS23485	0.834324	0.834324	2-isopropylmalate synthase	Leucine metabolism	phosphoserine phosphatase	Serine metabolism	100	4.05E-07	1.33E-05
STM474_RS00575	STM474_RS20080	STM474_RS00575 STM474_RS20080	0.83469	0.83469	2-isopropylmalate synthase	Leucine metabolism	acetolactate synthase 2 small subunit	various metabolism	100	3.96E-07	1.31E-05
STM474_RS00575	STM474_RS01975	STM474_RS00575 STM474_RS01975	0.836331	0.836331	2-isopropylmalate synthase	Leucine metabolism	pyrroline-5-carboxylate reductase	Proline metabolism	100	3.57E-07	1.20E-05
STM474_RS00575	STM474_RS15175	STM474_RS00575 STM474_RS15175	0.838517	0.838517	2-isopropylmalate synthase	Leucine metabolism	adenylyl-sulfate kinase	sulfur metabolism	100	3.11E-07	1.08E-05
STM474_RS00575	STM474_RS12475	STM474_RS00575 STM474_RS12475	0.845905	0.845905	2-isopropylmalate synthase	Leucine metabolism	cysteine synthase A	Cysteine metabolism	100	1.93E-07	7.24E-06
STM474_RS00575	STM474_RS15250	STM474_RS00575 STM474_RS15250	0.853025	0.853025	2-isopropylmalate synthase	Leucine metabolism	NADPH-dependent assimilatory sulfite reductase flavoprotein subunit	sulfur metabolism	100	1.19E-07	4.84E-06
STM474_RS00575	STM474_RS15245	STM474_RS00575 STM474_RS15245	0.853373	0.853373	2-isopropylmalate synthase	Leucine metabolism	assimilatory sulfite reductase (NADPH) hemoprotein subunit	sulfur metabolism	100	1.16E-07	4.74E-06
STM474_RS00575	STM474_RS04755	STM474_RS00575 STM474_RS04755	0.855017	0.855017	2-isopropylmalate synthase	Leucine metabolism	3-phosphoshikimate 1-carboxyvinyltransferase	Amino acid metabolism	100	1.03E-07	4.31E-06
STM474_RS00575	STM474_RS15840	STM474_RS00575 STM474_RS15840	0.870484	0.870484	2-isopropylmalate synthase	Leucine metabolism	phosphoglycerate dehydrogenase	Serine metabolism	100	3.22E-08	1.57E-06
STM474_RS00575	STM474_RS17900	STM474_RS00575 STM474_RS17900	0.884513	0.884513	2-isopropylmalate synthase	Leucine metabolism	aspartate aminotransferase family protein	Lysine metabolism	100	9.76E-09	5.53E-07
STM474_RS00575	STM474_RS13700	STM474_RS00575 STM474_RS13700	0.894676	0.894676	2-isopropylmalate synthase	Leucine metabolism	3-deoxy-7-phosphoheptulonate synthase AroF	Amino acid metabolism	100	3.72E-09	2.33E-07
STM474_RS00575	STM474_RS17945	STM474_RS00575 STM474_RS17945	0.897411	0.897411	2-isopropylmalate synthase	Leucine metabolism	uroporphyrinogen-III C-methyltransferase	various metabolism	100	2.82E-09	1.84E-07
STM474_RS00575	STM474_RS15295	STM474_RS00575 STM474_RS15295	0.90009	0.90009	2-isopropylmalate synthase	Leucine metabolism	GTP diphosphokinase	stress response	100	2.14E-09	1.45E-07
STM474_RS00575	STM474_RS01650	STM474_RS00575 STM474_RS01650	0.908347	0.908347	2-isopropylmalate synthase	Leucine metabolism	glutamate-5-semialdehyde dehydrogenase	Proline metabolism	100	8.60E-10	6.43E-08
STM474_RS00575	STM474_RS21170	STM474_RS00575 STM474_RS21170	0.910613	0.910613	2-isopropylmalate synthase	Leucine metabolism	N-acetyl-gamma-glutamyl-phosphate reductase	Amino acid metabolism	100	6.60E-10	5.10E-08
STM474_RS00575	STM474_RS21180	STM474_RS00575 STM474_RS21180	0.912753	0.912753	2-isopropylmalate synthase	Leucine metabolism	argininosuccinate lyase	Amino acid metabolism	100	5.11E-10	4.07E-08
STM474_RS00575	STM474_RS22925	STM474_RS00575 STM474_RS22925	0.92409	0.92409	2-isopropylmalate synthase	Leucine metabolism	ornithine carbamoyltransferase	Amino acid metabolism	100	1.17E-10	1.09E-08
STM474_RS00575	STM474_RS15180	STM474_RS00575 STM474_RS15180	0.925073	0.925073	2-isopropylmalate synthase	Leucine metabolism	sulfate adenylyltransferase subunit CysN	sulfur metabolism	100	1.02E-10	9.63E-09
STM474_RS00575	STM474_RS15475	STM474_RS00575 STM474_RS15475	0.928014	0.928014	2-isopropylmalate synthase	Leucine metabolism	amino-acid N-acetyltransferase	Amino acid metabolism	100	6.63E-11	6.61E-09
STM474_RS00575	STM474_RS15185	STM474_RS00575 STM474_RS15185	0.928404	0.928404	2-isopropylmalate synthase	Leucine metabolism	sulfate adenylyltransferase subunit CysD	sulfur metabolism	100	6.25E-11	6.27E-09
STM474_RS00575	STM474_RS12550	STM474_RS00575 STM474_RS12550	0.931268	0.931268	2-isopropylmalate synthase	Leucine metabolism	thiosulfate/sulfate ABC transporter substrate-binding protein CysP	Sulfur transport	100	4.05E-11	4.25E-09
STM474_RS00575	STM474_RS10655	STM474_RS00575 STM474_RS10655	0.935311	0.935311	2-isopropylmalate synthase	Leucine metabolism	ATP phosphoribosyltransferase	Histidine metabolism	100	2.12E-11	2.37E-09
STM474_RS00575	STM474_RS01645	STM474_RS00575 STM474_RS01645	0.936337	0.936337	2-isopropylmalate synthase	Leucine metabolism	glutamate 5-kinase	Proline metabolism	100	1.78E-11	2.03E-09
STM474_RS00575	STM474_RS16990	STM474_RS00575 STM474_RS16990	0.937158	0.937158	2-isopropylmalate synthase	Leucine metabolism	argininosuccinate synthase	various metabolism	100	1.55E-11	1.79E-09
STM474_RS00575	STM474_RS12545	STM474_RS00575 STM474_RS12545	0.937857	0.937857	2-isopropylmalate synthase	Leucine metabolism	sulfate/thiosulfate ABC transporter permease CysT	Sulfur transport	100	1.38E-11	1.61E-09
STM474_RS00575	STM474_RS21160	STM474_RS00575 STM474_RS21160	0.942238	0.942238	2-isopropylmalate synthase	Leucine metabolism	phosphoenolpyruvate carboxylase	various metabolism	100	6.29E-12	7.97E-10
STM474_RS00575	STM474_RS10690	STM474_RS00575 STM474_RS10690	0.942808	0.942808	2-isopropylmalate synthase	Leucine metabolism	bifunctional phosphoribosyl-AMP cyclohydrolase/phosphoribosyl-ATP diphosphatase HisIE	Histidine metabolism	100	5.66E-12	7.27E-10
STM474_RS00575	STM474_RS21165	STM474_RS00575 STM474_RS21165	0.946349	0.946349	2-isopropylmalate synthase	Leucine metabolism	acetylornithine deacetylase	Amino acid metabolism	100	2.85E-12	3.94E-10
STM474_RS00575	STM474_RS10660	STM474_RS00575 STM474_RS10660	0.952293	0.952293	2-isopropylmalate synthase	Leucine metabolism	histidinol dehydrogenase	Histidine metabolism	100	8.05E-13	1.27E-10
STM474_RS00575	STM474_RS13695	STM474_RS00575 STM474_RS13695	0.952656	0.952656	2-isopropylmalate synthase	Leucine metabolism	bifunctional chorismate mutase/prephenate dehydrogenase	Amino acid metabolism	100	7.41E-13	1.19E-10
STM474_RS00575	STM474_RS21175	STM474_RS00575 STM474_RS21175	0.953984	0.953984	2-isopropylmalate synthase	Leucine metabolism	acetylglutamate kinase	Amino acid metabolism	100	5.45E-13	9.00E-11
STM474_RS00575	STM474_RS10665	STM474_RS00575 STM474_RS10665	0.959854	0.959854	2-isopropylmalate synthase	Leucine metabolism	histidinol-phosphate transaminase	Histidine metabolism	100	1.25E-13	2.43E-11
STM474_RS00575	STM474_RS10670	STM474_RS00575 STM474_RS10670	0.961844	0.961844	2-isopropylmalate synthase	Leucine metabolism	bifunctional histidinol-phosphatase/imidazoleglycerol-phosphate dehydratase HisB	Histidine metabolism	100	7.21E-14	1.49E-11
STM474_RS00575	STM474_RS10675	STM474_RS00575 STM474_RS10675	0.963454	0.963454	2-isopropylmalate synthase	Leucine metabolism	imidazole glycerol phosphate synthase subunit HisH	Histidine metabolism	100	4.52E-14	9.98E-12
STM474_RS00575	STM474_RS20380	STM474_RS00575 STM474_RS20380	0.964511	0.964511	2-isopropylmalate synthase	Leucine metabolism	HTH-type transcriptional regulator MetR	Transcription factor	100	3.29E-14	7.55E-12
STM474_RS00575	STM474_RS21095	STM474_RS00575 STM474_RS21095	0.966733	0.966733	2-isopropylmalate synthase	Leucine metabolism	methylenetetrahydrofolate reductase	folate metabolism	100	1.63E-14	4.10E-12
STM474_RS00575	STM474_RS20385	STM474_RS00575 STM474_RS20385	0.969096	0.969096	2-isopropylmalate synthase	Leucine metabolism	5-methyltetrahydropteroyltriglutamate-- homocysteine S-methyltransferase	Amino acid metabolism	100	7.33E-15	2.08E-12
STM474_RS00575	STM474_RS10685	STM474_RS00575 STM474_RS10685	0.973136	0.973136	2-isopropylmalate synthase	Leucine metabolism	imidazole glycerol phosphate synthase subunit HisF	Histidine metabolism	100	1.60E-15	5.61E-13
STM474_RS00575	STM474_RS20095	STM474_RS00575 STM474_RS20095	0.974772	0.974772	2-isopropylmalate synthase	Leucine metabolism	threonine ammonia-lyase, biosynthetic	Threonine metabolism	100	8.08E-16	3.10E-13
STM474_RS00575	STM474_RS20090	STM474_RS00575 STM474_RS20090	0.975155	0.975155	2-isopropylmalate synthase	Leucine metabolism	dihydroxy-acid dehydratase	Valine metabolism	100	6.84E-16	2.72E-13
STM474_RS00575	STM474_RS10680	STM474_RS00575 STM474_RS10680	0.977245	0.977245	2-isopropylmalate synthase	Leucine metabolism	1-(5-phosphoribosyl)-5-[(5- phosphoribosylamino)methylideneamino]imidazole-4- carboxamide isomerase	Histidine metabolism	100	2.63E-16	1.23E-13
STM474_RS00575	STM474_RS21065	STM474_RS00575 STM474_RS21065	0.97768	0.97768	2-isopropylmalate synthase	Leucine metabolism	cystathionine gamma-synthase	Methione metabolism	100	2.13E-16	1.02E-13
STM474_RS00575	STM474_RS20115	STM474_RS00575 STM474_RS20115	0.980607	0.980607	2-isopropylmalate synthase	Leucine metabolism	ketol-acid reductoisomerase	Valine metabolism	100	4.60E-17	2.71E-14
STM474_RS00575	STM474_RS20085	STM474_RS00575 STM474_RS20085	0.982208	0.982208	2-isopropylmalate synthase	Leucine metabolism	branched-chain-amino-acid transaminase	Amino acid metabolism	100	1.79E-17	1.29E-14
STM474_RS00575	STM474_RS13685	STM474_RS00575 STM474_RS13685	0.982769	0.982769	2-isopropylmalate synthase	Leucine metabolism	bifunctional chorismate mutase/prephenate dehydratase	Amino acid metabolism	100	1.27E-17	9.62E-15
STM474_RS00575	STM474_RS16345	STM474_RS00575 STM474_RS16345	0.986164	0.986164	2-isopropylmalate synthase	Leucine metabolism	cystathionine beta-lyase	Cysteine metabolism	100	1.15E-18	1.37E-15
STM474_RS00575	STM474_RS21470	STM474_RS00575 STM474_RS21470	0.986461	0.986461	2-isopropylmalate synthase	Leucine metabolism	homoserine O-succinyltransferase	Methione metabolism	100	9.07E-19	1.11E-15
STM474_RS00575	STM474_RS08565	STM474_RS00575 STM474_RS08565	0.764103	0.764103	2-isopropylmalate synthase	Leucine metabolism	HTH-type transcriptional regulator CysB	Transcription factor	98	1.39E-05	0.000175965
STM474_RS00575	STM474_RS00580	STM474_RS00575 STM474_RS00580	0.858804	0.858804	2-isopropylmalate synthase	Leucine metabolism	leu operon leader peptide	Leucine metabolism	98	7.86E-08	3.42E-06
STM474_RS00575	STM474_RS12535	STM474_RS00575 STM474_RS12535	0.92706	0.92706	2-isopropylmalate synthase	Leucine metabolism	sulfate/thiosulfate ABC transporter ATP-binding protein CysA	Sulfur transport	98	7.63E-11	7.48E-09
STM474_RS00575	STM474_RS12540	STM474_RS00575 STM474_RS12540	0.935701	0.935701	2-isopropylmalate synthase	Leucine metabolism	sulfate/thiosulfate ABC transporter permease CysW	Sulfur transport	98	1.98E-11	2.24E-09
STM474_RS00575	STM474_RS12230	STM474_RS00575 STM474_RS12230	0.769536	0.769536	2-isopropylmalate synthase	Leucine metabolism	chorismate synthase	various metabolism	92	1.10E-05	0.000151971
STM474_RS00575	STM474_RS16550	STM474_RS00575 STM474_RS16550	0.783562	0.783562	2-isopropylmalate synthase	Leucine metabolism	bifunctional [glutamate--ammonia ligase]-adenylyl-L-tyrosine phosphorylase/[glutamate--ammonia-ligase] adenylyltransferase	protein processing	88	5.94E-06	0.000100088
STM474_RS00575	STM474_RS21365	STM474_RS00575 STM474_RS21365	0.795573	0.795573	2-isopropylmalate synthase	Leucine metabolism	HesA/MoeB/ThiF family protein	hypothetical	86	3.37E-06	6.72E-05
STM474_RS00575	STM474_RS21375	STM474_RS00575 STM474_RS21375	0.803098	0.803098	2-isopropylmalate synthase	Leucine metabolism	phosphomethylpyrimidine synthase ThiC	thiamine metabolism	86	2.31E-06	5.13E-05
STM474_RS00575	STM474_RS06780	STM474_RS00575 STM474_RS06780	0.80854	0.80854	2-isopropylmalate synthase	Leucine metabolism	FAD-binding oxidoreductase	transport	86	1.75E-06	4.15E-05
STM474_RS00575	STM474_RS20110	STM474_RS00575 STM474_RS20110	0.81248	0.81248	2-isopropylmalate synthase	Leucine metabolism	HTH-type transcriptional activator IlvY	Amino acid metabolism	86	1.42E-06	3.55E-05
STM474_RS00575	STM474_RS09435	STM474_RS00575 STM474_RS09435	0.83453	0.83453	2-isopropylmalate synthase	Leucine metabolism	glucose-6-phosphate dehydrogenase	Pentose phosphate	86	3.99E-07	1.32E-05
STM474_RS00575	STM474_RS21350	STM474_RS00575 STM474_RS21350	0.835198	0.835198	2-isopropylmalate synthase	Leucine metabolism	2-iminoacetate synthase ThiH	thiamine metabolism	86	3.83E-07	1.28E-05
STM474_RS00575	STM474_RS00920	STM474_RS00575 STM474_RS00920	0.843519	0.843519	2-isopropylmalate synthase	Leucine metabolism	pantoate--beta-alanine ligase	various metabolism	86	2.26E-07	8.25E-06
STM474_RS00575	STM474_RS22605	STM474_RS00575 STM474_RS22605	0.759796	0.759796	2-isopropylmalate synthase	Leucine metabolism	3'(2'),5'-bisphosphate nucleotidase CysQ	nucleotide metabolism	64	1.66E-05	0.000196687
STM474_RS00580	STM474_RS15175	STM474_RS00580 STM474_RS15175	0.823184	0.823184	leu operon leader peptide	Leucine metabolism	adenylyl-sulfate kinase	sulfur metabolism	100	7.83E-07	2.25E-05
STM474_RS00580	STM474_RS15295	STM474_RS00580 STM474_RS15295	0.846783	0.846783	leu operon leader peptide	Leucine metabolism	GTP diphosphokinase	stress response	100	1.82E-07	6.89E-06
STM474_RS00580	STM474_RS20385	STM474_RS00580 STM474_RS20385	0.858778	0.858778	leu operon leader peptide	Leucine metabolism	5-methyltetrahydropteroyltriglutamate-- homocysteine S-methyltransferase	Amino acid metabolism	99	7.87E-08	3.42E-06
STM474_RS00580	STM474_RS13695	STM474_RS00580 STM474_RS13695	0.847658	0.847658	leu operon leader peptide	Leucine metabolism	bifunctional chorismate mutase/prephenate dehydrogenase	Amino acid metabolism	98	1.72E-07	6.55E-06
STM474_RS00580	STM474_RS21175	STM474_RS00580 STM474_RS21175	0.849425	0.849425	leu operon leader peptide	Leucine metabolism	acetylglutamate kinase	Amino acid metabolism	98	1.52E-07	5.94E-06
STM474_RS00580	STM474_RS10685	STM474_RS00580 STM474_RS10685	0.858148	0.858148	leu operon leader peptide	Leucine metabolism	imidazole glycerol phosphate synthase subunit HisF	Histidine metabolism	98	8.24E-08	3.56E-06
STM474_RS00580	STM474_RS13685	STM474_RS00580 STM474_RS13685	0.860232	0.860232	leu operon leader peptide	Leucine metabolism	bifunctional chorismate mutase/prephenate dehydratase	Amino acid metabolism	98	7.08E-08	3.11E-06
STM474_RS00580	STM474_RS10680	STM474_RS00580 STM474_RS10680	0.860577	0.860577	leu operon leader peptide	Leucine metabolism	1-(5-phosphoribosyl)-5-[(5- phosphoribosylamino)methylideneamino]imidazole-4- carboxamide isomerase	Histidine metabolism	98	6.90E-08	3.05E-06
STM474_RS00580	STM474_RS17900	STM474_RS00580 STM474_RS17900	0.815857	0.815857	leu operon leader peptide	Leucine metabolism	aspartate aminotransferase family protein	Lysine metabolism	97	1.18E-06	3.07E-05
STM474_RS00580	STM474_RS21470	STM474_RS00580 STM474_RS21470	0.84935	0.84935	leu operon leader peptide	Leucine metabolism	homoserine O-succinyltransferase	Methione metabolism	97	1.53E-07	5.97E-06
STM474_RS00580	STM474_RS21095	STM474_RS00580 STM474_RS21095	0.852328	0.852328	leu operon leader peptide	Leucine metabolism	methylenetetrahydrofolate reductase	folate metabolism	97	1.25E-07	5.04E-06
STM474_RS00580	STM474_RS16345	STM474_RS00580 STM474_RS16345	0.856601	0.856601	leu operon leader peptide	Leucine metabolism	cystathionine beta-lyase	Cysteine metabolism	97	9.22E-08	3.92E-06
STM474_RS00580	STM474_RS10655	STM474_RS00580 STM474_RS10655	0.841608	0.841608	leu operon leader peptide	Leucine metabolism	ATP phosphoribosyltransferase	Histidine metabolism	96	2.56E-07	9.17E-06
STM474_RS00580	STM474_RS21165	STM474_RS00580 STM474_RS21165	0.843067	0.843067	leu operon leader peptide	Leucine metabolism	acetylornithine deacetylase	Amino acid metabolism	96	2.33E-07	8.46E-06
STM474_RS00580	STM474_RS21065	STM474_RS00580 STM474_RS21065	0.848317	0.848317	leu operon leader peptide	Leucine metabolism	cystathionine gamma-synthase	Methione metabolism	96	1.64E-07	6.32E-06
STM474_RS00580	STM474_RS10670	STM474_RS00580 STM474_RS10670	0.853583	0.853583	leu operon leader peptide	Leucine metabolism	bifunctional histidinol-phosphatase/imidazoleglycerol-phosphate dehydratase HisB	Histidine metabolism	96	1.14E-07	4.69E-06
STM474_RS00580	STM474_RS15240	STM474_RS00580 STM474_RS15240	0.793392	0.793392	leu operon leader peptide	Leucine metabolism	phosphoadenosine phosphosulfate reductase	sulfur metabolism	95	3.74E-06	7.26E-05
STM474_RS00580	STM474_RS15245	STM474_RS00580 STM474_RS15245	0.803926	0.803926	leu operon leader peptide	Leucine metabolism	assimilatory sulfite reductase (NADPH) hemoprotein subunit	sulfur metabolism	95	2.22E-06	4.97E-05
STM474_RS00580	STM474_RS15840	STM474_RS00580 STM474_RS15840	0.805701	0.805701	leu operon leader peptide	Leucine metabolism	phosphoglycerate dehydrogenase	Serine metabolism	95	2.03E-06	4.63E-05
STM474_RS00580	STM474_RS15250	STM474_RS00580 STM474_RS15250	0.805861	0.805861	leu operon leader peptide	Leucine metabolism	NADPH-dependent assimilatory sulfite reductase flavoprotein subunit	sulfur metabolism	95	2.01E-06	4.60E-05
STM474_RS00580	STM474_RS22925	STM474_RS00580 STM474_RS22925	0.821342	0.821342	leu operon leader peptide	Leucine metabolism	ornithine carbamoyltransferase	Amino acid metabolism	95	8.70E-07	2.44E-05
STM474_RS00580	STM474_RS17945	STM474_RS00580 STM474_RS17945	0.82392	0.82392	leu operon leader peptide	Leucine metabolism	uroporphyrinogen-III C-methyltransferase	various metabolism	95	7.51E-07	2.18E-05
STM474_RS00580	STM474_RS21170	STM474_RS00580 STM474_RS21170	0.824485	0.824485	leu operon leader peptide	Leucine metabolism	N-acetyl-gamma-glutamyl-phosphate reductase	Amino acid metabolism	95	7.27E-07	2.13E-05
STM474_RS00580	STM474_RS21180	STM474_RS00580 STM474_RS21180	0.825163	0.825163	leu operon leader peptide	Leucine metabolism	argininosuccinate lyase	Amino acid metabolism	95	6.99E-07	2.06E-05
STM474_RS00580	STM474_RS15475	STM474_RS00580 STM474_RS15475	0.825567	0.825567	leu operon leader peptide	Leucine metabolism	amino-acid N-acetyltransferase	Amino acid metabolism	95	6.83E-07	2.03E-05
STM474_RS00580	STM474_RS16990	STM474_RS00580 STM474_RS16990	0.838631	0.838631	leu operon leader peptide	Leucine metabolism	argininosuccinate synthase	various metabolism	95	3.09E-07	1.07E-05
STM474_RS00580	STM474_RS20380	STM474_RS00580 STM474_RS20380	0.842681	0.842681	leu operon leader peptide	Leucine metabolism	HTH-type transcriptional regulator MetR	Transcription factor	95	2.39E-07	8.63E-06
STM474_RS00580	STM474_RS10665	STM474_RS00580 STM474_RS10665	0.844739	0.844739	leu operon leader peptide	Leucine metabolism	histidinol-phosphate transaminase	Histidine metabolism	95	2.08E-07	7.72E-06
STM474_RS00580	STM474_RS20085	STM474_RS00580 STM474_RS20085	0.846534	0.846534	leu operon leader peptide	Leucine metabolism	branched-chain-amino-acid transaminase	Amino acid metabolism	95	1.85E-07	6.99E-06
STM474_RS00580	STM474_RS21160	STM474_RS00580 STM474_RS21160	0.847387	0.847387	leu operon leader peptide	Leucine metabolism	phosphoenolpyruvate carboxylase	various metabolism	95	1.75E-07	6.66E-06
STM474_RS00580	STM474_RS20115	STM474_RS00580 STM474_RS20115	0.842019	0.842019	leu operon leader peptide	Leucine metabolism	ketol-acid reductoisomerase	Valine metabolism	94	2.49E-07	8.95E-06
STM474_RS00580	STM474_RS10660	STM474_RS00580 STM474_RS10660	0.835647	0.835647	leu operon leader peptide	Leucine metabolism	histidinol dehydrogenase	Histidine metabolism	93	3.73E-07	1.25E-05
STM474_RS00580	STM474_RS10675	STM474_RS00580 STM474_RS10675	0.839735	0.839735	leu operon leader peptide	Leucine metabolism	imidazole glycerol phosphate synthase subunit HisH	Histidine metabolism	93	2.88E-07	1.01E-05
STM474_RS00580	STM474_RS12475	STM474_RS00580 STM474_RS12475	0.788032	0.788032	leu operon leader peptide	Leucine metabolism	cysteine synthase A	Cysteine metabolism	92	4.83E-06	8.70E-05
STM474_RS00580	STM474_RS20090	STM474_RS00580 STM474_RS20090	0.837034	0.837034	leu operon leader peptide	Leucine metabolism	dihydroxy-acid dehydratase	Valine metabolism	92	3.42E-07	1.16E-05
STM474_RS00580	STM474_RS23485	STM474_RS00580 STM474_RS23485	0.781137	0.781137	leu operon leader peptide	Leucine metabolism	phosphoserine phosphatase	Serine metabolism	90	6.63E-06	0.000107891
STM474_RS00580	STM474_RS15180	STM474_RS00580 STM474_RS15180	0.811779	0.811779	leu operon leader peptide	Leucine metabolism	sulfate adenylyltransferase subunit CysN	sulfur metabolism	89	1.47E-06	3.65E-05
STM474_RS00580	STM474_RS10690	STM474_RS00580 STM474_RS10690	0.816243	0.816243	leu operon leader peptide	Leucine metabolism	bifunctional phosphoribosyl-AMP cyclohydrolase/phosphoribosyl-ATP diphosphatase HisIE	Histidine metabolism	89	1.16E-06	3.03E-05
STM474_RS00580	STM474_RS01645	STM474_RS00580 STM474_RS01645	0.816821	0.816821	leu operon leader peptide	Leucine metabolism	glutamate 5-kinase	Proline metabolism	89	1.12E-06	2.96E-05
STM474_RS00580	STM474_RS12545	STM474_RS00580 STM474_RS12545	0.823804	0.823804	leu operon leader peptide	Leucine metabolism	sulfate/thiosulfate ABC transporter permease CysT	Sulfur transport	89	7.56E-07	2.19E-05
STM474_RS00580	STM474_RS01650	STM474_RS00580 STM474_RS01650	0.795296	0.795296	leu operon leader peptide	Leucine metabolism	glutamate-5-semialdehyde dehydrogenase	Proline metabolism	88	3.41E-06	6.79E-05
STM474_RS00580	STM474_RS12550	STM474_RS00580 STM474_RS12550	0.818138	0.818138	leu operon leader peptide	Leucine metabolism	thiosulfate/sulfate ABC transporter substrate-binding protein CysP	Sulfur transport	88	1.04E-06	2.80E-05
STM474_RS00580	STM474_RS15185	STM474_RS00580 STM474_RS15185	0.806959	0.806959	leu operon leader peptide	Leucine metabolism	sulfate adenylyltransferase subunit CysD	sulfur metabolism	87	1.90E-06	4.41E-05
STM474_RS00580	STM474_RS20095	STM474_RS00580 STM474_RS20095	0.818187	0.818187	leu operon leader peptide	Leucine metabolism	threonine ammonia-lyase, biosynthetic	Threonine metabolism	87	1.04E-06	2.79E-05
STM474_RS00580	STM474_RS13700	STM474_RS00580 STM474_RS13700	0.777363	0.777363	leu operon leader peptide	Leucine metabolism	3-deoxy-7-phosphoheptulonate synthase AroF	Amino acid metabolism	86	7.85E-06	0.00012082
STM474_RS00580	STM474_RS00920	STM474_RS00580 STM474_RS00920	0.79758	0.79758	leu operon leader peptide	Leucine metabolism	pantoate--beta-alanine ligase	various metabolism	86	3.05E-06	6.27E-05
STM474_RS00580	STM474_RS12540	STM474_RS00580 STM474_RS12540	0.792577	0.792577	leu operon leader peptide	Leucine metabolism	sulfate/thiosulfate ABC transporter permease CysW	Sulfur transport	85	3.89E-06	7.46E-05
STM474_RS00580	STM474_RS01975	STM474_RS00580 STM474_RS01975	0.775377	0.775377	leu operon leader peptide	Leucine metabolism	pyrroline-5-carboxylate reductase	Proline metabolism	83	8.57E-06	0.000128304
STM474_RS00580	STM474_RS12535	STM474_RS00580 STM474_RS12535	0.76739	0.76739	leu operon leader peptide	Leucine metabolism	sulfate/thiosulfate ABC transporter ATP-binding protein CysA	Sulfur transport	79	1.21E-05	0.000161159
STM474_RS00580	STM474_RS20110	STM474_RS00580 STM474_RS20110	0.752549	0.752549	leu operon leader peptide	Leucine metabolism	HTH-type transcriptional activator IlvY	Amino acid metabolism	77	2.21E-05	0.00023389
STM474_RS00580	STM474_RS22605	STM474_RS00580 STM474_RS22605	0.756407	0.756407	leu operon leader peptide	Leucine metabolism	3'(2'),5'-bisphosphate nucleotidase CysQ	nucleotide metabolism	74	1.90E-05	0.000214016
STM474_RS00580	STM474_RS04555	STM474_RS00580 STM474_RS04555	0.762209	0.762209	leu operon leader peptide	Leucine metabolism	lysine exporter LysO family protein	Amino acid transport	74	1.50E-05	0.000185394
STM474_RS00580	STM474_RS24410	STM474_RS00580 STM474_RS24410	0.755559	0.755559	leu operon leader peptide	Leucine metabolism	hypothetical	hypothetical	65	1.96E-05	0.000218367
STM474_RS00595	STM474_RS11530	STM474_RS00595 STM474_RS11530	-0.765632	0.765632	acetolactate synthase small subunit	Amino acid metabolism	virulence protein MsgA	virulence	67	1.30E-05	0.000169155
STM474_RS00600	STM474_RS03445	STM474_RS00600 STM474_RS03445	0.859738	0.859738	catabolite repressor/activator	Carbohydrate Metabolism	DNA-binding transcriptional regulator NagC	Transcription factor	86	7.34E-08	3.21E-06
STM474_RS00600	STM474_RS07375	STM474_RS00600 STM474_RS07375	-0.767539	0.767539	catabolite repressor/activator	Carbohydrate Metabolism	serine protease	protein processing	84	1.20E-05	0.000160545
STM474_RS00600	STM474_RS24660	STM474_RS00600 STM474_RS24660	0.776474	0.776474	catabolite repressor/activator	Carbohydrate Metabolism	conjugal transfer protein TraC	Plasmid	84	8.17E-06	0.00012423
STM474_RS00600	STM474_RS15490	STM474_RS00600 STM474_RS15490	0.787663	0.787663	catabolite repressor/activator	Carbohydrate Metabolism	pitrilysin	protein processing	84	4.91E-06	8.82E-05
STM474_RS00600	STM474_RS11320	STM474_RS00600 STM474_RS11320	-0.791691	0.791691	catabolite repressor/activator	Carbohydrate Metabolism	PTS fructose transporter subunit IIBC	Carbohydrate transport	84	4.06E-06	7.69E-05
STM474_RS00600	STM474_RS12035	STM474_RS00600 STM474_RS12035	0.791691	0.791691	catabolite repressor/activator	Carbohydrate Metabolism	LacI family DNA-binding transcriptional regulator	hypothetical	84	4.06E-06	7.69E-05
STM474_RS00600	STM474_RS16095	STM474_RS00600 STM474_RS16095	0.794421	0.794421	catabolite repressor/activator	Carbohydrate Metabolism	membrane-bound lytic murein transglycosylase MltC	Peptidoglycan	84	3.56E-06	7.01E-05
STM474_RS00600	STM474_RS22295	STM474_RS00600 STM474_RS22295	0.812175	0.812175	catabolite repressor/activator	Carbohydrate Metabolism	fumarate reductase iron-sulfur protein	Energy generation	84	1.44E-06	3.59E-05
STM474_RS00600	STM474_RS20910	STM474_RS00600 STM474_RS20910	0.820331	0.820331	catabolite repressor/activator	Carbohydrate Metabolism	GntR family transcriptional regulator	hypothetical	84	9.21E-07	2.55E-05
STM474_RS00600	STM474_RS05405	STM474_RS00600 STM474_RS05405	0.822429	0.822429	catabolite repressor/activator	Carbohydrate Metabolism	homoprotocatechuate degradation operon regulator HpaR	Transcription factor	84	8.18E-07	2.33E-05
STM474_RS00600	STM474_RS18220	STM474_RS00600 STM474_RS18220	0.826644	0.826644	catabolite repressor/activator	Carbohydrate Metabolism	IclR family transcriptional regulator	various metabolism	84	6.41E-07	1.93E-05
STM474_RS00600	STM474_RS14570	STM474_RS00600 STM474_RS14570	0.837653	0.837653	catabolite repressor/activator	Carbohydrate Metabolism	transcriptional repressor MprA	Transcription factor	84	3.29E-07	1.12E-05
STM474_RS00600	STM474_RS05520	STM474_RS00600 STM474_RS05520	0.847083	0.847083	catabolite repressor/activator	Carbohydrate Metabolism	trifunctional transcriptional regulator/proline dehydrogenase/L-glutamate gamma-semialdehyde dehydrogenase	Transcription factor	84	1.78E-07	6.78E-06
STM474_RS00600	STM474_RS22300	STM474_RS00600 STM474_RS22300	0.788348	0.788348	catabolite repressor/activator	Carbohydrate Metabolism	fumarate reductase (quinol) flavoprotein subunit	Energy generation	82	4.76E-06	8.60E-05
STM474_RS00600	STM474_RS18535	STM474_RS00600 STM474_RS18535	0.793686	0.793686	catabolite repressor/activator	Carbohydrate Metabolism	glutathione-disulfide reductase	Redox response	82	3.69E-06	7.18E-05
STM474_RS00600	STM474_RS18265	STM474_RS00600 STM474_RS18265	0.776478	0.776478	catabolite repressor/activator	Carbohydrate Metabolism	gluconate operon transcriptional repressor GntR	Transcription factor	81	8.17E-06	0.00012423
STM474_RS00600	STM474_RS12040	STM474_RS00600 STM474_RS12040	-0.756111	0.756111	catabolite repressor/activator	Carbohydrate Metabolism	NUDIX hydrolase YfcD	hypothetical	78	1.92E-05	0.000215626
STM474_RS00600	STM474_RS08655	STM474_RS00600 STM474_RS08655	0.751976	0.751976	catabolite repressor/activator	Carbohydrate Metabolism	outer membrane protein OmpW	transport	75	2.26E-05	0.00023727
STM474_RS00600	STM474_RS07660	STM474_RS00600 STM474_RS07660	0.766551	0.766551	catabolite repressor/activator	Carbohydrate Metabolism	FadR family transcriptional regulator	hypothetical	75	1.25E-05	0.000164787
STM474_RS00600	STM474_RS01985	STM474_RS00600 STM474_RS01985	-0.755434	0.755434	catabolite repressor/activator	Carbohydrate Metabolism	shikimate kinase AroL	Amino acid metabolism	73	1.97E-05	0.000219061
STM474_RS00600	STM474_RS22285	STM474_RS00600 STM474_RS22285	0.757976	0.757976	catabolite repressor/activator	Carbohydrate Metabolism	fumarate reductase subunit FrdD	Energy generation	69	1.78E-05	0.000205812
STM474_RS00605	STM474_RS15830	STM474_RS00605 STM474_RS15830	0.821385	0.821385	division/cell wall cluster transcriptional repressor MraZ	Transcription factor	cell division protein ZapA	Cell division	93	8.68E-07	2.44E-05
STM474_RS00605	STM474_RS04625	STM474_RS00605 STM474_RS04625	-0.765596	0.765596	division/cell wall cluster transcriptional repressor MraZ	Transcription factor	LysR family transcriptional regulator	hypothetical	68	1.30E-05	0.000169318
STM474_RS00605	STM474_RS11680	STM474_RS00605 STM474_RS11680	-0.768455	0.768455	division/cell wall cluster transcriptional repressor MraZ	Transcription factor	GntR family transcriptional regulator	hypothetical	64	1.16E-05	0.000156564
STM474_RS00605	STM474_RS16360	STM474_RS00605 STM474_RS16360	0.753435	0.753435	division/cell wall cluster transcriptional repressor MraZ	Transcription factor	alcohol dehydrogenase	various metabolism	62	2.14E-05	0.000229227
STM474_RS00610	STM474_RS22395	STM474_RS00610 STM474_RS22395	0.786471	0.786471	16S rRNA (cytosine(1402)-N(4))-methyltransferase RsmH	translation	GTPase HflX	RNA processing	79	5.19E-06	9.16E-05
STM474_RS00610	STM474_RS02080	STM474_RS00610 STM474_RS02080	0.802121	0.802121	16S rRNA (cytosine(1402)-N(4))-methyltransferase RsmH	translation	preprotein translocase subunit YajC	Protein transport	74	2.43E-06	5.31E-05
STM474_RS00610	STM474_RS20870	STM474_RS00610 STM474_RS20870	-0.758694	0.758694	16S rRNA (cytosine(1402)-N(4))-methyltransferase RsmH	translation	cell-envelope stress modulator CpxP	Signal transduction	71	1.73E-05	0.000202153
STM474_RS00610	STM474_RS22195	STM474_RS00610 STM474_RS22195	0.758535	0.758535	16S rRNA (cytosine(1402)-N(4))-methyltransferase RsmH	translation	protein-disulfide reductase DsbD	Redox response	66	1.74E-05	0.000202927
STM474_RS00660	STM474_RS09060	STM474_RS00660 STM474_RS09060	0.796157	0.796157	D-alanine--D-alanine ligase	Peptidoglycan	septum site-determining protein MinD	Cell division	83	3.27E-06	6.59E-05
STM474_RS00660	STM474_RS17290	STM474_RS00660 STM474_RS17290	0.786974	0.786974	D-alanine--D-alanine ligase	Peptidoglycan	DUF1043 family protein	hypothetical	67	5.07E-06	9.01E-05
STM474_RS00660	STM474_RS08510	STM474_RS00660 STM474_RS08510	-0.752551	0.752551	D-alanine--D-alanine ligase	Peptidoglycan	hypothetical	hypothetical	61	2.21E-05	0.00023389
STM474_RS00695	STM474_RS17080	STM474_RS00695 STM474_RS17080	-0.803796	0.803796	8-oxo-dGTP diphosphatase MutT	DNA replication or repair	DNA-binding transcriptional regulator SfsB	Transcription factor	97	2.23E-06	4.99E-05
STM474_RS00695	STM474_RS05180	STM474_RS00695 STM474_RS05180	-0.765102	0.765102	8-oxo-dGTP diphosphatase MutT	DNA replication or repair	hypothetical	hypothetical	77	1.33E-05	0.000171624
STM474_RS00695	STM474_RS22450	STM474_RS00695 STM474_RS22450	-0.765133	0.765133	8-oxo-dGTP diphosphatase MutT	DNA replication or repair	YjfK family protein	hypothetical	70	1.33E-05	0.000171465
STM474_RS00710	STM474_RS15490	STM474_RS00710 STM474_RS15490	-0.752285	0.752285	cell division protein ZapD	Cell division	pitrilysin	protein processing	84	2.24E-05	0.000235469
STM474_RS00710	STM474_RS21870	STM474_RS00710 STM474_RS21870	-0.755953	0.755953	cell division protein ZapD	Cell division	non-fimbrial adhesin SiiE	virulence	84	1.93E-05	0.000216201
STM474_RS00710	STM474_RS07265	STM474_RS00710 STM474_RS07265	0.75895	0.75895	cell division protein ZapD	Cell division	division septum protein Blr	Cell division	84	1.71E-05	0.000200877
STM474_RS00710	STM474_RS12735	STM474_RS00710 STM474_RS12735	0.769393	0.769393	cell division protein ZapD	Cell division	multidrug efflux RND transporter permease AcrD	Efflux pump	84	1.11E-05	0.000152624
STM474_RS00710	STM474_RS13555	STM474_RS00710 STM474_RS13555	-0.772593	0.772593	cell division protein ZapD	Cell division	anti-sigma-E factor RseA	Signal transduction	84	9.68E-06	0.000138956
STM474_RS00710	STM474_RS07275	STM474_RS00710 STM474_RS07275	0.775139	0.775139	cell division protein ZapD	Cell division	adenosine deaminase	nucleotide metabolism	84	8.66E-06	0.000129164
STM474_RS00710	STM474_RS05955	STM474_RS00710 STM474_RS05955	0.779971	0.779971	cell division protein ZapD	Cell division	penicillin-binding protein activator LpoB	Peptidoglycan	84	6.99E-06	0.000111738
STM474_RS00710	STM474_RS03215	STM474_RS00710 STM474_RS03215	0.780271	0.780271	cell division protein ZapD	Cell division	D-alanyl-D-alanine carboxypeptidase DacA	Peptidoglycan	84	6.90E-06	0.000110707
STM474_RS00710	STM474_RS01235	STM474_RS00710 STM474_RS01235	0.783314	0.783314	cell division protein ZapD	Cell division	Rcs stress response system protein RcsF	Signal transduction	84	6.01E-06	0.000100865
STM474_RS00710	STM474_RS07830	STM474_RS00710 STM474_RS07830	0.786073	0.786073	cell division protein ZapD	Cell division	aromatic amino acid efflux DMT transporter YddG	Efflux pump	84	5.29E-06	9.27E-05
STM474_RS00710	STM474_RS07400	STM474_RS00710 STM474_RS07400	0.787276	0.787276	cell division protein ZapD	Cell division	ATP-dependent dethiobiotin synthetase BioD	biotin metabolism	84	5.00E-06	8.93E-05
STM474_RS00710	STM474_RS15130	STM474_RS00710 STM474_RS15130	0.790364	0.790364	cell division protein ZapD	Cell division	RNA polymerase sigma factor RpoS	Transcription factor	84	4.33E-06	8.05E-05
STM474_RS00710	STM474_RS06055	STM474_RS00710 STM474_RS06055	0.795684	0.795684	cell division protein ZapD	Cell division	peptidase T	protein processing	84	3.35E-06	6.70E-05
STM474_RS00710	STM474_RS23400	STM474_RS00710 STM474_RS23400	0.797295	0.797295	cell division protein ZapD	Cell division	molecular chaperone OsmY	Chaperone	84	3.09E-06	6.33E-05
STM474_RS00710	STM474_RS13665	STM474_RS00710 STM474_RS13665	0.800396	0.800396	cell division protein ZapD	Cell division	polyphenol oxidase	various metabolism	84	2.65E-06	5.64E-05
STM474_RS00710	STM474_RS12040	STM474_RS00710 STM474_RS12040	0.803752	0.803752	cell division protein ZapD	Cell division	NUDIX hydrolase YfcD	hypothetical	84	2.24E-06	5.00E-05
STM474_RS00710	STM474_RS20005	STM474_RS00710 STM474_RS20005	0.808259	0.808259	cell division protein ZapD	Cell division	ribose operon transcriptional repressor RbsR	Transcription factor	84	1.77E-06	4.20E-05
STM474_RS00710	STM474_RS07375	STM474_RS00710 STM474_RS07375	0.809376	0.809376	cell division protein ZapD	Cell division	serine protease	protein processing	84	1.67E-06	4.01E-05
STM474_RS00710	STM474_RS15455	STM474_RS00710 STM474_RS15455	0.810567	0.810567	cell division protein ZapD	Cell division	murein transglycosylase A	Peptidoglycan	84	1.57E-06	3.82E-05
STM474_RS00710	STM474_RS05985	STM474_RS00710 STM474_RS05985	-0.811081	0.811081	cell division protein ZapD	Cell division	TetR family copper-responsive transcriptional repressor ComR	hypothetical	84	1.53E-06	3.75E-05
STM474_RS00710	STM474_RS08985	STM474_RS00710 STM474_RS08985	0.818491	0.818491	cell division protein ZapD	Cell division	muramoyltetrapeptide carboxypeptidase	Peptidoglycan	84	1.02E-06	2.76E-05
STM474_RS00710	STM474_RS05915	STM474_RS00710 STM474_RS05915	0.819006	0.819006	cell division protein ZapD	Cell division	cell division protein YceG	Cell division	84	9.92E-07	2.70E-05
STM474_RS00710	STM474_RS16095	STM474_RS00710 STM474_RS16095	-0.821648	0.821648	cell division protein ZapD	Cell division	membrane-bound lytic murein transglycosylase MltC	Peptidoglycan	84	8.55E-07	2.41E-05
STM474_RS00710	STM474_RS07345	STM474_RS00710 STM474_RS07345	-0.824492	0.824492	cell division protein ZapD	Cell division	DUF1471 domain-containing protein	hypothetical	84	7.27E-07	2.13E-05
STM474_RS00710	STM474_RS02270	STM474_RS00710 STM474_RS02270	0.831663	0.831663	cell division protein ZapD	Cell division	muropeptide MFS transporter AmpG	Peptidoglycan	84	4.76E-07	1.52E-05
STM474_RS00710	STM474_RS19940	STM474_RS00710 STM474_RS19940	0.845813	0.845813	cell division protein ZapD	Cell division	16S rRNA (guanine(527)-N(7))-methyltransferase RsmG	translation	84	1.94E-07	7.28E-06
STM474_RS00710	STM474_RS21005	STM474_RS00710 STM474_RS21005	0.846845	0.846845	cell division protein ZapD	Cell division	septal ring assembly protein ZapB	Cell division	84	1.81E-07	6.86E-06
STM474_RS00710	STM474_RS14660	STM474_RS00710 STM474_RS14660	0.864668	0.864668	cell division protein ZapD	Cell division	lytic murein transglycosylase B	Peptidoglycan	84	5.07E-08	2.33E-06
STM474_RS00710	STM474_RS07835	STM474_RS00710 STM474_RS07835	-0.887709	0.887709	cell division protein ZapD	Cell division	porin OmpD	Porin	84	7.28E-09	4.24E-07
STM474_RS00710	STM474_RS17295	STM474_RS00710 STM474_RS17295	0.893801	0.893801	cell division protein ZapD	Cell division	serine endoprotease DegQ	protein processing	84	4.06E-09	2.51E-07
STM474_RS00710	STM474_RS22375	STM474_RS00710 STM474_RS22375	-0.90048	0.90048	cell division protein ZapD	Cell division	N-acetylmuramoyl-L-alanine amidase AmiB	Peptidoglycan	84	2.05E-09	1.40E-07
STM474_RS00710	STM474_RS23505	STM474_RS00710 STM474_RS23505	0.904727	0.904727	cell division protein ZapD	Cell division	murein transglycosylase	Peptidoglycan	84	1.29E-09	9.22E-08
STM474_RS00720	STM474_RS03600	STM474_RS00720 STM474_RS03600	0.778822	0.778822	GMP reductase	nucleotide metabolism	5-oxoprolinase subunit PxpB	various metabolism	80	7.36E-06	0.000115714
STM474_RS00720	STM474_RS13870	STM474_RS00720 STM474_RS13870	0.750397	0.750397	GMP reductase	nucleotide metabolism	type I secretion system permease/ATPase	transport	57	2.41E-05	0.00024587
STM474_RS00740	STM474_RS21350	STM474_RS00740 STM474_RS21350	0.775959	0.775959	carboxylating nicotinate-nucleotide diphosphorylase	nucleotide metabolism	2-iminoacetate synthase ThiH	thiamine metabolism	86	8.36E-06	0.00012602
STM474_RS00740	STM474_RS11030	STM474_RS00740 STM474_RS11030	0.79772	0.79772	carboxylating nicotinate-nucleotide diphosphorylase	nucleotide metabolism	bifunctional hydroxymethylpyrimidine kinase/phosphomethylpyrimidine kinase	nucleotide metabolism	86	3.03E-06	6.24E-05
STM474_RS00755	STM474_RS06900	STM474_RS00755 STM474_RS06900	0.825827	0.825827	family 43 glycosylhydrolase	various metabolism	DUF523 and DUF1722 domain-containing protein	hypothetical	99	6.72E-07	2.00E-05
STM474_RS00755	STM474_RS16160	STM474_RS00755 STM474_RS16160	-0.79196	0.79196	family 43 glycosylhydrolase	various metabolism	LuxR family transcriptional regulator	hypothetical	94	4.01E-06	7.62E-05
STM474_RS00755	STM474_RS24630	STM474_RS00755 STM474_RS24630	-0.774578	0.774578	family 43 glycosylhydrolase	various metabolism	PilN family type IVB pilus formation outer membrane protein	fimbraie and pilus	84	8.88E-06	0.000131298
STM474_RS00755	STM474_RS13925	STM474_RS00755 STM474_RS13925	-0.782726	0.782726	family 43 glycosylhydrolase	various metabolism	SPI-1 type III secretion system guanine nucleotide exchange factor SopE	virulence	81	6.17E-06	0.000102819
STM474_RS00755	STM474_RS06040	STM474_RS00755 STM474_RS06040	-0.774159	0.774159	family 43 glycosylhydrolase	various metabolism	SPI-2 type III secretion system effector SifA	virulence	73	9.04E-06	0.000132758
STM474_RS00755	STM474_RS23960	STM474_RS00755 STM474_RS23960	-0.756915	0.756915	family 43 glycosylhydrolase	various metabolism	recombinase family protein	hypothetical	47	1.86E-05	0.000211438
STM474_RS00760	STM474_RS07490	STM474_RS00760 STM474_RS07490	0.777579	0.777579	MFS transporter	transport			89	7.78E-06	0.000120041
STM474_RS00770	STM474_RS21730	STM474_RS00770 STM474_RS21730	0.820256	0.820256	pyruvate dehydrogenase complex transcriptional repressor PdhR	TCA cycle	chorismate lyase	various metabolism	95	9.25E-07	2.56E-05
STM474_RS00770	STM474_RS18820	STM474_RS00770 STM474_RS18820	-0.783741	0.783741	pyruvate dehydrogenase complex transcriptional repressor PdhR	TCA cycle	GNAT family N-acetyltransferase	hypothetical	78	5.89E-06	9.95E-05
STM474_RS00770	STM474_RS23765	STM474_RS00770 STM474_RS23765	-0.771124	0.771124	pyruvate dehydrogenase complex transcriptional repressor PdhR	TCA cycle	DUF2689 domain-containing protein	hypothetical	71	1.03E-05	0.00014501
STM474_RS00770	STM474_RS04390	STM474_RS00770 STM474_RS04390	0.769501	0.769501	pyruvate dehydrogenase complex transcriptional repressor PdhR	TCA cycle	HAD family hydrolase	hypothetical	65	1.11E-05	0.000152155
STM474_RS00770	STM474_RS23025	STM474_RS00770 STM474_RS23025	-0.751196	0.751196	pyruvate dehydrogenase complex transcriptional repressor PdhR	TCA cycle	ATP-binding protein	hypothetical	54	2.33E-05	0.000241463
STM474_RS00770	STM474_RS08725	STM474_RS00770 STM474_RS08725	-0.765829	0.765829	pyruvate dehydrogenase complex transcriptional repressor PdhR	TCA cycle	oligopeptide ABC transporter substrate-binding protein OppA	Peptide transport	52	1.29E-05	0.00016809
STM474_RS00795	STM474_RS21605	STM474_RS00795 STM474_RS21605	-0.78244	0.78244	DUF2950 family protein	hypothetical	tail protein X	phage	87	6.25E-06	0.000103598
STM474_RS00795	STM474_RS13090	STM474_RS00795 STM474_RS13090	0.75625	0.75625	DUF2950 family protein	hypothetical	3-phenylpropionate MFS transporter	Small molecule transport	66	1.91E-05	0.000214858
STM474_RS00795	STM474_RS20930	STM474_RS00795 STM474_RS20930	0.754568	0.754568	DUF2950 family protein	hypothetical	transcriptional regulator LsrR	Transcription factor	64	2.04E-05	0.000223231
STM474_RS00805	STM474_RS03530	STM474_RS00805 STM474_RS03530	-0.789087	0.789087	bifunctional aconitate hydratase 2/2-methylisocitrate dehydratase	TCA cycle	pyridoxamine 5'-phosphate oxidase family protein	various metabolism	91	4.60E-06	8.40E-05
STM474_RS00805	STM474_RS21870	STM474_RS00805 STM474_RS21870	0.807018	0.807018	bifunctional aconitate hydratase 2/2-methylisocitrate dehydratase	TCA cycle	non-fimbrial adhesin SiiE	virulence	84	1.89E-06	4.40E-05
STM474_RS00805	STM474_RS14570	STM474_RS00805 STM474_RS14570	0.812156	0.812156	bifunctional aconitate hydratase 2/2-methylisocitrate dehydratase	TCA cycle	transcriptional repressor MprA	Transcription factor	84	1.44E-06	3.60E-05
STM474_RS00805	STM474_RS15490	STM474_RS00805 STM474_RS15490	0.830896	0.830896	bifunctional aconitate hydratase 2/2-methylisocitrate dehydratase	TCA cycle	pitrilysin	protein processing	84	4.98E-07	1.57E-05
STM474_RS00805	STM474_RS16095	STM474_RS00805 STM474_RS16095	0.768668	0.768668	bifunctional aconitate hydratase 2/2-methylisocitrate dehydratase	TCA cycle	membrane-bound lytic murein transglycosylase MltC	Peptidoglycan	83	1.15E-05	0.000155661
STM474_RS00805	STM474_RS19940	STM474_RS00805 STM474_RS19940	-0.752514	0.752514	bifunctional aconitate hydratase 2/2-methylisocitrate dehydratase	TCA cycle	16S rRNA (guanine(527)-N(7))-methyltransferase RsmG	translation	78	2.22E-05	0.000234152
STM474_RS00805	STM474_RS12040	STM474_RS00805 STM474_RS12040	-0.764474	0.764474	bifunctional aconitate hydratase 2/2-methylisocitrate dehydratase	TCA cycle	NUDIX hydrolase YfcD	hypothetical	77	1.37E-05	0.000174534
STM474_RS00805	STM474_RS10430	STM474_RS00805 STM474_RS10430	0.766218	0.766218	bifunctional aconitate hydratase 2/2-methylisocitrate dehydratase	TCA cycle	cobalt-precorrin-6A reductase	cobalt metabolism	77	1.27E-05	0.000166288
STM474_RS00805	STM474_RS00835	STM474_RS00805 STM474_RS00835	0.757789	0.757789	bifunctional aconitate hydratase 2/2-methylisocitrate dehydratase	TCA cycle	DeoR/GlpR transcriptional regulator	hypothetical	73	1.80E-05	0.000206835
STM474_RS00805	STM474_RS02865	STM474_RS00805 STM474_RS02865	-0.754853	0.754853	bifunctional aconitate hydratase 2/2-methylisocitrate dehydratase	TCA cycle	DNA repair ATPase	DNA replication or repair	69	2.02E-05	0.000221624
STM474_RS00815	STM474_RS10005	STM474_RS00815 STM474_RS10005	0.880482	0.880482	YacL family protein	hypothetical	tail fiber assembly protein	phage	100	1.40E-08	7.60E-07
STM474_RS00815	STM474_RS06880	STM474_RS00815 STM474_RS06880	0.880962	0.880962	YacL family protein	hypothetical	tetrathionate reductase subunit TtrB	Energy generation	100	1.34E-08	7.33E-07
STM474_RS00815	STM474_RS09245	STM474_RS00815 STM474_RS09245	-0.832748	0.832748	YacL family protein	hypothetical	DUF1480 family protein	hypothetical	98	4.45E-07	1.44E-05
STM474_RS00815	STM474_RS07270	STM474_RS00815 STM474_RS07270	0.860189	0.860189	YacL family protein	hypothetical	oxidoreductase	hypothetical	98	7.10E-08	3.12E-06
STM474_RS00815	STM474_RS12045	STM474_RS00815 STM474_RS12045	0.813208	0.813208	YacL family protein	hypothetical	phosphodiesterase	cidiGMP	95	1.36E-06	3.45E-05
STM474_RS00815	STM474_RS08015	STM474_RS00815 STM474_RS08015	-0.81415	0.81415	YacL family protein	hypothetical	tellurite resistance methyltransferase TehB	stress response	93	1.30E-06	3.31E-05
STM474_RS00815	STM474_RS07415	STM474_RS00815 STM474_RS07415	0.811153	0.811153	YacL family protein	hypothetical	osmoprotectant ABC transporter permease OsmW	ABC transporter	89	1.52E-06	3.74E-05
STM474_RS00815	STM474_RS17040	STM474_RS00815 STM474_RS17040	-0.784353	0.784353	YacL family protein	hypothetical	transcription elongation factor GreA	RNA processing	82	5.73E-06	9.76E-05
STM474_RS00815	STM474_RS00985	STM474_RS00815 STM474_RS00985	0.795718	0.795718	YacL family protein	hypothetical	Fe(3+)-hydroxamate ABC transporter permease FhuB	Iron	81	3.34E-06	6.69E-05
STM474_RS00815	STM474_RS14370	STM474_RS00815 STM474_RS14370	0.780041	0.780041	YacL family protein	hypothetical	alpha/beta hydrolase	hypothetical	79	6.97E-06	0.0001115
STM474_RS00815	STM474_RS14995	STM474_RS00815 STM474_RS14995	-0.76257	0.76257	YacL family protein	hypothetical	type III secretion system gatekeeper InvE	virulence	78	1.48E-05	0.00018351
STM474_RS00815	STM474_RS13885	STM474_RS00815 STM474_RS13885	0.774119	0.774119	YacL family protein	hypothetical	phage late control D family protein	phage	78	9.06E-06	0.000132919
STM474_RS00815	STM474_RS05140	STM474_RS00815 STM474_RS05140	0.778665	0.778665	YacL family protein	hypothetical	hypothetical	hypothetical	75	7.41E-06	0.000116222
STM474_RS00815	STM474_RS13200	STM474_RS00815 STM474_RS13200	-0.7879	0.7879	YacL family protein	hypothetical	YfhL family 4Fe-4S dicluster ferredoxin	Redox response	74	4.86E-06	8.74E-05
STM474_RS00815	STM474_RS06790	STM474_RS00815 STM474_RS06790	-0.769195	0.769195	YacL family protein	hypothetical	YdiH family protein	hypothetical	73	1.12E-05	0.000153431
STM474_RS00815	STM474_RS22935	STM474_RS00815 STM474_RS22935	-0.77044	0.77044	YacL family protein	hypothetical	tRNA 2-methylthio-N6-isopentenyl adenosine(37) hydroxylase MiaE	RNA processing	72	1.06E-05	0.000147965
STM474_RS00815	STM474_RS23875	STM474_RS00815 STM474_RS23875	0.771662	0.771662	YacL family protein	hypothetical	DUF1380 family protein	hypothetical	71	1.01E-05	0.000142791
STM474_RS00815	STM474_RS05490	STM474_RS00815 STM474_RS05490	0.785324	0.785324	YacL family protein	hypothetical	bifunctional glucose-1-phosphatase/inositol phosphatase	Carbohydrate Metabolism	68	5.48E-06	9.47E-05
STM474_RS00815	STM474_RS10085	STM474_RS00815 STM474_RS10085	0.763607	0.763607	YacL family protein	hypothetical	phage gp6-like head-tail connector protein	phage	67	1.42E-05	0.000178493
STM474_RS00815	STM474_RS08225	STM474_RS00815 STM474_RS08225	0.768207	0.768207	YacL family protein	hypothetical	pyruvate:ferredoxin (flavodoxin) oxidoreductase	Redox response	67	1.17E-05	0.000157754
STM474_RS00815	STM474_RS26395	STM474_RS00815 STM474_RS26395	0.777612	0.777612	YacL family protein	hypothetical	hypothetical	hypothetical	67	7.77E-06	0.000119958
STM474_RS00815	STM474_RS12255	STM474_RS00815 STM474_RS12255	0.772869	0.772869	YacL family protein	hypothetical	acetyl-CoA C-acyltransferase FadI	lipid metabolism	65	9.56E-06	0.000137877
STM474_RS00815	STM474_RS09380	STM474_RS00815 STM474_RS09380	0.78069	0.78069	YacL family protein	hypothetical	CopC domain-containing protein YobA	transport	65	6.77E-06	0.000109382
STM474_RS00815	STM474_RS13910	STM474_RS00815 STM474_RS13910	0.769588	0.769588	YacL family protein	hypothetical	phage major tail tube protein	phage	64	1.10E-05	0.000151761
STM474_RS00815	STM474_RS20355	STM474_RS00815 STM474_RS20355	0.772284	0.772284	YacL family protein	hypothetical	threonine export protein RhtC	Amino acid transport	63	9.81E-06	0.000140102
STM474_RS00815	STM474_RS10805	STM474_RS00815 STM474_RS10805	0.766404	0.766404	YacL family protein	hypothetical	colanic acid biosynthesis pyruvyl transferase WcaK	LPS	61	1.26E-05	0.000165538
STM474_RS00815	STM474_RS21700	STM474_RS00815 STM474_RS21700	-0.754549	0.754549	YacL family protein	hypothetical	maltose ABC transporter permease MalG	Carbohydrate transport	58	2.05E-05	0.000223313
STM474_RS00815	STM474_RS24210	STM474_RS00815 STM474_RS24210	-0.760279	0.760279	YacL family protein	hypothetical	type II toxin-antitoxin system RelE/ParE family toxin	CRISPR and TA system	57	1.62E-05	0.000194496
STM474_RS00815	STM474_RS21950	STM474_RS00815 STM474_RS21950	-0.764438	0.764438	YacL family protein	hypothetical	ammonia-forming nitrite reductase cytochrome c552 subunit	Energy generation	55	1.37E-05	0.000174686
STM474_RS00815	STM474_RS04300	STM474_RS00815 STM474_RS04300	0.756708	0.756708	YacL family protein	hypothetical	glutathione ABC transporter permease GsiC	Small molecule transport	53	1.88E-05	0.000212513
STM474_RS00815	STM474_RS17170	STM474_RS00815 STM474_RS17170	-0.750696	0.750696	YacL family protein	hypothetical	PTS phosphocarrier protein NPr	Carbohydrate Metabolism	48	2.38E-05	0.000244302
STM474_RS00825	STM474_RS02820	STM474_RS00825 STM474_RS02820	-0.808601	0.808601	D-threonate kinase	Carbohydrate Metabolism	glycosyltransferase family 2 protein	hypothetical	96	1.74E-06	4.14E-05
STM474_RS00825	STM474_RS24665	STM474_RS00825 STM474_RS24665	0.801692	0.801692	D-threonate kinase	Carbohydrate Metabolism	transcription termination factor NusG	Plasmid	91	2.49E-06	5.39E-05
STM474_RS00825	STM474_RS07390	STM474_RS00825 STM474_RS07390	-0.773655	0.773655	D-threonate kinase	Carbohydrate Metabolism	LysR family transcriptional regulator	hypothetical	74	9.24E-06	0.000134701
STM474_RS00825	STM474_RS24515	STM474_RS00825 STM474_RS24515	-0.751662	0.751662	D-threonate kinase	Carbohydrate Metabolism	conjugal transfer protein TraQ	Plasmid	56	2.29E-05	0.000238938
STM474_RS00825	STM474_RS19800	STM474_RS00825 STM474_RS19800	-0.751284	0.751284	D-threonate kinase	Carbohydrate Metabolism	retron St85 family effector protein	hypothetical	49	2.33E-05	0.000241161
STM474_RS00830	STM474_RS11990	STM474_RS00830 STM474_RS11990	0.792961	0.792961	D-threonate 4-phosphate dehydrogenase	Carbohydrate Metabolism	acetate kinase	various metabolism	86	3.82E-06	7.37E-05
STM474_RS00830	STM474_RS08720	STM474_RS00830 STM474_RS08720	-0.804844	0.804844	D-threonate 4-phosphate dehydrogenase	Carbohydrate Metabolism	oligopeptide ABC transporter permease OppB	Peptide transport	84	2.12E-06	4.78E-05
STM474_RS00830	STM474_RS08710	STM474_RS00830 STM474_RS08710	-0.775226	0.775226	D-threonate 4-phosphate dehydrogenase	Carbohydrate Metabolism	ABC transporter ATP-binding protein	transport	82	8.63E-06	0.000128888
STM474_RS00835	STM474_RS22570	STM474_RS00835 STM474_RS22570	0.791879	0.791879	DeoR/GlpR transcriptional regulator	hypothetical	FKBP-type peptidyl-prolyl cis-trans isomerase	protein processing	84	4.03E-06	7.64E-05
STM474_RS00840	STM474_RS04400	STM474_RS00840 STM474_RS04400	-0.762561	0.762561	adenosylmethionine decarboxylase	spermidine metabolism	TetR/AcrR family transcriptional regulator	hypothetical	64	1.48E-05	0.00018355
STM474_RS00855	STM474_RS09640	STM474_RS00855 STM474_RS09640	0.775155	0.775155	multicopper oxidase CueO	Redox response	universal stress protein UspC	stress response	80	8.66E-06	0.000129098
STM474_RS00875	STM474_RS04175	STM474_RS00875 STM474_RS04175	-0.781884	0.781884	ABC transporter ATP-binding protein	ABC transporter	DksA/TraR family C4-type zinc finger protein	various metabolism	75	6.41E-06	0.000105483
STM474_RS00875	STM474_RS15760	STM474_RS00875 STM474_RS15760	-0.768709	0.768709	ABC transporter ATP-binding protein	ABC transporter	FAD assembly factor SdhE	various metabolism	70	1.14E-05	0.00015546
STM474_RS00875	STM474_RS14805	STM474_RS00875 STM474_RS14805	0.753627	0.753627	ABC transporter ATP-binding protein	ABC transporter	formate hydrogenlyase transcriptional activator FlhA	Transcription factor	59	2.12E-05	0.000228219
STM474_RS00885	STM474_RS23250	STM474_RS00885 STM474_RS23250	-0.791604	0.791604	fimbrial protein	fimbraie and pilus	YbdD/YjiX family protein	hypothetical	79	4.08E-06	7.72E-05
STM474_RS00885	STM474_RS19555	STM474_RS00885 STM474_RS19555	0.75651	0.75651	fimbrial protein	fimbraie and pilus	EamA family transporter	transport	52	1.89E-05	0.000213564
STM474_RS00890	STM474_RS16765	STM474_RS00890 STM474_RS16765	-0.838433	0.838433	fimbrial outer membrane usher protein	fimbraie and pilus	bifunctional threonine ammonia-lyase/L-serine ammonia-lyase TdcB	Threonine metabolism	98	3.13E-07	1.08E-05
STM474_RS00910	STM474_RS18215	STM474_RS00910 STM474_RS18215	0.846799	0.846799	polysaccharide deacetylase family protein	Xylan metabolism	dihydrodipicolinate synthase family protein	various metabolism	100	1.82E-07	6.88E-06
STM474_RS00910	STM474_RS19510	STM474_RS00910 STM474_RS19510	-0.850827	0.850827	polysaccharide deacetylase family protein	Xylan metabolism	transcriptional regulator UhpA	Transcription factor	100	1.38E-07	5.50E-06
STM474_RS00910	STM474_RS24005	STM474_RS00910 STM474_RS24005	0.867589	0.867589	polysaccharide deacetylase family protein	Xylan metabolism	SPI-2 type III secretion system effector cysteine hydrolase SpvD	virulence	100	4.05E-08	1.91E-06
STM474_RS00910	STM474_RS24425	STM474_RS00910 STM474_RS24425	-0.834021	0.834021	polysaccharide deacetylase family protein	Xylan metabolism	molybdopterin-guanine dinucleotide biosynthesis protein MobC	molybdopterin metabolism	99	4.12E-07	1.35E-05
STM474_RS00910	STM474_RS20460	STM474_RS00910 STM474_RS20460	0.837229	0.837229	polysaccharide deacetylase family protein	Xylan metabolism	aryl-sulfate sulfotransferase	various metabolism	99	3.38E-07	1.15E-05
STM474_RS00910	STM474_RS01435	STM474_RS00910 STM474_RS01435	0.814332	0.814332	polysaccharide deacetylase family protein	Xylan metabolism	membrane protein	hypothetical	98	1.28E-06	3.29E-05
STM474_RS00910	STM474_RS23980	STM474_RS00910 STM474_RS23980	0.815392	0.815392	polysaccharide deacetylase family protein	Xylan metabolism	virulence genes transcriptional activator SpvR	virulence	97	1.21E-06	3.14E-05
STM474_RS00910	STM474_RS24090	STM474_RS00910 STM474_RS24090	0.824163	0.824163	polysaccharide deacetylase family protein	Xylan metabolism			95	7.40E-07	2.16E-05
STM474_RS00910	STM474_RS23665	STM474_RS00910 STM474_RS23665	0.801996	0.801996	polysaccharide deacetylase family protein	Xylan metabolism	complement resistance protein TraT	Plasmid	94	2.45E-06	5.33E-05
STM474_RS00910	STM474_RS04760	STM474_RS00910 STM474_RS04760	-0.814708	0.814708	polysaccharide deacetylase family protein	Xylan metabolism	M48 family metallopeptidase	protein processing	94	1.26E-06	3.23E-05
STM474_RS00910	STM474_RS10960	STM474_RS00910 STM474_RS10960	0.800106	0.800106	polysaccharide deacetylase family protein	Xylan metabolism	hypothetical	hypothetical	92	2.69E-06	5.70E-05
STM474_RS00910	STM474_RS20790	STM474_RS00910 STM474_RS20790	-0.783801	0.783801	polysaccharide deacetylase family protein	Xylan metabolism	rhamnulose-1-phosphate aldolase	Carbohydrate Metabolism	91	5.88E-06	9.93E-05
STM474_RS00910	STM474_RS19800	STM474_RS00910 STM474_RS19800	0.793441	0.793441	polysaccharide deacetylase family protein	Xylan metabolism	retron St85 family effector protein	hypothetical	91	3.73E-06	7.25E-05
STM474_RS00910	STM474_RS26665	STM474_RS00910 STM474_RS26665	-0.790258	0.790258	polysaccharide deacetylase family protein	Xylan metabolism			90	4.35E-06	8.08E-05
STM474_RS00910	STM474_RS23025	STM474_RS00910 STM474_RS23025	0.776324	0.776324	polysaccharide deacetylase family protein	Xylan metabolism	ATP-binding protein	hypothetical	82	8.22E-06	0.000124765
STM474_RS00910	STM474_RS12370	STM474_RS00910 STM474_RS12370	0.784273	0.784273	polysaccharide deacetylase family protein	Xylan metabolism	sensor domain-containing phosphodiesterase	cidiGMP	81	5.75E-06	9.78E-05
STM474_RS00910	STM474_RS24875	STM474_RS00910 STM474_RS24875	0.772918	0.772918	polysaccharide deacetylase family protein	Xylan metabolism	hypothetical	hypothetical	80	9.54E-06	0.000137713
STM474_RS00910	STM474_RS01395	STM474_RS00910 STM474_RS01395	0.781252	0.781252	polysaccharide deacetylase family protein	Xylan metabolism	hypothetical	hypothetical	79	6.60E-06	0.000107511
STM474_RS00910	STM474_RS20760	STM474_RS00910 STM474_RS20760	0.779836	0.779836	polysaccharide deacetylase family protein	Xylan metabolism	DUF3829 domain-containing protein	hypothetical	74	7.03E-06	0.000112131
STM474_RS00910	STM474_RS04390	STM474_RS00910 STM474_RS04390	-0.777951	0.777951	polysaccharide deacetylase family protein	Xylan metabolism	HAD family hydrolase	hypothetical	69	7.65E-06	0.00011867
STM474_RS00910	STM474_RS02820	STM474_RS00910 STM474_RS02820	0.766967	0.766967	polysaccharide deacetylase family protein	Xylan metabolism	glycosyltransferase family 2 protein	hypothetical	67	1.23E-05	0.000162898
STM474_RS00910	STM474_RS16060	STM474_RS00910 STM474_RS16060	0.777311	0.777311	polysaccharide deacetylase family protein	Xylan metabolism	DUF1202 domain-containing protein	hypothetical	65	7.87E-06	0.000120983
STM474_RS00910	STM474_RS23885	STM474_RS00910 STM474_RS23885	-0.760027	0.760027	polysaccharide deacetylase family protein	Xylan metabolism	DNA methylase	hypothetical	64	1.64E-05	0.000195643
STM474_RS00910	STM474_RS04940	STM474_RS00910 STM474_RS04940	-0.751325	0.751325	polysaccharide deacetylase family protein	Xylan metabolism	hypothetical	hypothetical	60	2.32E-05	0.000240957
STM474_RS00910	STM474_RS07665	STM474_RS00910 STM474_RS07665	0.758863	0.758863	polysaccharide deacetylase family protein	Xylan metabolism	zinc-binding alcohol dehydrogenase family protein	hypothetical	60	1.72E-05	0.000201326
STM474_RS00910	STM474_RS14735	STM474_RS00910 STM474_RS14735	-0.75505	0.75505	polysaccharide deacetylase family protein	Xylan metabolism	hydrogenase maturation peptidase HycI	Energy generation	59	2.00E-05	0.000220863
STM474_RS00910	STM474_RS03600	STM474_RS00910 STM474_RS03600	0.753455	0.753455	polysaccharide deacetylase family protein	Xylan metabolism	5-oxoprolinase subunit PxpB	various metabolism	55	2.14E-05	0.000229162
STM474_RS00915	STM474_RS12545	STM474_RS00915 STM474_RS12545	0.764972	0.764972	aspartate 1-decarboxylase	various metabolism	sulfate/thiosulfate ABC transporter permease CysT	Sulfur transport	85	1.34E-05	0.000172252
STM474_RS00915	STM474_RS12540	STM474_RS00915 STM474_RS12540	0.756205	0.756205	aspartate 1-decarboxylase	various metabolism	sulfate/thiosulfate ABC transporter permease CysW	Sulfur transport	80	1.91E-05	0.000215111
STM474_RS00920	STM474_RS17945	STM474_RS00920 STM474_RS17945	0.792897	0.792897	pantoate--beta-alanine ligase	various metabolism	uroporphyrinogen-III C-methyltransferase	various metabolism	90	3.83E-06	7.38E-05
STM474_RS00920	STM474_RS04555	STM474_RS00920 STM474_RS04555	0.764982	0.764982	pantoate--beta-alanine ligase	various metabolism	lysine exporter LysO family protein	Amino acid transport	87	1.34E-05	0.000172193
STM474_RS00920	STM474_RS20110	STM474_RS00920 STM474_RS20110	0.767428	0.767428	pantoate--beta-alanine ligase	various metabolism	HTH-type transcriptional activator IlvY	Amino acid metabolism	86	1.21E-05	0.000161039
STM474_RS00920	STM474_RS16990	STM474_RS00920 STM474_RS16990	0.77356	0.77356	pantoate--beta-alanine ligase	various metabolism	argininosuccinate synthase	various metabolism	86	9.28E-06	0.000135064
STM474_RS00920	STM474_RS20090	STM474_RS00920 STM474_RS20090	0.778859	0.778859	pantoate--beta-alanine ligase	various metabolism	dihydroxy-acid dehydratase	Valine metabolism	86	7.35E-06	0.000115548
STM474_RS00920	STM474_RS20385	STM474_RS00920 STM474_RS20385	0.779996	0.779996	pantoate--beta-alanine ligase	various metabolism	5-methyltetrahydropteroyltriglutamate-- homocysteine S-methyltransferase	Amino acid metabolism	86	6.98E-06	0.00011169
STM474_RS00920	STM474_RS09435	STM474_RS00920 STM474_RS09435	0.782756	0.782756	pantoate--beta-alanine ligase	various metabolism	glucose-6-phosphate dehydrogenase	Pentose phosphate	86	6.16E-06	0.000102743
STM474_RS00920	STM474_RS10690	STM474_RS00920 STM474_RS10690	0.783796	0.783796	pantoate--beta-alanine ligase	various metabolism	bifunctional phosphoribosyl-AMP cyclohydrolase/phosphoribosyl-ATP diphosphatase HisIE	Histidine metabolism	86	5.88E-06	9.93E-05
STM474_RS00920	STM474_RS20115	STM474_RS00920 STM474_RS20115	0.788122	0.788122	pantoate--beta-alanine ligase	various metabolism	ketol-acid reductoisomerase	Valine metabolism	86	4.81E-06	8.68E-05
STM474_RS00920	STM474_RS21095	STM474_RS00920 STM474_RS21095	0.790017	0.790017	pantoate--beta-alanine ligase	various metabolism	methylenetetrahydrofolate reductase	folate metabolism	86	4.40E-06	8.15E-05
STM474_RS00920	STM474_RS20380	STM474_RS00920 STM474_RS20380	0.796259	0.796259	pantoate--beta-alanine ligase	various metabolism	HTH-type transcriptional regulator MetR	Transcription factor	86	3.26E-06	6.57E-05
STM474_RS00920	STM474_RS20085	STM474_RS00920 STM474_RS20085	0.797194	0.797194	pantoate--beta-alanine ligase	various metabolism	branched-chain-amino-acid transaminase	Amino acid metabolism	86	3.11E-06	6.36E-05
STM474_RS00920	STM474_RS12535	STM474_RS00920 STM474_RS12535	0.797661	0.797661	pantoate--beta-alanine ligase	various metabolism	sulfate/thiosulfate ABC transporter ATP-binding protein CysA	Sulfur transport	86	3.04E-06	6.25E-05
STM474_RS00920	STM474_RS01645	STM474_RS00920 STM474_RS01645	0.798427	0.798427	pantoate--beta-alanine ligase	various metabolism	glutamate 5-kinase	Proline metabolism	86	2.93E-06	6.07E-05
STM474_RS00920	STM474_RS15180	STM474_RS00920 STM474_RS15180	0.800081	0.800081	pantoate--beta-alanine ligase	various metabolism	sulfate adenylyltransferase subunit CysN	sulfur metabolism	86	2.70E-06	5.71E-05
STM474_RS00920	STM474_RS21470	STM474_RS00920 STM474_RS21470	0.80161	0.80161	pantoate--beta-alanine ligase	various metabolism	homoserine O-succinyltransferase	Methione metabolism	86	2.50E-06	5.41E-05
STM474_RS00920	STM474_RS15185	STM474_RS00920 STM474_RS15185	0.803647	0.803647	pantoate--beta-alanine ligase	various metabolism	sulfate adenylyltransferase subunit CysD	sulfur metabolism	86	2.25E-06	5.02E-05
STM474_RS00920	STM474_RS10655	STM474_RS00920 STM474_RS10655	0.811537	0.811537	pantoate--beta-alanine ligase	various metabolism	ATP phosphoribosyltransferase	Histidine metabolism	86	1.49E-06	3.69E-05
STM474_RS00920	STM474_RS10665	STM474_RS00920 STM474_RS10665	0.813293	0.813293	pantoate--beta-alanine ligase	various metabolism	histidinol-phosphate transaminase	Histidine metabolism	86	1.36E-06	3.43E-05
STM474_RS00920	STM474_RS10660	STM474_RS00920 STM474_RS10660	0.814345	0.814345	pantoate--beta-alanine ligase	various metabolism	histidinol dehydrogenase	Histidine metabolism	86	1.28E-06	3.28E-05
STM474_RS00920	STM474_RS10675	STM474_RS00920 STM474_RS10675	0.81517	0.81517	pantoate--beta-alanine ligase	various metabolism	imidazole glycerol phosphate synthase subunit HisH	Histidine metabolism	86	1.23E-06	3.17E-05
STM474_RS00920	STM474_RS20095	STM474_RS00920 STM474_RS20095	0.816119	0.816119	pantoate--beta-alanine ligase	various metabolism	threonine ammonia-lyase, biosynthetic	Threonine metabolism	86	1.16E-06	3.04E-05
STM474_RS00920	STM474_RS21065	STM474_RS00920 STM474_RS21065	0.816267	0.816267	pantoate--beta-alanine ligase	various metabolism	cystathionine gamma-synthase	Methione metabolism	86	1.15E-06	3.03E-05
STM474_RS00920	STM474_RS12540	STM474_RS00920 STM474_RS12540	0.821938	0.821938	pantoate--beta-alanine ligase	various metabolism	sulfate/thiosulfate ABC transporter permease CysW	Sulfur transport	86	8.41E-07	2.37E-05
STM474_RS00920	STM474_RS21160	STM474_RS00920 STM474_RS21160	0.825206	0.825206	pantoate--beta-alanine ligase	various metabolism	phosphoenolpyruvate carboxylase	various metabolism	86	6.97E-07	2.06E-05
STM474_RS00920	STM474_RS10680	STM474_RS00920 STM474_RS10680	0.825616	0.825616	pantoate--beta-alanine ligase	various metabolism	1-(5-phosphoribosyl)-5-[(5- phosphoribosylamino)methylideneamino]imidazole-4- carboxamide isomerase	Histidine metabolism	86	6.81E-07	2.02E-05
STM474_RS00920	STM474_RS10685	STM474_RS00920 STM474_RS10685	0.82747	0.82747	pantoate--beta-alanine ligase	various metabolism	imidazole glycerol phosphate synthase subunit HisF	Histidine metabolism	86	6.11E-07	1.86E-05
STM474_RS00920	STM474_RS16345	STM474_RS00920 STM474_RS16345	0.831281	0.831281	pantoate--beta-alanine ligase	various metabolism	cystathionine beta-lyase	Cysteine metabolism	86	4.87E-07	1.54E-05
STM474_RS00920	STM474_RS10670	STM474_RS00920 STM474_RS10670	0.833733	0.833733	pantoate--beta-alanine ligase	various metabolism	bifunctional histidinol-phosphatase/imidazoleglycerol-phosphate dehydratase HisB	Histidine metabolism	86	4.19E-07	1.37E-05
STM474_RS00920	STM474_RS00925	STM474_RS00920 STM474_RS00925	0.837137	0.837137	pantoate--beta-alanine ligase	various metabolism	3-methyl-2-oxobutanoate hydroxymethyltransferase	various metabolism	86	3.40E-07	1.16E-05
STM474_RS00920	STM474_RS21375	STM474_RS00920 STM474_RS21375	0.839835	0.839835	pantoate--beta-alanine ligase	various metabolism	phosphomethylpyrimidine synthase ThiC	thiamine metabolism	86	2.86E-07	1.01E-05
STM474_RS00920	STM474_RS12550	STM474_RS00920 STM474_RS12550	0.845935	0.845935	pantoate--beta-alanine ligase	various metabolism	thiosulfate/sulfate ABC transporter substrate-binding protein CysP	Sulfur transport	86	1.93E-07	7.23E-06
STM474_RS00920	STM474_RS12545	STM474_RS00920 STM474_RS12545	0.850136	0.850136	pantoate--beta-alanine ligase	various metabolism	sulfate/thiosulfate ABC transporter permease CysT	Sulfur transport	86	1.45E-07	5.71E-06
STM474_RS00920	STM474_RS13685	STM474_RS00920 STM474_RS13685	0.868995	0.868995	pantoate--beta-alanine ligase	various metabolism	bifunctional chorismate mutase/prephenate dehydratase	Amino acid metabolism	86	3.62E-08	1.74E-06
STM474_RS00920	STM474_RS21365	STM474_RS00920 STM474_RS21365	0.870396	0.870396	pantoate--beta-alanine ligase	various metabolism	HesA/MoeB/ThiF family protein	hypothetical	86	3.24E-08	1.58E-06
STM474_RS00920	STM474_RS21350	STM474_RS00920 STM474_RS21350	0.874855	0.874855	pantoate--beta-alanine ligase	various metabolism	2-iminoacetate synthase ThiH	thiamine metabolism	86	2.25E-08	1.15E-06
STM474_RS00920	STM474_RS21175	STM474_RS00920 STM474_RS21175	0.771578	0.771578	pantoate--beta-alanine ligase	various metabolism	acetylglutamate kinase	Amino acid metabolism	85	1.01E-05	0.000143171
STM474_RS00920	STM474_RS21165	STM474_RS00920 STM474_RS21165	0.760489	0.760489	pantoate--beta-alanine ligase	various metabolism	acetylornithine deacetylase	Amino acid metabolism	76	1.61E-05	0.000193398
STM474_RS00920	STM474_RS11030	STM474_RS00920 STM474_RS11030	0.753327	0.753327	pantoate--beta-alanine ligase	various metabolism	bifunctional hydroxymethylpyrimidine kinase/phosphomethylpyrimidine kinase	nucleotide metabolism	69	2.15E-05	0.000229722
STM474_RS00920	STM474_RS01650	STM474_RS00920 STM474_RS01650	0.7531	0.7531	pantoate--beta-alanine ligase	various metabolism	glutamate-5-semialdehyde dehydrogenase	Proline metabolism	64	2.17E-05	0.000230926
STM474_RS00925	STM474_RS21350	STM474_RS00925 STM474_RS21350	0.820586	0.820586	3-methyl-2-oxobutanoate hydroxymethyltransferase	various metabolism	2-iminoacetate synthase ThiH	thiamine metabolism	86	9.08E-07	2.52E-05
STM474_RS00925	STM474_RS18375	STM474_RS00925 STM474_RS18375	0.790064	0.790064	3-methyl-2-oxobutanoate hydroxymethyltransferase	various metabolism	aspartate 1-decarboxylase autocleavage activator PanM	various metabolism	85	4.39E-06	8.14E-05
STM474_RS00940	STM474_RS22770	STM474_RS00940 STM474_RS22770	0.794953	0.794953	tRNA glutamyl-Q(34) synthetase GluQRS	translation	metalloprotease PmbA	protein processing	83	3.47E-06	6.87E-05
STM474_RS00940	STM474_RS16485	STM474_RS00940 STM474_RS16485	0.755838	0.755838	tRNA glutamyl-Q(34) synthetase GluQRS	translation	glutathionylspermidine synthase family protein	various metabolism	80	1.94E-05	0.000216922
STM474_RS00940	STM474_RS08665	STM474_RS00940 STM474_RS08665	0.773741	0.773741	tRNA glutamyl-Q(34) synthetase GluQRS	translation	UPF0259 family protein	hypothetical	80	9.21E-06	0.000134394
STM474_RS00940	STM474_RS22220	STM474_RS00940 STM474_RS22220	0.781443	0.781443	tRNA glutamyl-Q(34) synthetase GluQRS	translation	membrane protein FxsA	hypothetical	80	6.54E-06	0.000106939
STM474_RS00940	STM474_RS07340	STM474_RS00940 STM474_RS07340	0.782363	0.782363	tRNA glutamyl-Q(34) synthetase GluQRS	translation	amino acid permease	Amino acid transport	80	6.27E-06	0.000103853
STM474_RS00940	STM474_RS23375	STM474_RS00940 STM474_RS23375	-0.793684	0.793684	tRNA glutamyl-Q(34) synthetase GluQRS	translation	16S rRNA (guanine(1207)-N(2))-methyltransferase RsmC	translation	80	3.69E-06	7.18E-05
STM474_RS00940	STM474_RS15570	STM474_RS00940 STM474_RS15570	0.800297	0.800297	tRNA glutamyl-Q(34) synthetase GluQRS	translation	lysophospholipid transporter LplT	transport	80	2.67E-06	5.67E-05
STM474_RS00940	STM474_RS22400	STM474_RS00940 STM474_RS22400	0.803241	0.803241	tRNA glutamyl-Q(34) synthetase GluQRS	translation	FtsH protease activity modulator HflK	protein processing	80	2.30E-06	5.10E-05
STM474_RS00940	STM474_RS22405	STM474_RS00940 STM474_RS22405	0.811042	0.811042	tRNA glutamyl-Q(34) synthetase GluQRS	translation	protease modulator HflC	protein processing	80	1.53E-06	3.76E-05
STM474_RS00940	STM474_RS18520	STM474_RS00940 STM474_RS18520	0.811103	0.811103	tRNA glutamyl-Q(34) synthetase GluQRS	translation	oligopeptidase A	protein processing	80	1.53E-06	3.75E-05
STM474_RS00940	STM474_RS19045	STM474_RS00940 STM474_RS19045	0.812827	0.812827	tRNA glutamyl-Q(34) synthetase GluQRS	translation	LacI family DNA-binding transcriptional regulator	hypothetical	80	1.39E-06	3.50E-05
STM474_RS00940	STM474_RS07965	STM474_RS00940 STM474_RS07965	-0.824287	0.824287	tRNA glutamyl-Q(34) synthetase GluQRS	translation	PLP-dependent aminotransferase family protein	Amino acid metabolism	80	7.35E-07	2.15E-05
STM474_RS00940	STM474_RS07505	STM474_RS00940 STM474_RS07505	0.824338	0.824338	tRNA glutamyl-Q(34) synthetase GluQRS	translation	GntR family transcriptional regulator	hypothetical	80	7.33E-07	2.14E-05
STM474_RS00940	STM474_RS19935	STM474_RS00940 STM474_RS19935	0.831055	0.831055	tRNA glutamyl-Q(34) synthetase GluQRS	translation	F0F1 ATP synthase subunit I	Energy generation	80	4.94E-07	1.56E-05
STM474_RS00940	STM474_RS13855	STM474_RS00940 STM474_RS13855	0.837601	0.837601	tRNA glutamyl-Q(34) synthetase GluQRS	translation	SsrA-binding protein SmpB	translation	80	3.30E-07	1.13E-05
STM474_RS00940	STM474_RS16040	STM474_RS00940 STM474_RS16040	0.861171	0.861171	tRNA glutamyl-Q(34) synthetase GluQRS	translation	YggT family protein	hypothetical	80	6.60E-08	2.93E-06
STM474_RS00940	STM474_RS05330	STM474_RS00940 STM474_RS05330	0.865445	0.865445	tRNA glutamyl-Q(34) synthetase GluQRS	translation	FtsH protease modulator YccA	protein processing	80	4.78E-08	2.21E-06
STM474_RS00940	STM474_RS18175	STM474_RS00940 STM474_RS18175	0.86637	0.86637	tRNA glutamyl-Q(34) synthetase GluQRS	translation	rhomboid family intramembrane serine protease GlpG	protein processing	80	4.45E-08	2.07E-06
STM474_RS00940	STM474_RS20865	STM474_RS00940 STM474_RS20865	0.755515	0.755515	tRNA glutamyl-Q(34) synthetase GluQRS	translation	envelope stress response regulator transcription factor CpxR	Signal transduction	79	1.97E-05	0.000218657
STM474_RS00940	STM474_RS08050	STM474_RS00940 STM474_RS08050	-0.754032	0.754032	tRNA glutamyl-Q(34) synthetase GluQRS	translation	BtpA family protein SgcQ	hypothetical	77	2.09E-05	0.00022622
STM474_RS00940	STM474_RS19775	STM474_RS00940 STM474_RS19775	0.758064	0.758064	tRNA glutamyl-Q(34) synthetase GluQRS	translation	membrane protein insertion efficiency factor YidD	hypothetical	76	1.78E-05	0.000205393
STM474_RS00940	STM474_RS21830	STM474_RS00940 STM474_RS21830	0.758499	0.758499	tRNA glutamyl-Q(34) synthetase GluQRS	translation	hypothetical	hypothetical	73	1.75E-05	0.000203101
STM474_RS00940	STM474_RS11985	STM474_RS00940 STM474_RS11985	0.759803	0.759803	tRNA glutamyl-Q(34) synthetase GluQRS	translation	DUF412 domain-containing protein	hypothetical	73	1.66E-05	0.000196652
STM474_RS00945	STM474_RS24695	STM474_RS00945 STM474_RS24695	0.878111	0.878111	RNA polymerase-binding protein DksA	Transcription factor	hypothetical	hypothetical	97	1.71E-08	9.08E-07
STM474_RS00945	STM474_RS12120	STM474_RS00945 STM474_RS12120	0.785645	0.785645	RNA polymerase-binding protein DksA	Transcription factor	amidophosphoribosyltransferase	nucleotide metabolism	92	5.40E-06	9.37E-05
STM474_RS00945	STM474_RS21430	STM474_RS00945 STM474_RS21430	0.778617	0.778617	RNA polymerase-binding protein DksA	Transcription factor	phosphoribosylamine--glycine ligase	nucleotide metabolism	89	7.43E-06	0.000116378
STM474_RS00945	STM474_RS03640	STM474_RS00945 STM474_RS03640	-0.776438	0.776438	RNA polymerase-binding protein DksA	Transcription factor	glycosyltransferase family 2 protein	hypothetical	88	8.18E-06	0.000124336
STM474_RS00945	STM474_RS17565	STM474_RS00945 STM474_RS17565	0.78998	0.78998	RNA polymerase-binding protein DksA	Transcription factor	shikimate dehydrogenase	various metabolism	88	4.41E-06	8.16E-05
STM474_RS00945	STM474_RS06750	STM474_RS00945 STM474_RS06750	0.819146	0.819146	RNA polymerase-binding protein DksA	Transcription factor	type I 3-dehydroquinate dehydratase	Amino acid metabolism	88	9.84E-07	2.68E-05
STM474_RS00945	STM474_RS20055	STM474_RS00945 STM474_RS20055	0.774409	0.774409	RNA polymerase-binding protein DksA	Transcription factor	HTH-type transcriptional regulator HdfR	hypothetical	83	8.94E-06	0.000131936
STM474_RS00945	STM474_RS17990	STM474_RS00945 STM474_RS17990	0.764301	0.764301	RNA polymerase-binding protein DksA	Transcription factor	3-dehydroquinate synthase	Amino acid metabolism	79	1.38E-05	0.000175158
STM474_RS00955	STM474_RS12595	STM474_RS00955 STM474_RS12595	0.807461	0.807461	RNA 2',3'-cyclic phosphodiesterase	RNA processing	DUF1963 domain-containing protein	hypothetical	100	1.85E-06	4.33E-05
STM474_RS00955	STM474_RS24515	STM474_RS00955 STM474_RS24515	-0.756162	0.756162	RNA 2',3'-cyclic phosphodiesterase	RNA processing	conjugal transfer protein TraQ	Plasmid	46	1.92E-05	0.000215297
STM474_RS00960	STM474_RS16060	STM474_RS00960 STM474_RS16060	-0.798061	0.798061	ATP-dependent helicase HrpB	RNA processing	DUF1202 domain-containing protein	hypothetical	92	2.98E-06	6.16E-05
STM474_RS00960	STM474_RS06960	STM474_RS00960 STM474_RS06960	0.789049	0.789049	ATP-dependent helicase HrpB	RNA processing	SPI-2 type III secretion system translocon protein SseD	virulence	82	4.60E-06	8.41E-05
STM474_RS00960	STM474_RS23665	STM474_RS00960 STM474_RS23665	-0.774472	0.774472	ATP-dependent helicase HrpB	RNA processing	complement resistance protein TraT	Plasmid	72	8.92E-06	0.000131722
STM474_RS00960	STM474_RS24480	STM474_RS00960 STM474_RS24480	-0.775501	0.775501	ATP-dependent helicase HrpB	RNA processing	DotA/TraY family protein	hypothetical	72	8.53E-06	0.000127856
STM474_RS00960	STM474_RS23335	STM474_RS00960 STM474_RS23335	-0.764836	0.764836	ATP-dependent helicase HrpB	RNA processing	DNA-binding transcriptional activator BglJ	Transcription factor	68	1.35E-05	0.000172956
STM474_RS00960	STM474_RS03600	STM474_RS00960 STM474_RS03600	-0.764959	0.764959	ATP-dependent helicase HrpB	RNA processing	5-oxoprolinase subunit PxpB	various metabolism	67	1.34E-05	0.000172332
STM474_RS00960	STM474_RS24425	STM474_RS00960 STM474_RS24425	0.772149	0.772149	ATP-dependent helicase HrpB	RNA processing	molybdopterin-guanine dinucleotide biosynthesis protein MobC	molybdopterin metabolism	66	9.87E-06	0.000140684
STM474_RS00960	STM474_RS21495	STM474_RS00960 STM474_RS21495	-0.754301	0.754301	ATP-dependent helicase HrpB	RNA processing	glyoxylate bypass operon transcriptional repressor IclR	various metabolism	61	2.07E-05	0.00022477
STM474_RS00960	STM474_RS01800	STM474_RS00960 STM474_RS01800	0.753665	0.753665	ATP-dependent helicase HrpB	RNA processing	multidrug efflux RND transporter periplasmic adaptor subunit MdsA	Efflux pump	55	2.12E-05	0.000228016
STM474_RS00965	STM474_RS05955	STM474_RS00965 STM474_RS05955	0.957153	0.957153	bifunctional glycosyl transferase/transpeptidase	LPS	penicillin-binding protein activator LpoB	Peptidoglycan	100	2.52E-13	4.53E-11
STM474_RS00965	STM474_RS05965	STM474_RS00965 STM474_RS05965	0.758232	0.758232	bifunctional glycosyl transferase/transpeptidase	LPS	beta-N-acetylhexosaminidase	LPS	84	1.76E-05	0.000204402
STM474_RS00965	STM474_RS03445	STM474_RS00965 STM474_RS03445	-0.760732	0.760732	bifunctional glycosyl transferase/transpeptidase	LPS	DNA-binding transcriptional regulator NagC	Transcription factor	84	1.59E-05	0.000192166
STM474_RS00965	STM474_RS02270	STM474_RS00965 STM474_RS02270	0.761215	0.761215	bifunctional glycosyl transferase/transpeptidase	LPS	muropeptide MFS transporter AmpG	Peptidoglycan	84	1.56E-05	0.000189979
STM474_RS00965	STM474_RS07835	STM474_RS00965 STM474_RS07835	-0.768575	0.768575	bifunctional glycosyl transferase/transpeptidase	LPS	porin OmpD	Porin	84	1.15E-05	0.000156131
STM474_RS00965	STM474_RS17295	STM474_RS00965 STM474_RS17295	0.754634	0.754634	bifunctional glycosyl transferase/transpeptidase	LPS	serine endoprotease DegQ	protein processing	83	2.04E-05	0.000222777
STM474_RS00965	STM474_RS08255	STM474_RS00965 STM474_RS08255	0.773686	0.773686	bifunctional glycosyl transferase/transpeptidase	LPS	tRNA 2-thiocytidine(32) synthetase TtcA	RNA processing	83	9.23E-06	0.000134587
STM474_RS00965	STM474_RS15130	STM474_RS00965 STM474_RS15130	0.757958	0.757958	bifunctional glycosyl transferase/transpeptidase	LPS	RNA polymerase sigma factor RpoS	Transcription factor	82	1.78E-05	0.000205882
STM474_RS00965	STM474_RS01635	STM474_RS00965 STM474_RS01635	0.755384	0.755384	bifunctional glycosyl transferase/transpeptidase	LPS	sigma factor-binding protein Crl	Carbohydrate Metabolism	80	1.98E-05	0.000219265
STM474_RS00965	STM474_RS15755	STM474_RS00965 STM474_RS15755	0.758364	0.758364	bifunctional glycosyl transferase/transpeptidase	LPS	protein YgfX	hypothetical	77	1.76E-05	0.0002038
STM474_RS00970	STM474_RS11700	STM474_RS00970 STM474_RS11700	-0.759962	0.759962	ferrichrome porin FhuA	Iron	ferredoxin-like diferric-tyrosyl radical cofactor maintenance protein YfaE	Energy generation	81	1.65E-05	0.000195918
STM474_RS00975	STM474_RS12330	STM474_RS00975 STM474_RS12330	0.801857	0.801857	Fe3+-hydroxamate ABC transporter ATP-binding protein FhuC	Iron	alanine transaminase	Amino acid metabolism	89	2.47E-06	5.36E-05
STM474_RS00975	STM474_RS02660	STM474_RS00975 STM474_RS02660	0.75488	0.75488	Fe3+-hydroxamate ABC transporter ATP-binding protein FhuC	Iron	uracil/xanthine transporter	Nucleotide transport	59	2.02E-05	0.000221519
STM474_RS00980	STM474_RS16245	STM474_RS00980 STM474_RS16245	0.763461	0.763461	Fe(3+)-hydroxamate ABC transporter substrate-binding protein FhuD	Iron	molybdate ABC transporter substrate-binding protein	molybdopterin metabolism	57	1.42E-05	0.000179278
STM474_RS00980	STM474_RS05465	STM474_RS00980 STM474_RS05465	-0.754229	0.754229	Fe(3+)-hydroxamate ABC transporter substrate-binding protein FhuD	Iron	curved DNA-binding protein	Chaperone	56	2.07E-05	0.000225194
STM474_RS00985	STM474_RS14895	STM474_RS00985 STM474_RS14895	-0.828035	0.828035	Fe(3+)-hydroxamate ABC transporter permease FhuB	Iron	SPI-1 type III secretion system invasion protein IagB	virulence	100	5.91E-07	1.81E-05
STM474_RS00985	STM474_RS15965	STM474_RS00985 STM474_RS15965	-0.831858	0.831858	Fe(3+)-hydroxamate ABC transporter permease FhuB	Iron	hypothetical	hypothetical	100	4.70E-07	1.50E-05
STM474_RS00985	STM474_RS13910	STM474_RS00985 STM474_RS13910	0.866824	0.866824	Fe(3+)-hydroxamate ABC transporter permease FhuB	Iron	phage major tail tube protein	phage	100	4.29E-08	2.01E-06
STM474_RS00985	STM474_RS12020	STM474_RS00985 STM474_RS12020	-0.875654	0.875654	Fe(3+)-hydroxamate ABC transporter permease FhuB	Iron	PTS sugar transporter subunit IIB	Carbohydrate transport	100	2.11E-08	1.09E-06
STM474_RS00985	STM474_RS07270	STM474_RS00985 STM474_RS07270	0.888147	0.888147	Fe(3+)-hydroxamate ABC transporter permease FhuB	Iron	oxidoreductase	hypothetical	100	6.98E-09	4.10E-07
STM474_RS00985	STM474_RS01395	STM474_RS00985 STM474_RS01395	-0.833703	0.833703	Fe(3+)-hydroxamate ABC transporter permease FhuB	Iron	hypothetical	hypothetical	99	4.20E-07	1.37E-05
STM474_RS00985	STM474_RS05140	STM474_RS00985 STM474_RS05140	0.820886	0.820886	Fe(3+)-hydroxamate ABC transporter permease FhuB	Iron	hypothetical	hypothetical	98	8.93E-07	2.49E-05
STM474_RS00985	STM474_RS11535	STM474_RS00985 STM474_RS11535	0.827008	0.827008	Fe(3+)-hydroxamate ABC transporter permease FhuB	Iron	acyloxyacyl hydrolase	various metabolism	96	6.28E-07	1.89E-05
STM474_RS00985	STM474_RS22455	STM474_RS00985 STM474_RS22455	-0.804782	0.804782	Fe(3+)-hydroxamate ABC transporter permease FhuB	Iron	DUF350 domain-containing protein	hypothetical	93	2.12E-06	4.80E-05
STM474_RS00985	STM474_RS17040	STM474_RS00985 STM474_RS17040	-0.817794	0.817794	Fe(3+)-hydroxamate ABC transporter permease FhuB	Iron	transcription elongation factor GreA	RNA processing	88	1.06E-06	2.84E-05
STM474_RS00985	STM474_RS07475	STM474_RS00985 STM474_RS07475	0.796552	0.796552	Fe(3+)-hydroxamate ABC transporter permease FhuB	Iron	YnfA family protein	hypothetical	82	3.21E-06	6.49E-05
STM474_RS00985	STM474_RS14370	STM474_RS00985 STM474_RS14370	0.791519	0.791519	Fe(3+)-hydroxamate ABC transporter permease FhuB	Iron	alpha/beta hydrolase	hypothetical	80	4.10E-06	7.74E-05
STM474_RS00985	STM474_RS13885	STM474_RS00985 STM474_RS13885	0.782899	0.782899	Fe(3+)-hydroxamate ABC transporter permease FhuB	Iron	phage late control D family protein	phage	77	6.12E-06	0.00010229
STM474_RS00985	STM474_RS17520	STM474_RS00985 STM474_RS17520	0.781599	0.781599	Fe(3+)-hydroxamate ABC transporter permease FhuB	Iron	membrane protein	hypothetical	70	6.50E-06	0.000106453
STM474_RS00985	STM474_RS20850	STM474_RS00985 STM474_RS20850	0.761142	0.761142	Fe(3+)-hydroxamate ABC transporter permease FhuB	Iron	6-N-hydroxylaminopurine resistance protein	hypothetical	65	1.57E-05	0.000190286
STM474_RS00985	STM474_RS19620	STM474_RS00985 STM474_RS19620	0.770812	0.770812	Fe(3+)-hydroxamate ABC transporter permease FhuB	Iron	DUF3748 domain-containing protein	hypothetical	65	1.05E-05	0.000146317
STM474_RS00985	STM474_RS07415	STM474_RS00985 STM474_RS07415	0.763004	0.763004	Fe(3+)-hydroxamate ABC transporter permease FhuB	Iron	osmoprotectant ABC transporter permease OsmW	ABC transporter	64	1.45E-05	0.000181392
STM474_RS00985	STM474_RS15485	STM474_RS00985 STM474_RS15485	0.766492	0.766492	Fe(3+)-hydroxamate ABC transporter permease FhuB	Iron	exodeoxyribonuclease V subunit beta	DNA replication or repair	64	1.26E-05	0.00016506
STM474_RS00985	STM474_RS22180	STM474_RS00985 STM474_RS22180	-0.768282	0.768282	Fe(3+)-hydroxamate ABC transporter permease FhuB	Iron	MerR family transcriptional regulator	hypothetical	63	1.16E-05	0.000157445
STM474_RS00985	STM474_RS19995	STM474_RS00985 STM474_RS19995	0.763032	0.763032	Fe(3+)-hydroxamate ABC transporter permease FhuB	Iron	ribose ABC transporter substrate-binding protein RbsB	Carbohydrate transport	62	1.45E-05	0.00018124
STM474_RS00985	STM474_RS27185	STM474_RS00985 STM474_RS27185	0.761422	0.761422	Fe(3+)-hydroxamate ABC transporter permease FhuB	Iron			58	1.55E-05	0.000189029
STM474_RS00985	STM474_RS16725	STM474_RS00985 STM474_RS16725	0.767417	0.767417	Fe(3+)-hydroxamate ABC transporter permease FhuB	Iron	pirin family protein	hypothetical	58	1.21E-05	0.000161086
STM474_RS00985	STM474_RS16515	STM474_RS00985 STM474_RS16515	0.753256	0.753256	Fe(3+)-hydroxamate ABC transporter permease FhuB	Iron	protein-disulfide oxidoreductase DsbI	Redox response	56	2.15E-05	0.000230023
STM474_RS00985	STM474_RS05675	STM474_RS00985 STM474_RS05675	-0.760979	0.760979	Fe(3+)-hydroxamate ABC transporter permease FhuB	Iron	YceK/YidQ family lipoprotein	hypothetical	56	1.58E-05	0.000191133
STM474_RS00985	STM474_RS08730	STM474_RS00985 STM474_RS08730	-0.762431	0.762431	Fe(3+)-hydroxamate ABC transporter permease FhuB	Iron	YchE family NAAT transporter	transport	56	1.49E-05	0.000184287
STM474_RS00985	STM474_RS21645	STM474_RS00985 STM474_RS21645	0.750785	0.750785	Fe(3+)-hydroxamate ABC transporter permease FhuB	Iron	membrane protein	hypothetical	54	2.37E-05	0.000243769
STM474_RS00985	STM474_RS10805	STM474_RS00985 STM474_RS10805	0.752139	0.752139	Fe(3+)-hydroxamate ABC transporter permease FhuB	Iron	colanic acid biosynthesis pyruvyl transferase WcaK	LPS	51	2.25E-05	0.000236307
STM474_RS00985	STM474_RS26395	STM474_RS00985 STM474_RS26395	0.756005	0.756005	Fe(3+)-hydroxamate ABC transporter permease FhuB	Iron	hypothetical	hypothetical	50	1.93E-05	0.000216006
STM474_RS00985	STM474_RS08955	STM474_RS00985 STM474_RS08955	0.752632	0.752632	Fe(3+)-hydroxamate ABC transporter permease FhuB	Iron	cytochrome bd-II oxidase subunit CbdX	Energy generation	45	2.21E-05	0.000233417
STM474_RS00985	STM474_RS08080	STM474_RS00985 STM474_RS08080	0.750122	0.750122	Fe(3+)-hydroxamate ABC transporter permease FhuB	Iron	polyisoprenoid-binding protein	various metabolism	34	2.43E-05	0.000247313
STM474_RS00990	STM474_RS13840	STM474_RS00990 STM474_RS13840	0.859508	0.859508	fimbrial major subunit StfA	fimbraie and pilus	outer membrane protein assembly factor BamE	Chaperone	98	7.46E-08	3.26E-06
STM474_RS00990	STM474_RS12800	STM474_RS00990 STM474_RS12800	0.7704	0.7704	fimbrial major subunit StfA	fimbraie and pilus	beta-barrel assembly-enhancing protease	protein processing	73	1.06E-05	0.000148104
STM474_RS00990	STM474_RS10900	STM474_RS00990 STM474_RS10900	0.780603	0.780603	fimbrial major subunit StfA	fimbraie and pilus	outer membrane assembly protein AsmA	Chaperone	66	6.79E-06	0.000109597
STM474_RS00990	STM474_RS17135	STM474_RS00990 STM474_RS17135	0.756617	0.756617	fimbrial major subunit StfA	fimbraie and pilus	LPS export ABC transporter periplasmic protein LptC	LPS	54	1.88E-05	0.000213045
STM474_RS00995	STM474_RS04025	STM474_RS00995 STM474_RS04025	-0.82377	0.82377	fimbrial biogenesis outer membrane usher protein	fimbraie and pilus	8-amino-7-oxononanoate synthase	biotin metabolism	87	7.57E-07	2.19E-05
STM474_RS01010	STM474_RS08090	STM474_RS01010 STM474_RS08090	-0.81002	0.81002	fimbrial minor subunit StfF	fimbraie and pilus	carboxylesterase/lipase family protein	hypothetical	95	1.62E-06	3.91E-05
STM474_RS01010	STM474_RS23805	STM474_RS01010 STM474_RS23805	0.78585	0.78585	fimbrial minor subunit StfF	fimbraie and pilus	relaxosome protein TraM	Plasmid	94	5.35E-06	9.33E-05
STM474_RS01010	STM474_RS15265	STM474_RS01010 STM474_RS15265	0.764345	0.764345	fimbrial minor subunit StfF	fimbraie and pilus	7-carboxy-7-deazaguanine synthase QueE	various metabolism	61	1.37E-05	0.000175045
STM474_RS01030	STM474_RS13950	STM474_RS01030 STM474_RS13950	0.837669	0.837669	H(+)/Cl(-) exchange transporter ClcA	transport	GPW/gp25 family protein	phage	92	3.29E-07	1.12E-05
STM474_RS01030	STM474_RS04300	STM474_RS01030 STM474_RS04300	0.788919	0.788919	H(+)/Cl(-) exchange transporter ClcA	transport	glutathione ABC transporter permease GsiC	Small molecule transport	89	4.63E-06	8.44E-05
STM474_RS01030	STM474_RS09515	STM474_RS01030 STM474_RS09515	0.771799	0.771799	H(+)/Cl(-) exchange transporter ClcA	transport	hydrolase	hypothetical	81	1.00E-05	0.000142229
STM474_RS01030	STM474_RS05505	STM474_RS01030 STM474_RS05505	0.784394	0.784394	H(+)/Cl(-) exchange transporter ClcA	transport	general stress protein	stress response	81	5.72E-06	9.75E-05
STM474_RS01030	STM474_RS09465	STM474_RS01030 STM474_RS09465	0.776512	0.776512	H(+)/Cl(-) exchange transporter ClcA	transport	zinc ABC transporter ATP-binding protein ZnuC	Metal transport	80	8.16E-06	0.000124087
STM474_RS01030	STM474_RS26965	STM474_RS01030 STM474_RS26965	0.769455	0.769455	H(+)/Cl(-) exchange transporter ClcA	transport	YnhF family membrane protein	hypothetical	78	1.11E-05	0.000152364
STM474_RS01030	STM474_RS02205	STM474_RS01030 STM474_RS02205	0.78747	0.78747	H(+)/Cl(-) exchange transporter ClcA	transport	2-aminoethylphosphonate--pyruvate transaminase	various metabolism	77	4.96E-06	8.87E-05
STM474_RS01030	STM474_RS19615	STM474_RS01030 STM474_RS19615	-0.770571	0.770571	H(+)/Cl(-) exchange transporter ClcA	transport	YceK/YidQ family lipoprotein	hypothetical	71	1.06E-05	0.000147336
STM474_RS01030	STM474_RS17125	STM474_RS01030 STM474_RS17125	0.757783	0.757783	H(+)/Cl(-) exchange transporter ClcA	transport	arabinose-5-phosphate isomerase KdsD	Carbohydrate Metabolism	69	1.80E-05	0.00020685
STM474_RS01030	STM474_RS02660	STM474_RS01030 STM474_RS02660	-0.750307	0.750307	H(+)/Cl(-) exchange transporter ClcA	transport	uracil/xanthine transporter	Nucleotide transport	59	2.42E-05	0.000246486
STM474_RS01030	STM474_RS20790	STM474_RS01030 STM474_RS20790	0.752767	0.752767	H(+)/Cl(-) exchange transporter ClcA	transport	rhamnulose-1-phosphate aldolase	Carbohydrate Metabolism	53	2.19E-05	0.000232635
STM474_RS01040	STM474_RS19255	STM474_RS01040 STM474_RS19255	0.781616	0.781616	TRIC cation channel family protein	transport	trimeric intracellular cation channel family protein	hypothetical	79	6.49E-06	0.000106432
STM474_RS01040	STM474_RS24380	STM474_RS01040 STM474_RS24380	-0.784701	0.784701	TRIC cation channel family protein	transport	hypothetical	hypothetical	77	5.64E-06	9.67E-05
STM474_RS01045	STM474_RS20565	STM474_RS01045 STM474_RS20565	0.810329	0.810329	vitamin B12 ABC transporter substrate-binding protein BtuF	Small molecule transport	hypothetical	hypothetical	100	1.59E-06	3.86E-05
STM474_RS01060	STM474_RS24110	STM474_RS01060 STM474_RS24110	-0.752882	0.752882	serine endoprotease DegP	stress response	fimbrial chaperone PefD	fimbraie and pilus	81	2.18E-05	0.000231907
STM474_RS01060	STM474_RS24115	STM474_RS01060 STM474_RS24115	-0.763454	0.763454	serine endoprotease DegP	stress response	membrane protein	hypothetical	81	1.43E-05	0.000179312
STM474_RS01060	STM474_RS10885	STM474_RS01060 STM474_RS10885	0.767976	0.767976	serine endoprotease DegP	stress response	low molecular weight protein-tyrosine-phosphatase Wzb	LPS	81	1.18E-05	0.000158855
STM474_RS01060	STM474_RS16975	STM474_RS01060 STM474_RS16975	0.773331	0.773331	serine endoprotease DegP	stress response	transcription termination/antitermination protein NusA	RNA processing	81	9.37E-06	0.000135975
STM474_RS01060	STM474_RS14885	STM474_RS01060 STM474_RS14885	0.796162	0.796162	serine endoprotease DegP	stress response	transcriptional regulator HilD	virulence	81	3.27E-06	6.59E-05
STM474_RS01060	STM474_RS09235	STM474_RS01060 STM474_RS09235	-0.797398	0.797398	serine endoprotease DegP	stress response	PqiB family protein	hypothetical	81	3.08E-06	6.31E-05
STM474_RS01060	STM474_RS14935	STM474_RS01060 STM474_RS14935	-0.815631	0.815631	serine endoprotease DegP	stress response	SPI-1 type III secretion system needle tip complex protein SipB	virulence	81	1.20E-06	3.11E-05
STM474_RS01060	STM474_RS14940	STM474_RS01060 STM474_RS14940	-0.826422	0.826422	serine endoprotease DegP	stress response	SycD/LcrH family type III secretion system chaperone SicA	virulence	81	6.50E-07	1.94E-05
STM474_RS01060	STM474_RS24125	STM474_RS01060 STM474_RS24125	-0.834172	0.834172	serine endoprotease DegP	stress response	transcriptional regulator PefI	Transcription factor	81	4.08E-07	1.34E-05
STM474_RS01060	STM474_RS10810	STM474_RS01060 STM474_RS10810	0.834372	0.834372	serine endoprotease DegP	stress response	colanic acid undecaprenyl disphosphate flippase WzxC	LPS	81	4.03E-07	1.33E-05
STM474_RS01060	STM474_RS16070	STM474_RS01060 STM474_RS16070	0.836834	0.836834	serine endoprotease DegP	stress response	DUF2884 domain-containing protein	hypothetical	81	3.46E-07	1.17E-05
STM474_RS01060	STM474_RS22040	STM474_RS01060 STM474_RS22040	0.854865	0.854865	serine endoprotease DegP	stress response	phosphoethanolamine transferase EptA	LPS	81	1.04E-07	4.35E-06
STM474_RS01060	STM474_RS22030	STM474_RS01060 STM474_RS22030	0.855529	0.855529	serine endoprotease DegP	stress response	two-component system sensor histidine kinase PmrB	Signal transduction	81	9.95E-08	4.18E-06
STM474_RS01060	STM474_RS17300	STM474_RS01060 STM474_RS17300	0.871708	0.871708	serine endoprotease DegP	stress response	outer membrane-stress sensor serine endopeptidase DegS	protein processing	81	2.92E-08	1.44E-06
STM474_RS01060	STM474_RS11810	STM474_RS01060 STM474_RS11810	0.880455	0.880455	serine endoprotease DegP	stress response	lipid IV(A) 4-amino-4-deoxy-L-arabinosyltransferase	LPS	81	1.40E-08	7.61E-07
STM474_RS01060	STM474_RS11825	STM474_RS01060 STM474_RS11825	0.888575	0.888575	serine endoprotease DegP	stress response	signal transduction protein PmrD	Signal transduction	81	6.71E-09	3.95E-07
STM474_RS01060	STM474_RS22035	STM474_RS01060 STM474_RS22035	0.892052	0.892052	serine endoprotease DegP	stress response	two-component system response regulator PmrA	Signal transduction	81	4.81E-09	2.93E-07
STM474_RS01060	STM474_RS11790	STM474_RS01060 STM474_RS11790	0.898281	0.898281	serine endoprotease DegP	stress response	UDP-4-amino-4-deoxy-L-arabinose aminotransferase	LPS	81	2.58E-09	1.70E-07
STM474_RS01060	STM474_RS11795	STM474_RS01060 STM474_RS11795	0.911561	0.911561	serine endoprotease DegP	stress response	undecaprenyl-phosphate 4-deoxy-4-formamido-L-arabinose transferase	LPS	81	5.90E-10	4.63E-08
STM474_RS01060	STM474_RS11800	STM474_RS01060 STM474_RS11800	0.914534	0.914534	serine endoprotease DegP	stress response	bifunctional UDP-4-amino-4-deoxy-L-arabinose formyltransferase/UDP-glucuronic acid oxidase ArnA	LPS	81	4.11E-10	3.35E-08
STM474_RS01060	STM474_RS10700	STM474_RS01060 STM474_RS10700	0.931498	0.931498	serine endoprotease DegP	stress response	UDP-glucose 6-dehydrogenase	LPS	81	3.90E-11	4.11E-09
STM474_RS01060	STM474_RS01130	STM474_RS01060 STM474_RS01130	0.757757	0.757757	serine endoprotease DegP	stress response	sigma E protease regulator RseP	protein processing	80	1.80E-05	0.000207002
STM474_RS01070	STM474_RS10830	STM474_RS01070 STM474_RS10830	0.788124	0.788124	DUF3461 family protein	hypothetical	colanic acid biosynthesis fucosyltransferase WcaI	LPS	75	4.81E-06	8.68E-05
STM474_RS01070	STM474_RS17120	STM474_RS01070 STM474_RS17120	0.753218	0.753218	DUF3461 family protein	hypothetical	calcium/sodium antiporter	Metal transport	62	2.16E-05	0.000230229
STM474_RS01130	STM474_RS17300	STM474_RS01130 STM474_RS17300	0.920569	0.920569	sigma E protease regulator RseP	protein processing	outer membrane-stress sensor serine endopeptidase DegS	protein processing	100	1.89E-10	1.67E-08
STM474_RS01130	STM474_RS13560	STM474_RS01130 STM474_RS13560	0.929639	0.929639	sigma E protease regulator RseP	protein processing	RNA polymerase sigma factor RpoE	Transcription factor	100	5.19E-11	5.33E-09
STM474_RS01180	STM474_RS11375	STM474_RS01180 STM474_RS11375	0.842755	0.842755	chitinase	Carbohydrate Metabolism	cyclic di-GMP phosphodiesterase	cidiGMP	96	2.37E-07	8.60E-06
STM474_RS01180	STM474_RS04390	STM474_RS01180 STM474_RS04390	-0.787056	0.787056	chitinase	Carbohydrate Metabolism	HAD family hydrolase	hypothetical	82	5.05E-06	8.99E-05
STM474_RS01180	STM474_RS10970	STM474_RS01180 STM474_RS10970	0.756437	0.756437	chitinase	Carbohydrate Metabolism	DUF4034 domain-containing protein	hypothetical	68	1.90E-05	0.000213914
STM474_RS01180	STM474_RS22950	STM474_RS01180 STM474_RS22950	0.772737	0.772737	chitinase	Carbohydrate Metabolism	DUF898 domain-containing protein	hypothetical	67	9.62E-06	0.000138384
STM474_RS01180	STM474_RS12370	STM474_RS01180 STM474_RS12370	0.760636	0.760636	chitinase	Carbohydrate Metabolism	sensor domain-containing phosphodiesterase	cidiGMP	64	1.60E-05	0.000192645
STM474_RS01180	STM474_RS15965	STM474_RS01180 STM474_RS15965	0.756106	0.756106	chitinase	Carbohydrate Metabolism	hypothetical	hypothetical	58	1.92E-05	0.000215626
STM474_RS01190	STM474_RS05985	STM474_RS01190 STM474_RS05985	0.800803	0.800803	VOC family protein	hypothetical	TetR family copper-responsive transcriptional repressor ComR	hypothetical	87	2.60E-06	5.56E-05
STM474_RS01200	STM474_RS07670	STM474_RS01200 STM474_RS07670	-0.828062	0.828062	Rho-binding antiterminator	translation	MFS transporter	transport	93	5.90E-07	1.80E-05
STM474_RS01200	STM474_RS05080	STM474_RS01200 STM474_RS05080	0.758186	0.758186	Rho-binding antiterminator	translation	tail protein	phage	59	1.77E-05	0.000204697
STM474_RS01205	STM474_RS05220	STM474_RS01205 STM474_RS05220	-0.802874	0.802874	YaeP family protein	hypothetical	membrane integrity-associated transporter subunit PqiA	Membrane structure	92	2.34E-06	5.17E-05
STM474_RS01205	STM474_RS04515	STM474_RS01205 STM474_RS04515	-0.799955	0.799955	YaeP family protein	hypothetical	heavy metal-binding domain-containing protein	hypothetical	91	2.71E-06	5.74E-05
STM474_RS01205	STM474_RS15100	STM474_RS01205 STM474_RS15100	0.788775	0.788775	YaeP family protein	hypothetical	NAD(P)-dependent oxidoreductase	various metabolism	86	4.66E-06	8.49E-05
STM474_RS01205	STM474_RS06355	STM474_RS01205 STM474_RS06355	-0.779077	0.779077	YaeP family protein	hypothetical	helix-turn-helix transcriptional regulator	various metabolism	75	7.28E-06	0.00011488
STM474_RS01205	STM474_RS22735	STM474_RS01205 STM474_RS22735	-0.758834	0.758834	YaeP family protein	hypothetical	5-dehydro-2-deoxygluconokinase	various metabolism	66	1.72E-05	0.000201397
STM474_RS01205	STM474_RS24625	STM474_RS01205 STM474_RS24625	-0.758415	0.758415	YaeP family protein	hypothetical	type 4b pilus protein PilO2	fimbraie and pilus	54	1.75E-05	0.000203497
STM474_RS01210	STM474_RS03370	STM474_RS01210 STM474_RS03370	0.802652	0.802652	YaeQ family protein	hypothetical	CNNM family magnesium/cobalt transport protein CorC	Small molecule transport	86	2.37E-06	5.21E-05
STM474_RS01215	STM474_RS21780	STM474_RS01215 STM474_RS21780	0.789421	0.789421	aminoacyl-tRNA hydrolase	translation	tRNA dihydrouridine(20/20a) synthase DusA	RNA processing	76	4.52E-06	8.30E-05
STM474_RS01220	STM474_RS06900	STM474_RS01220 STM474_RS06900	0.800813	0.800813	envelope stress response activation lipoprotein NlpE	stress response	DUF523 and DUF1722 domain-containing protein	hypothetical	98	2.60E-06	5.55E-05
STM474_RS01220	STM474_RS05140	STM474_RS01220 STM474_RS05140	0.785763	0.785763	envelope stress response activation lipoprotein NlpE	stress response	hypothetical	hypothetical	86	5.37E-06	9.35E-05
STM474_RS01220	STM474_RS24630	STM474_RS01220 STM474_RS24630	-0.778767	0.778767	envelope stress response activation lipoprotein NlpE	stress response	PilN family type IVB pilus formation outer membrane protein	fimbraie and pilus	77	7.38E-06	0.000115892
STM474_RS01220	STM474_RS21585	STM474_RS01220 STM474_RS21585	-0.77614	0.77614	envelope stress response activation lipoprotein NlpE	stress response	glycosyltransferase family 2 protein	hypothetical	69	8.29E-06	0.00012544
STM474_RS01220	STM474_RS16725	STM474_RS01220 STM474_RS16725	0.75643	0.75643	envelope stress response activation lipoprotein NlpE	stress response	pirin family protein	hypothetical	67	1.90E-05	0.000213921
STM474_RS01220	STM474_RS18815	STM474_RS01220 STM474_RS18815	-0.764032	0.764032	envelope stress response activation lipoprotein NlpE	stress response	copper-binding periplasmic metallochaperone CueP	Chaperone	67	1.39E-05	0.0001763
STM474_RS01220	STM474_RS17965	STM474_RS01220 STM474_RS17965	-0.75105	0.75105	envelope stress response activation lipoprotein NlpE	stress response	tryptophan--tRNA ligase	RNA processing	56	2.35E-05	0.000242281
STM474_RS01220	STM474_RS13925	STM474_RS01220 STM474_RS13925	-0.756009	0.756009	envelope stress response activation lipoprotein NlpE	stress response	SPI-1 type III secretion system guanine nucleotide exchange factor SopE	virulence	51	1.93E-05	0.000215999
STM474_RS01235	STM474_RS14570	STM474_RS01235 STM474_RS14570	-0.757365	0.757365	Rcs stress response system protein RcsF	Signal transduction	transcriptional repressor MprA	Transcription factor	84	1.83E-05	0.000209142
STM474_RS01235	STM474_RS20000	STM474_RS01235 STM474_RS20000	0.758325	0.758325	Rcs stress response system protein RcsF	Signal transduction	ribokinase	Carbohydrate Metabolism	84	1.76E-05	0.000203981
STM474_RS01235	STM474_RS01985	STM474_RS01235 STM474_RS01985	0.7596	0.7596	Rcs stress response system protein RcsF	Signal transduction	shikimate kinase AroL	Amino acid metabolism	84	1.67E-05	0.000197677
STM474_RS01235	STM474_RS03700	STM474_RS01235 STM474_RS03700	-0.764204	0.764204	Rcs stress response system protein RcsF	Signal transduction	succinate dehydrogenase cytochrome b556 subunit	Energy generation	84	1.38E-05	0.00017558
STM474_RS01235	STM474_RS22480	STM474_RS01235 STM474_RS22480	0.770423	0.770423	Rcs stress response system protein RcsF	Signal transduction	biofilm peroxide resistance protein BsmA	Biofilm	84	1.06E-05	0.000148001
STM474_RS01235	STM474_RS05955	STM474_RS01235 STM474_RS05955	0.771853	0.771853	Rcs stress response system protein RcsF	Signal transduction	penicillin-binding protein activator LpoB	Peptidoglycan	84	9.99E-06	0.000142027
STM474_RS01235	STM474_RS09690	STM474_RS01235 STM474_RS09690	0.77374	0.77374	Rcs stress response system protein RcsF	Signal transduction	tyrosine transporter TyrP	Amino acid transport	84	9.21E-06	0.000134394
STM474_RS01235	STM474_RS05965	STM474_RS01235 STM474_RS05965	0.779266	0.779266	Rcs stress response system protein RcsF	Signal transduction	beta-N-acetylhexosaminidase	LPS	84	7.22E-06	0.000114146
STM474_RS01235	STM474_RS05915	STM474_RS01235 STM474_RS05915	0.78379	0.78379	Rcs stress response system protein RcsF	Signal transduction	cell division protein YceG	Cell division	84	5.88E-06	9.94E-05
STM474_RS01235	STM474_RS16460	STM474_RS01235 STM474_RS16460	0.7939	0.7939	Rcs stress response system protein RcsF	Signal transduction	3',5'-cyclic-AMP phosphodiesterase	Cell wall	84	3.65E-06	7.13E-05
STM474_RS01235	STM474_RS15455	STM474_RS01235 STM474_RS15455	0.794989	0.794989	Rcs stress response system protein RcsF	Signal transduction	murein transglycosylase A	Peptidoglycan	84	3.46E-06	6.86E-05
STM474_RS01235	STM474_RS07265	STM474_RS01235 STM474_RS07265	0.796146	0.796146	Rcs stress response system protein RcsF	Signal transduction	division septum protein Blr	Cell division	84	3.27E-06	6.59E-05
STM474_RS01235	STM474_RS07275	STM474_RS01235 STM474_RS07275	0.796776	0.796776	Rcs stress response system protein RcsF	Signal transduction	adenosine deaminase	nucleotide metabolism	84	3.17E-06	6.44E-05
STM474_RS01235	STM474_RS16095	STM474_RS01235 STM474_RS16095	-0.802929	0.802929	Rcs stress response system protein RcsF	Signal transduction	membrane-bound lytic murein transglycosylase MltC	Peptidoglycan	84	2.33E-06	5.16E-05
STM474_RS01235	STM474_RS08760	STM474_RS01235 STM474_RS08760	-0.805353	0.805353	Rcs stress response system protein RcsF	Signal transduction	patatin-like phospholipase RssA	lipid metabolism	84	2.06E-06	4.69E-05
STM474_RS01235	STM474_RS08985	STM474_RS01235 STM474_RS08985	0.815133	0.815133	Rcs stress response system protein RcsF	Signal transduction	muramoyltetrapeptide carboxypeptidase	Peptidoglycan	84	1.23E-06	3.17E-05
STM474_RS01235	STM474_RS20005	STM474_RS01235 STM474_RS20005	0.81545	0.81545	Rcs stress response system protein RcsF	Signal transduction	ribose operon transcriptional repressor RbsR	Transcription factor	84	1.21E-06	3.13E-05
STM474_RS01235	STM474_RS13665	STM474_RS01235 STM474_RS13665	0.8159	0.8159	Rcs stress response system protein RcsF	Signal transduction	polyphenol oxidase	various metabolism	84	1.18E-06	3.07E-05
STM474_RS01235	STM474_RS03800	STM474_RS01235 STM474_RS03800	0.817155	0.817155	Rcs stress response system protein RcsF	Signal transduction	cell division protein CpoB	Cell division	84	1.10E-06	2.92E-05
STM474_RS01235	STM474_RS22375	STM474_RS01235 STM474_RS22375	-0.819081	0.819081	Rcs stress response system protein RcsF	Signal transduction	N-acetylmuramoyl-L-alanine amidase AmiB	Peptidoglycan	84	9.88E-07	2.69E-05
STM474_RS01235	STM474_RS15145	STM474_RS01235 STM474_RS15145	-0.819971	0.819971	Rcs stress response system protein RcsF	Signal transduction	5'/3'-nucleotidase SurE	nucleotide metabolism	84	9.40E-07	2.59E-05
STM474_RS01235	STM474_RS01635	STM474_RS01235 STM474_RS01635	0.823273	0.823273	Rcs stress response system protein RcsF	Signal transduction	sigma factor-binding protein Crl	Carbohydrate Metabolism	84	7.79E-07	2.24E-05
STM474_RS01235	STM474_RS15490	STM474_RS01235 STM474_RS15490	-0.827764	0.827764	Rcs stress response system protein RcsF	Signal transduction	pitrilysin	protein processing	84	6.00E-07	1.83E-05
STM474_RS01235	STM474_RS12735	STM474_RS01235 STM474_RS12735	0.83195	0.83195	Rcs stress response system protein RcsF	Signal transduction	multidrug efflux RND transporter permease AcrD	Efflux pump	84	4.68E-07	1.50E-05
STM474_RS01235	STM474_RS21005	STM474_RS01235 STM474_RS21005	0.849213	0.849213	Rcs stress response system protein RcsF	Signal transduction	septal ring assembly protein ZapB	Cell division	84	1.54E-07	6.01E-06
STM474_RS01235	STM474_RS07375	STM474_RS01235 STM474_RS07375	0.849794	0.849794	Rcs stress response system protein RcsF	Signal transduction	serine protease	protein processing	84	1.48E-07	5.82E-06
STM474_RS01235	STM474_RS08290	STM474_RS01235 STM474_RS08290	-0.862034	0.862034	Rcs stress response system protein RcsF	Signal transduction	universal stress protein UspE	stress response	84	6.19E-08	2.77E-06
STM474_RS01235	STM474_RS02270	STM474_RS01235 STM474_RS02270	0.87834	0.87834	Rcs stress response system protein RcsF	Signal transduction	muropeptide MFS transporter AmpG	Peptidoglycan	84	1.68E-08	8.94E-07
STM474_RS01235	STM474_RS17295	STM474_RS01235 STM474_RS17295	0.899136	0.899136	Rcs stress response system protein RcsF	Signal transduction	serine endoprotease DegQ	protein processing	84	2.36E-09	1.58E-07
STM474_RS01235	STM474_RS15130	STM474_RS01235 STM474_RS15130	0.899769	0.899769	Rcs stress response system protein RcsF	Signal transduction	RNA polymerase sigma factor RpoS	Transcription factor	84	2.21E-09	1.49E-07
STM474_RS01235	STM474_RS14660	STM474_RS01235 STM474_RS14660	0.908508	0.908508	Rcs stress response system protein RcsF	Signal transduction	lytic murein transglycosylase B	Peptidoglycan	84	8.44E-10	6.33E-08
STM474_RS01235	STM474_RS07835	STM474_RS01235 STM474_RS07835	-0.90893	0.90893	Rcs stress response system protein RcsF	Signal transduction	porin OmpD	Porin	84	8.04E-10	6.07E-08
STM474_RS01235	STM474_RS23505	STM474_RS01235 STM474_RS23505	0.914694	0.914694	Rcs stress response system protein RcsF	Signal transduction	murein transglycosylase	Peptidoglycan	84	4.03E-10	3.29E-08
STM474_RS01235	STM474_RS18170	STM474_RS01235 STM474_RS18170	-0.762512	0.762512	Rcs stress response system protein RcsF	Signal transduction	DeoR/GlpR family transcriptional regulator	hypothetical	82	1.48E-05	0.000183771
STM474_RS01235	STM474_RS17165	STM474_RS01235 STM474_RS17165	0.763254	0.763254	Rcs stress response system protein RcsF	Signal transduction	RNase adapter RapZ	RNA processing	82	1.44E-05	0.000180188
STM474_RS01235	STM474_RS03215	STM474_RS01235 STM474_RS03215	0.757206	0.757206	Rcs stress response system protein RcsF	Signal transduction	D-alanyl-D-alanine carboxypeptidase DacA	Peptidoglycan	79	1.84E-05	0.000209988
STM474_RS01235	STM474_RS12040	STM474_RS01235 STM474_RS12040	0.752325	0.752325	Rcs stress response system protein RcsF	Signal transduction	NUDIX hydrolase YfcD	hypothetical	78	2.23E-05	0.000235238
STM474_RS01245	STM474_RS06695	STM474_RS01245 STM474_RS06695	0.759338	0.759338	methionine ABC transporter permease MetI	Amino acid transport	3-deoxy-7-phosphoheptulonate synthase AroH	Amino acid metabolism	79	1.69E-05	0.00019906
STM474_RS01245	STM474_RS01250	STM474_RS01245 STM474_RS01250	0.779481	0.779481	methionine ABC transporter permease MetI	Amino acid transport	methionine ABC transporter ATP-binding protein MetN	Amino acid transport	79	7.15E-06	0.00011349
STM474_RS01245	STM474_RS22625	STM474_RS01245 STM474_RS22625	0.757058	0.757058	methionine ABC transporter permease MetI	Amino acid transport	peptide-methionine (S)-S-oxide reductase MsrA	Redox response	71	1.85E-05	0.000210779
STM474_RS01250	STM474_RS24610	STM474_RS01250 STM474_RS24610	0.819044	0.819044	methionine ABC transporter ATP-binding protein MetN	Amino acid transport	type II secretion system F family protein	virulence	99	9.90E-07	2.70E-05
STM474_RS01255	STM474_RS03100	STM474_RS01255 STM474_RS03100	0.821016	0.821016	D-glycero-beta-D-manno-heptose 1,7-bisphosphate 7-phosphatase	LPS	universal stress protein UspG	stress response	93	8.86E-07	2.47E-05
STM474_RS01255	STM474_RS08445	STM474_RS01255 STM474_RS08445	0.818722	0.818722	D-glycero-beta-D-manno-heptose 1,7-bisphosphate 7-phosphatase	LPS	peptide ABC transporter substrate-binding protein SapA	Peptide transport	90	1.01E-06	2.74E-05
STM474_RS01255	STM474_RS18245	STM474_RS01255 STM474_RS18245	0.8027	0.8027	D-glycero-beta-D-manno-heptose 1,7-bisphosphate 7-phosphatase	LPS	1,4-alpha-glucan branching enzyme	Glycogen metabolism	89	2.36E-06	5.20E-05
STM474_RS01255	STM474_RS20485	STM474_RS01255 STM474_RS20485	0.804994	0.804994	D-glycero-beta-D-manno-heptose 1,7-bisphosphate 7-phosphatase	LPS	Trk system potassium transporter TrkH	Metal transport	88	2.10E-06	4.75E-05
STM474_RS01255	STM474_RS17605	STM474_RS01255 STM474_RS17605	0.818624	0.818624	D-glycero-beta-D-manno-heptose 1,7-bisphosphate 7-phosphatase	LPS	Trk system potassium transporter TrkA	Metal transport	88	1.01E-06	2.75E-05
STM474_RS01255	STM474_RS08465	STM474_RS01255 STM474_RS08465	0.782613	0.782613	D-glycero-beta-D-manno-heptose 1,7-bisphosphate 7-phosphatase	LPS	peptide ABC transporter ATP-binding protein SapF	Peptide transport	87	6.20E-06	0.000103143
STM474_RS01255	STM474_RS19160	STM474_RS01255 STM474_RS19160	0.779198	0.779198	D-glycero-beta-D-manno-heptose 1,7-bisphosphate 7-phosphatase	LPS	lipopolysaccharide 1,6-galactosyltransferase	LPS	75	7.24E-06	0.000114422
STM474_RS01255	STM474_RS10105	STM474_RS01255 STM474_RS10105	0.762804	0.762804	D-glycero-beta-D-manno-heptose 1,7-bisphosphate 7-phosphatase	LPS	phage portal protein	phage	68	1.46E-05	0.000182377
STM474_RS01275	STM474_RS11275	STM474_RS01275 STM474_RS11275	0.786996	0.786996			helix-turn-helix transcriptional regulator	hypothetical	86	5.07E-06	9.01E-05
STM474_RS01295	STM474_RS11710	STM474_RS01295 STM474_RS11710	0.798177	0.798177	LysR family transcriptional regulator	hypothetical	LysR family transcriptional regulator	hypothetical	83	2.96E-06	6.13E-05
STM474_RS01300	STM474_RS23960	STM474_RS01300 STM474_RS23960	0.790714	0.790714	MFS transporter	transport	recombinase family protein	hypothetical	92	4.26E-06	7.96E-05
STM474_RS01300	STM474_RS23040	STM474_RS01300 STM474_RS23040	0.761217	0.761217	MFS transporter	transport	BREX-1 system phosphatase PglZ type A	DNA replication or repair	75	1.56E-05	0.000189979
STM474_RS01300	STM474_RS16725	STM474_RS01300 STM474_RS16725	-0.75559	0.75559	MFS transporter	transport	pirin family protein	hypothetical	54	1.96E-05	0.000218158
STM474_RS01300	STM474_RS27245	STM474_RS01300 STM474_RS27245	0.751549	0.751549	MFS transporter	transport	hypothetical	hypothetical	49	2.30E-05	0.000239586
STM474_RS01305	STM474_RS05475	STM474_RS01305 STM474_RS05475	0.822788	0.822788	endonuclease/exonuclease/phosphatase family protein	DNA replication or repair	thioredoxin family protein	Redox response	98	8.01E-07	2.29E-05
STM474_RS01305	STM474_RS05170	STM474_RS01305 STM474_RS05170	-0.805721	0.805721	endonuclease/exonuclease/phosphatase family protein	DNA replication or repair	SOS response-associated peptidase	stress response	85	2.02E-06	4.63E-05
STM474_RS01305	STM474_RS19690	STM474_RS01305 STM474_RS19690	-0.792402	0.792402	endonuclease/exonuclease/phosphatase family protein	DNA replication or repair	TMAO reductase system periplasmic protein TorT	Signal transduction	84	3.93E-06	7.50E-05
STM474_RS01305	STM474_RS09515	STM474_RS01305 STM474_RS09515	0.78503	0.78503	endonuclease/exonuclease/phosphatase family protein	DNA replication or repair	hydrolase	hypothetical	81	5.55E-06	9.57E-05
STM474_RS01305	STM474_RS16725	STM474_RS01305 STM474_RS16725	0.789019	0.789019	endonuclease/exonuclease/phosphatase family protein	DNA replication or repair	pirin family protein	hypothetical	80	4.61E-06	8.41E-05
STM474_RS01305	STM474_RS16470	STM474_RS01305 STM474_RS16470	0.764782	0.764782	endonuclease/exonuclease/phosphatase family protein	DNA replication or repair	ADP-ribose diphosphatase	nucleotide metabolism	72	1.35E-05	0.000173126
STM474_RS01305	STM474_RS22775	STM474_RS01305 STM474_RS22775	0.761548	0.761548	endonuclease/exonuclease/phosphatase family protein	DNA replication or repair	cytochrome b562	Energy generation	69	1.54E-05	0.000188506
STM474_RS01305	STM474_RS06935	STM474_RS01305 STM474_RS06935	0.76466	0.76466	endonuclease/exonuclease/phosphatase family protein	DNA replication or repair	YscE family type III secretion system co-chaperone SsaE	virulence	67	1.36E-05	0.000173685
STM474_RS01305	STM474_RS02380	STM474_RS01305 STM474_RS02380	0.766637	0.766637	endonuclease/exonuclease/phosphatase family protein	DNA replication or repair	MGMT family protein	DNA replication or repair	65	1.25E-05	0.000164319
STM474_RS01305	STM474_RS07700	STM474_RS01305 STM474_RS07700	-0.753129	0.753129	endonuclease/exonuclease/phosphatase family protein	DNA replication or repair	RidA family protein	hypothetical	63	2.16E-05	0.000230747
STM474_RS01305	STM474_RS07855	STM474_RS01305 STM474_RS07855	-0.754242	0.754242	endonuclease/exonuclease/phosphatase family protein	DNA replication or repair	NarK family nitrate/nitrite MFS transporter	Nitrogen	57	2.07E-05	0.000225106
STM474_RS01310	STM474_RS23105	STM474_RS01310 STM474_RS23105	0.76599	0.76599	class I SAM-dependent methyltransferase	DNA replication or repair	hypothetical	hypothetical	65	1.28E-05	0.00016735
STM474_RS01310	STM474_RS07990	STM474_RS01310 STM474_RS07990	-0.76149	0.76149	class I SAM-dependent methyltransferase	DNA replication or repair	DUF2554 family protein	hypothetical	56	1.55E-05	0.000188798
STM474_RS01350	STM474_RS14070	STM474_RS01350 STM474_RS14070	0.770557	0.770557	type VI secretion system baseplate subunit TssG	virulence	TraR/DksA family transcriptional regulator	hypothetical	66	1.06E-05	0.0001474
STM474_RS01390	STM474_RS06120	STM474_RS01390 STM474_RS06120	0.839607	0.839607	type VI secretion system contractile sheath large subunit	virulence	type III secretion system effector SopF	virulence	100	2.91E-07	1.02E-05
STM474_RS01390	STM474_RS13765	STM474_RS01390 STM474_RS13765	0.822912	0.822912	type VI secretion system contractile sheath large subunit	virulence			99	7.96E-07	2.28E-05
STM474_RS01390	STM474_RS06715	STM474_RS01390 STM474_RS06715	0.770942	0.770942	type VI secretion system contractile sheath large subunit	virulence	ferredoxin family protein	Redox response	80	1.04E-05	0.000145771
STM474_RS01390	STM474_RS13905	STM474_RS01390 STM474_RS13905	0.7835	0.7835	type VI secretion system contractile sheath large subunit	virulence	phage tail assembly protein	phage	79	5.96E-06	0.000100288
STM474_RS01390	STM474_RS05370	STM474_RS01390 STM474_RS05370	0.760017	0.760017	type VI secretion system contractile sheath large subunit	virulence	hypothetical	hypothetical	60	1.64E-05	0.000195702
STM474_RS01390	STM474_RS12315	STM474_RS01390 STM474_RS12315	0.760276	0.760276	type VI secretion system contractile sheath large subunit	virulence	YfdY family protein	hypothetical	52	1.62E-05	0.000194497
STM474_RS01395	STM474_RS07475	STM474_RS01395 STM474_RS07475	-0.828759	0.828759	hypothetical	hypothetical	YnfA family protein	hypothetical	100	5.66E-07	1.74E-05
STM474_RS01395	STM474_RS21645	STM474_RS01395 STM474_RS21645	-0.815134	0.815134	hypothetical	hypothetical	membrane protein	hypothetical	97	1.23E-06	3.17E-05
STM474_RS01395	STM474_RS14895	STM474_RS01395 STM474_RS14895	0.816691	0.816691	hypothetical	hypothetical	SPI-1 type III secretion system invasion protein IagB	virulence	97	1.13E-06	2.98E-05
STM474_RS01395	STM474_RS01435	STM474_RS01395 STM474_RS01435	0.80365	0.80365	hypothetical	hypothetical	membrane protein	hypothetical	93	2.25E-06	5.02E-05
STM474_RS01395	STM474_RS23960	STM474_RS01395 STM474_RS23960	0.806141	0.806141	hypothetical	hypothetical	recombinase family protein	hypothetical	92	1.98E-06	4.55E-05
STM474_RS01395	STM474_RS16725	STM474_RS01395 STM474_RS16725	-0.810185	0.810185	hypothetical	hypothetical	pirin family protein	hypothetical	91	1.60E-06	3.88E-05
STM474_RS01395	STM474_RS14045	STM474_RS01395 STM474_RS14045	0.792519	0.792519	hypothetical	hypothetical	hypothetical	hypothetical	89	3.90E-06	7.48E-05
STM474_RS01395	STM474_RS15935	STM474_RS01395 STM474_RS15935	0.799038	0.799038	hypothetical	hypothetical	YhcH/YjgK/YiaL family protein	hypothetical	88	2.84E-06	5.94E-05
STM474_RS01395	STM474_RS05860	STM474_RS01395 STM474_RS05860	-0.778477	0.778477	hypothetical	hypothetical	hypothetical	hypothetical	83	7.47E-06	0.00011683
STM474_RS01395	STM474_RS03355	STM474_RS01395 STM474_RS03355	0.790501	0.790501	hypothetical	hypothetical	glutamate/aspartate ABC transporter permease GltJ	Nitrogen	82	4.30E-06	8.02E-05
STM474_RS01395	STM474_RS23330	STM474_RS01395 STM474_RS23330	0.788524	0.788524	hypothetical	hypothetical	response regulator transcription factor	Signal transduction	81	4.72E-06	8.56E-05
STM474_RS01395	STM474_RS21925	STM474_RS01395 STM474_RS21925	-0.770125	0.770125	hypothetical	hypothetical	LrgB family protein	hypothetical	76	1.08E-05	0.000149323
STM474_RS01395	STM474_RS11535	STM474_RS01395 STM474_RS11535	-0.777332	0.777332	hypothetical	hypothetical	acyloxyacyl hydrolase	various metabolism	76	7.86E-06	0.000120946
STM474_RS01395	STM474_RS08955	STM474_RS01395 STM474_RS08955	-0.778152	0.778152	hypothetical	hypothetical	cytochrome bd-II oxidase subunit CbdX	Energy generation	76	7.58E-06	0.000117982
STM474_RS01395	STM474_RS24015	STM474_RS01395 STM474_RS24015	0.78481	0.78481	hypothetical	hypothetical	helix-turn-helix domain-containing protein	hypothetical	74	5.61E-06	9.64E-05
STM474_RS01395	STM474_RS11745	STM474_RS01395 STM474_RS11745	0.772404	0.772404	hypothetical	hypothetical	SPI-2 type III secretion system effector deubiquitinase SseL	virulence	72	9.76E-06	0.000139592
STM474_RS01395	STM474_RS12020	STM474_RS01395 STM474_RS12020	0.7621	0.7621	hypothetical	hypothetical	PTS sugar transporter subunit IIB	Carbohydrate transport	67	1.51E-05	0.000185889
STM474_RS01395	STM474_RS13190	STM474_RS01395 STM474_RS13190	0.769115	0.769115	hypothetical	hypothetical	OFA family MFS transporter	transport	66	1.12E-05	0.000153666
STM474_RS01395	STM474_RS18845	STM474_RS01395 STM474_RS18845	0.773297	0.773297	hypothetical	hypothetical	YsaB family lipoprotein	hypothetical	64	9.39E-06	0.000136108
STM474_RS01395	STM474_RS21585	STM474_RS01395 STM474_RS21585	0.7691	0.7691	hypothetical	hypothetical	glycosyltransferase family 2 protein	hypothetical	62	1.12E-05	0.000153716
STM474_RS01395	STM474_RS18215	STM474_RS01395 STM474_RS18215	0.76526	0.76526	hypothetical	hypothetical	dihydrodipicolinate synthase family protein	various metabolism	58	1.32E-05	0.000170911
STM474_RS01395	STM474_RS24425	STM474_RS01395 STM474_RS24425	-0.759025	0.759025	hypothetical	hypothetical	molybdopterin-guanine dinucleotide biosynthesis protein MobC	molybdopterin metabolism	57	1.71E-05	0.000200555
STM474_RS01395	STM474_RS24665	STM474_RS01395 STM474_RS24665	-0.759152	0.759152	hypothetical	hypothetical	transcription termination factor NusG	Plasmid	55	1.70E-05	0.000199956
STM474_RS01395	STM474_RS22815	STM474_RS01395 STM474_RS22815	-0.753881	0.753881	hypothetical	hypothetical	KDGP aldolase family protein	hypothetical	54	2.10E-05	0.000227081
STM474_RS01395	STM474_RS27245	STM474_RS01395 STM474_RS27245	0.761959	0.761959	hypothetical	hypothetical	hypothetical	hypothetical	53	1.52E-05	0.000186477
STM474_RS01395	STM474_RS14735	STM474_RS01395 STM474_RS14735	-0.754868	0.754868	hypothetical	hypothetical	hydrogenase maturation peptidase HycI	Energy generation	52	2.02E-05	0.000221547
STM474_RS01395	STM474_RS15965	STM474_RS01395 STM474_RS15965	0.760015	0.760015	hypothetical	hypothetical	hypothetical	hypothetical	52	1.64E-05	0.000195704
STM474_RS01395	STM474_RS04030	STM474_RS01395 STM474_RS04030	-0.752821	0.752821	hypothetical	hypothetical	malonyl-ACP O-methyltransferase BioC	biotin metabolism	49	2.19E-05	0.000232257
STM474_RS01395	STM474_RS14910	STM474_RS01395 STM474_RS14910	0.757419	0.757419	hypothetical	hypothetical	hypothetical	hypothetical	46	1.82E-05	0.00020882
STM474_RS01415	STM474_RS12085	STM474_RS01415 STM474_RS12085	0.762988	0.762988	type VI secretion system tube protein Hcp	virulence	lysine/arginine/ornithine ABC transporter substrate-binding protein ArgT	Amino acid transport	67	1.45E-05	0.000181477
STM474_RS01420	STM474_RS22735	STM474_RS01420 STM474_RS22735	-0.76792	0.76792	type VI secretion system lipoprotein TssJ	virulence	5-dehydro-2-deoxygluconokinase	various metabolism	73	1.18E-05	0.000159037
STM474_RS01435	STM474_RS03600	STM474_RS01435 STM474_RS03600	0.844502	0.844502	membrane protein	hypothetical	5-oxoprolinase subunit PxpB	various metabolism	100	2.12E-07	7.82E-06
STM474_RS01435	STM474_RS11745	STM474_RS01435 STM474_RS11745	0.836407	0.836407	membrane protein	hypothetical	SPI-2 type III secretion system effector deubiquitinase SseL	virulence	98	3.56E-07	1.20E-05
STM474_RS01435	STM474_RS22950	STM474_RS01435 STM474_RS22950	0.812551	0.812551	membrane protein	hypothetical	DUF898 domain-containing protein	hypothetical	94	1.41E-06	3.54E-05
STM474_RS01435	STM474_RS23665	STM474_RS01435 STM474_RS23665	0.791579	0.791579	membrane protein	hypothetical	complement resistance protein TraT	Plasmid	92	4.08E-06	7.72E-05
STM474_RS01435	STM474_RS16060	STM474_RS01435 STM474_RS16060	0.786851	0.786851	membrane protein	hypothetical	DUF1202 domain-containing protein	hypothetical	90	5.10E-06	9.04E-05
STM474_RS01435	STM474_RS04760	STM474_RS01435 STM474_RS04760	-0.801306	0.801306	membrane protein	hypothetical	M48 family metallopeptidase	protein processing	90	2.53E-06	5.46E-05
STM474_RS01435	STM474_RS20460	STM474_RS01435 STM474_RS20460	0.794588	0.794588	membrane protein	hypothetical	aryl-sulfate sulfotransferase	various metabolism	89	3.53E-06	6.97E-05
STM474_RS01435	STM474_RS21585	STM474_RS01435 STM474_RS21585	0.794951	0.794951	membrane protein	hypothetical	glycosyltransferase family 2 protein	hypothetical	87	3.47E-06	6.87E-05
STM474_RS01435	STM474_RS18215	STM474_RS01435 STM474_RS18215	0.792166	0.792166	membrane protein	hypothetical	dihydrodipicolinate synthase family protein	various metabolism	84	3.97E-06	7.57E-05
STM474_RS01435	STM474_RS22815	STM474_RS01435 STM474_RS22815	-0.783591	0.783591	membrane protein	hypothetical	KDGP aldolase family protein	hypothetical	78	5.93E-06	1.00E-04
STM474_RS01435	STM474_RS23025	STM474_RS01435 STM474_RS23025	0.779746	0.779746	membrane protein	hypothetical	ATP-binding protein	hypothetical	77	7.06E-06	0.000112434
STM474_RS01435	STM474_RS24875	STM474_RS01435 STM474_RS24875	0.774178	0.774178	membrane protein	hypothetical	hypothetical	hypothetical	74	9.04E-06	0.000132681
STM474_RS01435	STM474_RS21580	STM474_RS01435 STM474_RS21580	0.774699	0.774699	membrane protein	hypothetical	membrane protein	hypothetical	71	8.83E-06	0.000130797
STM474_RS01435	STM474_RS23870	STM474_RS01435 STM474_RS23870	-0.763156	0.763156	membrane protein	hypothetical	membrane protein	hypothetical	70	1.44E-05	0.000180634
STM474_RS01435	STM474_RS12970	STM474_RS01435 STM474_RS12970	0.76602	0.76602	membrane protein	hypothetical	dimethyl sulfoxide reductase subunit A	Energy generation	69	1.28E-05	0.000167214
STM474_RS01435	STM474_RS04390	STM474_RS01435 STM474_RS04390	-0.765685	0.765685	membrane protein	hypothetical	HAD family hydrolase	hypothetical	65	1.30E-05	0.000168861
STM474_RS01435	STM474_RS18525	STM474_RS01435 STM474_RS18525	0.758508	0.758508	membrane protein	hypothetical	phosphatase PAP2 family protein	protein processing	63	1.75E-05	0.000203063
STM474_RS01435	STM474_RS24425	STM474_RS01435 STM474_RS24425	-0.752834	0.752834	membrane protein	hypothetical	molybdopterin-guanine dinucleotide biosynthesis protein MobC	molybdopterin metabolism	51	2.19E-05	0.000232189
STM474_RS01435	STM474_RS20760	STM474_RS01435 STM474_RS20760	0.759977	0.759977	membrane protein	hypothetical	DUF3829 domain-containing protein	hypothetical	51	1.64E-05	0.000195891
STM474_RS01435	STM474_RS02500	STM474_RS01435 STM474_RS02500	0.758265	0.758265	membrane protein	hypothetical	inosine/guanosine kinase	Carbohydrate Metabolism	50	1.76E-05	0.000204271
STM474_RS01435	STM474_RS23960	STM474_RS01435 STM474_RS23960	0.75343	0.75343	membrane protein	hypothetical	recombinase family protein	hypothetical	48	2.14E-05	0.000229235
STM474_RS01440	STM474_RS20365	STM474_RS01440 STM474_RS20365	-0.838218	0.838218	Shiga toxin A subunit	virulence	lysophospholipase L2	various metabolism	98	3.17E-07	1.09E-05
STM474_RS01440	STM474_RS19070	STM474_RS01440 STM474_RS19070	-0.842075	0.842075	Shiga toxin A subunit	virulence	protein-export chaperone SecB	Protein transport	95	2.48E-07	8.93E-06
STM474_RS01445	STM474_RS23975	STM474_RS01445 STM474_RS23975	-0.78952	0.78952	type VI secretion system membrane subunit TssM	virulence	IS630 family transposase	Transposon	87	4.50E-06	8.28E-05
STM474_RS01445	STM474_RS22750	STM474_RS01445 STM474_RS22750	-0.756729	0.756729	type VI secretion system membrane subunit TssM	virulence	MFS transporter	transport	59	1.87E-05	0.000212435
STM474_RS01455	STM474_RS16025	STM474_RS01455 STM474_RS16025	-0.831799	0.831799	DUF2195 family protein	hypothetical	IclR family transcriptional regulator	hypothetical	96	4.72E-07	1.50E-05
STM474_RS01455	STM474_RS15560	STM474_RS01455 STM474_RS15560	0.816265	0.816265	DUF2195 family protein	hypothetical	YgdI/YgdR family lipoprotein	hypothetical	87	1.15E-06	3.03E-05
STM474_RS01455	STM474_RS05205	STM474_RS01455 STM474_RS05205	-0.77151	0.77151	DUF2195 family protein	hypothetical	MOSC domain-containing protein	hypothetical	77	1.01E-05	0.000143488
STM474_RS01455	STM474_RS06880	STM474_RS01455 STM474_RS06880	-0.770987	0.770987	DUF2195 family protein	hypothetical	tetrathionate reductase subunit TtrB	Energy generation	73	1.04E-05	0.000145605
STM474_RS01455	STM474_RS17040	STM474_RS01455 STM474_RS17040	0.76073	0.76073	DUF2195 family protein	hypothetical	transcription elongation factor GreA	RNA processing	64	1.59E-05	0.000192168
STM474_RS01455	STM474_RS07270	STM474_RS01455 STM474_RS07270	-0.751705	0.751705	DUF2195 family protein	hypothetical	oxidoreductase	hypothetical	49	2.29E-05	0.000238741
STM474_RS01475	STM474_RS23385	STM474_RS01475 STM474_RS23385	0.763191	0.763191	PAAR domain-containing protein	hypothetical	ribosomal protein S18-alanine N-acetyltransferase	translation	73	1.44E-05	0.000180481
STM474_RS01490	STM474_RS11630	STM474_RS01490 STM474_RS11630	0.786021	0.786021	hypothetical	hypothetical	DNA oxidative demethylase AlkB	DNA replication or repair	97	5.30E-06	9.28E-05
STM474_RS01490	STM474_RS03395	STM474_RS01490 STM474_RS03395	0.815601	0.815601	hypothetical	hypothetical	membrane protein	hypothetical	92	1.20E-06	3.11E-05
STM474_RS01490	STM474_RS04000	STM474_RS01490 STM474_RS04000	-0.782021	0.782021	hypothetical	hypothetical	urocanate hydratase	Histidine metabolism	84	6.37E-06	0.000105019
STM474_RS01490	STM474_RS23075	STM474_RS01490 STM474_RS23075	0.771841	0.771841	hypothetical	hypothetical			76	1.00E-05	0.000142084
STM474_RS01490	STM474_RS04260	STM474_RS01490 STM474_RS04260	-0.751587	0.751587	hypothetical	hypothetical	HAD family hydrolase	hypothetical	51	2.30E-05	0.000239367
STM474_RS01490	STM474_RS03680	STM474_RS01490 STM474_RS03680	0.754301	0.754301	hypothetical	hypothetical	endonuclease VIII	DNA replication or repair	23	2.07E-05	0.00022477
STM474_RS01505	STM474_RS22455	STM474_RS01505 STM474_RS22455	-0.753709	0.753709	hypothetical	hypothetical	DUF350 domain-containing protein	hypothetical	60	2.11E-05	0.000227846
STM474_RS01525	STM474_RS11710	STM474_RS01525 STM474_RS11710	0.833017	0.833017	Saf-pilin pilus formation protein SafA	fimbraie and pilus	LysR family transcriptional regulator	hypothetical	92	4.38E-07	1.42E-05
STM474_RS01525	STM474_RS12705	STM474_RS01525 STM474_RS12705	-0.81545	0.81545	Saf-pilin pilus formation protein SafA	fimbraie and pilus	hypothetical	hypothetical	89	1.21E-06	3.13E-05
STM474_RS01525	STM474_RS09230	STM474_RS01525 STM474_RS09230	0.815538	0.815538	Saf-pilin pilus formation protein SafA	fimbraie and pilus	membrane integrity lipid transport subunit YebS	transport	87	1.20E-06	3.12E-05
STM474_RS01525	STM474_RS13930	STM474_RS01525 STM474_RS13930	0.800542	0.800542	Saf-pilin pilus formation protein SafA	fimbraie and pilus	tail fiber assembly protein	phage	86	2.63E-06	5.61E-05
STM474_RS01525	STM474_RS10260	STM474_RS01525 STM474_RS10260	0.767405	0.767405	Saf-pilin pilus formation protein SafA	fimbraie and pilus	3'-5' exoribonuclease	hypothetical	74	1.21E-05	0.000161133
STM474_RS01525	STM474_RS24595	STM474_RS01525 STM474_RS24595	0.769721	0.769721	Saf-pilin pilus formation protein SafA	fimbraie and pilus	shufflon system plasmid conjugative transfer pilus tip adhesin PilV	fimbraie and pilus	71	1.10E-05	0.000151181
STM474_RS01525	STM474_RS09045	STM474_RS01525 STM474_RS09045	0.783916	0.783916	Saf-pilin pilus formation protein SafA	fimbraie and pilus	fumarylacetoacetate hydrolase family protein	hypothetical	66	5.84E-06	9.90E-05
STM474_RS01525	STM474_RS05715	STM474_RS01525 STM474_RS05715	0.771718	0.771718	Saf-pilin pilus formation protein SafA	fimbraie and pilus	N-methyl-L-tryptophan oxidase	hypothetical	65	1.01E-05	0.000142546
STM474_RS01525	STM474_RS24625	STM474_RS01525 STM474_RS24625	-0.766557	0.766557	Saf-pilin pilus formation protein SafA	fimbraie and pilus	type 4b pilus protein PilO2	fimbraie and pilus	62	1.25E-05	0.000164759
STM474_RS01525	STM474_RS25635	STM474_RS01525 STM474_RS25635	-0.764735	0.764735	Saf-pilin pilus formation protein SafA	fimbraie and pilus			61	1.35E-05	0.00017331
STM474_RS01525	STM474_RS16795	STM474_RS01525 STM474_RS16795	0.755776	0.755776	Saf-pilin pilus formation protein SafA	fimbraie and pilus	sugar kinase	Carbohydrate Metabolism	60	1.95E-05	0.000217239
STM474_RS01525	STM474_RS17260	STM474_RS01525 STM474_RS17260	-0.758256	0.758256	Saf-pilin pilus formation protein SafA	fimbraie and pilus	ClpXP protease specificity-enhancing factor	protein processing	60	1.76E-05	0.000204285
STM474_RS01525	STM474_RS08375	STM474_RS01525 STM474_RS08375	-0.757672	0.757672	Saf-pilin pilus formation protein SafA	fimbraie and pilus	aromatic alcohol reductase	various metabolism	56	1.81E-05	0.000207464
STM474_RS01525	STM474_RS10310	STM474_RS01525 STM474_RS10310	0.75187	0.75187	Saf-pilin pilus formation protein SafA	fimbraie and pilus			51	2.27E-05	0.000237873
STM474_RS01530	STM474_RS18860	STM474_RS01530 STM474_RS18860	0.76787	0.76787	pili assembly chaperone PapD	fimbraie and pilus	xylulokinase	Carbohydrate Metabolism	80	1.18E-05	0.000159192
STM474_RS01530	STM474_RS23910	STM474_RS01530 STM474_RS23910	-0.776601	0.776601	pili assembly chaperone PapD	fimbraie and pilus	Y-family DNA polymerase	DNA replication or repair	76	8.12E-06	0.000123692
STM474_RS01535	STM474_RS21405	STM474_RS01535 STM474_RS21405	0.762291	0.762291	fimbrial biogenesis outer membrane usher protein	fimbraie and pilus	DNA-binding protein HU-alpha	DNA structure	69	1.50E-05	0.000185068
STM474_RS01545	STM474_RS03125	STM474_RS01545 STM474_RS03125	-0.760236	0.760236	polysaccharide deacetylase family protein	Xylan metabolism	triphosphoribosyl-dephospho-CoA synthase CitG	citrate metabolism	54	1.63E-05	0.000194628
STM474_RS01560	STM474_RS23885	STM474_RS01560 STM474_RS23885	-0.818713	0.818713	LysR family transcriptional regulator	hypothetical	DNA methylase	hypothetical	94	1.01E-06	2.74E-05
STM474_RS01560	STM474_RS04150	STM474_RS01560 STM474_RS04150	0.772204	0.772204	LysR family transcriptional regulator	hypothetical	ATP-dependent RNA helicase RhlE	translation	81	9.84E-06	0.000140462
STM474_RS01560	STM474_RS20815	STM474_RS01560 STM474_RS20815	-0.759676	0.759676	LysR family transcriptional regulator	hypothetical	L-rhamnose/proton symporter RhaT	Carbohydrate transport	67	1.66E-05	0.000197295
STM474_RS01560	STM474_RS16790	STM474_RS01560 STM474_RS16790	-0.761719	0.761719	LysR family transcriptional regulator	hypothetical	galactarate dehydratase	various metabolism	65	1.53E-05	0.000187682
STM474_RS01560	STM474_RS19505	STM474_RS01560 STM474_RS19505	-0.765288	0.765288	LysR family transcriptional regulator	hypothetical	signal transduction histidine-protein kinase/phosphatase UhpB	Signal transduction	60	1.32E-05	0.000170792
STM474_RS01560	STM474_RS03300	STM474_RS01560 STM474_RS03300	0.750357	0.750357	LysR family transcriptional regulator	hypothetical	zinc ribbon-containing protein	hypothetical	54	2.41E-05	0.000246156
STM474_RS01560	STM474_RS23665	STM474_RS01560 STM474_RS23665	0.753458	0.753458	LysR family transcriptional regulator	hypothetical	complement resistance protein TraT	Plasmid	50	2.14E-05	0.000229148
STM474_RS01565	STM474_RS18015	STM474_RS01565 STM474_RS18015	0.777609	0.777609	hypothetical	hypothetical	PilN domain-containing protein	fimbraie and pilus	78	7.77E-06	0.000119958
STM474_RS01565	STM474_RS07005	STM474_RS01565 STM474_RS07005	0.781755	0.781755	hypothetical	hypothetical	hypothetical	hypothetical	78	6.45E-06	0.000105944
STM474_RS01565	STM474_RS10890	STM474_RS01565 STM474_RS10890	0.763081	0.763081	hypothetical	hypothetical	polysaccharide export protein	LPS	76	1.45E-05	0.000181036
STM474_RS01565	STM474_RS09100	STM474_RS01565 STM474_RS09100	-0.767271	0.767271	hypothetical	hypothetical	RidA family protein	hypothetical	70	1.22E-05	0.0001617
STM474_RS01565	STM474_RS26395	STM474_RS01565 STM474_RS26395	-0.76902	0.76902	hypothetical	hypothetical	hypothetical	hypothetical	67	1.13E-05	0.000154095
STM474_RS01565	STM474_RS06660	STM474_RS01565 STM474_RS06660	0.766791	0.766791	hypothetical	hypothetical	vitamin B12 ABC transporter permease BtuC	Small molecule transport	66	1.24E-05	0.000163703
STM474_RS01565	STM474_RS12970	STM474_RS01565 STM474_RS12970	0.753597	0.753597	hypothetical	hypothetical	dimethyl sulfoxide reductase subunit A	Energy generation	64	2.12E-05	0.000228387
STM474_RS01565	STM474_RS13950	STM474_RS01565 STM474_RS13950	-0.758495	0.758495	hypothetical	hypothetical	GPW/gp25 family protein	phage	61	1.75E-05	0.000203101
STM474_RS01565	STM474_RS23880	STM474_RS01565 STM474_RS23880	-0.762617	0.762617	hypothetical	hypothetical	hypothetical	hypothetical	58	1.48E-05	0.000183292
STM474_RS01565	STM474_RS09205	STM474_RS01565 STM474_RS09205	-0.753296	0.753296	hypothetical	hypothetical	MFS transporter	transport	56	2.15E-05	0.000229882
STM474_RS01565	STM474_RS13780	STM474_RS01565 STM474_RS13780	0.755651	0.755651	hypothetical	hypothetical	hypothetical	hypothetical	52	1.96E-05	0.00021782
STM474_RS01570	STM474_RS23885	STM474_RS01570 STM474_RS23885	-0.857354	0.857354	adhesin/invasin protein PagN	virulence	DNA methylase	hypothetical	100	8.73E-08	3.74E-06
STM474_RS01570	STM474_RS19555	STM474_RS01570 STM474_RS19555	-0.770539	0.770539	adhesin/invasin protein PagN	virulence	EamA family transporter	transport	78	1.06E-05	0.000147496
STM474_RS01570	STM474_RS03600	STM474_RS01570 STM474_RS03600	0.751297	0.751297	adhesin/invasin protein PagN	virulence	5-oxoprolinase subunit PxpB	various metabolism	57	2.32E-05	0.000241077
STM474_RS01575	STM474_RS15285	STM474_RS01575 STM474_RS15285	0.807776	0.807776	Spy/CpxP family protein refolding chaperone	Chaperone	type II toxin-antitoxin system RelE/ParE family toxin	virulence	97	1.82E-06	4.27E-05
STM474_RS01575	STM474_RS21050	STM474_RS01575 STM474_RS21050	-0.77591	0.77591	Spy/CpxP family protein refolding chaperone	Chaperone	TIGR02117 family protein	hypothetical	88	8.37E-06	0.000126172
STM474_RS01575	STM474_RS23910	STM474_RS01575 STM474_RS23910	0.783415	0.783415	Spy/CpxP family protein refolding chaperone	Chaperone	Y-family DNA polymerase	DNA replication or repair	85	5.98E-06	0.000100527
STM474_RS01575	STM474_RS07145	STM474_RS01575 STM474_RS07145	0.763831	0.763831	Spy/CpxP family protein refolding chaperone	Chaperone	DUF1289 domain-containing protein	hypothetical	59	1.40E-05	0.000177305
STM474_RS01575	STM474_RS24480	STM474_RS01575 STM474_RS24480	0.760364	0.760364	Spy/CpxP family protein refolding chaperone	Chaperone	DotA/TraY family protein	hypothetical	58	1.62E-05	0.000194119
STM474_RS01575	STM474_RS18750	STM474_RS01575 STM474_RS18750	0.757307	0.757307	Spy/CpxP family protein refolding chaperone	Chaperone			49	1.83E-05	0.000209368
STM474_RS01585	STM474_RS07690	STM474_RS01585 STM474_RS07690	0.758121	0.758121	acyl-CoA dehydrogenase FadE	lipid metabolism	winged helix-turn-helix transcriptional regulator	hypothetical	65	1.77E-05	0.000205034
STM474_RS01595	STM474_RS06620	STM474_RS01595 STM474_RS06620	0.857502	0.857502	class II glutamine amidotransferase	Glutamate metabolism	O-antigen polymerase	LPS	98	8.64E-08	3.71E-06
STM474_RS01595	STM474_RS10790	STM474_RS01595 STM474_RS10790	0.842177	0.842177	class II glutamine amidotransferase	Glutamate metabolism	GalU regulator GalF	LPS	93	2.46E-07	8.88E-06
STM474_RS01595	STM474_RS10695	STM474_RS01595 STM474_RS10695	0.81059	0.81059	class II glutamine amidotransferase	Glutamate metabolism	LPS O-antigen chain length determinant protein WzzB	LPS	88	1.57E-06	3.82E-05
STM474_RS01595	STM474_RS10785	STM474_RS01595 STM474_RS10785	0.776885	0.776885	class II glutamine amidotransferase	Glutamate metabolism	dTDP-glucose 4,6-dehydratase	LPS	81	8.02E-06	0.000122577
STM474_RS01595	STM474_RS10725	STM474_RS01595 STM474_RS10725	0.76553	0.76553	class II glutamine amidotransferase	Glutamate metabolism	O antigen biosynthesis rhamnosyltransferase RfbN	LPS	80	1.31E-05	0.000169587
STM474_RS01595	STM474_RS08930	STM474_RS01595 STM474_RS08930	-0.754715	0.754715	class II glutamine amidotransferase	Glutamate metabolism	hydrogenase 1 maturation protease	Energy generation	71	2.03E-05	0.000222335
STM474_RS01595	STM474_RS10770	STM474_RS01595 STM474_RS10770	0.754328	0.754328	class II glutamine amidotransferase	Glutamate metabolism	dTDP-4-dehydrorhamnose 3,5-epimerase	LPS	70	2.06E-05	0.000224648
STM474_RS01635	STM474_RS01960	STM474_RS01635 STM474_RS01960	0.798193	0.798193	sigma factor-binding protein Crl	Carbohydrate Metabolism	anti-adapter protein IraP	hypothetical	98	2.96E-06	6.13E-05
STM474_RS01635	STM474_RS15130	STM474_RS01635 STM474_RS15130	0.92363	0.92363	sigma factor-binding protein Crl	Carbohydrate Metabolism	RNA polymerase sigma factor RpoS	Transcription factor	90	1.24E-10	1.15E-08
STM474_RS01635	STM474_RS09445	STM474_RS01635 STM474_RS09445	-0.757803	0.757803	sigma factor-binding protein Crl	Carbohydrate Metabolism	pyruvate kinase	Glycolysis	84	1.80E-05	0.000206783
STM474_RS01635	STM474_RS07375	STM474_RS01635 STM474_RS07375	0.759357	0.759357	sigma factor-binding protein Crl	Carbohydrate Metabolism	serine protease	protein processing	84	1.69E-05	0.000199015
STM474_RS01635	STM474_RS22375	STM474_RS01635 STM474_RS22375	-0.759691	0.759691	sigma factor-binding protein Crl	Carbohydrate Metabolism	N-acetylmuramoyl-L-alanine amidase AmiB	Peptidoglycan	84	1.66E-05	0.000197206
STM474_RS01635	STM474_RS16460	STM474_RS01635 STM474_RS16460	0.76675	0.76675	sigma factor-binding protein Crl	Carbohydrate Metabolism	3',5'-cyclic-AMP phosphodiesterase	Cell wall	84	1.24E-05	0.000163801
STM474_RS01635	STM474_RS16095	STM474_RS01635 STM474_RS16095	-0.767774	0.767774	sigma factor-binding protein Crl	Carbohydrate Metabolism	membrane-bound lytic murein transglycosylase MltC	Peptidoglycan	84	1.19E-05	0.000159601
STM474_RS01635	STM474_RS08290	STM474_RS01635 STM474_RS08290	-0.773433	0.773433	sigma factor-binding protein Crl	Carbohydrate Metabolism	universal stress protein UspE	stress response	84	9.33E-06	0.000135568
STM474_RS01635	STM474_RS05965	STM474_RS01635 STM474_RS05965	0.784821	0.784821	sigma factor-binding protein Crl	Carbohydrate Metabolism	beta-N-acetylhexosaminidase	LPS	84	5.61E-06	9.64E-05
STM474_RS01635	STM474_RS08760	STM474_RS01635 STM474_RS08760	-0.787284	0.787284	sigma factor-binding protein Crl	Carbohydrate Metabolism	patatin-like phospholipase RssA	lipid metabolism	84	5.00E-06	8.93E-05
STM474_RS01635	STM474_RS08765	STM474_RS01635 STM474_RS08765	0.802824	0.802824	sigma factor-binding protein Crl	Carbohydrate Metabolism	YchJ family protein	hypothetical	84	2.35E-06	5.18E-05
STM474_RS01635	STM474_RS02270	STM474_RS01635 STM474_RS02270	0.816301	0.816301	sigma factor-binding protein Crl	Carbohydrate Metabolism	muropeptide MFS transporter AmpG	Peptidoglycan	84	1.15E-06	3.02E-05
STM474_RS01635	STM474_RS05955	STM474_RS01635 STM474_RS05955	0.817623	0.817623	sigma factor-binding protein Crl	Carbohydrate Metabolism	penicillin-binding protein activator LpoB	Peptidoglycan	84	1.07E-06	2.86E-05
STM474_RS01635	STM474_RS14660	STM474_RS01635 STM474_RS14660	0.818503	0.818503	sigma factor-binding protein Crl	Carbohydrate Metabolism	lytic murein transglycosylase B	Peptidoglycan	84	1.02E-06	2.76E-05
STM474_RS01635	STM474_RS07835	STM474_RS01635 STM474_RS07835	-0.819423	0.819423	sigma factor-binding protein Crl	Carbohydrate Metabolism	porin OmpD	Porin	84	9.69E-07	2.65E-05
STM474_RS01635	STM474_RS04530	STM474_RS01635 STM474_RS04530	-0.819648	0.819648	sigma factor-binding protein Crl	Carbohydrate Metabolism	SDR family oxidoreductase	Redox response	84	9.57E-07	2.63E-05
STM474_RS01635	STM474_RS23505	STM474_RS01635 STM474_RS23505	0.82152	0.82152	sigma factor-binding protein Crl	Carbohydrate Metabolism	murein transglycosylase	Peptidoglycan	84	8.61E-07	2.42E-05
STM474_RS01635	STM474_RS17295	STM474_RS01635 STM474_RS17295	0.824949	0.824949	sigma factor-binding protein Crl	Carbohydrate Metabolism	serine endoprotease DegQ	protein processing	84	7.08E-07	2.08E-05
STM474_RS01635	STM474_RS01985	STM474_RS01635 STM474_RS01985	0.852898	0.852898	sigma factor-binding protein Crl	Carbohydrate Metabolism	shikimate kinase AroL	Amino acid metabolism	84	1.20E-07	4.87E-06
STM474_RS01635	STM474_RS20005	STM474_RS01635 STM474_RS20005	0.858135	0.858135	sigma factor-binding protein Crl	Carbohydrate Metabolism	ribose operon transcriptional repressor RbsR	Transcription factor	84	8.25E-08	3.56E-06
STM474_RS01635	STM474_RS20000	STM474_RS01635 STM474_RS20000	0.867844	0.867844	sigma factor-binding protein Crl	Carbohydrate Metabolism	ribokinase	Carbohydrate Metabolism	84	3.97E-08	1.88E-06
STM474_RS01635	STM474_RS09690	STM474_RS01635 STM474_RS09690	0.890327	0.890327	sigma factor-binding protein Crl	Carbohydrate Metabolism	tyrosine transporter TyrP	Amino acid transport	84	5.68E-09	3.41E-07
STM474_RS01635	STM474_RS22665	STM474_RS01635 STM474_RS22665	0.755067	0.755067	sigma factor-binding protein Crl	Carbohydrate Metabolism	UDP-N-acetylmuramate:L-alanyl-gamma-D-glutamyl- meso-diaminopimelate ligase	Peptidoglycan	83	2.00E-05	0.000220777
STM474_RS01635	STM474_RS01995	STM474_RS01635 STM474_RS01995	-0.777667	0.777667	sigma factor-binding protein Crl	Carbohydrate Metabolism	AroM family protein	hypothetical	83	7.75E-06	0.00011974
STM474_RS01635	STM474_RS13665	STM474_RS01635 STM474_RS13665	0.756142	0.756142	sigma factor-binding protein Crl	Carbohydrate Metabolism	polyphenol oxidase	various metabolism	82	1.92E-05	0.000215435
STM474_RS01635	STM474_RS05200	STM474_RS01635 STM474_RS05200	0.754975	0.754975	sigma factor-binding protein Crl	Carbohydrate Metabolism	cell division protein ZapC	Cell division	80	2.01E-05	0.00022123
STM474_RS01635	STM474_RS22390	STM474_RS01635 STM474_RS22390	0.760767	0.760767	sigma factor-binding protein Crl	Carbohydrate Metabolism	RNA chaperone Hfq	Chaperone	80	1.59E-05	0.000191984
STM474_RS01640	STM474_RS26530	STM474_RS01640 STM474_RS26530	0.755612	0.755612	phosphoporin PhoE	Porin			68	1.96E-05	0.000218021
STM474_RS01645	STM474_RS04750	STM474_RS01645 STM474_RS04750	0.818373	0.818373	glutamate 5-kinase	Proline metabolism	3-phosphoserine/phosphohydroxythreonine transaminase	sulfur metabolism	100	1.03E-06	2.78E-05
STM474_RS01645	STM474_RS12230	STM474_RS01645 STM474_RS12230	0.847355	0.847355	glutamate 5-kinase	Proline metabolism	chorismate synthase	various metabolism	100	1.75E-07	6.66E-06
STM474_RS01645	STM474_RS06780	STM474_RS01645 STM474_RS06780	0.850901	0.850901	glutamate 5-kinase	Proline metabolism	FAD-binding oxidoreductase	transport	100	1.38E-07	5.48E-06
STM474_RS01645	STM474_RS22605	STM474_RS01645 STM474_RS22605	0.85285	0.85285	glutamate 5-kinase	Proline metabolism	3'(2'),5'-bisphosphate nucleotidase CysQ	nucleotide metabolism	100	1.20E-07	4.88E-06
STM474_RS01645	STM474_RS08565	STM474_RS01645 STM474_RS08565	0.853266	0.853266	glutamate 5-kinase	Proline metabolism	HTH-type transcriptional regulator CysB	Transcription factor	100	1.17E-07	4.77E-06
STM474_RS01645	STM474_RS04855	STM474_RS01645 STM474_RS04855	0.875414	0.875414	glutamate 5-kinase	Proline metabolism	aspartate transaminase	Amino acid metabolism	100	2.15E-08	1.11E-06
STM474_RS01645	STM474_RS16550	STM474_RS01645 STM474_RS16550	0.877462	0.877462	glutamate 5-kinase	Proline metabolism	bifunctional [glutamate--ammonia ligase]-adenylyl-L-tyrosine phosphorylase/[glutamate--ammonia-ligase] adenylyltransferase	protein processing	100	1.81E-08	9.51E-07
STM474_RS01645	STM474_RS20080	STM474_RS01645 STM474_RS20080	0.881036	0.881036	glutamate 5-kinase	Proline metabolism	acetolactate synthase 2 small subunit	various metabolism	100	1.33E-08	7.29E-07
STM474_RS01645	STM474_RS20075	STM474_RS01645 STM474_RS20075	0.88518	0.88518	glutamate 5-kinase	Proline metabolism	acetolactate synthase 2 catalytic subunit	various metabolism	100	9.18E-09	5.24E-07
STM474_RS01645	STM474_RS12540	STM474_RS01645 STM474_RS12540	0.885338	0.885338	glutamate 5-kinase	Proline metabolism	sulfate/thiosulfate ABC transporter permease CysW	Sulfur transport	100	9.05E-09	5.18E-07
STM474_RS01645	STM474_RS12535	STM474_RS01645 STM474_RS12535	0.889067	0.889067	glutamate 5-kinase	Proline metabolism	sulfate/thiosulfate ABC transporter ATP-binding protein CysA	Sulfur transport	100	6.41E-09	3.80E-07
STM474_RS01645	STM474_RS12545	STM474_RS01645 STM474_RS12545	0.894433	0.894433	glutamate 5-kinase	Proline metabolism	sulfate/thiosulfate ABC transporter permease CysT	Sulfur transport	100	3.81E-09	2.37E-07
STM474_RS01645	STM474_RS12550	STM474_RS01645 STM474_RS12550	0.895682	0.895682	glutamate 5-kinase	Proline metabolism	thiosulfate/sulfate ABC transporter substrate-binding protein CysP	Sulfur transport	100	3.36E-09	2.13E-07
STM474_RS01645	STM474_RS04755	STM474_RS01645 STM474_RS04755	0.898427	0.898427	glutamate 5-kinase	Proline metabolism	3-phosphoshikimate 1-carboxyvinyltransferase	Amino acid metabolism	100	2.54E-09	1.68E-07
STM474_RS01645	STM474_RS13685	STM474_RS01645 STM474_RS13685	0.905808	0.905808	glutamate 5-kinase	Proline metabolism	bifunctional chorismate mutase/prephenate dehydratase	Amino acid metabolism	100	1.15E-09	8.33E-08
STM474_RS01645	STM474_RS12475	STM474_RS01645 STM474_RS12475	0.909386	0.909386	glutamate 5-kinase	Proline metabolism	cysteine synthase A	Cysteine metabolism	100	7.63E-10	5.78E-08
STM474_RS01645	STM474_RS23485	STM474_RS01645 STM474_RS23485	0.912498	0.912498	glutamate 5-kinase	Proline metabolism	phosphoserine phosphatase	Serine metabolism	100	5.27E-10	4.18E-08
STM474_RS01645	STM474_RS15240	STM474_RS01645 STM474_RS15240	0.919436	0.919436	glutamate 5-kinase	Proline metabolism	phosphoadenosine phosphosulfate reductase	sulfur metabolism	100	2.20E-10	1.90E-08
STM474_RS01645	STM474_RS15175	STM474_RS01645 STM474_RS15175	0.920036	0.920036	glutamate 5-kinase	Proline metabolism	adenylyl-sulfate kinase	sulfur metabolism	100	2.03E-10	1.77E-08
STM474_RS01645	STM474_RS15295	STM474_RS01645 STM474_RS15295	0.920995	0.920995	glutamate 5-kinase	Proline metabolism	GTP diphosphokinase	stress response	100	1.78E-10	1.59E-08
STM474_RS01645	STM474_RS15840	STM474_RS01645 STM474_RS15840	0.921348	0.921348	glutamate 5-kinase	Proline metabolism	phosphoglycerate dehydrogenase	Serine metabolism	100	1.70E-10	1.52E-08
STM474_RS01645	STM474_RS20095	STM474_RS01645 STM474_RS20095	0.922535	0.922535	glutamate 5-kinase	Proline metabolism	threonine ammonia-lyase, biosynthetic	Threonine metabolism	100	1.45E-10	1.31E-08
STM474_RS01645	STM474_RS15245	STM474_RS01645 STM474_RS15245	0.931898	0.931898	glutamate 5-kinase	Proline metabolism	assimilatory sulfite reductase (NADPH) hemoprotein subunit	sulfur metabolism	100	3.67E-11	3.88E-09
STM474_RS01645	STM474_RS15185	STM474_RS01645 STM474_RS15185	0.934002	0.934002	glutamate 5-kinase	Proline metabolism	sulfate adenylyltransferase subunit CysD	sulfur metabolism	100	2.62E-11	2.87E-09
STM474_RS01645	STM474_RS15250	STM474_RS01645 STM474_RS15250	0.934615	0.934615	glutamate 5-kinase	Proline metabolism	NADPH-dependent assimilatory sulfite reductase flavoprotein subunit	sulfur metabolism	100	2.37E-11	2.63E-09
STM474_RS01645	STM474_RS13700	STM474_RS01645 STM474_RS13700	0.935697	0.935697	glutamate 5-kinase	Proline metabolism	3-deoxy-7-phosphoheptulonate synthase AroF	Amino acid metabolism	100	1.99E-11	2.24E-09
STM474_RS01645	STM474_RS17900	STM474_RS01645 STM474_RS17900	0.93952	0.93952	glutamate 5-kinase	Proline metabolism	aspartate aminotransferase family protein	Lysine metabolism	100	1.03E-11	1.25E-09
STM474_RS01645	STM474_RS17945	STM474_RS01645 STM474_RS17945	0.941628	0.941628	glutamate 5-kinase	Proline metabolism	uroporphyrinogen-III C-methyltransferase	various metabolism	100	7.04E-12	8.83E-10
STM474_RS01645	STM474_RS01975	STM474_RS01645 STM474_RS01975	0.942304	0.942304	glutamate 5-kinase	Proline metabolism	pyrroline-5-carboxylate reductase	Proline metabolism	100	6.22E-12	7.88E-10
STM474_RS01645	STM474_RS10655	STM474_RS01645 STM474_RS10655	0.945982	0.945982	glutamate 5-kinase	Proline metabolism	ATP phosphoribosyltransferase	Histidine metabolism	100	3.06E-12	4.20E-10
STM474_RS01645	STM474_RS10675	STM474_RS01645 STM474_RS10675	0.946687	0.946687	glutamate 5-kinase	Proline metabolism	imidazole glycerol phosphate synthase subunit HisH	Histidine metabolism	100	2.66E-12	3.71E-10
STM474_RS01645	STM474_RS21170	STM474_RS01645 STM474_RS21170	0.948506	0.948506	glutamate 5-kinase	Proline metabolism	N-acetyl-gamma-glutamyl-phosphate reductase	Amino acid metabolism	100	1.83E-12	2.67E-10
STM474_RS01645	STM474_RS15180	STM474_RS01645 STM474_RS15180	0.949148	0.949148	glutamate 5-kinase	Proline metabolism	sulfate adenylyltransferase subunit CysN	sulfur metabolism	100	1.60E-12	2.35E-10
STM474_RS01645	STM474_RS20115	STM474_RS01645 STM474_RS20115	0.950731	0.950731	glutamate 5-kinase	Proline metabolism	ketol-acid reductoisomerase	Valine metabolism	100	1.14E-12	1.74E-10
STM474_RS01645	STM474_RS13695	STM474_RS01645 STM474_RS13695	0.951723	0.951723	glutamate 5-kinase	Proline metabolism	bifunctional chorismate mutase/prephenate dehydrogenase	Amino acid metabolism	100	9.14E-13	1.44E-10
STM474_RS01645	STM474_RS20090	STM474_RS01645 STM474_RS20090	0.952991	0.952991	glutamate 5-kinase	Proline metabolism	dihydroxy-acid dehydratase	Valine metabolism	100	6.86E-13	1.11E-10
STM474_RS01645	STM474_RS22925	STM474_RS01645 STM474_RS22925	0.95841	0.95841	glutamate 5-kinase	Proline metabolism	ornithine carbamoyltransferase	Amino acid metabolism	100	1.83E-13	3.44E-11
STM474_RS01645	STM474_RS20380	STM474_RS01645 STM474_RS20380	0.958701	0.958701	glutamate 5-kinase	Proline metabolism	HTH-type transcriptional regulator MetR	Transcription factor	100	1.70E-13	3.22E-11
STM474_RS01645	STM474_RS20085	STM474_RS01645 STM474_RS20085	0.96062	0.96062	glutamate 5-kinase	Proline metabolism	branched-chain-amino-acid transaminase	Amino acid metabolism	100	1.01E-13	2.02E-11
STM474_RS01645	STM474_RS15475	STM474_RS01645 STM474_RS15475	0.962162	0.962162	glutamate 5-kinase	Proline metabolism	amino-acid N-acetyltransferase	Amino acid metabolism	100	6.58E-14	1.39E-11
STM474_RS01645	STM474_RS21165	STM474_RS01645 STM474_RS21165	0.962951	0.962951	glutamate 5-kinase	Proline metabolism	acetylornithine deacetylase	Amino acid metabolism	100	5.24E-14	1.14E-11
STM474_RS01645	STM474_RS21180	STM474_RS01645 STM474_RS21180	0.963676	0.963676	glutamate 5-kinase	Proline metabolism	argininosuccinate lyase	Amino acid metabolism	100	4.23E-14	9.41E-12
STM474_RS01645	STM474_RS21470	STM474_RS01645 STM474_RS21470	0.963731	0.963731	glutamate 5-kinase	Proline metabolism	homoserine O-succinyltransferase	Methione metabolism	100	4.16E-14	9.30E-12
STM474_RS01645	STM474_RS10680	STM474_RS01645 STM474_RS10680	0.964777	0.964777	glutamate 5-kinase	Proline metabolism	1-(5-phosphoribosyl)-5-[(5- phosphoribosylamino)methylideneamino]imidazole-4- carboxamide isomerase	Histidine metabolism	100	3.03E-14	7.06E-12
STM474_RS01645	STM474_RS10665	STM474_RS01645 STM474_RS10665	0.966436	0.966436	glutamate 5-kinase	Proline metabolism	histidinol-phosphate transaminase	Histidine metabolism	100	1.80E-14	4.47E-12
STM474_RS01645	STM474_RS20385	STM474_RS01645 STM474_RS20385	0.966751	0.966751	glutamate 5-kinase	Proline metabolism	5-methyltetrahydropteroyltriglutamate-- homocysteine S-methyltransferase	Amino acid metabolism	100	1.62E-14	4.09E-12
STM474_RS01645	STM474_RS21175	STM474_RS01645 STM474_RS21175	0.967125	0.967125	glutamate 5-kinase	Proline metabolism	acetylglutamate kinase	Amino acid metabolism	100	1.43E-14	3.70E-12
STM474_RS01645	STM474_RS10690	STM474_RS01645 STM474_RS10690	0.967457	0.967457	glutamate 5-kinase	Proline metabolism	bifunctional phosphoribosyl-AMP cyclohydrolase/phosphoribosyl-ATP diphosphatase HisIE	Histidine metabolism	100	1.28E-14	3.36E-12
STM474_RS01645	STM474_RS10660	STM474_RS01645 STM474_RS10660	0.968322	0.968322	glutamate 5-kinase	Proline metabolism	histidinol dehydrogenase	Histidine metabolism	100	9.59E-15	2.62E-12
STM474_RS01645	STM474_RS10670	STM474_RS01645 STM474_RS10670	0.968627	0.968627	glutamate 5-kinase	Proline metabolism	bifunctional histidinol-phosphatase/imidazoleglycerol-phosphate dehydratase HisB	Histidine metabolism	100	8.64E-15	2.39E-12
STM474_RS01645	STM474_RS16345	STM474_RS01645 STM474_RS16345	0.969325	0.969325	glutamate 5-kinase	Proline metabolism	cystathionine beta-lyase	Cysteine metabolism	100	6.76E-15	1.94E-12
STM474_RS01645	STM474_RS21065	STM474_RS01645 STM474_RS21065	0.969804	0.969804	glutamate 5-kinase	Proline metabolism	cystathionine gamma-synthase	Methione metabolism	100	5.70E-15	1.69E-12
STM474_RS01645	STM474_RS21095	STM474_RS01645 STM474_RS21095	0.971529	0.971529	glutamate 5-kinase	Proline metabolism	methylenetetrahydrofolate reductase	folate metabolism	100	3.01E-15	9.79E-13
STM474_RS01645	STM474_RS10685	STM474_RS01645 STM474_RS10685	0.973691	0.973691	glutamate 5-kinase	Proline metabolism	imidazole glycerol phosphate synthase subunit HisF	Histidine metabolism	100	1.28E-15	4.66E-13
STM474_RS01645	STM474_RS16990	STM474_RS01645 STM474_RS16990	0.974631	0.974631	glutamate 5-kinase	Proline metabolism	argininosuccinate synthase	various metabolism	100	8.58E-16	3.26E-13
STM474_RS01645	STM474_RS21160	STM474_RS01645 STM474_RS21160	0.983215	0.983215	glutamate 5-kinase	Proline metabolism	phosphoenolpyruvate carboxylase	various metabolism	100	9.50E-18	7.56E-15
STM474_RS01645	STM474_RS01650	STM474_RS01645 STM474_RS01650	0.989833	0.989833	glutamate 5-kinase	Proline metabolism	glutamate-5-semialdehyde dehydrogenase	Proline metabolism	100	3.94E-20	9.29E-17
STM474_RS01645	STM474_RS15695	STM474_RS01645 STM474_RS15695	-0.791123	0.791123	glutamate 5-kinase	Proline metabolism	toxin-antitoxin system antitoxin VapB	virulence	99	4.17E-06	7.84E-05
STM474_RS01645	STM474_RS19060	STM474_RS01645 STM474_RS19060	0.800814	0.800814	glutamate 5-kinase	Proline metabolism	serine O-acetyltransferase	Cysteine metabolism	99	2.60E-06	5.55E-05
STM474_RS01645	STM474_RS03690	STM474_RS01645 STM474_RS03690	0.795496	0.795496	glutamate 5-kinase	Proline metabolism	citrate synthase	TCA cycle	96	3.38E-06	6.73E-05
STM474_RS01645	STM474_RS04555	STM474_RS01645 STM474_RS04555	0.802878	0.802878	glutamate 5-kinase	Proline metabolism	lysine exporter LysO family protein	Amino acid transport	94	2.34E-06	5.17E-05
STM474_RS01645	STM474_RS09435	STM474_RS01645 STM474_RS09435	0.84276	0.84276	glutamate 5-kinase	Proline metabolism	glucose-6-phosphate dehydrogenase	Pentose phosphate	93	2.37E-07	8.60E-06
STM474_RS01645	STM474_RS17350	STM474_RS01645 STM474_RS17350	0.797458	0.797458	glutamate 5-kinase	Proline metabolism	malate dehydrogenase	various metabolism	92	3.07E-06	6.30E-05
STM474_RS01645	STM474_RS04490	STM474_RS01645 STM474_RS04490	-0.773097	0.773097	glutamate 5-kinase	Proline metabolism	arginine ABC transporter permease ArtM	Amino acid transport	90	9.47E-06	0.000136897
STM474_RS01645	STM474_RS15590	STM474_RS01645 STM474_RS15590	0.782941	0.782941	glutamate 5-kinase	Proline metabolism	diaminopimelate decarboxylase	Lysine metabolism	87	6.11E-06	0.000102153
STM474_RS01645	STM474_RS20370	STM474_RS01645 STM474_RS20370	-0.759474	0.759474	glutamate 5-kinase	Proline metabolism	sugar/pyridoxal phosphate phosphatase YigL	Glucose metabolism	74	1.68E-05	0.000198427
STM474_RS01645	STM474_RS04660	STM474_RS01645 STM474_RS04660	0.756462	0.756462	glutamate 5-kinase	Proline metabolism	leucine-responsive transcriptional regulator Lrp	Transcription factor	64	1.89E-05	0.000213793
STM474_RS01645	STM474_RS04495	STM474_RS01645 STM474_RS04495	-0.752388	0.752388	glutamate 5-kinase	Proline metabolism	arginine ABC transporter permease ArtQ	Amino acid transport	61	2.23E-05	0.000234806
STM474_RS01645	STM474_RS12765	STM474_RS01645 STM474_RS12765	0.761226	0.761226	glutamate 5-kinase	Proline metabolism	phosphoribosylaminoimidazolesuccinocarboxamide synthase	nucleotide metabolism	49	1.56E-05	0.000189978
STM474_RS01650	STM474_RS04490	STM474_RS01650 STM474_RS04490	-0.799922	0.799922	glutamate-5-semialdehyde dehydrogenase	Proline metabolism	arginine ABC transporter permease ArtM	Amino acid transport	100	2.72E-06	5.75E-05
STM474_RS01650	STM474_RS15695	STM474_RS01650 STM474_RS15695	-0.808179	0.808179	glutamate-5-semialdehyde dehydrogenase	Proline metabolism	toxin-antitoxin system antitoxin VapB	virulence	100	1.78E-06	4.21E-05
STM474_RS01650	STM474_RS19060	STM474_RS01650 STM474_RS19060	0.823974	0.823974	glutamate-5-semialdehyde dehydrogenase	Proline metabolism	serine O-acetyltransferase	Cysteine metabolism	100	7.49E-07	2.17E-05
STM474_RS01650	STM474_RS04750	STM474_RS01650 STM474_RS04750	0.844124	0.844124	glutamate-5-semialdehyde dehydrogenase	Proline metabolism	3-phosphoserine/phosphohydroxythreonine transaminase	sulfur metabolism	100	2.17E-07	7.98E-06
STM474_RS01650	STM474_RS12545	STM474_RS01650 STM474_RS12545	0.849149	0.849149	glutamate-5-semialdehyde dehydrogenase	Proline metabolism	sulfate/thiosulfate ABC transporter permease CysT	Sulfur transport	100	1.55E-07	6.03E-06
STM474_RS01650	STM474_RS12535	STM474_RS01650 STM474_RS12535	0.851339	0.851339	glutamate-5-semialdehyde dehydrogenase	Proline metabolism	sulfate/thiosulfate ABC transporter ATP-binding protein CysA	Sulfur transport	100	1.34E-07	5.33E-06
STM474_RS01650	STM474_RS12550	STM474_RS01650 STM474_RS12550	0.851349	0.851349	glutamate-5-semialdehyde dehydrogenase	Proline metabolism	thiosulfate/sulfate ABC transporter substrate-binding protein CysP	Sulfur transport	100	1.33E-07	5.33E-06
STM474_RS01650	STM474_RS06780	STM474_RS01650 STM474_RS06780	0.861801	0.861801	glutamate-5-semialdehyde dehydrogenase	Proline metabolism	FAD-binding oxidoreductase	transport	100	6.30E-08	2.81E-06
STM474_RS01650	STM474_RS13685	STM474_RS01650 STM474_RS13685	0.869161	0.869161	glutamate-5-semialdehyde dehydrogenase	Proline metabolism	bifunctional chorismate mutase/prephenate dehydratase	Amino acid metabolism	100	3.57E-08	1.72E-06
STM474_RS01650	STM474_RS12230	STM474_RS01650 STM474_RS12230	0.869694	0.869694	glutamate-5-semialdehyde dehydrogenase	Proline metabolism	chorismate synthase	various metabolism	100	3.43E-08	1.66E-06
STM474_RS01650	STM474_RS16550	STM474_RS01650 STM474_RS16550	0.870475	0.870475	glutamate-5-semialdehyde dehydrogenase	Proline metabolism	bifunctional [glutamate--ammonia ligase]-adenylyl-L-tyrosine phosphorylase/[glutamate--ammonia-ligase] adenylyltransferase	protein processing	100	3.22E-08	1.57E-06
STM474_RS01650	STM474_RS22605	STM474_RS01650 STM474_RS22605	0.870604	0.870604	glutamate-5-semialdehyde dehydrogenase	Proline metabolism	3'(2'),5'-bisphosphate nucleotidase CysQ	nucleotide metabolism	100	3.19E-08	1.56E-06
STM474_RS01650	STM474_RS08565	STM474_RS01650 STM474_RS08565	0.880561	0.880561	glutamate-5-semialdehyde dehydrogenase	Proline metabolism	HTH-type transcriptional regulator CysB	Transcription factor	100	1.39E-08	7.55E-07
STM474_RS01650	STM474_RS20080	STM474_RS01650 STM474_RS20080	0.883278	0.883278	glutamate-5-semialdehyde dehydrogenase	Proline metabolism	acetolactate synthase 2 small subunit	various metabolism	100	1.09E-08	6.11E-07
STM474_RS01650	STM474_RS20095	STM474_RS01650 STM474_RS20095	0.898698	0.898698	glutamate-5-semialdehyde dehydrogenase	Proline metabolism	threonine ammonia-lyase, biosynthetic	Threonine metabolism	100	2.47E-09	1.64E-07
STM474_RS01650	STM474_RS20075	STM474_RS01650 STM474_RS20075	0.906782	0.906782	glutamate-5-semialdehyde dehydrogenase	Proline metabolism	acetolactate synthase 2 catalytic subunit	various metabolism	100	1.03E-09	7.57E-08
STM474_RS01650	STM474_RS04755	STM474_RS01650 STM474_RS04755	0.907321	0.907321	glutamate-5-semialdehyde dehydrogenase	Proline metabolism	3-phosphoshikimate 1-carboxyvinyltransferase	Amino acid metabolism	100	9.68E-10	7.17E-08
STM474_RS01650	STM474_RS15185	STM474_RS01650 STM474_RS15185	0.908735	0.908735	glutamate-5-semialdehyde dehydrogenase	Proline metabolism	sulfate adenylyltransferase subunit CysD	sulfur metabolism	100	8.23E-10	6.19E-08
STM474_RS01650	STM474_RS04855	STM474_RS01650 STM474_RS04855	0.909888	0.909888	glutamate-5-semialdehyde dehydrogenase	Proline metabolism	aspartate transaminase	Amino acid metabolism	100	7.19E-10	5.52E-08
STM474_RS01650	STM474_RS12475	STM474_RS01650 STM474_RS12475	0.913739	0.913739	glutamate-5-semialdehyde dehydrogenase	Proline metabolism	cysteine synthase A	Cysteine metabolism	100	4.53E-10	3.66E-08
STM474_RS01650	STM474_RS15295	STM474_RS01650 STM474_RS15295	0.915542	0.915542	glutamate-5-semialdehyde dehydrogenase	Proline metabolism	GTP diphosphokinase	stress response	100	3.62E-10	2.99E-08
STM474_RS01650	STM474_RS15240	STM474_RS01650 STM474_RS15240	0.924965	0.924965	glutamate-5-semialdehyde dehydrogenase	Proline metabolism	phosphoadenosine phosphosulfate reductase	sulfur metabolism	100	1.03E-10	9.76E-09
STM474_RS01650	STM474_RS15175	STM474_RS01650 STM474_RS15175	0.929742	0.929742	glutamate-5-semialdehyde dehydrogenase	Proline metabolism	adenylyl-sulfate kinase	sulfur metabolism	100	5.11E-11	5.26E-09
STM474_RS01650	STM474_RS23485	STM474_RS01650 STM474_RS23485	0.929883	0.929883	glutamate-5-semialdehyde dehydrogenase	Proline metabolism	phosphoserine phosphatase	Serine metabolism	100	5.01E-11	5.17E-09
STM474_RS01650	STM474_RS10675	STM474_RS01650 STM474_RS10675	0.929918	0.929918	glutamate-5-semialdehyde dehydrogenase	Proline metabolism	imidazole glycerol phosphate synthase subunit HisH	Histidine metabolism	100	4.98E-11	5.15E-09
STM474_RS01650	STM474_RS15840	STM474_RS01650 STM474_RS15840	0.932455	0.932455	glutamate-5-semialdehyde dehydrogenase	Proline metabolism	phosphoglycerate dehydrogenase	Serine metabolism	100	3.36E-11	3.59E-09
STM474_RS01650	STM474_RS20115	STM474_RS01650 STM474_RS20115	0.934949	0.934949	glutamate-5-semialdehyde dehydrogenase	Proline metabolism	ketol-acid reductoisomerase	Valine metabolism	100	2.25E-11	2.51E-09
STM474_RS01650	STM474_RS17945	STM474_RS01650 STM474_RS17945	0.935829	0.935829	glutamate-5-semialdehyde dehydrogenase	Proline metabolism	uroporphyrinogen-III C-methyltransferase	various metabolism	100	1.94E-11	2.19E-09
STM474_RS01650	STM474_RS10655	STM474_RS01650 STM474_RS10655	0.937669	0.937669	glutamate-5-semialdehyde dehydrogenase	Proline metabolism	ATP phosphoribosyltransferase	Histidine metabolism	100	1.42E-11	1.65E-09
STM474_RS01650	STM474_RS15250	STM474_RS01650 STM474_RS15250	0.939549	0.939549	glutamate-5-semialdehyde dehydrogenase	Proline metabolism	NADPH-dependent assimilatory sulfite reductase flavoprotein subunit	sulfur metabolism	100	1.02E-11	1.25E-09
STM474_RS01650	STM474_RS15245	STM474_RS01650 STM474_RS15245	0.940059	0.940059	glutamate-5-semialdehyde dehydrogenase	Proline metabolism	assimilatory sulfite reductase (NADPH) hemoprotein subunit	sulfur metabolism	100	9.36E-12	1.15E-09
STM474_RS01650	STM474_RS20090	STM474_RS01650 STM474_RS20090	0.941726	0.941726	glutamate-5-semialdehyde dehydrogenase	Proline metabolism	dihydroxy-acid dehydratase	Valine metabolism	100	6.92E-12	8.68E-10
STM474_RS01650	STM474_RS21470	STM474_RS01650 STM474_RS21470	0.943598	0.943598	glutamate-5-semialdehyde dehydrogenase	Proline metabolism	homoserine O-succinyltransferase	Methione metabolism	100	4.87E-12	6.36E-10
STM474_RS01650	STM474_RS15180	STM474_RS01650 STM474_RS15180	0.943854	0.943854	glutamate-5-semialdehyde dehydrogenase	Proline metabolism	sulfate adenylyltransferase subunit CysN	sulfur metabolism	100	4.64E-12	6.09E-10
STM474_RS01650	STM474_RS13700	STM474_RS01650 STM474_RS13700	0.94682	0.94682	glutamate-5-semialdehyde dehydrogenase	Proline metabolism	3-deoxy-7-phosphoheptulonate synthase AroF	Amino acid metabolism	100	2.59E-12	3.62E-10
STM474_RS01650	STM474_RS17900	STM474_RS01650 STM474_RS17900	0.946945	0.946945	glutamate-5-semialdehyde dehydrogenase	Proline metabolism	aspartate aminotransferase family protein	Lysine metabolism	100	2.53E-12	3.54E-10
STM474_RS01650	STM474_RS20085	STM474_RS01650 STM474_RS20085	0.947627	0.947627	glutamate-5-semialdehyde dehydrogenase	Proline metabolism	branched-chain-amino-acid transaminase	Amino acid metabolism	100	2.20E-12	3.13E-10
STM474_RS01650	STM474_RS21170	STM474_RS01650 STM474_RS21170	0.949231	0.949231	glutamate-5-semialdehyde dehydrogenase	Proline metabolism	N-acetyl-gamma-glutamyl-phosphate reductase	Amino acid metabolism	100	1.57E-12	2.32E-10
STM474_RS01650	STM474_RS20380	STM474_RS01650 STM474_RS20380	0.950828	0.950828	glutamate-5-semialdehyde dehydrogenase	Proline metabolism	HTH-type transcriptional regulator MetR	Transcription factor	100	1.11E-12	1.71E-10
STM474_RS01650	STM474_RS16345	STM474_RS01650 STM474_RS16345	0.950913	0.950913	glutamate-5-semialdehyde dehydrogenase	Proline metabolism	cystathionine beta-lyase	Cysteine metabolism	100	1.09E-12	1.68E-10
STM474_RS01650	STM474_RS10665	STM474_RS01650 STM474_RS10665	0.95218	0.95218	glutamate-5-semialdehyde dehydrogenase	Proline metabolism	histidinol-phosphate transaminase	Histidine metabolism	100	8.25E-13	1.30E-10
STM474_RS01650	STM474_RS10680	STM474_RS01650 STM474_RS10680	0.952556	0.952556	glutamate-5-semialdehyde dehydrogenase	Proline metabolism	1-(5-phosphoribosyl)-5-[(5- phosphoribosylamino)methylideneamino]imidazole-4- carboxamide isomerase	Histidine metabolism	100	7.58E-13	1.21E-10
STM474_RS01650	STM474_RS13695	STM474_RS01650 STM474_RS13695	0.953691	0.953691	glutamate-5-semialdehyde dehydrogenase	Proline metabolism	bifunctional chorismate mutase/prephenate dehydrogenase	Amino acid metabolism	100	5.84E-13	9.57E-11
STM474_RS01650	STM474_RS10660	STM474_RS01650 STM474_RS10660	0.955596	0.955596	glutamate-5-semialdehyde dehydrogenase	Proline metabolism	histidinol dehydrogenase	Histidine metabolism	100	3.71E-13	6.42E-11
STM474_RS01650	STM474_RS10670	STM474_RS01650 STM474_RS10670	0.957192	0.957192	glutamate-5-semialdehyde dehydrogenase	Proline metabolism	bifunctional histidinol-phosphatase/imidazoleglycerol-phosphate dehydratase HisB	Histidine metabolism	100	2.50E-13	4.49E-11
STM474_RS01650	STM474_RS10685	STM474_RS01650 STM474_RS10685	0.957192	0.957192	glutamate-5-semialdehyde dehydrogenase	Proline metabolism	imidazole glycerol phosphate synthase subunit HisF	Histidine metabolism	100	2.50E-13	4.49E-11
STM474_RS01650	STM474_RS21065	STM474_RS01650 STM474_RS21065	0.958158	0.958158	glutamate-5-semialdehyde dehydrogenase	Proline metabolism	cystathionine gamma-synthase	Methione metabolism	100	1.95E-13	3.65E-11
STM474_RS01650	STM474_RS01975	STM474_RS01650 STM474_RS01975	0.958369	0.958369	glutamate-5-semialdehyde dehydrogenase	Proline metabolism	pyrroline-5-carboxylate reductase	Proline metabolism	100	1.85E-13	3.47E-11
STM474_RS01650	STM474_RS20385	STM474_RS01650 STM474_RS20385	0.959287	0.959287	glutamate-5-semialdehyde dehydrogenase	Proline metabolism	5-methyltetrahydropteroyltriglutamate-- homocysteine S-methyltransferase	Amino acid metabolism	100	1.45E-13	2.80E-11
STM474_RS01650	STM474_RS10690	STM474_RS01650 STM474_RS10690	0.9614	0.9614	glutamate-5-semialdehyde dehydrogenase	Proline metabolism	bifunctional phosphoribosyl-AMP cyclohydrolase/phosphoribosyl-ATP diphosphatase HisIE	Histidine metabolism	100	8.17E-14	1.67E-11
STM474_RS01650	STM474_RS21095	STM474_RS01650 STM474_RS21095	0.963922	0.963922	glutamate-5-semialdehyde dehydrogenase	Proline metabolism	methylenetetrahydrofolate reductase	folate metabolism	100	3.93E-14	8.87E-12
STM474_RS01650	STM474_RS21165	STM474_RS01650 STM474_RS21165	0.964536	0.964536	glutamate-5-semialdehyde dehydrogenase	Proline metabolism	acetylornithine deacetylase	Amino acid metabolism	100	3.26E-14	7.51E-12
STM474_RS01650	STM474_RS22925	STM474_RS01650 STM474_RS22925	0.965733	0.965733	glutamate-5-semialdehyde dehydrogenase	Proline metabolism	ornithine carbamoyltransferase	Amino acid metabolism	100	2.25E-14	5.43E-12
STM474_RS01650	STM474_RS21175	STM474_RS01650 STM474_RS21175	0.965863	0.965863	glutamate-5-semialdehyde dehydrogenase	Proline metabolism	acetylglutamate kinase	Amino acid metabolism	100	2.16E-14	5.23E-12
STM474_RS01650	STM474_RS15475	STM474_RS01650 STM474_RS15475	0.966289	0.966289	glutamate-5-semialdehyde dehydrogenase	Proline metabolism	amino-acid N-acetyltransferase	Amino acid metabolism	100	1.88E-14	4.65E-12
STM474_RS01650	STM474_RS21180	STM474_RS01650 STM474_RS21180	0.968813	0.968813	glutamate-5-semialdehyde dehydrogenase	Proline metabolism	argininosuccinate lyase	Amino acid metabolism	100	8.10E-15	2.26E-12
STM474_RS01650	STM474_RS16990	STM474_RS01650 STM474_RS16990	0.973581	0.973581	glutamate-5-semialdehyde dehydrogenase	Proline metabolism	argininosuccinate synthase	various metabolism	100	1.33E-15	4.83E-13
STM474_RS01650	STM474_RS21160	STM474_RS01650 STM474_RS21160	0.978877	0.978877	glutamate-5-semialdehyde dehydrogenase	Proline metabolism	phosphoenolpyruvate carboxylase	various metabolism	100	1.17E-16	5.93E-14
STM474_RS01650	STM474_RS04660	STM474_RS01650 STM474_RS04660	0.810909	0.810909	glutamate-5-semialdehyde dehydrogenase	Proline metabolism	leucine-responsive transcriptional regulator Lrp	Transcription factor	99	1.54E-06	3.78E-05
STM474_RS01650	STM474_RS17350	STM474_RS01650 STM474_RS17350	0.819361	0.819361	glutamate-5-semialdehyde dehydrogenase	Proline metabolism	malate dehydrogenase	various metabolism	99	9.72E-07	2.66E-05
STM474_RS01650	STM474_RS03690	STM474_RS01650 STM474_RS03690	0.818364	0.818364	glutamate-5-semialdehyde dehydrogenase	Proline metabolism	citrate synthase	TCA cycle	98	1.03E-06	2.78E-05
STM474_RS01650	STM474_RS12540	STM474_RS01650 STM474_RS12540	0.836257	0.836257	glutamate-5-semialdehyde dehydrogenase	Proline metabolism	sulfate/thiosulfate ABC transporter permease CysW	Sulfur transport	98	3.59E-07	1.21E-05
STM474_RS01650	STM474_RS09435	STM474_RS01650 STM474_RS09435	0.836996	0.836996	glutamate-5-semialdehyde dehydrogenase	Proline metabolism	glucose-6-phosphate dehydrogenase	Pentose phosphate	98	3.43E-07	1.16E-05
STM474_RS01650	STM474_RS20370	STM474_RS01650 STM474_RS20370	-0.79358	0.79358	glutamate-5-semialdehyde dehydrogenase	Proline metabolism	sugar/pyridoxal phosphate phosphatase YigL	Glucose metabolism	96	3.71E-06	7.21E-05
STM474_RS01650	STM474_RS26855	STM474_RS01650 STM474_RS26855	0.791271	0.791271	glutamate-5-semialdehyde dehydrogenase	Proline metabolism	hypothetical	hypothetical	94	4.14E-06	7.80E-05
STM474_RS01650	STM474_RS04555	STM474_RS01650 STM474_RS04555	0.803075	0.803075	glutamate-5-semialdehyde dehydrogenase	Proline metabolism	lysine exporter LysO family protein	Amino acid transport	93	2.32E-06	5.14E-05
STM474_RS01650	STM474_RS04495	STM474_RS01650 STM474_RS04495	-0.779186	0.779186	glutamate-5-semialdehyde dehydrogenase	Proline metabolism	arginine ABC transporter permease ArtQ	Amino acid transport	90	7.24E-06	0.000114455
STM474_RS01650	STM474_RS04505	STM474_RS01650 STM474_RS04505	-0.767248	0.767248	glutamate-5-semialdehyde dehydrogenase	Proline metabolism	arginine ABC transporter ATP-binding protein ArtP	Amino acid transport	86	1.22E-05	0.000161756
STM474_RS01650	STM474_RS15590	STM474_RS01650 STM474_RS15590	0.772013	0.772013	glutamate-5-semialdehyde dehydrogenase	Proline metabolism	diaminopimelate decarboxylase	Lysine metabolism	81	9.93E-06	0.00014134
STM474_RS01650	STM474_RS12765	STM474_RS01650 STM474_RS12765	0.779979	0.779979	glutamate-5-semialdehyde dehydrogenase	Proline metabolism	phosphoribosylaminoimidazolesuccinocarboxamide synthase	nucleotide metabolism	75	6.99E-06	0.000111727
STM474_RS01650	STM474_RS07370	STM474_RS01650 STM474_RS07370	0.759832	0.759832	glutamate-5-semialdehyde dehydrogenase	Proline metabolism	multidrug/spermidine efflux SMR transporter subunit MdtI	Efflux pump	73	1.65E-05	0.000196518
STM474_RS01650	STM474_RS15805	STM474_RS01650 STM474_RS15805	0.754388	0.754388	glutamate-5-semialdehyde dehydrogenase	Proline metabolism	glycine cleavage system aminomethyltransferase GcvT	Glycine metabolism	61	2.06E-05	0.000224272
STM474_RS01650	STM474_RS17210	STM474_RS01650 STM474_RS17210	0.750148	0.750148	glutamate-5-semialdehyde dehydrogenase	Proline metabolism	glutamate synthase subunit GltD	Glutamate metabolism	26	2.43E-05	0.000247175
STM474_RS01675	STM474_RS05635	STM474_RS01675 STM474_RS05635	-0.78369	0.78369	DUF1889 family protein	hypothetical	curlin major subunit CsgA	fimbraie and pilus	84	5.91E-06	9.97E-05
STM474_RS01690	STM474_RS17880	STM474_RS01690 STM474_RS17880	0.75015	0.75015	3-isopropylmalate dehydratase small subunit	Leucine metabolism	phosphoribulokinase	various metabolism	53	2.43E-05	0.000247175
STM474_RS01690	STM474_RS20100	STM474_RS01690 STM474_RS20100	0.757575	0.757575	3-isopropylmalate dehydratase small subunit	Leucine metabolism	type II toxin-antitoxin system RelE/ParE family toxin	CRISPR and TA system	51	1.81E-05	0.000207987
STM474_RS01695	STM474_RS11415	STM474_RS01695 STM474_RS11415	0.869974	0.869974	fumarylacetoacetate hydrolase family protein	various metabolism	16S rRNA pseudouridine(516) synthase RsuA	translation	100	3.35E-08	1.63E-06
STM474_RS01695	STM474_RS08075	STM474_RS01695 STM474_RS08075	0.878284	0.878284	fumarylacetoacetate hydrolase family protein	various metabolism	alpha-hydroxy-acid oxidizing protein	various metabolism	100	1.69E-08	8.97E-07
STM474_RS01695	STM474_RS18205	STM474_RS01695 STM474_RS18205	0.834836	0.834836	fumarylacetoacetate hydrolase family protein	various metabolism	MFS transporter	transport	96	3.92E-07	1.30E-05
STM474_RS01695	STM474_RS09610	STM474_RS01695 STM474_RS09610	0.784013	0.784013	fumarylacetoacetate hydrolase family protein	various metabolism	chemotaxis protein CheA	Signal transduction	83	5.82E-06	9.87E-05
STM474_RS01695	STM474_RS12080	STM474_RS01695 STM474_RS12080	0.786399	0.786399	fumarylacetoacetate hydrolase family protein	various metabolism	histidine ABC transporter substrate-binding protein HisJ	Amino acid transport	83	5.21E-06	9.18E-05
STM474_RS01695	STM474_RS23695	STM474_RS01695 STM474_RS23695	0.794106	0.794106	fumarylacetoacetate hydrolase family protein	various metabolism	type-F conjugative transfer system pilin assembly protein TraF	fimbraie and pilus	81	3.62E-06	7.08E-05
STM474_RS01695	STM474_RS07005	STM474_RS01695 STM474_RS07005	0.77637	0.77637	fumarylacetoacetate hydrolase family protein	various metabolism	hypothetical	hypothetical	78	8.21E-06	0.000124587
STM474_RS01695	STM474_RS15965	STM474_RS01695 STM474_RS15965	0.776852	0.776852	fumarylacetoacetate hydrolase family protein	various metabolism	hypothetical	hypothetical	74	8.03E-06	0.000122693
STM474_RS01695	STM474_RS13780	STM474_RS01695 STM474_RS13780	0.777252	0.777252	fumarylacetoacetate hydrolase family protein	various metabolism	hypothetical	hypothetical	64	7.89E-06	0.000121184
STM474_RS01695	STM474_RS08115	STM474_RS01695 STM474_RS08115	0.759022	0.759022	fumarylacetoacetate hydrolase family protein	various metabolism	metal/formaldehyde-sensitive transcriptional repressor	Transcription factor	63	1.71E-05	0.000200555
STM474_RS01695	STM474_RS23785	STM474_RS01695 STM474_RS23785	0.765562	0.765562	fumarylacetoacetate hydrolase family protein	various metabolism	type IV conjugative transfer system protein TraE	Plasmid	61	1.31E-05	0.000169449
STM474_RS01695	STM474_RS12335	STM474_RS01695 STM474_RS12335	0.751386	0.751386	fumarylacetoacetate hydrolase family protein	various metabolism	glucokinase	Glycolysis	56	2.32E-05	0.000240737
STM474_RS01695	STM474_RS23905	STM474_RS01695 STM474_RS23905	-0.756052	0.756052	fumarylacetoacetate hydrolase family protein	various metabolism	translesion error-prone DNA polymerase V autoproteolytic subunit	DNA replication or repair	53	1.93E-05	0.000215878
STM474_RS01695	STM474_RS21580	STM474_RS01695 STM474_RS21580	0.754891	0.754891	fumarylacetoacetate hydrolase family protein	various metabolism	membrane protein	hypothetical	52	2.02E-05	0.000221517
STM474_RS01705	STM474_RS03310	STM474_RS01705 STM474_RS03310	-0.805372	0.805372	LysR family transcriptional regulator	hypothetical	DUF1266 domain-containing protein	hypothetical	85	2.06E-06	4.69E-05
STM474_RS01705	STM474_RS11530	STM474_RS01705 STM474_RS11530	0.789025	0.789025	LysR family transcriptional regulator	hypothetical	virulence protein MsgA	virulence	75	4.61E-06	8.41E-05
STM474_RS01705	STM474_RS01880	STM474_RS01705 STM474_RS01880	0.784271	0.784271	LysR family transcriptional regulator	hypothetical	propionate catabolism operon regulatory protein PrpR	propionate metabolism	69	5.75E-06	9.78E-05
STM474_RS01705	STM474_RS12055	STM474_RS01705 STM474_RS12055	0.755465	0.755465	LysR family transcriptional regulator	hypothetical	GSH-dependent disulfide bond oxidoreductase	Redox response	59	1.97E-05	0.000218947
STM474_RS01705	STM474_RS14030	STM474_RS01705 STM474_RS14030	0.764344	0.764344	LysR family transcriptional regulator	hypothetical	phosphoribosyltransferase	various metabolism	59	1.37E-05	0.000175045
STM474_RS01730	STM474_RS03180	STM474_RS01730 STM474_RS03180	-0.776938	0.776938	fimbrial outer membrane usher protein	fimbraie and pilus	fluoride efflux transporter CrcB	Efflux pump	73	8.00E-06	0.000122367
STM474_RS01735	STM474_RS20705	STM474_RS01735 STM474_RS20705	0.769184	0.769184	fimbrial chaperone	fimbraie and pilus	type II toxin-antitoxin system HigB family toxin	CRISPR and TA system	67	1.12E-05	0.000153455
STM474_RS01735	STM474_RS21505	STM474_RS01735 STM474_RS21505	0.755679	0.755679	fimbrial chaperone	fimbraie and pilus	Na/Pi cotransporter family protein	transport	56	1.96E-05	0.000217726
STM474_RS01745	STM474_RS25635	STM474_RS01745 STM474_RS25635	-0.795055	0.795055	membrane protein	hypothetical			99	3.45E-06	6.85E-05
STM474_RS01745	STM474_RS08225	STM474_RS01745 STM474_RS08225	0.823355	0.823355	membrane protein	hypothetical	pyruvate:ferredoxin (flavodoxin) oxidoreductase	Redox response	96	7.76E-07	2.24E-05
STM474_RS01745	STM474_RS03610	STM474_RS01745 STM474_RS03610	-0.823087	0.823087	membrane protein	hypothetical	5-oxoprolinase subunit PxpA	Nitrogen	92	7.88E-07	2.26E-05
STM474_RS01745	STM474_RS15265	STM474_RS01745 STM474_RS15265	0.794578	0.794578	membrane protein	hypothetical	7-carboxy-7-deazaguanine synthase QueE	various metabolism	90	3.53E-06	6.97E-05
STM474_RS01745	STM474_RS07670	STM474_RS01745 STM474_RS07670	-0.785003	0.785003	membrane protein	hypothetical	MFS transporter	transport	88	5.56E-06	9.58E-05
STM474_RS01745	STM474_RS09145	STM474_RS01745 STM474_RS09145	0.765493	0.765493	membrane protein	hypothetical	PTS mannose transporter subunit IIC	Carbohydrate transport	77	1.31E-05	0.000169759
STM474_RS01745	STM474_RS14860	STM474_RS01745 STM474_RS14860	-0.759737	0.759737	membrane protein	hypothetical	oxygen-regulated invasion protein OrgA	virulence	75	1.66E-05	0.000196991
STM474_RS01745	STM474_RS19665	STM474_RS01745 STM474_RS19665	-0.769177	0.769177	membrane protein	hypothetical	heme-binding domain-containing protein	Energy generation	74	1.12E-05	0.000153457
STM474_RS01745	STM474_RS03840	STM474_RS01745 STM474_RS03840	-0.762404	0.762404	membrane protein	hypothetical	CDF family zinc transporter ZitB	Metal transport	72	1.49E-05	0.000184388
STM474_RS01745	STM474_RS11495	STM474_RS01745 STM474_RS11495	0.760197	0.760197	membrane protein	hypothetical	AAA family ATPase	hypothetical	63	1.63E-05	0.000194823
STM474_RS01745	STM474_RS12340	STM474_RS01745 STM474_RS12340	0.75478	0.75478	membrane protein	hypothetical	ion channel protein	transport	57	2.03E-05	0.000221963
STM474_RS01745	STM474_RS12330	STM474_RS01745 STM474_RS12330	-0.753067	0.753067	membrane protein	hypothetical	alanine transaminase	Amino acid metabolism	52	2.17E-05	0.000231145
STM474_RS01765	STM474_RS07025	STM474_RS01765 STM474_RS07025	-0.764433	0.764433	hypothetical	hypothetical	SPI-2 type III secretion system apparatus protein SsaV	virulence	72	1.37E-05	0.000174693
STM474_RS01770	STM474_RS09810	STM474_RS01770 STM474_RS09810	0.771098	0.771098	Ail/Lom family outer membrane beta-barrel protein	hypothetical	flagellar export chaperone FliS	Flagella	71	1.03E-05	0.000145109
STM474_RS01770	STM474_RS01990	STM474_RS01770 STM474_RS01990	0.764203	0.764203	Ail/Lom family outer membrane beta-barrel protein	hypothetical	hypothetical	hypothetical	67	1.38E-05	0.00017558
STM474_RS01775	STM474_RS08090	STM474_RS01775 STM474_RS08090	0.818199	0.818199	helix-turn-helix transcriptional regulator	hypothetical	carboxylesterase/lipase family protein	hypothetical	99	1.04E-06	2.79E-05
STM474_RS01775	STM474_RS16645	STM474_RS01775 STM474_RS16645	0.850238	0.850238	helix-turn-helix transcriptional regulator	hypothetical	23S rRNA (guanine(1835)-N(2))-methyltransferase RlmG	translation	99	1.44E-07	5.68E-06
STM474_RS01775	STM474_RS08685	STM474_RS01775 STM474_RS08685	0.808133	0.808133	helix-turn-helix transcriptional regulator	hypothetical	YciI family protein	hypothetical	98	1.79E-06	4.22E-05
STM474_RS01775	STM474_RS23875	STM474_RS01775 STM474_RS23875	-0.785439	0.785439	helix-turn-helix transcriptional regulator	hypothetical	DUF1380 family protein	hypothetical	85	5.45E-06	9.43E-05
STM474_RS01775	STM474_RS02685	STM474_RS01775 STM474_RS02685	0.778186	0.778186	helix-turn-helix transcriptional regulator	hypothetical	acyl-CoA synthetase FdrA	nucleotide metabolism	80	7.57E-06	0.000117866
STM474_RS01775	STM474_RS24230	STM474_RS01775 STM474_RS24230	-0.779319	0.779319	helix-turn-helix transcriptional regulator	hypothetical	hypothetical	hypothetical	78	7.20E-06	0.000113988
STM474_RS01775	STM474_RS24595	STM474_RS01775 STM474_RS24595	-0.789714	0.789714	helix-turn-helix transcriptional regulator	hypothetical	shufflon system plasmid conjugative transfer pilus tip adhesin PilV	fimbraie and pilus	78	4.46E-06	8.22E-05
STM474_RS01775	STM474_RS19515	STM474_RS01775 STM474_RS19515	0.780519	0.780519	helix-turn-helix transcriptional regulator	hypothetical	aldose 1-epimerase family protein	Carbohydrate Metabolism	77	6.82E-06	0.000109835
STM474_RS01775	STM474_RS12705	STM474_RS01775 STM474_RS12705	0.767977	0.767977	helix-turn-helix transcriptional regulator	hypothetical	hypothetical	hypothetical	73	1.18E-05	0.000158855
STM474_RS01775	STM474_RS08730	STM474_RS01775 STM474_RS08730	0.754917	0.754917	helix-turn-helix transcriptional regulator	hypothetical	YchE family NAAT transporter	transport	53	2.02E-05	0.000221432
STM474_RS01775	STM474_RS06505	STM474_RS01775 STM474_RS06505	-0.751931	0.751931	helix-turn-helix transcriptional regulator	hypothetical	excinuclease Cho	DNA replication or repair	52	2.27E-05	0.000237523
STM474_RS01795	STM474_RS19685	STM474_RS01795 STM474_RS19685	-0.794336	0.794336	multidrug efflux RND transporter permease subunit MdsB	Efflux pump	two-component system response regulator TorR	Signal transduction	86	3.58E-06	7.03E-05
STM474_RS01795	STM474_RS16765	STM474_RS01795 STM474_RS16765	-0.782735	0.782735	multidrug efflux RND transporter permease subunit MdsB	Efflux pump	bifunctional threonine ammonia-lyase/L-serine ammonia-lyase TdcB	Threonine metabolism	82	6.17E-06	0.000102795
STM474_RS01795	STM474_RS15895	STM474_RS01795 STM474_RS15895	0.766257	0.766257	multidrug efflux RND transporter permease subunit MdsB	Efflux pump	ECF transporter S component	transport	70	1.27E-05	0.000166186
STM474_RS01800	STM474_RS18820	STM474_RS01800 STM474_RS18820	-0.802893	0.802893	multidrug efflux RND transporter periplasmic adaptor subunit MdsA	Efflux pump	GNAT family N-acetyltransferase	hypothetical	99	2.34E-06	5.17E-05
STM474_RS01800	STM474_RS16060	STM474_RS01800 STM474_RS16060	-0.800107	0.800107	multidrug efflux RND transporter periplasmic adaptor subunit MdsA	Efflux pump	DUF1202 domain-containing protein	hypothetical	92	2.69E-06	5.70E-05
STM474_RS01800	STM474_RS24425	STM474_RS01800 STM474_RS24425	0.78008	0.78008	multidrug efflux RND transporter periplasmic adaptor subunit MdsA	Efflux pump	molybdopterin-guanine dinucleotide biosynthesis protein MobC	molybdopterin metabolism	86	6.96E-06	0.000111354
STM474_RS01800	STM474_RS18215	STM474_RS01800 STM474_RS18215	-0.780256	0.780256	multidrug efflux RND transporter periplasmic adaptor subunit MdsA	Efflux pump	dihydrodipicolinate synthase family protein	various metabolism	81	6.90E-06	0.000110758
STM474_RS01800	STM474_RS06395	STM474_RS01800 STM474_RS06395	-0.781362	0.781362	multidrug efflux RND transporter periplasmic adaptor subunit MdsA	Efflux pump	anaerobic sulfatase maturase	various metabolism	79	6.57E-06	0.000107196
STM474_RS01800	STM474_RS21580	STM474_RS01800 STM474_RS21580	-0.779171	0.779171	multidrug efflux RND transporter periplasmic adaptor subunit MdsA	Efflux pump	membrane protein	hypothetical	76	7.25E-06	0.000114495
STM474_RS01800	STM474_RS17215	STM474_RS01800 STM474_RS17215	-0.760475	0.760475	multidrug efflux RND transporter periplasmic adaptor subunit MdsA	Efflux pump	DUF1016 family protein	hypothetical	69	1.61E-05	0.000193495
STM474_RS01800	STM474_RS07005	STM474_RS01800 STM474_RS07005	-0.764168	0.764168	multidrug efflux RND transporter periplasmic adaptor subunit MdsA	Efflux pump	hypothetical	hypothetical	68	1.38E-05	0.000175772
STM474_RS01800	STM474_RS26665	STM474_RS01800 STM474_RS26665	0.775653	0.775653	multidrug efflux RND transporter periplasmic adaptor subunit MdsA	Efflux pump			68	8.47E-06	0.000127218
STM474_RS01800	STM474_RS24875	STM474_RS01800 STM474_RS24875	-0.764747	0.764747	multidrug efflux RND transporter periplasmic adaptor subunit MdsA	Efflux pump	hypothetical	hypothetical	63	1.35E-05	0.000173298
STM474_RS01800	STM474_RS22815	STM474_RS01800 STM474_RS22815	0.758643	0.758643	multidrug efflux RND transporter periplasmic adaptor subunit MdsA	Efflux pump	KDGP aldolase family protein	hypothetical	56	1.74E-05	0.000202468
STM474_RS01800	STM474_RS03395	STM474_RS01800 STM474_RS03395	-0.75575	0.75575	multidrug efflux RND transporter periplasmic adaptor subunit MdsA	Efflux pump	membrane protein	hypothetical	54	1.95E-05	0.000217365
STM474_RS01800	STM474_RS24005	STM474_RS01800 STM474_RS24005	-0.757734	0.757734	multidrug efflux RND transporter periplasmic adaptor subunit MdsA	Efflux pump	SPI-2 type III secretion system effector cysteine hydrolase SpvD	virulence	54	1.80E-05	0.000207148
STM474_RS01805	STM474_RS18685	STM474_RS01805 STM474_RS18685	-0.785557	0.785557	gold/copper-translocating P-type ATPase GolT	Metal transport	transporter	transport	90	5.42E-06	9.40E-05
STM474_RS01805	STM474_RS02475	STM474_RS01805 STM474_RS02475	-0.780403	0.780403	gold/copper-translocating P-type ATPase GolT	Metal transport	recombination protein RecR	DNA replication or repair	88	6.86E-06	0.000110261
STM474_RS01805	STM474_RS11730	STM474_RS01805 STM474_RS11730	0.804135	0.804135	gold/copper-translocating P-type ATPase GolT	Metal transport	glycerol-3-phosphate dehydrogenase subunit GlpB	Glycerol metabolism	84	2.20E-06	4.92E-05
STM474_RS01805	STM474_RS14110	STM474_RS01805 STM474_RS14110	-0.769791	0.769791	gold/copper-translocating P-type ATPase GolT	Metal transport	hypothetical	hypothetical	79	1.09E-05	0.000150933
STM474_RS01805	STM474_RS02580	STM474_RS01805 STM474_RS02580	0.765594	0.765594	gold/copper-translocating P-type ATPase GolT	Metal transport	ABC transporter ATP-binding protein	ABC transporter	68	1.30E-05	0.000169322
STM474_RS01805	STM474_RS16205	STM474_RS01805 STM474_RS16205	-0.75798	0.75798	gold/copper-translocating P-type ATPase GolT	Metal transport	carbon-nitrogen hydrolase family protein	Nitrogen	62	1.78E-05	0.000205812
STM474_RS01805	STM474_RS24050	STM474_RS01805 STM474_RS24050	0.761364	0.761364	gold/copper-translocating P-type ATPase GolT	Metal transport	hypothetical	hypothetical	62	1.55E-05	0.00018929
STM474_RS01805	STM474_RS12285	STM474_RS01805 STM474_RS12285	-0.756179	0.756179	gold/copper-translocating P-type ATPase GolT	Metal transport	omptin family outer membrane protease PgtE	protein processing	60	1.92E-05	0.00021522
STM474_RS01825	STM474_RS09290	STM474_RS01825 STM474_RS09290	-0.762628	0.762628	MFS transporter	transport	hypothetical	hypothetical	77	1.47E-05	0.000183242
STM474_RS01825	STM474_RS24345	STM474_RS01825 STM474_RS24345	-0.782471	0.782471	MFS transporter	transport	hypothetical	hypothetical	76	6.24E-06	0.000103568
STM474_RS01830	STM474_RS03385	STM474_RS01830 STM474_RS03385	0.79156	0.79156	site-specific DNA-methyltransferase	DNA replication or repair	tRNA (N6-isopentenyl adenosine(37)-C2)-methylthiotransferase MiaB	RNA processing	80	4.09E-06	7.73E-05
STM474_RS01830	STM474_RS22395	STM474_RS01830 STM474_RS22395	0.793146	0.793146	site-specific DNA-methyltransferase	DNA replication or repair	GTPase HflX	RNA processing	80	3.79E-06	7.33E-05
STM474_RS01850	STM474_RS08100	STM474_RS01850 STM474_RS08100	0.845075	0.845075	cytochrome d ubiquinol oxidase subunit II	Energy generation	LysR family transcriptional regulator	hypothetical	96	2.04E-07	7.57E-06
STM474_RS01850	STM474_RS11630	STM474_RS01850 STM474_RS11630	-0.79091	0.79091	cytochrome d ubiquinol oxidase subunit II	Energy generation	DNA oxidative demethylase AlkB	DNA replication or repair	85	4.22E-06	7.90E-05
STM474_RS01865	STM474_RS06665	STM474_RS01865 STM474_RS06665	0.75693	0.75693	ferrioxamine B receptor FoxA	Iron	glutathione peroxidase	Redox response	63	1.86E-05	0.000211347
STM474_RS01880	STM474_RS13920	STM474_RS01880 STM474_RS13920	-0.798959	0.798959	propionate catabolism operon regulatory protein PrpR	propionate metabolism			86	2.85E-06	5.95E-05
[truncated: 12,281 more rows]

## Sheet: Ty2
Node1	Node2	Combo	Correlation	Abs_Corr	Gene.Description_x	Category_manual_x	Gene.Description_y	Category_manual_y	Stability score	P-Value	FDR
[truncated: 14,974 more rows]

## Sheet: Para9150
Node1	Node2	Combo	Correlation	Abs_Corr	Gene.Description_x	Category_manual_x	Gene.Description_y	Category_manual_y	Stability score	P-Value	FDR
[truncated: 21,193 more rows]

[truncated: 1 more sheets: D23580]
