# Supplementary material for: High-throughput fitness experiments reveal specific vulnerabilities of human-adapted Salmonella during stress and infection
Source: Nat Genet. 2024 Jun 3;56(6):1288–99. doi: 10.1038/s41588-024-01779-7 (PMC11176087; doi:10.1038/s41588-024-01779-7)
Supplement: Supplementary file 13 — Supplemental Data 9, All BioCyc/GO term annotations for making cofitness network and SAFE maps. S. Typhimurium ST4/74 genes are on sheet 1, S. Typhi Ty2 genes are on sheet 2, S. Paratyphi A 9150 genes are on sheet 3, and S. Typhimurium D23580 genes are on sheet 4. [file 41588_2024_1779_MOESM13_ESM.xlsx]

## Sheet: ST474
locusID	Gene.Description	GO term 1	GO term 2	Category_manual
STM474_RS10400	energy-coupling factor ABC transporter ATP-binding protein	transmembrane transport // cobalamin biosynthetic process // cobalt ion transport // ion transport		ABC transporter
STM474_RS10405	energy-coupling factor ABC transporter transmembrane protein	cobalamin biosynthetic process // cobalt ion transport // ion transport		ABC transporter
STM474_RS10410	energy-coupling factor ABC transporter substrate-binding protein	cobalamin biosynthetic process // cobalt ion transport // ion transport		ABC transporter
STM474_RS17855	ABC transporter ATP-binding protein			ABC transporter
STM474_RS11115	ABC transporter permease	glycine betaine transport // transmembrane transport		ABC transporter
STM474_RS11120	ABC transporter ATP-binding protein			ABC transporter
STM474_RS11125	ABC transporter permease	glycine betaine transport // transmembrane transport		ABC transporter
STM474_RS11130	ABC transporter substrate-binding protein	transmembrane transport // glycine betaine transport		ABC transporter
STM474_RS11380	ABC transporter substrate-binding protein	peptide transport // anion transmembrane transport // transmembrane transport // microcin transport		ABC transporter
STM474_RS11390	ABC transporter permease	transmembrane transport // microcin transport		ABC transporter
STM474_RS00875	ABC transporter ATP-binding protein			ABC transporter
STM474_RS00880	ABC transporter permease	transmembrane transport		ABC transporter
STM474_RS02580	ABC transporter ATP-binding protein			ABC transporter
STM474_RS02585	ABC transporter permease			ABC transporter
STM474_RS02595	metal ABC transporter substrate-binding protein	cell division		ABC transporter
STM474_RS02605	ABC transporter permease	amino acid transport // transmembrane transport // D-methionine transport		ABC transporter
STM474_RS03650	ABC transporter permease	lipopolysaccharide transport		ABC transporter
STM474_RS04125	ABC transporter permease	xenobiotic detoxification by transmembrane export across the plasma membrane // transmembrane transport		ABC transporter
STM474_RS04130	ABC transporter permease	xenobiotic detoxification by transmembrane export across the plasma membrane // transmembrane transport		ABC transporter
STM474_RS04135	ABC transporter ATP-binding protein			ABC transporter
STM474_RS04485	ABC transporter substrate-binding protein ArtJ	amino acid transport // ion transmembrane transport // nitrogen compound transport // ionotropic glutamate receptor signaling pathway		ABC transporter
STM474_RS06230	ABC transporter substrate-binding protein	peptide transport // anion transmembrane transport // transmembrane transport // amide transport		ABC transporter
STM474_RS06235	ABC transporter permease	transmembrane transport		ABC transporter
STM474_RS06240	ABC transporter permease	transmembrane transport		ABC transporter
STM474_RS07410	osmoprotectant ABC transporter ATP-binding protein OsmV	glycine betaine transport		ABC transporter
STM474_RS07415	osmoprotectant ABC transporter permease OsmW	transmembrane transport // glycine betaine transport		ABC transporter
STM474_RS07420	osmoprotectant ABC transporter substrate-binding protein OsmX	transmembrane transport		ABC transporter
STM474_RS07425	osmoprotectant ABC transporter permease OsmY	transmembrane transport // glycine betaine transport		ABC transporter
STM474_RS15905	energy-coupling factor ABC transporter ATP-binding protein	transmembrane transport		ABC transporter
STM474_RS20770	AzlC family ABC transporter permease	L-valine transmembrane transport // transmembrane transport		ABC transporter
STM474_RS11385	microcin C ABC transporter permease YejB	transmembrane transport // microcin transport		ABC transporter
STM474_RS11395	microcin C ABC transporter ATP-binding protein YejF	oligopeptide transmembrane transport // transmembrane transport // peptide transport		ABC transporter
STM474_RS08995	catabolic alanine racemase DadX	D-alanine biosynthetic process // alanine metabolic process	alanine racemization	Amino acid metabolism
STM474_RS09000	D-amino acid dehydrogenase	D-alanine catabolic process // D-amino acid catabolic process		Amino acid metabolism
STM474_RS15475	amino-acid N-acetyltransferase	cellular amino acid biosynthetic process // arginine biosynthetic process	L-arginine biosynthesis I (via L-ornithine) // L-ornithine biosynthesis I	Amino acid metabolism
STM474_RS21175	acetylglutamate kinase	arginine biosynthetic process via ornithine // phosphorylation // cellular amino acid biosynthetic process // arginine biosynthetic process	L-arginine biosynthesis I (via L-ornithine) // L-ornithine biosynthesis I	Amino acid metabolism
STM474_RS21180	argininosuccinate lyase	arginine biosynthetic process via ornithine // cellular amino acid biosynthetic process // arginine biosynthetic process	urea cycle // L-arginine biosynthesis I (via L-ornithine)	Amino acid metabolism
STM474_RS22895	arginine repressor	protein complex oligomerization // cellular amino acid biosynthetic process // arginine biosynthetic process // arginine metabolic process // regulation of transcription, DNA-templated		Amino acid metabolism
STM474_RS22910	carbamate kinase	arginine deiminase pathway // phosphorylation // arginine metabolic process	L-arginine degradation V (arginine deiminase pathway) // L-citrulline degradation // allantoin degradation IV (anaerobic)	Amino acid metabolism
STM474_RS22915	arginine deiminase	arginine catabolic process to ornithine // arginine deiminase pathway // protein citrullination // arginine catabolic process // arginine metabolic process	L-arginine degradation V (arginine deiminase pathway)	Amino acid metabolism
STM474_RS22925	ornithine carbamoyltransferase	citrulline biosynthetic process // arginine biosynthetic process via ornithine // cellular amino acid biosynthetic process // ornithine metabolic process // arginine biosynthetic process // cellular amino acid metabolic process	L-arginine degradation V (arginine deiminase pathway) // urea cycle // L-citrulline degradation // L-arginine biosynthesis I (via L-ornithine)	Amino acid metabolism
STM474_RS02700	carbamate kinase	arginine deiminase pathway // phosphorylation // arginine metabolic process	L-arginine degradation V (arginine deiminase pathway) // L-citrulline degradation // allantoin degradation IV (anaerobic)	Amino acid metabolism
STM474_RS06475	aspartate aminotransferase family protein	arginine catabolic process to succinate // arginine catabolic process to glutamate // ornithine catabolic process // arginine catabolic process // arginine metabolic process // cellular amino acid metabolic process	L-arginine degradation II (AST pathway)	Amino acid metabolism
STM474_RS06480	arginine N-succinyltransferase	arginine catabolic process to succinate // arginine catabolic process to glutamate // arginine catabolic process // arginine metabolic process	L-arginine degradation II (AST pathway)	Amino acid metabolism
STM474_RS06485	succinylglutamate-semialdehyde dehydrogenase	arginine catabolic process to succinate // arginine catabolic process to glutamate // arginine catabolic process // arginine metabolic process	L-arginine degradation II (AST pathway)	Amino acid metabolism
STM474_RS06490	N-succinylarginine dihydrolase	arginine catabolic process to succinate // arginine catabolic process to glutamate // arginine metabolic process	L-arginine degradation II (AST pathway)	Amino acid metabolism
STM474_RS06495	succinylglutamate desuccinylase	arginine catabolic process to succinate // arginine catabolic process to glutamate // arginine metabolic process	L-arginine degradation II (AST pathway)	Amino acid metabolism
STM474_RS22060	arginine decarboxylase	arginine catabolic process // cellular amino acid metabolic process	spermidine biosynthesis III // putrescine biosynthesis I // L-arginine degradation III (arginine decarboxylase/agmatinase pathway) // arginine dependent acid resistance	Amino acid metabolism
STM474_RS21165	acetylornithine deacetylase	cellular amino acid biosynthetic process // arginine biosynthetic process // proteolysis	L-arginine biosynthesis I (via L-ornithine) // L-ornithine biosynthesis I	Amino acid metabolism
STM474_RS21170	N-acetyl-gamma-glutamyl-phosphate reductase	cellular amino acid biosynthetic process // arginine biosynthetic process	L-arginine biosynthesis I (via L-ornithine) // L-ornithine biosynthesis I	Amino acid metabolism
STM474_RS04855	aspartate transaminase	L-phenylalanine biosynthetic process from chorismate via phenylpyruvate // biosynthetic process // cellular amino acid metabolic process	superpathway of L-isoleucine biosynthesis I // superpathway of L-methionine biosynthesis (transsulfuration) // superpathway of L-threonine biosynthesis // L-aspartate biosynthesis // L-glutamate degradation II // L-aspartate degradation I // L-phenylalanine biosynthesis I // L-tyrosine biosynthesis I // L-tyrosine degradation I // 3-(4-hydroxyphenyl)pyruvate biosynthesis	Amino acid metabolism
STM474_RS11180	maleylacetoacetate isomerase	aromatic amino acid family metabolic process // glutathione metabolic process // L-phenylalanine catabolic process	L-tyrosine degradation I	Amino acid metabolism
STM474_RS08610	anthranilate synthase component 1	aromatic amino acid family biosynthetic process // biosynthetic process // cellular amino acid biosynthetic process // metabolic process // tryptophan biosynthetic process		Amino acid metabolism
STM474_RS08615	bifunctional anthranilate synthase glutamate amidotransferase component TrpG/anthranilate phosphoribosyltransferase TrpD	aromatic amino acid family biosynthetic process // cellular amino acid biosynthetic process // metabolic process // glutamine metabolic process // phenazine biosynthetic process // tryptophan biosynthetic process	L-tryptophan biosynthesis	Amino acid metabolism
STM474_RS08620	bifunctional indole-3-glycerol-phosphate synthase TrpC/phosphoribosylanthranilate isomerase TrpF	aromatic amino acid family biosynthetic process // cellular amino acid biosynthetic process // metabolic process // tryptophan metabolic process // tryptophan biosynthetic process	L-tryptophan biosynthesis	Amino acid metabolism
STM474_RS08625	tryptophan synthase subunit beta	aromatic amino acid family biosynthetic process // cellular amino acid biosynthetic process // tryptophan metabolic process // tryptophan biosynthetic process		Amino acid metabolism
STM474_RS08630	tryptophan synthase subunit alpha	aromatic amino acid family biosynthetic process // cellular amino acid biosynthetic process // metabolic process // tryptophan metabolic process // tryptophan biosynthetic process		Amino acid metabolism
STM474_RS21805	aromatic amino acid transaminase	L-phenylalanine biosynthetic process from chorismate via phenylpyruvate // L-phenylalanine biosynthetic process // aromatic amino acid family biosynthetic process // biosynthetic process // cellular amino acid biosynthetic process // tyrosine biosynthetic process // cellular amino acid metabolic process	L-phenylalanine biosynthesis I // L-tyrosine biosynthesis I // L-tyrosine degradation I // 3-(4-hydroxyphenyl)pyruvate biosynthesis	Amino acid metabolism
STM474_RS25340	trp operon leader peptide	aromatic amino acid family biosynthetic process // cellular amino acid biosynthetic process // tryptophan biosynthetic process		Amino acid metabolism
STM474_RS04160	DNA-binding protein YbiB	tryptophan biosynthetic process		Amino acid metabolism
STM474_RS06300	chorismate mutase	chorismate metabolic process // salicylic acid biosynthetic process	L-tyrosine biosynthesis I // L-phenylalanine biosynthesis I	Amino acid metabolism
STM474_RS01985	shikimate kinase AroL	shikimate metabolic process // phosphorylation // chorismate biosynthetic process // aromatic amino acid family biosynthetic process // cellular amino acid biosynthetic process	chorismate biosynthesis I // chorismate biosynthesis from 3-dehydroquinate	Amino acid metabolism
STM474_RS03850	3-deoxy-7-phosphoheptulonate synthase AroG	chorismate biosynthetic process // aromatic amino acid family biosynthetic process // biosynthetic process // cellular amino acid biosynthetic process	chorismate biosynthesis I // 3-dehydroquinate biosynthesis I	Amino acid metabolism
STM474_RS05425	5-carboxymethyl-2-hydroxymuconate Delta-isomerase	aromatic compound catabolic process	4-hydroxyphenylacetate degradation	Amino acid metabolism
STM474_RS05430	2-oxo-hepta-3-ene-1,7-dioic acid hydratase	aromatic compound catabolic process	4-hydroxyphenylacetate degradation	Amino acid metabolism
STM474_RS05435	4-hydroxy-2-oxoheptanedioate aldolase	aromatic compound catabolic process // phenylacetate catabolic process	4-hydroxyphenylacetate degradation	Amino acid metabolism
STM474_RS06755	quinate/shikimate dehydrogenase	shikimate metabolic process // chorismate biosynthetic process // aromatic amino acid family biosynthetic process // cellular amino acid biosynthetic process	shikimate degradation I // quinate degradation I // chorismate biosynthesis I // chorismate biosynthesis from 3-dehydroquinate	Amino acid metabolism
STM474_RS13685	bifunctional chorismate mutase/prephenate dehydratase	carboxylic acid metabolic process // metabolic process // cellular amino acid biosynthetic process // aromatic amino acid family biosynthetic process // chorismate metabolic process // L-phenylalanine biosynthetic process	L-tyrosine biosynthesis I // L-phenylalanine biosynthesis I	Amino acid metabolism
STM474_RS13695	bifunctional chorismate mutase/prephenate dehydrogenase	carboxylic acid metabolic process // chorismate metabolic process // aromatic amino acid family biosynthetic process // cellular amino acid biosynthetic process // tyrosine biosynthetic process	L-tyrosine biosynthesis I // L-phenylalanine biosynthesis I	Amino acid metabolism
STM474_RS13700	3-deoxy-7-phosphoheptulonate synthase AroF	chorismate biosynthetic process // aromatic amino acid family biosynthetic process // biosynthetic process // cellular amino acid biosynthetic process	chorismate biosynthesis I // 3-dehydroquinate biosynthesis I	Amino acid metabolism
STM474_RS16490	4,5-DOPA dioxygenase extradiol	cellular aromatic compound metabolic process		Amino acid metabolism
STM474_RS17990	3-dehydroquinate synthase	chorismate biosynthetic process // aromatic amino acid family biosynthetic process // cellular amino acid biosynthetic process	chorismate biosynthesis I // 3-dehydroquinate biosynthesis I	Amino acid metabolism
STM474_RS17995	shikimate kinase AroK	shikimate metabolic process // phosphorylation // chorismate biosynthetic process // aromatic amino acid family biosynthetic process // cellular amino acid biosynthetic process	chorismate biosynthesis I // chorismate biosynthesis from 3-dehydroquinate	Amino acid metabolism
STM474_RS04755	3-phosphoshikimate 1-carboxyvinyltransferase	chorismate biosynthetic process // aromatic amino acid family biosynthetic process // cellular amino acid biosynthetic process	chorismate biosynthesis I // chorismate biosynthesis from 3-dehydroquinate	Amino acid metabolism
STM474_RS05395	4-hydroxyphenylacetate 3-monooxygenase reductase subunit	benzene-containing compound metabolic process // aromatic compound catabolic process // pyrimidine nucleobase catabolic process		Amino acid metabolism
STM474_RS06695	3-deoxy-7-phosphoheptulonate synthase AroH	chorismate biosynthetic process // aromatic amino acid family biosynthetic process // biosynthetic process // cellular amino acid biosynthetic process	chorismate biosynthesis I // 3-dehydroquinate biosynthesis I	Amino acid metabolism
STM474_RS06750	type I 3-dehydroquinate dehydratase	3,4-dihydroxybenzoate biosynthetic process // chorismate biosynthetic process // aromatic amino acid family biosynthetic process // cellular amino acid biosynthetic process	chorismate biosynthesis I // chorismate biosynthesis from 3-dehydroquinate // quinate degradation I	Amino acid metabolism
STM474_RS19960	aspartate--ammonia ligase	L-asparagine biosynthetic process // cellular amino acid biosynthetic process // asparagine biosynthetic process		Amino acid metabolism
STM474_RS16065	L-asparaginase 2	asparagine catabolic process // asparagine metabolic process // cellular amino acid metabolic process	L-asparagine degradation I	Amino acid metabolism
STM474_RS18540	type II asparaginase	asparagine catabolic process // cellular oxidant detoxification // positive regulation of transcription involved in G1/S transition of mitotic cell cycle // positive regulation of transcription by RNA polymerase II // asparagine metabolic process // cellular amino acid metabolic process	L-asparagine degradation I	Amino acid metabolism
STM474_RS03435	asparagine synthase B	cellular amino acid biosynthetic process // glutamine metabolic process // asparagine biosynthetic process	L-asparagine biosynthesis I // ammonia assimilation cycle III // L-glutamate biosynthesis I // L-glutamine degradation I	Amino acid metabolism
STM474_RS06430	asparaginase	cellular amino acid metabolic process	L-asparagine degradation I	Amino acid metabolism
STM474_RS20085	branched-chain-amino-acid transaminase	aspartate biosynthetic process // carboxylic acid metabolic process // valine biosynthetic process // leucine biosynthetic process // isoleucine biosynthetic process // branched-chain amino acid biosynthetic process // branched-chain amino acid metabolic process // cellular amino acid biosynthetic process	superpathway of L-alanine biosynthesis // L-valine biosynthesis // L-alanine biosynthesis I // L-leucine biosynthesis // superpathway of L-isoleucine biosynthesis I // superpathway of branched chain amino acid biosynthesis // L-isoleucine biosynthesis I (from threonine)	Amino acid metabolism
STM474_RS22210	aspartate ammonia-lyase	cellular amino acid biosynthetic process // aspartate metabolic process // tricarboxylic acid cycle	L-glutamate degradation II	Amino acid metabolism
STM474_RS00335	glutamine-hydrolyzing carbamoyl-phosphate synthase small subunit	nitrogen compound metabolic process // cellular response to amino acid stimulus // carbamoyl phosphate biosynthetic process // 'de novo' UMP biosynthetic process // cellular amino acid biosynthetic process // glutamine metabolic process // arginine biosynthetic process // pyrimidine nucleotide biosynthetic process // 'de novo' pyrimidine nucleobase biosynthetic process		Amino acid metabolism
STM474_RS00595	acetolactate synthase small subunit	regulation of catalytic activity // valine biosynthetic process // isoleucine biosynthetic process // branched-chain amino acid biosynthetic process // cellular amino acid biosynthetic process		Amino acid metabolism
STM474_RS01080	2,3,4,5-tetrahydropyridine-2,6-dicarboxylate N-succinyltransferase	diaminopimelate biosynthetic process // lysine biosynthetic process via diaminopimelate // lysine biosynthetic process // cellular amino acid biosynthetic process	L-lysine biosynthesis I	Amino acid metabolism
STM474_RS01185	lysine decarboxylase LdcC	cellular amino acid metabolic process	cadaverine biosynthesis	Amino acid metabolism
STM474_RS03540	ornithine decarboxylase SpeF	cellular amino acid metabolic process	putrescine biosynthesis III	Amino acid metabolism
STM474_RS07925	L-methionine sulfoximine/L-methionine sulfone acetyltransferase		dimethyl sulfide biosynthesis from methionine	Amino acid metabolism
STM474_RS07965	PLP-dependent aminotransferase family protein	alpha-amino acid metabolic process // biosynthetic process // regulation of transcription, DNA-templated		Amino acid metabolism
STM474_RS08960	Glu/Leu/Phe/Val dehydrogenase	carboxylic acid metabolic process // glutamate catabolic process // cellular amino acid metabolic process		Amino acid metabolism
STM474_RS09770	D-cysteine desulfhydrase	D-amino acid metabolic process		Amino acid metabolism
STM474_RS11285	phosphoserine phosphatase SerB	cellular amino acid biosynthetic process // dephosphorylation // L-serine biosynthetic process	superpathway of sulfate assimilation and cysteine biosynthesis // superpathway of L-serine and glycine biosynthesis I // L-serine biosynthesis I	Amino acid metabolism
STM474_RS11960	alanine transaminase AlaA	biosynthetic process	superpathway of L-alanine biosynthesis // L-alanine biosynthesis II	Amino acid metabolism
STM474_RS12100	alanine/ornithine racemase family PLP-dependent enzyme			Amino acid metabolism
STM474_RS12155	aspartate-semialdehyde dehydrogenase	cellular amino acid biosynthetic process	superpathway of L-threonine biosynthesis // superpathway of L-homoserine and L-methionine biosynthesis // superpathway of L-methionine biosynthesis (transsulfuration) // superpathway of L-isoleucine biosynthesis I // L-lysine biosynthesis I // L-homoserine biosynthesis	Amino acid metabolism
STM474_RS12330	alanine transaminase	biosynthetic process	superpathway of L-alanine biosynthesis // L-alanine biosynthesis II	Amino acid metabolism
STM474_RS12775	4-hydroxy-tetrahydrodipicolinate synthase	diaminopimelate biosynthetic process // lysine biosynthetic process via diaminopimelate // lysine biosynthetic process // cellular amino acid biosynthetic process	L-lysine biosynthesis I	Amino acid metabolism
STM474_RS13105	lysine decarboxylation/transport transcriptional activator CadC	regulation of cellular macromolecule biosynthetic process // positive regulation of transcription, DNA-templated // regulation of transcription, DNA-templated // phosphorelay signal transduction system		Amino acid metabolism
STM474_RS13115	lysine decarboxylase CadA	cellular amino acid metabolic process	cadaverine biosynthesis	Amino acid metabolism
STM474_RS15600	aspartate/glutamate racemase	nitrogen compound metabolic process // cellular amino acid metabolic process	peptidoglycan biosynthesis I (<I>meso</I>-diaminopimelate containing) // UDP-<i>N</i>-acetylmuramoyl-pentapeptide biosynthesis I (<i>meso</i>-diaminopimelate containing)	Amino acid metabolism
STM474_RS15970	biosynthetic arginine decarboxylase	putrescine biosynthetic process from arginine // putrescine biosynthetic process // spermidine biosynthetic process // polyamine biosynthetic process // arginine catabolic process	spermidine biosynthesis III // putrescine biosynthesis I // L-arginine degradation III (arginine decarboxylase/agmatinase pathway) // arginine dependent acid resistance	Amino acid metabolism
STM474_RS16105	ornithine decarboxylase	cellular amino acid metabolic process	putrescine biosynthesis III	Amino acid metabolism
STM474_RS18975	selenocysteine-specific translation elongation factor	selenocysteine metabolic process // selenocysteine incorporation		Amino acid metabolism
STM474_RS20070	ilv operon leader peptide	branched-chain amino acid biosynthetic process // cellular amino acid biosynthetic process		Amino acid metabolism
STM474_RS20110	HTH-type transcriptional activator IlvY	branched-chain amino acid biosynthetic process // cellular amino acid biosynthetic process // regulation of transcription, DNA-templated		Amino acid metabolism
STM474_RS20295	diaminopimelate epimerase		L-lysine biosynthesis I	Amino acid metabolism
STM474_RS20385	5-methyltetrahydropteroyltriglutamate-- homocysteine S-methyltransferase	methylation // methionine biosynthetic process // cellular amino acid biosynthetic process	superpathway of L-homoserine and L-methionine biosynthesis // superpathway of L-methionine biosynthesis (transsulfuration) // L-methionine biosynthesis II // L-methionine biosynthesis I // <i>S</i>-adenosyl-L-methionine salvage I	Amino acid metabolism
STM474_RS21070	bifunctional aspartate kinase/homoserine dehydrogenase II	homoserine biosynthetic process // metabolic process // phosphorylation // lysine biosynthetic process via diaminopimelate // threonine biosynthetic process // aspartate family amino acid biosynthetic process // cellular amino acid biosynthetic process // cellular amino acid metabolic process	superpathway of L-threonine biosynthesis // superpathway of L-homoserine and L-methionine biosynthesis // superpathway of L-methionine biosynthesis (transsulfuration) // superpathway of L-isoleucine biosynthesis I // L-lysine biosynthesis I // L-homoserine biosynthesis	Amino acid metabolism
STM474_RS22640	gamma-glutamylcyclotransferase	cellular modified amino acid catabolic process		Amino acid metabolism
STM474_RS22780	glycine dehydrogenase	regulation of transcription, DNA-templated		Amino acid metabolism
STM474_RS23140	aspartate/glutamate racemase family protein	nitrogen compound metabolic process // cellular amino acid metabolic process		Amino acid metabolism
STM474_RS23510	trp operon repressor	negative regulation of transcription, DNA-templated // regulation of transcription, DNA-templated		Amino acid metabolism
STM474_RS21665	lysine-sensitive aspartokinase 3	homoserine biosynthetic process // lysine biosynthetic process // phosphorylation // lysine biosynthetic process via diaminopimelate // threonine biosynthetic process // cellular amino acid biosynthetic process	superpathway of L-threonine biosynthesis // superpathway of L-homoserine and L-methionine biosynthesis // superpathway of L-methionine biosynthesis (transsulfuration) // superpathway of L-isoleucine biosynthesis I // L-lysine biosynthesis I // L-homoserine biosynthesis	Amino acid metabolism
STM474_RS13565	L-aspartate oxidase	'de novo' NAD biosynthetic process from aspartate // pyridine nucleotide biosynthetic process // NAD biosynthetic process	NAD <i>de novo</i> biosynthesis I (from aspartate)	Amino acid metabolism
STM474_RS05525	sodium/proline symporter PutP	proline transmembrane transport // cellular response to proline // organic acid transmembrane transport // transmembrane transport // proline transport // amino acid transport // sodium ion transport // ion transport // amino acid transmembrane transport		Amino acid transport
STM474_RS16760	threonine/serine transporter TdcC	serine transport // threonine transport // amino acid transport // amino acid transmembrane transport		Amino acid transport
STM474_RS00030	sodium:alanine symporter family protein	transmembrane transport // alanine transport // sodium ion transport		Amino acid transport
STM474_RS00765	aromatic amino acid transporter AroP	transmembrane transport // amino acid transport		Amino acid transport
STM474_RS01240	methionine ABC transporter substrate-binding lipoprotein MetQ	amino acid transport		Amino acid transport
STM474_RS01245	methionine ABC transporter permease MetI	transmembrane transport // D-methionine transport // amino acid transport		Amino acid transport
STM474_RS01250	methionine ABC transporter ATP-binding protein MetN	transmembrane transport // D-methionine transport // methionine transport // amino acid transport // amino acid transmembrane transport		Amino acid transport
STM474_RS02045	branched-chain amino acid transporter carrier protein BrnQ	organic anion transport // L-amino acid transport // L-valine transmembrane transport // L-alpha-amino acid transmembrane transport // cation transmembrane transport // valine transport // leucine transport // isoleucine transport // branched-chain amino acid transport // amino acid transport		Amino acid transport
STM474_RS02050	proline-specific permease ProY	amino acid transmembrane transport // transmembrane transport // amino acid transport		Amino acid transport
STM474_RS02600	virulence-associated ABC transporter ATP-binding protein SfbB	D-methionine transport // transmembrane transport // methionine transport // amino acid transport // amino acid transmembrane transport		Amino acid transport
STM474_RS02870	phenylalanine transporter	transmembrane transport // amino acid transport		Amino acid transport
STM474_RS03345	glutamate/aspartate ABC transporter ATP binding protein GltL	amino acid transmembrane transport		Amino acid transport
STM474_RS03360	amino acid ABC transporter substrate-binding protein			Amino acid transport
STM474_RS04190	glutamine ABC transporter ATP-binding protein GlnQ	amino acid transmembrane transport		Amino acid transport
STM474_RS04195	glutamine ABC transporter permease GlnP	amino acid transport // nitrogen compound transport // transmembrane transport		Amino acid transport
STM474_RS04200	glutamine ABC transporter substrate-binding protein GlnH	amino acid transport // ion transmembrane transport // ionotropic glutamate receptor signaling pathway		Amino acid transport
STM474_RS04210	threonine/homoserine exporter RhtA	threonine transport // amino acid transport		Amino acid transport
STM474_RS04405	aspartate:alanine antiporter	cation transmembrane transport // transmembrane transport // potassium ion transport		Amino acid transport
STM474_RS04490	arginine ABC transporter permease ArtM	amino acid transport // nitrogen compound transport // transmembrane transport		Amino acid transport
STM474_RS04495	arginine ABC transporter permease ArtQ	nitrogen compound transport // transmembrane transport		Amino acid transport
STM474_RS04500	arginine ABC transporter substrate-binding protein	amino acid transport // ion transmembrane transport // nitrogen compound transport // ionotropic glutamate receptor signaling pathway		Amino acid transport
STM474_RS04505	arginine ABC transporter ATP-binding protein ArtP	amino acid transmembrane transport		Amino acid transport
STM474_RS04555	lysine exporter LysO family protein	L-lysine transmembrane transport		Amino acid transport
STM474_RS04645	cysteine/glutathione ABC transporter ATP-binding protein/permease CydC	transmembrane transport // cell redox homeostasis // siderophore transmembrane transport // glutathione transmembrane transport // cysteine export across plasma membrane // iron ion transport		Amino acid transport
STM474_RS04650	cysteine/glutathione ABC transporter permease/ATP-binding protein CydD	transmembrane transport // cysteine transport		Amino acid transport
STM474_RS04710	amino acid permease	amino acid transport // amino acid transmembrane transport // transmembrane transport		Amino acid transport
STM474_RS04885	sodium:alanine symporter family protein	transmembrane transport // alanine transport // sodium ion transport		Amino acid transport
STM474_RS06305	leucine efflux protein LeuE	organic anion transport // leucine transport // L-alpha-amino acid transmembrane transport // amino acid transmembrane transport // cation transmembrane transport // L-amino acid transport // branched-chain amino acid transport // homoserine transport // amino acid transport		Amino acid transport
STM474_RS06560	cystine/sulfocysteine:cation symporter	cysteine transmembrane transport // transmembrane transport // phosphorylation // L-cystine transport		Amino acid transport
STM474_RS06795	L-cystine transporter	cysteine transmembrane transport // transmembrane transport // L-cystine transport		Amino acid transport
STM474_RS07340	amino acid permease	transmembrane transport // amino acid transport		Amino acid transport
STM474_RS07545	O-acetylserine/cysteine exporter			Amino acid transport
STM474_RS07895	L-asparagine permease	transmembrane transport // amino acid transport		Amino acid transport
STM474_RS09690	tyrosine transporter TyrP	amino acid transport // aromatic amino acid transport // amino acid transmembrane transport		Amino acid transport
STM474_RS09760	L-cystine ABC transporter ATP-binding protein YecC	amino acid transmembrane transport		Amino acid transport
STM474_RS09765	cystine ABC transporter permease	amino acid transport // cysteine transmembrane transport // nitrogen compound transport // transmembrane transport // L-cystine transport		Amino acid transport
STM474_RS09775	cystine ABC transporter substrate-binding protein	amino acid transport // ion transmembrane transport // ionotropic glutamate receptor signaling pathway		Amino acid transport
STM474_RS11195	aromatic acid/H+ symport family MFS transporter	transmembrane transport // carbohydrate transport		Amino acid transport
STM474_RS13110	cadaverine/lysine antiporter	transmembrane transport // amino acid transport		Amino acid transport
STM474_RS13585	cysteine/O-acetylserine transporter	cysteine export across plasma membrane // amino acid transport		Amino acid transport
STM474_RS14500	L-alanine exporter AlaE	L-amino acid transport // L-alpha-amino acid transmembrane transport // amino acid export across plasma membrane // amino acid transport		Amino acid transport
STM474_RS15365	HAAAP family serine/threonine permease SdaC	amino acid transport // amino acid transmembrane transport		Amino acid transport
STM474_RS15865	arginine exporter ArgO	amino acid transmembrane transport // L-arginine transmembrane transport // amino acid transport		Amino acid transport
STM474_RS16670	serine/threonine transporter SstT	transmembrane transport // serine transport // threonine transport // amino acid transport // amino acid transmembrane transport		Amino acid transport
STM474_RS16935	tryptophan permease	amino acid transport // aromatic amino acid transport // amino acid transmembrane transport		Amino acid transport
STM474_RS17220	cytosine permease	transmembrane transport // cytosine transport		Amino acid transport
STM474_RS18350	high-affinity branched-chain amino acid ABC transporter ATP-binding protein LivF	L-amino acid transport // branched-chain amino acid transport // amino acid transport		Amino acid transport
STM474_RS18355	high-affinity branched-chain amino acid ABC transporter ATP-binding protein LivG	L-isoleucine import across plasma membrane // L-valine import across plasma membrane // leucine import across plasma membrane // D-alanine transport // phenylalanine transport // L-alanine transport // amino acid transport		Amino acid transport
STM474_RS18360	branched chain amino acid ABC transporter permease LivM	transmembrane transport // branched-chain amino acid transport // amino acid transport		Amino acid transport
STM474_RS18365	high-affinity branched-chain amino acid ABC transporter permease LivH	L-alanine transport // phenylalanine transport // leucine import across plasma membrane // L-isoleucine import across plasma membrane // D-alanine transport // L-valine transmembrane transport // transmembrane transport // amino acid transport		Amino acid transport
STM474_RS18370	high-affinity branched-chain amino acid ABC transporter substrate-binding protein LivK	amino acid transport		Amino acid transport
STM474_RS18385	branched chain amino acid ABC transporter substrate-binding protein LivJ	amino acid transport		Amino acid transport
STM474_RS19295	sodium/glutamate symporter	transmembrane transport // L-glutamate transmembrane transport // amino acid transport // sodium ion transport // ion transport		Amino acid transport
STM474_RS19575	D-serine transporter DsdX	gluconate transmembrane transport		Amino acid transport
STM474_RS20215	amino acid permease	transmembrane transport // amino acid transport		Amino acid transport
STM474_RS20355	threonine export protein RhtC	amino acid transmembrane transport // homoserine transport // amino acid transport		Amino acid transport
STM474_RS20360	homoserine/homoserine lactone efflux protein	amino acid transmembrane transport // homoserine transport // amino acid transport		Amino acid transport
STM474_RS21980	glutamate/aspartate:proton symporter GltP	carboxylic acid transport // amino acid transmembrane transport // proton transmembrane transport // transmembrane transport // L-glutamate transmembrane transport // aspartate transmembrane transport // amino acid transport // dicarboxylic acid transport		Amino acid transport
STM474_RS22020	glycine betaine/L-proline transporter ProP	transmembrane transport		Amino acid transport
STM474_RS22045	arginine/agmatine antiporter	transmembrane transport // amino acid transport		Amino acid transport
STM474_RS22225	L-methionine/branched-chain amino acid transporter	transmembrane transport		Amino acid transport
STM474_RS22310	glutamate/gamma-aminobutyrate family transporter YjeM	amino acid transport // amino acid transmembrane transport // transmembrane transport		Amino acid transport
STM474_RS22340	arginine ABC transporter substrate-binding protein	amino acid transport // ion transmembrane transport // ionotropic glutamate receptor signaling pathway		Amino acid transport
STM474_RS22575	D-serine/D-alanine/glycine transporter	transmembrane transport // amino acid transport		Amino acid transport
STM474_RS23320	threonine/serine exporter	succinate transport		Amino acid transport
STM474_RS23325	threonine/serine exporter ThrE family protein	transmembrane transport // succinate transport		Amino acid transport
STM474_RS08140	amino acid ABC transporter permease	amino acid transport // nitrogen compound transport // transmembrane transport		Amino acid transport
STM474_RS08145	amino acid ABC transporter ATP-binding protein			Amino acid transport
STM474_RS08150	amino acid ABC transporter permease	amino acid transport // cysteine transmembrane transport // nitrogen compound transport // transmembrane transport // L-cystine transport		Amino acid transport
STM474_RS11300	lysine-specific permease	amino acid transmembrane transport // transmembrane transport // amino acid transport		Amino acid transport
STM474_RS12065	histidine ABC transporter ATP-binding protein HisP	amino acid transport // amino acid transmembrane transport		Amino acid transport
STM474_RS12070	histidine ABC transporter permease HisM	nitrogen compound transport // transmembrane transport // amino acid transport		Amino acid transport
STM474_RS12075	histidine ABC transporter permease HisQ	nitrogen compound transport // transmembrane transport // amino acid transport // amino acid transmembrane transport		Amino acid transport
STM474_RS12080	histidine ABC transporter substrate-binding protein HisJ	nitrogen compound transport // amino acid transport		Amino acid transport
STM474_RS12085	lysine/arginine/ornithine ABC transporter substrate-binding protein ArgT	nitrogen compound transport // amino acid transport		Amino acid transport
STM474_RS12095	amino acid permease	amino acid transmembrane transport // transmembrane transport		Amino acid transport
STM474_RS12105	amino acid permease	transmembrane transport		Amino acid transport
STM474_RS12110	alanine racemase	lysine biosynthetic process via diaminopimelate	alanine racemization	Amino acid transport
STM474_RS14550	glycine betaine/L-proline ABC transporter ATP-binding protein ProV	cellular response to osmotic stress // glycine betaine transport // amino acid transport		Amino acid transport
STM474_RS14555	glycine betaine/L-proline ABC transporter permease ProW	carnitine transmembrane transport // transmembrane transport // glycine betaine transport // choline transport // amine transport // amino acid transport		Amino acid transport
STM474_RS14560	glycine betaine/L-proline ABC transporter substrate-binding protein ProX	transmembrane transport // amino acid transport		Amino acid transport
STM474_RS00510	L-ribulose-5-phosphate 4-epimerase	L-arabinose catabolic process // L-arabinose catabolic process to xylulose 5-phosphate // arabinose catabolic process // pentose catabolic process // carbohydrate metabolic process	L-arabinose degradation I // L-ascorbate degradation I (bacterial, anaerobic) // L-ascorbate degradation II (bacterial, aerobic)	Arabinose metabolism
STM474_RS00515	L-arabinose isomerase	L-arabinose catabolic process to xylulose 5-phosphate // arabinose catabolic process // monosaccharide metabolic process // carbohydrate metabolic process	L-arabinose degradation I	Arabinose metabolism
STM474_RS00520	ribulokinase	carbohydrate phosphorylation // L-arabinose catabolic process to xylulose 5-phosphate // arabinose catabolic process // phosphorylation // carbohydrate metabolic process	L-arabinose degradation I	Arabinose metabolism
STM474_RS18950	L-ribulose-5-phosphate 4-epimerase	monosaccharide metabolic process // L-arabinose catabolic process // pentose catabolic process	L-arabinose degradation I // L-ascorbate degradation I (bacterial, anaerobic) // L-ascorbate degradation II (bacterial, aerobic)	Arabinose metabolism
STM474_RS22525	L-ribulose-5-phosphate 4-epimerase	L-ascorbic acid catabolic process // L-ascorbic acid metabolic process // pentose catabolic process // carbohydrate metabolic process	L-arabinose degradation I // L-ascorbate degradation I (bacterial, anaerobic) // L-ascorbate degradation II (bacterial, aerobic)	Arabinose metabolism
STM474_RS07790	biofilm-dependent modulation protein			Biofilm
STM474_RS13860	biofilm-associated protein BapA			Biofilm
STM474_RS18625	biofilm formation regulator HmsP	signal transduction		Biofilm
STM474_RS22480	biofilm peroxide resistance protein BsmA			Biofilm
STM474_RS04315	biofilm formation regulator BssR			Biofilm
STM474_RS22920	YhcH/YjgK/YiaL family protein	single-species biofilm formation		Biofilm
STM474_RS05990	DUF1471 domain-containing protein	cell adhesion involved in single-species biofilm formation in or on host organism		Biofilm
STM474_RS15340	YqcC family protein	single-species biofilm formation		Biofilm
STM474_RS15935	YhcH/YjgK/YiaL family protein	single-species biofilm formation		Biofilm
STM474_RS20330	membrane protein	cell adhesion involved in single-species biofilm formation		Biofilm
STM474_RS04015	adenosylmethionine--8-amino-7-oxononanoate transaminase	biotin biosynthetic process	biotin biosynthesis I // biotin biosynthesis from 8-amino-7-oxononanoate I	biotin metabolism
STM474_RS04020	biotin synthase BioB	biotin biosynthetic process	biotin biosynthesis I // biotin biosynthesis from 8-amino-7-oxononanoate I	biotin metabolism
STM474_RS04025	8-amino-7-oxononanoate synthase	biotin biosynthetic process // biosynthetic process	biotin biosynthesis I // 8-amino-7-oxononanoate biosynthesis I	biotin metabolism
STM474_RS04030	malonyl-ACP O-methyltransferase BioC	methylation // biotin biosynthetic process	biotin biosynthesis I // 8-amino-7-oxononanoate biosynthesis I	biotin metabolism
STM474_RS04035	ATP-dependent dethiobiotin synthetase BioD	biotin biosynthetic process	biotin biosynthesis I // biotin biosynthesis from 8-amino-7-oxononanoate I	biotin metabolism
STM474_RS07400	ATP-dependent dethiobiotin synthetase BioD	biotin biosynthetic process		biotin metabolism
STM474_RS18105	pimeloyl-ACP methyl ester esterase BioH	biotin biosynthetic process	biotin biosynthesis I // 8-amino-7-oxononanoate biosynthesis I	biotin metabolism
STM474_RS06020	N-acetylglucosamine kinase	carbohydrate phosphorylation // phosphorylation // peptidoglycan turnover // N-acetylglucosamine metabolic process // carbohydrate metabolic process	<i>N</i>-acetylglucosamine degradation II	Carbohydrate Metabolism
STM474_RS18945	L-ribulose-5-phosphate 3-epimerase	primary metabolic process // organic substance metabolic process // L-ascorbic acid metabolic process // DNA repair // carbohydrate metabolic process	L-ascorbate degradation I (bacterial, anaerobic) // L-ascorbate degradation II (bacterial, aerobic)	Carbohydrate Metabolism
STM474_RS17125	arabinose-5-phosphate isomerase KdsD	carbohydrate derivative metabolic process // keto-3-deoxy-D-manno-octulosonic acid biosynthetic process // lipopolysaccharide biosynthetic process // carbohydrate metabolic process	superpathway of (Kdo)<SUB>2</SUB>-lipid A biosynthesis // superpathway of lipopolysaccharide biosynthesis // CMP-3-deoxy-D-<I>manno</I>-octulosonate biosynthesis	Carbohydrate Metabolism
STM474_RS08885	ribose-phosphate diphosphokinase	cellular biosynthetic process // phosphorylation // nucleotide biosynthetic process // ribonucleoside monophosphate biosynthetic process // nucleoside metabolic process // metabolic process // purine nucleotide biosynthetic process // 5-phosphoribose 1-diphosphate biosynthetic process	PRPP biosynthesis	Carbohydrate Metabolism
STM474_RS18030	ADP compounds hydrolase NudE	ribose phosphate metabolic process // nucleoside phosphate metabolic process		Carbohydrate Metabolism
STM474_RS00600	catabolite repressor/activator	response to fructose // regulation of transcription, DNA-templated		Carbohydrate Metabolism
STM474_RS01635	sigma factor-binding protein Crl	positive regulation of cellulose biosynthetic process // positive regulation of transcription, DNA-templated		Carbohydrate Metabolism
STM474_RS18135	HTH-type transcriptional regulator MalT	positive regulation of carbohydrate metabolic process // positive regulation of transcription, DNA-templated // regulation of transcription, DNA-templated // carbohydrate metabolic process		Carbohydrate Metabolism
STM474_RS18870	XylR family transcriptional regulator	regulation of transcription, DNA-templated		Carbohydrate Metabolism
STM474_RS19720	D-galactonate utilization transcriptional regulator DgoR	regulation of transcription, DNA-templated		Carbohydrate Metabolism
STM474_RS22065	transcriptional regulator MelR	rhamnose metabolic process // regulation of transcription, DNA-templated		Carbohydrate Metabolism
STM474_RS00090	chitinase	polysaccharide catabolic process // metabolic process // carbohydrate metabolic process	chitin degradation II (Vibrio)	Carbohydrate Metabolism
STM474_RS00095	chitinase	methylation	chitin degradation II (Vibrio)	Carbohydrate Metabolism
STM474_RS00210	glycoside hydrolase family 31 protein	metabolic process // carbohydrate metabolic process		Carbohydrate Metabolism
STM474_RS00825	D-threonate kinase	phosphorylation // carbohydrate metabolic process	D-threonate degradation	Carbohydrate Metabolism
STM474_RS00830	D-threonate 4-phosphate dehydrogenase	carbohydrate metabolic process	D-threonate degradation // L-threonate degradation	Carbohydrate Metabolism
STM474_RS00905	PTS sugar transporter subunit IIA	phosphorylation // phosphoenolpyruvate-dependent sugar phosphotransferase system		Carbohydrate Metabolism
STM474_RS01180	chitinase	cell wall macromolecule catabolic process // chitin catabolic process	chitin degradation II (Vibrio)	Carbohydrate Metabolism
STM474_RS02010	fructokinase	carbohydrate metabolic process // carbohydrate phosphorylation // phosphorylation		Carbohydrate Metabolism
STM474_RS02055	maltodextrin glucosidase	metabolic process // carbohydrate metabolic process // maltose metabolic process		Carbohydrate Metabolism
STM474_RS02405	maltose O-acetyltransferase			Carbohydrate Metabolism
STM474_RS02500	inosine/guanosine kinase	carbohydrate phosphorylation // phosphorylation	superpathway of guanine and guanosine salvage // guanine and guanosine salvage III // adenine and adenosine salvage V	Carbohydrate Metabolism
STM474_RS02890	SIS domain-containing protein	fructose 6-phosphate metabolic process // UDP-N-acetylglucosamine metabolic process // protein N-linked glycosylation // carbohydrate derivative metabolic process		Carbohydrate Metabolism
STM474_RS02895	SIS domain-containing protein	carbohydrate derivative metabolic process // protein N-linked glycosylation // UDP-N-acetylglucosamine metabolic process // fructose 6-phosphate metabolic process		Carbohydrate Metabolism
STM474_RS03450	N-acetylglucosamine-6-phosphate deacetylase	amino sugar metabolic process // N-acetylglucosamine catabolic process // N-acetylglucosamine metabolic process // carbohydrate metabolic process	<i>N</i>-acetylglucosamine degradation II // superpathway of <i>N</i>-acetylglucosamine, <i>N</i>-acetylmannosamine and <i>N</i>-acetylneuraminate degradation // anhydromuropeptides recycling I // <i>N</i>-acetylglucosamine degradation I // D-galactosamine and <i>N</i>-acetyl-D-galactosamine degradation	Carbohydrate Metabolism
STM474_RS03455	glucosamine-6-phosphate deaminase	N-acetylneuraminate catabolic process // metabolic process // UDP-N-acetylglucosamine biosynthetic process // N-acetylglucosamine catabolic process // N-acetylglucosamine metabolic process // glucosamine catabolic process // carbohydrate metabolic process	<i>N</i>-acetylglucosamine degradation II // superpathway of <i>N</i>-acetylglucosamine, <i>N</i>-acetylmannosamine and <i>N</i>-acetylneuraminate degradation // <i>N</i>-acetylglucosamine degradation I	Carbohydrate Metabolism
STM474_RS03525	alpha-D-glucose phosphate-specific phosphoglucomutase	organic substance metabolic process // carbohydrate metabolic process	colanic acid building blocks biosynthesis // glycogen degradation II // glucose and glucose-1-phosphate degradation // UDP-&alpha;-D-glucose biosynthesis // D-galactose degradation I (Leloir pathway) // CDP-6-deoxy-D-gulose biosynthesis // glycogen biosynthesis I (from ADP-D-Glucose)	Carbohydrate Metabolism
STM474_RS05490	bifunctional glucose-1-phosphatase/inositol phosphatase	dephosphorylation	<i>myo</i>-inositol biosynthesis // glucose and glucose-1-phosphate degradation	Carbohydrate Metabolism
STM474_RS05550	N-acetylmannosamine-6-phosphate 2-epimerase	N-acetylneuraminate catabolic process // N-acetylmannosamine catabolic process // N-acetylmannosamine metabolic process // carbohydrate metabolic process	superpathway of <i>N</i>-acetylglucosamine, <i>N</i>-acetylmannosamine and <i>N</i>-acetylneuraminate degradation // <i>N</i>-acetylneuraminate and <i>N</i>-acetylmannosamine degradation I	Carbohydrate Metabolism
STM474_RS05555	N-acetylneuraminate epimerase	carbohydrate metabolic process		Carbohydrate Metabolism
STM474_RS06405	D-hexose-6-phosphate mutarotase	carbohydrate metabolic process		Carbohydrate Metabolism
STM474_RS06540	6-phospho-beta-glucosidase	metabolic process // carbohydrate metabolic process	chitobiose degradation	Carbohydrate Metabolism
STM474_RS06545	chitin disaccharide deacetylase	diacetylchitobiose catabolic process // chitin catabolic process // carbohydrate metabolic process // polysaccharide catabolic process	chitobiose degradation	Carbohydrate Metabolism
STM474_RS06570	hexitol phosphatase HxpB		2-deoxy-D-glucose 6-phosphate degradation	Carbohydrate Metabolism
STM474_RS06580	fructosamine kinase family protein	phosphorylation		Carbohydrate Metabolism
STM474_RS07290	mannose-6-phosphate isomerase	GDP-mannose biosynthetic process // protein glycosylation // carbohydrate metabolic process // cell wall mannoprotein biosynthetic process	colanic acid building blocks biosynthesis // GDP-mannose biosynthesis	Carbohydrate Metabolism
STM474_RS08060	ribulose-phosphate 3 epimerase family protein	cellular carbohydrate metabolic process // pentose catabolic process // pentose-phosphate shunt, non-oxidative branch // carbohydrate metabolic process		Carbohydrate Metabolism
STM474_RS09670	RpiB/LacA/LacB family sugar-phosphate isomerase	carbohydrate metabolic process		Carbohydrate Metabolism
STM474_RS09700	glucose-6-phosphate dehydrogenase		superpathway of glucose and xylose degradation // pentose phosphate pathway // pentose phosphate pathway (oxidative branch) I // formaldehyde oxidation I // Entner-Doudoroff pathway I	Carbohydrate Metabolism
STM474_RS11325	1-phosphofructokinase	carbohydrate phosphorylation // phosphorylation // carbohydrate metabolic process	fructose degradation	Carbohydrate Metabolism
STM474_RS11750	2-keto-3-deoxy-L-rhamnonate aldolase		L-rhamnose degradation II	Carbohydrate Metabolism
STM474_RS11760	L-rhamnonate dehydratase	carbohydrate catabolic process // cellular amino acid catabolic process	L-rhamnose degradation II	Carbohydrate Metabolism
STM474_RS13175	N-acetylmuramic acid 6-phosphate etherase	carbohydrate derivative metabolic process // 1,6-anhydro-N-acetyl-beta-muramic acid catabolic process // N-acetylmuramic acid catabolic process // amino sugar catabolic process // peptidoglycan turnover // amino sugar metabolic process // carbohydrate metabolic process	anhydromuropeptides recycling I	Carbohydrate Metabolism
STM474_RS14265	6-phospho-3-hexuloisomerase	carbohydrate derivative metabolic process	formaldehyde assimilation II (assimilatory RuMP Cycle) // formaldehyde oxidation I	Carbohydrate Metabolism
STM474_RS14605	fructose-1-phosphate/6-phosphogluconate phosphatase	dephosphorylation		Carbohydrate Metabolism
STM474_RS14700	arabinose-5-phosphate isomerase GutQ		superpathway of (Kdo)<SUB>2</SUB>-lipid A biosynthesis // superpathway of lipopolysaccharide biosynthesis // CMP-3-deoxy-D-<I>manno</I>-octulosonate biosynthesis	Carbohydrate Metabolism
STM474_RS15095	3-oxo-tetronate kinase	phosphorylation // carbohydrate metabolic process	D-erythronate degradation II // L-threonate degradation	Carbohydrate Metabolism
STM474_RS15535	phosphoenolpyruvate--protein phosphotransferase	phosphorylation // phosphoenolpyruvate-dependent sugar phosphotransferase system // carbohydrate transport		Carbohydrate Metabolism
STM474_RS15785	6-phospho-beta-glucosidase BglA	carbohydrate catabolic process // metabolic process // carbohydrate metabolic process	chitobiose degradation	Carbohydrate Metabolism
STM474_RS16215	mannonate dehydratase	D-glucuronate catabolic process // glucuronate catabolic process	superpathway of &beta;-D-glucuronosides degradation // D-fructuronate degradation	Carbohydrate Metabolism
STM474_RS16220	fructuronate reductase	D-glucuronate catabolic process // mannitol metabolic process	superpathway of &beta;-D-glucuronosides degradation // D-fructuronate degradation	Carbohydrate Metabolism
STM474_RS16225	glucuronate isomerase	D-glucuronate catabolic process // D-galacturonate catabolic process // glucuronate catabolic process	superpathway of &beta;-D-glucuronosides degradation // &beta;-D-glucuronide and D-glucuronate degradation	Carbohydrate Metabolism
STM474_RS16795	sugar kinase	carbohydrate phosphorylation // phosphorylation		Carbohydrate Metabolism
STM474_RS16810	1-phosphofructokinase	carbohydrate phosphorylation // phosphorylation // carbohydrate metabolic process	fructose degradation	Carbohydrate Metabolism
STM474_RS16825	tagatose-bisphosphate aldolase subunit GatZ	carbohydrate metabolic process // D-tagatose 6-phosphate catabolic process // galactitol catabolic process // galactitol metabolic process // phosphoenolpyruvate-dependent sugar phosphotransferase system	galactitol degradation // D-galactosamine and <i>N</i>-acetyl-D-galactosamine degradation	Carbohydrate Metabolism
STM474_RS17170	PTS phosphocarrier protein NPr	phosphoenolpyruvate-dependent sugar phosphotransferase system		Carbohydrate Metabolism
STM474_RS17235	N-acetylmannosamine kinase	carbohydrate phosphorylation // N-acetylneuraminate catabolic process // phosphorylation // N-acetylmannosamine metabolic process // carbohydrate metabolic process	superpathway of <i>N</i>-acetylglucosamine, <i>N</i>-acetylmannosamine and <i>N</i>-acetylneuraminate degradation // <i>N</i>-acetylneuraminate and <i>N</i>-acetylmannosamine degradation I	Carbohydrate Metabolism
STM474_RS17240	N-acetylmannosamine-6-phosphate 2-epimerase	N-acetylneuraminate catabolic process // N-acetylmannosamine catabolic process // N-acetylmannosamine metabolic process // carbohydrate metabolic process	superpathway of <i>N</i>-acetylglucosamine, <i>N</i>-acetylmannosamine and <i>N</i>-acetylneuraminate degradation // <i>N</i>-acetylneuraminate and <i>N</i>-acetylmannosamine degradation I	Carbohydrate Metabolism
STM474_RS17250	N-acetylneuraminate lyase	N-acetylneuraminate catabolic process // carbohydrate metabolic process	superpathway of <i>N</i>-acetylglucosamine, <i>N</i>-acetylmannosamine and <i>N</i>-acetylneuraminate degradation // <i>N</i>-acetylneuraminate and <i>N</i>-acetylmannosamine degradation I	Carbohydrate Metabolism
STM474_RS18260	gluconokinase	D-gluconate catabolic process // phosphorylation // carbohydrate metabolic process	L-idonate degradation // D-gluconate degradation	Carbohydrate Metabolism
STM474_RS18550	fructoselysine 6-kinase	carbohydrate phosphorylation // phosphorylation	fructoselysine and psicoselysine degradation	Carbohydrate Metabolism
STM474_RS18610	sugar kinase	carbohydrate phosphorylation // D-glucuronate catabolic process // D-galacturonate catabolic process // phosphorylation // cellular response to DNA damage stimulus		Carbohydrate Metabolism
STM474_RS18860	xylulokinase	xylulose catabolic process // carbohydrate phosphorylation // D-xylose metabolic process // phosphorylation // xylulose metabolic process // carbohydrate metabolic process	superpathway of glucose and xylose degradation // D-xylose degradation I	Carbohydrate Metabolism
STM474_RS18865	xylose isomerase	D-xylose catabolic process // D-xylose metabolic process // carbohydrate metabolic process	superpathway of glucose and xylose degradation // D-xylose degradation I	Carbohydrate Metabolism
STM474_RS18885	alpha-amylase	cellular oligosaccharide catabolic process // alpha-glucan catabolic process // metabolic process // carbohydrate metabolic process		Carbohydrate Metabolism
STM474_RS18935	carbohydrate kinase	carbohydrate phosphorylation // phosphorylation // carbohydrate metabolic process	L-ascorbate degradation II (bacterial, aerobic)	Carbohydrate Metabolism
STM474_RS18960	glycoside hydrolase family 127 protein	carbohydrate metabolic process		Carbohydrate Metabolism
STM474_RS19050	L-talarate/galactarate dehydratase	carbohydrate catabolic process // L-altrarate catabolic process // galactarate catabolic process // cellular amino acid catabolic process	superpathway of D-glucarate and D-galactarate degradation // D-galactarate degradation I // D-galactarate degradation II	Carbohydrate Metabolism
STM474_RS19095	divergent polysaccharide deacetylase family protein	carbohydrate metabolic process		Carbohydrate Metabolism
STM474_RS19310	alpha-xylosidase	glycoside catabolic process // metabolic process // carbohydrate metabolic process		Carbohydrate Metabolism
STM474_RS19435	glycoside hydrolase family 1 protein	metabolic process // carbohydrate catabolic process // carbohydrate metabolic process		Carbohydrate Metabolism
STM474_RS19455	HPr family phosphocarrier protein	phosphoenolpyruvate-dependent sugar phosphotransferase system		Carbohydrate Metabolism
STM474_RS19460	class II aldolase	carbohydrate metabolic process		Carbohydrate Metabolism
STM474_RS19465	carbohydrate kinase	phosphorylation // carbohydrate metabolic process		Carbohydrate Metabolism
STM474_RS19515	aldose 1-epimerase family protein	carbohydrate metabolic process		Carbohydrate Metabolism
STM474_RS19525	ribokinase	carbohydrate phosphorylation // D-ribose catabolic process // phosphorylation // D-ribose metabolic process // carbohydrate metabolic process	ribose phosphorylation	Carbohydrate Metabolism
STM474_RS19565	cellulase family glycosylhydrolase	glucan catabolic process // cellular glucan metabolic process // organic substance metabolic process // metabolic process // carbohydrate metabolic process		Carbohydrate Metabolism
STM474_RS19835	6-phosphogluconate phosphatase			Carbohydrate Metabolism
STM474_RS19880	glutamine--fructose-6-phosphate transaminase (isomerizing)	carbohydrate derivative biosynthetic process // carbohydrate derivative metabolic process // glutamine metabolic process // protein N-linked glycosylation // UDP-N-acetylglucosamine metabolic process // fructose 6-phosphate metabolic process // carbohydrate metabolic process	UDP-<i>N</i>-acetyl-D-glucosamine biosynthesis I	Carbohydrate Metabolism
STM474_RS19980	D-ribose pyranase	D-ribose catabolic process // monosaccharide metabolic process // carbohydrate metabolic process	ribose phosphorylation	Carbohydrate Metabolism
STM474_RS20000	ribokinase	carbohydrate phosphorylation // D-ribose catabolic process // phosphorylation // D-ribose metabolic process // carbohydrate metabolic process	ribose phosphorylation	Carbohydrate Metabolism
STM474_RS20645	alpha-glucosidase	metabolic process // carbohydrate metabolic process	sulfoquinovose degradation I	Carbohydrate Metabolism
STM474_RS20650	aldose-1-epimerase	galactose catabolic process via UDP-galactose // glucose metabolic process // carbohydrate metabolic process	D-galactose degradation I (Leloir pathway) // trehalose degradation VI (periplasmic)	Carbohydrate Metabolism
STM474_RS20655	sulfoquinovose isomerase	carbohydrate metabolic process // 6-sulfoquinovose(1-) catabolic process // 6-sulfoquinovose(1-) catabolic process to glycerone phosphate and 3-sulfolactaldehyde	sulfoquinovose degradation I	Carbohydrate Metabolism
STM474_RS20780	L-rhamnose mutarotase	rhamnose catabolic process // rhamnose metabolic process // carbohydrate metabolic process	superpathway of fucose and rhamnose degradation // L-rhamnose degradation I	Carbohydrate Metabolism
STM474_RS20790	rhamnulose-1-phosphate aldolase	pentose catabolic process // rhamnose catabolic process // rhamnose metabolic process	superpathway of fucose and rhamnose degradation // L-rhamnose degradation I	Carbohydrate Metabolism
STM474_RS20795	L-rhamnose isomerase	L-lyxose metabolic process // rhamnose catabolic process // rhamnose metabolic process	superpathway of fucose and rhamnose degradation // L-rhamnose degradation I	Carbohydrate Metabolism
STM474_RS20800	rhamnulokinase	carbohydrate phosphorylation // rhamnose catabolic process // rhamnose metabolic process // phosphorylation // carbohydrate metabolic process	superpathway of fucose and rhamnose degradation // L-rhamnose degradation I	Carbohydrate Metabolism
STM474_RS20900	aminoimidazole riboside kinase	carbohydrate phosphorylation // phosphorylation		Carbohydrate Metabolism
STM474_RS21115	fructose-6-phosphate aldolase	fructose metabolic process // carbohydrate metabolic process		Carbohydrate Metabolism
STM474_RS22070	alpha-galactosidase	metabolic process // carbohydrate metabolic process	melibiose degradation	Carbohydrate Metabolism
STM474_RS22520	L-ribulose-5-phosphate 3-epimerase UlaE	L-ascorbic acid catabolic process // L-ascorbic acid metabolic process // carbohydrate metabolic process	L-ascorbate degradation I (bacterial, anaerobic) // L-ascorbate degradation II (bacterial, aerobic)	Carbohydrate Metabolism
STM474_RS22710	myo-inosose-2 dehydratase		<I>myo</I>-inositol degradation I	Carbohydrate Metabolism
STM474_RS23300	phosphatidylglycerol--membrane-oligosaccharide glycerophosphotransferase			Carbohydrate Metabolism
STM474_RS07765	malto-oligosyltrehalose synthase	alpha-glucan catabolic process // trehalose biosynthetic process // carbohydrate metabolic process	trehalose biosynthesis V	carbohydrate metabolism
STM474_RS07770	malto-oligosyltrehalose trehalohydrolase	metabolic process // trehalose biosynthetic process // carbohydrate metabolic process	trehalose biosynthesis V	carbohydrate metabolism
STM474_RS18285	DeoR family transcriptional regulator	carbohydrate phosphorylation // D-ribose catabolic process // phosphorylation // regulation of transcription, DNA-templated // D-ribose metabolic process // carbohydrate metabolic process		Carbohydrate metabolism
STM474_RS18970	ROK family protein	carbohydrate metabolic process // phosphorylation		Carbohydrate metabolism
STM474_RS23290	SIS domain-containing protein	fructose 6-phosphate metabolic process // UDP-N-acetylglucosamine metabolic process // protein N-linked glycosylation // carbohydrate derivative metabolic process		Carbohydrate metabolism
STM474_RS23295	SIS domain-containing protein	fructose 6-phosphate metabolic process // UDP-N-acetylglucosamine metabolic process // protein N-linked glycosylation // carbohydrate derivative metabolic process		Carbohydrate metabolism
STM474_RS05540	MurR/RpiR family transcriptional regulator	carbohydrate derivative metabolic process // regulation of transcription, DNA-templated		Carbohydrate metabolism
STM474_RS06865	DeoR family transcriptional regulator	carbohydrate phosphorylation // D-ribose catabolic process // phosphorylation // regulation of transcription, DNA-templated // D-ribose metabolic process // carbohydrate metabolic process		Carbohydrate metabolism
STM474_RS07395	ROK family transcriptional regulator	carbohydrate metabolic process // transcription, DNA-templated // phosphorylation		Carbohydrate metabolism
STM474_RS09440	MurR/RpiR family transcriptional regulator	carbohydrate derivative metabolic process // regulation of transcription, DNA-templated		Carbohydrate metabolism
STM474_RS13180	MurR/RpiR family transcriptional regulator	carbohydrate derivative metabolic process // regulation of transcription, DNA-templated		Carbohydrate metabolism
STM474_RS03460	PTS N-acetyl glucosamine transporter subunit IIABC	N-acetylglucosamine transport // carbohydrate derivative transport // carbohydrate transmembrane transport // phosphorylation // phosphoenolpyruvate-dependent sugar phosphotransferase system // carbohydrate transport		Carbohydrate transport
STM474_RS11720	glycerol-3-phosphate transporter	glucose-6-phosphate transport // phosphate ion transmembrane transport // transmembrane transport // glycerol-3-phosphate transmembrane transport		Carbohydrate transport
STM474_RS12485	phosphocarrier protein Hpr	phosphoenolpyruvate-dependent sugar phosphotransferase system // carbohydrate transport		Carbohydrate transport
STM474_RS12490	phosphoenolpyruvate-protein phosphotransferase PtsI	phosphorylation // phosphoenolpyruvate-dependent sugar phosphotransferase system // carbohydrate transport		Carbohydrate transport
STM474_RS21120	phosphoenolpyruvate--protein phosphotransferase	carbohydrate transport // phosphorylation // phosphoenolpyruvate-dependent sugar phosphotransferase system		Carbohydrate transport
STM474_RS22820	BglG family transcription antiterminator	carbohydrate transmembrane transport // phosphorylation // phosphoenolpyruvate-dependent sugar phosphotransferase system // regulation of transcription, DNA-templated		Carbohydrate transport
STM474_RS02900	PTS system mannose/fructose/sorbose family transporter subunit IID	carbohydrate transport // phosphoenolpyruvate-dependent sugar phosphotransferase system		Carbohydrate transport
STM474_RS02905	PTS mannose/fructose/sorbose/N-acetylgalactosamine transporter subunit IIC	phosphoenolpyruvate-dependent sugar phosphotransferase system		Carbohydrate transport
STM474_RS02910	PTS system mannose/fructose/N-acetylgalactosamine-transporter subunit IIB	carbohydrate transport // phosphorylation // carbohydrate transmembrane transport // phosphoenolpyruvate-dependent sugar phosphotransferase system		Carbohydrate transport
STM474_RS02915	PTS sugar transporter subunit IIA	phosphorylation // phosphoenolpyruvate-dependent sugar phosphotransferase system		Carbohydrate transport
STM474_RS04470	PTS sugar transporter subunit IIC	phosphoenolpyruvate-dependent sugar phosphotransferase system		Carbohydrate transport
STM474_RS04475	PTS sugar transporter subunit IIB	carbohydrate transmembrane transport // phosphoenolpyruvate-dependent sugar phosphotransferase system		Carbohydrate transport
STM474_RS05935	PTS glucose transporter subunit IIBC	glucose transmembrane transport // phosphorylation // phosphoenolpyruvate-dependent sugar phosphotransferase system // carbohydrate transport		Carbohydrate transport
STM474_RS08055	PTS sugar transporter subunit IIA	phosphorylation		Carbohydrate transport
STM474_RS12015	PTS ascorbate transporter subunit IIC	phosphoenolpyruvate-dependent sugar phosphotransferase system	L-ascorbate degradation I (bacterial, anaerobic)	Carbohydrate transport
STM474_RS12020	PTS sugar transporter subunit IIB	carbohydrate transmembrane transport // phosphoenolpyruvate-dependent sugar phosphotransferase system		Carbohydrate transport
STM474_RS12025	PTS sugar transporter subunit IIA	phosphorylation		Carbohydrate transport
STM474_RS12495	PTS glucose transporter subunit IIA	phosphorylation // phosphoenolpyruvate-dependent sugar phosphotransferase system // carbohydrate transport		Carbohydrate transport
STM474_RS13170	PTS transporter subunit EIIC	carbohydrate transmembrane transport // phosphorylation // phosphoenolpyruvate-dependent sugar phosphotransferase system // carbohydrate transport		Carbohydrate transport
STM474_RS14275	PTS transporter subunit EIIC	glucose transmembrane transport // phosphorylation // phosphoenolpyruvate-dependent sugar phosphotransferase system // carbohydrate transport		Carbohydrate transport
STM474_RS15390	L-fucose:H+ symporter permease	transmembrane transport // fucose transmembrane transport		Carbohydrate transport
STM474_RS18120	gluconate transporter	gluconate transmembrane transport		Carbohydrate transport
STM474_RS19495	hexose-6-phosphate:phosphate antiporter	phosphate ion transmembrane transport // glucose-6-phosphate transport // transmembrane transport // carbohydrate transport // phosphate ion transport		Carbohydrate transport
STM474_RS22680	myo-inositol import MFS transporter IolT1	carbohydrate transport // proton transmembrane transport // transmembrane transport // carbohydrate transmembrane transport		Carbohydrate transport
STM474_RS22690	myo-inositol import MFS transporter IolT2	carbohydrate transport // proton transmembrane transport // transmembrane transport // carbohydrate transmembrane transport		Carbohydrate transport
STM474_RS00555	glucose uptake inhibitor SgrT			Carbohydrate transport
STM474_RS07570	sugar transporter	transmembrane transport // carbohydrate transmembrane transport // carbohydrate transport		Carbohydrate transport
STM474_RS08040	PTS sugar transporter subunit IIB	carbohydrate transmembrane transport // phosphoenolpyruvate-dependent sugar phosphotransferase system		Carbohydrate transport
STM474_RS09140	PTS mannose transporter subunit IIAB	phosphorylation // carbohydrate transmembrane transport // phosphoenolpyruvate-dependent sugar phosphotransferase system // carbohydrate transport		Carbohydrate transport
STM474_RS09145	PTS mannose transporter subunit IIC	phosphoenolpyruvate-dependent sugar phosphotransferase system		Carbohydrate transport
STM474_RS09150	PTS mannose transporter subunit IID	carbohydrate transport // phosphoenolpyruvate-dependent sugar phosphotransferase system		Carbohydrate transport
STM474_RS11240	galactose/methyl galactoside ABC transporter permease MglC	transmembrane transport // carbohydrate transport		Carbohydrate transport
STM474_RS11245	galactose/methyl galactoside ABC transporter ATP-binding protein MglA	carbohydrate transmembrane transport // monosaccharide transmembrane transport // carbohydrate transport		Carbohydrate transport
STM474_RS11250	galactose/glucose ABC transporter substrate-binding protein MglB	carbohydrate transport // chemotaxis		Carbohydrate transport
STM474_RS12300	phosphoglycerate transport regulator PgtC			Carbohydrate transport
STM474_RS12310	phosphoglycerate transporter PgtP	glucose-6-phosphate transport // phosphate ion transmembrane transport // glycerol-3-phosphate transmembrane transport // transmembrane transport		Carbohydrate transport
STM474_RS14235	PTS glucitol/sorbitol transporter subunit IIC	phosphoenolpyruvate-dependent sugar phosphotransferase system		Carbohydrate transport
STM474_RS14240	PTS glucitol/sorbitol transporter subunit IIA	carbohydrate transmembrane transport // phosphorylation // phosphoenolpyruvate-dependent sugar phosphotransferase system		Carbohydrate transport
STM474_RS14245	PTS glucitol/sorbitol transporter subunit IIB	carbohydrate transmembrane transport // phosphoenolpyruvate-dependent sugar phosphotransferase system		Carbohydrate transport
STM474_RS14665	PTS glucitol/sorbitol transporter subunit IIC	phosphoenolpyruvate-dependent sugar phosphotransferase system		Carbohydrate transport
STM474_RS14670	PTS glucitol/sorbitol transporter subunit IIB	carbohydrate transmembrane transport // phosphoenolpyruvate-dependent sugar phosphotransferase system		Carbohydrate transport
STM474_RS14675	PTS glucitol/sorbitol transporter subunit IIA	carbohydrate transmembrane transport // phosphorylation // phosphoenolpyruvate-dependent sugar phosphotransferase system		Carbohydrate transport
STM474_RS15075	gluconate permease	gluconate transmembrane transport		Carbohydrate transport
STM474_RS15605	arabinose-proton symporter AraE	proton transmembrane transport // transmembrane transport // carbohydrate transmembrane transport		Carbohydrate transport
STM474_RS15990	galactose/proton symporter	proton transmembrane transport // transmembrane transport // carbohydrate transmembrane transport		Carbohydrate transport
STM474_RS16815	PTS transporter subunit EIIC	proton transmembrane transport // carbohydrate transmembrane transport // fructose transmembrane transport // phosphoenolpyruvate-dependent sugar phosphotransferase system // carbohydrate transport		Carbohydrate transport
STM474_RS16820	HPr family phosphocarrier protein	carbohydrate transport // carbohydrate transmembrane transport // phosphorylation // phosphoenolpyruvate-dependent sugar phosphotransferase system		Carbohydrate transport
STM474_RS16830	PTS galactitol transporter subunit IIA	regulation of ion transmembrane transporter activity // activation of protein kinase activity // phosphorylation		Carbohydrate transport
STM474_RS16835	PTS galactitol transporter subunit IIB	carbohydrate transmembrane transport // phosphoenolpyruvate-dependent sugar phosphotransferase system		Carbohydrate transport
STM474_RS16840	PTS galactitol transporter subunit IIC	carbohydrate transport // carbohydrate transmembrane transport // galactitol transmembrane transport // phosphoenolpyruvate-dependent sugar phosphotransferase system		Carbohydrate transport
STM474_RS17245	sialic acid transporter NanT	carboxylic acid transmembrane transport // transmembrane transport // carboxylic acid transport // sialic acid transport // carbohydrate transport		Carbohydrate transport
STM474_RS18255	gluconate transporter	gluconate transmembrane transport		Carbohydrate transport
STM474_RS18320	sn-glycerol-3-phosphate import ATP-binding protein UgpC	glycerol-3-phosphate transmembrane transport // carbohydrate transport // glycerophosphodiester transmembrane transport		Carbohydrate transport
STM474_RS18325	sn-glycerol-3-phosphate ABC transporter permease UgpE	transmembrane transport // glycerol-3-phosphate transmembrane transport // glycerophosphodiester transmembrane transport		Carbohydrate transport
STM474_RS18330	sn-glycerol-3-phosphate ABC transporter permease UgpA	transmembrane transport		Carbohydrate transport
STM474_RS18335	sn-glycerol-3-phosphate ABC transporter substrate-binding protein UgpB	transmembrane transport		Carbohydrate transport
STM474_RS19315	glycoside-pentoside-hexuronide family transporter	organic substance transport // transmembrane transport // carbohydrate transport // sodium ion transport		Carbohydrate transport
STM474_RS19405	PTS system mannose/fructose/sorbose family transporter subunit IID	carbohydrate transport // phosphoenolpyruvate-dependent sugar phosphotransferase system		Carbohydrate transport
STM474_RS19410	PTS sugar transporter subunit IIC	phosphoenolpyruvate-dependent sugar phosphotransferase system		Carbohydrate transport
STM474_RS19415	PTS system mannose/fructose/N-acetylgalactosamine-transporter subunit IIB	carbohydrate transport // phosphorylation // carbohydrate transmembrane transport // phosphoenolpyruvate-dependent sugar phosphotransferase system		Carbohydrate transport
STM474_RS19420	PTS sugar transporter subunit IIA	phosphorylation // phosphoenolpyruvate-dependent sugar phosphotransferase system		Carbohydrate transport
STM474_RS19470	PTS galactitol transporter subunit IIC	carbohydrate transport // carbohydrate transmembrane transport // galactitol transmembrane transport // phosphoenolpyruvate-dependent sugar phosphotransferase system	galactitol degradation	Carbohydrate transport
STM474_RS19475	PTS sugar transporter subunit IIB	carbohydrate transmembrane transport // phosphoenolpyruvate-dependent sugar phosphotransferase system		Carbohydrate transport
STM474_RS19480	PTS sugar transporter subunit IIA	phosphorylation		Carbohydrate transport
STM474_RS19520	L-fucose:H+ symporter permease	transmembrane transport // fucose transmembrane transport		Carbohydrate transport
STM474_RS19865	PTS transporter subunit EIIC	proton transmembrane transport // carbohydrate transmembrane transport // fructose transmembrane transport // phosphoenolpyruvate-dependent sugar phosphotransferase system // carbohydrate transport		Carbohydrate transport
STM474_RS19985	ribose ABC transporter ATP-binding protein RbsA	carbohydrate transmembrane transport // D-ribose transmembrane transport // monosaccharide transmembrane transport // carbohydrate transport		Carbohydrate transport
STM474_RS19990	ribose ABC transporter permease	transmembrane transport		Carbohydrate transport
STM474_RS19995	ribose ABC transporter substrate-binding protein RbsB	carbohydrate transport		Carbohydrate transport
STM474_RS20815	L-rhamnose/proton symporter RhaT	rhamnose transmembrane transport // hexose transmembrane transport // carbohydrate transport		Carbohydrate transport
STM474_RS21125	PTS fructose transporter subunit EIIC	carbohydrate transport // proton transmembrane transport // carbohydrate transmembrane transport // phosphoenolpyruvate-dependent sugar phosphotransferase system		Carbohydrate transport
STM474_RS21130	PTS fructose-like transporter subunit IIB	carbohydrate transmembrane transport // fructose transmembrane transport // phosphoenolpyruvate-dependent sugar phosphotransferase system		Carbohydrate transport
STM474_RS21145	PTS fructose-like transporter subunit IIB	carbohydrate transmembrane transport // fructose transmembrane transport // phosphoenolpyruvate-dependent sugar phosphotransferase system		Carbohydrate transport
STM474_RS21700	maltose ABC transporter permease MalG	maltose transmembrane transport // transmembrane transport // maltodextrin transmembrane transport // maltose transport // carbohydrate transport		Carbohydrate transport
STM474_RS21705	maltose ABC transporter permease MalF	maltose transmembrane transport // transmembrane transport // maltodextrin transmembrane transport // maltose transport // carbohydrate transport		Carbohydrate transport
STM474_RS21710	maltose/maltodextrin ABC transporter substrate-binding protein MalE			Carbohydrate transport
STM474_RS21715	maltose/maltodextrin ABC transporter ATP-binding protein MalK	transmembrane transport // maltose transmembrane transport // maltose transport // carbohydrate transport		Carbohydrate transport
STM474_RS21725	maltose operon protein MalM	carbohydrate transport		Carbohydrate transport
STM474_RS22500	PTS ascorbate transporter subunit IIC			Carbohydrate transport
STM474_RS22505	PTS ascorbate transporter subunit IIB	carbohydrate transmembrane transport // phosphorylation // phosphoenolpyruvate-dependent sugar phosphotransferase system		Carbohydrate transport
STM474_RS22510	PTS ascorbate transporter subunit IIA	phosphorylation // phosphoenolpyruvate-dependent sugar phosphotransferase system		Carbohydrate transport
STM474_RS23270	PTS sugar transporter subunit IIA	phosphorylation // phosphoenolpyruvate-dependent sugar phosphotransferase system		Carbohydrate transport
STM474_RS23275	PTS system mannose/fructose/N-acetylgalactosamine-transporter subunit IIB	phosphorylation // carbohydrate transport // carbohydrate transmembrane transport // phosphoenolpyruvate-dependent sugar phosphotransferase system		Carbohydrate transport
STM474_RS23280	PTS mannose/fructose/sorbose/N-acetylgalactosamine transporter subunit IIC	phosphoenolpyruvate-dependent sugar phosphotransferase system		Carbohydrate transport
STM474_RS23285	PTS mannose/fructose/sorbose transporter family subunit IID	carbohydrate transport // phosphoenolpyruvate-dependent sugar phosphotransferase system		Carbohydrate transport
STM474_RS18990	PTS mannitol transporter subunit IICBA	carbohydrate transmembrane transport // phosphorylation // mannitol transmembrane transport // phosphoenolpyruvate-dependent sugar phosphotransferase system // carbohydrate transport		Carbohydrate transport
STM474_RS11320	PTS fructose transporter subunit IIBC	proton transmembrane transport // carbohydrate transmembrane transport // fructose transmembrane transport // phosphoenolpyruvate-dependent sugar phosphotransferase system // carbohydrate transport		Carbohydrate transport
STM474_RS11330	fused PTS fructose transporter subunit IIA/HPr protein	carbohydrate transmembrane transport // phosphorylation // phosphoenolpyruvate-dependent sugar phosphotransferase system // carbohydrate transport		Carbohydrate transport
STM474_RS11335	sugar efflux transporter SetB	glucose transmembrane transport // proton transmembrane transport // transmembrane transport // cellular response to glucose-phosphate stress // carbohydrate transmembrane transport // lactose transport // carbohydrate transport		Carbohydrate transport
STM474_RS06520	PTS N,N'-diacetylchitobiose transporter subunit IIB	phosphorylation // carbohydrate transmembrane transport // phosphoenolpyruvate-dependent sugar phosphotransferase system		Carbohydrate transport
STM474_RS06525	PTS N,N'-diacetylchitobiose transporter subunit IIC	carbohydrate derivative transport // N,N'-diacetylchitobiose import // carbohydrate transmembrane transport // phosphoenolpyruvate-dependent sugar phosphotransferase system // carbohydrate transport		Carbohydrate transport
STM474_RS06530	PTS N,N'-diacetylchitobiose transporter subunit IIA	carbohydrate transport // phosphoenolpyruvate-dependent sugar phosphotransferase system		Carbohydrate transport
STM474_RS04355	GntP family permease	gluconate transmembrane transport		carbohydrate transport
STM474_RS10485	propanediol diffusion facilitator PduF	glycerol transmembrane transport // transmembrane transport		carbohydrate transport
STM474_RS12745	succinyl-diaminopimelate desuccinylase	FtsZ-dependent cytokinesis // diaminopimelate biosynthetic process // lysine biosynthetic process via diaminopimelate // lysine biosynthetic process // cellular amino acid biosynthetic process // proteolysis	L-lysine biosynthesis I	Cell division
STM474_RS00615	cell division protein FtsL	cell division // FtsZ-dependent cytokinesis // cell cycle		Cell division
STM474_RS00645	cell division protein FtsW	cell wall organization // cell division // FtsZ-dependent cytokinesis // lipid-linked peptidoglycan transport // peptidoglycan biosynthetic process // regulation of cell shape // cell cycle		Cell division
STM474_RS00665	cell division protein FtsQ	cell septum assembly // cell division // FtsZ-dependent cytokinesis // cell cycle		Cell division
STM474_RS00670	cell division protein FtsA	cell division // FtsZ-dependent cytokinesis // cell cycle		Cell division
STM474_RS00675	cell division protein FtsZ	cell septum assembly // cell division // protein polymerization // FtsZ-dependent cytokinesis // cell cycle // division septum assembly		Cell division
STM474_RS00710	cell division protein ZapD	cell septum assembly // cell division // FtsZ-dependent cytokinesis // cell cycle // division septum assembly		Cell division
STM474_RS03800	cell division protein CpoB	protein trimerization // cell division // FtsZ-dependent cytokinesis // cell cycle		Cell division
STM474_RS04665	DNA translocase FtsK	cell division // chromosome segregation // cell cycle		Cell division
STM474_RS04825	chromosome partition protein MukF	cell division // chromosome condensation // chromosome segregation // cell cycle // DNA replication		Cell division
STM474_RS04830	chromosome partition protein MukE			Cell division
STM474_RS04835	chromosome partition protein MukB	cell division // chromosome condensation // chromosome segregation // cell cycle // DNA replication		Cell division
STM474_RS05200	cell division protein ZapC	cell septum assembly // cell division // FtsZ-dependent cytokinesis // cell cycle // division septum assembly		Cell division
STM474_RS05250	macrodomain Ter protein MatP	cell division // cell cycle // regulation of transcription, DNA-templated		Cell division
STM474_RS05260	cell division inhibitor SulA	negative regulation of cell division // cell division // SOS response // cell cycle // cellular response to DNA damage stimulus // division septum assembly		Cell division
STM474_RS05865	septum formation inhibitor Maf	nucleotide metabolic process		Cell division
STM474_RS06555	cell division activator CedA	cell division // cell cycle		Cell division
STM474_RS07265	division septum protein Blr			Cell division
STM474_RS08535	lipopolysaccharide assembly protein LapB	cell division // regulation of lipid biosynthetic process // lipopolysaccharide metabolic process		Cell division
STM474_RS08670	septation protein A	cell septum assembly // cell division // cell cycle // division septum assembly		Cell division
STM474_RS09055	septum site-determining protein MinC	regulation of cell septum assembly // cell septum assembly // regulation of cell cycle // regulation of cell division // cell division // cell cycle // division septum assembly // cell morphogenesis		Cell division
STM474_RS09060	septum site-determining protein MinD	negative regulation of cell division // cell division		Cell division
STM474_RS09065	cell division topological specificity factor MinE	cell division // regulation of division septum assembly // cell cycle // division septum site selection		Cell division
STM474_RS09455	murein DD-endopeptidase MepM	proteolysis // autolysis // septum digestion after cytokinesis		Cell division
STM474_RS12130	cell division protein DedD	cell division // cytokinetic process // cell cycle		Cell division
STM474_RS12465	cell division protein ZipA	cell septum assembly // cell division // FtsZ-dependent cytokinesis // cell cycle // division septum assembly		Cell division
STM474_RS12940	cytoskeleton protein RodZ	regulation of cell shape		Cell division
STM474_RS15135	murein hydrolase activator NlpD	cell division // cell cycle // proteolysis // autolysis // septum digestion after cytokinesis		Cell division
STM474_RS15165	cell division protein FtsB	cell division // FtsZ-dependent cytokinesis // cell cycle		Cell division
STM474_RS15745	site-specific tyrosine recombinase XerD	cell division // DNA integration // chromosome segregation // cell cycle // transposition, DNA-mediated // DNA recombination		Cell division
STM474_RS15830	cell division protein ZapA	cell septum assembly // cell division // FtsZ-dependent cytokinesis // cell cycle // septin ring assembly // division septum assembly		Cell division
STM474_RS16405	cell division protein FtsP	cell division // FtsZ-dependent cytokinesis // cell cycle		Cell division
STM474_RS16945	lipoprotein NlpI	cell division // cell cycle		Cell division
STM474_RS17285	cell division protein ZapE	cell division // cell cycle		Cell division
STM474_RS17410	septum formation inhibitor Maf	nucleotide metabolic process		Cell division
STM474_RS17910	putative adenosine monophosphate-protein transferase Fic	regulation of cell division		Cell division
STM474_RS17985	cell division protein DamX	cell division // cytokinetic process // cell cycle		Cell division
STM474_RS18395	cell division protein FtsX	cell division // cell cycle		Cell division
STM474_RS18400	cell division ATP-binding protein FtsE	transmembrane transport // cell cycle // cell division		Cell division
STM474_RS20305	tyrosine recombinase XerC	cell division // DNA integration // chromosome segregation // cell cycle // transposition, DNA-mediated // DNA recombination		Cell division
STM474_RS20560	YihA family ribosome biogenesis GTP-binding protein	cell septum assembly // cell division // cell cycle // division septum assembly		Cell division
STM474_RS21005	septal ring assembly protein ZapB	cell septum assembly // cell division // FtsZ-dependent cytokinesis // cell cycle // division septum assembly		Cell division
STM474_RS21030	cell division protein FtsN	cell septum assembly // cell division // FtsZ-dependent cytokinesis // cytokinetic process // cell cycle // division septum assembly		Cell division
STM474_RS05915	cell division protein YceG	cell wall organization // peptidoglycan biosynthetic process		Cell division
STM474_RS22565	OapA family protein	proteolysis // autolysis // septum digestion after cytokinesis		Cell division
STM474_RS04055	uridine diphosphate-N-acetylglucosamine-binding protein YvcK	regulation of cell shape		Cell shape
STM474_RS17415	rod shape-determining protein MreD	regulation of cell shape		Cell shape
STM474_RS17420	rod shape-determining protein MreC	regulation of cell shape		Cell shape
STM474_RS17425	rod shape-determining protein MreB	regulation of cell shape // cell morphogenesis		Cell shape
STM474_RS25445	helix-turn-helix domain-containing protein	regulation of cell shape		Cell shape
STM474_RS26185	helix-turn-helix domain-containing protein	regulation of cell shape		Cell shape
STM474_RS04935	helix-turn-helix domain-containing protein	regulation of cell shape		Cell shape
STM474_RS13495	helix-turn-helix domain-containing protein	regulation of cell shape		Cell shape
STM474_RS13500	helix-turn-helix domain-containing protein	regulation of cell shape		Cell shape
STM474_RS16460	3',5'-cyclic-AMP phosphodiesterase	cell wall modification		Cell wall
STM474_RS16530	cell surface composition regulator GlgS			Cell wall
STM474_RS17095	lipid asymmetry maintenance protein MlaB			Cell wall
STM474_RS17100	phospholipid-binding protein MlaC			Cell wall
STM474_RS17105	outer membrane lipid asymmetry maintenance protein MlaD	phospholipid transport		Cell wall
STM474_RS17110	lipid asymmetry maintenance ABC transporter permease subunit MlaE	phospholipid transport		Cell wall
STM474_RS17115	phospholipid ABC transporter ATP-binding protein MlaF			Cell wall
STM474_RS23545	cell envelope integrity protein CreD			Cell wall
STM474_RS18630	cellulose biosynthesis protein BcsC	cell division // cellulose biosynthetic process		Cellulose metabolism
STM474_RS18635	cellulase	cellulose catabolic process // metabolic process // carbohydrate metabolic process // polysaccharide catabolic process	cellulose biosynthesis	Cellulose metabolism
STM474_RS18640	cellulose biosynthesis cyclic di-GMP-binding regulatory protein BcsB	cellulose biosynthetic process // UDP-glucose metabolic process		Cellulose metabolism
STM474_RS18645	UDP-forming cellulose synthase catalytic subunit	cellulose biosynthetic process // UDP-glucose metabolic process	cellulose biosynthesis	Cellulose metabolism
STM474_RS18650	cellulose biosynthesis protein BcsQ	negative regulation of cell division		Cellulose metabolism
STM474_RS18660	cellulose biosynthesis protein BcsE	cellulose biosynthetic process // proteolysis		Cellulose metabolism
STM474_RS18665	cellulose biosynthesis protein BcsF	cellulose biosynthetic process		Cellulose metabolism
STM474_RS18670	cellulose biosynthesis protein BcsG	cellulose biosynthetic process		Cellulose metabolism
STM474_RS02480	molecular chaperone HtpG			Chaperone
STM474_RS03080	molecular chaperone			Chaperone
STM474_RS03330	molecular chaperone HscC	chaperone cofactor-dependent protein refolding // protein refolding // cellular response to unfolded protein // cellular response to heat // response to unfolded protein		Chaperone
STM474_RS00060	molecular chaperone DnaK	chaperone cofactor-dependent protein refolding // protein refolding // cellular response to unfolded protein // cellular response to heat // response to unfolded protein // protein folding // DNA replication		Chaperone
STM474_RS00065	molecular chaperone DnaJ	chaperone cofactor-dependent protein refolding // protein refolding // response to heat // protein folding // DNA replication		Chaperone
STM474_RS00240	signal peptidase II	proteolysis	lipoprotein posttranslational modification	Chaperone
STM474_RS00245	FKBP-type peptidyl-prolyl cis-trans isomerase	protein refolding // protein peptidyl-prolyl isomerization		Chaperone
STM474_RS00470	peptidylprolyl isomerase SurA	maintenance of stationary phase // protein stabilization // Gram-negative-bacterium-type cell outer membrane assembly // protein folding // protein peptidyl-prolyl isomerization		Chaperone
STM474_RS00480	co-chaperone DjlA			Chaperone
STM474_RS01135	outer membrane protein assembly factor BamA	membrane assembly // protein insertion into membrane // Gram-negative-bacterium-type cell outer membrane assembly		Chaperone
STM474_RS01140	molecular chaperone Skp	chaperone-mediated protein folding // protein stabilization // protein insertion into membrane from inner side // protein maturation by protein folding		Chaperone
STM474_RS01575	Spy/CpxP family protein refolding chaperone			Chaperone
STM474_RS02285	trigger factor	chaperone-mediated protein folding // cell division // 'de novo' cotranslational protein folding // protein unfolding // protein transport // cell cycle // protein folding // protein peptidyl-prolyl isomerization		Chaperone
STM474_RS04670	outer membrane lipoprotein chaperone LolA			Chaperone
STM474_RS05460	chaperone modulator CbpM			Chaperone
STM474_RS05465	curved DNA-binding protein	chaperone cofactor-dependent protein refolding // protein refolding // protein folding		Chaperone
STM474_RS05600	molecular chaperone			Chaperone
STM474_RS06500	ATP-independent periplasmic protein-refolding chaperone			Chaperone
STM474_RS07430	Tat proofreading chaperone DmsD	chaperone-mediated protein folding		Chaperone
STM474_RS08795	nitrate reductase molybdenum cofactor assembly chaperone	chaperone-mediated protein complex assembly // nitrate assimilation		Chaperone
STM474_RS08875	lipoprotein localization protein LolB	lipoprotein localization to outer membrane // protein transport		Chaperone
STM474_RS09220	RNA chaperone ProQ	post-transcriptional regulation of gene expression		Chaperone
STM474_RS10900	outer membrane assembly protein AsmA	regulation of protein targeting to membrane		Chaperone
STM474_RS10925	molecular chaperone			Chaperone
STM474_RS11610	chaperone NapD	negative regulation of protein transport		Chaperone
STM474_RS12770	outer membrane protein assembly factor BamC	protein insertion into membrane // Gram-negative-bacterium-type cell outer membrane assembly		Chaperone
STM474_RS12920	outer membrane protein assembly factor BamB	protein insertion into membrane // Gram-negative-bacterium-type cell outer membrane assembly		Chaperone
STM474_RS13660	ATP-dependent chaperone ClpB	cellular response to heat // protein refolding // protein metabolic process // response to heat		Chaperone
STM474_RS13675	outer membrane protein assembly factor BamD	protein insertion into membrane // Gram-negative-bacterium-type cell outer membrane assembly		Chaperone
STM474_RS13840	outer membrane protein assembly factor BamE	protein insertion into membrane // Gram-negative-bacterium-type cell outer membrane assembly		Chaperone
STM474_RS16265	hydrogenase-2 assembly chaperone			Chaperone
STM474_RS18050	Hsp33 family molecular chaperone HslO			Chaperone
STM474_RS18115	Fe-S biogenesis protein NfuA	protein maturation by iron-sulfur cluster transfer // protein maturation // iron-sulfur cluster assembly		Chaperone
STM474_RS18810	RNA chaperone/antiterminator CspA	regulation of gene expression // negative regulation of DNA-templated transcription, termination // transcription antitermination // regulation of transcription, DNA-templated		Chaperone
STM474_RS18815	copper-binding periplasmic metallochaperone CueP			Chaperone
STM474_RS19605	heat shock chaperone IbpB	protein stabilization		Chaperone
STM474_RS19610	heat shock chaperone IbpA	protein stabilization		Chaperone
STM474_RS19670	molecular chaperone TorD	protein complex oligomerization // protein folding		Chaperone
STM474_RS21415	zinc resistance sensor/chaperone ZraP			Chaperone
STM474_RS22120	molecular chaperone			Chaperone
STM474_RS22230	co-chaperone GroES	chaperone cofactor-dependent protein refolding // protein folding		Chaperone
STM474_RS22235	chaperonin GroEL	chaperone cofactor-dependent protein refolding // response to heat // protein refolding // 'de novo' protein folding // protein folding		Chaperone
STM474_RS22390	RNA chaperone Hfq	regulation of translation, ncRNA-mediated // regulation of RNA stability // regulation of transcription, DNA-templated		Chaperone
STM474_RS23400	molecular chaperone OsmY	response to osmotic stress		Chaperone
STM474_RS02720	peptidylprolyl isomerase B	protein folding // protein peptidyl-prolyl isomerization		Chaperone
STM474_RS07610	hydrogenase maturation nickel metallochaperone HypA	protein maturation // cellular protein modification process		Chaperone
STM474_RS07630	HypC/HybG/HupF family hydrogenase formation chaperone	protein maturation		Chaperone
STM474_RS13015	Fe-S protein assembly chaperone HscA	chaperone cofactor-dependent protein refolding // protein refolding // cellular response to unfolded protein // cellular response to heat // iron-sulfur cluster assembly // response to unfolded protein // protein folding	[2Fe-2S] iron-sulfur cluster biosynthesis	Chaperone
STM474_RS13020	co-chaperone HscB	protein maturation by iron-sulfur cluster transfer // protein complex oligomerization // [2Fe-2S] cluster assembly // positive regulation of ATP-dependent activity // protein folding		Chaperone
STM474_RS14905	chaperone SicP			Chaperone
STM474_RS08505	cyclic di-GMP phosphodiesterase			cidiGMP
STM474_RS09125	cyclic diguanylate phosphodiesterase			cidiGMP
STM474_RS11375	cyclic di-GMP phosphodiesterase			cidiGMP
STM474_RS12045	phosphodiesterase			cidiGMP
STM474_RS12370	sensor domain-containing phosphodiesterase			cidiGMP
STM474_RS12845	sensor domain-containing phosphodiesterase			cidiGMP
STM474_RS13710	diguanylate cyclase DgcN	negative regulation of bacterial-type flagellum-dependent cell motility // cell adhesion involved in single-species biofilm formation // signal transduction		cidiGMP
STM474_RS18605	cyclic-guanylate-specific phosphodiesterase			cidiGMP
STM474_RS01970	diguanylate cyclase AdrA	negative regulation of bacterial-type flagellum-dependent cell motility // cell adhesion involved in single-species biofilm formation		cidiGMP
STM474_RS02795	diguanylate cyclase			cidiGMP
STM474_RS00300	citrate lyase acyl carrier protein		citrate degradation	citrate metabolism
STM474_RS00305	citrate (pro-3S)-lyase subunit beta	oxaloacetate metabolic process // acetyl-CoA metabolic process	citrate degradation	citrate metabolism
STM474_RS00310	citrate lyase subunit alpha	acetyl-CoA metabolic process	citrate degradation	citrate metabolism
STM474_RS00315	citrate lyase holo-[acyl-carrier protein] synthase	prosthetic group biosynthetic process	citrate lyase activation	citrate metabolism
STM474_RS00320	triphosphoribosyl-dephospho-CoA synthase CitG	prosthetic group biosynthetic process // phosphorylation	citrate lyase activation	citrate metabolism
STM474_RS03125	triphosphoribosyl-dephospho-CoA synthase CitG	prosthetic group biosynthetic process // phosphorylation	citrate lyase activation	citrate metabolism
STM474_RS03130	citrate lyase holo-[acyl-carrier protein] synthase	prosthetic group biosynthetic process	citrate lyase activation	citrate metabolism
STM474_RS03135	citrate lyase subunit alpha	acetyl-CoA metabolic process	citrate degradation	citrate metabolism
STM474_RS03140	citrate (pro-3S)-lyase subunit beta	oxaloacetate metabolic process // acetyl-CoA metabolic process	citrate degradation	citrate metabolism
STM474_RS03145	citrate lyase acyl carrier protein		citrate degradation	citrate metabolism
STM474_RS03150	[citrate (pro-3S)-lyase] ligase	biosynthetic process // cellular protein modification process	citrate lyase activation	citrate metabolism
STM474_RS03485	tricarballylate utilization protein TcuB	citrate metabolic process		citrate metabolism
STM474_RS03895	triphosphoribosyl-dephospho-CoA synthase	prosthetic group biosynthetic process // phosphorylation	citrate lyase activation	citrate metabolism
STM474_RS10420	cobalt-factor II C(20)-methyltransferase	methylation // cobalamin biosynthetic process	cob(II)yrinate <i>a,c</i>-diamide biosynthesis I (early cobalt insertion)	cobalt metabolism
STM474_RS10425	sirohydrochlorin cobaltochelatase	anaerobic cobalamin biosynthetic process // cobalamin biosynthetic process // porphyrin-containing compound biosynthetic process	cob(II)yrinate <i>a,c</i>-diamide biosynthesis I (early cobalt insertion)	cobalt metabolism
STM474_RS10430	cobalt-precorrin-6A reductase	cobalamin biosynthetic process	cob(II)yrinate <i>a,c</i>-diamide biosynthesis I (early cobalt insertion)	cobalt metabolism
STM474_RS10435	precorrin-3B C(17)-methyltransferase	methylation // cobalamin biosynthetic process	cob(II)yrinate <i>a,c</i>-diamide biosynthesis I (early cobalt insertion)	cobalt metabolism
STM474_RS10440	cobalt-precorrin 5A hydrolase	cobalamin biosynthetic process	cob(II)yrinate <i>a,c</i>-diamide biosynthesis I (early cobalt insertion)	cobalt metabolism
STM474_RS10445	cobalt-precorrin-4 methyltransferase	methylation // cobalamin biosynthetic process	cob(II)yrinate <i>a,c</i>-diamide biosynthesis I (early cobalt insertion)	cobalt metabolism
STM474_RS10450	decarboxylating cobalt-precorrin-6B (C(15))-methyltransferase	methylation // cobalamin biosynthetic process // protein methylation	cob(II)yrinate <i>a,c</i>-diamide biosynthesis I (early cobalt insertion)	cobalt metabolism
STM474_RS10455	cobalt-precorrin-7 (C(5))-methyltransferase	methylation // cobalamin biosynthetic process // protein methylation	cob(II)yrinate <i>a,c</i>-diamide biosynthesis I (early cobalt insertion)	cobalt metabolism
STM474_RS10460	cobalt-precorrin-5B (C(1))-methyltransferase	corrin biosynthetic process // methylation // cobalamin biosynthetic process	cob(II)yrinate <i>a,c</i>-diamide biosynthesis I (early cobalt insertion)	cobalt metabolism
STM474_RS10465	cobalt-precorrin-8 methylmutase	cobalamin biosynthetic process	cob(II)yrinate <i>a,c</i>-diamide biosynthesis I (early cobalt insertion)	cobalt metabolism
STM474_RS10470	cobalamin biosynthesis protein	cobalamin transport // cobalamin biosynthetic process		cobalt metabolism
STM474_RS10475	cobyrinate a,c-diamide synthase	cobalamin biosynthetic process // glutamine metabolic process	cob(II)yrinate <i>a,c</i>-diamide biosynthesis I (early cobalt insertion)	cobalt metabolism
STM474_RS07705	type II toxin-antitoxin system RelE/ParE family toxin			CRISPR and TA system
STM474_RS07710	type II toxin-antitoxin system Phd/YefM family antitoxin			CRISPR and TA system
STM474_RS18140	type II toxin-antitoxin system mRNA interferase toxin, RelE/StbE family	RNA phosphodiester bond hydrolysis, endonucleolytic // translational termination // mRNA catabolic process		CRISPR and TA system
STM474_RS18145	type II toxin-antitoxin system RelB/DinJ family antitoxin	single-species biofilm formation // regulation of transcription, DNA-templated // transcription, DNA-templated		CRISPR and TA system
STM474_RS18340	type II toxin-antitoxin system death-on-curing family toxin	phosphorylation		CRISPR and TA system
STM474_RS18345	type II toxin-antitoxin system Phd/YefM family antitoxin	negative regulation of transcription, DNA-templated		CRISPR and TA system
STM474_RS18675	type I toxin-antitoxin system toxin Ldr family protein			CRISPR and TA system
STM474_RS19445	type II toxin-antitoxin system RelE/ParE family toxin			CRISPR and TA system
STM474_RS19550	type I toxin-antitoxin system toxin TisB	dormancy process // inorganic anion transport // SOS response		CRISPR and TA system
STM474_RS20100	type II toxin-antitoxin system RelE/ParE family toxin			CRISPR and TA system
STM474_RS20700	type II toxin-antitoxin system HigA family antitoxin	regulation of transcription, DNA-templated		CRISPR and TA system
STM474_RS20705	type II toxin-antitoxin system HigB family toxin			CRISPR and TA system
STM474_RS20715	cytotoxic translational repressor of toxin-antitoxin stability system			CRISPR and TA system
STM474_RS22825	type II toxin-antitoxin system RelB/DinJ family antitoxin	regulation of transcription, DNA-templated		CRISPR and TA system
STM474_RS22830	type II toxin-antitoxin system RelE/ParE family toxin			CRISPR and TA system
STM474_RS23210	endoribonuclease SymE	RNA phosphodiester bond hydrolysis, endonucleolytic // nucleic acid phosphodiester bond hydrolysis // RNA metabolic process		CRISPR and TA system
STM474_RS23215	type-1 restriction enzyme StySJI specificity protein	DNA restriction-modification system // DNA modification		CRISPR and TA system
STM474_RS23235	BrnT family toxin			CRISPR and TA system
STM474_RS23240	BrnA antitoxin family protein			CRISPR and TA system
STM474_RS23650	toxin-antitoxin system antitoxin VapB			CRISPR and TA system
STM474_RS24060	type II toxin-antitoxin system toxin CcdB	regulation of DNA topoisomerase (ATP-hydrolyzing) activity // negative regulation of catalytic activity // negative regulation of DNA topoisomerase (ATP-hydrolyzing) activity // plasmid maintenance		CRISPR and TA system
STM474_RS24065	type II toxin-antitoxin system antitoxin CcdA			CRISPR and TA system
STM474_RS24210	type II toxin-antitoxin system RelE/ParE family toxin			CRISPR and TA system
STM474_RS24925	type I toxin-antitoxin system SymE family toxin	RNA metabolic process		CRISPR and TA system
STM474_RS26915	type I toxin-antitoxin system toxin Ldr family protein			CRISPR and TA system
STM474_RS27010	type I toxin-antitoxin system Ibs family toxin			CRISPR and TA system
STM474_RS27360	peptide IlvX			CRISPR and TA system
STM474_RS01500	SymE family type I addiction module toxin			CRISPR and TA system
STM474_RS15195	type I-E CRISPR-associated endoribonuclease Cas2			CRISPR and TA system
STM474_RS15200	type I-E CRISPR-associated endonuclease Cas1	nucleic acid phosphodiester bond hydrolysis // defense response to virus // maintenance of CRISPR repeat elements		CRISPR and TA system
STM474_RS15205	type I-E CRISPR-associated protein Cas6/Cse3/CasE			CRISPR and TA system
STM474_RS15210	type I-E CRISPR-associated protein Cas5/CasD	defense response to virus // maintenance of CRISPR repeat elements		CRISPR and TA system
STM474_RS15215	type I-E CRISPR-associated protein Cas7/Cse4/CasC			CRISPR and TA system
STM474_RS15220	type I-E CRISPR-associated protein Cse2/CasB			CRISPR and TA system
STM474_RS15225	type I-E CRISPR-associated protein Cse1/CasA			CRISPR and TA system
STM474_RS15230	CRISPR-associated helicase/endonuclease Cas3	ribosomal large subunit assembly // nucleic acid phosphodiester bond hydrolysis // defense response to virus // DNA metabolic process		CRISPR and TA system
STM474_RS27345	type I toxin-antitoxin system Ibs family toxin			CRISPR and TA system
STM474_RS02340	PLP-dependent cysteine synthase family protein	cysteine biosynthetic process		Cysteine metabolism
STM474_RS12475	cysteine synthase A	cysteine biosynthetic process // cellular amino acid biosynthetic process // metabolic process // cysteine biosynthetic process from serine	superpathway of sulfate assimilation and cysteine biosynthesis // L-cysteine biosynthesis I	Cysteine metabolism
STM474_RS12530	cysteine synthase CysM	cysteine biosynthetic process // cellular amino acid biosynthetic process // cysteine biosynthetic process from serine	superpathway of sulfate assimilation and cysteine biosynthesis // L-cysteine biosynthesis I	Cysteine metabolism
STM474_RS19060	serine O-acetyltransferase	cysteine biosynthetic process // cellular amino acid biosynthetic process // cysteine biosynthetic process from serine	superpathway of sulfate assimilation and cysteine biosynthesis // L-cysteine biosynthesis I	Cysteine metabolism
STM474_RS16345	cystathionine beta-lyase	L-cysteine catabolic process to pyruvate // transsulfuration // methionine biosynthetic process // cellular amino acid biosynthetic process // cellular amino acid metabolic process	superpathway of L-homoserine and L-methionine biosynthesis // superpathway of L-methionine biosynthesis (transsulfuration) // L-methionine biosynthesis I // L-methionine biosynthesis II	Cysteine metabolism
STM474_RS16735	serine dehydratase subunit alpha family protein	L-cysteine catabolic process to pyruvate		Cysteine metabolism
STM474_RS15435	cysteine desulfurase CsdA	cysteine metabolic process // iron-sulfur cluster assembly	cytidylyl molybdenum cofactor sulfurylation // superpathway of L-alanine biosynthesis // tRNA-uridine 2-thiolation and selenation (bacteria) // <i>bis</i>(guanylyl molybdopterin) cofactor sulfurylation // molybdopterin biosynthesis // L-alanine biosynthesis III // superpathway of thiamine diphosphate biosynthesis I // thiazole component of thiamine diphosphate biosynthesis I // [2Fe-2S] iron-sulf…	Cysteine metabolism
STM474_RS15440	cysteine desulfurase sulfur acceptor subunit CsdE			Cysteine metabolism
STM474_RS12985	3-mercaptopyruvate sulfurtransferase	transsulfuration	L-cysteine degradation III	cysteine metabolism
STM474_RS23030	restriction endonuclease	nucleic acid phosphodiester bond hydrolysis // DNA restriction-modification system		DNA replication or repair
STM474_RS09415	DNA damage-inducible protein YebG			DNA replication or repair
STM474_RS09475	Holliday junction branch migration DNA helicase RuvB	DNA duplex unwinding // SOS response // cellular response to DNA damage stimulus // DNA recombination // DNA repair		DNA replication or repair
STM474_RS09480	Holliday junction branch migration protein RuvA	DNA duplex unwinding // SOS response // cellular response to DNA damage stimulus // DNA recombination // DNA repair		DNA replication or repair
STM474_RS09495	crossover junction endodeoxyribonuclease RuvC	nucleic acid phosphodiester bond hydrolysis // replication fork reversal // cellular response to DNA damage stimulus // DNA recombination // DNA repair // recombinational repair		DNA replication or repair
STM474_RS10920	DNA-3-methyladenine glycosylase 2	cellular response to DNA damage stimulus // metabolic process // DNA dealkylation involved in DNA repair // base-excision repair, AP site formation // base-excision repair // DNA repair		DNA replication or repair
STM474_RS11455	LexA family transcriptional regulator	SOS response // cellular response to DNA damage stimulus // DNA repair		DNA replication or repair
STM474_RS11630	DNA oxidative demethylase AlkB	oxidative RNA demethylation // oxidative DNA demethylation // DNA demethylation // oxidative demethylation // RNA repair // oxidative single-stranded DNA demethylation // cellular response to DNA damage stimulus // DNA dealkylation involved in DNA repair // DNA repair		DNA replication or repair
STM474_RS11635	bifunctional DNA-binding transcriptional regulator/O6-methylguanine-DNA methyltransferase Ada	methylation // cellular response to DNA damage stimulus // regulation of transcription, DNA-templated // DNA repair		DNA replication or repair
STM474_RS12460	NAD-dependent DNA ligase LigA	cellular response to DNA damage stimulus // base-excision repair, DNA ligation // DNA repair // DNA replication // DNA metabolic process		DNA replication or repair
STM474_RS19195	bifunctional DNA-formamidopyrimidine glycosylase/DNA-(apurinic or apyrimidinic site) lyase	metabolic process // cellular response to DNA damage stimulus // nucleotide-excision repair // base-excision repair, AP site formation // base-excision repair // DNA repair		DNA replication or repair
STM474_RS19260	NAD-dependent DNA ligase LigB	cellular response to DNA damage stimulus // base-excision repair, DNA ligation // DNA repair // DNA replication // DNA metabolic process		DNA replication or repair
STM474_RS19285	ATP-dependent DNA helicase RecG	DNA duplex unwinding // cellular response to DNA damage stimulus // DNA recombination // DNA repair		DNA replication or repair
STM474_RS23040	BREX-1 system phosphatase PglZ type A			DNA replication or repair
STM474_RS23055	BREX-1 system adenine-specific DNA-methyltransferase PglX	DNA restriction-modification system // DNA methylation on adenine // methylation // DNA methylation		DNA replication or repair
STM474_RS23060	BREX system P-loop protein BrxC			DNA replication or repair
STM474_RS23220	type I restriction-modification system methyltransferase	DNA methylation on adenine // methylation // DNA restriction-modification system // DNA methylation		DNA replication or repair
STM474_RS23225	type I restriction-modification system endonuclease	nucleic acid phosphodiester bond hydrolysis // DNA modification		DNA replication or repair
STM474_RS23230	restriction endonuclease	nucleic acid phosphodiester bond hydrolysis // DNA restriction-modification system		DNA replication or repair
STM474_RS13835	DNA repair protein RecN	SOS response // response to radiation // cellular response to DNA damage stimulus // DNA recombination // DNA repair // double-strand break repair via homologous recombination		DNA replication or repair
STM474_RS02215	protein deglycase YajL	guanine deglycation, glyoxal removal // protein deglycation, glyoxal removal // cellular response to DNA damage stimulus // DNA repair		DNA replication or repair
STM474_RS02380	MGMT family protein	methylation // DNA repair		DNA replication or repair
STM474_RS02865	DNA repair ATPase			DNA replication or repair
STM474_RS03680	endonuclease VIII	nucleic acid phosphodiester bond hydrolysis // metabolic process // cellular response to DNA damage stimulus // nucleotide-excision repair // base-excision repair // DNA repair		DNA replication or repair
STM474_RS04040	excinuclease ABC subunit B	nucleic acid phosphodiester bond hydrolysis // SOS response // cellular response to DNA damage stimulus // nucleotide-excision repair // DNA repair		DNA replication or repair
STM474_RS04115	endonuclease/exonuclease/phosphatase family protein	double-strand break repair		DNA replication or repair
STM474_RS04155	ATP-dependent DNA helicase DinG	DNA duplex unwinding // SOS response // DNA repair // nucleobase-containing compound metabolic process		DNA replication or repair
STM474_RS04560	ATP-dependent endonuclease	double-strand break repair // DNA synthesis involved in DNA repair		DNA replication or repair
STM474_RS04565	VirK/YbjX family protein	cellular response to DNA damage stimulus		DNA replication or repair
STM474_RS04675	replication-associated recombination protein RarA	regulation of DNA repair // regulation of catalytic activity // DNA duplex unwinding // positive regulation of catalytic activity // DNA replication, Okazaki fragment processing // regulation of DNA-templated DNA replication initiation // DNA recombination // DNA-templated DNA replication // DNA replication		DNA replication or repair
STM474_RS05215	ABC transporter ATP-binding protein	DNA repair // cellular response to DNA damage stimulus // valyl-tRNA aminoacylation		DNA replication or repair
STM474_RS05280	DNA helicase IV	recombinational repair // DNA duplex unwinding		DNA replication or repair
STM474_RS05725	DNA damage-inducible protein I	SOS response		DNA replication or repair
STM474_RS06000	transcription-repair coupling factor	cellular response to DNA damage stimulus // regulation of transcription, DNA-templated // DNA repair // transcription-coupled nucleotide-excision repair, DNA damage recognition		DNA replication or repair
STM474_RS06465	pyrimidine (deoxy)nucleoside triphosphate diphosphatase	DNA repair		DNA replication or repair
STM474_RS06470	exodeoxyribonuclease III	nucleic acid phosphodiester bond hydrolysis // cellular response to DNA damage stimulus // DNA repair		DNA replication or repair
STM474_RS06505	excinuclease Cho			DNA replication or repair
STM474_RS06610	DNA/RNA non-specific endonuclease	nucleic acid phosphodiester bond hydrolysis		DNA replication or repair
STM474_RS08280	methylated-DNA--[protein]-cysteine S-methyltransferase	methylation // cellular response to DNA damage stimulus // DNA dealkylation involved in DNA repair // DNA repair		DNA replication or repair
STM474_RS09095	ATP-dependent DNA helicase	DNA repair // DNA duplex unwinding // nucleobase-containing compound metabolic process		DNA replication or repair
STM474_RS09735	excinuclease ABC subunit UvrC	nucleic acid phosphodiester bond hydrolysis // SOS response // cellular response to DNA damage stimulus // nucleotide-excision repair // DNA repair		DNA replication or repair
STM474_RS09955	very short patch repair endonuclease	nucleic acid phosphodiester bond hydrolysis // cellular response to DNA damage stimulus // mismatch repair // DNA repair		DNA replication or repair
STM474_RS09960	DNA cytosine methyltransferase	DNA restriction-modification system // C-5 methylation of cytosine // methylation		DNA replication or repair
STM474_RS09985	Y-family DNA polymerase	error-prone translesion synthesis // SOS response // cellular response to DNA damage stimulus // DNA repair		DNA replication or repair
STM474_RS09990	translesion error-prone DNA polymerase V autoproteolytic subunit	SOS response // cellular response to DNA damage stimulus // proteolysis // regulation of transcription, DNA-templated // DNA repair		DNA replication or repair
STM474_RS11315	deoxyribonuclease IV	nucleic acid phosphodiester bond hydrolysis // cellular response to DNA damage stimulus // base-excision repair // DNA repair		DNA replication or repair
STM474_RS13215	DNA repair protein RecO	double-strand break repair // cellular response to DNA damage stimulus // DNA recombination // DNA repair		DNA replication or repair
STM474_RS13595	uracil-DNA glycosylase	base-excision repair, AP site formation via deaminated base removal // cellular response to DNA damage stimulus // base-excision repair // DNA repair		DNA replication or repair
STM474_RS14325	DEAD/DEAH box helicase	recombinational repair // rolling circle DNA replication // negative regulation of strand invasion // protein homooligomerization // DNA duplex unwinding // UV protection // SOS response // mismatch repair // nucleotide-excision repair		DNA replication or repair
STM474_RS14645	recombination regulator RecX	regulation of DNA repair		DNA replication or repair
STM474_RS14650	recombinase RecA	positive regulation of receptor clustering // regulation of bacterial-type flagellum-dependent cell motility // positive chemotaxis // SOS response // cellular response to DNA damage stimulus // DNA recombination // DNA repair // DNA metabolic process		DNA replication or repair
STM474_RS15055	DNA mismatch repair protein MutS	cellular response to DNA damage stimulus // mismatch repair // DNA repair // regulation of DNA recombination		DNA replication or repair
STM474_RS15375	flap endonuclease Xni			DNA replication or repair
STM474_RS15480	exodeoxyribonuclease V subunit alpha	nucleic acid phosphodiester bond hydrolysis // DNA duplex unwinding // cellular response to DNA damage stimulus // DNA recombination // double-strand break repair // DNA repair // double-strand break repair via homologous recombination		DNA replication or repair
STM474_RS15485	exodeoxyribonuclease V subunit beta	recombinational repair // nucleic acid phosphodiester bond hydrolysis // clearance of foreign intracellular DNA // DNA duplex unwinding // response to radiation // cellular response to DNA damage stimulus // DNA recombination // DNA repair // double-strand break repair via homologous recombination		DNA replication or repair
STM474_RS15495	exodeoxyribonuclease V subunit gamma	nucleic acid phosphodiester bond hydrolysis // DNA duplex unwinding // cellular response to DNA damage stimulus // DNA recombination // DNA repair // double-strand break repair via homologous recombination		DNA replication or repair
STM474_RS15550	DNA mismatch repair endonuclease MutH	nucleic acid phosphodiester bond hydrolysis // cellular response to DNA damage stimulus // DNA modification // mismatch repair // DNA repair		DNA replication or repair
STM474_RS15735	single-stranded-DNA-specific exonuclease RecJ	nucleic acid phosphodiester bond hydrolysis // DNA recombination // DNA repair		DNA replication or repair
STM474_RS16020	Holliday junction resolvase RuvX	nucleic acid phosphodiester bond hydrolysis // ribosome biogenesis // rRNA processing // nucleobase-containing compound metabolic process // rRNA 5'-end processing		DNA replication or repair
STM474_RS16085	A/G-specific adenine glycosylase	metabolic process // cellular response to DNA damage stimulus // mismatch repair // base-excision repair // DNA repair		DNA replication or repair
STM474_RS16605	G/U mismatch-specific DNA glycosylase	cellular response to DNA damage stimulus // base-excision repair, AP site formation // DNA repair		DNA replication or repair
STM474_RS17490	adenine-specific DNA-methyltransferase	DNA methylation on adenine // methylation // DNA methylation		DNA replication or repair
STM474_RS17980	adenine-specific DNA-methyltransferase	DNA methylation on adenine // methylation // mismatch repair // DNA replication		DNA replication or repair
STM474_RS18040	GMP/IMP nucleotidase	DNA repair // dephosphorylation	guanosine nucleotides degradation III // inosine 5'-phosphate degradation // UTP and CTP dephosphorylation I // NAD salvage pathway III (to nicotinamide riboside) // purine nucleotides degradation II (aerobic) // adenosine nucleotides degradation II	DNA replication or repair
STM474_RS18100	Rpn family recombination-promoting nuclease/putative transposase	DNA recombination		DNA replication or repair
STM474_RS18775	DNA-3-methyladenine glycosylase I	DNA dealkylation involved in DNA repair // metabolic process // base-excision repair // DNA repair		DNA replication or repair
STM474_RS19210	DNA repair protein RadC	proteolysis		DNA replication or repair
STM474_RS19390	Rpn family recombination-promoting nuclease/putative transposase	DNA recombination		DNA replication or repair
STM474_RS19750	DNA replication/repair protein RecF	SOS response // cellular response to DNA damage stimulus // double-strand break repair // DNA repair // DNA replication // DNA synthesis involved in DNA repair		DNA replication or repair
STM474_RS19755	DNA polymerase III subunit beta	nucleic acid phosphodiester bond hydrolysis // DNA biosynthetic process // DNA strand elongation involved in DNA replication // DNA replication		DNA replication or repair
STM474_RS19760	chromosomal replication initiator protein DnaA	regulation of DNA replication // DNA replication initiation // DNA replication		DNA replication or repair
STM474_RS20130	DNA helicase Rep	recombinational repair // nucleic acid phosphodiester bond hydrolysis // DNA unwinding involved in DNA replication // DNA replication		DNA replication or repair
STM474_RS20315	DNA helicase II	recombinational repair // rolling circle DNA replication // negative regulation of strand invasion // protein homooligomerization // UV protection // SOS response // cellular response to DNA damage stimulus // mismatch repair // nucleotide-excision repair // DNA repair // DNA unwinding involved in DNA replication // DNA replication		DNA replication or repair
STM474_RS20350	ATP-dependent DNA helicase RecQ			DNA replication or repair
STM474_RS20405	DNA recombination protein RmuC	DNA recombination		DNA replication or repair
STM474_RS20555	DNA polymerase I	double-strand break repair // nucleic acid phosphodiester bond hydrolysis // DNA biosynthetic process // cellular response to DNA damage stimulus // DNA repair // DNA-templated DNA replication // DNA replication // nucleobase-containing compound metabolic process		DNA replication or repair
STM474_RS21040	primosomal protein N'	DNA duplex unwinding // DNA recombination // double-strand break repair // DNA replication initiation // DNA replication, synthesis of RNA primer // DNA unwinding involved in DNA replication // DNA replication		DNA replication or repair
STM474_RS21835	excinuclease ABC subunit UvrA	nucleic acid phosphodiester bond hydrolysis // SOS response // cellular response to DNA damage stimulus // nucleotide-excision repair // DNA repair		DNA replication or repair
STM474_RS22380	DNA mismatch repair endonuclease MutL	cellular response to DNA damage stimulus // mismatch repair // DNA repair		DNA replication or repair
STM474_RS23490	DNA repair protein RadA	cellular response to DNA damage stimulus // DNA repair // recombinational repair		DNA replication or repair
STM474_RS23710	HNH endonuclease	nucleic acid phosphodiester bond hydrolysis		DNA replication or repair
STM474_RS23905	translesion error-prone DNA polymerase V autoproteolytic subunit	SOS response // cellular response to DNA damage stimulus // proteolysis // regulation of transcription, DNA-templated // DNA repair		DNA replication or repair
STM474_RS23910	Y-family DNA polymerase	error-prone translesion synthesis // SOS response // cellular response to DNA damage stimulus // DNA repair		DNA replication or repair
STM474_RS23925	Rpn family recombination-promoting nuclease/putative transposase	nucleic acid phosphodiester bond hydrolysis // DNA recombination		DNA replication or repair
STM474_RS24215	3'-5' exonuclease			DNA replication or repair
STM474_RS25450	HNH endonuclease	nucleic acid phosphodiester bond hydrolysis		DNA replication or repair
STM474_RS00495	DNA polymerase II	nucleic acid phosphodiester bond hydrolysis // DNA biosynthetic process // DNA replication proofreading // SOS response // DNA-templated DNA replication // DNA replication		DNA replication or repair
STM474_RS00695	8-oxo-dGTP diphosphatase MutT	DNA repair	8-oxo-(d)GTP detoxification I	DNA replication or repair
STM474_RS00705	DNA gyrase inhibitor YacG	regulation of DNA topoisomerase (ATP-hydrolyzing) activity // negative regulation of catalytic activity // negative regulation of DNA topoisomerase (ATP-hydrolyzing) activity // regulation of transcription, DNA-templated		DNA replication or repair
STM474_RS00810	HNH endonuclease	nucleic acid phosphodiester bond hydrolysis		DNA replication or repair
STM474_RS01170	DNA polymerase III subunit alpha	nucleic acid phosphodiester bond hydrolysis // DNA biosynthetic process // DNA replication		DNA replication or repair
STM474_RS01305	endonuclease/exonuclease/phosphatase family protein			DNA replication or repair
STM474_RS01310	class I SAM-dependent methyltransferase	methylation		DNA replication or repair
STM474_RS01325	class I SAM-dependent methyltransferase	methylation		DNA replication or repair
STM474_RS01335	DNA polymerase III subunit epsilon	nucleic acid phosphodiester bond hydrolysis // DNA biosynthetic process // DNA replication proofreading // DNA replication		DNA replication or repair
STM474_RS01605	DNA polymerase IV	error-prone translesion synthesis // translesion synthesis // SOS response // cellular response to DNA damage stimulus // DNA repair // DNA-templated DNA replication // DNA replication		DNA replication or repair
STM474_RS01830	site-specific DNA-methyltransferase	DNA methylation on adenine // methylation // DNA restriction-modification system // DNA methylation		DNA replication or repair
STM474_RS01835	type III restriction-modification system endonuclease	nucleic acid phosphodiester bond hydrolysis // DNA restriction-modification system		DNA replication or repair
STM474_RS02005	recombination-associated protein RdgC	DNA recombination // regulation of DNA recombination		DNA replication or repair
STM474_RS02020	exonuclease subunit SbcC	nucleic acid phosphodiester bond hydrolysis // DNA recombination // DNA repair // DNA replication		DNA replication or repair
STM474_RS02025	exonuclease subunit SbcD	DNA repair // DNA replication termination // nucleic acid phosphodiester bond hydrolysis // DNA recombination // DNA replication // DNA metabolic process		DNA replication or repair
STM474_RS02105	HNH nuclease family protein	nucleic acid phosphodiester bond hydrolysis		DNA replication or repair
STM474_RS02170	exodeoxyribonuclease VII small subunit	nucleic acid phosphodiester bond hydrolysis // DNA catabolic process		DNA replication or repair
STM474_RS02440	Rpn family recombination-promoting nuclease/putative transposase	DNA recombination		DNA replication or repair
STM474_RS02450	primosomal replication protein N''			DNA replication or repair
STM474_RS02465	DNA polymerase III subunit gamma/tau	DNA biosynthetic process // DNA-templated DNA replication // DNA replication		DNA replication or repair
STM474_RS02475	recombination protein RecR	cellular response to DNA damage stimulus // DNA recombination // DNA repair		DNA replication or repair
STM474_RS03050	ParB-like nuclease domain-containing protein			DNA replication or repair
STM474_RS03265	DNA polymerase III subunit delta	DNA-templated DNA replication // DNA biosynthetic process // DNA replication		DNA replication or repair
STM474_RS03520	replication initiation negative regulator SeqA	negative regulation of DNA-templated DNA replication initiation // negative regulation of DNA replication // regulation of transcription, DNA-templated		DNA replication or repair
STM474_RS03620	tyrosine-type recombinase/integrase	DNA integration // DNA recombination		DNA replication or repair
STM474_RS07305	DNA replication terminus site-binding protein	DNA replication termination // DNA replication		DNA replication or repair
STM474_RS08275	DNA endonuclease SmrA	DNA metabolic process		DNA replication or repair
STM474_RS09385	DNA polymerase III subunit theta	DNA biosynthetic process // DNA replication		DNA replication or repair
STM474_RS09395	exodeoxyribonuclease X	nucleic acid phosphodiester bond hydrolysis // DNA replication proofreading // mismatch repair		DNA replication or repair
STM474_RS10605	DNA gyrase inhibitor SbmC	negative regulation of DNA topoisomerase (ATP-hydrolyzing) activity		DNA replication or repair
STM474_RS11665	DNA topoisomerase (ATP-hydrolyzing) subunit A	DNA topological change // DNA-templated DNA replication // DNA metabolic process		DNA replication or repair
STM474_RS12240	endonuclease SmrB			DNA replication or repair
STM474_RS12810	DnaA inactivator Hda	negative regulation of DNA-templated DNA replication initiation // negative regulation of DNA replication // DNA replication initiation // DNA replication		DNA replication or repair
STM474_RS14060	replication endonuclease	nucleic acid phosphodiester bond hydrolysis // DNA replication		DNA replication or repair
STM474_RS14065	DNA adenine methylase	DNA methylation on adenine // methylation // mismatch repair		DNA replication or repair
STM474_RS16000	deoxyribonuclease I	nucleic acid phosphodiester bond hydrolysis // DNA metabolic process		DNA replication or repair
STM474_RS16415	DNA topoisomerase IV subunit A	chromosome segregation // DNA topological change // DNA metabolic process		DNA replication or repair
STM474_RS16450	DNA topoisomerase IV subunit B	chromosome segregation // DNA topological change		DNA replication or repair
STM474_RS16595	DNA primase	DNA replication, synthesis of RNA primer // DNA replication		DNA replication or repair
STM474_RS16870	DnaA initiator-associating protein DiaA	carbohydrate derivative metabolic process // DNA replication		DNA replication or repair
STM474_RS16875	divisome-associated lipoprotein YraP	response to osmotic stress		DNA replication or repair
STM474_RS17575	DNA topoisomerase	DNA topological change		DNA replication or repair
STM474_RS17585	DNA-protecting protein DprA	DNA-mediated transformation		DNA replication or repair
STM474_RS19745	DNA topoisomerase (ATP-hydrolyzing) subunit B	response to antibiotic // DNA topological change // DNA-templated DNA replication		DNA replication or repair
STM474_RS21795	replicative DNA helicase	DNA replication, synthesis of RNA primer // DNA unwinding involved in DNA replication // DNA replication		DNA replication or repair
STM474_RS21845	single-stranded DNA-binding protein SSB1	positive regulation of helicase activity // cellular response to DNA damage stimulus // DNA recombination // DNA repair // DNA replication		DNA replication or repair
STM474_RS22545	primosomal replication protein N	DNA replication, synthesis of RNA primer // DNA replication		DNA replication or repair
STM474_RS23185	Rpn family recombination-promoting nuclease/putative transposase	DNA recombination		DNA replication or repair
STM474_RS23310	DNA replication protein DnaC	DNA strand elongation involved in DNA replication // DNA replication		DNA replication or repair
STM474_RS23315	primosomal protein DnaT	DNA replication, synthesis of RNA primer // DNA replication		DNA replication or repair
STM474_RS23380	DNA polymerase III subunit psi	nucleic acid phosphodiester bond hydrolysis // DNA biosynthetic process // DNA replication		DNA replication or repair
STM474_RS24545	DNA primase	DNA replication, synthesis of RNA primer // DNA replication		DNA replication or repair
STM474_RS04910	recombinase RecT	DNA metabolic process		DNA replication or repair
STM474_RS02305	DNA-binding protein HU-beta	chromosome condensation		DNA replication or repair
STM474_RS04205	DNA starvation/stationary phase protection protein Dps	chromosome condensation // cellular iron ion homeostasis		DNA replication or repair
STM474_RS06450	DNA topoisomerase III	DNA topological change		DNA replication or repair
STM474_RS08570	type I DNA topoisomerase	DNA topological change		DNA replication or repair
STM474_RS08745	DNA-binding transcriptional regulator H-NS	negative regulation of gene expression, epigenetic // negative regulation of transcription, DNA-templated // regulation of transcription, DNA-templated		DNA replication or repair
STM474_RS11435	nucleoid-associated protein YejK			DNA replication or repair
STM474_RS19225	nucleoid occlusion factor SlmA	regulation of transcription, DNA-templated // regulation of cell division // cell division // negative regulation of division septum assembly // cell cycle		DNA replication or repair
STM474_RS21405	DNA-binding protein HU-alpha	chromosome condensation		DNA replication or repair
STM474_RS14175	toprim domain-containing protein	DNA replication, synthesis of RNA primer		DNA replication or repair
STM474_RS19005	hypothetical	DNA replication // DNA biosynthetic process		DNA replication or repair
STM474_RS19330	AAA family ATPase	double-strand break repair // DNA synthesis involved in DNA repair		DNA replication or repair
STM474_RS23940	hypothetical	nucleic acid phosphodiester bond hydrolysis // DNA replication proofreading // mismatch repair		DNA replication or repair
STM474_RS02430	multidrug efflux transporter transcriptional repressor AcrR	regulation of transcription, DNA-templated		Efflux pump
STM474_RS23525	MDR efflux pump AcrAB transcriptional activator RobA	regulation of transcription, DNA-templated		Efflux pump
STM474_RS01790	multidrug efflux transporter outer membrane subunit MdsC	transmembrane transport		Efflux pump
STM474_RS01795	multidrug efflux RND transporter permease subunit MdsB	xenobiotic transport // transmembrane transport // xenobiotic transmembrane transport		Efflux pump
STM474_RS01800	multidrug efflux RND transporter periplasmic adaptor subunit MdsA	xenobiotic transport // transmembrane transport // response to antibiotic // xenobiotic transmembrane transport		Efflux pump
STM474_RS01955	multidrug efflux MFS transporter	transmembrane transport // xenobiotic transmembrane transport		Efflux pump
STM474_RS02350	SmdA family multidrug ABC transporter permease/ATP-binding protein	transmembrane transport		Efflux pump
STM474_RS02355	SmdB family multidrug efflux ABC transporter permease/ATP-binding protein	transmembrane transport		Efflux pump
STM474_RS02420	multidrug efflux RND transporter permease subunit	xenobiotic transport // transmembrane transport // xenobiotic transmembrane transport		Efflux pump
STM474_RS02425	multidrug efflux RND transporter periplasmic adaptor subunit AcrA	xenobiotic transport // transmembrane transport // response to antibiotic // bile acid and bile salt transport // xenobiotic transmembrane transport		Efflux pump
STM474_RS02535	copper-exporting P-type ATPase CopA	copper ion homeostasis // ion transmembrane transport // cation transmembrane transport // copper ion transmembrane transport // metal ion transport // copper ion transport // cation transport // ion transport		Efflux pump
STM474_RS03180	fluoride efflux transporter CrcB	fluoride transmembrane transport // ion transmembrane transport		Efflux pump
STM474_RS03950	AcrZ family multidrug efflux pump-associated protein	xenobiotic detoxification by transmembrane export across the plasma membrane // response to antibiotic // xenobiotic transmembrane transport		Efflux pump
STM474_RS05685	multidrug efflux MFS transporter MdtG	transmembrane transport // xenobiotic transmembrane transport		Efflux pump
STM474_RS07365	multidrug/spermidine efflux SMR transporter subunit MdtJ	spermidine transmembrane transport // transmembrane transport // glycine betaine transport // choline transport // spermidine transport		Efflux pump
STM474_RS07370	multidrug/spermidine efflux SMR transporter subunit MdtI	spermidine transmembrane transport // transmembrane transport // glycine betaine transport // choline transport // spermidine transport		Efflux pump
STM474_RS07555	MDR efflux pump AcrAB transcriptional activator MarA			Efflux pump
STM474_RS07830	aromatic amino acid efflux DMT transporter YddG			Efflux pump
STM474_RS09160	manganese efflux pump MntP			Efflux pump
STM474_RS09950	drug/metabolite exporter YedA			Efflux pump
STM474_RS10930	multidrug efflux RND transporter subunit MdtA	xenobiotic transport // transmembrane transport // xenobiotic transmembrane transport		Efflux pump
STM474_RS10935	multidrug efflux RND transporter permease subunit MdtB	xenobiotic transport // transmembrane transport		Efflux pump
STM474_RS10940	multidrug efflux RND transporter permease subunit MdtC	xenobiotic transport // transmembrane transport		Efflux pump
STM474_RS11040	Ni(II)/Co(II) efflux transporter accessory subunit RcnB			Efflux pump
STM474_RS12735	multidrug efflux RND transporter permease AcrD	xenobiotic transport // transmembrane transport // xenobiotic transmembrane transport		Efflux pump
STM474_RS15630	multidrug/biocide efflux PACE transporter			Efflux pump
STM474_RS17375	p-hydroxybenzoic acid efflux pump subunit AaeB	transmembrane transport // carboxylic acid transport		Efflux pump
STM474_RS17380	p-hydroxybenzoic acid efflux pump subunit AaeA	transmembrane transport		Efflux pump
STM474_RS17510	efflux RND transporter periplasmic adaptor subunit	xenobiotic transport // transmembrane transport // response to antibiotic // xenobiotic transmembrane transport		Efflux pump
STM474_RS17515	multidrug efflux RND transporter permease subunit	xenobiotic transport // transmembrane transport // xenobiotic transmembrane transport		Efflux pump
STM474_RS19560	multidrug efflux MFS transporter EmrD	xenobiotic detoxification by transmembrane export across the plasma membrane // xenobiotic transport // transmembrane transport // xenobiotic transmembrane transport		Efflux pump
STM474_RS23180	multidrug efflux MFS transporter MdtM	sodium ion transmembrane transport // xenobiotic detoxification by transmembrane export across the plasma membrane // transmembrane transport // xenobiotic transmembrane transport		Efflux pump
STM474_RS05745	multidrug efflux MFS transporter MdtH	transmembrane transport		Efflux pump
STM474_RS14575	multidrug efflux MFS transporter periplasmic adaptor subunit EmrA	xenobiotic detoxification by transmembrane export across the plasma membrane // transmembrane transport // xenobiotic transmembrane transport		Efflux pump
STM474_RS14580	multidrug efflux MFS transporter permease subunit EmrB	transmembrane transport		Efflux pump
STM474_RS00455	Co2+/Mg2+ efflux protein ApaG	error-free translesion synthesis		Efflux pump
STM474_RS07080	multidrug efflux MATE transporter MdtK	xenobiotic transport // transmembrane transport // response to antibiotic // xenobiotic transmembrane transport // sodium ion transport // ion transport		Efflux pump
STM474_RS07095	Bcr/CflA family multidrug efflux MFS transporter	xenobiotic detoxification by transmembrane export across the plasma membrane // transmembrane transport // xenobiotic transmembrane transport		Efflux pump
STM474_RS07540	efflux MFS transporter YdeE	transmembrane transport // dipeptide transmembrane transport		Efflux pump
STM474_RS07845	methyl viologen efflux MFS transporter SmvA	transmembrane transport		Efflux pump
STM474_RS20875	CDF family cation-efflux transporter FieF	cellular cadmium ion homeostasis // cellular iron ion homeostasis // cellular zinc ion homeostasis // iron ion transport // ion transmembrane transport // cation transmembrane transport // zinc ion transmembrane transport // cadmium ion transmembrane transport // transmembrane transport // iron ion transmembrane transport // zinc ion transport // cation transport		Efflux pump
STM474_RS14780	hydrogenase maturation nickel metallochaperone HypA	protein maturation // cellular protein modification process		Energy generation
STM474_RS00785	dihydrolipoyl dehydrogenase	cell redox homeostasis // electron transport chain	pyruvate decarboxylation to acetyl CoA I // 2-oxoglutarate decarboxylation to succinyl-CoA // glycine cleavage	Energy generation
STM474_RS10615	thiosulfate reductase cytochrome B subunit	respiratory electron transport chain		Energy generation
STM474_RS10620	thiosulfate reductase electron transport protein PhsB			Energy generation
STM474_RS10625	thiosulfate reductase PhsA	electron transport chain		Energy generation
STM474_RS00385	electron transfer flavoprotein FixA	electron transport chain // carnitine metabolic process		Energy generation
STM474_RS00390	electron transfer flavoprotein subunit alpha/FixB family protein	fatty acid beta-oxidation using acyl-CoA dehydrogenase // electron transport chain // carnitine metabolic process		Energy generation
STM474_RS00395	FAD-dependent oxidoreductase			Energy generation
STM474_RS01845	cytochrome ubiquinol oxidase subunit I	aerobic electron transport chain	glycerol-3-phosphate to cytochrome <i>bo</i> oxidase electron transfer // pyruvate to cytochrome <i>bo</i> oxidase electron transfer // NADH to cytochrome <i>bo</i> oxidase electron transfer II // NADH to cytochrome <i>bo</i> oxidase electron transfer I // proline to cytochrome <i>bo</i> oxidase electron transfer // succinate to cytochrome <i>bo</i> oxidase electron transfer	Energy generation
STM474_RS01850	cytochrome d ubiquinol oxidase subunit II	aerobic electron transport chain		Energy generation
STM474_RS02245	protoheme IX farnesyltransferase	heme O biosynthetic process // cellular respiration // heme biosynthetic process		Energy generation
STM474_RS02250	cytochrome o ubiquinol oxidase subunit IV	aerobic electron transport chain // electron transport coupled proton transport // aerobic respiration		Energy generation
STM474_RS02255	cytochrome o ubiquinol oxidase subunit III	respiratory electron transport chain // aerobic electron transport chain // electron transport coupled proton transport // aerobic respiration		Energy generation
STM474_RS02260	cytochrome o ubiquinol oxidase subunit I	respiratory electron transport chain // electron transport chain // electron transport coupled proton transport // aerobic respiration		Energy generation
STM474_RS02265	cytochrome o ubiquinol oxidase subunit II	proton transmembrane transport // ATP synthesis coupled electron transport // electron transport chain		Energy generation
STM474_RS03085	molybdopterin-dependent oxidoreductase	cellular respiration // electron transport chain		Energy generation
STM474_RS03095	dimethyl sulfoxide reductase anchor subunit family protein	anaerobic electron transport chain // anaerobic respiration		Energy generation
STM474_RS03390	2-octaprenyl-3-methyl-6-methoxy-1,4-benzoquinol hydroxylase	ubiquinone biosynthetic process	ubiquinol-8 biosynthesis (late decarboxylation) // superpathway of ubiquinol-8 biosynthesis (early decarboxylation) // ubiquinol-8 biosynthesis (early decarboxylation)	Energy generation
STM474_RS03505	flavodoxin FldA	electron transport chain		Energy generation
STM474_RS03700	succinate dehydrogenase cytochrome b556 subunit	electron transport chain // aerobic respiration // tricarboxylic acid cycle		Energy generation
STM474_RS03705	succinate dehydrogenase membrane anchor subunit	electron transport chain // cytochrome complex assembly // aerobic respiration // tricarboxylic acid cycle		Energy generation
STM474_RS03710	succinate dehydrogenase flavoprotein subunit	electron transport chain // anaerobic respiration // tricarboxylic acid cycle		Energy generation
STM474_RS03715	succinate dehydrogenase iron-sulfur subunit SdhB			Energy generation
STM474_RS03745	cytochrome ubiquinol oxidase subunit I	aerobic electron transport chain		Energy generation
STM474_RS03750	cytochrome d ubiquinol oxidase subunit II	aerobic electron transport chain		Energy generation
STM474_RS03755	cytochrome bd-I oxidase subunit CydX		pyruvate to cytochrome <i>bd</i> oxidase electron transfer // NADH to cytochrome <i>bd</i> oxidase electron transfer II // succinate to cytochrome <i>bd</i> oxidase electron transfer // NADH to cytochrome <i>bd</i> oxidase electron transfer I	Energy generation
STM474_RS03765	cyd operon protein YbgE			Energy generation
STM474_RS04325	electron transfer flavoprotein subunit beta/FixA family protein	electron transport chain		Energy generation
STM474_RS04345	electron transfer flavoprotein-ubiquinone oxidoreductase	respiratory electron transport chain // electron transport chain		Energy generation
STM474_RS04545	NADH oxidoreductase	electron transport chain		Energy generation
STM474_RS04685	dimethylsulfoxide reductase subunit A	electron transport chain // anaerobic respiration		Energy generation
STM474_RS04690	dimethylsulfoxide reductase subunit B			Energy generation
STM474_RS04695	dimethyl sulfoxide reductase anchor subunit	anaerobic electron transport chain // anaerobic respiration		Energy generation
STM474_RS05500	NAD(P)H:quinone oxidoreductase			Energy generation
STM474_RS05705	cytochrome b	respiratory electron transport chain		Energy generation
STM474_RS05975	NADH-quinone dehydrogenase	NADH oxidation		Energy generation
STM474_RS06220	cytochrome b	respiratory electron transport chain		Energy generation
STM474_RS06440	NAD(P)H nitroreductase			Energy generation
STM474_RS06730	electron transfer flavoprotein	electron transport chain		Energy generation
STM474_RS06870	tetrathionate reductase subunit TtrA	cellular respiration		Energy generation
STM474_RS06875	tetrathionate reductase subunit TtrC			Energy generation
STM474_RS06880	tetrathionate reductase subunit TtrB			Energy generation
STM474_RS07225	electron transport complex subunit E	electron transport chain		Energy generation
STM474_RS07230	electron transport complex subunit RsxG	electron transport chain		Energy generation
STM474_RS07235	electron transport complex subunit RsxD	transmembrane transport // electron transport chain		Energy generation
STM474_RS07240	electron transport complex subunit RsxC	electron transport chain		Energy generation
STM474_RS07245	electron transport complex subunit RsxB	cellular metabolic process // electron transport chain		Energy generation
STM474_RS07250	electron transport complex subunit RsxA	electron transport chain		Energy generation
STM474_RS07435	dimethyl sulfoxide reductase anchor subunit family protein	anaerobic electron transport chain // anaerobic respiration		Energy generation
STM474_RS07440	dimethylsulfoxide reductase subunit B			Energy generation
STM474_RS07445	dimethyl sulfoxide reductase subunit A	electron transport chain // anaerobic respiration		Energy generation
STM474_RS07450	dimethyl sulfoxide reductase subunit A	electron transport chain // anaerobic respiration		Energy generation
STM474_RS07620	rubredoxin	alkane catabolic process // electron transport chain		Energy generation
STM474_RS07625	hydrogenase			Energy generation
STM474_RS07640	Ni/Fe-hydrogenase, b-type cytochrome subunit	respiratory electron transport chain		Energy generation
STM474_RS07645	nickel-dependent hydrogenase large subunit		hydrogen to fumarate electron transfer // hydrogen to dimethyl sulfoxide electron transfer	Energy generation
STM474_RS07650	hydrogenase small subunit	anaerobic respiration // electron transport chain		Energy generation
STM474_RS07810	formate dehydrogenase-N subunit gamma	cellular respiration // respiratory electron transport chain // formate oxidation // anaerobic respiration		Energy generation
STM474_RS07815	formate dehydrogenase subunit beta	cellular respiration // formate oxidation	formate oxidation to CO<sub>2</sub>	Energy generation
STM474_RS07820	formate dehydrogenase-N subunit alpha	cellular respiration // electron transport chain // anaerobic respiration		Energy generation
STM474_RS07860	nitrate reductase subunit alpha	nitrate metabolic process // electron transport chain // anaerobic respiration		Energy generation
STM474_RS07865	nitrate reductase subunit beta	nitrate metabolic process // electron transport chain // anaerobic respiration		Energy generation
STM474_RS07870	nitrate reductase molybdenum cofactor assembly chaperone	chaperone-mediated protein complex assembly // nitrate assimilation		Energy generation
STM474_RS07875	respiratory nitrate reductase subunit gamma	nitrate assimilation // anaerobic electron transport chain		Energy generation
STM474_RS08165	cytochrome b561	respiratory electron transport chain		Energy generation
STM474_RS08180	FMN-dependent NADH-azoreductase	electron transport chain		Energy generation
STM474_RS08790	respiratory nitrate reductase subunit gamma	nitrate assimilation // anaerobic electron transport chain		Energy generation
STM474_RS08800	nitrate reductase subunit beta	nitrate metabolic process // electron transport chain // anaerobic respiration		Energy generation
STM474_RS08805	nitrate reductase subunit alpha	nitrate metabolic process // electron transport chain // anaerobic respiration		Energy generation
STM474_RS08915	hydrogenase 1 small subunit	anaerobic respiration // electron transport chain		Energy generation
STM474_RS08920	Ni/Fe-hydrogenase large subunit		hydrogen to fumarate electron transfer // hydrogen to dimethyl sulfoxide electron transfer	Energy generation
STM474_RS08925	Ni/Fe-hydrogenase b-type cytochrome subunit	respiratory electron transport chain		Energy generation
STM474_RS08930	hydrogenase 1 maturation protease	regulation of catalytic activity // positive regulation of catalytic activity // protein processing // proteolysis // cellular protein modification process		Energy generation
STM474_RS08935	hydrogenase-1 operon protein HyaE			Energy generation
STM474_RS08940	hydrogenase expression/formation protein			Energy generation
STM474_RS08945	cytochrome bd-II oxidase subunit 1	aerobic electron transport chain		Energy generation
STM474_RS08950	cytochrome d ubiquinol oxidase subunit II	aerobic electron transport chain		Energy generation
STM474_RS08955	cytochrome bd-II oxidase subunit CbdX			Energy generation
STM474_RS09020	disulfide bond formation protein DsbB	electron transport chain // protein folding		Energy generation
STM474_RS11545	cytochrome c-type biogenesis protein CcmH	cytochrome c-heme linkage via heme-L-cysteine		Energy generation
STM474_RS11555	heme lyase CcmF/NrfE family subunit			Energy generation
STM474_RS11560	cytochrome c maturation protein CcmE	cytochrome complex assembly // protein-heme linkage		Energy generation
STM474_RS11585	cytochrome c-type protein NapC	electron transport chain // denitrification pathway // anaerobic respiration	nitrate reduction IV (dissimilatory) // nitrate reduction X (dissimilatory, periplasmic)	Energy generation
STM474_RS11590	nitrate reductase cytochrome c-type subunit	anaerobic respiration	nitrate reduction IV (dissimilatory) // nitrate reduction X (dissimilatory, periplasmic)	Energy generation
STM474_RS11595	quinol dehydrogenase ferredoxin subunit NapH			Energy generation
STM474_RS11600	ferredoxin-type protein NapG		nitrate reduction X (dissimilatory, periplasmic)	Energy generation
STM474_RS11605	nitrate reductase catalytic subunit NapA	nitrate assimilation // electron transport chain // Mo-molybdopterin cofactor biosynthetic process	nitrate reduction IV (dissimilatory) // nitrate reduction X (dissimilatory, periplasmic)	Energy generation
STM474_RS11615	ferredoxin-type protein NapF			Energy generation
STM474_RS11700	ferredoxin-like diferric-tyrosyl radical cofactor maintenance protein YfaE	electron transport chain		Energy generation
STM474_RS11885	NADH-quinone oxidoreductase subunit NuoN	ATP synthesis coupled electron transport		Energy generation
STM474_RS11890	NADH-quinone oxidoreductase subunit M	ATP synthesis coupled electron transport // electron transport coupled proton transport // aerobic respiration		Energy generation
STM474_RS11895	NADH-quinone oxidoreductase subunit L	electron transport coupled proton transport // ATP synthesis coupled electron transport		Energy generation
STM474_RS11900	NADH-quinone oxidoreductase subunit NuoK	ATP synthesis coupled electron transport		Energy generation
STM474_RS11905	NADH-quinone oxidoreductase subunit J	electron transport chain		Energy generation
STM474_RS11910	NADH-quinone oxidoreductase subunit NuoI	aerobic respiration		Energy generation
STM474_RS11915	NADH-quinone oxidoreductase subunit NuoH	aerobic respiration		Energy generation
STM474_RS11920	NADH-quinone oxidoreductase subunit NuoG	cellular respiration // ATP synthesis coupled electron transport		Energy generation
STM474_RS11925	NADH-quinone oxidoreductase subunit NuoF	electron transport chain // cellular respiration		Energy generation
STM474_RS11930	NADH-quinone oxidoreductase subunit NuoE			Energy generation
STM474_RS11935	NADH-quinone oxidoreductase subunit C/D			Energy generation
STM474_RS11940	NADH-quinone oxidoreductase subunit NuoB	electron transport chain // electron transport coupled proton transport // aerobic respiration		Energy generation
STM474_RS11945	NADH-quinone oxidoreductase subunit NuoA	electron transport chain		Energy generation
STM474_RS12090	UbiX family flavin prenyltransferase	ubiquinone biosynthetic process		Energy generation
STM474_RS12960	dimethyl sulfoxide reductase anchor subunit family protein	anaerobic electron transport chain // anaerobic respiration		Energy generation
STM474_RS12965	dimethylsulfoxide reductase subunit B			Energy generation
STM474_RS12970	dimethyl sulfoxide reductase subunit A	electron transport chain // anaerobic respiration		Energy generation
STM474_RS14710	anaerobic nitric oxide reductase flavorubredoxin	electron transport chain		Energy generation
STM474_RS14715	NADH:flavorubredoxin reductase NorW			Energy generation
STM474_RS14725	electron transport protein HydN			Energy generation
STM474_RS14735	hydrogenase maturation peptidase HycI	regulation of catalytic activity // positive regulation of catalytic activity // protein processing // proteolysis // cellular protein modification process		Energy generation
STM474_RS14745	formate hydrogenlyase subunit HycG	electron transport chain		Energy generation
STM474_RS14750	formate hydrogenlyase subunit HycF	aerobic respiration		Energy generation
STM474_RS14755	formate hydrogenlyase subunit HycE	electron transport chain		Energy generation
STM474_RS14760	respiratory chain complex I subunit 1 family protein			Energy generation
STM474_RS14765	formate hydrogenlyase subunit 3		hydrogen production V // mixed acid fermentation	Energy generation
STM474_RS14770	formate hydrogenlyase subunit HycB	uracil catabolic process // thymine catabolic process		Energy generation
STM474_RS14775	formate hydrogenlyase regulator HycA			Energy generation
STM474_RS14785	hydrogenase nickel incorporation protein HypB	protein maturation		Energy generation
STM474_RS14790	hydrogenase 3 maturation protein HypC	protein maturation		Energy generation
STM474_RS14795	hydrogenase formation protein HypD	protein maturation		Energy generation
STM474_RS14800	hydrogenase expression/formation protein HypE	peptidyl-S-carbamoyl-L-cysteine dehydration // protein maturation		Energy generation
STM474_RS15330	flavodoxin			Energy generation
STM474_RS15750	flavodoxin FldB	electron transport chain		Energy generation
STM474_RS16275	hydrogenase 2 large subunit		hydrogen to fumarate electron transfer // hydrogen to dimethyl sulfoxide electron transfer	Energy generation
STM474_RS16280	Ni/Fe-hydrogenase cytochrome b subunit	formate oxidation // anaerobic respiration	hydrogen to fumarate electron transfer // hydrogen to dimethyl sulfoxide electron transfer	Energy generation
STM474_RS16285	hydrogenase 2 operon protein HybA		hydrogen to fumarate electron transfer // hydrogen to dimethyl sulfoxide electron transfer	Energy generation
STM474_RS16290	hydrogenase 2 small subunit	anaerobic respiration // electron transport chain	hydrogen to fumarate electron transfer // hydrogen to dimethyl sulfoxide electron transfer	Energy generation
STM474_RS18785	molybdopterin guanine dinucleotide-containing S/N-oxide reductase	electron transport chain // anaerobic respiration		Energy generation
STM474_RS19625	cytochrome c-type biogenesis protein CcmH	cytochrome c-heme linkage via heme-L-cysteine		Energy generation
STM474_RS19640	cytochrome c maturation protein CcmE			Energy generation
STM474_RS19660	cytochrome c biogenesis heme-transporting ATPase CcmA	heme transmembrane transport // transmembrane transport // cytochrome complex assembly // heme transport		Energy generation
STM474_RS19665	heme-binding domain-containing protein	cellular oxidant detoxification // electron transport chain		Energy generation
STM474_RS19675	trimethylamine-N-oxide reductase TorA	electron transport chain // anaerobic respiration		Energy generation
STM474_RS19680	pentaheme c-type cytochrome TorC	electron transport chain // anaerobic respiration		Energy generation
STM474_RS19895	F0F1 ATP synthase subunit epsilon	cation transmembrane transport // proton motive force-driven ATP synthesis // ion transport // ATP biosynthetic process		Energy generation
STM474_RS19900	F0F1 ATP synthase subunit beta	proton transmembrane transport // cation transmembrane transport // ATP metabolic process // proton motive force-driven ATP synthesis // ion transport // ATP biosynthetic process		Energy generation
STM474_RS19905	F0F1 ATP synthase subunit gamma	cation transmembrane transport // proton motive force-driven plasma membrane ATP synthesis // proton motive force-driven ATP synthesis // ion transport // ATP biosynthetic process		Energy generation
STM474_RS19910	F0F1 ATP synthase subunit alpha	proton transmembrane transport // cation transmembrane transport // ATP metabolic process // electron transport chain // proton motive force-driven ATP synthesis // response to oxidative stress // ion transport // ATP biosynthetic process		Energy generation
STM474_RS19915	F0F1 ATP synthase subunit delta	cation transmembrane transport // proton motive force-driven ATP synthesis // ion transport // ATP biosynthetic process		Energy generation
STM474_RS19920	F0F1 ATP synthase subunit B	cation transmembrane transport // proton motive force-driven ATP synthesis // ion transport // ATP biosynthetic process		Energy generation
STM474_RS19925	F0F1 ATP synthase subunit C	proton transmembrane transport // proton motive force-driven ATP synthesis // ion transport // ATP biosynthetic process		Energy generation
STM474_RS19930	F0F1 ATP synthase subunit A	cation transmembrane transport // proton motive force-driven plasma membrane ATP synthesis // proton motive force-driven ATP synthesis // ion transport // ATP biosynthetic process		Energy generation
STM474_RS19935	F0F1 ATP synthase subunit I			Energy generation
STM474_RS20490	menaquinone-dependent protoporphyrinogen IX dehydrogenase	electron transport chain // heme biosynthetic process // protoporphyrinogen IX biosynthetic process // porphyrin-containing compound biosynthetic process	heme <i>b</i> biosynthesis II (oxygen-independent) // superpathway of heme <i>b</i> biosynthesis from uroporphyrinogen-III // heme <i>b</i> biosynthesis V (aerobic)	Energy generation
STM474_RS20730	formate dehydrogenase cytochrome b556 subunit	cellular respiration // respiratory electron transport chain // formate oxidation // anaerobic respiration		Energy generation
STM474_RS20735	formate dehydrogenase subunit beta	cellular respiration // formate oxidation	formate oxidation to CO<sub>2</sub>	Energy generation
STM474_RS20740	formate dehydrogenase-N subunit alpha	cellular respiration // electron transport chain // anaerobic respiration		Energy generation
STM474_RS21950	ammonia-forming nitrite reductase cytochrome c552 subunit	nitrate assimilation // anaerobic electron transport chain // nitrogen compound metabolic process		Energy generation
STM474_RS21955	cytochrome c nitrite reductase pentaheme subunit	anaerobic respiration // nitrogen compound metabolic process		Energy generation
STM474_RS21960	cytochrome c nitrite reductase Fe-S protein		nitrate reduction IV (dissimilatory)	Energy generation
STM474_RS21965	cytochrome c nitrite reductase subunit NrfD		nitrate reduction IV (dissimilatory)	Energy generation
STM474_RS21970	heme lyase NrfEFG subunit NrfEF	cytochrome complex assembly // heme transport		Energy generation
STM474_RS21975	heme lyase NrfEFG subunit NrfG	cytochrome c-heme linkage via heme-L-cysteine		Energy generation
STM474_RS21990	formate dehydrogenase H subunit alpha, selenocysteine-containing	cellular respiration // electron transport chain // formate metabolic process		Energy generation
STM474_RS22105	molybdopterin-dependent oxidoreductase	electron transport chain // anaerobic respiration		Energy generation
STM474_RS22110	dimethylsulfoxide reductase subunit B		formate to dimethyl sulfoxide electron transfer // hydrogen to dimethyl sulfoxide electron transfer // NADH to dimethyl sulfoxide electron transfer	Energy generation
STM474_RS22115	dimethyl sulfoxide reductase anchor subunit	anaerobic electron transport chain // anaerobic respiration		Energy generation
STM474_RS22285	fumarate reductase subunit FrdD	fumarate metabolic process	mixed acid fermentation // glycerol-3-phosphate to fumarate electron transfer // hydrogen to fumarate electron transfer // NADH to fumarate electron transfer	Energy generation
STM474_RS22290	fumarate reductase subunit FrdC		mixed acid fermentation // glycerol-3-phosphate to fumarate electron transfer // hydrogen to fumarate electron transfer // NADH to fumarate electron transfer	Energy generation
STM474_RS22295	fumarate reductase iron-sulfur protein	electron transport chain // anaerobic respiration // tricarboxylic acid cycle	mixed acid fermentation // glycerol-3-phosphate to fumarate electron transfer // hydrogen to fumarate electron transfer // NADH to fumarate electron transfer // superpathway of glyoxylate bypass and TCA // TCA cycle I (prokaryotic) // succinate to cytochrome <i>bo</i> oxidase electron transfer // succinate to cytochrome <i>bd</i> oxidase electron transfer	Energy generation
STM474_RS22300	fumarate reductase (quinol) flavoprotein subunit	metabolic process // electron transport chain // anaerobic respiration // fermentation	mixed acid fermentation // glycerol-3-phosphate to fumarate electron transfer // hydrogen to fumarate electron transfer // NADH to fumarate electron transfer	Energy generation
STM474_RS22775	cytochrome b562	electron transport chain		Energy generation
STM474_RS13810	inner membrane protein YpjD	cytochrome complex assembly		Energy generation
STM474_RS05205	MOSC domain-containing protein	electron transport chain		Energy generation
STM474_RS12630	ethanolamine utilization protein EutH	ethanolamine catabolic process // ethanolamine transport		ethanolamine metabolism
STM474_RS12635	ethanolamine utilization ethanol dehydrogenase EutG	ethanolamine catabolic process	ethanolamine utilization // pyruvate fermentation to ethanol II // pyruvate fermentation to ethanol I // mixed acid fermentation // ethanol degradation II // ethanol degradation I	ethanolamine metabolism
STM474_RS12640	ethanolamine utilization protein EutJ	ethanolamine catabolic process		ethanolamine metabolism
STM474_RS12645	aldehyde dehydrogenase EutE	ethanolamine catabolic process		ethanolamine metabolism
STM474_RS12650	ethanolamine utilization microcompartment protein EutN	ethanolamine catabolic process		ethanolamine metabolism
STM474_RS12655	ethanolamine utilization microcompartment protein EutM	ethanolamine catabolic process		ethanolamine metabolism
STM474_RS12660	phosphate acetyltransferase	ethanolamine catabolic process	pyruvate fermentation to acetate IV // superpathway of acetate utilization and formation // acetate and ATP formation from acetyl-CoA I // pyruvate fermentation to acetate II // ethanolamine utilization // mixed acid fermentation	ethanolamine metabolism
STM474_RS12665	ethanolamine utilization cob(I)yrinic acid a,c-diamide adenosyltransferase EutT	ethanolamine catabolic process // cobalamin biosynthetic process // ethanolamine metabolic process	superpathway of adenosylcobalamin salvage from cobinamide I // adenosylcobinamide-GDP salvage from cobinamide I // adenosylcobalamin salvage from cobalamin	ethanolamine metabolism
STM474_RS12670	ethanolamine utilization acetate kinase EutQ	phosphorylation // ethanolamine catabolic process	pyruvate fermentation to acetate IV // superpathway of acetate utilization and formation // acetate and ATP formation from acetyl-CoA I // pyruvate fermentation to acetate II // ethanolamine utilization // mixed acid fermentation	ethanolamine metabolism
STM474_RS12675	ethanolamine utilization acetate kinase EutP	phosphorylation // ethanolamine catabolic process // cellular biogenic amine metabolic process	pyruvate fermentation to acetate IV // superpathway of acetate utilization and formation // acetate and ATP formation from acetyl-CoA I // pyruvate fermentation to acetate II // ethanolamine utilization // mixed acid fermentation	ethanolamine metabolism
STM474_RS12680	ethanolamine utilization microcompartment protein EutS	ethanolamine catabolic process		ethanolamine metabolism
STM474_RS12605	ethanolamine utilization microcompartment protein EutK	ethanolamine catabolic process		ethanolamine metabolism
STM474_RS12610	ethanolamine utilization microcompartment protein EutL	ethanolamine catabolic process		ethanolamine metabolism
STM474_RS12615	ethanolamine ammonia-lyase subunit EutC	ethanolamine catabolic process // cellular amino acid metabolic process		ethanolamine metabolism
STM474_RS12620	ethanolamine ammonia-lyase subunit alpha	ethanolamine catabolic process // cellular amino acid metabolic process		ethanolamine metabolism
STM474_RS12625	ethanolamine ammonia-lyase reactivating factor EutA	ethanolamine catabolic process		ethanolamine metabolism
STM474_RS07805	alcohol dehydrogenase AdhP	acetaldehyde catabolic process	ethanolamine utilization // pyruvate fermentation to ethanol II // pyruvate fermentation to ethanol I // mixed acid fermentation // ethanol degradation II // ethanol degradation I // (<i>S</i>)-propane-1,2-diol degradation	ethanolamine metabolism
STM474_RS18760	molecular chaperone LpfB	cell wall organization // chaperone-mediated protein folding // pilus organization		fimbraie and pilus
STM474_RS01530	pili assembly chaperone PapD	cell wall organization // chaperone-mediated protein folding // pilus organization		fimbraie and pilus
STM474_RS23690	type-F conjugative transfer system pilin chaperone TraQ			fimbraie and pilus
STM474_RS00105	fimbrial protein BcfA	pilus organization // cell adhesion involved in single-species biofilm formation // cell adhesion		fimbraie and pilus
STM474_RS00110	fimbrial biogenesis chaperone BcfB	cell wall organization // chaperone-mediated protein folding // pilus organization		fimbraie and pilus
STM474_RS00115	fimbrial usher BcfC	transmembrane transport // pilus assembly		fimbraie and pilus
STM474_RS00120	fimbrial protein BcfD	pilus organization // cell adhesion involved in single-species biofilm formation // cell adhesion		fimbraie and pilus
STM474_RS00125	fimbrial protein BcfE	pilus organization // cell adhesion involved in single-species biofilm formation // cell adhesion		fimbraie and pilus
STM474_RS00130	fimbrial protein BcfF	pilus organization // cell adhesion involved in single-species biofilm formation // cell adhesion		fimbraie and pilus
STM474_RS00135	fimbrial chaperone BcfG	cell wall organization // chaperone-mediated protein folding // pilus organization		fimbraie and pilus
STM474_RS00990	fimbrial major subunit StfA	pilus organization // cell adhesion involved in single-species biofilm formation // cell adhesion		fimbraie and pilus
STM474_RS00995	fimbrial biogenesis outer membrane usher protein	transmembrane transport // pilus assembly		fimbraie and pilus
STM474_RS01000	fimbrial chaperone StfD	cell wall organization // chaperone-mediated protein folding // pilus organization		fimbraie and pilus
STM474_RS01005	fimbrial protein	cell adhesion		fimbraie and pilus
STM474_RS01010	fimbrial minor subunit StfF	cell adhesion involved in single-species biofilm formation // pilus organization // cell adhesion		fimbraie and pilus
STM474_RS01015	fimbrial protein	pilus organization // cell adhesion involved in single-species biofilm formation // cell adhesion		fimbraie and pilus
STM474_RS01535	fimbrial biogenesis outer membrane usher protein	transmembrane transport // pilus assembly		fimbraie and pilus
STM474_RS01720	fimbrial assembly chaperone	cell wall organization // chaperone-mediated protein folding // pilus organization		fimbraie and pilus
STM474_RS01725	fimbrial usher protein StbD	cell adhesion		fimbraie and pilus
STM474_RS01730	fimbrial outer membrane usher protein	transmembrane transport // pilus assembly		fimbraie and pilus
STM474_RS01735	fimbrial chaperone	cell wall organization // chaperone-mediated protein folding // pilus organization		fimbraie and pilus
STM474_RS01740	type 1 fimbrial protein	pilus organization // cell adhesion involved in single-species biofilm formation // cell adhesion		fimbraie and pilus
STM474_RS02755	type 1 fimbrial protein subunit FimA	pilus organization // cell adhesion involved in single-species biofilm formation // cell adhesion		fimbraie and pilus
STM474_RS02760	type 1 fimbrial protein subunit FimI	pilus organization // cell adhesion involved in single-species biofilm formation // cell adhesion		fimbraie and pilus
STM474_RS02765	type 1 fimbria chaperone FimC	cell wall organization // chaperone-mediated protein folding // pilus organization		fimbraie and pilus
STM474_RS02770	fimbrial biogenesis usher protein	transmembrane transport // pilus assembly		fimbraie and pilus
STM474_RS02775	type 1 fimbrin D-mannose specific adhesin FimH	cell adhesion involved in single-species biofilm formation // pilus organization // cell adhesion		fimbraie and pilus
STM474_RS02780	fimbria assembly protein	pilus organization // cell adhesion involved in single-species biofilm formation // cell adhesion		fimbraie and pilus
STM474_RS02785	fimbria biosynthesis transcriptional regulator FimZ	regulation of transcription, DNA-templated // phosphorelay signal transduction system		fimbraie and pilus
STM474_RS02790	fimbria biosynthesis regulator FimY			fimbraie and pilus
STM474_RS02800	fimbria biosynthesis transcriptional regulator FimW	regulation of transcription, DNA-templated		fimbraie and pilus
STM474_RS05610	curli production assembly/transport protein CsgG			fimbraie and pilus
STM474_RS05615	curli production assembly/transport protein CsgF			fimbraie and pilus
STM474_RS05620	curli production assembly/transport protein CsgE			fimbraie and pilus
STM474_RS05625	transcriptional regulator CsgD	regulation of transcription, DNA-templated		fimbraie and pilus
STM474_RS05630	curlin minor subunit CsgB	cell adhesion		fimbraie and pilus
STM474_RS05635	curlin major subunit CsgA	cell adhesion		fimbraie and pilus
STM474_RS05640	curli assembly protein CsgC			fimbraie and pilus
STM474_RS05645	type 1 fimbrial protein			fimbraie and pilus
STM474_RS11050	fimbrial biogenesis outer membrane usher protein	transmembrane transport // pilus assembly		fimbraie and pilus
STM474_RS11055	fimbria/pilus periplasmic chaperone	cell wall organization // chaperone-mediated protein folding // pilus organization		fimbraie and pilus
STM474_RS11060	fimbrial protein YehD	pilus organization // cell adhesion involved in single-species biofilm formation // cell adhesion		fimbraie and pilus
STM474_RS15665	fimbria/pilus periplasmic chaperone	cell wall organization // chaperone-mediated protein folding // pilus organization		fimbraie and pilus
STM474_RS15670	fimbrial outer membrane usher protein StdB	transmembrane transport // pilus assembly		fimbraie and pilus
STM474_RS15675	fimbrial protein	pilus organization // cell adhesion involved in single-species biofilm formation // cell adhesion		fimbraie and pilus
STM474_RS18745	long polar fimbrial protein LpfE	pilus organization // cell adhesion involved in single-species biofilm formation // cell adhesion		fimbraie and pilus
STM474_RS18755	outer membrane usher protein LpfC	transmembrane transport // pilus assembly		fimbraie and pilus
STM474_RS18765	long polar fimbria major subunit LpfA	pilus organization // cell adhesion involved in single-species biofilm formation // cell adhesion		fimbraie and pilus
STM474_RS23455	fimbrial biogenesis outer membrane usher protein	transmembrane transport // pilus assembly		fimbraie and pilus
STM474_RS23460	fimbria/pilus periplasmic chaperone	cell wall organization // chaperone-mediated protein folding // pilus organization		fimbraie and pilus
STM474_RS23550	type 1 fimbrial protein	pilus organization // cell adhesion involved in single-species biofilm formation // cell adhesion		fimbraie and pilus
STM474_RS23555	fimbrial protein SthD	pilus organization // cell adhesion involved in single-species biofilm formation // cell adhesion		fimbraie and pilus
STM474_RS23560	fimbrial outer membrane usher protein	transmembrane transport // pilus assembly		fimbraie and pilus
STM474_RS23565	fimbrial assembly chaperone	cell wall organization // chaperone-mediated protein folding // pilus organization		fimbraie and pilus
STM474_RS23570	fimbrial protein SthA	pilus organization // cell adhesion involved in single-species biofilm formation // cell adhesion		fimbraie and pilus
STM474_RS24110	fimbrial chaperone PefD	cell wall organization // chaperone-mediated protein folding // pilus organization		fimbraie and pilus
STM474_RS00735	prepilin peptidase-dependent pilin	type IV pilus assembly // type IV pilus-dependent motility		fimbraie and pilus
STM474_RS00885	fimbrial protein	pilus organization // cell adhesion involved in single-species biofilm formation // cell adhesion		fimbraie and pilus
STM474_RS00890	fimbrial outer membrane usher protein	transmembrane transport // pilus assembly		fimbraie and pilus
STM474_RS00895	fimbria/pilus periplasmic chaperone	cell wall organization // chaperone-mediated protein folding // pilus organization		fimbraie and pilus
STM474_RS00900	fimbrial protein	pilus organization // cell adhesion involved in single-species biofilm formation // cell adhesion		fimbraie and pilus
STM474_RS01525	Saf-pilin pilus formation protein SafA			fimbraie and pilus
STM474_RS01540	pilin structural protein SafD			fimbraie and pilus
STM474_RS16030	type IV pilus twitching motility protein PilT			fimbraie and pilus
STM474_RS18015	PilN domain-containing protein	type IV pilus assembly // type IV pilus-dependent motility		fimbraie and pilus
STM474_RS23685	type-F conjugative transfer system pilin assembly thiol-disulfide isomerase TrbB	cell redox homeostasis		fimbraie and pilus
STM474_RS23695	type-F conjugative transfer system pilin assembly protein TraF			fimbraie and pilus
STM474_RS24100	major pilin PefA	cell adhesion		fimbraie and pilus
STM474_RS24105	outer membrane usher protein PefC	transmembrane transport // pilus assembly		fimbraie and pilus
STM474_RS24595	shufflon system plasmid conjugative transfer pilus tip adhesin PilV			fimbraie and pilus
STM474_RS24605	pilus assembly protein PilX			fimbraie and pilus
STM474_RS24615	Flp pilus assembly complex ATPase component TadA			fimbraie and pilus
STM474_RS24620	type IV pilus biogenesis protein PilP			fimbraie and pilus
STM474_RS24625	type 4b pilus protein PilO2			fimbraie and pilus
STM474_RS24630	PilN family type IVB pilus formation outer membrane protein			fimbraie and pilus
STM474_RS24635	type IV pilus biogenesis protein PilM			fimbraie and pilus
STM474_RS24640	type IV pilus biogenesis lipoprotein PilL			fimbraie and pilus
STM474_RS24650	PilI type IV pilus biogenesis protein			fimbraie and pilus
STM474_RS05775	anti-sigma-28 factor FlgM	negative regulation of transcription, DNA-templated // bacterial-type flagellum organization		Flagella
STM474_RS09625	flagellar transcriptional regulator FlhC			Flagella
STM474_RS09630	flagellar transcriptional regulator FlhD			Flagella
STM474_RS05595	phosphatase	bacterial-type flagellum-dependent swarming motility // dephosphorylation		Flagella
STM474_RS05770	flagella biosynthesis chaperone FlgN	bacterial-type flagellum organization // bacterial-type flagellum assembly		Flagella
STM474_RS05780	flagellar basal body P-ring formation protein FlgA	bacterial-type flagellum organization // bacterial-type flagellum assembly		Flagella
STM474_RS05785	flagellar basal body rod protein FlgB	bacterial-type flagellum-dependent swarming motility // bacterial-type flagellum-dependent cell motility		Flagella
STM474_RS05790	flagellar basal body rod protein FlgC	bacterial-type flagellum-dependent swarming motility // bacterial-type flagellum-dependent cell motility		Flagella
STM474_RS05795	flagellar hook assembly protein FlgD	bacterial-type flagellum-dependent swarming motility // bacterial-type flagellum organization		Flagella
STM474_RS05800	flagellar hook protein FlgE	bacterial-type flagellum-dependent swarming motility // bacterial-type flagellum-dependent cell motility		Flagella
STM474_RS05805	flagellar basal body rod protein FlgF	bacterial-type flagellum-dependent swarming motility // bacterial-type flagellum-dependent cell motility		Flagella
STM474_RS05810	flagellar basal-body rod protein FlgG	bacterial-type flagellum-dependent swarming motility // bacterial-type flagellum-dependent cell motility		Flagella
STM474_RS05815	flagellar basal body L-ring protein FlgH	archaeal or bacterial-type flagellum-dependent cell motility // bacterial-type flagellum-dependent cell motility		Flagella
STM474_RS05820	flagellar basal body P-ring protein FlgI	archaeal or bacterial-type flagellum-dependent cell motility // bacterial-type flagellum-dependent cell motility		Flagella
STM474_RS05825	flagellar assembly peptidoglycan hydrolase FlgJ	bacterial-type flagellum-dependent cell motility // cell wall organization // bacterial-type flagellum organization // bacterial-type flagellum assembly // metabolic process		Flagella
STM474_RS05830	flagellar hook-associated protein FlgK	bacterial-type flagellum-dependent cell motility // bacterial-type flagellum assembly		Flagella
STM474_RS05835	flagellar hook-associated protein FlgL	bacterial-type flagellum-dependent cell motility		Flagella
STM474_RS08975	flagellar brake protein YcgR	bacterial-type flagellum-dependent cell motility // regulation of bacterial-type flagellum-dependent cell motility by regulation of motor speed		Flagella
STM474_RS09565	flagellar protein FlhE	bacterial-type flagellum organization		Flagella
STM474_RS09570	flagellar biosynthesis protein FlhA	bacterial-type flagellum organization // bacterial-type flagellum assembly // protein transport // protein secretion		Flagella
STM474_RS09575	flagellar type III secretion system protein FlhB	bacterial-type flagellum organization // bacterial-type flagellum assembly // protein transport // protein secretion		Flagella
STM474_RS09615	flagellar motor protein MotB	archaeal or bacterial-type flagellum-dependent cell motility // chemotaxis		Flagella
STM474_RS09620	flagellar motor stator protein MotA	archaeal or bacterial-type flagellum-dependent cell motility // bacterial-type flagellum-dependent swarming motility // chemotaxis // ion transport		Flagella
STM474_RS09780	flagella biosynthesis regulatory protein FliZ	DNA integration		Flagella
STM474_RS09795	flagellin lysine-N-methylase	methylation		Flagella
STM474_RS09800	FliC/FljB family flagellin	bacterial-type flagellum-dependent cell motility		Flagella
STM474_RS09805	flagellar filament capping protein FliD	bacterial-type flagellum-dependent cell motility // bacterial-type flagellum organization // cell adhesion		Flagella
STM474_RS09810	flagellar export chaperone FliS	bacterial-type flagellum-dependent cell motility // bacterial-type flagellum organization // bacterial-type flagellum assembly		Flagella
STM474_RS09815	flagella biosynthesis regulatory protein FliT	negative regulation of bacterial-type flagellum assembly // bacterial-type flagellum organization // protein folding		Flagella
STM474_RS09845	flagellar hook-basal body complex protein FliE	archaeal or bacterial-type flagellum-dependent cell motility // bacterial-type flagellum-dependent cell motility		Flagella
STM474_RS09850	flagellar M-ring protein FliF	bacterial-type flagellum-dependent cell motility		Flagella
STM474_RS09855	flagellar motor switch protein FliG	archaeal or bacterial-type flagellum-dependent cell motility // bacterial-type flagellum-dependent cell motility // chemotaxis		Flagella
STM474_RS09860	flagellar assembly protein FliH	bacterial-type flagellum-dependent cell motility // bacterial-type flagellum organization // protein transport		Flagella
STM474_RS09865	flagellum-specific ATP synthase FliI	proton transmembrane transport // proton motive force-driven ATP synthesis // bacterial-type flagellum-dependent cell motility // bacterial-type flagellum organization // bacterial-type flagellum assembly // protein secretion by the type III secretion system // protein transport // biosynthetic process // ion transport // ATP biosynthetic process	ATP biosynthesis	Flagella
STM474_RS09870	flagella biosynthesis chaperone FliJ	bacterial-type flagellum-dependent cell motility // bacterial-type flagellum organization // protein transport // chemotaxis		Flagella
STM474_RS09875	flagellar hook length control protein FliK	bacterial-type flagellum organization // bacterial-type flagellum assembly		Flagella
STM474_RS09880	flagellar basal body-associated protein FliL	archaeal or bacterial-type flagellum-dependent cell motility // bacterial-type flagellum-dependent swarming motility // bacterial-type flagellum-dependent cell motility // chemotaxis		Flagella
STM474_RS09885	flagellar motor switch protein FliM	positive chemotaxis // archaeal or bacterial-type flagellum-dependent cell motility // bacterial-type flagellum-dependent cell motility // chemotaxis		Flagella
STM474_RS09890	flagellar motor switch protein FliN	archaeal or bacterial-type flagellum-dependent cell motility // bacterial-type flagellum-dependent cell motility // chemotaxis		Flagella
STM474_RS09895	flagellar type III secretion system protein FliO	archaeal or bacterial-type flagellum-dependent cell motility // bacterial-type flagellum organization // chemotaxis		Flagella
STM474_RS09900	flagellar type III secretion system pore protein FliP	bacterial-type flagellum organization // protein transport // protein secretion		Flagella
STM474_RS09905	flagellar biosynthesis protein FliQ	bacterial-type flagellum assembly // protein secretion		Flagella
STM474_RS09910	flagellar type III secretion system protein FliR	bacterial-type flagellum assembly // protein targeting		Flagella
STM474_RS14345	FliC/FljB family flagellin	bacterial-type flagellum-dependent cell motility		Flagella
STM474_RS14350	flagellar phase variation DNA invertase Hin	DNA integration // DNA recombination		Flagella
STM474_RS23350	GGDEF domain-containing protein	negative regulation of bacterial-type flagellum-dependent cell motility // cell adhesion involved in single-species biofilm formation		Flagella
STM474_RS06375	GGDEF domain-containing protein	negative regulation of bacterial-type flagellum-dependent cell motility // cell adhesion involved in single-species biofilm formation		Flagella
STM474_RS00445	type 3 dihydrofolate reductase	folic acid metabolic process // tetrahydrofolate biosynthetic process // dihydrofolate metabolic process // one-carbon metabolic process // glycine biosynthetic process	superpathway of tetrahydrofolate biosynthesis // folate transformations III (<i>E. coli</i>) // tetrahydrofolate biosynthesis	folate metabolism
STM474_RS02750	bifunctional methylenetetrahydrofolate dehydrogenase/methenyltetrahydrofolate cyclohydrolase FolD	tetrahydrofolate metabolic process // tetrahydrofolate interconversion // methionine biosynthetic process // cellular amino acid biosynthetic process // metabolic process // one-carbon metabolic process // purine nucleotide biosynthetic process // histidine biosynthetic process	tetrahydrofolate salvage from 5,10-methenyltetrahydrofolate // folate transformations III (<i>E. coli</i>) // formaldehyde oxidation VII (THF pathway)	folate metabolism
STM474_RS09110	aminodeoxychorismate synthase component 1	para-aminobenzoic acid biosynthetic process // folic acid biosynthetic process // tetrahydrofolate biosynthetic process // folic acid-containing compound biosynthetic process // biosynthetic process	superpathway of tetrahydrofolate biosynthesis // 4-aminobenzoate biosynthesis	folate metabolism
STM474_RS09505	dihydroneopterin triphosphate diphosphatase	folic acid biosynthetic process	superpathway of tetrahydrofolate biosynthesis // 6-hydroxymethyl-dihydropterin diphosphate biosynthesis I	folate metabolism
STM474_RS11265	GTP cyclohydrolase I FolE	tetrahydrofolate biosynthetic process // 7,8-dihydroneopterin 3'-triphosphate biosynthetic process // metabolic process // one-carbon metabolic process // tetrahydrobiopterin biosynthetic process	superpathway of tetrahydrofolate biosynthesis // 6-hydroxymethyl-dihydropterin diphosphate biosynthesis I // preQ<sub>0</sub> biosynthesis	folate metabolism
STM474_RS12135	bifunctional tetrahydrofolate synthase/dihydrofolate synthase	folic acid biosynthetic process // tetrahydrofolate biosynthetic process // tetrahydrofolylpolyglutamate biosynthetic process // folic acid-containing compound biosynthetic process // biosynthetic process // dihydrofolate biosynthetic process	superpathway of tetrahydrofolate biosynthesis // tetrahydrofolate biosynthesis // folate polyglutamylation	folate metabolism
STM474_RS13095	serine hydroxymethyltransferase	cellular response to tetrahydrofolate // folic acid metabolic process // tetrahydrofolate metabolic process // tetrahydrofolate interconversion // glycine biosynthetic process from serine // cellular amino acid biosynthetic process // one-carbon metabolic process // L-serine catabolic process // glycine biosynthetic process // glycine metabolic process	superpathway of L-serine and glycine biosynthesis I // folate transformations III (<i>E. coli</i>) // folate polyglutamylation // glycine biosynthesis I	folate metabolism
STM474_RS15835	5-formyltetrahydrofolate cyclo-ligase	tetrahydrofolate interconversion // folic acid-containing compound biosynthetic process	folate transformations III (<i>E. coli</i>)	folate metabolism
STM474_RS17015	dihydropteroate synthase	folic acid biosynthetic process // tetrahydrofolate biosynthetic process // cellular metabolic process // pteridine-containing compound metabolic process // folic acid-containing compound biosynthetic process	superpathway of tetrahydrofolate biosynthesis // tetrahydrofolate biosynthesis	folate metabolism
STM474_RS17905	aminodeoxychorismate synthase component 2	folic acid biosynthetic process // tetrahydrofolate biosynthetic process // glutamine metabolic process // tryptophan biosynthetic process	superpathway of tetrahydrofolate biosynthesis // 4-aminobenzoate biosynthesis	folate metabolism
STM474_RS21095	methylenetetrahydrofolate reductase	tetrahydrofolate interconversion // methionine biosynthetic process // cellular amino acid biosynthetic process // one-carbon metabolic process // methionine metabolic process	folate transformations III (<i>E. coli</i>)	folate metabolism
STM474_RS00930	2-amino-4-hydroxy-6- hydroxymethyldihydropteridine diphosphokinase	folic acid biosynthetic process // tetrahydrofolate biosynthetic process // phosphorylation // folic acid-containing compound biosynthetic process	superpathway of tetrahydrofolate biosynthesis // 6-hydroxymethyl-dihydropterin diphosphate biosynthesis I	folate metabolism
STM474_RS16575	bifunctional dihydroneopterin aldolase/7,8-dihydroneopterin epimerase	folic acid biosynthetic process // tetrahydrofolate biosynthetic process // folic acid-containing compound metabolic process	superpathway of tetrahydrofolate biosynthesis // 6-hydroxymethyl-dihydropterin diphosphate biosynthesis I	folate metabolism
STM474_RS15385	L-fuculose-phosphate aldolase	monosaccharide metabolic process // L-fucose catabolic process // arabinose catabolic process // pentose catabolic process // fucose catabolic process // fucose metabolic process // carbohydrate metabolic process	superpathway of fucose and rhamnose degradation // fucose degradation // D-arabinose degradation I	Fucose metabolism
STM474_RS15395	L-fucose isomerase	L-fucose catabolic process // D-arabinose catabolic process // fucose catabolic process // fucose metabolic process // monosaccharide metabolic process // carbohydrate metabolic process	D-arabinose degradation I // superpathway of fucose and rhamnose degradation // fucose degradation	Fucose metabolism
STM474_RS15400	L-fuculokinase	carbohydrate phosphorylation // L-fucose catabolic process // fucose catabolic process // rhamnose catabolic process // phosphorylation // fucose metabolic process // carbohydrate metabolic process	D-arabinose degradation I // superpathway of fucose and rhamnose degradation // fucose degradation	Fucose metabolism
STM474_RS15405	L-fucose mutarotase	L-fucose metabolic process // fucosylation // fucose metabolic process // monosaccharide metabolic process // carbohydrate metabolic process	superpathway of fucose and rhamnose degradation // fucose degradation	Fucose metabolism
STM474_RS15410	L-fucose operon activator	regulation of transcription, DNA-templated		Fucose metabolism
STM474_RS19705	galactonate dehydratase	D-galactonate catabolic process // cellular amino acid catabolic process	D-galactonate degradation	Galactonate metabolism
STM474_RS19710	2-dehydro-3-deoxy-6-phosphogalactonate aldolase		D-galactonate degradation	Galactonate metabolism
STM474_RS19715	2-dehydro-3-deoxygalactonokinase	carbohydrate phosphorylation // D-galactonate catabolic process // phosphorylation	D-galactonate degradation	Galactonate metabolism
STM474_RS03915	galactose-1-epimerase	galactose catabolic process via UDP-galactose // hexose metabolic process // galactose metabolic process // glucose metabolic process // carbohydrate metabolic process	D-galactose degradation I (Leloir pathway) // trehalose degradation VI (periplasmic)	Galactose metabolism
STM474_RS03920	galactokinase	carbohydrate phosphorylation // galactose catabolic process via UDP-galactose // phosphorylation // galactose metabolic process // carbohydrate metabolic process	D-galactose degradation I (Leloir pathway)	Galactose metabolism
STM474_RS03925	galactose-1-phosphate uridylyltransferase	galactose catabolic process via UDP-galactose // galactose metabolic process // carbohydrate metabolic process	D-galactose degradation I (Leloir pathway)	Galactose metabolism
STM474_RS03930	UDP-glucose 4-epimerase GalE	galactose catabolic process via UDP-galactose // galactose metabolic process // carbohydrate metabolic process	colanic acid building blocks biosynthesis // D-galactose degradation I (Leloir pathway) // UDP-&alpha;-D-galactose biosynthesis	Galactose metabolism
STM474_RS05660	glucans biosynthesis protein MdoC	glucan biosynthetic process		Glucans metabolism
STM474_RS05665	glucans biosynthesis protein MdoG	beta-glucan biosynthetic process // carbohydrate biosynthetic process // glucan biosynthetic process // carbohydrate metabolic process		Glucans metabolism
STM474_RS05670	glucans biosynthesis glucosyltransferase MdoH	glucan biosynthetic process		Glucans metabolism
STM474_RS08085	glucan biosynthesis protein	beta-glucan biosynthetic process // carbohydrate biosynthetic process // glucan biosynthetic process // carbohydrate metabolic process		Glucans metabolism
STM474_RS11135	beta-glucosidase BglX	glucan catabolic process // metabolic process // carbohydrate metabolic process		Glucans metabolism
STM474_RS18060	phosphoenolpyruvate carboxykinase (ATP)		gluconeogenesis I	Gluconeogenesis
STM474_RS20990	class II fructose-bisphosphatase	fructose 1,6-bisphosphate metabolic process // dephosphorylation // gluconeogenesis // glycerol metabolic process // carbohydrate metabolic process	gluconeogenesis I	Gluconeogenesis
STM474_RS22660	class 1 fructose-bisphosphatase	fructose 1,6-bisphosphate metabolic process // dephosphorylation // carbohydrate biosynthetic process // gluconeogenesis // fructose 6-phosphate metabolic process // fructose metabolic process // sucrose biosynthetic process // carbohydrate metabolic process	gluconeogenesis I	Gluconeogenesis
STM474_RS06705	phosphoenolpyruvate synthase	phosphorylation // gluconeogenesis // pyruvate metabolic process	gluconeogenesis I	Gluconeogenesis
STM474_RS04730	formate C-acetyltransferase	glucose metabolic process // threonine catabolic process // carbohydrate metabolic process	pyruvate fermentation to ethanol I // mixed acid fermentation // pyruvate fermentation to acetate IV	Glucose metabolism
STM474_RS11975	sugar phosphatase	dephosphorylation	glucose and glucose-1-phosphate degradation	Glucose metabolism
STM474_RS16750	formate C-acetyltransferase	glucose metabolic process // threonine catabolic process // carbohydrate metabolic process	pyruvate fermentation to ethanol I // mixed acid fermentation // pyruvate fermentation to acetate IV // L-threonine degradation I	Glucose metabolism
STM474_RS19725	sugar-phosphatase	dephosphorylation	glucose and glucose-1-phosphate degradation	Glucose metabolism
STM474_RS20370	sugar/pyridoxal phosphate phosphatase YigL	dephosphorylation	glucose and glucose-1-phosphate degradation	Glucose metabolism
STM474_RS20680	glucose-1-phosphatase		glucose and glucose-1-phosphate degradation	Glucose metabolism
STM474_RS06455	NADP-specific glutamate dehydrogenase	glutamate biosynthetic process // cellular amino acid metabolic process	ammonia assimilation cycle III // nitrate reduction V (assimilatory) // L-glutamate biosynthesis I // L-glutamate biosynthesis III	Glutamate metabolism
STM474_RS17205	glutamate synthase large subunit	cellular amino acid biosynthetic process // glutamine metabolic process // ammonia assimilation cycle // nitrogen compound metabolic process // glutamate biosynthetic process		Glutamate metabolism
STM474_RS17210	glutamate synthase subunit GltD	glutamate biosynthetic process		Glutamate metabolism
STM474_RS12725	formate-dependent uric acid utilization protein AegA	glutamate biosynthetic process		Glutamate metabolism
STM474_RS07585	glutaminase B	glutamine catabolic process // glutamine metabolic process // glutamate biosynthetic process	ammonia assimilation cycle III // L-glutamate biosynthesis I // L-glutamine degradation I	Glutamate metabolism
STM474_RS00340	carbamoyl-phosphate synthase large subunit	glutamine metabolic process // carbamoyl phosphate biosynthetic process // 'de novo' UMP biosynthetic process // cellular amino acid biosynthetic process // nitrogen compound metabolic process // arginine biosynthetic process // pyrimidine nucleotide biosynthetic process // 'de novo' pyrimidine nucleobase biosynthetic process // urea cycle		Glutamate metabolism
STM474_RS01595	class II glutamine amidotransferase	glutamine metabolic process		Glutamate metabolism
STM474_RS13145	phosphoribosylformylglycinamidine synthase	glutamine metabolic process // 'de novo' IMP biosynthetic process // purine nucleotide biosynthetic process	5-aminoimidazole ribonucleotide biosynthesis I	Glutamate metabolism
STM474_RS02945	glutamate--cysteine ligase	cellular modified amino acid biosynthetic process	glutathione biosynthesis	Glutathione metabolism
STM474_RS04365	glutathione S-transferase family protein	glutathione metabolic process		Glutathione metabolism
STM474_RS07210	glutathione transferase GstA	glutathione metabolic process		Glutathione metabolism
STM474_RS16235	bifunctional glutathionylspermidine amidase/synthase		glutathionylspermidine biosynthesis	Glutathione metabolism
STM474_RS11725	anaerobic glycerol-3-phosphate dehydrogenase subunit A	glycerol catabolic process // polyol catabolic process // glycerol-3-phosphate catabolic process // glycerol-3-phosphate metabolic process		Glycerol metabolism
STM474_RS11730	glycerol-3-phosphate dehydrogenase subunit GlpB	glycerol-3-phosphate catabolic process // glycerol catabolic process // anaerobic respiration // glycerol-3-phosphate metabolic process		Glycerol metabolism
STM474_RS11735	anaerobic glycerol-3-phosphate dehydrogenase subunit C	anaerobic respiration		Glycerol metabolism
STM474_RS18180	thiosulfate sulfurtransferase GlpE	glycerol metabolic process	thiosulfate disproportionation IV (rhodanese)	Glycerol metabolism
STM474_RS18200	glycerol dehydrogenase		glycerol degradation II // glycerol degradation V	Glycerol metabolism
STM474_RS20995	glycerol kinase GlpK	glycerol catabolic process // phosphorylation // metabolic process // glycerol-3-phosphate metabolic process // glycerol metabolic process // carbohydrate metabolic process	glycerol and glycerophosphodiester degradation // glycerol degradation I	Glycerol metabolism
STM474_RS21110	glycerol dehydrogenase		glycerol degradation II // glycerol degradation V	Glycerol metabolism
STM474_RS15795	aminomethyl-transferring glycine dehydrogenase	glycine decarboxylation via glycine cleavage system // glycine catabolic process // glycine metabolic process	glycine cleavage	Glycine metabolism
STM474_RS15800	glycine cleavage system protein GcvH	protein lipoylation // glycine decarboxylation via glycine cleavage system		Glycine metabolism
STM474_RS15805	glycine cleavage system aminomethyltransferase GcvT	methylation // glycine decarboxylation via glycine cleavage system // glycine catabolic process	folate transformations III (<i>E. coli</i>) // glycine cleavage	Glycine metabolism
STM474_RS18125	4-alpha-glucanotransferase	glycogen metabolic process // carbohydrate metabolic process	glycogen degradation II	Glycogen metabolism
STM474_RS18130	maltodextrin phosphorylase	glycogen catabolic process // carbohydrate metabolic process	glycogen degradation II	Glycogen metabolism
STM474_RS18225	glycogen phosphorylase	glycogen catabolic process // carbohydrate metabolic process	glycogen degradation II	Glycogen metabolism
STM474_RS18230	glycogen synthase GlgA	glycogen biosynthetic process	glycogen biosynthesis I (from ADP-D-Glucose)	Glycogen metabolism
STM474_RS18235	glucose-1-phosphate adenylyltransferase	biosynthetic process // metabolic process // glycogen biosynthetic process // glycogen metabolic process // carbohydrate metabolic process	glycogen biosynthesis I (from ADP-D-Glucose)	Glycogen metabolism
STM474_RS18245	1,4-alpha-glucan branching enzyme	glycogen biosynthetic process // glycogen metabolic process // carbohydrate metabolic process	glycogen biosynthesis I (from ADP-D-Glucose)	Glycogen metabolism
STM474_RS07760	glycogen debranching protein GlgX	glycogen metabolic process // metabolic process // glycogen catabolic process // carbohydrate metabolic process	trehalose biosynthesis V	Glycogen metabolism
STM474_RS03910	2,3-diphosphoglycerate-dependent phosphoglycerate mutase	glycolytic process // gluconeogenesis	glycolysis III (from glucose) // Entner-Doudoroff pathway I	Glycolysis
STM474_RS06410	glyceraldehyde-3-phosphate dehydrogenase	glycolytic process // glucose metabolic process	glycolysis III (from glucose) // gluconeogenesis I // Entner-Doudoroff pathway I // superpathway of glucose and xylose degradation // arsenate detoxification V	Glycolysis
STM474_RS06590	6-phosphofructokinase II	glycolytic process through fructose-6-phosphate // carbohydrate phosphorylation // phosphorylation // carbohydrate metabolic process	glycolysis III (from glucose) // formaldehyde assimilation II (assimilatory RuMP Cycle)	Glycolysis
STM474_RS06845	pyruvate kinase PykF	phosphorylation // metabolic process // glycolytic process	glycolysis III (from glucose) // mixed acid fermentation // Entner-Doudoroff pathway I // superpathway of glucose and xylose degradation	Glycolysis
STM474_RS09445	pyruvate kinase	phosphorylation // metabolic process // glycolytic process	glycolysis III (from glucose) // mixed acid fermentation // Entner-Doudoroff pathway I // superpathway of glucose and xylose degradation	Glycolysis
STM474_RS11005	class I fructose-bisphosphate aldolase		glycolysis III (from glucose) // formaldehyde assimilation II (assimilatory RuMP Cycle) // gluconeogenesis I	Glycolysis
STM474_RS12335	glucokinase	glucose 6-phosphate metabolic process // phosphorylation // glycolytic process	glycolysis III (from glucose) // glycogen degradation II // glucose and glucose-1-phosphate degradation // trehalose degradation II (cytosolic) // trehalose degradation I (low osmolarity)	Glycolysis
STM474_RS15875	class II fructose-bisphosphate aldolase	glycolytic process // gluconeogenesis // carbohydrate metabolic process	glycolysis III (from glucose) // formaldehyde assimilation II (assimilatory RuMP Cycle) // gluconeogenesis I	Glycolysis
STM474_RS15880	phosphoglycerate kinase	positive regulation of oxidative phosphorylation // phosphorylation // glycolytic process // gluconeogenesis	glycolysis III (from glucose) // gluconeogenesis I // Entner-Doudoroff pathway I // superpathway of glucose and xylose degradation	Glycolysis
STM474_RS19085	2,3-bisphosphoglycerate-independent phosphoglycerate mutase	cellular carbohydrate metabolic process // glycolytic process // glucose catabolic process	glycolysis III (from glucose) // gluconeogenesis I // superpathway of glucose and xylose degradation	Glycolysis
STM474_RS20880	6-phosphofructokinase	canonical glycolysis // protein complex oligomerization // carbohydrate phosphorylation // fructose 1,6-bisphosphate metabolic process // phosphorylation // metabolic process // glycolytic process // glucose catabolic process // fructose 6-phosphate metabolic process	glycolysis III (from glucose) // formaldehyde assimilation II (assimilatory RuMP Cycle) // galactitol degradation // D-galactosamine and <i>N</i>-acetyl-D-galactosamine degradation	Glycolysis
STM474_RS20970	triose-phosphate isomerase	glyceraldehyde-3-phosphate biosynthetic process // glycerol catabolic process // glycolytic process // gluconeogenesis	glycolysis III (from glucose) // gluconeogenesis I	Glycolysis
STM474_RS21670	glucose-6-phosphate isomerase	glucose 6-phosphate metabolic process // glycolytic process // gluconeogenesis	colanic acid building blocks biosynthesis // UDP-<i>N</i>-acetyl-D-glucosamine biosynthesis I // glycolysis III (from glucose) // gluconeogenesis I // formaldehyde oxidation I // GDP-mannose biosynthesis	Glycolysis
STM474_RS23520	2,3-diphosphoglycerate-dependent phosphoglycerate mutase GpmB	dephosphorylation // glycolytic process	glycolysis III (from glucose) // Entner-Doudoroff pathway I	Glycolysis
STM474_RS14270	hypothetical	glycolytic process // gluconeogenesis		Glycolysis
STM474_RS10655	ATP phosphoribosyltransferase	cellular amino acid biosynthetic process // histidine biosynthetic process	L-histidine biosynthesis	Histidine metabolism
STM474_RS10660	histidinol dehydrogenase	cellular amino acid biosynthetic process // histidine biosynthetic process	L-histidine biosynthesis	Histidine metabolism
STM474_RS10665	histidinol-phosphate transaminase	biosynthetic process // cellular amino acid biosynthetic process // histidine biosynthetic process	L-histidine biosynthesis	Histidine metabolism
STM474_RS10670	bifunctional histidinol-phosphatase/imidazoleglycerol-phosphate dehydratase HisB	dephosphorylation // cellular amino acid biosynthetic process // metabolic process // histidine biosynthetic process	L-histidine biosynthesis	Histidine metabolism
STM474_RS10675	imidazole glycerol phosphate synthase subunit HisH			Histidine metabolism
STM474_RS10680	1-(5-phosphoribosyl)-5-[(5- phosphoribosylamino)methylideneamino]imidazole-4- carboxamide isomerase	cellular amino acid biosynthetic process // tryptophan biosynthetic process // histidine biosynthetic process	L-histidine biosynthesis	Histidine metabolism
STM474_RS10685	imidazole glycerol phosphate synthase subunit HisF	cellular amino acid biosynthetic process // histidine biosynthetic process		Histidine metabolism
STM474_RS10690	bifunctional phosphoribosyl-AMP cyclohydrolase/phosphoribosyl-ATP diphosphatase HisIE	cellular amino acid biosynthetic process // metabolic process // histidine biosynthetic process	L-histidine biosynthesis	Histidine metabolism
STM474_RS03985	imidazolonepropionase	histidine catabolic process to glutamate and formate // histidine catabolic process to glutamate and formamide // histidine catabolic process // histidine metabolic process	L-histidine degradation I	Histidine metabolism
STM474_RS03990	formimidoylglutamase	putrescine biosynthetic process from arginine, using agmatinase // histidine catabolic process to glutamate and formate // histidine catabolic process to glutamate and formamide // histidine catabolic process // histidine metabolic process	L-histidine degradation I	Histidine metabolism
STM474_RS04000	urocanate hydratase		L-histidine degradation I	Histidine metabolism
STM474_RS04005	histidine ammonia-lyase	histidine catabolic process to glutamate and formate // histidine catabolic process to glutamate and formamide // histidine catabolic process // histidine metabolic process	L-histidine degradation I	Histidine metabolism
STM474_RS22945	GNAT family N-acetyltransferase	positive regulation of cysteine metabolic process		hypothetical
STM474_RS11045	putative fimbrial-like adhesin protein	cell adhesion		hypothetical
STM474_RS24135	DsbA family protein	cell redox homeostasis		hypothetical
STM474_RS16300	HAMP domain-containing protein	signal transduction // chemotaxis		hypothetical
STM474_RS15595	LysR family transcriptional regulator	positive regulation of gene expression // lysine biosynthetic process via diaminopimelate // regulation of transcription, DNA-templated		hypothetical
STM474_RS00070	LysR family transcriptional regulator	regulation of transcription, DNA-templated		hypothetical
STM474_RS00085	transcriptional regulator	regulation of transcription, DNA-templated		hypothetical
STM474_RS00150	transcriptional regulator	regulation of transcription, DNA-templated // phosphorelay signal transduction system		hypothetical
STM474_RS00155	LysR family transcriptional regulator	regulation of transcription, DNA-templated		hypothetical
STM474_RS00160	transcriptional regulator	regulation of transcription, DNA-templated // phosphorelay signal transduction system		hypothetical
STM474_RS00835	DeoR/GlpR transcriptional regulator	regulation of transcription, DNA-templated		hypothetical
STM474_RS01295	LysR family transcriptional regulator	regulation of transcription, DNA-templated		hypothetical
STM474_RS01560	LysR family transcriptional regulator	regulation of transcription, DNA-templated // transcription, DNA-templated		hypothetical
STM474_RS01705	LysR family transcriptional regulator	regulation of transcription, DNA-templated // transcription, DNA-templated		hypothetical
STM474_RS01745	membrane protein	regulation of transcription, DNA-templated		hypothetical
STM474_RS01760	transcriptional regulator	regulation of transcription, DNA-templated // phosphorelay signal transduction system		hypothetical
STM474_RS01775	helix-turn-helix transcriptional regulator	regulation of transcription, DNA-templated		hypothetical
STM474_RS01860	helix-turn-helix domain-containing protein	regulation of transcription, DNA-templated		hypothetical
STM474_RS02100	YafY family transcriptional regulator	regulation of transcription, DNA-templated		hypothetical
STM474_RS02930	TetR/AcrR family transcriptional regulator	regulation of transcription, DNA-templated // negative regulation of transcription, DNA-templated		hypothetical
STM474_RS03060	LysR family transcriptional regulator	regulation of transcription, DNA-templated		hypothetical
STM474_RS03200	DNA-binding transcriptional regulator	regulation of transcription, DNA-templated		hypothetical
STM474_RS03510	LexA regulated protein	regulation of transcription, DNA-templated		hypothetical
STM474_RS03865	LysR family transcriptional regulator	regulation of transcription, DNA-templated		hypothetical
STM474_RS03870	LysR family transcriptional regulator	regulation of transcription, DNA-templated		hypothetical
STM474_RS04350	LysR family transcriptional regulator	regulation of transcription, DNA-templated		hypothetical
STM474_RS04625	LysR family transcriptional regulator	regulation of transcription, DNA-templated // transcription, DNA-templated		hypothetical
STM474_RS04940	hypothetical	regulation of transcription, DNA-templated		hypothetical
STM474_RS05315	helix-turn-helix domain-containing protein	regulation of transcription, DNA-templated		hypothetical
STM474_RS05985	TetR family copper-responsive transcriptional repressor ComR	regulation of transcription, DNA-templated		hypothetical
STM474_RS06280	helix-turn-helix transcriptional regulator	regulation of transcription, DNA-templated		hypothetical
STM474_RS06285	MerR family transcriptional regulator	regulation of transcription, DNA-templated		hypothetical
STM474_RS07100	LysR family transcriptional regulator	regulation of transcription, DNA-templated		hypothetical
STM474_RS07390	LysR family transcriptional regulator	regulation of transcription, DNA-templated		hypothetical
STM474_RS07505	GntR family transcriptional regulator	regulation of transcription, DNA-templated		hypothetical
STM474_RS07575	LysR family transcriptional regulator	regulation of transcription, DNA-templated		hypothetical
STM474_RS07660	FadR family transcriptional regulator	regulation of transcription, DNA-templated		hypothetical
STM474_RS07745	LacI family DNA-binding transcriptional regulator	regulation of transcription, DNA-templated		hypothetical
STM474_RS07850	TetR family transcriptional regulator	regulation of transcription, DNA-templated		hypothetical
STM474_RS08065	DeoR/GlpR transcriptional regulator	regulation of transcription, DNA-templated		hypothetical
STM474_RS08100	LysR family transcriptional regulator	regulation of transcription, DNA-templated		hypothetical
STM474_RS08305	helix-turn-helix domain-containing protein	regulation of transcription, DNA-templated		hypothetical
STM474_RS08355	TetR/AcrR family transcriptional regulator	regulation of transcription, DNA-templated		hypothetical
STM474_RS10280	DgsA anti-repressor MtfA	regulation of DNA-binding transcription factor activity // proteolysis		hypothetical
STM474_RS10645	LysR family transcriptional regulator	regulation of transcription, DNA-templated		hypothetical
STM474_RS11025	GntR family transcriptional regulator	negative regulation of transcription, DNA-templated // regulation of transcription, DNA-templated		hypothetical
STM474_RS11105	HTH-type transcriptional regulator MlrA	regulation of transcription, DNA-templated		hypothetical
STM474_RS11680	GntR family transcriptional regulator	regulation of transcription, DNA-templated		hypothetical
STM474_RS11710	LysR family transcriptional regulator	regulation of transcription, DNA-templated		hypothetical
STM474_RS11955	transcriptional regulator LrhA	regulation of transcription, DNA-templated		hypothetical
STM474_RS12035	LacI family DNA-binding transcriptional regulator	regulation of transcription, DNA-templated		hypothetical
STM474_RS12115	sigma-54-dependent transcriptional regulator	regulation of transcription, DNA-templated		hypothetical
STM474_RS12420	LysR family transcriptional regulator	regulation of transcription, DNA-templated		hypothetical
STM474_RS12445	LysR family transcriptional regulator	regulation of transcription, DNA-templated		hypothetical
STM474_RS13195	LysR family transcriptional regulator	regulation of transcription, DNA-templated		hypothetical
STM474_RS13580	LysR family transcriptional regulator	regulation of transcription, DNA-templated		hypothetical
STM474_RS14840	transcriptional regulator	regulation of transcription, DNA-templated		hypothetical
STM474_RS15030	DUF1778 domain-containing protein	regulation of transcription, DNA-templated		hypothetical
STM474_RS15070	LysR family transcriptional regulator	regulation of transcription, DNA-templated // transcription, DNA-templated		hypothetical
STM474_RS15105	DeoR/GlpR transcriptional regulator	regulation of transcription, DNA-templated		hypothetical
STM474_RS15585	LacI family DNA-binding transcriptional regulator	regulation of transcription, DNA-templated		hypothetical
STM474_RS15625	LysR family transcriptional regulator	regulation of transcription, DNA-templated		hypothetical
STM474_RS15655	CaiF/GrlA family transcriptional regulator	transcription, DNA-templated		hypothetical
STM474_RS15960	FadR family transcriptional regulator	regulation of transcription, DNA-templated		hypothetical
STM474_RS16025	IclR family transcriptional regulator	negative regulation of transcription, DNA-templated // regulation of transcription, DNA-templated		hypothetical
STM474_RS16160	LuxR family transcriptional regulator	regulation of transcription, DNA-templated		hypothetical
STM474_RS16355	AraC family transcriptional regulator	regulation of transcription, DNA-templated		hypothetical
STM474_RS16420	AraC family transcriptional regulator	regulation of transcription, DNA-templated		hypothetical
STM474_RS16800	DeoR/GlpR transcriptional regulator	regulation of transcription, DNA-templated		hypothetical
STM474_RS17340	GntR family transcriptional regulator	regulation of transcription, DNA-templated		hypothetical
STM474_RS17345	GntR family transcriptional regulator	regulation of transcription, DNA-templated		hypothetical
STM474_RS18170	DeoR/GlpR family transcriptional regulator	regulation of transcription, DNA-templated		hypothetical
STM474_RS18560	GntR family transcriptional regulator	negative regulation of transcription, DNA-templated // regulation of transcription, DNA-templated		hypothetical
STM474_RS18585	LysR family transcriptional regulator	regulation of transcription, DNA-templated // transcription, DNA-templated		hypothetical
STM474_RS18725	substrate-binding domain-containing protein	regulation of transcription, DNA-templated		hypothetical
STM474_RS18825	DUF1778 domain-containing protein	regulation of transcription, DNA-templated		hypothetical
STM474_RS18955	helix-turn-helix transcriptional regulator	regulation of transcription, DNA-templated		hypothetical
STM474_RS19045	LacI family DNA-binding transcriptional regulator	regulation of transcription, DNA-templated		hypothetical
STM474_RS19245	LysR family transcriptional regulator	regulation of transcription, DNA-templated		hypothetical
STM474_RS19360	transcriptional regulator	regulation of transcription, DNA-templated // phosphorelay signal transduction system		hypothetical
STM474_RS19485	GntR family transcriptional regulator	negative regulation of transcription, DNA-templated // regulation of transcription, DNA-templated		hypothetical
STM474_RS19530	DeoR family transcriptional regulator	regulation of transcription, DNA-templated		hypothetical
STM474_RS19740	LysR family transcriptional regulator	regulation of transcription, DNA-templated		hypothetical
STM474_RS20020	FadR family transcriptional regulator	regulation of transcription, DNA-templated		hypothetical
STM474_RS20775	helix-turn-helix transcriptional regulator	regulation of transcription, DNA-templated		hypothetical
STM474_RS20910	GntR family transcriptional regulator	negative regulation of transcription, DNA-templated // regulation of transcription, DNA-templated		hypothetical
STM474_RS21915	LysR family transcriptional regulator	regulation of transcription, DNA-templated		hypothetical
STM474_RS22050	AraC family transcriptional regulator	regulation of transcription, DNA-templated		hypothetical
STM474_RS22145	GerE family regulatory protein	regulation of transcription, DNA-templated		hypothetical
STM474_RS22150	AraC family transcriptional regulator	regulation of transcription, DNA-templated		hypothetical
STM474_RS22160	DUF1778 domain-containing protein	regulation of transcription, DNA-templated		hypothetical
STM474_RS22180	MerR family transcriptional regulator	regulation of transcription, DNA-templated		hypothetical
STM474_RS22190	transcriptional regulator	regulation of transcription, DNA-templated		hypothetical
STM474_RS22985	LacI family DNA-binding transcriptional regulator	regulation of transcription, DNA-templated		hypothetical
STM474_RS23800	PAS domain-containing protein	regulation of transcription, DNA-templated		hypothetical
STM474_RS24035	CaiF/GrlA family transcriptional regulator	transcription, DNA-templated		hypothetical
STM474_RS24130	helix-turn-helix transcriptional regulator	regulation of transcription, DNA-templated		hypothetical
STM474_RS24150	AraC family transcriptional regulator	regulation of transcription, DNA-templated		hypothetical
STM474_RS14070	TraR/DksA family transcriptional regulator	positive regulation of secondary metabolite biosynthetic process		hypothetical
STM474_RS20480	IMPACT family protein	regulation of translational initiation // GCN2-mediated signaling // negative regulation of protein phosphorylation // positive regulation of translational initiation in response to starvation // negative regulation of protein kinase activity		hypothetical
STM474_RS23340	YbaK/EbsC family protein	aminoacyl-tRNA metabolism involved in translational fidelity		hypothetical
STM474_RS19600	putative transporter	cation transmembrane transport // transmembrane transport // potassium ion transport		hypothetical
STM474_RS19875	SgrR family transcriptional regulator	peptide transport // anion transmembrane transport // amide transport		hypothetical
STM474_RS07160	FUSC family protein	transmembrane transport		hypothetical
STM474_RS07165	HlyD family secretion protein	transmembrane transport		hypothetical
STM474_RS20610	STM4012 family radical SAM protein	porphyrin-containing compound biosynthetic process // protoporphyrinogen IX biosynthetic process		hypothetical
STM474_RS03280	UxaA family hydrolase	D-galacturonate catabolic process		hypothetical
STM474_RS03285	UxaA family hydrolase	D-galacturonate catabolic process		hypothetical
STM474_RS07995	U32 family peptidase	organic substance metabolic process // proteolysis		hypothetical
STM474_RS16905	SCP2 domain-containing protein	ubiquinone biosynthetic process		hypothetical
STM474_RS16910	U32 family peptidase	organic substance metabolic process // ubiquinone biosynthetic process // proteolysis		hypothetical
STM474_RS16915	U32 family peptidase	organic substance metabolic process // ubiquinone biosynthetic process // proteolysis		hypothetical
STM474_RS14740	HycH family protein			hypothetical
STM474_RS04895	DUF3596 domain-containing protein	DNA integration // DNA recombination		hypothetical
STM474_RS02470	YbaB/EbfC family nucleoid-associated protein			hypothetical
STM474_RS09560	glycoside hydrolase family 105 protein	carbohydrate metabolic process		hypothetical
STM474_RS00050	acidic protein MsyB			hypothetical
STM474_RS00055	DUF2541 family protein			hypothetical
STM474_RS00100	winged helix-turn-helix transcriptional regulator			hypothetical
STM474_RS00145	hypothetical			hypothetical
STM474_RS00165	aryl-sulfate sulfotransferase			hypothetical
STM474_RS00175	hypothetical			hypothetical
STM474_RS00180	sulfatase-like hydrolase/transferase			hypothetical
STM474_RS00185	anaerobic sulfatase maturase			hypothetical
STM474_RS00190	hypothetical			hypothetical
STM474_RS00195	aryl-sulfate sulfotransferase			hypothetical
STM474_RS00225	YaaY family protein			hypothetical
STM474_RS00400	ferredoxin-like protein FixX			hypothetical
STM474_RS00410	YgdI/YgdR family lipoprotein			hypothetical
STM474_RS00415	hypothetical			hypothetical
STM474_RS00420	DUF1471 domain-containing protein			hypothetical
STM474_RS00430	sulfatase-like hydrolase/transferase			hypothetical
STM474_RS00500	YdcF family protein			hypothetical
STM474_RS00505	DUF4751 family protein			hypothetical
STM474_RS00530	DedA family protein			hypothetical
STM474_RS00790	outer membrane protein			hypothetical
STM474_RS00795	DUF2950 family protein			hypothetical
STM474_RS00815	YacL family protein			hypothetical
STM474_RS00850	YacC family pilotin-like protein			hypothetical
STM474_RS01020	DUF2544 domain-containing protein			hypothetical
STM474_RS01070	DUF3461 family protein			hypothetical
STM474_RS01190	VOC family protein			hypothetical
STM474_RS01205	YaeP family protein			hypothetical
STM474_RS01210	YaeQ family protein			hypothetical
STM474_RS01435	membrane protein			hypothetical
STM474_RS01450	DUF2094 domain-containing protein			hypothetical
STM474_RS01455	DUF2195 family protein			hypothetical
STM474_RS01460	DUF2778 domain-containing protein			hypothetical
STM474_RS01470	DcrB-related protein			hypothetical
STM474_RS01475	PAAR domain-containing protein			hypothetical
STM474_RS01480	hypothetical			hypothetical
STM474_RS01490	hypothetical			hypothetical
STM474_RS01505	hypothetical			hypothetical
STM474_RS01565	hypothetical			hypothetical
STM474_RS01630	esterase FrsA			hypothetical
STM474_RS01675	DUF1889 family protein			hypothetical
STM474_RS01700	alpha/beta hydrolase			hypothetical
STM474_RS01715	outer membrane protein			hypothetical
STM474_RS01755	EAL domain-containing protein			hypothetical
STM474_RS01765	hypothetical			hypothetical
STM474_RS01770	Ail/Lom family outer membrane beta-barrel protein			hypothetical
STM474_RS01780	membrane protein			hypothetical
STM474_RS01785	DUF4156 domain-containing protein			hypothetical
STM474_RS01840	hypothetical			hypothetical
STM474_RS01855	DUF2474 domain-containing protein			hypothetical
STM474_RS01875	DUF1471 domain-containing protein			hypothetical
STM474_RS01910	autotransporter outer membrane beta-barrel domain-containing protein	cell adhesion		hypothetical
STM474_RS01930	surface-exposed outer membrane lipoprotein YaiW			hypothetical
STM474_RS01935	DUF2755 family protein			hypothetical
STM474_RS01940	DUF2754 family protein			hypothetical
STM474_RS01950	extensin family protein			hypothetical
STM474_RS01960	anti-adapter protein IraP			hypothetical
STM474_RS01980	YaiI/YqxD family protein			hypothetical
STM474_RS01990	hypothetical			hypothetical
STM474_RS01995	AroM family protein			hypothetical
STM474_RS02095	VOC family protein			hypothetical
STM474_RS02120	DUF3251 domain-containing protein			hypothetical
STM474_RS02155	aldo/keto reductase			hypothetical
STM474_RS02225	YajQ family cyclic di-GMP-binding protein			hypothetical
STM474_RS02275	lipoprotein			hypothetical
STM474_RS02375	YbaY family lipoprotein			hypothetical
STM474_RS02385	EAL domain-containing protein			hypothetical
STM474_RS02400	membrane protein			hypothetical
STM474_RS02445	pleiotropic regulatory protein RsmS			hypothetical
STM474_RS02455	DUF454 family protein			hypothetical
STM474_RS02495	acetyl esterase			hypothetical
STM474_RS02525	TraB/GumN family protein			hypothetical
STM474_RS02530	DUF1311 domain-containing protein			hypothetical
STM474_RS02545	NfeD family protein	proteolysis		hypothetical
STM474_RS02550	SPFH/Band 7/PHB domain protein			hypothetical
STM474_RS02690	DUF1116 domain-containing protein			hypothetical
STM474_RS02695	DUF2877 domain-containing protein			hypothetical
STM474_RS02730	DUF2145 domain-containing protein			hypothetical
STM474_RS02735	STM0539 family protein			hypothetical
STM474_RS02740	metal-dependent hydrolase			hypothetical
STM474_RS02815	membrane protein			hypothetical
STM474_RS02820	glycosyltransferase family 2 protein			hypothetical
STM474_RS02825	GtrA family protein	polysaccharide biosynthetic process		hypothetical
STM474_RS02855	DUF1471 domain-containing protein			hypothetical
STM474_RS02880	autotransporter domain-containing esterase			hypothetical
STM474_RS02925	MmcQ/YjbR family DNA-binding protein			hypothetical
STM474_RS02940	DUF1158 family protein			hypothetical
STM474_RS03035	YbdD/YjiX family protein			hypothetical
STM474_RS03090	4Fe-4S dicluster domain-containing protein			hypothetical
STM474_RS03210	YbeD family protein			hypothetical
STM474_RS03300	zinc ribbon-containing protein			hypothetical
STM474_RS03310	DUF1266 domain-containing protein			hypothetical
STM474_RS03315	J domain-containing protein			hypothetical
STM474_RS03325	J domain-containing protein			hypothetical
STM474_RS03335	hypothetical			hypothetical
STM474_RS03380	PhoH family protein			hypothetical
STM474_RS03395	membrane protein			hypothetical
STM474_RS03475	lipoprotein			hypothetical
STM474_RS03515	esterase			hypothetical
STM474_RS03580	YbfA family protein			hypothetical
STM474_RS03615	hypothetical			hypothetical
STM474_RS03625	membrane protein			hypothetical
STM474_RS03630	hypothetical			hypothetical
STM474_RS03640	glycosyltransferase family 2 protein			hypothetical
STM474_RS03645	glycosyltransferase family 4 protein			hypothetical
STM474_RS03660	glycosyltransferase			hypothetical
STM474_RS03665	glycosyltransferase family 2 protein			hypothetical
STM474_RS03670	glycosyl transferase			hypothetical
STM474_RS03675	hypothetical			hypothetical
STM474_RS03845	YbgS-like family protein			hypothetical
STM474_RS03905	ABC transporter ATP-binding protein			hypothetical
STM474_RS03935	DUF2167 domain-containing protein			hypothetical
STM474_RS04010	kinase inhibitor			hypothetical
STM474_RS04045	hypothetical			hypothetical
STM474_RS04085	Bax inhibitor-1/YccA family protein			hypothetical
STM474_RS04090	Bax inhibitor-1 family protein			hypothetical
STM474_RS04095	membrane protein			hypothetical
STM474_RS04100	membrane protein			hypothetical
STM474_RS04105	UPF0104 family protein			hypothetical
STM474_RS04120	YbhQ family protein			hypothetical
STM474_RS04165	DUF1471 domain-containing protein			hypothetical
STM474_RS04240	ABC-F family ATPase			hypothetical
STM474_RS04245	DUF4261 domain-containing protein			hypothetical
STM474_RS04255	DUF1479 domain-containing protein			hypothetical
STM474_RS04260	HAD family hydrolase	dephosphorylation		hypothetical
STM474_RS04265	glycyl radical protein			hypothetical
STM474_RS04270	glycyl-radical enzyme activating protein			hypothetical
STM474_RS04390	HAD family hydrolase	dephosphorylation		hypothetical
STM474_RS04400	TetR/AcrR family transcriptional regulator			hypothetical
STM474_RS04410	inner membrane protein YbjM			hypothetical
STM474_RS04420	YbjC family protein			hypothetical
STM474_RS04435	YbjN domain-containing protein			hypothetical
STM474_RS04460	YbjO family protein			hypothetical
STM474_RS04510	lipoprotein			hypothetical
STM474_RS04515	heavy metal-binding domain-containing protein			hypothetical
STM474_RS04615	hydrolase			hypothetical
STM474_RS04620	pirin family protein			hypothetical
STM474_RS04635	membrane protein			hypothetical
STM474_RS04745	DUF421 domain-containing protein			hypothetical
STM474_RS04780	ComEC family protein	establishment of competence for transformation		hypothetical
STM474_RS04795	winged helix-turn-helix domain-containing protein			hypothetical
STM474_RS04800	protein YcaR			hypothetical
STM474_RS04810	YcbJ family phosphotransferase			hypothetical
STM474_RS04850	MBL fold metallo-hydrolase			hypothetical
STM474_RS04900	excisionase family protein			hypothetical
STM474_RS04905	DUF4060 family protein			hypothetical
STM474_RS04915	PD-(D/E)XK nuclease-like domain-containing protein			hypothetical
STM474_RS04920	hypothetical			hypothetical
STM474_RS04925	hypothetical			hypothetical
STM474_RS04930	helix-turn-helix domain-containing protein			hypothetical
STM474_RS04945	replication protein			hypothetical
STM474_RS04950	ATP-binding protein			hypothetical
STM474_RS04955	DUF977 family protein			hypothetical
STM474_RS04960	ead/Ea22-like family protein			hypothetical
STM474_RS04965	hypothetical			hypothetical
STM474_RS04970	DinI family protein			hypothetical
STM474_RS04975	hypothetical			hypothetical
STM474_RS04980	DUF1367 family protein			hypothetical
STM474_RS04990	recombination protein NinG			hypothetical
STM474_RS04995	YlcG family protein			hypothetical
STM474_RS05000	antitermination protein	regulation of transcription, DNA-templated		hypothetical
STM474_RS05005	hypothetical			hypothetical
STM474_RS05010	hypothetical			hypothetical
STM474_RS05015	hypothetical			hypothetical
STM474_RS05040	DUF1441 family protein			hypothetical
STM474_RS05050	hypothetical			hypothetical
STM474_RS05065	DUF2190 family protein			hypothetical
STM474_RS05140	hypothetical			hypothetical
STM474_RS05175	hypothetical			hypothetical
STM474_RS05180	hypothetical			hypothetical
STM474_RS05185	DinI-like family protein			hypothetical
STM474_RS05265	TfoX/Sxy family DNA transformation protein			hypothetical
STM474_RS05270	TIGR01666 family membrane protein	transmembrane transport		hypothetical
STM474_RS05275	YccF domain-containing protein			hypothetical
STM474_RS05290	DUF2057 family protein			hypothetical
STM474_RS05295	CoA-binding protein			hypothetical
STM474_RS05310	YbhB/YbcL family Raf kinase inhibitor-like protein			hypothetical
STM474_RS05350	membrane protein			hypothetical
STM474_RS05365	YlcI/YnfO family protein			hypothetical
STM474_RS05370	hypothetical			hypothetical
STM474_RS05375	C69 family dipeptidase	exocytosis // proteolysis		hypothetical
STM474_RS05495	YccJ family protein			hypothetical
STM474_RS05515	lysozyme inhibitor LprI family protein			hypothetical
STM474_RS05605	DUF1097 domain-containing protein			hypothetical
STM474_RS05675	YceK/YidQ family lipoprotein			hypothetical
STM474_RS05680	SecY/SecA suppressor protein			hypothetical
STM474_RS05700	YceI family protein			hypothetical
STM474_RS05710	DUF2770 family protein			hypothetical
STM474_RS05715	N-methyl-L-tryptophan oxidase			hypothetical
STM474_RS05720	biofilm formation regulator BssS			hypothetical
STM474_RS05735	lipoprotein			hypothetical
STM474_RS05755	YceH family protein			hypothetical
STM474_RS05760	Gfo/Idh/MocA family oxidoreductase			hypothetical
STM474_RS05855	DUF3053 domain-containing protein			hypothetical
STM474_RS05860	hypothetical			hypothetical
STM474_RS05930	metal-dependent hydrolase	DNA metabolic process		hypothetical
STM474_RS05950	YcfL family protein			hypothetical
STM474_RS05970	alpha/beta hydrolase			hypothetical
STM474_RS05980	glycine zipper 2TM domain-containing protein			hypothetical
STM474_RS06065	hypothetical			hypothetical
STM474_RS06070	cupin domain-containing protein			hypothetical
STM474_RS06100	NUDIX hydrolase			hypothetical
STM474_RS06105	DUF1311 domain-containing protein			hypothetical
STM474_RS06130	hypothetical			hypothetical
STM474_RS06140	ricin-type beta-trefoil lectin domain protein			hypothetical
STM474_RS06180	c-type lysozyme inhibitor			hypothetical
STM474_RS06205	Hsp20 family protein			hypothetical
STM474_RS06215	exo-alpha-sialidase			hypothetical
STM474_RS06225	TRL-like family protein			hypothetical
STM474_RS06245	ATP-binding cassette domain-containing protein			hypothetical
STM474_RS06250	ATP-binding cassette domain-containing protein			hypothetical
STM474_RS06260	four-helix bundle copper-binding protein			hypothetical
STM474_RS06270	metal-binding protein ZinT			hypothetical
STM474_RS06290	hypothetical	cellular response to acidic pH		hypothetical
STM474_RS06295	hypothetical			hypothetical
STM474_RS06315	DUF1869 domain-containing protein			hypothetical
STM474_RS06320	hypothetical			hypothetical
STM474_RS06330	GlsB/YeaQ/YmgE family stress response membrane protein			hypothetical
STM474_RS06335	DUF333 domain-containing protein			hypothetical
STM474_RS06340	hypothetical			hypothetical
STM474_RS06345	DUF488 domain-containing protein			hypothetical
STM474_RS06360	DUF441 domain-containing protein			hypothetical
STM474_RS06365	hypothetical			hypothetical
STM474_RS06380	YeaH/YhbH family protein			hypothetical
STM474_RS06420	YeaC family protein			hypothetical
STM474_RS06460	YnjH family protein			hypothetical
STM474_RS06565	metal-dependent hydrolase			hypothetical
STM474_RS06575	YniB family protein			hypothetical
STM474_RS06595	YdiY family protein			hypothetical
STM474_RS06600	lipid A deacylase LpxR family protein			hypothetical
STM474_RS06605	membrane protein			hypothetical
STM474_RS06615	hypothetical			hypothetical
STM474_RS06675	lipoprotein			hypothetical
STM474_RS06680	anti-FlhDC factor YdiV			hypothetical
STM474_RS06685	YdiU family protein			hypothetical
STM474_RS06770	YdiL family protein			hypothetical
STM474_RS06775	AI-2E family transporter YdiK			hypothetical
STM474_RS06790	YdiH family protein			hypothetical
STM474_RS06860	hypothetical			hypothetical
STM474_RS06900	DUF523 and DUF1722 domain-containing protein			hypothetical
STM474_RS07005	hypothetical			hypothetical
STM474_RS07115	C40 family peptidase			hypothetical
STM474_RS07140	TetR/AcrR family transcriptional regulator			hypothetical
STM474_RS07145	DUF1289 domain-containing protein			hypothetical
STM474_RS07180	outer membrane lipoprotein SlyB			hypothetical
STM474_RS07190	C-type lysozyme inhibitor			hypothetical
STM474_RS07255	DUF2569 domain-containing protein			hypothetical
STM474_RS07270	oxidoreductase			hypothetical
STM474_RS07285	YdgA family protein			hypothetical
STM474_RS07315	amidohydrolase			hypothetical
STM474_RS07335	GlpM family protein			hypothetical
STM474_RS07345	DUF1471 domain-containing protein			hypothetical
STM474_RS07455	DUF1161 domain-containing protein			hypothetical
STM474_RS07460	YnfC family lipoprotein			hypothetical
STM474_RS07470	DUF1283 family protein			hypothetical
STM474_RS07475	YnfA family protein			hypothetical
STM474_RS07485	Zn-dependent oxidoreductase			hypothetical
STM474_RS07590	DUF4186 domain-containing protein			hypothetical
STM474_RS07595	bestrophin family protein			hypothetical
STM474_RS07600	nuclear transport factor 2 family protein			hypothetical
STM474_RS07615	ATP/GTP-binding protein			hypothetical
STM474_RS07665	zinc-binding alcohol dehydrogenase family protein			hypothetical
STM474_RS07675	PhoPQ-activated pathogenicity-related family protein			hypothetical
STM474_RS07685	FAD-dependent oxidoreductase			hypothetical
STM474_RS07690	winged helix-turn-helix transcriptional regulator	regulation of cellular macromolecule biosynthetic process // negative regulation of transcription, DNA-templated // regulation of transcription, DNA-templated		hypothetical
STM474_RS07700	RidA family protein			hypothetical
STM474_RS07715	hypothetical			hypothetical
STM474_RS07720	DUF1493 family protein			hypothetical
STM474_RS07725	hypothetical			hypothetical
STM474_RS07740	hypothetical			hypothetical
STM474_RS07775	OBAP family protein			hypothetical
STM474_RS07840	GFA family protein			hypothetical
STM474_RS07880	PhzF family isomerase	biosynthetic process		hypothetical
STM474_RS07885	N-hydroxyarylamine O-acetyltransferase			hypothetical
STM474_RS07900	YgdI/YgdR family lipoprotein			hypothetical
STM474_RS07905	YncE family protein			hypothetical
STM474_RS07935	DUF2526 family protein			hypothetical
STM474_RS07940	hypothetical			hypothetical
STM474_RS07950	putative virulence factor			hypothetical
STM474_RS07955	GhoT/OrtT family toxin			hypothetical
STM474_RS07970	M15 family metallopeptidase	cell wall organization // proteolysis		hypothetical
STM474_RS07975	hypothetical			hypothetical
STM474_RS07980	hypothetical			hypothetical
STM474_RS07990	DUF2554 family protein			hypothetical
STM474_RS08000	helix-turn-helix transcriptional regulator	regulation of transcription, DNA-templated		hypothetical
STM474_RS08010	DUF3313 domain-containing protein			hypothetical
STM474_RS08025	LbetaH domain-containing protein			hypothetical
STM474_RS08050	BtpA family protein SgcQ			hypothetical
STM474_RS08090	carboxylesterase/lipase family protein			hypothetical
STM474_RS08095	VOC family protein			hypothetical
STM474_RS08120	membrane protein			hypothetical
STM474_RS08130	DUF1294 domain-containing protein	regulation of mRNA stability		hypothetical
STM474_RS08170	YdcF family protein			hypothetical
STM474_RS08185	GFA family protein			hypothetical
STM474_RS08190	YdbL family protein			hypothetical
STM474_RS08195	YnbE family lipoprotein			hypothetical
STM474_RS08200	YdbH family protein			hypothetical
STM474_RS08215	DUF333 domain-containing protein			hypothetical
STM474_RS08295	DUF2534 family protein			hypothetical
STM474_RS08310	B3/4 domain-containing protein			hypothetical
STM474_RS08325	hypothetical			hypothetical
STM474_RS08335	lipoprotein	phosphorylation // protein phosphorylation		hypothetical
STM474_RS08345	hypothetical			hypothetical
STM474_RS08350	YgdI/YgdR family lipoprotein			hypothetical
STM474_RS08360	SDR family oxidoreductase			hypothetical
STM474_RS08370	LysR family transcriptional regulator	regulation of transcription, DNA-templated // transcription, DNA-templated		hypothetical
STM474_RS08405	TIGR01620 family protein			hypothetical
STM474_RS08410	YcjX family protein			hypothetical
STM474_RS08470	EAL domain-containing protein			hypothetical
STM474_RS08480	hypothetical			hypothetical
STM474_RS08485	hypothetical			hypothetical
STM474_RS08495	CMD domain-containing protein			hypothetical
STM474_RS08510	hypothetical			hypothetical
STM474_RS08515	DeoR/GlpR transcriptional regulator	regulation of transcription, DNA-templated		hypothetical
STM474_RS08560	YmiA family putative membrane protein			hypothetical
STM474_RS08575	YciN family protein			hypothetical
STM474_RS08585	YciK family oxidoreductase			hypothetical
STM474_RS08640	ferritin-like domain-containing protein			hypothetical
STM474_RS08645	ferritin-like domain-containing protein			hypothetical
STM474_RS08650	manganese catalase family protein			hypothetical
STM474_RS08660	YkgJ family cysteine cluster protein			hypothetical
STM474_RS08665	UPF0259 family protein			hypothetical
STM474_RS08685	YciI family protein			hypothetical
STM474_RS08695	YciU family protein			hypothetical
STM474_RS08765	YchJ family protein			hypothetical
STM474_RS08830	DsrE/DsrF/TusD sulfur relay family protein			hypothetical
STM474_RS08850	tetratricopeptide repeat-containing protein			hypothetical
STM474_RS08855	SirB family protein			hypothetical
STM474_RS08910	DUF4427 domain-containing protein			hypothetical
STM474_RS09005	SpoVR family protein			hypothetical
STM474_RS09025	DUF1971 domain-containing protein			hypothetical
STM474_RS09030	addiction module toxin, GnsA/GnsB family			hypothetical
STM474_RS09035	hypothetical			hypothetical
STM474_RS09040	YcgN family cysteine cluster protein			hypothetical
STM474_RS09045	fumarylacetoacetate hydrolase family protein			hypothetical
STM474_RS09050	YcgL domain-containing protein			hypothetical
STM474_RS09085	Slp family lipoprotein			hypothetical
STM474_RS09100	RidA family protein			hypothetical
STM474_RS09105	YoaH family protein			hypothetical
STM474_RS09155	DUF986 domain-containing protein			hypothetical
STM474_RS09180	YobF family protein			hypothetical
STM474_RS09185	YebO family protein			hypothetical
STM474_RS09195	hypothetical			hypothetical
STM474_RS09225	GAF domain-containing protein			hypothetical
STM474_RS09235	PqiB family protein			hypothetical
STM474_RS09245	DUF1480 family protein			hypothetical
STM474_RS09250	YebW family protein			hypothetical
STM474_RS09260	membrane protein			hypothetical
STM474_RS09270	DUF1398 domain-containing protein			hypothetical
STM474_RS09275	hypothetical			hypothetical
STM474_RS09280	GNAT family N-acetyltransferase			hypothetical
STM474_RS09290	hypothetical			hypothetical
STM474_RS09310	hypothetical			hypothetical
STM474_RS09335	hypothetical			hypothetical
STM474_RS09345	DUF2514 domain-containing protein			hypothetical
STM474_RS09370	YebY family protein			hypothetical
STM474_RS09410	hypothetical			hypothetical
STM474_RS09490	YebB family permuted papain-like enzyme			hypothetical
STM474_RS09500	YebC/PmpR family DNA-binding transcriptional regulator	regulation of transcription, DNA-templated		hypothetical
STM474_RS09515	hydrolase			hypothetical
STM474_RS09520	DUF72 domain-containing protein			hypothetical
STM474_RS09525	MAPEG family protein			hypothetical
STM474_RS09545	VOC family protein			hypothetical
STM474_RS09635	hypothetical			hypothetical
STM474_RS09675	YecR-like lipofamily protein			hypothetical
STM474_RS09685	YecH family protein			hypothetical
STM474_RS09695	YecA family protein			hypothetical
STM474_RS09705	SH3 domain-containing protein			hypothetical
STM474_RS09710	membrane protein			hypothetical
STM474_RS09745	hypothetical			hypothetical
STM474_RS09750	DUF2594 family protein			hypothetical
STM474_RS09825	lipoprotein			hypothetical
STM474_RS09830	selenium metabolism membrane protein YedE/FdhT			hypothetical
STM474_RS09835	sulfurtransferase-like selenium metabolism protein YedF			hypothetical
STM474_RS09840	hypothetical			hypothetical
STM474_RS09920	protein DsrB			hypothetical
STM474_RS09940	YodC family protein			hypothetical
STM474_RS09945	DUF808 domain-containing protein			hypothetical
STM474_RS09965	phosphohydrolase			hypothetical
STM474_RS09970	membrane protein			hypothetical
STM474_RS09995	hypothetical			hypothetical
STM474_RS10010	hypothetical			hypothetical
STM474_RS10015	DUF2313 domain-containing protein			hypothetical
STM474_RS10040	hypothetical			hypothetical
STM474_RS10045	DNA circularization N-terminal domain-containing protein			hypothetical
STM474_RS10070	hypothetical			hypothetical
STM474_RS10075	hypothetical			hypothetical
STM474_RS10090	hypothetical			hypothetical
STM474_RS10110	hypothetical			hypothetical
STM474_RS10130	hypothetical			hypothetical
STM474_RS10135	KilA-N domain-containing protein			hypothetical
STM474_RS10155	hypothetical			hypothetical
STM474_RS10160	hypothetical			hypothetical
STM474_RS10165	DUF968 domain-containing protein			hypothetical
STM474_RS10170	KilA-N domain-containing protein			hypothetical
STM474_RS10175	RusA family crossover junction endodeoxyribonuclease			hypothetical
STM474_RS10185	PerC family transcriptional regulator			hypothetical
STM474_RS10190	helix-turn-helix domain-containing protein	regulation of cell shape		hypothetical
STM474_RS10195	hypothetical			hypothetical
STM474_RS10200	Rha family transcriptional regulator			hypothetical
STM474_RS10205	hypothetical			hypothetical
STM474_RS10210	helix-turn-helix transcriptional regulator			hypothetical
STM474_RS10215	helix-turn-helix transcriptional regulator			hypothetical
STM474_RS10225	hypothetical			hypothetical
STM474_RS10230	DUF2303 family protein			hypothetical
STM474_RS10235	hypothetical			hypothetical
STM474_RS10240	hypothetical			hypothetical
STM474_RS10245	DUF262 domain-containing protein			hypothetical
STM474_RS10250	ead/Ea22-like family protein			hypothetical
STM474_RS10255	hypothetical			hypothetical
STM474_RS10260	3'-5' exoribonuclease			hypothetical
STM474_RS10265	DUF4224 domain-containing protein			hypothetical
STM474_RS10270	tyrosine-type recombinase/integrase			hypothetical
STM474_RS10315	SEL1-like repeat protein			hypothetical
STM474_RS10320	hypothetical			hypothetical
STM474_RS10335	hypothetical			hypothetical
STM474_RS10340	DUF1493 family protein			hypothetical
STM474_RS10595	DUF496 family protein			hypothetical
STM474_RS10600	FUSC family protein	transmembrane transport		hypothetical
STM474_RS10650	SDR family oxidoreductase			hypothetical
STM474_RS10895	TerC family protein			hypothetical
STM474_RS10915	MASE1 domain-containing protein			hypothetical
STM474_RS10960	hypothetical			hypothetical
STM474_RS10965	DUF1266 domain-containing protein			hypothetical
STM474_RS10970	DUF4034 domain-containing protein			hypothetical
STM474_RS10990	membrane protein			hypothetical
STM474_RS11020	sugar kinase	phosphorylation		hypothetical
STM474_RS11065	YehE family protein			hypothetical
STM474_RS11080	YehR family lipoprotein			hypothetical
STM474_RS11085	YehR family lipoprotein			hypothetical
STM474_RS11090	DUF1456 family protein			hypothetical
STM474_RS11110	protein YohO			hypothetical
STM474_RS11150	YIP1 family protein			hypothetical
STM474_RS11155	DedA family protein			hypothetical
STM474_RS11160	SDR family oxidoreductase			hypothetical
STM474_RS11200	LysR family transcriptional regulator	regulation of transcription, DNA-templated		hypothetical
STM474_RS11205	CidA/LrgA family protein			hypothetical
STM474_RS11210	CidB/LrgB family autolysis modulator			hypothetical
STM474_RS11225	DUF2542 family protein			hypothetical
STM474_RS11260	DUF418 family protein			hypothetical
STM474_RS11275	helix-turn-helix transcriptional regulator			hypothetical
STM474_RS11305	LysR family transcriptional regulator	regulation of transcription, DNA-templated		hypothetical
STM474_RS11310	YeiH family protein			hypothetical
STM474_RS11340	membrane protein			hypothetical
STM474_RS11345	membrane protein			hypothetical
STM474_RS11350	YkgJ family cysteine cluster protein			hypothetical
STM474_RS11360	GTP-binding protein			hypothetical
STM474_RS11400	hypothetical			hypothetical
STM474_RS11430	hypothetical			hypothetical
STM474_RS11440	YejL family protein			hypothetical
STM474_RS11460	DinI family protein			hypothetical
STM474_RS11480	hypothetical			hypothetical
STM474_RS11495	AAA family ATPase			hypothetical
STM474_RS11505	DUF968 domain-containing protein			hypothetical
STM474_RS11765	IclR family transcriptional regulator	regulation of cellular macromolecule biosynthetic process // negative regulation of transcription, DNA-templated // regulation of transcription, DNA-templated		hypothetical
STM474_RS11775	YfaZ family protein			hypothetical
STM474_RS11865	GNAT family N-acetyltransferase			hypothetical
STM474_RS11880	VWA domain-containing protein			hypothetical
STM474_RS11950	hypothetical			hypothetical
STM474_RS11980	YfbU family protein			hypothetical
STM474_RS11985	DUF412 domain-containing protein			hypothetical
STM474_RS12005	transketolase family protein			hypothetical
STM474_RS12040	NUDIX hydrolase YfcD			hypothetical
STM474_RS12060	TIGR01777 family oxidoreductase			hypothetical
STM474_RS12145	DedA family protein			hypothetical
STM474_RS12175	hypothetical			hypothetical
STM474_RS12180	transcriptional regulator			hypothetical
STM474_RS12185	C40 family peptidase			hypothetical
STM474_RS12190	YbjP/YqhG family protein			hypothetical
STM474_RS12210	YfcL family protein			hypothetical
STM474_RS12260	YfcZ/YiiS family protein			hypothetical
STM474_RS12315	YfdY family protein			hypothetical
STM474_RS12355	DUF2502 domain-containing protein			hypothetical
STM474_RS12385	putative DNA-binding transcriptional regulator			hypothetical
STM474_RS12390	putative DNA-binding transcriptional regulator			hypothetical
STM474_RS12425	DUF1427 family protein			hypothetical
STM474_RS12440	outer membrane protein			hypothetical
STM474_RS12455	DUF3820 family protein			hypothetical
STM474_RS12500	hypothetical			hypothetical
STM474_RS12520	YfeK family protein			hypothetical
STM474_RS12555	SDR family oxidoreductase UcpA			hypothetical
STM474_RS12565	RpoE-regulated lipoprotein			hypothetical
STM474_RS12570	DUF2919 domain-containing protein			hypothetical
STM474_RS12575	GNAT family acetyltransferase			hypothetical
STM474_RS12590	hypothetical			hypothetical
STM474_RS12595	DUF1963 domain-containing protein			hypothetical
STM474_RS12705	hypothetical			hypothetical
STM474_RS12710	DUF1176 domain-containing protein			hypothetical
STM474_RS12740	ArsC family reductase			hypothetical
STM474_RS12750	YpfN family protein			hypothetical
STM474_RS12760	neutral zinc metallopeptidase			hypothetical
STM474_RS12850	hypothetical			hypothetical
STM474_RS12855	DUF2633 family protein			hypothetical
STM474_RS12860	DUF1493 family protein			hypothetical
STM474_RS12895	outer membrane protein RatA			hypothetical
STM474_RS12900	outer membrane protein			hypothetical
STM474_RS12910	zinc ribbon domain-containing protein			hypothetical
STM474_RS12925	YfgM family protein			hypothetical
STM474_RS12990	DUF5066 family protein			hypothetical
STM474_RS13055	alpha/beta hydrolase			hypothetical
STM474_RS13080	DUF1007 family protein			hypothetical
STM474_RS13150	hypothetical			hypothetical
STM474_RS13260	macro domain-containing protein			hypothetical
STM474_RS13270	hypothetical			hypothetical
STM474_RS13315	Ig-like domain-containing protein			hypothetical
STM474_RS13405	hypothetical			hypothetical
STM474_RS13415	ORF6N domain-containing protein			hypothetical
STM474_RS13425	YlcG family protein			hypothetical
STM474_RS13440	DUF1367 family protein			hypothetical
STM474_RS13450	DinI family protein			hypothetical
STM474_RS13460	ASCH domain-containing protein			hypothetical
STM474_RS13465	DUF550 domain-containing protein			hypothetical
STM474_RS13470	class I SAM-dependent methyltransferase			hypothetical
STM474_RS13475	ead/Ea22-like family protein			hypothetical
STM474_RS13490	hypothetical			hypothetical
STM474_RS13505	ParA family protein			hypothetical
STM474_RS13510	hypothetical			hypothetical
STM474_RS13520	PD-(D/E)XK nuclease-like domain-containing protein			hypothetical
STM474_RS13625	YfiM family lipoprotein			hypothetical
STM474_RS13635	DUF4385 domain-containing protein			hypothetical
STM474_RS13705	YfiR family protein			hypothetical
STM474_RS13720	DUF2511 domain-containing protein			hypothetical
STM474_RS13730	hypothetical			hypothetical
STM474_RS13745	DUF5347 domain-containing protein			hypothetical
STM474_RS13750	DUF2732 domain-containing protein			hypothetical
STM474_RS13755	TraR/DksA family transcriptional regulator			hypothetical
STM474_RS13780	hypothetical			hypothetical
STM474_RS13820	hypothetical			hypothetical
STM474_RS13845	RnfH family protein			hypothetical
STM474_RS13880	ogr/Delta-like zinc finger family protein			hypothetical
STM474_RS13975	hypothetical			hypothetical
STM474_RS13985	hypothetical			hypothetical
STM474_RS14025	DNA-protecting protein DprA			hypothetical
STM474_RS14040	ASCH domain-containing protein			hypothetical
STM474_RS14045	hypothetical			hypothetical
STM474_RS14050	DinI family protein	SOS response		hypothetical
STM474_RS14055	hypothetical			hypothetical
STM474_RS14075	DUF2732 domain-containing protein			hypothetical
STM474_RS14080	DUF5347 domain-containing protein			hypothetical
STM474_RS14085	hypothetical			hypothetical
STM474_RS14095	Rha family transcriptional regulator			hypothetical
STM474_RS14110	hypothetical			hypothetical
STM474_RS14120	DUF2326 domain-containing protein			hypothetical
STM474_RS14125	hypothetical			hypothetical
STM474_RS14130	hypothetical			hypothetical
STM474_RS14135	hypothetical			hypothetical
STM474_RS14145	ogr/Delta-like zinc finger family protein			hypothetical
STM474_RS14150	hypothetical			hypothetical
STM474_RS14155	AlpA family transcriptional regulator			hypothetical
STM474_RS14165	hypothetical			hypothetical
STM474_RS14170	DUF5375 domain-containing protein			hypothetical
STM474_RS14190	hypothetical			hypothetical
STM474_RS14195	SEC-C domain-containing protein			hypothetical
STM474_RS14200	hypothetical			hypothetical
STM474_RS14205	AlpA family transcriptional regulator			hypothetical
STM474_RS14210	DUF927 domain-containing protein			hypothetical
STM474_RS14215	AAA family ATPase			hypothetical
STM474_RS14220	DUF4435 domain-containing protein			hypothetical
STM474_RS14225	helix-turn-helix transcriptional regulator			hypothetical
STM474_RS14230	transcriptional regulator			hypothetical
STM474_RS14250	Gfo/Idh/MocA family oxidoreductase			hypothetical
STM474_RS14255	DUF3883 domain-containing protein			hypothetical
STM474_RS14290	integrase	DNA recombination // DNA integration		hypothetical
STM474_RS14295	membrane protein			hypothetical
STM474_RS14300	membrane protein			hypothetical
STM474_RS14305	integrase arm-type DNA-binding domain-containing protein	DNA integration		hypothetical
STM474_RS14320	hypothetical			hypothetical
STM474_RS14370	alpha/beta hydrolase			hypothetical
STM474_RS14475	YqaE/Pmp3 family membrane protein			hypothetical
STM474_RS14480	helix-turn-helix transcriptional regulator	regulation of cellular macromolecule biosynthetic process // regulation of transcription, DNA-templated		hypothetical
STM474_RS14485	DUF2892 domain-containing protein			hypothetical
STM474_RS14490	hypothetical			hypothetical
STM474_RS14505	YgaC family protein			hypothetical
STM474_RS14510	DUF883 domain-containing protein			hypothetical
STM474_RS14600	DedA family protein			hypothetical
STM474_RS14730	hypothetical			hypothetical
STM474_RS14810	nitrous oxide-stimulated promoter family protein			hypothetical
STM474_RS14910	hypothetical			hypothetical
STM474_RS15015	membrane protein			hypothetical
STM474_RS15020	DUF1493 family protein			hypothetical
STM474_RS15025	hypothetical			hypothetical
STM474_RS15035	GNAT family N-acetyltransferase			hypothetical
STM474_RS15050	hypothetical			hypothetical
STM474_RS15060	DUF4440 domain-containing protein			hypothetical
STM474_RS15110	winged helix-turn-helix transcriptional regulator	regulation of cellular macromolecule biosynthetic process // regulation of transcription, DNA-templated		hypothetical
STM474_RS15125	hypothetical			hypothetical
STM474_RS15170	DUF3561 family protein			hypothetical
STM474_RS15260	MBL fold metallo-hydrolase			hypothetical
STM474_RS15350	SecY-interacting protein			hypothetical
STM474_RS15420	DUF423 domain-containing protein			hypothetical
STM474_RS15430	YgdI/YgdR family lipoprotein			hypothetical
STM474_RS15500	prepilin-type N-terminal cleavage/methylation domain-containing protein			hypothetical
STM474_RS15505	DUF2509 family protein			hypothetical
STM474_RS15555	TerC family protein			hypothetical
STM474_RS15560	YgdI/YgdR family lipoprotein			hypothetical
STM474_RS15650	transcriptional regulator			hypothetical
STM474_RS15660	hypothetical	cell adhesion		hypothetical
STM474_RS15680	YfdX family protein			hypothetical
STM474_RS15685	porin family protein			hypothetical
STM474_RS15700	hypothetical			hypothetical
STM474_RS15705	DUF1460 domain-containing protein			hypothetical
STM474_RS15755	protein YgfX			hypothetical
STM474_RS15780	ASCH domain-containing protein			hypothetical
STM474_RS15825	YecA family protein			hypothetical
STM474_RS15890	DNA-binding protein			hypothetical
STM474_RS15920	M48 family metallopeptidase	proteolysis involved in cellular protein catabolic process // proteolysis		hypothetical
STM474_RS15930	alpha/beta hydrolase			hypothetical
STM474_RS15940	Ldh family oxidoreductase			hypothetical
STM474_RS15945	zinc-binding alcohol dehydrogenase family protein			hypothetical
STM474_RS15965	hypothetical			hypothetical
STM474_RS15995	SprT family zinc-dependent metalloprotease			hypothetical
STM474_RS16015	YqgE/AlgH family protein			hypothetical
STM474_RS16040	YggT family protein			hypothetical
STM474_RS16045	YggU family protein			hypothetical
STM474_RS16060	DUF1202 domain-containing protein			hypothetical
STM474_RS16070	DUF2884 domain-containing protein			hypothetical
STM474_RS16075	YggL family protein			hypothetical
STM474_RS16115	DUF554 domain-containing protein			hypothetical
STM474_RS16125	VOC family protein			hypothetical
STM474_RS16150	arylsulfatase			hypothetical
STM474_RS16165	DUF3156 family protein			hypothetical
STM474_RS16175	cupin domain-containing protein			hypothetical
STM474_RS16295	DUF2623 domain-containing protein			hypothetical
STM474_RS16305	TIGR00645 family protein			hypothetical
STM474_RS16315	hypothetical			hypothetical
STM474_RS16320	hypothetical			hypothetical
STM474_RS16325	SDR family oxidoreductase			hypothetical
STM474_RS16350	DedA family protein			hypothetical
STM474_RS16380	hypothetical			hypothetical
STM474_RS16385	YgiQ family radical SAM protein			hypothetical
STM474_RS16445	antibiotic biosynthesis monooxygenase			hypothetical
STM474_RS16455	esterase YqiA			hypothetical
STM474_RS16465	DUF1249 family protein			hypothetical
STM474_RS16480	DUF1190 family protein			hypothetical
STM474_RS16535	DUF1449 family protein			hypothetical
STM474_RS16540	flotillin family protein	protein localization to plasma membrane		hypothetical
STM474_RS16560	SH3 domain-containing protein			hypothetical
STM474_RS16620	PadR family transcriptional regulator			hypothetical
STM474_RS16650	M48 family metallopeptidase			hypothetical
STM474_RS16655	vancomycin high temperature exclusion protein			hypothetical
STM474_RS16660	Gfo/Idh/MocA family oxidoreductase			hypothetical
STM474_RS16665	TerC family protein			hypothetical
STM474_RS16675	DedA family protein			hypothetical
STM474_RS16685	DUF1090 domain-containing protein			hypothetical
STM474_RS16690	DUF883 domain-containing protein			hypothetical
STM474_RS16700	YqjK-like family protein			hypothetical
STM474_RS16705	DoxX family protein			hypothetical
STM474_RS16715	DUF805 domain-containing protein			hypothetical
STM474_RS16725	pirin family protein			hypothetical
STM474_RS16730	hypothetical			hypothetical
STM474_RS16865	YraN family protein	nucleic acid phosphodiester bond hydrolysis		hypothetical
STM474_RS16880	NAD(P)H-binding protein			hypothetical
STM474_RS16885	protein/nucleic acid deglycase			hypothetical
STM474_RS16890	YhbP family protein			hypothetical
STM474_RS16895	GIY-YIG nuclease family protein			hypothetical
STM474_RS16900	N-acetyltransferase			hypothetical
STM474_RS16930	hypothetical			hypothetical
STM474_RS16995	DUF1963 domain-containing protein			hypothetical
STM474_RS17195	TIGR01212 family radical SAM protein			hypothetical
STM474_RS17215	DUF1016 family protein			hypothetical
STM474_RS17230	YhcH/YjgK/YiaL family protein			hypothetical
STM474_RS17270	DUF695 domain-containing protein			hypothetical
STM474_RS17290	DUF1043 family protein			hypothetical
STM474_RS17370	hypothetical			hypothetical
STM474_RS17385	AaeX family protein			hypothetical
STM474_RS17465	YhdT family protein			hypothetical
STM474_RS17495	DUF2556 family protein			hypothetical
STM474_RS17500	bifunctional diguanylate cyclase/phosphodiesterase			hypothetical
STM474_RS17520	membrane protein			hypothetical
STM474_RS17555	gamma carbonic anhydrase family protein			hypothetical
STM474_RS17560	DUF1488 domain-containing protein			hypothetical
[truncated: 2,723 more rows]

## Sheet: Ty2
locusID	Gene.Description	GO term 1	GO term 2	Category_manual
T_RS00890	multidrug ABC transporter ATP-binding protein			ABC transporter
T_RS00895	ABC transporter permease	transmembrane transport		ABC transporter
T_RS03220	ABC transporter ATP-binding protein	oligopeptide transmembrane transport // transmembrane transport // peptide transport		ABC transporter
T_RS03225	microcin C ABC transporter permease	transmembrane transport // microcin transport		ABC transporter
T_RS03230	microcin C ABC transporter permease YejB	transmembrane transport // microcin transport		ABC transporter
T_RS03235	ABC transporter substrate-binding protein	peptide transport // anion transmembrane transport // transmembrane transport // microcin transport		ABC transporter
T_RS03490	ABC transporter substrate-binding protein	transmembrane transport // glycine betaine transport		ABC transporter
T_RS03495	osmoprotectant uptake system permease	glycine betaine transport // transmembrane transport		ABC transporter
T_RS03500	ABC transporter ATP-binding protein			ABC transporter
T_RS03505	ABC transporter permease	glycine betaine transport // transmembrane transport		ABC transporter
T_RS04290	cobalt transporter CbiN	cobalamin biosynthetic process // cobalt ion transport // ion transport		ABC transporter
T_RS04295	cobalt transporter CbiQ	cobalamin biosynthetic process // cobalt ion transport // ion transport		ABC transporter
T_RS04300	cobalt import ATP-binding protein CbiO	transmembrane transport // cobalamin biosynthetic process // cobalt ion transport // ion transport		ABC transporter
T_RS05785	nickel ABC transporter substrate-binding protein	peptide transport // anion transmembrane transport // transmembrane transport // amide transport		ABC transporter
T_RS05790	ABC transporter permease	transmembrane transport		ABC transporter
T_RS05795	ABC transporter permease	transmembrane transport		ABC transporter
T_RS07185	ABC transporter ATP-binding protein	glycine betaine transport		ABC transporter
T_RS07190	ABC transporter permease	transmembrane transport // glycine betaine transport		ABC transporter
T_RS07195	ABC transporter substrate-binding protein	transmembrane transport		ABC transporter
T_RS07200	ABC transporter permease	transmembrane transport // glycine betaine transport		ABC transporter
T_RS10230	arginine/ornithine ABC transporter substrate-binding protein	amino acid transport // ion transmembrane transport // nitrogen compound transport // ionotropic glutamate receptor signaling pathway		ABC transporter
T_RS10540	ABC transporter ATP-binding protein			ABC transporter
T_RS10545	ABC transporter permease	xenobiotic detoxification by transmembrane export across the plasma membrane // transmembrane transport		ABC transporter
T_RS10550	membrane protein	xenobiotic detoxification by transmembrane export across the plasma membrane // transmembrane transport		ABC transporter
T_RS10970	permease	lipopolysaccharide transport		ABC transporter
T_RS11940	ABC transporter permease	amino acid transport // transmembrane transport // D-methionine transport		ABC transporter
T_RS11950	metal ABC transporter substrate-binding protein	cell division		ABC transporter
T_RS11960	ABC transporter permease			ABC transporter
T_RS11965	ABC transporter ATP-binding protein			ABC transporter
T_RS15175	ABC transporter ATP-binding protein	transmembrane transport		ABC transporter
T_RS18175	branched-chain amino acid ABC transporter permease	L-valine transmembrane transport // transmembrane transport		ABC transporter
T_RS20570	ABC transporter ATP-binding protein			ABC transporter
T_RS05485	D-amino acid dehydrogenase small subunit	D-alanine catabolic process // D-amino acid catabolic process		Alanine metabolism
T_RS05490	alanine racemase catabolic	D-alanine biosynthetic process // alanine metabolic process	alanine racemization	Alanine metabolism
T_RS00330	carbamoyl-phosphate synthase small subunit	nitrogen compound metabolic process // cellular response to amino acid stimulus // carbamoyl phosphate biosynthetic process // 'de novo' UMP biosynthetic process // cellular amino acid biosynthetic process // glutamine metabolic process // arginine biosynthetic process // pyrimidine nucleotide biosynthetic process // 'de novo' pyrimidine nucleobase biosynthetic process		Amino acid metabolism
T_RS00610	acetolactate synthase small subunit	regulation of catalytic activity // valine biosynthetic process // isoleucine biosynthetic process // branched-chain amino acid biosynthetic process // cellular amino acid biosynthetic process		Amino acid metabolism
T_RS01075	2,3,4,5-tetrahydropyridine-2,6-dicarboxylate N-succinyltransferase	diaminopimelate biosynthetic process // lysine biosynthetic process via diaminopimelate // lysine biosynthetic process // cellular amino acid biosynthetic process	L-lysine biosynthesis I	Amino acid metabolism
T_RS01185	lysine decarboxylase	cellular amino acid metabolic process	cadaverine biosynthesis	Amino acid metabolism
T_RS01355	L-aspartate oxidase	'de novo' NAD biosynthetic process from aspartate // pyridine nucleotide biosynthetic process // NAD biosynthetic process	NAD <i>de novo</i> biosynthesis I (from aspartate)	Amino acid metabolism
T_RS01500	lysine decarboxylase inducible	cellular amino acid metabolic process	cadaverine biosynthesis	Amino acid metabolism
T_RS01510	transcriptional regulator CadC	regulation of cellular macromolecule biosynthetic process // positive regulation of transcription, DNA-templated // regulation of transcription, DNA-templated // phosphorelay signal transduction system		Amino acid metabolism
T_RS01520	serine hydroxymethyltransferase			Amino acid metabolism
T_RS01865	4-hydroxy-tetrahydrodipicolinate synthase	diaminopimelate biosynthetic process // lysine biosynthetic process via diaminopimelate // lysine biosynthetic process // cellular amino acid biosynthetic process	L-lysine biosynthesis I	Amino acid metabolism
T_RS02305	aminotransferase	biosynthetic process	superpathway of L-alanine biosynthesis // L-alanine biosynthesis II	Amino acid metabolism
T_RS02505	aspartate-semialdehyde dehydrogenase	cellular amino acid biosynthetic process	superpathway of L-threonine biosynthesis // superpathway of L-homoserine and L-methionine biosynthesis // superpathway of L-methionine biosynthesis (transsulfuration) // superpathway of L-isoleucine biosynthesis I // L-lysine biosynthesis I // L-homoserine biosynthesis	Amino acid metabolism
T_RS02560	hypothetical protein			Amino acid metabolism
T_RS02700	aminotransferase	biosynthetic process	superpathway of L-alanine biosynthesis // L-alanine biosynthesis II	Amino acid metabolism
T_RS03335	phosphoserine phosphatase SerB	cellular amino acid biosynthetic process // dephosphorylation // L-serine biosynthetic process	superpathway of sulfate assimilation and cysteine biosynthesis // superpathway of L-serine and glycine biosynthesis I // L-serine biosynthesis I	Amino acid metabolism
T_RS04725	aminocyclopropane-1-carboxylate deaminase/D-cysteine desulfhydrase family protein	D-amino acid metabolic process		Amino acid metabolism
T_RS05530	glutamate dehydrogenase	carboxylic acid metabolic process // glutamate catabolic process // cellular amino acid metabolic process		Amino acid metabolism
T_RS07640	N-acetyltransferase		dimethyl sulfide biosynthesis from methionine	Amino acid metabolism
T_RS07680	hypothetical protein	alpha-amino acid metabolic process // biosynthetic process // regulation of transcription, DNA-templated		Amino acid metabolism
T_RS14840	aspartate/glutamate racemase	nitrogen compound metabolic process // cellular amino acid metabolic process	peptidoglycan biosynthesis I (<I>meso</I>-diaminopimelate containing) // UDP-<i>N</i>-acetylmuramoyl-pentapeptide biosynthesis I (<i>meso</i>-diaminopimelate containing)	Amino acid metabolism
T_RS15205	arginine decarboxylase	putrescine biosynthetic process from arginine // putrescine biosynthetic process // spermidine biosynthetic process // polyamine biosynthetic process // arginine catabolic process	spermidine biosynthesis III // putrescine biosynthesis I // L-arginine degradation III (arginine decarboxylase/agmatinase pathway) // arginine dependent acid resistance	Amino acid metabolism
T_RS16925	5-methyltetrahydropteroyltriglutamate-- homocysteine methyltransferase	methylation // methionine biosynthetic process // cellular amino acid biosynthetic process	superpathway of L-homoserine and L-methionine biosynthesis // superpathway of L-methionine biosynthesis (transsulfuration) // L-methionine biosynthesis II // L-methionine biosynthesis I // <i>S</i>-adenosyl-L-methionine salvage I	Amino acid metabolism
T_RS17015	diaminopimelate epimerase		L-lysine biosynthesis I	Amino acid metabolism
T_RS17215	HTH-type transcriptional activator IlvY	branched-chain amino acid biosynthetic process // cellular amino acid biosynthetic process // regulation of transcription, DNA-templated		Amino acid metabolism
T_RS17255	IlvGMEDA operon leader peptide	branched-chain amino acid biosynthetic process // cellular amino acid biosynthetic process		Amino acid metabolism
T_RS17855	alanine racemase			Amino acid metabolism
T_RS17860	serine hydroxymethyltransferase			Amino acid metabolism
T_RS17875	bifunctional aspartokinase II/homoserine dehydrogenase II	homoserine biosynthetic process // metabolic process // phosphorylation // lysine biosynthetic process via diaminopimelate // threonine biosynthetic process // aspartate family amino acid biosynthetic process // cellular amino acid biosynthetic process // cellular amino acid metabolic process	superpathway of L-threonine biosynthesis // superpathway of L-homoserine and L-methionine biosynthesis // superpathway of L-methionine biosynthesis (transsulfuration) // superpathway of L-isoleucine biosynthesis I // L-lysine biosynthesis I // L-homoserine biosynthesis	Amino acid metabolism
T_RS19520	selenocysteine-specific translation factor	selenocysteine metabolic process // selenocysteine incorporation		Amino acid metabolism
T_RS20980	lysine-sensitive aspartokinase 3	homoserine biosynthetic process // lysine biosynthetic process // phosphorylation // lysine biosynthetic process via diaminopimelate // threonine biosynthetic process // cellular amino acid biosynthetic process	superpathway of L-threonine biosynthesis // superpathway of L-homoserine and L-methionine biosynthesis // superpathway of L-methionine biosynthesis (transsulfuration) // superpathway of L-isoleucine biosynthesis I // L-lysine biosynthesis I // L-homoserine biosynthesis	Amino acid metabolism
T_RS22720	gamma-glutamylcyclotransferase	cellular modified amino acid catabolic process		Amino acid metabolism
T_RS22765	glycine dehydrogenase	regulation of transcription, DNA-templated		Amino acid metabolism
T_RS22990	serine/threonine protein kinase			Amino acid metabolism
T_RS22995	serine/threonine protein kinase			Amino acid metabolism
T_RS23195	aspartate racemase	nitrogen compound metabolic process // cellular amino acid metabolic process		Amino acid metabolism
T_RS23510	Trp operon repressor	negative regulation of transcription, DNA-templated // regulation of transcription, DNA-templated		Amino acid metabolism
T_RS24060	phenylalanyl-tRNA synthetase (pheST) operon leader peptide			Amino acid metabolism
T_RS25480	ornithine decarboxylase	cellular amino acid metabolic process	putrescine biosynthesis III	Amino acid metabolism
T_RS00030	sodium:alanine symporter family protein	transmembrane transport // alanine transport // sodium ion transport		Amino acid transport
T_RS00785	aromatic amino acid transporter AroP	transmembrane transport // amino acid transport		Amino acid transport
T_RS01245	methionine ABC transporter substrate-binding protein MetQ	amino acid transport		Amino acid transport
T_RS01250	methionine ABC transporter	transmembrane transport // D-methionine transport // amino acid transport		Amino acid transport
T_RS01255	methionine import ATP-binding protein MetN 1	transmembrane transport // D-methionine transport // methionine transport // amino acid transport // amino acid transmembrane transport		Amino acid transport
T_RS01335	cysteine/O-acetylserine efflux protein	cysteine export across plasma membrane // amino acid transport		Amino acid transport
T_RS01505	arginine:agmatine antiporter	transmembrane transport // amino acid transport		Amino acid transport
T_RS02550	diaminopimelate decarboxylase	lysine biosynthetic process via diaminopimelate	alanine racemization	Amino acid transport
T_RS02555	amino acid transporter	transmembrane transport		Amino acid transport
T_RS02565	amino acid permease	amino acid transmembrane transport // transmembrane transport		Amino acid transport
T_RS02575	lysine/arginine/ornithine ABC transporter substrate-binding protein	nitrogen compound transport // amino acid transport		Amino acid transport
T_RS02580	histidine ABC transporter substrate-binding protein HisJ	nitrogen compound transport // amino acid transport		Amino acid transport
T_RS02585	histidine ABC transporter permease	nitrogen compound transport // transmembrane transport // amino acid transport // amino acid transmembrane transport		Amino acid transport
T_RS02590	histidine ABC transporter permease	nitrogen compound transport // transmembrane transport // amino acid transport		Amino acid transport
T_RS02595	histidine/lysine/arginine/ornithine ABC transporter ATP-binding protein HisP	amino acid transport // amino acid transmembrane transport		Amino acid transport
T_RS03315	lysine-specific permease	amino acid transmembrane transport // transmembrane transport // amino acid transport		Amino acid transport
T_RS03425	sugar transporter	transmembrane transport // carbohydrate transport		Amino acid transport
T_RS04720	cystine ABC transporter substrate-binding protein	amino acid transport // ion transmembrane transport // ionotropic glutamate receptor signaling pathway		Amino acid transport
T_RS04730	ABC transporter permease	amino acid transport // cysteine transmembrane transport // nitrogen compound transport // transmembrane transport // L-cystine transport		Amino acid transport
T_RS04735	L-cystine ABC transporter ATP-binding protein YecC	amino acid transmembrane transport		Amino acid transport
T_RS04805	tyrosine transporter TyrP	amino acid transport // aromatic amino acid transport // amino acid transmembrane transport		Amino acid transport
T_RS05860	leucine efflux protein	organic anion transport // leucine transport // L-alpha-amino acid transmembrane transport // amino acid transmembrane transport // cation transmembrane transport // L-amino acid transport // branched-chain amino acid transport // homoserine transport // amino acid transport		Amino acid transport
T_RS06135	L-cystine transporter tcyP	cysteine transmembrane transport // transmembrane transport // phosphorylation // L-cystine transport		Amino acid transport
T_RS06315	sodium:dicarboxylate symporter	cysteine transmembrane transport // transmembrane transport // L-cystine transport		Amino acid transport
T_RS06860	amino acid transporter	transmembrane transport // amino acid transport		Amino acid transport
T_RS07320	O-acetylserine/cysteine exporter			Amino acid transport
T_RS07610	amino acid permease	transmembrane transport // amino acid transport		Amino acid transport
T_RS07825	polar amino acid ABC transporter ATP-binding protein	amino acid transport // nitrogen compound transport // transmembrane transport		Amino acid transport
T_RS07830	ABC transporter ATP-binding protein			Amino acid transport
T_RS07835	amino acid ABC transporter permease	amino acid transport // cysteine transmembrane transport // nitrogen compound transport // transmembrane transport // L-cystine transport		Amino acid transport
T_RS09140	sodium:proline symporter	proline transmembrane transport // cellular response to proline // organic acid transmembrane transport // transmembrane transport // proline transport // amino acid transport // sodium ion transport // ion transport // amino acid transmembrane transport		Amino acid transport
T_RS09835	amino acid:proton symporter	transmembrane transport // alanine transport // sodium ion transport		Amino acid transport
T_RS10005	amino acid permease	amino acid transport // amino acid transmembrane transport // transmembrane transport		Amino acid transport
T_RS10065	thiol reductant ABC exporter subunit CydD	transmembrane transport // cysteine transport		Amino acid transport
T_RS10070	cysteine/glutathione ABC transporter ATP-binding protein/permease CydC	transmembrane transport // cell redox homeostasis // siderophore transmembrane transport // glutathione transmembrane transport // cysteine export across plasma membrane // iron ion transport		Amino acid transport
T_RS10160	membrane protein	L-lysine transmembrane transport		Amino acid transport
T_RS10210	arginine ABC transporter ATP-binding protein ArtP	amino acid transmembrane transport		Amino acid transport
T_RS10215	arginine ABC transporter substrate-binding protein	amino acid transport // ion transmembrane transport // nitrogen compound transport // ionotropic glutamate receptor signaling pathway		Amino acid transport
T_RS10220	arginine transporter permease subunit ArtQ	nitrogen compound transport // transmembrane transport		Amino acid transport
T_RS10225	arginine transporter permease subunit ArtM	amino acid transport // nitrogen compound transport // transmembrane transport		Amino acid transport
T_RS10310	transporter	cation transmembrane transport // transmembrane transport // potassium ion transport		Amino acid transport
T_RS10465	threonine/homoserine exporter RhtA	threonine transport // amino acid transport		Amino acid transport
T_RS10475	amino acid ABC transporter substrate-binding protein	amino acid transport // ion transmembrane transport // ionotropic glutamate receptor signaling pathway		Amino acid transport
T_RS10480	glutamine ABC transporter permease GlnP	amino acid transport // nitrogen compound transport // transmembrane transport		Amino acid transport
T_RS10485	glutamine ABC transporter ATP-binding protein	amino acid transmembrane transport		Amino acid transport
T_RS11250	ABC transporter substrate-binding protein			Amino acid transport
T_RS11265	glutamate/aspartate ABC transporter ATP-binding protein	amino acid transmembrane transport		Amino acid transport
T_RS11680	phenylalanine-specific permease	transmembrane transport // amino acid transport		Amino acid transport
T_RS11945	methionine import ATP-binding protein MetN 2	D-methionine transport // transmembrane transport // methionine transport // amino acid transport // amino acid transmembrane transport		Amino acid transport
T_RS12510	proline-specific permease ProY	amino acid transmembrane transport // transmembrane transport // amino acid transport		Amino acid transport
T_RS12520	branched-chain amino acid transport system 2 carrier protein	organic anion transport // L-amino acid transport // L-valine transmembrane transport // L-alpha-amino acid transmembrane transport // cation transmembrane transport // valine transport // leucine transport // isoleucine transport // branched-chain amino acid transport // amino acid transport		Amino acid transport
T_RS13705	L-alanine exporter AlaE	L-amino acid transport // L-alpha-amino acid transmembrane transport // amino acid export across plasma membrane // amino acid transport		Amino acid transport
T_RS13760	glycine/betaine ABC transporter permease	carnitine transmembrane transport // transmembrane transport // glycine betaine transport // choline transport // amine transport // amino acid transport		Amino acid transport
T_RS13765	glycine betaine ABC transporter substrate-binding protein	transmembrane transport // amino acid transport		Amino acid transport
T_RS14600	serine transporter	amino acid transport // amino acid transmembrane transport		Amino acid transport
T_RS15130	arginine exporter protein ArgO	amino acid transmembrane transport // L-arginine transmembrane transport // amino acid transport		Amino acid transport
T_RS15955	serine/threonine transporter SstT	transmembrane transport // serine transport // threonine transport // amino acid transport // amino acid transmembrane transport		Amino acid transport
T_RS16210	tryptophan permease	amino acid transport // aromatic amino acid transport // amino acid transmembrane transport		Amino acid transport
T_RS16485	cytosine permease	transmembrane transport // cytosine transport		Amino acid transport
T_RS16950	homoserine/homoserine lactone efflux protein	amino acid transmembrane transport // homoserine transport // amino acid transport		Amino acid transport
T_RS16955	threonine export protein RhtC	amino acid transmembrane transport // homoserine transport // amino acid transport		Amino acid transport
T_RS17100	transporter	transmembrane transport // amino acid transport		Amino acid transport
T_RS18900	D-serine transporter DsdX	gluconate transmembrane transport		Amino acid transport
T_RS19195	sodium/glutamate symporter	transmembrane transport // L-glutamate transmembrane transport // amino acid transport // sodium ion transport // ion transport		Amino acid transport
T_RS20110	branched-chain amino acid ABC transporter substrate-binding protein			Amino acid transport
T_RS20115	branched chain amino acid ABC transporter substrate-binding protein			Amino acid transport
T_RS20130	branched chain amino acid ABC transporter substrate-binding protein	amino acid transport		Amino acid transport
T_RS20135	branched-chain amino acid ABC transporter permease	L-alanine transport // phenylalanine transport // leucine import across plasma membrane // L-isoleucine import across plasma membrane // D-alanine transport // L-valine transmembrane transport // transmembrane transport // amino acid transport		Amino acid transport
T_RS20140	branched-chain amino acid ABC transporter permease	transmembrane transport // branched-chain amino acid transport // amino acid transport		Amino acid transport
T_RS20145	ABC transporter ATP-binding protein	L-isoleucine import across plasma membrane // L-valine import across plasma membrane // leucine import across plasma membrane // D-alanine transport // phenylalanine transport // L-alanine transport // amino acid transport		Amino acid transport
T_RS20150	ABC transporter ATP-binding protein	L-amino acid transport // branched-chain amino acid transport // amino acid transport		Amino acid transport
T_RS21310	glutamate/aspartate:proton symporter GltP	carboxylic acid transport // amino acid transmembrane transport // proton transmembrane transport // transmembrane transport // L-glutamate transmembrane transport // aspartate transmembrane transport // amino acid transport // dicarboxylic acid transport		Amino acid transport
T_RS21350	proline/betaine transporter	transmembrane transport		Amino acid transport
T_RS21375	arginine:agmatine antiporter	transmembrane transport // amino acid transport		Amino acid transport
T_RS22295	amino acid permease	transmembrane transport		Amino acid transport
T_RS22380	inner membrane transporter YjeM	amino acid transport // amino acid transmembrane transport // transmembrane transport		Amino acid transport
T_RS22410	arginine ABC transporter substrate-binding protein	amino acid transport // ion transmembrane transport // ionotropic glutamate receptor signaling pathway		Amino acid transport
T_RS22635	D-serine/D-alanine/glycine transporter	transmembrane transport // amino acid transport		Amino acid transport
T_RS23340	hypothetical protein	succinate transport		Amino acid transport
T_RS23345	membrane protein	transmembrane transport // succinate transport		Amino acid transport
T_RS00525	L-ribulose-5-phosphate 4-epimerase	L-arabinose catabolic process // L-arabinose catabolic process to xylulose 5-phosphate // arabinose catabolic process // pentose catabolic process // carbohydrate metabolic process	L-arabinose degradation I // L-ascorbate degradation I (bacterial, anaerobic) // L-ascorbate degradation II (bacterial, aerobic)	Arabinose metabolism
T_RS00530	L-arabinose isomerase	L-arabinose catabolic process to xylulose 5-phosphate // arabinose catabolic process // monosaccharide metabolic process // carbohydrate metabolic process	L-arabinose degradation I	Arabinose metabolism
T_RS00535	ribulokinase	carbohydrate phosphorylation // L-arabinose catabolic process to xylulose 5-phosphate // arabinose catabolic process // phosphorylation // carbohydrate metabolic process	L-arabinose degradation I	Arabinose metabolism
T_RS19545	L-ribulose-5-phosphate 4-epimerase	monosaccharide metabolic process // L-arabinose catabolic process // pentose catabolic process	L-arabinose degradation I // L-ascorbate degradation I (bacterial, anaerobic) // L-ascorbate degradation II (bacterial, aerobic)	Arabinose metabolism
T_RS22585	L-ribulose-5-phosphate 4-epimerase UlaF	L-ascorbic acid catabolic process // L-ascorbic acid metabolic process // pentose catabolic process // carbohydrate metabolic process	L-arabinose degradation I // L-ascorbate degradation I (bacterial, anaerobic) // L-ascorbate degradation II (bacterial, aerobic)	Arabinose metabolism
T_RS06045	succinylornithine aminotransferase	arginine catabolic process to succinate // arginine catabolic process to glutamate // ornithine catabolic process // arginine catabolic process // arginine metabolic process // cellular amino acid metabolic process	L-arginine degradation II (AST pathway)	Arginine metabolism
T_RS06055	N-succinylglutamate 5-semialdehyde dehydrogenase	arginine catabolic process to succinate // arginine catabolic process to glutamate // arginine catabolic process // arginine metabolic process	L-arginine degradation II (AST pathway)	Arginine metabolism
T_RS06060	succinylarginine dihydrolase	arginine catabolic process to succinate // arginine catabolic process to glutamate // arginine metabolic process	L-arginine degradation II (AST pathway)	Arginine metabolism
T_RS06065	succinylglutamate desuccinylase	arginine catabolic process to succinate // arginine catabolic process to glutamate // arginine metabolic process	L-arginine degradation II (AST pathway)	Arginine metabolism
T_RS11845	carbamate kinase	arginine deiminase pathway // phosphorylation // arginine metabolic process	L-arginine degradation V (arginine deiminase pathway) // L-citrulline degradation // allantoin degradation IV (anaerobic)	Arginine metabolism
T_RS14710	N-acetylglutamate synthase	cellular amino acid biosynthetic process // arginine biosynthetic process	L-arginine biosynthesis I (via L-ornithine) // L-ornithine biosynthesis I	Arginine metabolism
T_RS17790	argininosuccinate lyase	arginine biosynthetic process via ornithine // cellular amino acid biosynthetic process // arginine biosynthetic process	urea cycle // L-arginine biosynthesis I (via L-ornithine)	Arginine metabolism
T_RS17795	acetylglutamate kinase	arginine biosynthetic process via ornithine // phosphorylation // cellular amino acid biosynthetic process // arginine biosynthetic process	L-arginine biosynthesis I (via L-ornithine) // L-ornithine biosynthesis I	Arginine metabolism
T_RS17800	N-acetyl-gamma-glutamyl-phosphate reductase	cellular amino acid biosynthetic process // arginine biosynthetic process	L-arginine biosynthesis I (via L-ornithine) // L-ornithine biosynthesis I	Arginine metabolism
T_RS17805	acetylornithine deacetylase	cellular amino acid biosynthetic process // arginine biosynthetic process // proteolysis	L-arginine biosynthesis I (via L-ornithine) // L-ornithine biosynthesis I	Arginine metabolism
T_RS21390	arginine decarboxylase	arginine catabolic process // cellular amino acid metabolic process	spermidine biosynthesis III // putrescine biosynthesis I // L-arginine degradation III (arginine decarboxylase/agmatinase pathway) // arginine dependent acid resistance	Arginine metabolism
T_RS22880	ArgR family transcriptional regulator	protein complex oligomerization // cellular amino acid biosynthetic process // arginine biosynthetic process // arginine metabolic process // regulation of transcription, DNA-templated		Arginine metabolism
T_RS22895	carbamate kinase	arginine deiminase pathway // phosphorylation // arginine metabolic process	L-arginine degradation V (arginine deiminase pathway) // L-citrulline degradation // allantoin degradation IV (anaerobic)	Arginine metabolism
T_RS22900	arginine deiminase	arginine catabolic process to ornithine // arginine deiminase pathway // protein citrullination // arginine catabolic process // arginine metabolic process	L-arginine degradation V (arginine deiminase pathway)	Arginine metabolism
T_RS22910	ornithine carbamoyltransferase	citrulline biosynthetic process // arginine biosynthetic process via ornithine // cellular amino acid biosynthetic process // ornithine metabolic process // arginine biosynthetic process // cellular amino acid metabolic process	L-arginine degradation V (arginine deiminase pathway) // urea cycle // L-citrulline degradation // L-arginine biosynthesis I (via L-ornithine)	Arginine metabolism
T_RS03440	glutathione S-transferase	aromatic amino acid family metabolic process // glutathione metabolic process // L-phenylalanine catabolic process	L-tyrosine degradation I	Aromatic amino acid metabolism
T_RS05855	chorismate mutase	chorismate metabolic process // salicylic acid biosynthetic process	L-tyrosine biosynthesis I // L-phenylalanine biosynthesis I	Aromatic amino acid metabolism
T_RS06275	phospho-2-dehydro-3-deoxyheptonate aldolase Trp-sensitive	chorismate biosynthetic process // aromatic amino acid family biosynthetic process // biosynthetic process // cellular amino acid biosynthetic process	chorismate biosynthesis I // 3-dehydroquinate biosynthesis I	Aromatic amino acid metabolism
T_RS06290	3-dehydroquinase	3,4-dihydroxybenzoate biosynthetic process // chorismate biosynthetic process // aromatic amino acid family biosynthetic process // cellular amino acid biosynthetic process	chorismate biosynthesis I // chorismate biosynthesis from 3-dehydroquinate // quinate degradation I	Aromatic amino acid metabolism
T_RS08330	anthranilate synthase component I	aromatic amino acid family biosynthetic process // biosynthetic process // cellular amino acid biosynthetic process // metabolic process // tryptophan biosynthetic process		Aromatic amino acid metabolism
T_RS08335	bifunctional glutamine amidotransferase/anthranilate phosphoribosyltransferase	aromatic amino acid family biosynthetic process // cellular amino acid biosynthetic process // metabolic process // glutamine metabolic process // phenazine biosynthetic process // tryptophan biosynthetic process	L-tryptophan biosynthesis	Aromatic amino acid metabolism
T_RS08340	bifunctional indole-3-glycerol phosphate synthase/phosphoribosylanthranilate isomerase	aromatic amino acid family biosynthetic process // cellular amino acid biosynthetic process // metabolic process // tryptophan metabolic process // tryptophan biosynthetic process	L-tryptophan biosynthesis	Aromatic amino acid metabolism
T_RS08345	tryptophan synthase subunit beta	aromatic amino acid family biosynthetic process // cellular amino acid biosynthetic process // tryptophan metabolic process // tryptophan biosynthetic process		Aromatic amino acid metabolism
T_RS08350	tryptophan synthase subunit alpha	aromatic amino acid family biosynthetic process // cellular amino acid biosynthetic process // metabolic process // tryptophan metabolic process // tryptophan biosynthetic process		Aromatic amino acid metabolism
T_RS09230	4-hydroxy-2-oxo-heptane-1,7-dioate aldolase	aromatic compound catabolic process // phenylacetate catabolic process	4-hydroxyphenylacetate degradation	Aromatic amino acid metabolism
T_RS09235	2-oxo-hepta-3-ene-1,7-dioic acid hydratase	aromatic compound catabolic process	4-hydroxyphenylacetate degradation	Aromatic amino acid metabolism
T_RS09240	5-carboxymethyl-2-hydroxymuconate isomerase	aromatic compound catabolic process	4-hydroxyphenylacetate degradation	Aromatic amino acid metabolism
T_RS09270	4-hydroxyphenylacetate 3-monooxygenase	benzene-containing compound metabolic process // aromatic compound catabolic process // pyrimidine nucleobase catabolic process		Aromatic amino acid metabolism
T_RS09860	aspartate aminotransferase	L-phenylalanine biosynthetic process from chorismate via phenylpyruvate // biosynthetic process // cellular amino acid metabolic process	superpathway of L-isoleucine biosynthesis I // superpathway of L-methionine biosynthesis (transsulfuration) // superpathway of L-threonine biosynthesis // L-aspartate biosynthesis // L-glutamate degradation II // L-aspartate degradation I // L-phenylalanine biosynthesis I // L-tyrosine biosynthesis I // L-tyrosine degradation I // 3-(4-hydroxyphenyl)pyruvate biosynthesis	Aromatic amino acid metabolism
T_RS09960	3-phosphoshikimate 1-carboxyvinyltransferase	chorismate biosynthetic process // aromatic amino acid family biosynthetic process // cellular amino acid biosynthetic process	chorismate biosynthesis I // chorismate biosynthesis from 3-dehydroquinate	Aromatic amino acid metabolism
T_RS10780	3-deoxy-7-phosphoheptulonate synthase	chorismate biosynthetic process // aromatic amino acid family biosynthetic process // biosynthetic process // cellular amino acid biosynthetic process	chorismate biosynthesis I // 3-dehydroquinate biosynthesis I	Aromatic amino acid metabolism
T_RS12580	shikimate kinase	shikimate metabolic process // phosphorylation // chorismate biosynthetic process // aromatic amino acid family biosynthetic process // cellular amino acid biosynthetic process	chorismate biosynthesis I // chorismate biosynthesis from 3-dehydroquinate	Aromatic amino acid metabolism
T_RS13320	bifunctional chorismate mutase/prephenate dehydratase	carboxylic acid metabolic process // metabolic process // cellular amino acid biosynthetic process // aromatic amino acid family biosynthetic process // chorismate metabolic process // L-phenylalanine biosynthetic process	L-tyrosine biosynthesis I // L-phenylalanine biosynthesis I	Aromatic amino acid metabolism
T_RS13330	bifunctional chorismate mutase/prephenate dehydrogenase	carboxylic acid metabolic process // chorismate metabolic process // aromatic amino acid family biosynthetic process // cellular amino acid biosynthetic process // tyrosine biosynthetic process	L-tyrosine biosynthesis I // L-phenylalanine biosynthesis I	Aromatic amino acid metabolism
T_RS13335	phospho-2-dehydro-3-deoxyheptonate aldolase Tyr-sensitive	chorismate biosynthetic process // aromatic amino acid family biosynthetic process // biosynthetic process // cellular amino acid biosynthetic process	chorismate biosynthesis I // 3-dehydroquinate biosynthesis I	Aromatic amino acid metabolism
T_RS15775	dioxygenase	cellular aromatic compound metabolic process		Aromatic amino acid metabolism
T_RS20435	shikimate kinase	shikimate metabolic process // phosphorylation // chorismate biosynthetic process // aromatic amino acid family biosynthetic process // cellular amino acid biosynthetic process	chorismate biosynthesis I // chorismate biosynthesis from 3-dehydroquinate	Aromatic amino acid metabolism
T_RS20440	3-dehydroquinate synthase	chorismate biosynthetic process // aromatic amino acid family biosynthetic process // cellular amino acid biosynthetic process	chorismate biosynthesis I // 3-dehydroquinate biosynthesis I	Aromatic amino acid metabolism
T_RS21120	aromatic amino acid aminotransferase	L-phenylalanine biosynthetic process from chorismate via phenylpyruvate // L-phenylalanine biosynthetic process // aromatic amino acid family biosynthetic process // biosynthetic process // cellular amino acid biosynthetic process // tyrosine biosynthetic process // cellular amino acid metabolic process	L-phenylalanine biosynthesis I // L-tyrosine biosynthesis I // L-tyrosine degradation I // 3-(4-hydroxyphenyl)pyruvate biosynthesis	Aromatic amino acid metabolism
T_RS06000	L-asparaginase 1	cellular amino acid metabolic process	L-asparagine degradation I	Asparagine metabolism
T_RS11185	asparagine synthase B	cellular amino acid biosynthetic process // glutamine metabolic process // asparagine biosynthetic process	L-asparagine biosynthesis I // ammonia assimilation cycle III // L-glutamate biosynthesis I // L-glutamine degradation I	Asparagine metabolism
T_RS15300	L-asparaginase 2	asparagine catabolic process // asparagine metabolic process // cellular amino acid metabolic process	L-asparagine degradation I	Asparagine metabolism
T_RS17240	branched chain amino acid aminotransferase	aspartate biosynthetic process // carboxylic acid metabolic process // valine biosynthetic process // leucine biosynthetic process // isoleucine biosynthetic process // branched-chain amino acid biosynthetic process // branched-chain amino acid metabolic process // cellular amino acid biosynthetic process	superpathway of L-alanine biosynthesis // L-valine biosynthesis // L-alanine biosynthesis I // L-leucine biosynthesis // superpathway of L-isoleucine biosynthesis I // superpathway of branched chain amino acid biosynthesis // L-isoleucine biosynthesis I (from threonine)	Asparagine metabolism
T_RS18520	asparagine synthetase A	L-asparagine biosynthetic process // cellular amino acid biosynthetic process // asparagine biosynthetic process		Asparagine metabolism
T_RS22280	aspartate ammonia-lyase	cellular amino acid biosynthetic process // aspartate metabolic process // tricarboxylic acid cycle	L-glutamate degradation II	Asparagine metabolism
T_RS07535	protein bdm			Biofilm
T_RS10360	biofilm formation regulatory protein BssR			Biofilm
T_RS13425	Ig-like domain repeat protein			Biofilm
T_RS22540	biofilm peroxide resistance protein BsmA			Biofilm
T_RS14580	hypothetical protein	single-species biofilm formation		biofilm
T_RS16980	membrane protein	cell adhesion involved in single-species biofilm formation		biofilm
T_RS22905	hypothetical protein	single-species biofilm formation		biofilm
T_RS07175	dethiobiotin synthase	biotin biosynthetic process		biotin metabolism
T_RS10640	dethiobiotin synthase	biotin biosynthetic process	biotin biosynthesis I // biotin biosynthesis from 8-amino-7-oxononanoate I	biotin metabolism
T_RS10645	malonyl-[acyl-carrier protein] O-methyltransferase BioC	methylation // biotin biosynthetic process	biotin biosynthesis I // 8-amino-7-oxononanoate biosynthesis I	biotin metabolism
T_RS10650	8-amino-7-oxononanoate synthase	biotin biosynthetic process // biosynthetic process	biotin biosynthesis I // 8-amino-7-oxononanoate biosynthesis I	biotin metabolism
T_RS10655	biotin synthase	biotin biosynthetic process	biotin biosynthesis I // biotin biosynthesis from 8-amino-7-oxononanoate I	biotin metabolism
T_RS10660	adenosylmethionine--8-amino-7-oxononanoate aminotransferase BioA	biotin biosynthetic process	biotin biosynthesis I // biotin biosynthesis from 8-amino-7-oxononanoate I	biotin metabolism
T_RS20325	pimeloyl-[acyl-carrier protein] methyl ester esterase	biotin biosynthetic process	biotin biosynthesis I // 8-amino-7-oxononanoate biosynthesis I	biotin metabolism
T_RS00090	chitinase	polysaccharide catabolic process // metabolic process // carbohydrate metabolic process	chitin degradation II (Vibrio)	Carbohydrate Metabolism
T_RS00210	glycosyl hydrolase	metabolic process // carbohydrate metabolic process		Carbohydrate Metabolism
T_RS00615	catabolite repressor/activator	response to fructose // regulation of transcription, DNA-templated		Carbohydrate Metabolism
T_RS00840	membrane protein	phosphorylation // carbohydrate metabolic process	D-threonate degradation	Carbohydrate Metabolism
T_RS00845	4-hydroxythreonine-4-phosphate dehydrogenase 2	carbohydrate metabolic process	D-threonate degradation // L-threonate degradation	Carbohydrate Metabolism
T_RS00900	PTS sugar transporter subunit IIA	phosphorylation // phosphoenolpyruvate-dependent sugar phosphotransferase system		Carbohydrate Metabolism
T_RS01440	N-acetylmuramic acid 6-phosphate etherase	carbohydrate derivative metabolic process // 1,6-anhydro-N-acetyl-beta-muramic acid catabolic process // N-acetylmuramic acid catabolic process // amino sugar catabolic process // peptidoglycan turnover // amino sugar metabolic process // carbohydrate metabolic process	anhydromuropeptides recycling I	Carbohydrate Metabolism
T_RS02900	L-rhamnonate dehydratase	carbohydrate catabolic process // cellular amino acid catabolic process	L-rhamnose degradation II	Carbohydrate Metabolism
T_RS02910	2-keto-3-deoxy-L-rhamnonate aldolase		L-rhamnose degradation II	Carbohydrate Metabolism
T_RS03290	1-phosphofructokinase	carbohydrate phosphorylation // phosphorylation // carbohydrate metabolic process	fructose degradation	Carbohydrate Metabolism
T_RS05605	ribose-phosphate pyrophosphokinase	cellular biosynthetic process // phosphorylation // nucleotide biosynthetic process // ribonucleoside monophosphate biosynthetic process // nucleoside metabolic process // metabolic process // purine nucleotide biosynthetic process // 5-phosphoribose 1-diphosphate biosynthetic process	PRPP biosynthesis	Carbohydrate Metabolism
T_RS05970	D-hexose-6-phosphate mutarotase	carbohydrate metabolic process		Carbohydrate Metabolism
T_RS06110	6-phospho-beta-glucosidase	metabolic process // carbohydrate metabolic process	chitobiose degradation	Carbohydrate Metabolism
T_RS06115	chitooligosaccharide deacetylase	diacetylchitobiose catabolic process // chitin catabolic process // carbohydrate metabolic process // polysaccharide catabolic process	chitobiose degradation	Carbohydrate Metabolism
T_RS06145	hydrolase		2-deoxy-D-glucose 6-phosphate degradation	Carbohydrate Metabolism
T_RS06155	fructosamine kinase family protein	phosphorylation		Carbohydrate Metabolism
T_RS06810	mannose-6-phosphate isomerase	GDP-mannose biosynthetic process // protein glycosylation // carbohydrate metabolic process // cell wall mannoprotein biosynthetic process	colanic acid building blocks biosynthesis // GDP-mannose biosynthesis	Carbohydrate Metabolism
T_RS07500	malto-oligosyltrehalose synthase	alpha-glucan catabolic process // trehalose biosynthetic process // carbohydrate metabolic process	trehalose biosynthesis V	carbohydrate metabolism
T_RS07505	hydrolase	metabolic process // trehalose biosynthetic process // carbohydrate metabolic process	trehalose biosynthesis V	carbohydrate metabolism
T_RS07775	epimerase	cellular carbohydrate metabolic process // pentose catabolic process // pentose-phosphate shunt, non-oxidative branch // carbohydrate metabolic process		Carbohydrate Metabolism
T_RS08655	N-acetyl-D-glucosamine kinase	carbohydrate phosphorylation // phosphorylation // peptidoglycan turnover // N-acetylglucosamine metabolic process // carbohydrate metabolic process	<i>N</i>-acetylglucosamine degradation II	Carbohydrate Metabolism
T_RS09110	N-acetylneuraminate epimerase	carbohydrate metabolic process		Carbohydrate Metabolism
T_RS09115	N-acetylmannosamine-6-phosphate 2-epimerase	N-acetylneuraminate catabolic process // N-acetylmannosamine catabolic process // N-acetylmannosamine metabolic process // carbohydrate metabolic process	superpathway of <i>N</i>-acetylglucosamine, <i>N</i>-acetylmannosamine and <i>N</i>-acetylneuraminate degradation // <i>N</i>-acetylneuraminate and <i>N</i>-acetylmannosamine degradation I	Carbohydrate Metabolism
T_RS09175	bifunctional glucose-1-phosphatase/inositol phosphatase	dephosphorylation	<i>myo</i>-inositol biosynthesis // glucose and glucose-1-phosphate degradation	Carbohydrate Metabolism
T_RS11165	glucosamine-6-phosphate deaminase	N-acetylneuraminate catabolic process // metabolic process // UDP-N-acetylglucosamine biosynthetic process // N-acetylglucosamine catabolic process // N-acetylglucosamine metabolic process // glucosamine catabolic process // carbohydrate metabolic process	<i>N</i>-acetylglucosamine degradation II // superpathway of <i>N</i>-acetylglucosamine, <i>N</i>-acetylmannosamine and <i>N</i>-acetylneuraminate degradation // <i>N</i>-acetylglucosamine degradation I	Carbohydrate Metabolism
T_RS11170	N-acetylglucosamine-6-phosphate deacetylase	amino sugar metabolic process // N-acetylglucosamine catabolic process // N-acetylglucosamine metabolic process // carbohydrate metabolic process	<i>N</i>-acetylglucosamine degradation II // superpathway of <i>N</i>-acetylglucosamine, <i>N</i>-acetylmannosamine and <i>N</i>-acetylneuraminate degradation // anhydromuropeptides recycling I // <i>N</i>-acetylglucosamine degradation I // D-galactosamine and <i>N</i>-acetyl-D-galactosamine degradation	Carbohydrate Metabolism
T_RS12045	inosine/guanosine kinase	carbohydrate phosphorylation // phosphorylation	superpathway of guanine and guanosine salvage // guanine and guanosine salvage III // adenine and adenosine salvage V	Carbohydrate Metabolism
T_RS12140	maltose O-acetyltransferase			Carbohydrate Metabolism
T_RS12505	alpha-glycosidase	metabolic process // carbohydrate metabolic process // maltose metabolic process		Carbohydrate Metabolism
T_RS12555	fructokinase	carbohydrate metabolic process // carbohydrate phosphorylation // phosphorylation		Carbohydrate Metabolism
T_RS12855	sigma factor-binding protein Crl	positive regulation of cellulose biosynthetic process // positive regulation of transcription, DNA-templated		Carbohydrate Metabolism
T_RS13810	fructose-1-phosphate/6-phosphogluconate phosphatase	dephosphorylation		Carbohydrate Metabolism
T_RS13905	arabinose 5-phosphate isomerase GutQ		superpathway of (Kdo)<SUB>2</SUB>-lipid A biosynthesis // superpathway of lipopolysaccharide biosynthesis // CMP-3-deoxy-D-<I>manno</I>-octulosonate biosynthesis	Carbohydrate Metabolism
T_RS14295	tRNA synthetase	phosphorylation // carbohydrate metabolic process	D-erythronate degradation II // L-threonate degradation	Carbohydrate Metabolism
T_RS14770	phosphoenolpyruvate--protein phosphotransferase	phosphorylation // phosphoenolpyruvate-dependent sugar phosphotransferase system // carbohydrate transport		Carbohydrate Metabolism
T_RS15050	6-phospho-beta-glucosidase	carbohydrate catabolic process // metabolic process // carbohydrate metabolic process	chitobiose degradation	Carbohydrate Metabolism
T_RS15490	mannonate dehydratase	D-glucuronate catabolic process // glucuronate catabolic process	superpathway of &beta;-D-glucuronosides degradation // D-fructuronate degradation	Carbohydrate Metabolism
T_RS15495	fructuronate reductase	D-glucuronate catabolic process // mannitol metabolic process	superpathway of &beta;-D-glucuronosides degradation // D-fructuronate degradation	Carbohydrate Metabolism
T_RS15500	uronate isomerase	D-glucuronate catabolic process // D-galacturonate catabolic process // glucuronate catabolic process	superpathway of &beta;-D-glucuronosides degradation // &beta;-D-glucuronide and D-glucuronate degradation	Carbohydrate Metabolism
T_RS16080	sugar kinase	carbohydrate phosphorylation // phosphorylation		Carbohydrate Metabolism
T_RS16095	1-phosphofructokinase	carbohydrate phosphorylation // phosphorylation // carbohydrate metabolic process	fructose degradation	Carbohydrate Metabolism
T_RS16390	arabinose 5-phosphate isomerase KdsD	carbohydrate derivative metabolic process // keto-3-deoxy-D-manno-octulosonic acid biosynthetic process // lipopolysaccharide biosynthetic process // carbohydrate metabolic process	superpathway of (Kdo)<SUB>2</SUB>-lipid A biosynthesis // superpathway of lipopolysaccharide biosynthesis // CMP-3-deoxy-D-<I>manno</I>-octulosonate biosynthesis	Carbohydrate Metabolism
T_RS16435	HPr family phosphocarrier protein	phosphoenolpyruvate-dependent sugar phosphotransferase system		Carbohydrate Metabolism
T_RS16500	N-acetylmannosamine kinase	carbohydrate phosphorylation // N-acetylneuraminate catabolic process // phosphorylation // N-acetylmannosamine metabolic process // carbohydrate metabolic process	superpathway of <i>N</i>-acetylglucosamine, <i>N</i>-acetylmannosamine and <i>N</i>-acetylneuraminate degradation // <i>N</i>-acetylneuraminate and <i>N</i>-acetylmannosamine degradation I	Carbohydrate Metabolism
T_RS16515	N-acetylneuraminate lyase	N-acetylneuraminate catabolic process // carbohydrate metabolic process	superpathway of <i>N</i>-acetylglucosamine, <i>N</i>-acetylmannosamine and <i>N</i>-acetylneuraminate degradation // <i>N</i>-acetylneuraminate and <i>N</i>-acetylmannosamine degradation I	Carbohydrate Metabolism
T_RS17135	glucose-1-phosphate thymidylyltransferase			Carbohydrate Metabolism
T_RS17825	fructose-6-phosphate aldolase	fructose metabolic process // carbohydrate metabolic process		Carbohydrate Metabolism
T_RS18045	aminoimidazole riboside kinase	carbohydrate phosphorylation // phosphorylation		Carbohydrate Metabolism
T_RS18145	rhamnulokinase	carbohydrate phosphorylation // rhamnose catabolic process // rhamnose metabolic process // phosphorylation // carbohydrate metabolic process	superpathway of fucose and rhamnose degradation // L-rhamnose degradation I	Carbohydrate Metabolism
T_RS18150	L-rhamnose isomerase	L-lyxose metabolic process // rhamnose catabolic process // rhamnose metabolic process	superpathway of fucose and rhamnose degradation // L-rhamnose degradation I	Carbohydrate Metabolism
T_RS18165	L-rhamnose mutarotase	rhamnose catabolic process // rhamnose metabolic process // carbohydrate metabolic process	superpathway of fucose and rhamnose degradation // L-rhamnose degradation I	Carbohydrate Metabolism
T_RS18290	AGE family epimerase/isomerase	carbohydrate metabolic process // 6-sulfoquinovose(1-) catabolic process // 6-sulfoquinovose(1-) catabolic process to glycerone phosphate and 3-sulfolactaldehyde	sulfoquinovose degradation I	Carbohydrate Metabolism
T_RS18300	alpha-glucosidase	metabolic process // carbohydrate metabolic process	sulfoquinovose degradation I	Carbohydrate Metabolism
T_RS18480	ribokinase	carbohydrate phosphorylation // D-ribose catabolic process // phosphorylation // D-ribose metabolic process // carbohydrate metabolic process	ribose phosphorylation	Carbohydrate Metabolism
T_RS18500	D-ribose pyranase	D-ribose catabolic process // monosaccharide metabolic process // carbohydrate metabolic process	ribose phosphorylation	Carbohydrate Metabolism
T_RS18600	glutamine--fructose-6-phosphate aminotransferase	carbohydrate derivative biosynthetic process // carbohydrate derivative metabolic process // glutamine metabolic process // protein N-linked glycosylation // UDP-N-acetylglucosamine metabolic process // fructose 6-phosphate metabolic process // carbohydrate metabolic process	UDP-<i>N</i>-acetyl-D-glucosamine biosynthesis I	Carbohydrate Metabolism
T_RS18670	hydrolase			Carbohydrate Metabolism
T_RS18910	hypothetical protein	glucan catabolic process // cellular glucan metabolic process // organic substance metabolic process // metabolic process // carbohydrate metabolic process		Carbohydrate Metabolism
T_RS18950	ribokinase	carbohydrate phosphorylation // D-ribose catabolic process // phosphorylation // D-ribose metabolic process // carbohydrate metabolic process	ribose phosphorylation	Carbohydrate Metabolism
T_RS18960	DUF4432 domain-containing protein	carbohydrate metabolic process		Carbohydrate Metabolism
T_RS19010	carbohydrate kinase	phosphorylation // carbohydrate metabolic process		Carbohydrate Metabolism
T_RS19015	fructose-bisphosphate aldolase	carbohydrate metabolic process		Carbohydrate Metabolism
T_RS19020	HPr family phosphocarrier protein	phosphoenolpyruvate-dependent sugar phosphotransferase system		Carbohydrate Metabolism
T_RS19040	glycosyl hydrolase	metabolic process // carbohydrate catabolic process // carbohydrate metabolic process		Carbohydrate Metabolism
T_RS19180	alpha-xylosidase	glycoside catabolic process // metabolic process // carbohydrate metabolic process		Carbohydrate Metabolism
T_RS19395	hypothetical protein	carbohydrate metabolic process		Carbohydrate Metabolism
T_RS19445	L-talarate/galactarate dehydratase	carbohydrate catabolic process // L-altrarate catabolic process // galactarate catabolic process // cellular amino acid catabolic process	superpathway of D-glucarate and D-galactarate degradation // D-galactarate degradation I // D-galactarate degradation II	Carbohydrate Metabolism
T_RS19535	hypothetical protein	carbohydrate metabolic process		Carbohydrate Metabolism
T_RS19550	L-xylulose 5-phosphate 3-epimerase	primary metabolic process // organic substance metabolic process // L-ascorbic acid metabolic process // DNA repair // carbohydrate metabolic process	L-ascorbate degradation I (bacterial, anaerobic) // L-ascorbate degradation II (bacterial, aerobic)	Carbohydrate Metabolism
T_RS19560	carbohydrate kinase	carbohydrate phosphorylation // phosphorylation // carbohydrate metabolic process	L-ascorbate degradation II (bacterial, aerobic)	Carbohydrate Metabolism
T_RS19610	alpha-amylase	cellular oligosaccharide catabolic process // alpha-glucan catabolic process // metabolic process // carbohydrate metabolic process		Carbohydrate Metabolism
T_RS19625	XylR family transcriptional regulator	regulation of transcription, DNA-templated		Carbohydrate Metabolism
T_RS19630	xylose isomerase	D-xylose catabolic process // D-xylose metabolic process // carbohydrate metabolic process	superpathway of glucose and xylose degradation // D-xylose degradation I	Carbohydrate Metabolism
T_RS19635	xylulokinase	xylulose catabolic process // carbohydrate phosphorylation // D-xylose metabolic process // phosphorylation // xylulose metabolic process // carbohydrate metabolic process	superpathway of glucose and xylose degradation // D-xylose degradation I	Carbohydrate Metabolism
T_RS19865	2-dehydro-3-deoxygluconokinase	carbohydrate phosphorylation // D-glucuronate catabolic process // D-galacturonate catabolic process // phosphorylation // cellular response to DNA damage stimulus		Carbohydrate Metabolism
T_RS20235	gluconokinase	D-gluconate catabolic process // phosphorylation // carbohydrate metabolic process	L-idonate degradation // D-gluconate degradation	Carbohydrate Metabolism
T_RS20295	transcriptional regulator MalT	positive regulation of carbohydrate metabolic process // positive regulation of transcription, DNA-templated // regulation of transcription, DNA-templated // carbohydrate metabolic process		Carbohydrate Metabolism
T_RS20400	ADP compounds hydrolase NudE	ribose phosphate metabolic process // nucleoside phosphate metabolic process		Carbohydrate Metabolism
T_RS21395	transcriptional regulator MelR	rhamnose metabolic process // regulation of transcription, DNA-templated		Carbohydrate Metabolism
T_RS21400	alpha-glucosidase/alpha-galactosidase	metabolic process // carbohydrate metabolic process	melibiose degradation	Carbohydrate Metabolism
T_RS22580	L-ribulose-5-phosphate 3-epimerase UlaE	L-ascorbic acid catabolic process // L-ascorbic acid metabolic process // carbohydrate metabolic process	L-ascorbate degradation I (bacterial, anaerobic) // L-ascorbate degradation II (bacterial, aerobic)	Carbohydrate Metabolism
T_RS23320	phosphoglycerol transferase I			Carbohydrate Metabolism
T_RS25505	bifunctional UDP-sugar hydrolase/5'-nucleotidase periplasmic precursor			Carbohydrate Metabolism
T_RS19525	hypothetical protein	carbohydrate metabolic process // phosphorylation		Carbohydrate metabolism
T_RS20210	ribokinase	carbohydrate phosphorylation // D-ribose catabolic process // phosphorylation // regulation of transcription, DNA-templated // D-ribose metabolic process // carbohydrate metabolic process		Carbohydrate metabolism
T_RS00570	glucose uptake inhibitor SgrT			Carbohydrate transport
T_RS01445	PTS sugar transporter subunit IIC	carbohydrate transmembrane transport // phosphorylation // phosphoenolpyruvate-dependent sugar phosphotransferase system // carbohydrate transport		Carbohydrate transport
T_RS02140	glucose-specific phosphotransferase enzyme IIA component	phosphorylation // phosphoenolpyruvate-dependent sugar phosphotransferase system // carbohydrate transport		Carbohydrate transport
T_RS02145	phosphoenolpyruvate--protein phosphotransferase	phosphorylation // phosphoenolpyruvate-dependent sugar phosphotransferase system // carbohydrate transport		Carbohydrate transport
T_RS02150	phosphocarrier protein HPr	phosphoenolpyruvate-dependent sugar phosphotransferase system // carbohydrate transport		Carbohydrate transport
T_RS02335	MFS transporter	glucose-6-phosphate transport // phosphate ion transmembrane transport // glycerol-3-phosphate transmembrane transport // transmembrane transport		Carbohydrate transport
T_RS02340	phosphoglycerate transport regulatory protein PgtC			Carbohydrate transport
T_RS02635	PTS ascorbate transporter subunit IIA	phosphorylation		Carbohydrate transport
T_RS02640	PTS mannitol transporter subunit IIB	carbohydrate transmembrane transport // phosphoenolpyruvate-dependent sugar phosphotransferase system		Carbohydrate transport
T_RS02645	PTS ascorbate transporter subunit IIC	phosphoenolpyruvate-dependent sugar phosphotransferase system	L-ascorbate degradation I (bacterial, anaerobic)	Carbohydrate transport
T_RS02940	glycerol-3-phosphate transporter	glucose-6-phosphate transport // phosphate ion transmembrane transport // transmembrane transport // glycerol-3-phosphate transmembrane transport		Carbohydrate transport
T_RS03280	sugar efflux transporter SetB	glucose transmembrane transport // proton transmembrane transport // transmembrane transport // cellular response to glucose-phosphate stress // carbohydrate transmembrane transport // lactose transport // carbohydrate transport		Carbohydrate transport
T_RS03285	multiphosphoryl transfer protein	carbohydrate transmembrane transport // phosphorylation // phosphoenolpyruvate-dependent sugar phosphotransferase system // carbohydrate transport		Carbohydrate transport
T_RS03295	PTS fructose transporter subunit EIIBC	proton transmembrane transport // carbohydrate transmembrane transport // fructose transmembrane transport // phosphoenolpyruvate-dependent sugar phosphotransferase system // carbohydrate transport		Carbohydrate transport
T_RS03370	galactose ABC transporter substrate-binding protein	carbohydrate transport // chemotaxis		Carbohydrate transport
T_RS03380	galactoside ABC transporter permease MglC	transmembrane transport // carbohydrate transport		Carbohydrate transport
T_RS04215	aquaporin	glycerol transmembrane transport // transmembrane transport		carbohydrate transport
T_RS05340	PTS mannose transporter subunit IID	carbohydrate transport // phosphoenolpyruvate-dependent sugar phosphotransferase system		Carbohydrate transport
T_RS05345	PTS mannose/fructose/sorbose transporter subunit IIC	phosphoenolpyruvate-dependent sugar phosphotransferase system		Carbohydrate transport
T_RS05350	PTS mannose transporter subunit EIIAB	phosphorylation // carbohydrate transmembrane transport // phosphoenolpyruvate-dependent sugar phosphotransferase system // carbohydrate transport		Carbohydrate transport
T_RS06090	PTS sugar transporter subunit IIB	phosphorylation // carbohydrate transmembrane transport // phosphoenolpyruvate-dependent sugar phosphotransferase system		Carbohydrate transport
T_RS06095	PTS N,N'-diacetylchitobiose transporter subunit IIC	carbohydrate derivative transport // N,N'-diacetylchitobiose import // carbohydrate transmembrane transport // phosphoenolpyruvate-dependent sugar phosphotransferase system // carbohydrate transport		Carbohydrate transport
T_RS06100	PTS N'-diacetylchitobiose transporter subunit IIA	carbohydrate transport // phosphoenolpyruvate-dependent sugar phosphotransferase system		Carbohydrate transport
T_RS06800	PTS maltose transporter subunit IIBC			Carbohydrate transport
T_RS07345	sugar efflux transporter	transmembrane transport // carbohydrate transmembrane transport // carbohydrate transport		Carbohydrate transport
T_RS07755	PTS sugar transporter subunit IIB	carbohydrate transmembrane transport // phosphoenolpyruvate-dependent sugar phosphotransferase system		Carbohydrate transport
T_RS07770	PTS sugar transporter subunit IIA	phosphorylation		Carbohydrate transport
T_RS08740	PTS glucose transporter subunit IIBC	glucose transmembrane transport // phosphorylation // phosphoenolpyruvate-dependent sugar phosphotransferase system // carbohydrate transport		Carbohydrate transport
T_RS10240	PTS sugar transporter IIB	carbohydrate transmembrane transport // phosphoenolpyruvate-dependent sugar phosphotransferase system		Carbohydrate transport
T_RS10245	PTS ascorbate transporter subunit IIC	phosphoenolpyruvate-dependent sugar phosphotransferase system		Carbohydrate transport
T_RS11160	PTS N-acetyl glucosamine transporter subunit IIABC	N-acetylglucosamine transport // carbohydrate derivative transport // carbohydrate transmembrane transport // phosphorylation // phosphoenolpyruvate-dependent sugar phosphotransferase system // carbohydrate transport		Carbohydrate transport
T_RS13870	PTS sorbitol transporter subunit IIC	phosphoenolpyruvate-dependent sugar phosphotransferase system		Carbohydrate transport
T_RS13875	PTS sorbitol transporter subunit IIB	carbohydrate transmembrane transport // phosphoenolpyruvate-dependent sugar phosphotransferase system		Carbohydrate transport
T_RS13880	PTS sorbitol transporter subunit IIA	carbohydrate transmembrane transport // phosphorylation // phosphoenolpyruvate-dependent sugar phosphotransferase system		Carbohydrate transport
T_RS14275	permease	gluconate transmembrane transport		Carbohydrate transport
T_RS14625	MFS transporter	transmembrane transport // fucose transmembrane transport		Carbohydrate transport
T_RS14845	MFS transporter	proton transmembrane transport // transmembrane transport // carbohydrate transmembrane transport		Carbohydrate transport
T_RS15225	MFS transporter	proton transmembrane transport // transmembrane transport // carbohydrate transmembrane transport		Carbohydrate transport
T_RS16100	PTS galactitol transporter subunit IIC	proton transmembrane transport // carbohydrate transmembrane transport // fructose transmembrane transport // phosphoenolpyruvate-dependent sugar phosphotransferase system // carbohydrate transport		Carbohydrate transport
T_RS16105	PTS fructose transporter subunit IIA	carbohydrate transport // carbohydrate transmembrane transport // phosphorylation // phosphoenolpyruvate-dependent sugar phosphotransferase system		Carbohydrate transport
T_RS16115	PTS galactitol transporter subunit IIA	regulation of ion transmembrane transporter activity // activation of protein kinase activity // phosphorylation		Carbohydrate transport
T_RS16120	PTS galactitol transporter subunit IIB	carbohydrate transmembrane transport // phosphoenolpyruvate-dependent sugar phosphotransferase system		Carbohydrate transport
T_RS16125	PTS galactitol transporter subunit IIC	carbohydrate transport // carbohydrate transmembrane transport // galactitol transmembrane transport // phosphoenolpyruvate-dependent sugar phosphotransferase system		Carbohydrate transport
T_RS16510	MFS transporter	carboxylic acid transmembrane transport // transmembrane transport // carboxylic acid transport // sialic acid transport // carbohydrate transport		Carbohydrate transport
T_RS18130	rhamnose/proton symporter RhaT	rhamnose transmembrane transport // hexose transmembrane transport // carbohydrate transport		Carbohydrate transport
T_RS18485	D-ribose ABC transporter substrate-binding protein	carbohydrate transport		Carbohydrate transport
T_RS18490	ribose ABC transporter permease	transmembrane transport		Carbohydrate transport
T_RS18495	ribose import ATP-binding protein RbsA	carbohydrate transmembrane transport // D-ribose transmembrane transport // monosaccharide transmembrane transport // carbohydrate transport		Carbohydrate transport
T_RS18640	PTS fructose transporter subunit IIBC	proton transmembrane transport // carbohydrate transmembrane transport // fructose transmembrane transport // phosphoenolpyruvate-dependent sugar phosphotransferase system // carbohydrate transport		Carbohydrate transport
T_RS18955	sugar:proton symporter	transmembrane transport // fucose transmembrane transport		Carbohydrate transport
T_RS18980	hexose phosphate transporter	phosphate ion transmembrane transport // glucose-6-phosphate transport // transmembrane transport // carbohydrate transport // phosphate ion transport		Carbohydrate transport
T_RS18995	PTS sugar transporter subunit IIA	phosphorylation		Carbohydrate transport
T_RS19000	PTS sugar transporter subunit IIB	carbohydrate transmembrane transport // phosphoenolpyruvate-dependent sugar phosphotransferase system		Carbohydrate transport
T_RS19005	PTS galactitol transporter subunit IIC	carbohydrate transport // carbohydrate transmembrane transport // galactitol transmembrane transport // phosphoenolpyruvate-dependent sugar phosphotransferase system	galactitol degradation	Carbohydrate transport
T_RS19060	PTS fructose transporter subunit IIA	phosphorylation // phosphoenolpyruvate-dependent sugar phosphotransferase system		Carbohydrate transport
T_RS19065	PTS sugar transporter	carbohydrate transport // phosphorylation // carbohydrate transmembrane transport // phosphoenolpyruvate-dependent sugar phosphotransferase system		Carbohydrate transport
T_RS19070	PTS sorbose transporter subunit IIC	phosphoenolpyruvate-dependent sugar phosphotransferase system		Carbohydrate transport
T_RS19075	PTS fructose transporter subunit IID	carbohydrate transport // phosphoenolpyruvate-dependent sugar phosphotransferase system		Carbohydrate transport
T_RS19175	sugar transporter	organic substance transport // transmembrane transport // carbohydrate transport // sodium ion transport		Carbohydrate transport
T_RS19505	PTS mannitol transporter subunit IICBA	carbohydrate transmembrane transport // phosphorylation // mannitol transmembrane transport // phosphoenolpyruvate-dependent sugar phosphotransferase system // carbohydrate transport		Carbohydrate transport
T_RS20160	sn-glycerol-3-phosphate-binding periplasmic protein UgpB	transmembrane transport		Carbohydrate transport
T_RS20165	sn-glycerol 3-phosphate ABC transporter permease	transmembrane transport		Carbohydrate transport
T_RS20170	sn-glycerol 3-phosphate ABC transporter permease	transmembrane transport // glycerol-3-phosphate transmembrane transport // glycerophosphodiester transmembrane transport		Carbohydrate transport
T_RS20175	sn-glycerol-3-phosphate import ATP-binding protein UgpC	glycerol-3-phosphate transmembrane transport // carbohydrate transport // glycerophosphodiester transmembrane transport		Carbohydrate transport
T_RS20240	gluconate transporter	gluconate transmembrane transport		Carbohydrate transport
T_RS20310	gluconate transporter	gluconate transmembrane transport		Carbohydrate transport
T_RS20975	PTS sugar transporter			Carbohydrate transport
T_RS21015	maltose ABC transporter permease	maltose transmembrane transport // transmembrane transport // maltodextrin transmembrane transport // maltose transport // carbohydrate transport		Carbohydrate transport
T_RS21020	maltose ABC transporter permease MalF	maltose transmembrane transport // transmembrane transport // maltodextrin transmembrane transport // maltose transport // carbohydrate transport		Carbohydrate transport
T_RS21025	maltose ABC transporter substrate-binding protein MalE			Carbohydrate transport
T_RS21030	maltose/maltodextrin import ATP-binding protein MalK	transmembrane transport // maltose transmembrane transport // maltose transport // carbohydrate transport		Carbohydrate transport
T_RS21040	maltose operon protein MalM	carbohydrate transport		Carbohydrate transport
T_RS22560	PTS ascorbate transporter subunit IIC			Carbohydrate transport
T_RS22570	ascorbate-specific phosphotransferase enzyme IIA component	phosphorylation // phosphoenolpyruvate-dependent sugar phosphotransferase system		Carbohydrate transport
T_RS22805	transcription antiterminator BglG	carbohydrate transmembrane transport // phosphorylation // phosphoenolpyruvate-dependent sugar phosphotransferase system // regulation of transcription, DNA-templated		Carbohydrate transport
T_RS22840	PTS trehalose transporter subunit IIBC			Carbohydrate transport
T_RS00630	cell division protein FtsL	cell division // FtsZ-dependent cytokinesis // cell cycle		Cell division
T_RS00660	cell division protein FtsW	cell wall organization // cell division // FtsZ-dependent cytokinesis // lipid-linked peptidoglycan transport // peptidoglycan biosynthetic process // regulation of cell shape // cell cycle		Cell division
T_RS00680	cell division protein FtsQ	cell septum assembly // cell division // FtsZ-dependent cytokinesis // cell cycle		Cell division
T_RS00685	cell division protein FtsA	cell division // FtsZ-dependent cytokinesis // cell cycle		Cell division
T_RS00690	cell division protein FtsZ			Cell division
T_RS00730	cell division protein ZapD	cell septum assembly // cell division // FtsZ-dependent cytokinesis // cell cycle // division septum assembly		Cell division
T_RS01675	cytoskeleton protein RodZ	regulation of cell shape		Cell division
T_RS01895	succinyl-diaminopimelate desuccinylase	FtsZ-dependent cytokinesis // diaminopimelate biosynthetic process // lysine biosynthetic process via diaminopimelate // lysine biosynthetic process // cellular amino acid biosynthetic process // proteolysis	L-lysine biosynthesis I	Cell division
T_RS02170	cell division protein ZipA	cell septum assembly // cell division // FtsZ-dependent cytokinesis // cell cycle // division septum assembly		Cell division
T_RS02530	cell division protein DedD	cell division // cytokinetic process // cell cycle		Cell division
T_RS05035	murein DD-endopeptidase MepM	proteolysis // autolysis // septum digestion after cytokinesis		Cell division
T_RS05420	cell division topological specificity factor	cell division // regulation of division septum assembly // cell cycle // division septum site selection		Cell division
T_RS05425	septum site-determining protein MinD	negative regulation of cell division // cell division		Cell division
T_RS05430	septum site-determining protein MinC	regulation of cell septum assembly // cell septum assembly // regulation of cell cycle // regulation of cell division // cell division // cell cycle // division septum assembly // cell morphogenesis		Cell division
T_RS06130	cell division activator CedA	cell division // cell cycle		Cell division
T_RS06785	division septum protein Blr			Cell division
T_RS08255	lipopolysaccharide assembly protein LapB	cell division // regulation of lipid biosynthetic process // lipopolysaccharide metabolic process		Cell division
T_RS08390	intracellular septation protein A	cell septum assembly // cell division // cell cycle // division septum assembly		Cell division
T_RS08760	cell division protein YceG	cell wall organization // peptidoglycan biosynthetic process		Cell division
T_RS08810	septum formation inhibitor Maf	nucleotide metabolic process		Cell division
T_RS09425	cell division inhibitor SulA	negative regulation of cell division // cell division // SOS response // cell cycle // cellular response to DNA damage stimulus // division septum assembly		Cell division
T_RS09435	macrodomain Ter protein	cell division // cell cycle // regulation of transcription, DNA-templated		Cell division
T_RS09485	cell division protein ZapC	cell septum assembly // cell division // FtsZ-dependent cytokinesis // cell cycle // division septum assembly		Cell division
T_RS09785	cell division protein FtsZ			Cell division
T_RS09880	chromosome partition protein MukB	cell division // chromosome condensation // chromosome segregation // cell cycle // DNA replication		Cell division
T_RS09885	condensin subunit E			Cell division
T_RS09890	chromosome partition protein MukF	cell division // chromosome condensation // chromosome segregation // cell cycle // DNA replication		Cell division
T_RS10050	DNA translocase FtsK	cell division // chromosome segregation // cell cycle		Cell division
T_RS10820	cell division protein CpoB	protein trimerization // cell division // FtsZ-dependent cytokinesis // cell cycle		Cell division
T_RS14330	murein hydrolase activator NlpD	cell division // cell cycle // proteolysis // autolysis // septum digestion after cytokinesis		Cell division
T_RS14360	cell division protein FtsB	cell division // FtsZ-dependent cytokinesis // cell cycle		Cell division
T_RS15010	tyrosine recombinase XerD	cell division // DNA integration // chromosome segregation // cell cycle // transposition, DNA-mediated // DNA recombination		Cell division
T_RS15095	cell division protein ZapA	cell septum assembly // cell division // FtsZ-dependent cytokinesis // cell cycle // septin ring assembly // division septum assembly		Cell division
T_RS15690	cell division protein FtsP	cell division // FtsZ-dependent cytokinesis // cell cycle		Cell division
T_RS16220	lipoprotein NlpI	cell division // cell cycle		Cell division
T_RS16545	cell division protein ZapE	cell division // cell cycle		Cell division
T_RS16670	septum formation inhibitor Maf	nucleotide metabolic process		Cell division
T_RS17005	tyrosine recombinase XerC	cell division // DNA integration // chromosome segregation // cell cycle // transposition, DNA-mediated // DNA recombination		Cell division
T_RS17915	cell division protein FtsN	cell septum assembly // cell division // FtsZ-dependent cytokinesis // cytokinetic process // cell cycle // division septum assembly		Cell division
T_RS17940	cell division protein ZapB	cell septum assembly // cell division // FtsZ-dependent cytokinesis // cell cycle // division septum assembly		Cell division
T_RS18395	GTP-binding protein	cell septum assembly // cell division // cell cycle // division septum assembly		Cell division
T_RS20095	cell division protein FtsE	transmembrane transport // cell cycle // cell division		Cell division
T_RS20100	cell division protein FtsX	cell division // cell cycle		Cell division
T_RS20445	cell division protein DamX	cell division // cytokinetic process // cell cycle		Cell division
T_RS20515	cell filamentation protein Fic	regulation of cell division		Cell division
T_RS10615	hypothetical protein	regulation of cell shape		Cell shape
T_RS16675	rod shape-determining protein MreD	regulation of cell shape		Cell shape
T_RS16680	rod shape-determining protein MreC	regulation of cell shape		Cell shape
T_RS16685	rod shape-determining protein	regulation of cell shape // cell morphogenesis		Cell shape
T_RS25090	hypothetical protein	regulation of cell shape		Cell shape
T_RS15745	phosphodiesterase	cell wall modification		Cell wall
T_RS15815	glycogen synthase			Cell wall
T_RS16360	sulfate transporter			Cell wall
T_RS16365	ABC transporter substrate-binding protein			Cell wall
T_RS16370	outer membrane lipid asymmetry maintenance protein MlaD	phospholipid transport		Cell wall
T_RS16375	ABC transporter permease	phospholipid transport		Cell wall
T_RS16380	phospholipid ABC transporter ATP-binding protein MlaF			Cell wall
T_RS23545	cell envelope integrity protein CreD			Cell wall
T_RS19805	cellulose biosynthesis protein BcsG	cellulose biosynthetic process		Cellulose metabolism
T_RS19810	cellulose biosynthesis protein BcsF	cellulose biosynthetic process		Cellulose metabolism
T_RS19815	cellulose biosynthesis protein BcsE	cellulose biosynthetic process // proteolysis		Cellulose metabolism
T_RS19825	cellulose biosynthesis protein BcsQ	negative regulation of cell division		Cellulose metabolism
T_RS19830	cellulose synthase catalytic subunit	cellulose biosynthetic process // UDP-glucose metabolic process	cellulose biosynthesis	Cellulose metabolism
T_RS19835	cyclic di-GMP-binding protein	cellulose biosynthetic process // UDP-glucose metabolic process		Cellulose metabolism
T_RS19840	endoglucanase	cellulose catabolic process // metabolic process // carbohydrate metabolic process // polysaccharide catabolic process	cellulose biosynthesis	Cellulose metabolism
T_RS25675	hypothetical protein	cell division // cellulose biosynthetic process		Cellulose metabolism
T_RS00060	molecular chaperone DnaK	chaperone cofactor-dependent protein refolding // protein refolding // cellular response to unfolded protein // cellular response to heat // response to unfolded protein // protein folding // DNA replication		Chaperone
T_RS00065	molecular chaperone DnaJ	chaperone cofactor-dependent protein refolding // protein refolding // response to heat // protein folding // DNA replication		Chaperone
T_RS00240	lipoprotein signal peptidase	proteolysis	lipoprotein posttranslational modification	Chaperone
T_RS00245	peptidyl-prolyl cis-trans isomerase	protein refolding // protein peptidyl-prolyl isomerization		Chaperone
T_RS00470	chaperone SurA	maintenance of stationary phase // protein stabilization // Gram-negative-bacterium-type cell outer membrane assembly // protein folding // protein peptidyl-prolyl isomerization		Chaperone
T_RS00480	molecular chaperone DjlA			Chaperone
T_RS01130	outer membrane protein assembly factor BamA	membrane assembly // protein insertion into membrane // Gram-negative-bacterium-type cell outer membrane assembly		Chaperone
T_RS01135	chaperone protein Skp	chaperone-mediated protein folding // protein stabilization // protein insertion into membrane from inner side // protein maturation by protein folding		Chaperone
T_RS01595	co-chaperone protein HscB	protein maturation by iron-sulfur cluster transfer // protein complex oligomerization // [2Fe-2S] cluster assembly // positive regulation of ATP-dependent activity // protein folding		Chaperone
T_RS01600	molecular chaperone HscA	chaperone cofactor-dependent protein refolding // protein refolding // cellular response to unfolded protein // cellular response to heat // iron-sulfur cluster assembly // response to unfolded protein // protein folding	[2Fe-2S] iron-sulfur cluster biosynthesis	Chaperone
T_RS01695	lipoprotein	protein insertion into membrane // Gram-negative-bacterium-type cell outer membrane assembly		Chaperone
T_RS01870	outer membrane protein assembly factor BamC	protein insertion into membrane // Gram-negative-bacterium-type cell outer membrane assembly		Chaperone
T_RS03065	nitrate reductase	negative regulation of protein transport		Chaperone
T_RS03765	molecular chaperone			Chaperone
T_RS03790	outer membrane assembly protein AsmA	regulation of protein targeting to membrane		Chaperone
T_RS05270	RNA chaperone ProQ	post-transcriptional regulation of gene expression		Chaperone
T_RS05615	outer membrane lipoprotein LolB	lipoprotein localization to outer membrane // protein transport		Chaperone
T_RS06070	ATP-independent periplasmic protein-refolding chaperone			Chaperone
T_RS07205	Tat proofreading chaperone DmsD	chaperone-mediated protein folding		Chaperone
T_RS07400	hydrogenase formation protein	protein maturation		Chaperone
T_RS08510	nitrate reductase molybdenum cofactor assembly chaperone	chaperone-mediated protein complex assembly // nitrate assimilation		Chaperone
T_RS09070	molecular chaperone			Chaperone
T_RS09200	curved DNA-binding protein	chaperone cofactor-dependent protein refolding // protein refolding // protein folding		Chaperone
T_RS09205	chaperone modulatory protein CbpM			Chaperone
T_RS10045	outer membrane lipoprotein carrier protein LolA			Chaperone
T_RS11500	dehydrogenase			Chaperone
T_RS11825	peptidyl-prolyl cis-trans isomerase	protein folding // protein peptidyl-prolyl isomerization		Chaperone
T_RS12065	molecular chaperone HtpG			Chaperone
T_RS12270	trigger factor	chaperone-mediated protein folding // cell division // 'de novo' cotranslational protein folding // protein unfolding // protein transport // cell cycle // protein folding // protein peptidyl-prolyl isomerization		Chaperone
T_RS12915	hypothetical protein			Chaperone
T_RS13295	chaperone protein ClpB	cellular response to heat // protein refolding // protein metabolic process // response to heat		Chaperone
T_RS13310	outer membrane protein assembly factor BamD	protein insertion into membrane // Gram-negative-bacterium-type cell outer membrane assembly		Chaperone
T_RS13405	outer membrane protein assembly factor BamE	protein insertion into membrane // Gram-negative-bacterium-type cell outer membrane assembly		Chaperone
T_RS14110	chaperone protein SicP			Chaperone
T_RS15540	hydrogenase			Chaperone
T_RS17560	zinc resistance-associated protein			Chaperone
T_RS18805	molecular chaperone TorD	protein complex oligomerization // protein folding		Chaperone
T_RS18865	heat-shock protein IbpA	protein stabilization		Chaperone
T_RS18870	heat-shock protein IbpB	protein stabilization		Chaperone
T_RS19685	hypothetical protein			Chaperone
T_RS19690	cold-shock protein	regulation of gene expression // negative regulation of DNA-templated transcription, termination // transcription antitermination // regulation of transcription, DNA-templated		Chaperone
T_RS20315	Fe-S biogenesis protein NfuA	protein maturation by iron-sulfur cluster transfer // protein maturation // iron-sulfur cluster assembly		Chaperone
T_RS20380	molecular chaperone Hsp33			Chaperone
T_RS21450	dehydrogenase			Chaperone
T_RS22300	molecular chaperone GroES	chaperone cofactor-dependent protein refolding // protein folding		Chaperone
T_RS22305	molecular chaperone GroEL	chaperone cofactor-dependent protein refolding // response to heat // protein refolding // 'de novo' protein folding // protein folding		Chaperone
T_RS22455	RNA-binding protein Hfq	regulation of translation, ncRNA-mediated // regulation of RNA stability // regulation of transcription, DNA-templated		Chaperone
T_RS23420	molecular chaperone OsmY	response to osmotic stress		Chaperone
T_RS01785	sensor domain-containing phosphodiesterase			cidiGMP
T_RS02265	sensor domain-containing phosphodiesterase			cidiGMP
T_RS02615	phosphodiesterase			cidiGMP
T_RS03240	phage resistance protein			cidiGMP
T_RS05150	diguanylate cyclase			cidiGMP
T_RS05365	diguanylate phosphodiesterase			cidiGMP
T_RS08225	GGDEF domain-containing protein			cidiGMP
T_RS11760	diguanylate cyclase			cidiGMP
T_RS12595	diguanylate cyclase AdrA	negative regulation of bacterial-type flagellum-dependent cell motility // cell adhesion involved in single-species biofilm formation		cidiGMP
T_RS13345	diguanylate cyclase	negative regulation of bacterial-type flagellum-dependent cell motility // cell adhesion involved in single-species biofilm formation // signal transduction		cidiGMP
T_RS19870	cyclic-guanylate-specific phosphodiesterase			cidiGMP
T_RS00300	citrate lyase ACP		citrate degradation	citrate metabolism
T_RS00305	citrate lyase subunit beta	oxaloacetate metabolic process // acetyl-CoA metabolic process	citrate degradation	citrate metabolism
T_RS00310	citrate lyase subunit alpha	acetyl-CoA metabolic process	citrate degradation	citrate metabolism
T_RS00315	phosphoribosyl-dephospho-CoA transferase	prosthetic group biosynthetic process	citrate lyase activation	citrate metabolism
T_RS00320	triphosphoribosyl-dephospho-CoA synthase	prosthetic group biosynthetic process // phosphorylation	citrate lyase activation	citrate metabolism
T_RS11135	tricarballylate utilization protein TcuB	citrate metabolic process		citrate metabolism
T_RS11430	[citrate (pro-3S)-lyase] ligase	biosynthetic process // cellular protein modification process	citrate lyase activation	citrate metabolism
T_RS11435	citrate lyase ACP		citrate degradation	citrate metabolism
T_RS11440	citrate (pro-3S)-lyase subunit beta	oxaloacetate metabolic process // acetyl-CoA metabolic process	citrate degradation	citrate metabolism
T_RS11445	citrate lyase subunit alpha	acetyl-CoA metabolic process	citrate degradation	citrate metabolism
T_RS11450	citrate lyase holo-ACP synthase	prosthetic group biosynthetic process	citrate lyase activation	citrate metabolism
T_RS11455	2-(5''-triphosphoribosyl)-3'-dephosphocoenzyme-A synthase	prosthetic group biosynthetic process // phosphorylation	citrate lyase activation	citrate metabolism
T_RS04225	cobyrinic acid a,c-diamide synthase	cobalamin biosynthetic process // glutamine metabolic process	cob(II)yrinate <i>a,c</i>-diamide biosynthesis I (early cobalt insertion)	cobalt metabolism
T_RS04230	cobalamin biosynthesis protein	cobalamin transport // cobalamin biosynthetic process		cobalt metabolism
T_RS04235	precorrin-8X methylmutase	cobalamin biosynthetic process	cob(II)yrinate <i>a,c</i>-diamide biosynthesis I (early cobalt insertion)	cobalt metabolism
T_RS04240	cobalt-precorrin-5B (C(1))-methyltransferase	corrin biosynthetic process // methylation // cobalamin biosynthetic process	cob(II)yrinate <i>a,c</i>-diamide biosynthesis I (early cobalt insertion)	cobalt metabolism
T_RS04245	cobalt-precorrin-7 (C(5))-methyltransferase	methylation // cobalamin biosynthetic process // protein methylation	cob(II)yrinate <i>a,c</i>-diamide biosynthesis I (early cobalt insertion)	cobalt metabolism
T_RS04250	cobalt-precorrin-6B (C(15))-methyltransferase (decarboxylating)	methylation // cobalamin biosynthetic process // protein methylation	cob(II)yrinate <i>a,c</i>-diamide biosynthesis I (early cobalt insertion)	cobalt metabolism
T_RS04255	cobalt-precorrin-4 C(11)-methyltransferase	methylation // cobalamin biosynthetic process	cob(II)yrinate <i>a,c</i>-diamide biosynthesis I (early cobalt insertion)	cobalt metabolism
T_RS04260	cobalamin biosynthesis protein CbiG	cobalamin biosynthetic process	cob(II)yrinate <i>a,c</i>-diamide biosynthesis I (early cobalt insertion)	cobalt metabolism
T_RS04265	cobalt-precorrin-3B C(17)-methyltransferase	methylation // cobalamin biosynthetic process	cob(II)yrinate <i>a,c</i>-diamide biosynthesis I (early cobalt insertion)	cobalt metabolism
T_RS04275	sirohydrochlorin cobaltochelatase	anaerobic cobalamin biosynthetic process // cobalamin biosynthetic process // porphyrin-containing compound biosynthetic process	cob(II)yrinate <i>a,c</i>-diamide biosynthesis I (early cobalt insertion)	cobalt metabolism
T_RS04280	precorrin-2 C(20)-methyltransferase	methylation // cobalamin biosynthetic process	cob(II)yrinate <i>a,c</i>-diamide biosynthesis I (early cobalt insertion)	cobalt metabolism
T_RS13030	hypothetical protein	RNA metabolic process		CRISPR and TA system
T_RS14390	type I-E CRISPR-associated endoribonuclease Cas2			CRISPR and TA system
T_RS14395	subtype I-E CRISPR-associated endonuclease Cas1	nucleic acid phosphodiester bond hydrolysis // defense response to virus // maintenance of CRISPR repeat elements		CRISPR and TA system
T_RS14400	type I-E CRISPR-associated protein Cas6/Cse3/CasE			CRISPR and TA system
T_RS14405	type I-E CRISPR-associated protein Cas5/CasD	defense response to virus // maintenance of CRISPR repeat elements		CRISPR and TA system
T_RS14410	type I-E CRISPR-associated protein Cas7/Cse4/CasC			CRISPR and TA system
T_RS14415	type I-E CRISPR-associated protein Cse2/CasB			CRISPR and TA system
T_RS14420	type I-E CRISPR-associated protein Cse1/CasA			CRISPR and TA system
T_RS17225	hypothetical protein			CRISPR and TA system
T_RS18240	hypothetical protein			CRISPR and TA system
T_RS18245	transcriptional regulator	regulation of transcription, DNA-templated		CRISPR and TA system
T_RS18925	type I toxin-antitoxin system toxin TisB	dormancy process // inorganic anion transport // SOS response		CRISPR and TA system
T_RS19800	hypothetical protein			CRISPR and TA system
T_RS22810	transcriptional regulator	regulation of transcription, DNA-templated		CRISPR and TA system
T_RS22815	RelE toxin			CRISPR and TA system
T_RS23265	hypothetical protein	RNA phosphodiester bond hydrolysis, endonucleolytic // nucleic acid phosphodiester bond hydrolysis // RNA metabolic process		CRISPR and TA system
T_RS23270	restriction endonuclease subunit S	DNA restriction-modification system // DNA modification		CRISPR and TA system
T_RS23290	membrane protein			CRISPR and TA system
T_RS23295	hypothetical protein			CRISPR and TA system
T_RS24930	hypothetical protein			CRISPR and TA system
T_RS01630	thiosulfate sulfurtransferase	transsulfuration	L-cysteine degradation III	cysteine metabolism
T_RS02110	cysteine synthase B	cysteine biosynthetic process // cellular amino acid biosynthetic process // cysteine biosynthetic process from serine	superpathway of sulfate assimilation and cysteine biosynthesis // L-cysteine biosynthesis I	Cysteine metabolism
T_RS02160	cysteine synthase A	cysteine biosynthetic process // cellular amino acid biosynthetic process // metabolic process // cysteine biosynthetic process from serine	superpathway of sulfate assimilation and cysteine biosynthesis // L-cysteine biosynthesis I	Cysteine metabolism
T_RS12205	cysteine synthase	cysteine biosynthetic process		Cysteine metabolism
T_RS14670	aminotransferase	cysteine metabolic process // iron-sulfur cluster assembly	cytidylyl molybdenum cofactor sulfurylation // superpathway of L-alanine biosynthesis // tRNA-uridine 2-thiolation and selenation (bacteria) // <i>bis</i>(guanylyl molybdopterin) cofactor sulfurylation // molybdopterin biosynthesis // L-alanine biosynthesis III // superpathway of thiamine diphosphate biosynthesis I // thiazole component of thiamine diphosphate biosynthesis I // [2Fe-2S] iron-sulf…	Cysteine metabolism
T_RS14675	hypothetical protein			Cysteine metabolism
T_RS15625	cystathionine beta-lyase	L-cysteine catabolic process to pyruvate // transsulfuration // methionine biosynthetic process // cellular amino acid biosynthetic process // cellular amino acid metabolic process	superpathway of L-homoserine and L-methionine biosynthesis // superpathway of L-methionine biosynthesis (transsulfuration) // L-methionine biosynthesis I // L-methionine biosynthesis II	Cysteine metabolism
T_RS16020	membrane protein	L-cysteine catabolic process to pyruvate		Cysteine metabolism
T_RS19430	serine acetyltransferase	cysteine biosynthetic process // cellular amino acid biosynthetic process // cysteine biosynthetic process from serine	superpathway of sulfate assimilation and cysteine biosynthesis // L-cysteine biosynthesis I	Cysteine metabolism
T_RS00495	DNA polymerase II	nucleic acid phosphodiester bond hydrolysis // DNA biosynthetic process // DNA replication proofreading // SOS response // DNA-templated DNA replication // DNA replication		DNA replication or repair
T_RS00710	8-oxo-dGTP diphosphatase	DNA repair	8-oxo-(d)GTP detoxification I	DNA replication or repair
T_RS00725	DNA gyrase inhibitor YacG	regulation of DNA topoisomerase (ATP-hydrolyzing) activity // negative regulation of catalytic activity // negative regulation of DNA topoisomerase (ATP-hydrolyzing) activity // regulation of transcription, DNA-templated		DNA replication or repair
T_RS01165	DNA polymerase III subunit alpha	nucleic acid phosphodiester bond hydrolysis // DNA biosynthetic process // DNA replication		DNA replication or repair
T_RS01325	uracil-DNA glycosylase	base-excision repair, AP site formation via deaminated base removal // cellular response to DNA damage stimulus // base-excision repair // DNA repair		DNA replication or repair
T_RS01400	DNA repair protein RecO	double-strand break repair // cellular response to DNA damage stimulus // DNA recombination // DNA repair		DNA replication or repair
T_RS01820	DnaA regulatory inactivator Hda	negative regulation of DNA-templated DNA replication initiation // negative regulation of DNA replication // DNA replication initiation // DNA replication		DNA replication or repair
T_RS02175	DNA ligase (NAD(+)) LigA	cellular response to DNA damage stimulus // base-excision repair, DNA ligation // DNA repair // DNA replication // DNA metabolic process		DNA replication or repair
T_RS02420	endonuclease SmrB			DNA replication or repair
T_RS03000	DNA gyrase subunit A	DNA topological change // DNA-templated DNA replication // DNA metabolic process		DNA replication or repair
T_RS03040	bifunctional transcriptional regulator/O6-methylguanine-DNA methyltransferase	methylation // cellular response to DNA damage stimulus // regulation of transcription, DNA-templated // DNA repair		DNA replication or repair
T_RS03045	alpha-ketoglutarate-dependent dioxygenase AlkB	oxidative RNA demethylation // oxidative DNA demethylation // DNA demethylation // oxidative demethylation // RNA repair // oxidative single-stranded DNA demethylation // cellular response to DNA damage stimulus // DNA dealkylation involved in DNA repair // DNA repair		DNA replication or repair
T_RS03300	endonuclease	nucleic acid phosphodiester bond hydrolysis // cellular response to DNA damage stimulus // base-excision repair // DNA repair		DNA replication or repair
T_RS03770	3-methyladenine DNA glycosylase 2	cellular response to DNA damage stimulus // metabolic process // DNA dealkylation involved in DNA repair // base-excision repair, AP site formation // base-excision repair // DNA repair		DNA replication or repair
T_RS04095	DNA gyrase inhibitor	negative regulation of DNA topoisomerase (ATP-hydrolyzing) activity		DNA replication or repair
T_RS04465	site-specific DNA-methyltransferase			DNA replication or repair
T_RS04510	DNA polymerase V subunit UmuD	SOS response // cellular response to DNA damage stimulus // proteolysis // regulation of transcription, DNA-templated // DNA repair		DNA replication or repair
T_RS04515	DNA polymerase V subunit UmuC	error-prone translesion synthesis // SOS response // cellular response to DNA damage stimulus // DNA repair		DNA replication or repair
T_RS04540	DNA cytosine methyltransferase	DNA restriction-modification system // C-5 methylation of cytosine // methylation		DNA replication or repair
T_RS04545	very short patch repair endonuclease	nucleic acid phosphodiester bond hydrolysis // cellular response to DNA damage stimulus // mismatch repair // DNA repair		DNA replication or repair
T_RS04760	excinuclease ABC subunit C	nucleic acid phosphodiester bond hydrolysis // SOS response // cellular response to DNA damage stimulus // nucleotide-excision repair // DNA repair		DNA replication or repair
T_RS04995	crossover junction endodeoxyribonuclease RuvC	nucleic acid phosphodiester bond hydrolysis // replication fork reversal // cellular response to DNA damage stimulus // DNA recombination // DNA repair // recombinational repair		DNA replication or repair
T_RS05010	Holliday junction branch migration protein RuvA	DNA duplex unwinding // SOS response // cellular response to DNA damage stimulus // DNA recombination // DNA repair		DNA replication or repair
T_RS05015	Holliday junction branch migration DNA helicase RuvB	DNA duplex unwinding // SOS response // cellular response to DNA damage stimulus // DNA recombination // DNA repair		DNA replication or repair
T_RS05075	DNA damage-inducible protein			DNA replication or repair
T_RS05095	DNA polymerase III subunit epsilon	nucleic acid phosphodiester bond hydrolysis // DNA replication proofreading // mismatch repair		DNA replication or repair
T_RS05105	DNA polymerase III subunit theta	DNA biosynthetic process // DNA replication		DNA replication or repair
T_RS05395	ATP-dependent helicase	DNA repair // DNA duplex unwinding // nucleobase-containing compound metabolic process		DNA replication or repair
T_RS06020	DNA topoisomerase III			DNA replication or repair
T_RS06035	pyrimidine (deoxy)nucleoside triphosphate pyrophosphohydrolase	DNA repair		DNA replication or repair
T_RS06040	exodeoxyribonuclease III	nucleic acid phosphodiester bond hydrolysis // cellular response to DNA damage stimulus // DNA repair		DNA replication or repair
T_RS06075	nucleotide excision repair endonuclease			DNA replication or repair
T_RS06825	DNA replication terminus site-binding protein	DNA replication termination // DNA replication		DNA replication or repair
T_RS07955	DNA endonuclease SmrA	DNA metabolic process		DNA replication or repair
T_RS07960	methylated-DNA--protein-cysteine methyltransferase	methylation // cellular response to DNA damage stimulus // DNA dealkylation involved in DNA repair // DNA repair		DNA replication or repair
T_RS08675	transcription-repair coupling factor	cellular response to DNA damage stimulus // regulation of transcription, DNA-templated // DNA repair // transcription-coupled nucleotide-excision repair, DNA damage recognition		DNA replication or repair
T_RS08945	DNA damage-inducible protein I	SOS response		DNA replication or repair
T_RS09405	DNA helicase IV	recombinational repair // DNA duplex unwinding		DNA replication or repair
T_RS09470	ABC transporter ATP-binding protein	DNA repair // cellular response to DNA damage stimulus // valyl-tRNA aminoacylation		DNA replication or repair
T_RS09800	exonuclease			DNA replication or repair
T_RS10040	recombinase RarA	regulation of DNA repair // regulation of catalytic activity // DNA duplex unwinding // positive regulation of catalytic activity // DNA replication, Okazaki fragment processing // regulation of DNA-templated DNA replication initiation // DNA recombination // DNA-templated DNA replication // DNA replication		DNA replication or repair
T_RS10150	VirK-like protein	cellular response to DNA damage stimulus		DNA replication or repair
T_RS10155	ATP-dependent endonuclease	double-strand break repair // DNA synthesis involved in DNA repair		DNA replication or repair
T_RS10560	EEP domain-containing protein	double-strand break repair		DNA replication or repair
T_RS10635	excinuclease ABC subunit B	nucleic acid phosphodiester bond hydrolysis // SOS response // cellular response to DNA damage stimulus // nucleotide-excision repair // DNA repair		DNA replication or repair
T_RS10940	endonuclease VIII	nucleic acid phosphodiester bond hydrolysis // metabolic process // cellular response to DNA damage stimulus // nucleotide-excision repair // base-excision repair // DNA repair		DNA replication or repair
T_RS11000	DNA recombinase	DNA integration // DNA recombination		DNA replication or repair
T_RS11315	DNA polymerase III subunit delta	DNA-templated DNA replication // DNA biosynthetic process // DNA replication		DNA replication or repair
T_RS11535	hypothetical protein			DNA replication or repair
T_RS12070	recombination protein RecR	cellular response to DNA damage stimulus // DNA recombination // DNA repair		DNA replication or repair
T_RS12080	DNA polymerase III subunit gamma/tau	DNA biosynthetic process // DNA-templated DNA replication // DNA replication		DNA replication or repair
T_RS12105	hypothetical protein	DNA recombination		DNA replication or repair
T_RS12165	methyltransferase	methylation // DNA repair		DNA replication or repair
T_RS12345	oxidative-stress-resistance chaperone	guanine deglycation, glyoxal removal // protein deglycation, glyoxal removal // cellular response to DNA damage stimulus // DNA repair		DNA replication or repair
T_RS12390	exodeoxyribonuclease 7 small subunit	nucleic acid phosphodiester bond hydrolysis // DNA catabolic process		DNA replication or repair
T_RS12455	HNH endonuclease	nucleic acid phosphodiester bond hydrolysis		DNA replication or repair
T_RS12540	exonuclease sbcCD subunit D	DNA repair // DNA replication termination // nucleic acid phosphodiester bond hydrolysis // DNA recombination // DNA replication // DNA metabolic process		DNA replication or repair
T_RS12560	recombination-associated protein RdgC	DNA recombination // regulation of DNA recombination		DNA replication or repair
T_RS12730	type III restriction endonuclease StyLTI	nucleic acid phosphodiester bond hydrolysis // DNA restriction-modification system		DNA replication or repair
T_RS12735	type III restriction endonuclease StyLTI			DNA replication or repair
T_RS12885	DNA polymerase IV	error-prone translesion synthesis // translesion synthesis // SOS response // cellular response to DNA damage stimulus // DNA repair // DNA-templated DNA replication // DNA replication		DNA replication or repair
T_RS13215	DNA polymerase III subunit epsilon	nucleic acid phosphodiester bond hydrolysis // DNA biosynthetic process // DNA replication proofreading // DNA replication		DNA replication or repair
T_RS13225	SAM-dependent methyltransferase	methylation		DNA replication or repair
T_RS13240	methyltransferase	methylation		DNA replication or repair
T_RS13245	EEP domain-containing protein			DNA replication or repair
T_RS13400	DNA repair protein RecN	SOS response // response to radiation // cellular response to DNA damage stimulus // DNA recombination // DNA repair // double-strand break repair via homologous recombination		DNA replication or repair
T_RS13850	regulatory protein RecX	regulation of DNA repair		DNA replication or repair
T_RS13855	DNA recombination/repair protein RecA	positive regulation of receptor clustering // regulation of bacterial-type flagellum-dependent cell motility // positive chemotaxis // SOS response // cellular response to DNA damage stimulus // DNA recombination // DNA repair // DNA metabolic process		DNA replication or repair
T_RS14255	DNA mismatch repair protein MutS	cellular response to DNA damage stimulus // mismatch repair // DNA repair // regulation of DNA recombination		DNA replication or repair
T_RS14610	flap endonuclease Xni			DNA replication or repair
T_RS14715	exonuclease V subunit alpha	nucleic acid phosphodiester bond hydrolysis // DNA duplex unwinding // cellular response to DNA damage stimulus // DNA recombination // double-strand break repair // DNA repair // double-strand break repair via homologous recombination		DNA replication or repair
T_RS14720	exodeoxyribonuclease V subunit beta	recombinational repair // nucleic acid phosphodiester bond hydrolysis // clearance of foreign intracellular DNA // DNA duplex unwinding // response to radiation // cellular response to DNA damage stimulus // DNA recombination // DNA repair // double-strand break repair via homologous recombination		DNA replication or repair
T_RS14730	exonuclease V subunit gamma	nucleic acid phosphodiester bond hydrolysis // DNA duplex unwinding // cellular response to DNA damage stimulus // DNA recombination // DNA repair // double-strand break repair via homologous recombination		DNA replication or repair
T_RS14785	DNA mismatch repair protein MutH	nucleic acid phosphodiester bond hydrolysis // cellular response to DNA damage stimulus // DNA modification // mismatch repair // DNA repair		DNA replication or repair
T_RS15000	ssDNA exonuclease RecJ	nucleic acid phosphodiester bond hydrolysis // DNA recombination // DNA repair		DNA replication or repair
T_RS15235	deoxyribonuclease I	nucleic acid phosphodiester bond hydrolysis // DNA metabolic process		DNA replication or repair
T_RS15255	Holliday junction resolvase RuvX	nucleic acid phosphodiester bond hydrolysis // ribosome biogenesis // rRNA processing // nucleobase-containing compound metabolic process // rRNA 5'-end processing		DNA replication or repair
T_RS15325	A/G-specific adenine glycosylase	metabolic process // cellular response to DNA damage stimulus // mismatch repair // base-excision repair // DNA repair		DNA replication or repair
T_RS15700	topoisomerase IV subunit A	chromosome segregation // DNA topological change // DNA metabolic process		DNA replication or repair
T_RS15735	DNA topoisomerase IV subunit B	chromosome segregation // DNA topological change		DNA replication or repair
T_RS15880	DNA primase	DNA replication, synthesis of RNA primer // DNA replication		DNA replication or repair
T_RS15890	mismatch-specific DNA-glycosylase	cellular response to DNA damage stimulus // base-excision repair, AP site formation // DNA repair		DNA replication or repair
T_RS16155	DnaA initiator-associating protein DiaA	carbohydrate derivative metabolic process // DNA replication		DNA replication or repair
T_RS16160	osmotically-inducible protein OsmY	response to osmotic stress		DNA replication or repair
T_RS16750	adenine-specific DNA-methyltransferase	DNA methylation on adenine // methylation // DNA methylation		DNA replication or repair
T_RS16905	DNA recombination protein RmuC	DNA recombination		DNA replication or repair
T_RS16960	DNA helicase RecQ			DNA replication or repair
T_RS16995	DNA-dependent helicase II	recombinational repair // rolling circle DNA replication // negative regulation of strand invasion // protein homooligomerization // UV protection // SOS response // cellular response to DNA damage stimulus // mismatch repair // nucleotide-excision repair // DNA repair // DNA unwinding involved in DNA replication // DNA replication		DNA replication or repair
T_RS17185	DNA helicase Rep	recombinational repair // nucleic acid phosphodiester bond hydrolysis // DNA unwinding involved in DNA replication // DNA replication		DNA replication or repair
T_RS17310	DNA adenine methylase			DNA replication or repair
T_RS17905	primosomal protein N'	DNA duplex unwinding // DNA recombination // double-strand break repair // DNA replication initiation // DNA replication, synthesis of RNA primer // DNA unwinding involved in DNA replication // DNA replication		DNA replication or repair
T_RS18400	DNA polymerase I	double-strand break repair // nucleic acid phosphodiester bond hydrolysis // DNA biosynthetic process // cellular response to DNA damage stimulus // DNA repair // DNA-templated DNA replication // DNA replication // nucleobase-containing compound metabolic process		DNA replication or repair
T_RS18725	chromosomal replication initiator protein DnaA	regulation of DNA replication // DNA replication initiation // DNA replication		DNA replication or repair
T_RS18730	DNA polymerase III subunit beta	nucleic acid phosphodiester bond hydrolysis // DNA biosynthetic process // DNA strand elongation involved in DNA replication // DNA replication		DNA replication or repair
T_RS18735	DNA replication and repair protein RecF	SOS response // cellular response to DNA damage stimulus // double-strand break repair // DNA repair // DNA replication // DNA synthesis involved in DNA repair		DNA replication or repair
T_RS18740	DNA gyrase subunit B	response to antibiotic // DNA topological change // DNA-templated DNA replication		DNA replication or repair
T_RS19090	hypothetical protein	DNA recombination		DNA replication or repair
T_RS19200	DNA helicase RecG	DNA duplex unwinding // cellular response to DNA damage stimulus // DNA recombination // DNA repair		DNA replication or repair
T_RS19275	hypothetical protein	proteolysis		DNA replication or repair
T_RS19290	formamidopyrimidine-DNA glycosylase	metabolic process // cellular response to DNA damage stimulus // nucleotide-excision repair // base-excision repair, AP site formation // base-excision repair // DNA repair		DNA replication or repair
T_RS19725	DNA-3-methyladenine glycosylase I	DNA dealkylation involved in DNA repair // metabolic process // base-excision repair // DNA repair		DNA replication or repair
T_RS20330	ISNCY family transposase	DNA recombination		DNA replication or repair
T_RS20390	GMP/IMP nucleotidase	DNA repair // dephosphorylation	guanosine nucleotides degradation III // inosine 5'-phosphate degradation // UTP and CTP dephosphorylation I // NAD salvage pathway III (to nicotinamide riboside) // purine nucleotides degradation II (aerobic) // adenosine nucleotides degradation II	DNA replication or repair
T_RS20450	DNA adenine methylase	DNA methylation on adenine // methylation // mismatch repair // DNA replication		DNA replication or repair
T_RS20840	DNA-processing protein DprA	DNA-mediated transformation		DNA replication or repair
T_RS20850	DNA topoisomerase	DNA topological change		DNA replication or repair
T_RS21110	replicative DNA helicase			DNA replication or repair
T_RS21150	excinuclease ABC subunit A	nucleic acid phosphodiester bond hydrolysis // SOS response // cellular response to DNA damage stimulus // nucleotide-excision repair // DNA repair		DNA replication or repair
T_RS21160	ssDNA-binding protein	positive regulation of helicase activity // cellular response to DNA damage stimulus // DNA recombination // DNA repair // DNA replication		DNA replication or repair
T_RS21515	replicative DNA helicase			DNA replication or repair
T_RS21560	DNA topoisomerase III			DNA replication or repair
T_RS21850	DNA polymerase V subunit UmuC	error-prone translesion synthesis // SOS response // cellular response to DNA damage stimulus // DNA repair		DNA replication or repair
T_RS22035	replication endonuclease	nucleic acid phosphodiester bond hydrolysis // DNA replication		DNA replication or repair
T_RS22040	DNA adenine methylase			DNA replication or repair
T_RS22045	DNA polymerase III subunit epsilon			DNA replication or repair
T_RS22090	peptidase	SOS response // cellular response to DNA damage stimulus // proteolysis // regulation of transcription, DNA-templated // DNA repair		DNA replication or repair
T_RS22170	DNA helicase			DNA replication or repair
T_RS22180	tyrosine recombinase XerD			DNA replication or repair
T_RS22445	DNA mismatch repair protein MutL	cellular response to DNA damage stimulus // mismatch repair // DNA repair		DNA replication or repair
T_RS22605	primosomal replication protein N	DNA replication, synthesis of RNA primer // DNA replication		DNA replication or repair
T_RS23275	SAM-dependent methyltransferase	DNA methylation on adenine // methylation // DNA restriction-modification system // DNA methylation		DNA replication or repair
T_RS23280	type I restriction-modification system deoxyribonuclease	nucleic acid phosphodiester bond hydrolysis // DNA modification		DNA replication or repair
T_RS23285	restriction endonuclease	nucleic acid phosphodiester bond hydrolysis // DNA restriction-modification system		DNA replication or repair
T_RS23330	DNA replication protein	DNA strand elongation involved in DNA replication // DNA replication		DNA replication or repair
T_RS23335	primosomal protein 1	DNA replication, synthesis of RNA primer // DNA replication		DNA replication or repair
T_RS23400	DNA polymerase III subunit psi	nucleic acid phosphodiester bond hydrolysis // DNA biosynthetic process // DNA replication		DNA replication or repair
T_RS23490	DNA repair protein RadA	cellular response to DNA damage stimulus // DNA repair // recombinational repair		DNA replication or repair
T_RS25485	hypothetical protein			DNA replication or repair
T_RS03180	nucleoid-associated protein			DNA replication or repair
T_RS08290	DNA topoisomerase 1	DNA topological change		DNA replication or repair
T_RS08465	DNA-binding protein H-NS	negative regulation of gene expression, epigenetic // negative regulation of transcription, DNA-templated // regulation of transcription, DNA-templated		DNA replication or repair
T_RS10470	DNA starvation/stationary phase protection protein	chromosome condensation // cellular iron ion homeostasis		DNA replication or repair
T_RS12250	DNA-binding protein HU-beta	chromosome condensation		DNA replication or repair
T_RS17570	DNA-binding protein HU-alpha	chromosome condensation		DNA replication or repair
T_RS19260	nucleoid occlusion factor SlmA	regulation of transcription, DNA-templated // regulation of cell division // cell division // negative regulation of division septum assembly // cell cycle		DNA replication or repair
T_RS13500	DNA primase	DNA replication, synthesis of RNA primer		DNA replication or repair
T_RS19490	hypothetical protein	DNA replication // DNA biosynthetic process		DNA replication or repair
T_RS00455	Co2+/Mg2+ efflux protein ApaG	error-free translesion synthesis		Efflux pump
T_RS01905	multidrug efflux RND transporter permease subunit	xenobiotic transport // transmembrane transport // xenobiotic transmembrane transport		Efflux pump
T_RS03580	nickel/cobalt homeostasis protein RcnB			Efflux pump
T_RS03750	multidrug resistance protein MdtC	xenobiotic transport // transmembrane transport		Efflux pump
T_RS03755	multidrug resistance protein MdtB	xenobiotic transport // transmembrane transport		Efflux pump
T_RS03760	multidrug resistance protein MdtA	xenobiotic transport // transmembrane transport // xenobiotic transmembrane transport		Efflux pump
T_RS04550	drug/metabolite exporter YedA			Efflux pump
T_RS05330	membrane protein			Efflux pump
T_RS06600	multidrug resistance protein MdtK	xenobiotic transport // transmembrane transport // response to antibiotic // xenobiotic transmembrane transport // sodium ion transport // ion transport		Efflux pump
T_RS06615	Bcr/CflA family multidrug efflux MFS transporter	xenobiotic detoxification by transmembrane export across the plasma membrane // transmembrane transport // xenobiotic transmembrane transport		Efflux pump
T_RS07135	multidrug transporter subunit MdtJ	spermidine transmembrane transport // transmembrane transport // glycine betaine transport // choline transport // spermidine transport		Efflux pump
T_RS07140	spermidine export protein MdtI	spermidine transmembrane transport // transmembrane transport // glycine betaine transport // choline transport // spermidine transport		Efflux pump
T_RS07315	MFS transporter	transmembrane transport // dipeptide transmembrane transport		Efflux pump
T_RS07330	MDR efflux pump AcrAB transcriptional activator MarA			Efflux pump
T_RS07565	MFS transporter	transmembrane transport		Efflux pump
T_RS08925	MFS transporter	transmembrane transport		Efflux pump
T_RS08985	multidrug resistance protein MdtG	transmembrane transport // xenobiotic transmembrane transport		Efflux pump
T_RS10725	multidrug efflux pump-associated protein, AcrZ family	xenobiotic detoxification by transmembrane export across the plasma membrane // response to antibiotic // xenobiotic transmembrane transport		Efflux pump
T_RS11400	camphor resistance protein CrcB	fluoride transmembrane transport // ion transmembrane transport		Efflux pump
T_RS12010	copper-exporting P-type ATPase A	copper ion homeostasis // ion transmembrane transport // cation transmembrane transport // copper ion transmembrane transport // metal ion transport // copper ion transport // cation transport // ion transport		Efflux pump
T_RS12115	DNA-binding transcriptional repressor AcrR	regulation of transcription, DNA-templated		Efflux pump
T_RS12120	MexE family multidrug efflux RND transporter periplasmic adaptor subunit	xenobiotic transport // transmembrane transport // response to antibiotic // bile acid and bile salt transport // xenobiotic transmembrane transport		Efflux pump
T_RS12125	multidrug efflux RND transporter permease subunit	xenobiotic transport // transmembrane transport // xenobiotic transmembrane transport		Efflux pump
T_RS12190	ABC transporter ATP-binding protein	transmembrane transport		Efflux pump
T_RS12195	multidrug ABC transporter permease/ATP-binding protein	transmembrane transport		Efflux pump
T_RS12610	MFS transporter	transmembrane transport // xenobiotic transmembrane transport		Efflux pump
T_RS12755	RND transporter	transmembrane transport		Efflux pump
T_RS13780	EmrA/EmrK family multidrug efflux transporter periplasmic adaptor subunit	xenobiotic detoxification by transmembrane export across the plasma membrane // transmembrane transport // xenobiotic transmembrane transport		Efflux pump
T_RS13785	multidrug effux MFS transporter subunit EmrB	transmembrane transport		Efflux pump
T_RS14870	Na+-translocating NADH-quinone reductase subunit E			Efflux pump
T_RS16635	p-hydroxybenzoic acid efflux pump subunit AaeB	transmembrane transport // carboxylic acid transport		Efflux pump
T_RS16640	p-hydroxybenzoic acid efflux pump subunit AaeA	transmembrane transport		Efflux pump
T_RS18070	cation-efflux pump FieF	cellular cadmium ion homeostasis // cellular iron ion homeostasis // cellular zinc ion homeostasis // iron ion transport // ion transmembrane transport // cation transmembrane transport // zinc ion transmembrane transport // cadmium ion transmembrane transport // transmembrane transport // iron ion transmembrane transport // zinc ion transport // cation transport		Efflux pump
T_RS18915	multidrug transporter EmrD	xenobiotic detoxification by transmembrane export across the plasma membrane // xenobiotic transport // transmembrane transport // xenobiotic transmembrane transport		Efflux pump
T_RS19035	purine ribonucleoside efflux pump NepI			efflux pump
T_RS23235	multidrug resistance protein MdtM	sodium ion transmembrane transport // xenobiotic detoxification by transmembrane export across the plasma membrane // transmembrane transport // xenobiotic transmembrane transport		Efflux pump
T_RS23525	right oriC-binding transcriptional activator	regulation of transcription, DNA-templated		Efflux pump
T_RS00380	protein FixA	electron transport chain // carnitine metabolic process		Energy generation
T_RS00385	protein FixB	fatty acid beta-oxidation using acyl-CoA dehydrogenase // electron transport chain // carnitine metabolic process		Energy generation
T_RS00390	FAD-dependent oxidoreductase			Energy generation
T_RS00805	dihydrolipoyl dehydrogenase	cell redox homeostasis // electron transport chain	pyruvate decarboxylation to acetyl CoA I // 2-oxoglutarate decarboxylation to succinyl-CoA // glycine cleavage	Energy generation
T_RS01650	dimethylsulfoxide reductase, chain B			Energy generation
T_RS01655	dimethyl sulfoxide reductase subunit C	anaerobic electron transport chain // anaerobic respiration		Energy generation
T_RS02570	3-octaprenyl-4-hydroxybenzoate carboxy-lyase partner protein	ubiquinone biosynthetic process		Energy generation
T_RS02720	NADH-quinone oxidoreductase subunit A	electron transport chain		Energy generation
T_RS02725	NADH-quinone oxidoreductase subunit B	electron transport chain // electron transport coupled proton transport // aerobic respiration		Energy generation
T_RS02730	NADH-quinone oxidoreductase subunit C/D			Energy generation
T_RS02735	NADH-quinone oxidoreductase subunit E			Energy generation
T_RS02740	NADH-quinone oxidoreductase subunit F	electron transport chain // cellular respiration		Energy generation
T_RS02745	NADH-quinone oxidoreductase subunit G	cellular respiration // ATP synthesis coupled electron transport		Energy generation
T_RS02750	NADH-quinone oxidoreductase subunit H	aerobic respiration		Energy generation
T_RS02755	NADH-quinone oxidoreductase subunit I	aerobic respiration		Energy generation
T_RS02760	NADH-quinone oxidoreductase subunit J	electron transport chain		Energy generation
T_RS02765	NADH-quinone oxidoreductase subunit K	ATP synthesis coupled electron transport		Energy generation
T_RS02770	NADH-quinone oxidoreductase subunit L	electron transport coupled proton transport // ATP synthesis coupled electron transport		Energy generation
T_RS02775	NADH-quinone oxidoreductase subunit M	ATP synthesis coupled electron transport // electron transport coupled proton transport // aerobic respiration		Energy generation
T_RS02780	NADH-quinone oxidoreductase subunit N	ATP synthesis coupled electron transport		Energy generation
T_RS02960	ferredoxin	electron transport chain		Energy generation
T_RS03060	ferredoxin			Energy generation
T_RS03070	periplasmic nitrate reductase subunit alpha	nitrate assimilation // electron transport chain // Mo-molybdopterin cofactor biosynthetic process	nitrate reduction IV (dissimilatory) // nitrate reduction X (dissimilatory, periplasmic)	Energy generation
T_RS03075	ferredoxin-type protein NapG		nitrate reduction X (dissimilatory, periplasmic)	Energy generation
T_RS03080	ferredoxin-type protein NapH			Energy generation
T_RS03085	nitrate reductase cytochrome C550 subunit	anaerobic respiration	nitrate reduction IV (dissimilatory) // nitrate reduction X (dissimilatory, periplasmic)	Energy generation
T_RS03090	cytochrome c-type protein NapC	electron transport chain // denitrification pathway // anaerobic respiration	nitrate reduction IV (dissimilatory) // nitrate reduction X (dissimilatory, periplasmic)	Energy generation
T_RS03095	cytochrome c biogenesis protein CcmA			Energy generation
T_RS03115	cytochrome c-type biogenesis protein CcmE			Energy generation
T_RS03120	c-type cytochrome biogenesis protein CcmF			Energy generation
T_RS03130	cytochrome c biogenesis protein CcmH			Energy generation
T_RS04070	thiosulfate reductase	electron transport chain		Energy generation
T_RS04075	thiosulfate reductase electron transporter PhsB			Energy generation
T_RS04080	thiosulfate reductase cytochrome B subunit	respiratory electron transport chain		Energy generation
T_RS05465	disulfide bond formation protein B	electron transport chain // protein folding		Energy generation
T_RS05535	cytochrome bd-II oxidase subunit CbdX			Energy generation
T_RS05540	cytochrome bd oxidase subunit II	aerobic electron transport chain		Energy generation
T_RS05545	cytochrome bd-II ubiquinol oxidase subunit I	aerobic electron transport chain		Energy generation
T_RS05550	hydrogenase expression/formation protein			Energy generation
T_RS05555	hydrogenase-1 operon protein HyaE			Energy generation
T_RS05560	hydrogenase 1 maturation protease	regulation of catalytic activity // positive regulation of catalytic activity // protein processing // proteolysis // cellular protein modification process		Energy generation
T_RS05565	hydrogenase 1 b-type cytochrome subunit	respiratory electron transport chain		Energy generation
T_RS05570	hydrogenase 2 large subunit		hydrogen to fumarate electron transfer // hydrogen to dimethyl sulfoxide electron transfer	Energy generation
T_RS05775	cytochrome b	respiratory electron transport chain		Energy generation
T_RS06010	NAD(P)H nitroreductase			Energy generation
T_RS06390	tetrathionate reductase subunit A	cellular respiration		Energy generation
T_RS06395	tetrathionate reductase subunit C			Energy generation
T_RS06400	tetrathionate reductase subunit B			Energy generation
T_RS06745	electron transporter RsxE	electron transport chain		Energy generation
T_RS06750	electron transport complex subunit G	electron transport chain		Energy generation
T_RS06755	electron transport complex subunit D	transmembrane transport // electron transport chain		Energy generation
T_RS06760	electron transport complex subunit RsxC	electron transport chain		Energy generation
T_RS06765	electron transport complex subunit RsxB	cellular metabolic process // electron transport chain		Energy generation
T_RS06770	electron transport complex subunit A	electron transport chain		Energy generation
T_RS07210	dimethyl sulfoxide reductase subunit H	anaerobic electron transport chain // anaerobic respiration		Energy generation
T_RS07215	dimethylsulfoxide reductase, chain B			Energy generation
T_RS07220	dimethyl sulfoxide reductase subunit A	electron transport chain // anaerobic respiration		Energy generation
T_RS07225	dimethyl sulfoxide reductase subunit A	electron transport chain // anaerobic respiration		Energy generation
T_RS07390	hydrogenase-1 operon protein HyaF2	alkane catabolic process // electron transport chain		Energy generation
T_RS07395	hydrogenase			Energy generation
T_RS07410	Ni/Fe-hydrogenase, b-type cytochrome subunit	respiratory electron transport chain		Energy generation
T_RS07420	uptake hydrogenase small subunit	anaerobic respiration // electron transport chain		Energy generation
T_RS07580	nitrate reductase subunit alpha	nitrate metabolic process // electron transport chain // anaerobic respiration		Energy generation
T_RS07585	nitrate reductase subunit beta	nitrate metabolic process // electron transport chain // anaerobic respiration		Energy generation
T_RS07590	nitrate reductase molybdenum cofactor assembly chaperone	chaperone-mediated protein complex assembly // nitrate assimilation		Energy generation
T_RS07850	cytochrome b561	respiratory electron transport chain		Energy generation
T_RS07865	FMN-dependent NADH-azoreductase	electron transport chain		Energy generation
T_RS08505	respiratory nitrate reductase subunit gamma	nitrate assimilation // anaerobic electron transport chain		Energy generation
T_RS08515	nitrate reductase subunit beta	nitrate metabolic process // electron transport chain // anaerobic respiration		Energy generation
T_RS08520	nitrate reductase subunit alpha	nitrate metabolic process // electron transport chain // anaerobic respiration		Energy generation
T_RS08700	NADH dehydrogenase	NADH oxidation		Energy generation
T_RS09165	NAD(P)H dehydrogenase (quinone)			Energy generation
T_RS10020	dimethyl sulfoxide reductase	anaerobic electron transport chain // anaerobic respiration		Energy generation
T_RS10025	dimethylsulfoxide reductase, chain B			Energy generation
T_RS10030	dimethyl sulfoxide reductase subunit A	electron transport chain // anaerobic respiration		Energy generation
T_RS10170	hybrid-cluster NAD(P)-dependent oxidoreductase	electron transport chain		Energy generation
T_RS10855	cyd operon protein YbgE			Energy generation
T_RS10865	cytochrome bd-I oxidase subunit CydX		pyruvate to cytochrome <i>bd</i> oxidase electron transfer // NADH to cytochrome <i>bd</i> oxidase electron transfer II // succinate to cytochrome <i>bd</i> oxidase electron transfer // NADH to cytochrome <i>bd</i> oxidase electron transfer I	Energy generation
T_RS10870	cytochrome bd oxidase subunit II	aerobic electron transport chain		Energy generation
T_RS10875	cytochrome bd-I ubiquinol oxidase subunit I	aerobic electron transport chain		Energy generation
T_RS10905	succinate dehydrogenase iron-sulfur subunit			Energy generation
T_RS10910	succinate dehydrogenase flavoprotein subunit	electron transport chain // anaerobic respiration // tricarboxylic acid cycle		Energy generation
T_RS10915	succinate dehydrogenase cytochrome b556 small membrane subunit	electron transport chain // cytochrome complex assembly // aerobic respiration // tricarboxylic acid cycle		Energy generation
T_RS10920	succinate dehydrogenase cytochrome b556 subunit	electron transport chain // aerobic respiration // tricarboxylic acid cycle		Energy generation
T_RS11115	flavodoxin	electron transport chain		Energy generation
T_RS11220	2-octaprenyl-3-methyl-6-methoxy-1,4-benzoquinol hydroxylase	ubiquinone biosynthetic process	ubiquinol-8 biosynthesis (late decarboxylation) // superpathway of ubiquinol-8 biosynthesis (early decarboxylation) // ubiquinol-8 biosynthesis (early decarboxylation)	Energy generation
T_RS11485	hydrogenase	anaerobic electron transport chain // anaerobic respiration		Energy generation
T_RS11495	DMSO reductase subunit A	cellular respiration // electron transport chain		Energy generation
T_RS12290	cytochrome ubiquinol oxidase subunit II	proton transmembrane transport // ATP synthesis coupled electron transport // electron transport chain		Energy generation
T_RS12295	cytochrome ubiquinol oxidase subunit I	respiratory electron transport chain // electron transport chain // electron transport coupled proton transport // aerobic respiration		Energy generation
T_RS12300	cytochrome o ubiquinol oxidase subunit III	respiratory electron transport chain // aerobic electron transport chain // electron transport coupled proton transport // aerobic respiration		Energy generation
T_RS12305	cytochrome o ubiquinol oxidase subunit IV	aerobic electron transport chain // electron transport coupled proton transport // aerobic respiration		Energy generation
T_RS12310	protoheme IX farnesyltransferase	heme O biosynthetic process // cellular respiration // heme biosynthetic process		Energy generation
T_RS12715	ubiquinol oxidase subunit II, cyanide insensitive	aerobic electron transport chain		Energy generation
T_RS12720	cytochrome ubiquinol oxidase subunit I	aerobic electron transport chain	glycerol-3-phosphate to cytochrome <i>bo</i> oxidase electron transfer // pyruvate to cytochrome <i>bo</i> oxidase electron transfer // NADH to cytochrome <i>bo</i> oxidase electron transfer II // NADH to cytochrome <i>bo</i> oxidase electron transfer I // proline to cytochrome <i>bo</i> oxidase electron transfer // succinate to cytochrome <i>bo</i> oxidase electron transfer	Energy generation
T_RS13375	inner membrane protein YpjD	cytochrome complex assembly		Energy generation
T_RS13915	anaerobic nitric oxide reductase flavorubredoxin	electron transport chain		Energy generation
T_RS13920	nitric oxide reductase FlRd-NAD+ reductase			Energy generation
T_RS13930	formate dehydrogenase-H ferredoxin subunit			Energy generation
T_RS13940	hydrogenase 3 maturation endopeptidase HyCI	regulation of catalytic activity // positive regulation of catalytic activity // protein processing // proteolysis // cellular protein modification process		Energy generation
T_RS13950	formate hydrogenlyase subunit 7	electron transport chain		Energy generation
T_RS13955	formate hydrogenlyase subunit 6	aerobic respiration		Energy generation
T_RS13960	formate hydrogenlyase subunit 5	electron transport chain		Energy generation
T_RS13965	formate hydrogenlyase subunit 4			Energy generation
T_RS13970	formate hydrogenlyase subunit 3		hydrogen production V // mixed acid fermentation	Energy generation
T_RS13975	formate hydrogenlyase subunit 2	uracil catabolic process // thymine catabolic process		Energy generation
T_RS13980	formate hydrogenlyase regulatory protein HycA			Energy generation
T_RS13985	protein HypA	protein maturation // cellular protein modification process		Energy generation
T_RS13990	hydrogenase nickel incorporation protein HypB	protein maturation		Energy generation
T_RS13995	hydrogenase assembly protein HypC	protein maturation		Energy generation
T_RS14000	hydrogenase formation protein HypD	protein maturation		Energy generation
T_RS14005	hydrogenase expression/formation protein HypE	peptidyl-S-carbamoyl-L-cysteine dehydration // protein maturation		Energy generation
T_RS14570	flavodoxin			Energy generation
T_RS15015	flavodoxin-2	electron transport chain		Energy generation
T_RS15550	hydrogenase 2 large subunit		hydrogen to fumarate electron transfer // hydrogen to dimethyl sulfoxide electron transfer	Energy generation
T_RS15555	Ni/Fe-hydrogenase cytochrome b subunit	formate oxidation // anaerobic respiration	hydrogen to fumarate electron transfer // hydrogen to dimethyl sulfoxide electron transfer	Energy generation
T_RS15560	hydrogenase		hydrogen to fumarate electron transfer // hydrogen to dimethyl sulfoxide electron transfer	Energy generation
T_RS15565	hydrogenase 2 small subunit	anaerobic respiration // electron transport chain	hydrogen to fumarate electron transfer // hydrogen to dimethyl sulfoxide electron transfer	Energy generation
T_RS16820	protoporphyrinogen oxidase	electron transport chain // heme biosynthetic process // protoporphyrinogen IX biosynthetic process // porphyrin-containing compound biosynthetic process	heme <i>b</i> biosynthesis II (oxygen-independent) // superpathway of heme <i>b</i> biosynthesis from uroporphyrinogen-III // heme <i>b</i> biosynthesis V (aerobic)	Energy generation
T_RS18205	formate dehydrogenase-N subunit alpha	cellular respiration // electron transport chain // anaerobic respiration		Energy generation
T_RS18210	formate dehydrogenase subunit beta	cellular respiration // formate oxidation	formate oxidation to CO<sub>2</sub>	Energy generation
T_RS18215	formate dehydrogenase cytochrome b556 subunit	cellular respiration // respiratory electron transport chain // formate oxidation // anaerobic respiration		Energy generation
T_RS18545	ATP synthase I			Energy generation
T_RS18550	ATP synthase subunit A	cation transmembrane transport // proton motive force-driven plasma membrane ATP synthesis // proton motive force-driven ATP synthesis // ion transport // ATP biosynthetic process		Energy generation
T_RS18555	ATP synthase subunit C	proton transmembrane transport // proton motive force-driven ATP synthesis // ion transport // ATP biosynthetic process		Energy generation
T_RS18560	ATP synthase subunit B	cation transmembrane transport // proton motive force-driven ATP synthesis // ion transport // ATP biosynthetic process		Energy generation
T_RS18565	ATP synthase subunit delta	cation transmembrane transport // proton motive force-driven ATP synthesis // ion transport // ATP biosynthetic process		Energy generation
T_RS18570	ATP synthase subunit alpha	proton transmembrane transport // cation transmembrane transport // ATP metabolic process // electron transport chain // proton motive force-driven ATP synthesis // response to oxidative stress // ion transport // ATP biosynthetic process		Energy generation
T_RS18575	ATP synthase subunit gamma	cation transmembrane transport // proton motive force-driven plasma membrane ATP synthesis // proton motive force-driven ATP synthesis // ion transport // ATP biosynthetic process		Energy generation
T_RS18580	ATP synthase subunit beta	proton transmembrane transport // cation transmembrane transport // ATP metabolic process // proton motive force-driven ATP synthesis // ion transport // ATP biosynthetic process		Energy generation
T_RS18585	ATP synthase epsilon chain	cation transmembrane transport // proton motive force-driven ATP synthesis // ion transport // ATP biosynthetic process		Energy generation
T_RS18795	pentaheme c-type cytochrome TorC	electron transport chain // anaerobic respiration		Energy generation
T_RS18800	trimethylamine-N-oxide reductase TorA	electron transport chain // anaerobic respiration		Energy generation
T_RS18810	cytochrome-c peroxidase	cellular oxidant detoxification // electron transport chain		Energy generation
T_RS18815	cytochrome c biogenesis protein CcmA			Energy generation
T_RS18835	cytochrome c-type biogenesis protein CcmE			Energy generation
T_RS18840	c-type cytochrome biogenesis protein CcmF			Energy generation
T_RS18850	cytochrome c biogenesis protein CcmH			Energy generation
T_RS19715	biotin sulfoxide reductase	electron transport chain // anaerobic respiration		Energy generation
T_RS21275	ammonia-forming cytochrome c nitrite reductase subunit c552	nitrate assimilation // anaerobic electron transport chain // nitrogen compound metabolic process		Energy generation
T_RS21280	cytochrome C nitrite reductase pentaheme subunit	anaerobic respiration // nitrogen compound metabolic process		Energy generation
T_RS21285	cytochrome c nitrite reductase Fe-S protein		nitrate reduction IV (dissimilatory)	Energy generation
T_RS21290	cytochrome c nitrite reductase subunit NrfD		nitrate reduction IV (dissimilatory)	Energy generation
T_RS21295	heme lyase NrfEFG subunit NrfE	cytochrome complex assembly // heme transport		Energy generation
T_RS21305	heme lysase NrfEFG subunit NrfG	cytochrome c-heme linkage via heme-L-cysteine		Energy generation
T_RS21320	formate dehydrogenase N subunit alpha, selenocysteine-containing	cellular respiration // electron transport chain // formate metabolic process		Energy generation
T_RS21445	dimethyl sulfoxide reductase subunit C	anaerobic electron transport chain // anaerobic respiration		Energy generation
T_RS22355	fumarate reductase subunit D	fumarate metabolic process	mixed acid fermentation // glycerol-3-phosphate to fumarate electron transfer // hydrogen to fumarate electron transfer // NADH to fumarate electron transfer	Energy generation
T_RS22360	fumarate reductase subunit C		mixed acid fermentation // glycerol-3-phosphate to fumarate electron transfer // hydrogen to fumarate electron transfer // NADH to fumarate electron transfer	Energy generation
T_RS22365	succinate dehydrogenase/fumarate reductase iron-sulfur subunit	electron transport chain // anaerobic respiration // tricarboxylic acid cycle	mixed acid fermentation // glycerol-3-phosphate to fumarate electron transfer // hydrogen to fumarate electron transfer // NADH to fumarate electron transfer // superpathway of glyoxylate bypass and TCA // TCA cycle I (prokaryotic) // succinate to cytochrome <i>bo</i> oxidase electron transfer // succinate to cytochrome <i>bd</i> oxidase electron transfer	Energy generation
T_RS22370	fumarate reductase flavoprotein subunit	metabolic process // electron transport chain // anaerobic respiration // fermentation	mixed acid fermentation // glycerol-3-phosphate to fumarate electron transfer // hydrogen to fumarate electron transfer // NADH to fumarate electron transfer	Energy generation
T_RS22760	soluble cytochrome b562	electron transport chain		Energy generation
T_RS25710	dimethylsulfoxide reductase, chain B		formate to dimethyl sulfoxide electron transfer // hydrogen to dimethyl sulfoxide electron transfer // NADH to dimethyl sulfoxide electron transfer	Energy generation
T_RS15605	NAD(P)-dependent oxidoreductase			Energy generation
T_RS16190	SCP2 domain-containing protein	ubiquinone biosynthetic process		Energy generation
T_RS18345	coproporphyrinogen III oxidase	porphyrin-containing compound biosynthetic process // protoporphyrinogen IX biosynthetic process		Energy generation
T_RS01960	ethanolamine utilization protein EutS	ethanolamine catabolic process		ethanolamine metabolism
T_RS01965	ethanolamine utilization protein EutP	phosphorylation // ethanolamine catabolic process // cellular biogenic amine metabolic process	pyruvate fermentation to acetate IV // superpathway of acetate utilization and formation // acetate and ATP formation from acetyl-CoA I // pyruvate fermentation to acetate II // ethanolamine utilization // mixed acid fermentation	ethanolamine metabolism
T_RS01970	ethanolamine utilization protein EutQ	phosphorylation // ethanolamine catabolic process	pyruvate fermentation to acetate IV // superpathway of acetate utilization and formation // acetate and ATP formation from acetyl-CoA I // pyruvate fermentation to acetate II // ethanolamine utilization // mixed acid fermentation	ethanolamine metabolism
T_RS01975	ethanolamine utilization cobalamin adenosyltransferase	ethanolamine catabolic process // cobalamin biosynthetic process // ethanolamine metabolic process	superpathway of adenosylcobalamin salvage from cobinamide I // adenosylcobinamide-GDP salvage from cobinamide I // adenosylcobalamin salvage from cobalamin	ethanolamine metabolism
T_RS01980	phosphate acetyltransferase	ethanolamine catabolic process	pyruvate fermentation to acetate IV // superpathway of acetate utilization and formation // acetate and ATP formation from acetyl-CoA I // pyruvate fermentation to acetate II // ethanolamine utilization // mixed acid fermentation	ethanolamine metabolism
T_RS01995	aldehyde dehydrogenase	ethanolamine catabolic process		ethanolamine metabolism
T_RS02000	ethanolamine utilization protein EutJ	ethanolamine catabolic process		ethanolamine metabolism
T_RS02005	alcohol dehydrogenase EutG	ethanolamine catabolic process	ethanolamine utilization // pyruvate fermentation to ethanol II // pyruvate fermentation to ethanol I // mixed acid fermentation // ethanol degradation II // ethanol degradation I	ethanolamine metabolism
T_RS02010	ethanolamine utilization protein EutH	ethanolamine catabolic process // ethanolamine transport		ethanolamine metabolism
T_RS02015	ethanolamine utilization protein EutA	ethanolamine catabolic process		ethanolamine metabolism
T_RS02020	ethanolamine ammonia lyase large subunit	ethanolamine catabolic process // cellular amino acid metabolic process		ethanolamine metabolism
T_RS02025	ethanolamine ammonia-lyase light chain	ethanolamine catabolic process // cellular amino acid metabolic process		ethanolamine metabolism
T_RS02030	microcompartment protein EutL	ethanolamine catabolic process		ethanolamine metabolism
T_RS02035	ethanolamine utilization protein EutK	ethanolamine catabolic process		ethanolamine metabolism
T_RS07550	zinc-dependent alcohol dehydrogenase	acetaldehyde catabolic process	ethanolamine utilization // pyruvate fermentation to ethanol II // pyruvate fermentation to ethanol I // mixed acid fermentation // ethanol degradation II // ethanol degradation I // (<i>S</i>)-propane-1,2-diol degradation	ethanolamine metabolism
T_RS25295	ethanolamine utilization protein EutN	ethanolamine catabolic process		ethanolamine metabolism
T_RS00105	fimbrial protein BcfA	pilus organization // cell adhesion involved in single-species biofilm formation // cell adhesion		fimbraie and pilus
T_RS00110	fimbrial chaperone protein BcfB	cell wall organization // chaperone-mediated protein folding // pilus organization		fimbraie and pilus
T_RS00120	fimbrial adhesin FimH	pilus organization // cell adhesion involved in single-species biofilm formation // cell adhesion		fimbraie and pilus
[truncated: 3,702 more rows]

## Sheet: Para9150
locusID	Gene.Description	GO term 1	GO term 2	Category_manual
[truncated: 4,123 more rows]

## Sheet: D23580
Accession-1	Gene.Description	GO term 1	GO term 2	Category_manual
[truncated: 4,489 more rows]
