# Supplementary material for: High-throughput fitness experiments reveal specific vulnerabilities of human-adapted Salmonella during stress and infection
Source: Nat Genet. 2024 Jun 3;56(6):1288–99. doi: 10.1038/s41588-024-01779-7 (PMC11176087; doi:10.1038/s41588-024-01779-7)
Supplement: Supplementary file 14 — Supplemental Data 10, Filtered list of all correlations with R > 0.75 that contain at least one hypothetical gene. Correlations for S. Typhimurium ST4/74 are on sheet 1, correlations for S. Typhi Ty2 are on sheet 2, correlations for S. Paratyphi A 9150 are on sheet 3, and correlations for S. Typhimurium D23580 are on sheet 4. [file 41588_2024_1779_MOESM14_ESM.xlsx]

## Sheet: St474 hypothetical cofitness
Node1	Node2	Correlation	Abs_Corr	Gene.Description_x	Category_manual1_x	Gene.Description_y	Category_manual1_y
STM474_RS00050	STM474_RS14030	-0.786536	0.786536	acidic protein MsyB	hypothetical	phosphoribosyltransferase	various metabolism
STM474_RS00050	STM474_RS01705	-0.762142	0.762142	acidic protein MsyB	hypothetical	LysR family transcriptional regulator	hypothetical
STM474_RS00055	STM474_RS17245	0.769698	0.769698	DUF2541 family protein	hypothetical	sialic acid transporter NanT	Carbohydrate transport
STM474_RS00055	STM474_RS15505	0.759715	0.759715	DUF2541 family protein	hypothetical	DUF2509 family protein	hypothetical
STM474_RS00100	STM474_RS16360	0.773581	0.773581	winged helix-turn-helix transcriptional regulator	hypothetical	alcohol dehydrogenase	various metabolism
STM474_RS00100	STM474_RS16635	-0.768283	0.768283	winged helix-turn-helix transcriptional regulator	hypothetical	putrescine aminotransferase	various metabolism
STM474_RS00100	STM474_RS06605	-0.767894	0.767894	winged helix-turn-helix transcriptional regulator	hypothetical	membrane protein	hypothetical
STM474_RS00155	STM474_RS13895	-0.751064	0.751064	LysR family transcriptional regulator	hypothetical	phage tail tape measure protein	phage
STM474_RS00165	STM474_RS15655	0.774892	0.774892	aryl-sulfate sulfotransferase	hypothetical	CaiF/GrlA family transcriptional regulator	hypothetical
STM474_RS00175	STM474_RS23030	-0.78498	0.78498	hypothetical	hypothetical	restriction endonuclease	DNA replication or repair
STM474_RS00175	STM474_RS06975	-0.763884	0.763884	hypothetical	hypothetical	type III secretion systems effector SseF	virulence
STM474_RS00180	STM474_RS08290	0.880779	0.880779	sulfatase-like hydrolase/transferase	hypothetical	universal stress protein UspE	stress response
STM474_RS00180	STM474_RS23505	-0.876512	0.876512	sulfatase-like hydrolase/transferase	hypothetical	murein transglycosylase	Peptidoglycan
STM474_RS00180	STM474_RS14660	-0.87264	0.87264	sulfatase-like hydrolase/transferase	hypothetical	lytic murein transglycosylase B	Peptidoglycan
STM474_RS00180	STM474_RS07835	0.863049	0.863049	sulfatase-like hydrolase/transferase	hypothetical	porin OmpD	Porin
STM474_RS00180	STM474_RS22565	-0.860146	0.860146	sulfatase-like hydrolase/transferase	hypothetical	OapA family protein	hypothetical
STM474_RS00180	STM474_RS21870	0.839842	0.839842	sulfatase-like hydrolase/transferase	hypothetical	non-fimbrial adhesin SiiE	virulence
STM474_RS00180	STM474_RS15130	-0.836673	0.836673	sulfatase-like hydrolase/transferase	hypothetical	RNA polymerase sigma factor RpoS	Transcription factor
STM474_RS00180	STM474_RS22375	0.831266	0.831266	sulfatase-like hydrolase/transferase	hypothetical	N-acetylmuramoyl-L-alanine amidase AmiB	Peptidoglycan
STM474_RS00180	STM474_RS15455	-0.824163	0.824163	sulfatase-like hydrolase/transferase	hypothetical	murein transglycosylase A	Peptidoglycan
STM474_RS00180	STM474_RS15490	0.823188	0.823188	sulfatase-like hydrolase/transferase	hypothetical	pitrilysin	protein processing
STM474_RS00180	STM474_RS19940	-0.810834	0.810834	sulfatase-like hydrolase/transferase	hypothetical	16S rRNA (guanine(527)-N(7))-methyltransferase RsmG	translation
STM474_RS00180	STM474_RS08655	0.810674	0.810674	sulfatase-like hydrolase/transferase	hypothetical	outer membrane protein OmpW	transport
STM474_RS00180	STM474_RS15145	0.807013	0.807013	sulfatase-like hydrolase/transferase	hypothetical	5'/3'-nucleotidase SurE	nucleotide metabolism
STM474_RS00180	STM474_RS03215	-0.804693	0.804693	sulfatase-like hydrolase/transferase	hypothetical	D-alanyl-D-alanine carboxypeptidase DacA	Peptidoglycan
STM474_RS00180	STM474_RS07830	-0.80113	0.80113	sulfatase-like hydrolase/transferase	hypothetical	aromatic amino acid efflux DMT transporter YddG	Efflux pump
STM474_RS00180	STM474_RS13085	-0.801092	0.801092	sulfatase-like hydrolase/transferase	hypothetical	stationary phase inducible protein CsiE	stress response
STM474_RS00180	STM474_RS15140	0.799042	0.799042	sulfatase-like hydrolase/transferase	hypothetical	protein-L-isoaspartate(D-aspartate) O-methyltransferase	protein processing
STM474_RS00180	STM474_RS13665	-0.797048	0.797048	sulfatase-like hydrolase/transferase	hypothetical	polyphenol oxidase	various metabolism
STM474_RS00180	STM474_RS20005	-0.796767	0.796767	sulfatase-like hydrolase/transferase	hypothetical	ribose operon transcriptional repressor RbsR	Transcription factor
STM474_RS00180	STM474_RS17295	-0.792958	0.792958	sulfatase-like hydrolase/transferase	hypothetical	serine endoprotease DegQ	protein processing
STM474_RS00180	STM474_RS04845	-0.792902	0.792902	sulfatase-like hydrolase/transferase	hypothetical	YcbK family protein	hypothetical
STM474_RS00180	STM474_RS05850	-0.790865	0.790865	sulfatase-like hydrolase/transferase	hypothetical	23S rRNA pseudouridine(955/2504/2580) synthase RluC	translation
STM474_RS00180	STM474_RS01235	-0.788832	0.788832	sulfatase-like hydrolase/transferase	hypothetical	Rcs stress response system protein RcsF	Signal transduction
STM474_RS00180	STM474_RS14570	0.78691	0.78691	sulfatase-like hydrolase/transferase	hypothetical	transcriptional repressor MprA	Transcription factor
STM474_RS00180	STM474_RS13555	0.778861	0.778861	sulfatase-like hydrolase/transferase	hypothetical	anti-sigma-E factor RseA	Signal transduction
STM474_RS00180	STM474_RS22570	0.776724	0.776724	sulfatase-like hydrolase/transferase	hypothetical	FKBP-type peptidyl-prolyl cis-trans isomerase	protein processing
STM474_RS00180	STM474_RS07375	-0.774792	0.774792	sulfatase-like hydrolase/transferase	hypothetical	serine protease	protein processing
STM474_RS00180	STM474_RS08760	0.769847	0.769847	sulfatase-like hydrolase/transferase	hypothetical	patatin-like phospholipase RssA	lipid metabolism
STM474_RS00180	STM474_RS20300	0.767647	0.767647	sulfatase-like hydrolase/transferase	hypothetical	DUF484 domain-containing protein	hypothetical
STM474_RS00180	STM474_RS00710	-0.753315	0.753315	sulfatase-like hydrolase/transferase	hypothetical	cell division protein ZapD	Cell division
STM474_RS00225	STM474_RS20280	0.759168	0.759168	YaaY family protein	hypothetical	iron donor protein CyaY	Iron sulfur cluster
STM474_RS00400	STM474_RS18065	0.751851	0.751851	ferredoxin-like protein FixX	hypothetical	two-component system sensor histidine kinase EnvZ	Signal transduction
STM474_RS00410	STM474_RS24245	0.751248	0.751248	YgdI/YgdR family lipoprotein	hypothetical	colicin	hypothetical
STM474_RS00430	STM474_RS19470	0.789383	0.789383	sulfatase-like hydrolase/transferase	hypothetical	PTS galactitol transporter subunit IIC	Carbohydrate transport
STM474_RS00530	STM474_RS09690	-0.907165	0.907165	DedA family protein	hypothetical	tyrosine transporter TyrP	Amino acid transport
STM474_RS00530	STM474_RS01985	-0.864192	0.864192	DedA family protein	hypothetical	shikimate kinase AroL	Amino acid metabolism
STM474_RS00530	STM474_RS02930	0.830921	0.830921	DedA family protein	hypothetical	TetR/AcrR family transcriptional regulator	hypothetical
STM474_RS00530	STM474_RS16000	-0.826965	0.826965	DedA family protein	hypothetical	deoxyribonuclease I	DNA replication or repair
STM474_RS00530	STM474_RS22665	-0.826094	0.826094	DedA family protein	hypothetical	UDP-N-acetylmuramate:L-alanyl-gamma-D-glutamyl- meso-diaminopimelate ligase	Peptidoglycan
STM474_RS00530	STM474_RS05130	0.793137	0.793137	DedA family protein	hypothetical	tail assembly protein	phage
STM474_RS00530	STM474_RS11960	-0.788079	0.788079	DedA family protein	hypothetical	alanine transaminase AlaA	Amino acid metabolism
STM474_RS00530	STM474_RS01635	-0.786254	0.786254	DedA family protein	hypothetical	sigma factor-binding protein Crl	Carbohydrate Metabolism
STM474_RS00530	STM474_RS03100	0.786185	0.786185	DedA family protein	hypothetical	universal stress protein UspG	stress response
STM474_RS00530	STM474_RS22390	-0.78264	0.78264	DedA family protein	hypothetical	RNA chaperone Hfq	Chaperone
STM474_RS00530	STM474_RS16095	0.769569	0.769569	DedA family protein	hypothetical	membrane-bound lytic murein transglycosylase MltC	Peptidoglycan
STM474_RS00530	STM474_RS02875	-0.767636	0.767636	DedA family protein	hypothetical	mechanosensitive ion channel family protein	transport
STM474_RS00530	STM474_RS15755	-0.762804	0.762804	DedA family protein	hypothetical	protein YgfX	hypothetical
STM474_RS00530	STM474_RS09445	0.761153	0.761153	DedA family protein	hypothetical	pyruvate kinase	Glycolysis
STM474_RS00530	STM474_RS07185	-0.761014	0.761014	DedA family protein	hypothetical	anhydro-N-acetylmuramic acid kinase	Peptidoglycan
STM474_RS00530	STM474_RS16945	-0.758936	0.758936	DedA family protein	hypothetical	lipoprotein NlpI	Cell division
STM474_RS00530	STM474_RS13135	0.754082	0.754082	DedA family protein	hypothetical	two-component system QseEF-associated lipoprotein QseG	Signal transduction
STM474_RS00530	STM474_RS15480	-0.7517	0.7517	DedA family protein	hypothetical	exodeoxyribonuclease V subunit alpha	DNA replication or repair
STM474_RS00795	STM474_RS21605	-0.78244	0.78244	DUF2950 family protein	hypothetical	tail protein X	phage
STM474_RS00795	STM474_RS13090	0.75625	0.75625	DUF2950 family protein	hypothetical	3-phenylpropionate MFS transporter	Small molecule transport
STM474_RS00795	STM474_RS20930	0.754568	0.754568	DUF2950 family protein	hypothetical	transcriptional regulator LsrR	Transcription factor
STM474_RS00815	STM474_RS06880	0.880962	0.880962	YacL family protein	hypothetical	tetrathionate reductase subunit TtrB	Energy generation
STM474_RS00815	STM474_RS10005	0.880482	0.880482	YacL family protein	hypothetical	tail fiber assembly protein	phage
STM474_RS00815	STM474_RS07270	0.860189	0.860189	YacL family protein	hypothetical	oxidoreductase	hypothetical
STM474_RS00815	STM474_RS09245	-0.832748	0.832748	YacL family protein	hypothetical	DUF1480 family protein	hypothetical
STM474_RS00815	STM474_RS08015	-0.81415	0.81415	YacL family protein	hypothetical	tellurite resistance methyltransferase TehB	stress response
STM474_RS00815	STM474_RS12045	0.813208	0.813208	YacL family protein	hypothetical	phosphodiesterase	cidiGMP
STM474_RS00815	STM474_RS07415	0.811153	0.811153	YacL family protein	hypothetical	osmoprotectant ABC transporter permease OsmW	ABC transporter
STM474_RS00815	STM474_RS00985	0.795718	0.795718	YacL family protein	hypothetical	Fe(3+)-hydroxamate ABC transporter permease FhuB	Iron
STM474_RS00815	STM474_RS13200	-0.7879	0.7879	YacL family protein	hypothetical	YfhL family 4Fe-4S dicluster ferredoxin	Redox response
STM474_RS00815	STM474_RS05490	0.785324	0.785324	YacL family protein	hypothetical	bifunctional glucose-1-phosphatase/inositol phosphatase	Carbohydrate Metabolism
STM474_RS00815	STM474_RS17040	-0.784353	0.784353	YacL family protein	hypothetical	transcription elongation factor GreA	RNA processing
STM474_RS00815	STM474_RS09380	0.78069	0.78069	YacL family protein	hypothetical	CopC domain-containing protein YobA	transport
STM474_RS00815	STM474_RS14370	0.780041	0.780041	YacL family protein	hypothetical	alpha/beta hydrolase	hypothetical
STM474_RS00815	STM474_RS05140	0.778665	0.778665	YacL family protein	hypothetical	hypothetical	hypothetical
STM474_RS00815	STM474_RS26395	0.777612	0.777612	YacL family protein	hypothetical	hypothetical	hypothetical
STM474_RS00815	STM474_RS13885	0.774119	0.774119	YacL family protein	hypothetical	phage late control D family protein	phage
STM474_RS00815	STM474_RS12255	0.772869	0.772869	YacL family protein	hypothetical	acetyl-CoA C-acyltransferase FadI	lipid metabolism
STM474_RS00815	STM474_RS20355	0.772284	0.772284	YacL family protein	hypothetical	threonine export protein RhtC	Amino acid transport
STM474_RS00815	STM474_RS23875	0.771662	0.771662	YacL family protein	hypothetical	DUF1380 family protein	hypothetical
STM474_RS00815	STM474_RS22935	-0.77044	0.77044	YacL family protein	hypothetical	tRNA 2-methylthio-N6-isopentenyl adenosine(37) hydroxylase MiaE	RNA processing
STM474_RS00815	STM474_RS13910	0.769588	0.769588	YacL family protein	hypothetical	phage major tail tube protein	phage
STM474_RS00815	STM474_RS06790	-0.769195	0.769195	YacL family protein	hypothetical	YdiH family protein	hypothetical
STM474_RS00815	STM474_RS08225	0.768207	0.768207	YacL family protein	hypothetical	pyruvate:ferredoxin (flavodoxin) oxidoreductase	Redox response
STM474_RS00815	STM474_RS10805	0.766404	0.766404	YacL family protein	hypothetical	colanic acid biosynthesis pyruvyl transferase WcaK	LPS
STM474_RS00815	STM474_RS21950	-0.764438	0.764438	YacL family protein	hypothetical	ammonia-forming nitrite reductase cytochrome c552 subunit	Energy generation
STM474_RS00815	STM474_RS10085	0.763607	0.763607	YacL family protein	hypothetical	phage gp6-like head-tail connector protein	phage
STM474_RS00815	STM474_RS14995	-0.76257	0.76257	YacL family protein	hypothetical	type III secretion system gatekeeper InvE	virulence
STM474_RS00815	STM474_RS24210	-0.760279	0.760279	YacL family protein	hypothetical	type II toxin-antitoxin system RelE/ParE family toxin	CRISPR and TA system
STM474_RS00815	STM474_RS04300	0.756708	0.756708	YacL family protein	hypothetical	glutathione ABC transporter permease GsiC	Small molecule transport
STM474_RS00815	STM474_RS21700	-0.754549	0.754549	YacL family protein	hypothetical	maltose ABC transporter permease MalG	Carbohydrate transport
STM474_RS00815	STM474_RS17170	-0.750696	0.750696	YacL family protein	hypothetical	PTS phosphocarrier protein NPr	Carbohydrate Metabolism
STM474_RS00835	STM474_RS22570	0.791879	0.791879	DeoR/GlpR transcriptional regulator	hypothetical	FKBP-type peptidyl-prolyl cis-trans isomerase	protein processing
STM474_RS01070	STM474_RS10830	0.788124	0.788124	DUF3461 family protein	hypothetical	colanic acid biosynthesis fucosyltransferase WcaI	LPS
STM474_RS01070	STM474_RS17120	0.753218	0.753218	DUF3461 family protein	hypothetical	calcium/sodium antiporter	Metal transport
STM474_RS01190	STM474_RS05985	0.800803	0.800803	VOC family protein	hypothetical	TetR family copper-responsive transcriptional repressor ComR	hypothetical
STM474_RS01205	STM474_RS05220	-0.802874	0.802874	YaeP family protein	hypothetical	membrane integrity-associated transporter subunit PqiA	Membrane structure
STM474_RS01205	STM474_RS04515	-0.799955	0.799955	YaeP family protein	hypothetical	heavy metal-binding domain-containing protein	hypothetical
STM474_RS01205	STM474_RS15100	0.788775	0.788775	YaeP family protein	hypothetical	NAD(P)-dependent oxidoreductase	various metabolism
STM474_RS01205	STM474_RS06355	-0.779077	0.779077	YaeP family protein	hypothetical	helix-turn-helix transcriptional regulator	various metabolism
STM474_RS01205	STM474_RS22735	-0.758834	0.758834	YaeP family protein	hypothetical	5-dehydro-2-deoxygluconokinase	various metabolism
STM474_RS01205	STM474_RS24625	-0.758415	0.758415	YaeP family protein	hypothetical	type 4b pilus protein PilO2	fimbraie and pilus
STM474_RS01210	STM474_RS03370	0.802652	0.802652	YaeQ family protein	hypothetical	CNNM family magnesium/cobalt transport protein CorC	Small molecule transport
STM474_RS01295	STM474_RS11710	0.798177	0.798177	LysR family transcriptional regulator	hypothetical	LysR family transcriptional regulator	hypothetical
STM474_RS01395	STM474_RS07475	-0.828759	0.828759	hypothetical	hypothetical	YnfA family protein	hypothetical
STM474_RS01395	STM474_RS14895	0.816691	0.816691	hypothetical	hypothetical	SPI-1 type III secretion system invasion protein IagB	virulence
STM474_RS01395	STM474_RS21645	-0.815134	0.815134	hypothetical	hypothetical	membrane protein	hypothetical
STM474_RS01395	STM474_RS16725	-0.810185	0.810185	hypothetical	hypothetical	pirin family protein	hypothetical
STM474_RS01395	STM474_RS23960	0.806141	0.806141	hypothetical	hypothetical	recombinase family protein	hypothetical
STM474_RS01395	STM474_RS01435	0.80365	0.80365	hypothetical	hypothetical	membrane protein	hypothetical
STM474_RS01395	STM474_RS15935	0.799038	0.799038	hypothetical	hypothetical	YhcH/YjgK/YiaL family protein	hypothetical
STM474_RS01395	STM474_RS14045	0.792519	0.792519	hypothetical	hypothetical	hypothetical	hypothetical
STM474_RS01395	STM474_RS03355	0.790501	0.790501	hypothetical	hypothetical	glutamate/aspartate ABC transporter permease GltJ	Nitrogen
STM474_RS01395	STM474_RS23330	0.788524	0.788524	hypothetical	hypothetical	response regulator transcription factor	Signal transduction
STM474_RS01395	STM474_RS24015	0.78481	0.78481	hypothetical	hypothetical	helix-turn-helix domain-containing protein	hypothetical
STM474_RS01395	STM474_RS05860	-0.778477	0.778477	hypothetical	hypothetical	hypothetical	hypothetical
STM474_RS01395	STM474_RS08955	-0.778152	0.778152	hypothetical	hypothetical	cytochrome bd-II oxidase subunit CbdX	Energy generation
STM474_RS01395	STM474_RS11535	-0.777332	0.777332	hypothetical	hypothetical	acyloxyacyl hydrolase	various metabolism
STM474_RS01395	STM474_RS18845	0.773297	0.773297	hypothetical	hypothetical	YsaB family lipoprotein	hypothetical
STM474_RS01395	STM474_RS11745	0.772404	0.772404	hypothetical	hypothetical	SPI-2 type III secretion system effector deubiquitinase SseL	virulence
STM474_RS01395	STM474_RS21925	-0.770125	0.770125	hypothetical	hypothetical	LrgB family protein	hypothetical
STM474_RS01395	STM474_RS13190	0.769115	0.769115	hypothetical	hypothetical	OFA family MFS transporter	transport
STM474_RS01395	STM474_RS21585	0.7691	0.7691	hypothetical	hypothetical	glycosyltransferase family 2 protein	hypothetical
STM474_RS01395	STM474_RS18215	0.76526	0.76526	hypothetical	hypothetical	dihydrodipicolinate synthase family protein	various metabolism
STM474_RS01395	STM474_RS12020	0.7621	0.7621	hypothetical	hypothetical	PTS sugar transporter subunit IIB	Carbohydrate transport
STM474_RS01395	STM474_RS27245	0.761959	0.761959	hypothetical	hypothetical	hypothetical	hypothetical
STM474_RS01395	STM474_RS15965	0.760015	0.760015	hypothetical	hypothetical	hypothetical	hypothetical
STM474_RS01395	STM474_RS24665	-0.759152	0.759152	hypothetical	hypothetical	transcription termination factor NusG	Plasmid
STM474_RS01395	STM474_RS24425	-0.759025	0.759025	hypothetical	hypothetical	molybdopterin-guanine dinucleotide biosynthesis protein MobC	molybdopterin metabolism
STM474_RS01395	STM474_RS14910	0.757419	0.757419	hypothetical	hypothetical	hypothetical	hypothetical
STM474_RS01395	STM474_RS14735	-0.754868	0.754868	hypothetical	hypothetical	hydrogenase maturation peptidase HycI	Energy generation
STM474_RS01395	STM474_RS22815	-0.753881	0.753881	hypothetical	hypothetical	KDGP aldolase family protein	hypothetical
STM474_RS01395	STM474_RS04030	-0.752821	0.752821	hypothetical	hypothetical	malonyl-ACP O-methyltransferase BioC	biotin metabolism
STM474_RS01435	STM474_RS03600	0.844502	0.844502	membrane protein	hypothetical	5-oxoprolinase subunit PxpB	various metabolism
STM474_RS01435	STM474_RS11745	0.836407	0.836407	membrane protein	hypothetical	SPI-2 type III secretion system effector deubiquitinase SseL	virulence
STM474_RS01435	STM474_RS22950	0.812551	0.812551	membrane protein	hypothetical	DUF898 domain-containing protein	hypothetical
STM474_RS01435	STM474_RS04760	-0.801306	0.801306	membrane protein	hypothetical	M48 family metallopeptidase	protein processing
STM474_RS01435	STM474_RS21585	0.794951	0.794951	membrane protein	hypothetical	glycosyltransferase family 2 protein	hypothetical
STM474_RS01435	STM474_RS20460	0.794588	0.794588	membrane protein	hypothetical	aryl-sulfate sulfotransferase	various metabolism
STM474_RS01435	STM474_RS18215	0.792166	0.792166	membrane protein	hypothetical	dihydrodipicolinate synthase family protein	various metabolism
STM474_RS01435	STM474_RS23665	0.791579	0.791579	membrane protein	hypothetical	complement resistance protein TraT	Plasmid
STM474_RS01435	STM474_RS16060	0.786851	0.786851	membrane protein	hypothetical	DUF1202 domain-containing protein	hypothetical
STM474_RS01435	STM474_RS22815	-0.783591	0.783591	membrane protein	hypothetical	KDGP aldolase family protein	hypothetical
STM474_RS01435	STM474_RS23025	0.779746	0.779746	membrane protein	hypothetical	ATP-binding protein	hypothetical
STM474_RS01435	STM474_RS21580	0.774699	0.774699	membrane protein	hypothetical	membrane protein	hypothetical
STM474_RS01435	STM474_RS24875	0.774178	0.774178	membrane protein	hypothetical	hypothetical	hypothetical
STM474_RS01435	STM474_RS12970	0.76602	0.76602	membrane protein	hypothetical	dimethyl sulfoxide reductase subunit A	Energy generation
STM474_RS01435	STM474_RS04390	-0.765685	0.765685	membrane protein	hypothetical	HAD family hydrolase	hypothetical
STM474_RS01435	STM474_RS23870	-0.763156	0.763156	membrane protein	hypothetical	membrane protein	hypothetical
STM474_RS01435	STM474_RS20760	0.759977	0.759977	membrane protein	hypothetical	DUF3829 domain-containing protein	hypothetical
STM474_RS01435	STM474_RS18525	0.758508	0.758508	membrane protein	hypothetical	phosphatase PAP2 family protein	protein processing
STM474_RS01435	STM474_RS02500	0.758265	0.758265	membrane protein	hypothetical	inosine/guanosine kinase	Carbohydrate Metabolism
STM474_RS01435	STM474_RS23960	0.75343	0.75343	membrane protein	hypothetical	recombinase family protein	hypothetical
STM474_RS01435	STM474_RS24425	-0.752834	0.752834	membrane protein	hypothetical	molybdopterin-guanine dinucleotide biosynthesis protein MobC	molybdopterin metabolism
STM474_RS01455	STM474_RS16025	-0.831799	0.831799	DUF2195 family protein	hypothetical	IclR family transcriptional regulator	hypothetical
STM474_RS01455	STM474_RS15560	0.816265	0.816265	DUF2195 family protein	hypothetical	YgdI/YgdR family lipoprotein	hypothetical
STM474_RS01455	STM474_RS05205	-0.77151	0.77151	DUF2195 family protein	hypothetical	MOSC domain-containing protein	hypothetical
STM474_RS01455	STM474_RS06880	-0.770987	0.770987	DUF2195 family protein	hypothetical	tetrathionate reductase subunit TtrB	Energy generation
STM474_RS01455	STM474_RS17040	0.76073	0.76073	DUF2195 family protein	hypothetical	transcription elongation factor GreA	RNA processing
STM474_RS01455	STM474_RS07270	-0.751705	0.751705	DUF2195 family protein	hypothetical	oxidoreductase	hypothetical
STM474_RS01475	STM474_RS23385	0.763191	0.763191	PAAR domain-containing protein	hypothetical	ribosomal protein S18-alanine N-acetyltransferase	translation
STM474_RS01490	STM474_RS03395	0.815601	0.815601	hypothetical	hypothetical	membrane protein	hypothetical
STM474_RS01490	STM474_RS11630	0.786021	0.786021	hypothetical	hypothetical	DNA oxidative demethylase AlkB	DNA replication or repair
STM474_RS01490	STM474_RS04000	-0.782021	0.782021	hypothetical	hypothetical	urocanate hydratase	Histidine metabolism
STM474_RS01490	STM474_RS03680	0.754301	0.754301	hypothetical	hypothetical	endonuclease VIII	DNA replication or repair
STM474_RS01490	STM474_RS04260	-0.751587	0.751587	hypothetical	hypothetical	HAD family hydrolase	hypothetical
STM474_RS01505	STM474_RS22455	-0.753709	0.753709	hypothetical	hypothetical	DUF350 domain-containing protein	hypothetical
STM474_RS01560	STM474_RS23885	-0.818713	0.818713	LysR family transcriptional regulator	hypothetical	DNA methylase	hypothetical
STM474_RS01560	STM474_RS04150	0.772204	0.772204	LysR family transcriptional regulator	hypothetical	ATP-dependent RNA helicase RhlE	translation
STM474_RS01560	STM474_RS19505	-0.765288	0.765288	LysR family transcriptional regulator	hypothetical	signal transduction histidine-protein kinase/phosphatase UhpB	Signal transduction
STM474_RS01560	STM474_RS16790	-0.761719	0.761719	LysR family transcriptional regulator	hypothetical	galactarate dehydratase	various metabolism
STM474_RS01560	STM474_RS20815	-0.759676	0.759676	LysR family transcriptional regulator	hypothetical	L-rhamnose/proton symporter RhaT	Carbohydrate transport
STM474_RS01560	STM474_RS23665	0.753458	0.753458	LysR family transcriptional regulator	hypothetical	complement resistance protein TraT	Plasmid
STM474_RS01560	STM474_RS03300	0.750357	0.750357	LysR family transcriptional regulator	hypothetical	zinc ribbon-containing protein	hypothetical
STM474_RS01565	STM474_RS07005	0.781755	0.781755	hypothetical	hypothetical	hypothetical	hypothetical
STM474_RS01565	STM474_RS18015	0.777609	0.777609	hypothetical	hypothetical	PilN domain-containing protein	fimbraie and pilus
STM474_RS01565	STM474_RS26395	-0.76902	0.76902	hypothetical	hypothetical	hypothetical	hypothetical
STM474_RS01565	STM474_RS09100	-0.767271	0.767271	hypothetical	hypothetical	RidA family protein	hypothetical
STM474_RS01565	STM474_RS06660	0.766791	0.766791	hypothetical	hypothetical	vitamin B12 ABC transporter permease BtuC	Small molecule transport
STM474_RS01565	STM474_RS10890	0.763081	0.763081	hypothetical	hypothetical	polysaccharide export protein	LPS
STM474_RS01565	STM474_RS23880	-0.762617	0.762617	hypothetical	hypothetical	hypothetical	hypothetical
STM474_RS01565	STM474_RS13950	-0.758495	0.758495	hypothetical	hypothetical	GPW/gp25 family protein	phage
STM474_RS01565	STM474_RS13780	0.755651	0.755651	hypothetical	hypothetical	hypothetical	hypothetical
STM474_RS01565	STM474_RS12970	0.753597	0.753597	hypothetical	hypothetical	dimethyl sulfoxide reductase subunit A	Energy generation
STM474_RS01565	STM474_RS09205	-0.753296	0.753296	hypothetical	hypothetical	MFS transporter	transport
STM474_RS01675	STM474_RS05635	-0.78369	0.78369	DUF1889 family protein	hypothetical	curlin major subunit CsgA	fimbraie and pilus
STM474_RS01705	STM474_RS03310	-0.805372	0.805372	LysR family transcriptional regulator	hypothetical	DUF1266 domain-containing protein	hypothetical
STM474_RS01705	STM474_RS11530	0.789025	0.789025	LysR family transcriptional regulator	hypothetical	virulence protein MsgA	virulence
STM474_RS01705	STM474_RS01880	0.784271	0.784271	LysR family transcriptional regulator	hypothetical	propionate catabolism operon regulatory protein PrpR	propionate metabolism
STM474_RS01705	STM474_RS14030	0.764344	0.764344	LysR family transcriptional regulator	hypothetical	phosphoribosyltransferase	various metabolism
STM474_RS01705	STM474_RS12055	0.755465	0.755465	LysR family transcriptional regulator	hypothetical	GSH-dependent disulfide bond oxidoreductase	Redox response
STM474_RS01745	STM474_RS08225	0.823355	0.823355	membrane protein	hypothetical	pyruvate:ferredoxin (flavodoxin) oxidoreductase	Redox response
STM474_RS01745	STM474_RS03610	-0.823087	0.823087	membrane protein	hypothetical	5-oxoprolinase subunit PxpA	Nitrogen
STM474_RS01745	STM474_RS15265	0.794578	0.794578	membrane protein	hypothetical	7-carboxy-7-deazaguanine synthase QueE	various metabolism
STM474_RS01745	STM474_RS07670	-0.785003	0.785003	membrane protein	hypothetical	MFS transporter	transport
STM474_RS01745	STM474_RS19665	-0.769177	0.769177	membrane protein	hypothetical	heme-binding domain-containing protein	Energy generation
STM474_RS01745	STM474_RS09145	0.765493	0.765493	membrane protein	hypothetical	PTS mannose transporter subunit IIC	Carbohydrate transport
STM474_RS01745	STM474_RS03840	-0.762404	0.762404	membrane protein	hypothetical	CDF family zinc transporter ZitB	Metal transport
STM474_RS01745	STM474_RS11495	0.760197	0.760197	membrane protein	hypothetical	AAA family ATPase	hypothetical
STM474_RS01745	STM474_RS14860	-0.759737	0.759737	membrane protein	hypothetical	oxygen-regulated invasion protein OrgA	virulence
STM474_RS01745	STM474_RS12340	0.75478	0.75478	membrane protein	hypothetical	ion channel protein	transport
STM474_RS01745	STM474_RS12330	-0.753067	0.753067	membrane protein	hypothetical	alanine transaminase	Amino acid metabolism
STM474_RS01765	STM474_RS07025	-0.764433	0.764433	hypothetical	hypothetical	SPI-2 type III secretion system apparatus protein SsaV	virulence
STM474_RS01770	STM474_RS09810	0.771098	0.771098	Ail/Lom family outer membrane beta-barrel protein	hypothetical	flagellar export chaperone FliS	Flagella
STM474_RS01770	STM474_RS01990	0.764203	0.764203	Ail/Lom family outer membrane beta-barrel protein	hypothetical	hypothetical	hypothetical
STM474_RS01775	STM474_RS16645	0.850238	0.850238	helix-turn-helix transcriptional regulator	hypothetical	23S rRNA (guanine(1835)-N(2))-methyltransferase RlmG	translation
STM474_RS01775	STM474_RS08090	0.818199	0.818199	helix-turn-helix transcriptional regulator	hypothetical	carboxylesterase/lipase family protein	hypothetical
STM474_RS01775	STM474_RS08685	0.808133	0.808133	helix-turn-helix transcriptional regulator	hypothetical	YciI family protein	hypothetical
STM474_RS01775	STM474_RS24595	-0.789714	0.789714	helix-turn-helix transcriptional regulator	hypothetical	shufflon system plasmid conjugative transfer pilus tip adhesin PilV	fimbraie and pilus
STM474_RS01775	STM474_RS23875	-0.785439	0.785439	helix-turn-helix transcriptional regulator	hypothetical	DUF1380 family protein	hypothetical
STM474_RS01775	STM474_RS19515	0.780519	0.780519	helix-turn-helix transcriptional regulator	hypothetical	aldose 1-epimerase family protein	Carbohydrate Metabolism
STM474_RS01775	STM474_RS24230	-0.779319	0.779319	helix-turn-helix transcriptional regulator	hypothetical	hypothetical	hypothetical
STM474_RS01775	STM474_RS02685	0.778186	0.778186	helix-turn-helix transcriptional regulator	hypothetical	acyl-CoA synthetase FdrA	nucleotide metabolism
STM474_RS01775	STM474_RS12705	0.767977	0.767977	helix-turn-helix transcriptional regulator	hypothetical	hypothetical	hypothetical
STM474_RS01775	STM474_RS08730	0.754917	0.754917	helix-turn-helix transcriptional regulator	hypothetical	YchE family NAAT transporter	transport
STM474_RS01775	STM474_RS06505	-0.751931	0.751931	helix-turn-helix transcriptional regulator	hypothetical	excinuclease Cho	DNA replication or repair
STM474_RS01910	STM474_RS12445	-0.853038	0.853038	autotransporter outer membrane beta-barrel domain-containing protein	hypothetical	LysR family transcriptional regulator	hypothetical
STM474_RS01910	STM474_RS16530	0.80874	0.80874	autotransporter outer membrane beta-barrel domain-containing protein	hypothetical	cell surface composition regulator GlgS	Cell wall
STM474_RS01910	STM474_RS03130	-0.768364	0.768364	autotransporter outer membrane beta-barrel domain-containing protein	hypothetical	citrate lyase holo-[acyl-carrier protein] synthase	citrate metabolism
STM474_RS01930	STM474_RS06320	0.764692	0.764692	surface-exposed outer membrane lipoprotein YaiW	hypothetical	hypothetical	hypothetical
STM474_RS01940	STM474_RS15485	-0.883442	0.883442	DUF2754 family protein	hypothetical	exodeoxyribonuclease V subunit beta	DNA replication or repair
STM474_RS01940	STM474_RS18525	0.831457	0.831457	DUF2754 family protein	hypothetical	phosphatase PAP2 family protein	protein processing
STM474_RS01940	STM474_RS23930	0.825516	0.825516	DUF2754 family protein	hypothetical	DUF2913 family protein	hypothetical
STM474_RS01940	STM474_RS07700	0.818598	0.818598	DUF2754 family protein	hypothetical	RidA family protein	hypothetical
STM474_RS01940	STM474_RS04010	0.812879	0.812879	DUF2754 family protein	hypothetical	kinase inhibitor	hypothetical
STM474_RS01940	STM474_RS12255	-0.805867	0.805867	DUF2754 family protein	hypothetical	acetyl-CoA C-acyltransferase FadI	lipid metabolism
STM474_RS01940	STM474_RS07475	-0.797487	0.797487	DUF2754 family protein	hypothetical	YnfA family protein	hypothetical
STM474_RS01940	STM474_RS09165	0.796619	0.796619	DUF2754 family protein	hypothetical	23S rRNA (guanine(745)-N(1))-methyltransferase	translation
STM474_RS01940	STM474_RS14060	0.787733	0.787733	DUF2754 family protein	hypothetical	replication endonuclease	DNA replication or repair
STM474_RS01940	STM474_RS23880	-0.786082	0.786082	DUF2754 family protein	hypothetical	hypothetical	hypothetical
STM474_RS01940	STM474_RS05220	0.783978	0.783978	DUF2754 family protein	hypothetical	membrane integrity-associated transporter subunit PqiA	Membrane structure
STM474_RS01940	STM474_RS13925	0.781408	0.781408	DUF2754 family protein	hypothetical	SPI-1 type III secretion system guanine nucleotide exchange factor SopE	virulence
STM474_RS01940	STM474_RS02595	0.781243	0.781243	DUF2754 family protein	hypothetical	metal ABC transporter substrate-binding protein	ABC transporter
STM474_RS01940	STM474_RS22445	0.778241	0.778241	DUF2754 family protein	hypothetical	membrane protein	hypothetical
STM474_RS01940	STM474_RS08730	0.773926	0.773926	DUF2754 family protein	hypothetical	YchE family NAAT transporter	transport
STM474_RS01940	STM474_RS12570	0.770979	0.770979	DUF2754 family protein	hypothetical	DUF2919 domain-containing protein	hypothetical
STM474_RS01940	STM474_RS09245	0.770649	0.770649	DUF2754 family protein	hypothetical	DUF1480 family protein	hypothetical
STM474_RS01940	STM474_RS11085	0.769266	0.769266	DUF2754 family protein	hypothetical	YehR family lipoprotein	hypothetical
STM474_RS01940	STM474_RS02580	-0.769125	0.769125	DUF2754 family protein	hypothetical	ABC transporter ATP-binding protein	ABC transporter
STM474_RS01940	STM474_RS23675	-0.767712	0.767712	DUF2754 family protein	hypothetical	conjugal transfer mating pair stabilization protein TraG	Plasmid
STM474_RS01940	STM474_RS13895	-0.767413	0.767413	DUF2754 family protein	hypothetical	phage tail tape measure protein	phage
STM474_RS01940	STM474_RS18665	0.766642	0.766642	DUF2754 family protein	hypothetical	cellulose biosynthesis protein BcsF	Cellulose metabolism
STM474_RS01940	STM474_RS01965	-0.764578	0.764578	DUF2754 family protein	hypothetical	phosphate starvation-inducible protein PsiF	stress response
STM474_RS01940	STM474_RS18015	0.756529	0.756529	DUF2754 family protein	hypothetical	PilN domain-containing protein	fimbraie and pilus
STM474_RS01940	STM474_RS26395	-0.754065	0.754065	DUF2754 family protein	hypothetical	hypothetical	hypothetical
STM474_RS01940	STM474_RS17170	0.752371	0.752371	DUF2754 family protein	hypothetical	PTS phosphocarrier protein NPr	Carbohydrate Metabolism
STM474_RS01940	STM474_RS16725	-0.750276	0.750276	DUF2754 family protein	hypothetical	pirin family protein	hypothetical
STM474_RS01940	STM474_RS15035	0.750174	0.750174	DUF2754 family protein	hypothetical	GNAT family N-acetyltransferase	hypothetical
STM474_RS01960	STM474_RS01995	-0.769109	0.769109	anti-adapter protein IraP	hypothetical	AroM family protein	hypothetical
STM474_RS01980	STM474_RS22085	-0.819893	0.819893	YaiI/YqxD family protein	hypothetical	anaerobic C4-dicarboxylate transporter DcuB	Small molecule transport
STM474_RS01980	STM474_RS06790	-0.791221	0.791221	YaiI/YqxD family protein	hypothetical	YdiH family protein	hypothetical
STM474_RS01980	STM474_RS14930	0.783439	0.783439	YaiI/YqxD family protein	hypothetical	SPI-1 type III secretion system needle tip complex protein SipC	virulence
STM474_RS01980	STM474_RS12255	0.782052	0.782052	YaiI/YqxD family protein	hypothetical	acetyl-CoA C-acyltransferase FadI	lipid metabolism
STM474_RS01980	STM474_RS05425	-0.780566	0.780566	YaiI/YqxD family protein	hypothetical	5-carboxymethyl-2-hydroxymuconate Delta-isomerase	Amino acid metabolism
STM474_RS01980	STM474_RS11200	-0.779976	0.779976	YaiI/YqxD family protein	hypothetical	LysR family transcriptional regulator	hypothetical
STM474_RS01980	STM474_RS16025	0.775716	0.775716	YaiI/YqxD family protein	hypothetical	IclR family transcriptional regulator	hypothetical
STM474_RS01980	STM474_RS25705	0.774633	0.774633	YaiI/YqxD family protein	hypothetical	DUF2724 domain-containing protein	hypothetical
STM474_RS01980	STM474_RS06880	0.765697	0.765697	YaiI/YqxD family protein	hypothetical	tetrathionate reductase subunit TtrB	Energy generation
STM474_RS01990	STM474_RS12570	0.793614	0.793614	hypothetical	hypothetical	DUF2919 domain-containing protein	hypothetical
STM474_RS01990	STM474_RS11355	0.793297	0.793297	hypothetical	hypothetical	elongation factor P-like protein YeiP	translation
STM474_RS01990	STM474_RS04010	0.781928	0.781928	hypothetical	hypothetical	kinase inhibitor	hypothetical
STM474_RS01990	STM474_RS07700	0.778102	0.778102	hypothetical	hypothetical	RidA family protein	hypothetical
STM474_RS01990	STM474_RS08350	-0.775413	0.775413	hypothetical	hypothetical	YgdI/YgdR family lipoprotein	hypothetical
STM474_RS01990	STM474_RS10005	-0.775399	0.775399	hypothetical	hypothetical	tail fiber assembly protein	phage
STM474_RS01990	STM474_RS10940	0.76803	0.76803	hypothetical	hypothetical	multidrug efflux RND transporter permease subunit MdtC	Efflux pump
STM474_RS01990	STM474_RS09045	-0.756333	0.756333	hypothetical	hypothetical	fumarylacetoacetate hydrolase family protein	hypothetical
STM474_RS01990	STM474_RS05505	-0.754956	0.754956	hypothetical	hypothetical	general stress protein	stress response
STM474_RS01990	STM474_RS03585	0.753101	0.753101	hypothetical	hypothetical	deoxyribodipyrimidine photo-lyase	stress response
STM474_RS01990	STM474_RS19575	0.751881	0.751881	hypothetical	hypothetical	D-serine transporter DsdX	Amino acid transport
STM474_RS01995	STM474_RS08760	0.85428	0.85428	AroM family protein	hypothetical	patatin-like phospholipase RssA	lipid metabolism
STM474_RS01995	STM474_RS15130	-0.792492	0.792492	AroM family protein	hypothetical	RNA polymerase sigma factor RpoS	Transcription factor
STM474_RS01995	STM474_RS15135	-0.783768	0.783768	AroM family protein	hypothetical	murein hydrolase activator NlpD	Cell division
STM474_RS01995	STM474_RS20000	-0.761255	0.761255	AroM family protein	hypothetical	ribokinase	Carbohydrate Metabolism
STM474_RS01995	STM474_RS08765	-0.754426	0.754426	AroM family protein	hypothetical	YchJ family protein	hypothetical
STM474_RS02225	STM474_RS08045	0.861631	0.861631	YajQ family cyclic di-GMP-binding protein	hypothetical	permease	transport
STM474_RS02225	STM474_RS15390	0.76531	0.76531	YajQ family cyclic di-GMP-binding protein	hypothetical	L-fucose:H+ symporter permease	Carbohydrate transport
STM474_RS02275	STM474_RS03800	0.811152	0.811152	lipoprotein	hypothetical	cell division protein CpoB	Cell division
STM474_RS02275	STM474_RS15010	0.784476	0.784476	lipoprotein	hypothetical	SPI-1 type III secretion system invasion lipoprotein InvH	virulence
STM474_RS02275	STM474_RS19305	0.77321	0.77321	lipoprotein	hypothetical	AsmA family protein	hypothetical
STM474_RS02275	STM474_RS22860	-0.770149	0.770149	lipoprotein	hypothetical	HTH-type transcriptional regulator TreR	Transcription factor
STM474_RS02275	STM474_RS14885	0.764073	0.764073	lipoprotein	hypothetical	transcriptional regulator HilD	virulence
STM474_RS02385	STM474_RS08495	-0.752678	0.752678	EAL domain-containing protein	hypothetical	CMD domain-containing protein	hypothetical
STM474_RS02400	STM474_RS12435	0.764323	0.764323	membrane protein	hypothetical	xanthosine phosphorylase	Small molecule transport
STM474_RS02400	STM474_RS06445	0.750301	0.750301	membrane protein	hypothetical	selenide, water dikinase SelD	RNA processing
STM474_RS02470	STM474_RS21025	0.821618	0.821618	YbaB/EbfC family nucleoid-associated protein	hypothetical	ATP-dependent protease subunit HslV	protein processing
STM474_RS02470	STM474_RS21020	0.820334	0.820334	YbaB/EbfC family nucleoid-associated protein	hypothetical	HslU--HslV peptidase ATPase subunit	protein processing
STM474_RS02470	STM474_RS02475	0.777381	0.777381	YbaB/EbfC family nucleoid-associated protein	hypothetical	recombination protein RecR	DNA replication or repair
STM474_RS02470	STM474_RS12470	0.773211	0.773211	YbaB/EbfC family nucleoid-associated protein	hypothetical	sulfate transporter CysZ	Sulfur transport
STM474_RS02470	STM474_RS08085	-0.768652	0.768652	YbaB/EbfC family nucleoid-associated protein	hypothetical	glucan biosynthesis protein	Glucans metabolism
STM474_RS02470	STM474_RS07955	0.762839	0.762839	YbaB/EbfC family nucleoid-associated protein	hypothetical	GhoT/OrtT family toxin	hypothetical
STM474_RS02495	STM474_RS24335	-0.8163	0.8163	acetyl esterase	hypothetical	antirestriction protein	hypothetical
STM474_RS02495	STM474_RS22770	0.807355	0.807355	acetyl esterase	hypothetical	metalloprotease PmbA	protein processing
STM474_RS02495	STM474_RS10940	0.807158	0.807158	acetyl esterase	hypothetical	multidrug efflux RND transporter permease subunit MdtC	Efflux pump
STM474_RS02495	STM474_RS04010	0.798848	0.798848	acetyl esterase	hypothetical	kinase inhibitor	hypothetical
STM474_RS02495	STM474_RS14440	-0.791878	0.791878	acetyl esterase	hypothetical	carbon starvation induced protein CsiD	stress response
STM474_RS02495	STM474_RS22085	0.788378	0.788378	acetyl esterase	hypothetical	anaerobic C4-dicarboxylate transporter DcuB	Small molecule transport
STM474_RS02495	STM474_RS06505	-0.787279	0.787279	acetyl esterase	hypothetical	excinuclease Cho	DNA replication or repair
STM474_RS02495	STM474_RS14125	-0.786652	0.786652	acetyl esterase	hypothetical	hypothetical	hypothetical
STM474_RS02495	STM474_RS08685	0.771096	0.771096	acetyl esterase	hypothetical	YciI family protein	hypothetical
STM474_RS02495	STM474_RS16800	0.760785	0.760785	acetyl esterase	hypothetical	DeoR/GlpR transcriptional regulator	hypothetical
STM474_RS02495	STM474_RS17355	0.759035	0.759035	acetyl esterase	hypothetical	transcriptional regulator ArgR	Transcription factor
STM474_RS02495	STM474_RS02510	0.758479	0.758479	acetyl esterase	hypothetical	MFS transporter	transport
STM474_RS02495	STM474_RS10550	-0.758334	0.758334	acetyl esterase	hypothetical	two-domain cob(I)yrinic acid a,c-diamide adenosyltransferase PduO	propanediol metabolism
STM474_RS02495	STM474_RS12255	-0.754248	0.754248	acetyl esterase	hypothetical	acetyl-CoA C-acyltransferase FadI	lipid metabolism
STM474_RS02495	STM474_RS11285	0.752419	0.752419	acetyl esterase	hypothetical	phosphoserine phosphatase SerB	Amino acid metabolism
STM474_RS02525	STM474_RS13615	0.812334	0.812334	TraB/GumN family protein	hypothetical	protein lysine acetyltransferase	protein processing
STM474_RS02525	STM474_RS04850	-0.801644	0.801644	TraB/GumN family protein	hypothetical	MBL fold metallo-hydrolase	hypothetical
STM474_RS02525	STM474_RS17365	-0.782445	0.782445	TraB/GumN family protein	hypothetical	peroxide/acid stress response protein YhcN	Redox response
STM474_RS02525	STM474_RS14570	0.765281	0.765281	TraB/GumN family protein	hypothetical	transcriptional repressor MprA	Transcription factor
STM474_RS02525	STM474_RS04575	0.763945	0.763945	TraB/GumN family protein	hypothetical	macrolide ABC transporter ATP-binding protein/permease MacB	Small molecule transport
STM474_RS02525	STM474_RS06790	0.751799	0.751799	TraB/GumN family protein	hypothetical	YdiH family protein	hypothetical
STM474_RS02525	STM474_RS04815	-0.750804	0.750804	TraB/GumN family protein	hypothetical	envelope biogenesis factor ElyC	Peptidoglycan
STM474_RS02530	STM474_RS08585	0.784158	0.784158	DUF1311 domain-containing protein	hypothetical	YciK family oxidoreductase	hypothetical
STM474_RS02550	STM474_RS08385	0.772398	0.772398	SPFH/Band 7/PHB domain protein	hypothetical	murein tripeptide amidase MpaA	Peptidoglycan
STM474_RS02690	STM474_RS18790	0.796232	0.796232	DUF1116 domain-containing protein	hypothetical	OmpA family lipoprotein	hypothetical
STM474_RS02820	STM474_RS19800	0.846624	0.846624	glycosyltransferase family 2 protein	hypothetical	retron St85 family effector protein	hypothetical
STM474_RS02820	STM474_RS23455	0.823903	0.823903	glycosyltransferase family 2 protein	hypothetical	fimbrial biogenesis outer membrane usher protein	fimbraie and pilus
STM474_RS02820	STM474_RS04940	-0.811579	0.811579	glycosyltransferase family 2 protein	hypothetical	hypothetical	hypothetical
STM474_RS02820	STM474_RS16320	0.806655	0.806655	glycosyltransferase family 2 protein	hypothetical	hypothetical	hypothetical
STM474_RS02820	STM474_RS17245	0.801833	0.801833	glycosyltransferase family 2 protein	hypothetical	sialic acid transporter NanT	Carbohydrate transport
STM474_RS02820	STM474_RS23980	0.801693	0.801693	glycosyltransferase family 2 protein	hypothetical	virulence genes transcriptional activator SpvR	virulence
STM474_RS02820	STM474_RS22950	0.801249	0.801249	glycosyltransferase family 2 protein	hypothetical	DUF898 domain-containing protein	hypothetical
STM474_RS02820	STM474_RS13580	0.79809	0.79809	glycosyltransferase family 2 protein	hypothetical	LysR family transcriptional regulator	hypothetical
STM474_RS02820	STM474_RS12370	0.793038	0.793038	glycosyltransferase family 2 protein	hypothetical	sensor domain-containing phosphodiesterase	cidiGMP
STM474_RS02820	STM474_RS07390	0.79248	0.79248	glycosyltransferase family 2 protein	hypothetical	LysR family transcriptional regulator	hypothetical
STM474_RS02820	STM474_RS20705	0.788398	0.788398	glycosyltransferase family 2 protein	hypothetical	type II toxin-antitoxin system HigB family toxin	CRISPR and TA system
STM474_RS02820	STM474_RS10855	0.776474	0.776474	glycosyltransferase family 2 protein	hypothetical	colanic acid biosynthesis glycosyltransferase WcaE	LPS
STM474_RS02820	STM474_RS23885	-0.773969	0.773969	glycosyltransferase family 2 protein	hypothetical	DNA methylase	hypothetical
STM474_RS02820	STM474_RS20760	0.767193	0.767193	glycosyltransferase family 2 protein	hypothetical	DUF3829 domain-containing protein	hypothetical
STM474_RS02820	STM474_RS22680	0.766136	0.766136	glycosyltransferase family 2 protein	hypothetical	myo-inositol import MFS transporter IolT1	Carbohydrate transport
STM474_RS02820	STM474_RS24875	0.762891	0.762891	glycosyltransferase family 2 protein	hypothetical	hypothetical	hypothetical
STM474_RS02820	STM474_RS18215	0.760801	0.760801	glycosyltransferase family 2 protein	hypothetical	dihydrodipicolinate synthase family protein	various metabolism
STM474_RS02820	STM474_RS11745	0.753223	0.753223	glycosyltransferase family 2 protein	hypothetical	SPI-2 type III secretion system effector deubiquitinase SseL	virulence
STM474_RS02820	STM474_RS23560	0.752588	0.752588	glycosyltransferase family 2 protein	hypothetical	fimbrial outer membrane usher protein	fimbraie and pilus
STM474_RS02925	STM474_RS13540	0.836158	0.836158	MmcQ/YjbR family DNA-binding protein	hypothetical	site-specific integrase	phage
STM474_RS02930	STM474_RS23525	-0.85868	0.85868	TetR/AcrR family transcriptional regulator	hypothetical	MDR efflux pump AcrAB transcriptional activator RobA	Efflux pump
STM474_RS02930	STM474_RS13545	0.848906	0.848906	TetR/AcrR family transcriptional regulator	hypothetical	SoxR-reducing system protein RseC	Redox response
STM474_RS02930	STM474_RS21810	0.829017	0.829017	TetR/AcrR family transcriptional regulator	hypothetical	acid phosphatase AphA	protein processing
STM474_RS02930	STM474_RS11640	0.827665	0.827665	TetR/AcrR family transcriptional regulator	hypothetical	FAD:protein FMN transferase ApbE	various metabolism
STM474_RS02930	STM474_RS05245	0.817313	0.817313	TetR/AcrR family transcriptional regulator	hypothetical	Lon protease family protein	protein processing
STM474_RS02930	STM474_RS20175	0.812251	0.812251	TetR/AcrR family transcriptional regulator	hypothetical	dTDP-glucose 4,6-dehydratase	LPS
STM474_RS02930	STM474_RS15540	0.773812	0.773812	TetR/AcrR family transcriptional regulator	hypothetical	RNA pyrophosphohydrolase	RNA processing
STM474_RS02930	STM474_RS02935	-0.750396	0.750396	TetR/AcrR family transcriptional regulator	hypothetical	RamA family antibiotic efflux transcriptional regulator	Transcription factor
STM474_RS02940	STM474_RS15485	0.879405	0.879405	DUF1158 family protein	hypothetical	exodeoxyribonuclease V subunit beta	DNA replication or repair
STM474_RS02940	STM474_RS15715	-0.856307	0.856307	DUF1158 family protein	hypothetical	peptidoglycan DD-metalloendopeptidase family protein	Peptidoglycan
STM474_RS02940	STM474_RS18015	-0.831758	0.831758	DUF1158 family protein	hypothetical	PilN domain-containing protein	fimbraie and pilus
STM474_RS02940	STM474_RS12390	-0.819429	0.819429	DUF1158 family protein	hypothetical	putative DNA-binding transcriptional regulator	hypothetical
STM474_RS02940	STM474_RS14805	-0.813966	0.813966	DUF1158 family protein	hypothetical	formate hydrogenlyase transcriptional activator FlhA	Transcription factor
STM474_RS02940	STM474_RS17125	0.811604	0.811604	DUF1158 family protein	hypothetical	arabinose-5-phosphate isomerase KdsD	Carbohydrate Metabolism
STM474_RS02940	STM474_RS08730	-0.811373	0.811373	DUF1158 family protein	hypothetical	YchE family NAAT transporter	transport
STM474_RS02940	STM474_RS17520	0.804594	0.804594	DUF1158 family protein	hypothetical	membrane protein	hypothetical
STM474_RS02940	STM474_RS03610	-0.802552	0.802552	DUF1158 family protein	hypothetical	5-oxoprolinase subunit PxpA	Nitrogen
STM474_RS02940	STM474_RS05675	-0.790505	0.790505	DUF1158 family protein	hypothetical	YceK/YidQ family lipoprotein	hypothetical
STM474_RS02940	STM474_RS19515	-0.786802	0.786802	DUF1158 family protein	hypothetical	aldose 1-epimerase family protein	Carbohydrate Metabolism
STM474_RS02940	STM474_RS12795	-0.773519	0.773519	DUF1158 family protein	hypothetical	AI-2E family transporter	transport
STM474_RS02940	STM474_RS06505	0.772092	0.772092	DUF1158 family protein	hypothetical	excinuclease Cho	DNA replication or repair
STM474_RS02940	STM474_RS08515	-0.770582	0.770582	DUF1158 family protein	hypothetical	DeoR/GlpR transcriptional regulator	hypothetical
STM474_RS02940	STM474_RS07415	0.770536	0.770536	DUF1158 family protein	hypothetical	osmoprotectant ABC transporter permease OsmW	ABC transporter
STM474_RS02940	STM474_RS09605	-0.770205	0.770205	DUF1158 family protein	hypothetical	chemotaxis protein CheW	Signal transduction
STM474_RS02940	STM474_RS07860	0.769017	0.769017	DUF1158 family protein	hypothetical	nitrate reductase subunit alpha	Energy generation
STM474_RS02940	STM474_RS20850	0.767651	0.767651	DUF1158 family protein	hypothetical	6-N-hydroxylaminopurine resistance protein	hypothetical
STM474_RS02940	STM474_RS07670	-0.760847	0.760847	DUF1158 family protein	hypothetical	MFS transporter	transport
STM474_RS02940	STM474_RS10260	0.758245	0.758245	DUF1158 family protein	hypothetical	3'-5' exoribonuclease	hypothetical
STM474_RS02940	STM474_RS19615	-0.755918	0.755918	DUF1158 family protein	hypothetical	YceK/YidQ family lipoprotein	hypothetical
STM474_RS02940	STM474_RS23875	0.754181	0.754181	DUF1158 family protein	hypothetical	DUF1380 family protein	hypothetical
STM474_RS02940	STM474_RS14990	-0.75348	0.75348	DUF1158 family protein	hypothetical	type III secretion system export apparatus protein InvA	virulence
STM474_RS02940	STM474_RS05425	-0.752845	0.752845	DUF1158 family protein	hypothetical	5-carboxymethyl-2-hydroxymuconate Delta-isomerase	Amino acid metabolism
STM474_RS02940	STM474_RS10550	0.750162	0.750162	DUF1158 family protein	hypothetical	two-domain cob(I)yrinic acid a,c-diamide adenosyltransferase PduO	propanediol metabolism
STM474_RS02965	STM474_RS10555	0.788434	0.788434	MbtH family protein	hypothetical	CoA-acylating propionaldehyde dehydrogenase PduP	propanediol metabolism
STM474_RS03060	STM474_RS23960	0.792774	0.792774	LysR family transcriptional regulator	hypothetical	recombinase family protein	hypothetical
STM474_RS03060	STM474_RS23070	0.786835	0.786835	LysR family transcriptional regulator	hypothetical	DUF1819 family protein	hypothetical
STM474_RS03060	STM474_RS27245	0.782868	0.782868	LysR family transcriptional regulator	hypothetical	hypothetical	hypothetical
STM474_RS03060	STM474_RS10890	0.77624	0.77624	LysR family transcriptional regulator	hypothetical	polysaccharide export protein	LPS
STM474_RS03060	STM474_RS13190	0.765467	0.765467	LysR family transcriptional regulator	hypothetical	OFA family MFS transporter	transport
STM474_RS03060	STM474_RS09760	-0.765029	0.765029	LysR family transcriptional regulator	hypothetical	L-cystine ABC transporter ATP-binding protein YecC	Amino acid transport
STM474_RS03060	STM474_RS14045	0.752423	0.752423	LysR family transcriptional regulator	hypothetical	hypothetical	hypothetical
STM474_RS03200	STM474_RS06180	0.902115	0.902115	DNA-binding transcriptional regulator	hypothetical	c-type lysozyme inhibitor	hypothetical
STM474_RS03200	STM474_RS09190	0.819528	0.819528	DNA-binding transcriptional regulator	hypothetical	PhoP/PhoQ regulator MgrB	Signal transduction
STM474_RS03200	STM474_RS18065	-0.814689	0.814689	DNA-binding transcriptional regulator	hypothetical	two-component system sensor histidine kinase EnvZ	Signal transduction
STM474_RS03200	STM474_RS19305	-0.792013	0.792013	DNA-binding transcriptional regulator	hypothetical	AsmA family protein	hypothetical
STM474_RS03200	STM474_RS18070	-0.781261	0.781261	DNA-binding transcriptional regulator	hypothetical	two-component system response regulator OmpR	Signal transduction
STM474_RS03200	STM474_RS14405	0.769234	0.769234	DNA-binding transcriptional regulator	hypothetical	HoxN/HupN/NixA family nickel/cobalt transporter	Metal transport
STM474_RS03200	STM474_RS06915	-0.767384	0.767384	DNA-binding transcriptional regulator	hypothetical	two component system sensor kinase	Signal transduction
STM474_RS03200	STM474_RS09195	-0.759398	0.759398	DNA-binding transcriptional regulator	hypothetical	hypothetical	hypothetical
STM474_RS03200	STM474_RS15420	-0.752125	0.752125	DNA-binding transcriptional regulator	hypothetical	DUF423 domain-containing protein	hypothetical
STM474_RS03300	STM474_RS16220	-0.80637	0.80637	zinc ribbon-containing protein	hypothetical	fructuronate reductase	Carbohydrate Metabolism
STM474_RS03300	STM474_RS05380	0.75396	0.75396	zinc ribbon-containing protein	hypothetical	heavy metal sensor histidine kinase	Signal transduction
STM474_RS03325	STM474_RS23710	-0.763428	0.763428	J domain-containing protein	hypothetical	HNH endonuclease	DNA replication or repair
STM474_RS03335	STM474_RS18775	0.783443	0.783443	hypothetical	hypothetical	DNA-3-methyladenine glycosylase I	DNA replication or repair
STM474_RS03395	STM474_RS18215	0.874502	0.874502	membrane protein	hypothetical	dihydrodipicolinate synthase family protein	various metabolism
STM474_RS03395	STM474_RS16230	0.862834	0.862834	membrane protein	hypothetical	methyl-accepting chemotaxis protein	Signal transduction
STM474_RS03395	STM474_RS24425	-0.809377	0.809377	membrane protein	hypothetical	molybdopterin-guanine dinucleotide biosynthesis protein MobC	molybdopterin metabolism
STM474_RS03395	STM474_RS16060	0.77933	0.77933	membrane protein	hypothetical	DUF1202 domain-containing protein	hypothetical
STM474_RS03395	STM474_RS24875	0.77	0.77	membrane protein	hypothetical	hypothetical	hypothetical
STM474_RS03395	STM474_RS20760	0.769781	0.769781	membrane protein	hypothetical	DUF3829 domain-containing protein	hypothetical
STM474_RS03395	STM474_RS23665	0.76238	0.76238	membrane protein	hypothetical	complement resistance protein TraT	Plasmid
STM474_RS03395	STM474_RS23870	-0.760824	0.760824	membrane protein	hypothetical	membrane protein	hypothetical
STM474_RS03395	STM474_RS12905	0.758706	0.758706	membrane protein	hypothetical	intimin-like inverse autotransporter SinH	virulence
STM474_RS03395	STM474_RS22815	-0.755361	0.755361	membrane protein	hypothetical	KDGP aldolase family protein	hypothetical
STM474_RS03395	STM474_RS14045	0.751615	0.751615	membrane protein	hypothetical	hypothetical	hypothetical
STM474_RS03475	STM474_RS05495	0.756586	0.756586	lipoprotein	hypothetical	YccJ family protein	hypothetical
STM474_RS03510	STM474_RS16870	0.914298	0.914298	LexA regulated protein	hypothetical	DnaA initiator-associating protein DiaA	DNA replication or repair
STM474_RS03510	STM474_RS04155	0.864355	0.864355	LexA regulated protein	hypothetical	ATP-dependent DNA helicase DinG	DNA replication or repair
STM474_RS03510	STM474_RS23490	0.834072	0.834072	LexA regulated protein	hypothetical	DNA repair protein RadA	DNA replication or repair
STM474_RS03510	STM474_RS11420	0.829884	0.829884	LexA regulated protein	hypothetical	DEAD/DEAH box helicase	translation
STM474_RS03510	STM474_RS14645	0.808367	0.808367	LexA regulated protein	hypothetical	recombination regulator RecX	DNA replication or repair
STM474_RS03510	STM474_RS13835	0.785821	0.785821	LexA regulated protein	hypothetical	DNA repair protein RecN	DNA replication or repair
STM474_RS03510	STM474_RS15925	0.777552	0.777552	LexA regulated protein	hypothetical	agmatinase	various metabolism
STM474_RS03580	STM474_RS11395	0.791841	0.791841	YbfA family protein	hypothetical	microcin C ABC transporter ATP-binding protein YejF	ABC transporter
STM474_RS03615	STM474_RS18110	-0.770329	0.770329	hypothetical	hypothetical	DNA utilization protein GntX	nucleotide metabolism
STM474_RS03625	STM474_RS24275	0.765511	0.765511	membrane protein	hypothetical	phage integrase family protein	phage
STM474_RS03640	STM474_RS24695	-0.805798	0.805798	glycosyltransferase family 2 protein	hypothetical	hypothetical	hypothetical
STM474_RS03640	STM474_RS04885	-0.792513	0.792513	glycosyltransferase family 2 protein	hypothetical	sodium:alanine symporter family protein	Amino acid transport
STM474_RS03640	STM474_RS06750	-0.785653	0.785653	glycosyltransferase family 2 protein	hypothetical	type I 3-dehydroquinate dehydratase	Amino acid metabolism
STM474_RS03640	STM474_RS20055	-0.779317	0.779317	glycosyltransferase family 2 protein	hypothetical	HTH-type transcriptional regulator HdfR	hypothetical
STM474_RS03640	STM474_RS20060	-0.775974	0.775974	glycosyltransferase family 2 protein	hypothetical	macrodomain Ori organization protein MaoP	hypothetical
STM474_RS03640	STM474_RS17565	-0.771081	0.771081	glycosyltransferase family 2 protein	hypothetical	shikimate dehydrogenase	various metabolism
STM474_RS03640	STM474_RS04660	-0.766774	0.766774	glycosyltransferase family 2 protein	hypothetical	leucine-responsive transcriptional regulator Lrp	Transcription factor
STM474_RS03640	STM474_RS16370	0.761429	0.761429	glycosyltransferase family 2 protein	hypothetical	DASS family sodium-coupled anion symporter	transport
STM474_RS03640	STM474_RS17990	-0.753262	0.753262	glycosyltransferase family 2 protein	hypothetical	3-dehydroquinate synthase	Amino acid metabolism
STM474_RS03660	STM474_RS15395	-0.766977	0.766977	glycosyltransferase	hypothetical	L-fucose isomerase	Fucose metabolism
STM474_RS03660	STM474_RS12330	-0.762692	0.762692	glycosyltransferase	hypothetical	alanine transaminase	Amino acid metabolism
STM474_RS03660	STM474_RS19020	-0.751939	0.751939	glycosyltransferase	hypothetical	trimeric autotransporter adhesin SadA	transport
STM474_RS03665	STM474_RS10235	-0.823508	0.823508	glycosyltransferase family 2 protein	hypothetical	hypothetical	hypothetical
STM474_RS03665	STM474_RS21765	-0.754349	0.754349	glycosyltransferase family 2 protein	hypothetical	CsbD family protein	hypothetical
STM474_RS03665	STM474_RS05790	0.753473	0.753473	glycosyltransferase family 2 protein	hypothetical	flagellar basal body rod protein FlgC	Flagella
STM474_RS03665	STM474_RS13950	-0.750471	0.750471	glycosyltransferase family 2 protein	hypothetical	GPW/gp25 family protein	phage
STM474_RS03670	STM474_RS07500	-0.791548	0.791548	glycosyl transferase	hypothetical	putative selenium delivery protein YdfZ	various metabolism
STM474_RS03670	STM474_RS11705	0.765476	0.765476	glycosyl transferase	hypothetical	MFS transporter	transport
STM474_RS03670	STM474_RS21130	0.756749	0.756749	glycosyl transferase	hypothetical	PTS fructose-like transporter subunit IIB	Carbohydrate transport
STM474_RS03865	STM474_RS13580	0.815927	0.815927	LysR family transcriptional regulator	hypothetical	LysR family transcriptional regulator	hypothetical
STM474_RS03865	STM474_RS16085	0.754438	0.754438	LysR family transcriptional regulator	hypothetical	A/G-specific adenine glycosylase	DNA replication or repair
STM474_RS04010	STM474_RS12570	0.842334	0.842334	kinase inhibitor	hypothetical	DUF2919 domain-containing protein	hypothetical
STM474_RS04010	STM474_RS15310	-0.812709	0.812709	kinase inhibitor	hypothetical	glycerate kinase	various metabolism
STM474_RS04010	STM474_RS14440	-0.795347	0.795347	kinase inhibitor	hypothetical	carbon starvation induced protein CsiD	stress response
STM474_RS04010	STM474_RS19585	0.781233	0.781233	kinase inhibitor	hypothetical	radical SAM protein	hypothetical
STM474_RS04010	STM474_RS23930	0.777958	0.777958	kinase inhibitor	hypothetical	DUF2913 family protein	hypothetical
STM474_RS04010	STM474_RS22445	0.775477	0.775477	kinase inhibitor	hypothetical	membrane protein	hypothetical
STM474_RS04010	STM474_RS24020	-0.769028	0.769028	kinase inhibitor	hypothetical	inverse autotransporter beta domain-containing protein	virulence
STM474_RS04010	STM474_RS13925	0.768508	0.768508	kinase inhibitor	hypothetical	SPI-1 type III secretion system guanine nucleotide exchange factor SopE	virulence
STM474_RS04010	STM474_RS15485	-0.768199	0.768199	kinase inhibitor	hypothetical	exodeoxyribonuclease V subunit beta	DNA replication or repair
STM474_RS04010	STM474_RS07475	-0.762884	0.762884	kinase inhibitor	hypothetical	YnfA family protein	hypothetical
STM474_RS04010	STM474_RS23675	-0.756925	0.756925	kinase inhibitor	hypothetical	conjugal transfer mating pair stabilization protein TraG	Plasmid
STM474_RS04010	STM474_RS11200	0.756079	0.756079	kinase inhibitor	hypothetical	LysR family transcriptional regulator	hypothetical
STM474_RS04010	STM474_RS08730	0.754428	0.754428	kinase inhibitor	hypothetical	YchE family NAAT transporter	transport
STM474_RS04010	STM474_RS16725	-0.751369	0.751369	kinase inhibitor	hypothetical	pirin family protein	hypothetical
STM474_RS04085	STM474_RS23785	0.809722	0.809722	Bax inhibitor-1/YccA family protein	hypothetical	type IV conjugative transfer system protein TraE	Plasmid
STM474_RS04085	STM474_RS21585	0.779332	0.779332	Bax inhibitor-1/YccA family protein	hypothetical	glycosyltransferase family 2 protein	hypothetical
STM474_RS04090	STM474_RS14455	-0.769746	0.769746	Bax inhibitor-1 family protein	hypothetical	4-aminobutyrate--2-oxoglutarate transaminase	various metabolism
STM474_RS04120	STM474_RS16045	0.802604	0.802604	YbhQ family protein	hypothetical	YggU family protein	hypothetical
STM474_RS04120	STM474_RS11070	-0.777245	0.777245	YbhQ family protein	hypothetical	iron-sulfur cluster carrier protein ApbC	Iron
STM474_RS04120	STM474_RS23695	0.77608	0.77608	YbhQ family protein	hypothetical	type-F conjugative transfer system pilin assembly protein TraF	fimbraie and pilus
STM474_RS04240	STM474_RS09205	0.817558	0.817558	ABC-F family ATPase	hypothetical	MFS transporter	transport
STM474_RS04240	STM474_RS11200	-0.753615	0.753615	ABC-F family ATPase	hypothetical	LysR family transcriptional regulator	hypothetical
STM474_RS04240	STM474_RS04640	-0.750206	0.750206	ABC-F family ATPase	hypothetical	leucyl/phenylalanyl-tRNA--protein transferase	protein processing
STM474_RS04260	STM474_RS12595	0.822731	0.822731	HAD family hydrolase	hypothetical	DUF1963 domain-containing protein	hypothetical
STM474_RS04265	STM474_RS26635	0.806193	0.806193	glycyl radical protein	hypothetical	hypothetical	hypothetical
STM474_RS04265	STM474_RS06235	0.761094	0.761094	glycyl radical protein	hypothetical	ABC transporter permease	ABC transporter
STM474_RS04265	STM474_RS05470	0.757942	0.757942	glycyl radical protein	hypothetical	copper resistance protein	stress response
STM474_RS04270	STM474_RS12025	0.758278	0.758278	glycyl-radical enzyme activating protein	hypothetical	PTS sugar transporter subunit IIA	Carbohydrate transport
STM474_RS04390	STM474_RS23025	-0.913376	0.913376	HAD family hydrolase	hypothetical	ATP-binding protein	hypothetical
STM474_RS04390	STM474_RS23665	-0.831943	0.831943	HAD family hydrolase	hypothetical	complement resistance protein TraT	Plasmid
STM474_RS04390	STM474_RS12370	-0.830823	0.830823	HAD family hydrolase	hypothetical	sensor domain-containing phosphodiesterase	cidiGMP
STM474_RS04390	STM474_RS23855	-0.815849	0.815849	HAD family hydrolase	hypothetical	DNA polymerase III subunit theta	Plasmid
STM474_RS04390	STM474_RS14910	-0.801408	0.801408	HAD family hydrolase	hypothetical	hypothetical	hypothetical
STM474_RS04390	STM474_RS20680	-0.798004	0.798004	HAD family hydrolase	hypothetical	glucose-1-phosphatase	Glucose metabolism
STM474_RS04390	STM474_RS12285	-0.794569	0.794569	HAD family hydrolase	hypothetical	omptin family outer membrane protease PgtE	protein processing
STM474_RS04390	STM474_RS24425	0.792796	0.792796	HAD family hydrolase	hypothetical	molybdopterin-guanine dinucleotide biosynthesis protein MobC	molybdopterin metabolism
STM474_RS04390	STM474_RS07665	-0.790399	0.790399	HAD family hydrolase	hypothetical	zinc-binding alcohol dehydrogenase family protein	hypothetical
STM474_RS04390	STM474_RS16230	-0.789425	0.789425	HAD family hydrolase	hypothetical	methyl-accepting chemotaxis protein	Signal transduction
STM474_RS04390	STM474_RS18215	-0.78797	0.78797	HAD family hydrolase	hypothetical	dihydrodipicolinate synthase family protein	various metabolism
STM474_RS04390	STM474_RS18820	-0.787305	0.787305	HAD family hydrolase	hypothetical	GNAT family N-acetyltransferase	hypothetical
STM474_RS04390	STM474_RS22815	0.785965	0.785965	HAD family hydrolase	hypothetical	KDGP aldolase family protein	hypothetical
STM474_RS04390	STM474_RS15655	-0.782526	0.782526	HAD family hydrolase	hypothetical	CaiF/GrlA family transcriptional regulator	hypothetical
STM474_RS04390	STM474_RS16780	0.777949	0.777949	HAD family hydrolase	hypothetical	2-hydroxy-3-oxopropionate reductase	various metabolism
STM474_RS04390	STM474_RS14275	-0.776142	0.776142	HAD family hydrolase	hypothetical	PTS transporter subunit EIIC	Carbohydrate transport
STM474_RS04390	STM474_RS23000	-0.775452	0.775452	HAD family hydrolase	hypothetical	L-idonate 5-dehydrogenase	various metabolism
STM474_RS04390	STM474_RS08070	0.772489	0.772489	HAD family hydrolase	hypothetical	cryptic aminoglycoside N-acetyltransferase AAC(6')-Iy/Iaa	stress response
STM474_RS04390	STM474_RS08495	0.769968	0.769968	HAD family hydrolase	hypothetical	CMD domain-containing protein	hypothetical
STM474_RS04390	STM474_RS15965	-0.765093	0.765093	HAD family hydrolase	hypothetical	hypothetical	hypothetical
STM474_RS04390	STM474_RS23960	-0.762825	0.762825	HAD family hydrolase	hypothetical	recombinase family protein	hypothetical
STM474_RS04390	STM474_RS22180	-0.762008	0.762008	HAD family hydrolase	hypothetical	MerR family transcriptional regulator	hypothetical
STM474_RS04390	STM474_RS21580	-0.758753	0.758753	HAD family hydrolase	hypothetical	membrane protein	hypothetical
STM474_RS04390	STM474_RS23765	-0.754101	0.754101	HAD family hydrolase	hypothetical	DUF2689 domain-containing protein	hypothetical
STM474_RS04390	STM474_RS18275	0.753017	0.753017	HAD family hydrolase	hypothetical	oxidoreductase	hypothetical
STM474_RS04390	STM474_RS14045	-0.75216	0.75216	HAD family hydrolase	hypothetical	hypothetical	hypothetical
STM474_RS04390	STM474_RS11375	-0.75197	0.75197	HAD family hydrolase	hypothetical	cyclic di-GMP phosphodiesterase	cidiGMP
STM474_RS04410	STM474_RS25450	-0.772489	0.772489	inner membrane protein YbjM	hypothetical	HNH endonuclease	DNA replication or repair
STM474_RS04435	STM474_RS16675	-0.784522	0.784522	YbjN domain-containing protein	hypothetical	DedA family protein	hypothetical
STM474_RS04510	STM474_RS09825	0.800732	0.800732	lipoprotein	hypothetical	lipoprotein	hypothetical
STM474_RS04510	STM474_RS04515	-0.771815	0.771815	lipoprotein	hypothetical	heavy metal-binding domain-containing protein	hypothetical
STM474_RS04510	STM474_RS21910	-0.75666	0.75666	lipoprotein	hypothetical	Na+/H+ antiporter	transport
STM474_RS04515	STM474_RS14665	-0.819157	0.819157	heavy metal-binding domain-containing protein	hypothetical	PTS glucitol/sorbitol transporter subunit IIC	Carbohydrate transport
STM474_RS04515	STM474_RS09995	-0.816846	0.816846	heavy metal-binding domain-containing protein	hypothetical	hypothetical	hypothetical
STM474_RS04515	STM474_RS22530	0.787506	0.787506	heavy metal-binding domain-containing protein	hypothetical	DUF1471 domain-containing protein	hypothetical
STM474_RS04515	STM474_RS22735	0.776166	0.776166	heavy metal-binding domain-containing protein	hypothetical	5-dehydro-2-deoxygluconokinase	various metabolism
STM474_RS04615	STM474_RS21515	-0.770979	0.770979	hydrolase	hypothetical	hypothetical	hypothetical
STM474_RS04620	STM474_RS12080	0.764666	0.764666	pirin family protein	hypothetical	histidine ABC transporter substrate-binding protein HisJ	Amino acid transport
STM474_RS04620	STM474_RS13950	-0.763561	0.763561	pirin family protein	hypothetical	GPW/gp25 family protein	phage
STM474_RS04625	STM474_RS15150	0.786664	0.786664	LysR family transcriptional regulator	hypothetical	tRNA pseudouridine(13) synthase TruD	RNA processing
STM474_RS04625	STM474_RS17330	0.762696	0.762696	LysR family transcriptional regulator	hypothetical	L(+)-tartrate dehydratase subunit alpha	various metabolism
STM474_RS04625	STM474_RS16360	-0.757901	0.757901	LysR family transcriptional regulator	hypothetical	alcohol dehydrogenase	various metabolism
STM474_RS04625	STM474_RS12525	-0.751956	0.751956	LysR family transcriptional regulator	hypothetical	transglycosylase domain-containing protein	hypothetical
STM474_RS04635	STM474_RS05090	-0.806092	0.806092	membrane protein	hypothetical	phage minor tail protein G	phage
STM474_RS04780	STM474_RS20910	-0.778741	0.778741	ComEC family protein	hypothetical	GntR family transcriptional regulator	hypothetical
STM474_RS04845	STM474_RS15005	-0.79861	0.79861	YcbK family protein	hypothetical	type III secretion system transcriptional activator InvF	virulence
STM474_RS04845	STM474_RS11370	0.795888	0.795888	YcbK family protein	hypothetical	bifunctional murein DD-endopeptidase/murein LD-carboxypeptidase	Peptidoglycan
STM474_RS04845	STM474_RS11645	-0.794336	0.794336	YcbK family protein	hypothetical	porin OmpC	Porin
STM474_RS04845	STM474_RS06050	-0.785918	0.785918	YcbK family protein	hypothetical	spermidine/putrescine ABC transporter ATP-binding protein PotA	Small molecule transport
STM474_RS04845	STM474_RS24685	-0.784924	0.784924	YcbK family protein	hypothetical	replication protein	Plasmid
STM474_RS04845	STM474_RS09455	0.773162	0.773162	YcbK family protein	hypothetical	murein DD-endopeptidase MepM	Cell division
STM474_RS04845	STM474_RS15140	-0.773151	0.773151	YcbK family protein	hypothetical	protein-L-isoaspartate(D-aspartate) O-methyltransferase	protein processing
STM474_RS04845	STM474_RS11720	0.771147	0.771147	YcbK family protein	hypothetical	glycerol-3-phosphate transporter	Carbohydrate transport
STM474_RS04845	STM474_RS06030	-0.761805	0.761805	YcbK family protein	hypothetical	spermidine/putrescine ABC transporter substrate-binding protein PotD	Small molecule transport
STM474_RS04845	STM474_RS15455	0.752867	0.752867	YcbK family protein	hypothetical	murein transglycosylase A	Peptidoglycan
STM474_RS04850	STM474_RS05935	0.811033	0.811033	MBL fold metallo-hydrolase	hypothetical	PTS glucose transporter subunit IIBC	Carbohydrate transport
STM474_RS04850	STM474_RS06790	-0.785758	0.785758	MBL fold metallo-hydrolase	hypothetical	YdiH family protein	hypothetical
STM474_RS04895	STM474_RS14165	-0.820242	0.820242	DUF3596 domain-containing protein	hypothetical	hypothetical	hypothetical
STM474_RS04915	STM474_RS16965	0.778852	0.778852	PD-(D/E)XK nuclease-like domain-containing protein	hypothetical	30S ribosome-binding factor RbfA	translation
STM474_RS04920	STM474_RS08675	0.774233	0.774233	hypothetical	hypothetical	acyl-CoA thioester hydrolase YciA	lipid metabolism
STM474_RS04925	STM474_RS22920	-0.769859	0.769859	hypothetical	hypothetical	YhcH/YjgK/YiaL family protein	hypothetical
STM474_RS04925	STM474_RS14305	0.761177	0.761177	hypothetical	hypothetical	integrase arm-type DNA-binding domain-containing protein	hypothetical
STM474_RS04925	STM474_RS22870	0.759575	0.759575	hypothetical	hypothetical	transposase	Transposon
STM474_RS04940	STM474_RS14275	-0.778448	0.778448	hypothetical	hypothetical	PTS transporter subunit EIIC	Carbohydrate transport
STM474_RS04940	STM474_RS13870	-0.766923	0.766923	hypothetical	hypothetical	type I secretion system permease/ATPase	transport
STM474_RS04940	STM474_RS20705	-0.765402	0.765402	hypothetical	hypothetical	type II toxin-antitoxin system HigB family toxin	CRISPR and TA system
STM474_RS04940	STM474_RS12370	-0.760425	0.760425	hypothetical	hypothetical	sensor domain-containing phosphodiesterase	cidiGMP
STM474_RS04940	STM474_RS23980	-0.751811	0.751811	hypothetical	hypothetical	virulence genes transcriptional activator SpvR	virulence
STM474_RS04955	STM474_RS11635	-0.78885	0.78885	DUF977 family protein	hypothetical	bifunctional DNA-binding transcriptional regulator/O6-methylguanine-DNA methyltransferase Ada	DNA replication or repair
STM474_RS04965	STM474_RS27235	-0.766918	0.766918	hypothetical	hypothetical	hypothetical	hypothetical
STM474_RS04995	STM474_RS09150	-0.772355	0.772355	YlcG family protein	hypothetical	PTS mannose transporter subunit IID	Carbohydrate transport
STM474_RS04995	STM474_RS08105	-0.758416	0.758416	YlcG family protein	hypothetical	Tar ligand binding domain-containing protein	Signal transduction
STM474_RS05005	STM474_RS13165	-0.799782	0.799782	hypothetical	hypothetical	phosphatidylglycerophosphatase C	various metabolism
STM474_RS05005	STM474_RS11880	-0.759792	0.759792	hypothetical	hypothetical	VWA domain-containing protein	hypothetical
STM474_RS05015	STM474_RS19030	-0.776451	0.776451	hypothetical	hypothetical	transcriptional regulator LldR	Transcription factor
STM474_RS05015	STM474_RS20770	0.759734	0.759734	hypothetical	hypothetical	AzlC family ABC transporter permease	ABC transporter
STM474_RS05065	STM474_RS23335	0.774391	0.774391	DUF2190 family protein	hypothetical	DNA-binding transcriptional activator BglJ	Transcription factor
STM474_RS05140	STM474_RS16725	0.827276	0.827276	hypothetical	hypothetical	pirin family protein	hypothetical
STM474_RS05140	STM474_RS10805	0.816036	0.816036	hypothetical	hypothetical	colanic acid biosynthesis pyruvyl transferase WcaK	LPS
STM474_RS05140	STM474_RS20850	0.806835	0.806835	hypothetical	hypothetical	6-N-hydroxylaminopurine resistance protein	hypothetical
STM474_RS05140	STM474_RS10005	0.806189	0.806189	hypothetical	hypothetical	tail fiber assembly protein	phage
STM474_RS05140	STM474_RS07475	0.796029	0.796029	hypothetical	hypothetical	YnfA family protein	hypothetical
STM474_RS05140	STM474_RS15485	0.794628	0.794628	hypothetical	hypothetical	exodeoxyribonuclease V subunit beta	DNA replication or repair
STM474_RS05140	STM474_RS12520	0.793872	0.793872	hypothetical	hypothetical	YfeK family protein	hypothetical
STM474_RS05140	STM474_RS23880	0.792418	0.792418	hypothetical	hypothetical	hypothetical	hypothetical
STM474_RS05140	STM474_RS15965	-0.787551	0.787551	hypothetical	hypothetical	hypothetical	hypothetical
STM474_RS05140	STM474_RS13910	0.782349	0.782349	hypothetical	hypothetical	phage major tail tube protein	phage
STM474_RS05140	STM474_RS19995	0.779747	0.779747	hypothetical	hypothetical	ribose ABC transporter substrate-binding protein RbsB	Carbohydrate transport
STM474_RS05140	STM474_RS07855	-0.775582	0.775582	hypothetical	hypothetical	NarK family nitrate/nitrite MFS transporter	Nitrogen
STM474_RS05140	STM474_RS05500	0.772333	0.772333	hypothetical	hypothetical	NAD(P)H:quinone oxidoreductase	Energy generation
STM474_RS05140	STM474_RS23340	-0.770111	0.770111	hypothetical	hypothetical	YbaK/EbsC family protein	hypothetical
STM474_RS05140	STM474_RS24415	-0.766185	0.766185	hypothetical	hypothetical	helix-turn-helix transcriptional regulator	hypothetical
STM474_RS05140	STM474_RS15715	-0.761468	0.761468	hypothetical	hypothetical	peptidoglycan DD-metalloendopeptidase family protein	Peptidoglycan
STM474_RS05140	STM474_RS11535	0.761292	0.761292	hypothetical	hypothetical	acyloxyacyl hydrolase	various metabolism
STM474_RS05140	STM474_RS22180	-0.760826	0.760826	hypothetical	hypothetical	MerR family transcriptional regulator	hypothetical
STM474_RS05140	STM474_RS09605	-0.755345	0.755345	hypothetical	hypothetical	chemotaxis protein CheW	Signal transduction
STM474_RS05140	STM474_RS12795	-0.753789	0.753789	hypothetical	hypothetical	AI-2E family transporter	transport
STM474_RS05140	STM474_RS08075	-0.753601	0.753601	hypothetical	hypothetical	alpha-hydroxy-acid oxidizing protein	various metabolism
STM474_RS05140	STM474_RS14735	0.753593	0.753593	hypothetical	hypothetical	hydrogenase maturation peptidase HycI	Energy generation
STM474_RS05140	STM474_RS06900	0.752311	0.752311	hypothetical	hypothetical	DUF523 and DUF1722 domain-containing protein	hypothetical
STM474_RS05140	STM474_RS18845	-0.751982	0.751982	hypothetical	hypothetical	YsaB family lipoprotein	hypothetical
STM474_RS05180	STM474_RS17080	0.848064	0.848064	hypothetical	hypothetical	DNA-binding transcriptional regulator SfsB	Transcription factor
STM474_RS05180	STM474_RS24275	0.812468	0.812468	hypothetical	hypothetical	phage integrase family protein	phage
STM474_RS05180	STM474_RS22450	0.759334	0.759334	hypothetical	hypothetical	YjfK family protein	hypothetical
STM474_RS05205	STM474_RS07565	0.803936	0.803936	MOSC domain-containing protein	hypothetical	MarC family NAAT transporter	transport
STM474_RS05205	STM474_RS10890	-0.78317	0.78317	MOSC domain-containing protein	hypothetical	polysaccharide export protein	LPS
STM474_RS05205	STM474_RS05930	0.780748	0.780748	MOSC domain-containing protein	hypothetical	metal-dependent hydrolase	hypothetical
STM474_RS05205	STM474_RS05295	-0.751558	0.751558	MOSC domain-containing protein	hypothetical	CoA-binding protein	hypothetical
STM474_RS05265	STM474_RS09405	0.771084	0.771084	TfoX/Sxy family DNA transformation protein	hypothetical	tellurite resistance TerB family protein	stress response
STM474_RS05265	STM474_RS10185	-0.753834	0.753834	TfoX/Sxy family DNA transformation protein	hypothetical	PerC family transcriptional regulator	hypothetical
STM474_RS05270	STM474_RS22020	0.774828	0.774828	TIGR01666 family membrane protein	hypothetical	glycine betaine/L-proline transporter ProP	Amino acid transport
STM474_RS05275	STM474_RS21190	0.755084	0.755084	YccF domain-containing protein	hypothetical	Si-specific NAD(P)(+) transhydrogenase	Redox response
STM474_RS05290	STM474_RS09115	-0.765384	0.765384	DUF2057 family protein	hypothetical	CoA pyrophosphatase	nucleotide metabolism
STM474_RS05295	STM474_RS11630	0.82237	0.82237	CoA-binding protein	hypothetical	DNA oxidative demethylase AlkB	DNA replication or repair
STM474_RS05295	STM474_RS15695	0.790042	0.790042	CoA-binding protein	hypothetical	toxin-antitoxin system antitoxin VapB	virulence
STM474_RS05295	STM474_RS10550	-0.778894	0.778894	CoA-binding protein	hypothetical	two-domain cob(I)yrinic acid a,c-diamide adenosyltransferase PduO	propanediol metabolism
STM474_RS05295	STM474_RS14440	-0.776219	0.776219	CoA-binding protein	hypothetical	carbon starvation induced protein CsiD	stress response
STM474_RS05295	STM474_RS06980	0.771188	0.771188	CoA-binding protein	hypothetical	pathogenicity island 2 effector protein SseG	virulence
STM474_RS05295	STM474_RS12255	-0.759823	0.759823	CoA-binding protein	hypothetical	acetyl-CoA C-acyltransferase FadI	lipid metabolism
STM474_RS05295	STM474_RS23635	0.757882	0.757882	CoA-binding protein	hypothetical	fertility inhibition protein FinO	Plasmid
STM474_RS05295	STM474_RS25705	-0.75659	0.75659	CoA-binding protein	hypothetical	DUF2724 domain-containing protein	hypothetical
STM474_RS05295	STM474_RS23675	-0.7527	0.7527	CoA-binding protein	hypothetical	conjugal transfer mating pair stabilization protein TraG	Plasmid
STM474_RS05365	STM474_RS24305	0.788938	0.788938	YlcI/YnfO family protein	hypothetical	DUF1281 domain-containing protein	hypothetical
STM474_RS05370	STM474_RS05440	0.84283	0.84283	hypothetical	hypothetical	4-hydroxyphenylacetate permease	small molecule transport
STM474_RS05370	STM474_RS08375	-0.831902	0.831902	hypothetical	hypothetical	aromatic alcohol reductase	various metabolism
STM474_RS05370	STM474_RS15120	0.804145	0.804145	hypothetical	hypothetical	UbiD family decarboxylase	various metabolism
STM474_RS05370	STM474_RS06120	0.798501	0.798501	hypothetical	hypothetical	type III secretion system effector SopF	virulence
STM474_RS05370	STM474_RS05680	0.785552	0.785552	hypothetical	hypothetical	SecY/SecA suppressor protein	hypothetical
STM474_RS05495	STM474_RS21595	-0.778048	0.778048	YccJ family protein	hypothetical	phage baseplate assembly protein V	phage
STM474_RS05515	STM474_RS24480	-0.774225	0.774225	lysozyme inhibitor LprI family protein	hypothetical	DotA/TraY family protein	hypothetical
STM474_RS05540	STM474_RS18245	0.809461	0.809461	MurR/RpiR family transcriptional regulator	hypothetical	1,4-alpha-glucan branching enzyme	Glycogen metabolism
STM474_RS05540	STM474_RS08465	0.804766	0.804766	MurR/RpiR family transcriptional regulator	hypothetical	peptide ABC transporter ATP-binding protein SapF	Peptide transport
STM474_RS05540	STM474_RS08445	0.790839	0.790839	MurR/RpiR family transcriptional regulator	hypothetical	peptide ABC transporter substrate-binding protein SapA	Peptide transport
STM474_RS05540	STM474_RS23955	-0.784841	0.784841	MurR/RpiR family transcriptional regulator	hypothetical	carbonic anhydrase	various metabolism
STM474_RS05540	STM474_RS20485	0.77031	0.77031	MurR/RpiR family transcriptional regulator	hypothetical	Trk system potassium transporter TrkH	Metal transport
STM474_RS05540	STM474_RS08665	0.766538	0.766538	MurR/RpiR family transcriptional regulator	hypothetical	UPF0259 family protein	hypothetical
STM474_RS05540	STM474_RS17605	0.753592	0.753592	MurR/RpiR family transcriptional regulator	hypothetical	Trk system potassium transporter TrkA	Metal transport
STM474_RS05605	STM474_RS14275	-0.808667	0.808667	DUF1097 domain-containing protein	hypothetical	PTS transporter subunit EIIC	Carbohydrate transport
STM474_RS05605	STM474_RS12370	-0.785039	0.785039	DUF1097 domain-containing protein	hypothetical	sensor domain-containing phosphodiesterase	cidiGMP
STM474_RS05605	STM474_RS21580	-0.779363	0.779363	DUF1097 domain-containing protein	hypothetical	membrane protein	hypothetical
STM474_RS05605	STM474_RS06665	-0.764336	0.764336	DUF1097 domain-containing protein	hypothetical	glutathione peroxidase	Redox response
STM474_RS05605	STM474_RS09865	-0.761439	0.761439	DUF1097 domain-containing protein	hypothetical	flagellum-specific ATP synthase FliI	Flagella
STM474_RS05605	STM474_RS21140	0.755438	0.755438	DUF1097 domain-containing protein	hypothetical	[formate-C-acetyltransferase]-activating enzyme	various metabolism
STM474_RS05605	STM474_RS16825	-0.754888	0.754888	DUF1097 domain-containing protein	hypothetical	tagatose-bisphosphate aldolase subunit GatZ	Carbohydrate Metabolism
STM474_RS05605	STM474_RS09885	-0.752995	0.752995	DUF1097 domain-containing protein	hypothetical	flagellar motor switch protein FliM	Flagella
STM474_RS05675	STM474_RS15485	-0.816808	0.816808	YceK/YidQ family lipoprotein	hypothetical	exodeoxyribonuclease V subunit beta	DNA replication or repair
STM474_RS05675	STM474_RS17125	-0.815169	0.815169	YceK/YidQ family lipoprotein	hypothetical	arabinose-5-phosphate isomerase KdsD	Carbohydrate Metabolism
STM474_RS05675	STM474_RS08970	-0.802534	0.802534	YceK/YidQ family lipoprotein	hypothetical	GlsB/YeaQ/YmgE family stress response membrane protein	stress response
STM474_RS05675	STM474_RS18370	0.789496	0.789496	YceK/YidQ family lipoprotein	hypothetical	high-affinity branched-chain amino acid ABC transporter substrate-binding protein LivK	Amino acid transport
STM474_RS05675	STM474_RS12170	-0.777508	0.777508	YceK/YidQ family lipoprotein	hypothetical	MFS transporter	transport
STM474_RS05675	STM474_RS09145	-0.77058	0.77058	YceK/YidQ family lipoprotein	hypothetical	PTS mannose transporter subunit IIC	Carbohydrate transport
STM474_RS05675	STM474_RS19615	0.765494	0.765494	YceK/YidQ family lipoprotein	hypothetical	YceK/YidQ family lipoprotein	hypothetical
STM474_RS05675	STM474_RS20680	0.754171	0.754171	YceK/YidQ family lipoprotein	hypothetical	glucose-1-phosphatase	Glucose metabolism
STM474_RS05675	STM474_RS06555	0.753505	0.753505	YceK/YidQ family lipoprotein	hypothetical	cell division activator CedA	Cell division
STM474_RS05680	STM474_RS24150	0.810927	0.810927	SecY/SecA suppressor protein	hypothetical	AraC family transcriptional regulator	hypothetical
STM474_RS05680	STM474_RS07555	0.79891	0.79891	SecY/SecA suppressor protein	hypothetical	MDR efflux pump AcrAB transcriptional activator MarA	Efflux pump
STM474_RS05680	STM474_RS08375	-0.787219	0.787219	SecY/SecA suppressor protein	hypothetical	aromatic alcohol reductase	various metabolism
STM474_RS05680	STM474_RS15070	0.760214	0.760214	SecY/SecA suppressor protein	hypothetical	LysR family transcriptional regulator	hypothetical
STM474_RS05680	STM474_RS23990	-0.758974	0.758974	SecY/SecA suppressor protein	hypothetical	virulence protein SpvA	virulence
STM474_RS05715	STM474_RS17260	-0.77254	0.77254	N-methyl-L-tryptophan oxidase	hypothetical	ClpXP protease specificity-enhancing factor	protein processing
STM474_RS05735	STM474_RS17120	0.770971	0.770971	lipoprotein	hypothetical	calcium/sodium antiporter	Metal transport
STM474_RS05860	STM474_RS19510	0.777542	0.777542	hypothetical	hypothetical	transcriptional regulator UhpA	Transcription factor
STM474_RS05860	STM474_RS13910	0.750273	0.750273	hypothetical	hypothetical	phage major tail tube protein	phage
STM474_RS05930	STM474_RS21190	-0.810089	0.810089	metal-dependent hydrolase	hypothetical	Si-specific NAD(P)(+) transhydrogenase	Redox response
STM474_RS05930	STM474_RS12020	-0.797137	0.797137	metal-dependent hydrolase	hypothetical	PTS sugar transporter subunit IIB	Carbohydrate transport
STM474_RS05930	STM474_RS11855	0.751997	0.751997	metal-dependent hydrolase	hypothetical	isochorismate synthase MenF	various metabolism
STM474_RS05970	STM474_RS14715	0.800865	0.800865	alpha/beta hydrolase	hypothetical	NADH:flavorubredoxin reductase NorW	Energy generation
STM474_RS05970	STM474_RS23800	-0.797924	0.797924	alpha/beta hydrolase	hypothetical	PAS domain-containing protein	hypothetical
STM474_RS05970	STM474_RS18040	0.768889	0.768889	alpha/beta hydrolase	hypothetical	GMP/IMP nucleotidase	DNA replication or repair
STM474_RS05970	STM474_RS14270	-0.764139	0.764139	alpha/beta hydrolase	hypothetical	hypothetical	hypothetical
STM474_RS05970	STM474_RS12600	-0.761194	0.761194	alpha/beta hydrolase	hypothetical	HTH-type transcriptional regulator EutR	Transcription factor
STM474_RS05970	STM474_RS07380	-0.756326	0.756326	alpha/beta hydrolase	hypothetical	acid shock protein	stress response
STM474_RS05985	STM474_RS22375	0.760419	0.760419	TetR family copper-responsive transcriptional repressor ComR	hypothetical	N-acetylmuramoyl-L-alanine amidase AmiB	Peptidoglycan
STM474_RS05990	STM474_RS06025	0.76121	0.76121	DUF1471 domain-containing protein	hypothetical	NAD-dependent protein deacylase	protein processing
STM474_RS06070	STM474_RS18530	-0.766239	0.766239	cupin domain-containing protein	hypothetical	23S rRNA (adenine(2030)-N(6))-methyltransferase RlmJ	translation
STM474_RS06070	STM474_RS06705	-0.751351	0.751351	cupin domain-containing protein	hypothetical	phosphoenolpyruvate synthase	Gluconeogenesis
STM474_RS06180	STM474_RS18065	-0.808704	0.808704	c-type lysozyme inhibitor	hypothetical	two-component system sensor histidine kinase EnvZ	Signal transduction
STM474_RS06180	STM474_RS16680	-0.759064	0.759064	c-type lysozyme inhibitor	hypothetical	EnvZ/OmpR regulon moderator MzrA	Signal transduction
STM474_RS06180	STM474_RS18070	-0.752086	0.752086	c-type lysozyme inhibitor	hypothetical	two-component system response regulator OmpR	Signal transduction
STM474_RS06180	STM474_RS15420	-0.751999	0.751999	c-type lysozyme inhibitor	hypothetical	DUF423 domain-containing protein	hypothetical
STM474_RS06180	STM474_RS09190	0.750582	0.750582	c-type lysozyme inhibitor	hypothetical	PhoP/PhoQ regulator MgrB	Signal transduction
STM474_RS06205	STM474_RS24525	0.778625	0.778625	Hsp20 family protein	hypothetical	conjugal transfer protein TraO	Plasmid
STM474_RS06225	STM474_RS24595	-0.801986	0.801986	TRL-like family protein	hypothetical	shufflon system plasmid conjugative transfer pilus tip adhesin PilV	fimbraie and pilus
STM474_RS06225	STM474_RS18190	-0.750148	0.750148	TRL-like family protein	hypothetical	hypothetical	hypothetical
STM474_RS06245	STM474_RS22840	0.903024	0.903024	ATP-binding cassette domain-containing protein	hypothetical	anaerobic ribonucleoside-triphosphate reductase	various metabolism
STM474_RS06245	STM474_RS16285	0.893892	0.893892	ATP-binding cassette domain-containing protein	hypothetical	hydrogenase 2 operon protein HybA	Energy generation
STM474_RS06245	STM474_RS14800	0.893884	0.893884	ATP-binding cassette domain-containing protein	hypothetical	hydrogenase expression/formation protein HypE	Energy generation
STM474_RS06245	STM474_RS16290	0.887552	0.887552	ATP-binding cassette domain-containing protein	hypothetical	hydrogenase 2 small subunit	Energy generation
STM474_RS06245	STM474_RS22835	0.88088	0.88088	ATP-binding cassette domain-containing protein	hypothetical	anaerobic ribonucleoside-triphosphate reductase-activating protein	various metabolism
STM474_RS06245	STM474_RS08735	0.880008	0.880008	ATP-binding cassette domain-containing protein	hypothetical	bifunctional acetaldehyde-CoA/alcohol dehydrogenase	various metabolism
STM474_RS06245	STM474_RS16275	0.871913	0.871913	ATP-binding cassette domain-containing protein	hypothetical	hydrogenase 2 large subunit	Energy generation
STM474_RS06245	STM474_RS14720	0.866365	0.866365	ATP-binding cassette domain-containing protein	hypothetical	carbamoyltransferase HypF	protein processing
STM474_RS06245	STM474_RS07430	0.850376	0.850376	ATP-binding cassette domain-containing protein	hypothetical	Tat proofreading chaperone DmsD	Chaperone
STM474_RS06245	STM474_RS14795	0.850228	0.850228	ATP-binding cassette domain-containing protein	hypothetical	hydrogenase formation protein HypD	Energy generation
STM474_RS06245	STM474_RS13965	0.841598	0.841598	ATP-binding cassette domain-containing protein	hypothetical	phage tail protein	phage
STM474_RS06245	STM474_RS16280	0.821098	0.821098	ATP-binding cassette domain-containing protein	hypothetical	Ni/Fe-hydrogenase cytochrome b subunit	Energy generation
STM474_RS06245	STM474_RS18130	0.81468	0.81468	ATP-binding cassette domain-containing protein	hypothetical	maltodextrin phosphorylase	Glycogen metabolism
STM474_RS06245	STM474_RS21800	0.806161	0.806161	ATP-binding cassette domain-containing protein	hypothetical	alanine racemase	Peptidoglycan
STM474_RS06245	STM474_RS18125	0.765307	0.765307	ATP-binding cassette domain-containing protein	hypothetical	4-alpha-glucanotransferase	Glycogen metabolism
STM474_RS06245	STM474_RS13990	0.753181	0.753181	ATP-binding cassette domain-containing protein	hypothetical	tail protein X	phage
STM474_RS06245	STM474_RS21015	0.750197	0.750197	ATP-binding cassette domain-containing protein	hypothetical	1,4-dihydroxy-2-naphthoate polyprenyltransferase	various metabolism
STM474_RS06250	STM474_RS19085	0.768483	0.768483	ATP-binding cassette domain-containing protein	hypothetical	2,3-bisphosphoglycerate-independent phosphoglycerate mutase	Glycolysis
STM474_RS06250	STM474_RS24160	0.763161	0.763161	ATP-binding cassette domain-containing protein	hypothetical	incFII family plasmid replication initiator RepA	Plasmid
STM474_RS06250	STM474_RS08285	0.761662	0.761662	ATP-binding cassette domain-containing protein	hypothetical	fumarate/nitrate reduction transcriptional regulator Fnr	Transcription factor
STM474_RS06260	STM474_RS11860	-0.777403	0.777403	four-helix bundle copper-binding protein	hypothetical	stress response protein ElaB	stress response
STM474_RS06260	STM474_RS06515	-0.767965	0.767965	four-helix bundle copper-binding protein	hypothetical	osmotically-inducible lipoprotein OsmE	stress response
STM474_RS06280	STM474_RS06605	-0.755009	0.755009	helix-turn-helix transcriptional regulator	hypothetical	membrane protein	hypothetical
STM474_RS06285	STM474_RS11590	0.785677	0.785677	MerR family transcriptional regulator	hypothetical	nitrate reductase cytochrome c-type subunit	Energy generation
STM474_RS06285	STM474_RS13260	0.750065	0.750065	MerR family transcriptional regulator	hypothetical	macro domain-containing protein	hypothetical
STM474_RS06290	STM474_RS06685	-0.816941	0.816941	hypothetical	hypothetical	YdiU family protein	hypothetical
STM474_RS06290	STM474_RS10260	-0.801325	0.801325	hypothetical	hypothetical	3'-5' exoribonuclease	hypothetical
STM474_RS06290	STM474_RS07670	0.797019	0.797019	hypothetical	hypothetical	MFS transporter	transport
STM474_RS06290	STM474_RS07260	0.790967	0.790967	hypothetical	hypothetical	transcription modulator YdgT	Transcription
STM474_RS06290	STM474_RS09290	-0.78513	0.78513	hypothetical	hypothetical	hypothetical	hypothetical
STM474_RS06290	STM474_RS12390	0.783973	0.783973	hypothetical	hypothetical	putative DNA-binding transcriptional regulator	hypothetical
STM474_RS06290	STM474_RS09605	0.762136	0.762136	hypothetical	hypothetical	chemotaxis protein CheW	Signal transduction
STM474_RS06290	STM474_RS24625	0.758934	0.758934	hypothetical	hypothetical	type 4b pilus protein PilO2	fimbraie and pilus
STM474_RS06290	STM474_RS16820	0.755992	0.755992	hypothetical	hypothetical	HPr family phosphocarrier protein	Carbohydrate transport
STM474_RS06290	STM474_RS07700	0.755035	0.755035	hypothetical	hypothetical	RidA family protein	hypothetical
STM474_RS06290	STM474_RS12470	0.753688	0.753688	hypothetical	hypothetical	sulfate transporter CysZ	Sulfur transport
STM474_RS06290	STM474_RS24345	-0.751008	0.751008	hypothetical	hypothetical	hypothetical	hypothetical
STM474_RS06315	STM474_RS13120	-0.769146	0.769146	DUF1869 domain-containing protein	hypothetical	dipeptide permease DtpD	Peptide transport
STM474_RS06340	STM474_RS09745	0.780076	0.780076	hypothetical	hypothetical	hypothetical	hypothetical
STM474_RS06340	STM474_RS19485	-0.752582	0.752582	hypothetical	hypothetical	GntR family transcriptional regulator	hypothetical
STM474_RS06345	STM474_RS18895	0.88469	0.88469	DUF488 domain-containing protein	hypothetical	4Fe-4S dicluster domain-containing protein	hypothetical
STM474_RS06345	STM474_RS10805	-0.87299	0.87299	DUF488 domain-containing protein	hypothetical	colanic acid biosynthesis pyruvyl transferase WcaK	LPS
STM474_RS06345	STM474_RS11535	-0.791554	0.791554	DUF488 domain-containing protein	hypothetical	acyloxyacyl hydrolase	various metabolism
STM474_RS06345	STM474_RS24245	0.785655	0.785655	DUF488 domain-containing protein	hypothetical	colicin	hypothetical
STM474_RS06345	STM474_RS17040	0.783112	0.783112	DUF488 domain-containing protein	hypothetical	transcription elongation factor GreA	RNA processing
STM474_RS06345	STM474_RS08730	0.776207	0.776207	DUF488 domain-containing protein	hypothetical	YchE family NAAT transporter	transport
STM474_RS06345	STM474_RS23870	-0.772356	0.772356	DUF488 domain-containing protein	hypothetical	membrane protein	hypothetical
STM474_RS06345	STM474_RS06730	0.768402	0.768402	DUF488 domain-containing protein	hypothetical	electron transfer flavoprotein	Energy generation
STM474_RS06345	STM474_RS09940	-0.768332	0.768332	DUF488 domain-containing protein	hypothetical	YodC family protein	hypothetical
STM474_RS06360	STM474_RS07760	-0.803046	0.803046	DUF441 domain-containing protein	hypothetical	glycogen debranching protein GlgX	Glycogen metabolism
STM474_RS06375	STM474_RS18470	-0.848448	0.848448	GGDEF domain-containing protein	hypothetical	nickel-responsive transcriptional regulator NikR	Transcription factor
STM474_RS06375	STM474_RS10915	0.821588	0.821588	GGDEF domain-containing protein	hypothetical	MASE1 domain-containing protein	hypothetical
STM474_RS06375	STM474_RS16765	-0.793597	0.793597	GGDEF domain-containing protein	hypothetical	bifunctional threonine ammonia-lyase/L-serine ammonia-lyase TdcB	Threonine metabolism
STM474_RS06375	STM474_RS10230	-0.778256	0.778256	GGDEF domain-containing protein	hypothetical	DUF2303 family protein	hypothetical
STM474_RS06375	STM474_RS24380	-0.767016	0.767016	GGDEF domain-containing protein	hypothetical	hypothetical	hypothetical
STM474_RS06380	STM474_RS07700	0.764862	0.764862	YeaH/YhbH family protein	hypothetical	RidA family protein	hypothetical
STM474_RS06390	STM474_RS14645	-0.875583	0.875583	MipA/OmpV family protein	hypothetical	recombination regulator RecX	DNA replication or repair
STM474_RS06390	STM474_RS13835	-0.854173	0.854173	MipA/OmpV family protein	hypothetical	DNA repair protein RecN	DNA replication or repair
STM474_RS06390	STM474_RS10160	0.843059	0.843059	MipA/OmpV family protein	hypothetical	hypothetical	hypothetical
STM474_RS06390	STM474_RS11420	-0.838831	0.838831	MipA/OmpV family protein	hypothetical	DEAD/DEAH box helicase	translation
STM474_RS06390	STM474_RS23490	-0.836086	0.836086	MipA/OmpV family protein	hypothetical	DNA repair protein RadA	DNA replication or repair
STM474_RS06390	STM474_RS10170	0.787589	0.787589	MipA/OmpV family protein	hypothetical	KilA-N domain-containing protein	hypothetical
STM474_RS06575	STM474_RS07625	-0.807926	0.807926	YniB family protein	hypothetical	hydrogenase	Energy generation
STM474_RS06595	STM474_RS12215	0.779591	0.779591	YdiY family protein	hypothetical	elongation factor P hydroxylase	translation
STM474_RS06595	STM474_RS11495	0.759354	0.759354	YdiY family protein	hypothetical	AAA family ATPase	hypothetical
STM474_RS06605	STM474_RS22715	-0.794382	0.794382	membrane protein	hypothetical	inositol 2-dehydrogenase IolG1	various metabolism
STM474_RS06605	STM474_RS22155	-0.755278	0.755278	membrane protein	hypothetical	hypothetical	hypothetical
STM474_RS06605	STM474_RS08145	-0.754948	0.754948	membrane protein	hypothetical	amino acid ABC transporter ATP-binding protein	Amino acid transport
STM474_RS06675	STM474_RS20615	0.754439	0.754439	lipoprotein	hypothetical	STM4013/SEN3800 family hydrolase	hypothetical
STM474_RS06680	STM474_RS20625	-0.759664	0.759664	anti-FlhDC factor YdiV	hypothetical	STM4015 family protein	hypothetical
STM474_RS06685	STM474_RS16820	-0.798956	0.798956	YdiU family protein	hypothetical	HPr family phosphocarrier protein	Carbohydrate transport
STM474_RS06685	STM474_RS16560	0.795793	0.795793	YdiU family protein	hypothetical	SH3 domain-containing protein	hypothetical
STM474_RS06685	STM474_RS17520	0.778328	0.778328	YdiU family protein	hypothetical	membrane protein	hypothetical
STM474_RS06685	STM474_RS19270	-0.776263	0.776263	YdiU family protein	hypothetical	DNA-directed RNA polymerase subunit omega	Transcription factor
STM474_RS06685	STM474_RS19995	0.76723	0.76723	YdiU family protein	hypothetical	ribose ABC transporter substrate-binding protein RbsB	Carbohydrate transport
STM474_RS06685	STM474_RS20945	-0.761365	0.761365	YdiU family protein	hypothetical	autoinducer 2 ABC transporter permease LsrD	virulence
STM474_RS06685	STM474_RS14990	-0.760882	0.760882	YdiU family protein	hypothetical	type III secretion system export apparatus protein InvA	virulence
STM474_RS06685	STM474_RS19620	0.759593	0.759593	YdiU family protein	hypothetical	DUF3748 domain-containing protein	hypothetical
STM474_RS06685	STM474_RS09040	-0.75733	0.75733	YdiU family protein	hypothetical	YcgN family cysteine cluster protein	hypothetical
STM474_RS06685	STM474_RS12625	-0.754938	0.754938	YdiU family protein	hypothetical	ethanolamine ammonia-lyase reactivating factor EutA	ethanolamine metabolism
STM474_RS06685	STM474_RS16515	0.75336	0.75336	YdiU family protein	hypothetical	protein-disulfide oxidoreductase DsbI	Redox response
STM474_RS06775	STM474_RS07120	-0.758916	0.758916	AI-2E family transporter YdiK	hypothetical	monothiol glutaredoxin 4	Redox response
STM474_RS06775	STM474_RS21150	-0.753766	0.753766	AI-2E family transporter YdiK	hypothetical	helix-turn-helix transcriptional regulator	hypothetical
STM474_RS06860	STM474_RS09940	0.777438	0.777438	hypothetical	hypothetical	YodC family protein	hypothetical
STM474_RS06900	STM474_RS23960	-0.827957	0.827957	DUF523 and DUF1722 domain-containing protein	hypothetical	recombinase family protein	hypothetical
STM474_RS06900	STM474_RS22775	0.82471	0.82471	DUF523 and DUF1722 domain-containing protein	hypothetical	cytochrome b562	Energy generation
STM474_RS06900	STM474_RS16725	0.820745	0.820745	DUF523 and DUF1722 domain-containing protein	hypothetical	pirin family protein	hypothetical
STM474_RS06900	STM474_RS19995	0.820489	0.820489	DUF523 and DUF1722 domain-containing protein	hypothetical	ribose ABC transporter substrate-binding protein RbsB	Carbohydrate transport
STM474_RS06900	STM474_RS23880	0.814551	0.814551	DUF523 and DUF1722 domain-containing protein	hypothetical	hypothetical	hypothetical
STM474_RS06900	STM474_RS07475	0.801179	0.801179	DUF523 and DUF1722 domain-containing protein	hypothetical	YnfA family protein	hypothetical
STM474_RS06900	STM474_RS13190	-0.797143	0.797143	DUF523 and DUF1722 domain-containing protein	hypothetical	OFA family MFS transporter	transport
STM474_RS06900	STM474_RS16160	-0.792464	0.792464	DUF523 and DUF1722 domain-containing protein	hypothetical	LuxR family transcriptional regulator	hypothetical
STM474_RS06900	STM474_RS11635	-0.788614	0.788614	DUF523 and DUF1722 domain-containing protein	hypothetical	bifunctional DNA-binding transcriptional regulator/O6-methylguanine-DNA methyltransferase Ada	DNA replication or repair
STM474_RS06900	STM474_RS17315	0.77473	0.77473	DUF523 and DUF1722 domain-containing protein	hypothetical	sodium-extruding oxaloacetate decarboxylase subunit alpha	various metabolism
STM474_RS06900	STM474_RS08700	-0.769714	0.769714	DUF523 and DUF1722 domain-containing protein	hypothetical	ion transporter	transport
STM474_RS06900	STM474_RS24015	-0.76173	0.76173	DUF523 and DUF1722 domain-containing protein	hypothetical	helix-turn-helix domain-containing protein	hypothetical
STM474_RS06900	STM474_RS12470	-0.758839	0.758839	DUF523 and DUF1722 domain-containing protein	hypothetical	sulfate transporter CysZ	Sulfur transport
STM474_RS06900	STM474_RS22950	-0.756974	0.756974	DUF523 and DUF1722 domain-containing protein	hypothetical	DUF898 domain-containing protein	hypothetical
STM474_RS06900	STM474_RS24020	0.751917	0.751917	DUF523 and DUF1722 domain-containing protein	hypothetical	inverse autotransporter beta domain-containing protein	virulence
STM474_RS06900	STM474_RS09205	0.751839	0.751839	DUF523 and DUF1722 domain-containing protein	hypothetical	MFS transporter	transport
STM474_RS07005	STM474_RS22820	-0.818354	0.818354	hypothetical	hypothetical	BglG family transcription antiterminator	Carbohydrate transport
STM474_RS07005	STM474_RS08075	0.816759	0.816759	hypothetical	hypothetical	alpha-hydroxy-acid oxidizing protein	various metabolism
STM474_RS07005	STM474_RS10890	0.813198	0.813198	hypothetical	hypothetical	polysaccharide export protein	LPS
STM474_RS07005	STM474_RS23000	0.800041	0.800041	hypothetical	hypothetical	L-idonate 5-dehydrogenase	various metabolism
STM474_RS07005	STM474_RS19355	0.781626	0.781626	hypothetical	hypothetical	membrane protein	hypothetical
STM474_RS07005	STM474_RS20680	0.776249	0.776249	hypothetical	hypothetical	glucose-1-phosphatase	Glucose metabolism
STM474_RS07005	STM474_RS18215	0.776072	0.776072	hypothetical	hypothetical	dihydrodipicolinate synthase family protein	various metabolism
STM474_RS07005	STM474_RS09575	0.770247	0.770247	hypothetical	hypothetical	flagellar type III secretion system protein FlhB	Flagella
STM474_RS07005	STM474_RS13170	0.763678	0.763678	hypothetical	hypothetical	PTS transporter subunit EIIC	Carbohydrate transport
STM474_RS07005	STM474_RS24875	0.760498	0.760498	hypothetical	hypothetical	hypothetical	hypothetical
STM474_RS07005	STM474_RS09610	0.756295	0.756295	hypothetical	hypothetical	chemotaxis protein CheA	Signal transduction
STM474_RS07115	STM474_RS19075	-0.764542	0.764542	C40 family peptidase	hypothetical	glutaredoxin 3	Redox response
STM474_RS07145	STM474_RS19865	-0.766964	0.766964	DUF1289 domain-containing protein	hypothetical	PTS transporter subunit EIIC	Carbohydrate transport
STM474_RS07165	STM474_RS22710	0.817308	0.817308	HlyD family secretion protein	hypothetical	myo-inosose-2 dehydratase	Carbohydrate Metabolism
STM474_RS07165	STM474_RS13105	-0.816164	0.816164	HlyD family secretion protein	hypothetical	lysine decarboxylation/transport transcriptional activator CadC	Amino acid metabolism
STM474_RS07165	STM474_RS23980	0.769284	0.769284	HlyD family secretion protein	hypothetical	virulence genes transcriptional activator SpvR	virulence
STM474_RS07165	STM474_RS12445	-0.764464	0.764464	HlyD family secretion protein	hypothetical	LysR family transcriptional regulator	hypothetical
STM474_RS07165	STM474_RS12225	0.755313	0.755313	HlyD family secretion protein	hypothetical	penicillin-insensitive murein endopeptidase	Peptidoglycan
STM474_RS07270	STM474_RS17040	-0.853813	0.853813	oxidoreductase	hypothetical	transcription elongation factor GreA	RNA processing
STM474_RS07270	STM474_RS13885	0.81909	0.81909	oxidoreductase	hypothetical	phage late control D family protein	phage
STM474_RS07270	STM474_RS10890	-0.811975	0.811975	oxidoreductase	hypothetical	polysaccharide export protein	LPS
STM474_RS07270	STM474_RS11025	-0.810917	0.810917	oxidoreductase	hypothetical	GntR family transcriptional regulator	hypothetical
STM474_RS07270	STM474_RS07415	0.810612	0.810612	oxidoreductase	hypothetical	osmoprotectant ABC transporter permease OsmW	ABC transporter
STM474_RS07270	STM474_RS13910	0.791241	0.791241	oxidoreductase	hypothetical	phage major tail tube protein	phage
STM474_RS07270	STM474_RS26395	0.791044	0.791044	oxidoreductase	hypothetical	hypothetical	hypothetical
STM474_RS07270	STM474_RS12020	-0.789097	0.789097	oxidoreductase	hypothetical	PTS sugar transporter subunit IIB	Carbohydrate transport
STM474_RS07270	STM474_RS16470	0.780618	0.780618	oxidoreductase	hypothetical	ADP-ribose diphosphatase	nucleotide metabolism
STM474_RS07270	STM474_RS10005	0.780036	0.780036	oxidoreductase	hypothetical	tail fiber assembly protein	phage
STM474_RS07270	STM474_RS21700	-0.778975	0.778975	oxidoreductase	hypothetical	maltose ABC transporter permease MalG	Carbohydrate transport
STM474_RS07270	STM474_RS22180	-0.771521	0.771521	oxidoreductase	hypothetical	MerR family transcriptional regulator	hypothetical
STM474_RS07270	STM474_RS14995	-0.770816	0.770816	oxidoreductase	hypothetical	type III secretion system gatekeeper InvE	virulence
STM474_RS07270	STM474_RS09245	-0.764113	0.764113	oxidoreductase	hypothetical	DUF1480 family protein	hypothetical
STM474_RS07270	STM474_RS23695	-0.764006	0.764006	oxidoreductase	hypothetical	type-F conjugative transfer system pilin assembly protein TraF	fimbraie and pilus
STM474_RS07270	STM474_RS08730	-0.758412	0.758412	oxidoreductase	hypothetical	YchE family NAAT transporter	transport
STM474_RS07270	STM474_RS08955	0.7534	0.7534	oxidoreductase	hypothetical	cytochrome bd-II oxidase subunit CbdX	Energy generation
STM474_RS07285	STM474_RS15430	-0.801925	0.801925	YdgA family protein	hypothetical	YgdI/YgdR family lipoprotein	hypothetical
STM474_RS07285	STM474_RS14110	-0.793046	0.793046	YdgA family protein	hypothetical	hypothetical	hypothetical
STM474_RS07285	STM474_RS26395	0.780935	0.780935	YdgA family protein	hypothetical	hypothetical	hypothetical
STM474_RS07285	STM474_RS13605	-0.767286	0.767286	YdgA family protein	hypothetical	thioredoxin TrxC	Redox response
STM474_RS07285	STM474_RS17170	-0.757241	0.757241	YdgA family protein	hypothetical	PTS phosphocarrier protein NPr	Carbohydrate Metabolism
STM474_RS07345	STM474_RS22375	0.83326	0.83326	DUF1471 domain-containing protein	hypothetical	N-acetylmuramoyl-L-alanine amidase AmiB	Peptidoglycan
STM474_RS07345	STM474_RS19940	-0.832391	0.832391	DUF1471 domain-containing protein	hypothetical	16S rRNA (guanine(527)-N(7))-methyltransferase RsmG	translation
STM474_RS07345	STM474_RS23505	-0.830202	0.830202	DUF1471 domain-containing protein	hypothetical	murein transglycosylase	Peptidoglycan
STM474_RS07345	STM474_RS07835	0.829516	0.829516	DUF1471 domain-containing protein	hypothetical	porin OmpD	Porin
STM474_RS07345	STM474_RS21870	0.808513	0.808513	DUF1471 domain-containing protein	hypothetical	non-fimbrial adhesin SiiE	virulence
STM474_RS07345	STM474_RS15455	-0.800637	0.800637	DUF1471 domain-containing protein	hypothetical	murein transglycosylase A	Peptidoglycan
STM474_RS07345	STM474_RS14660	-0.783105	0.783105	DUF1471 domain-containing protein	hypothetical	lytic murein transglycosylase B	Peptidoglycan
STM474_RS07345	STM474_RS17295	-0.782857	0.782857	DUF1471 domain-containing protein	hypothetical	serine endoprotease DegQ	protein processing
STM474_RS07345	STM474_RS16095	0.751717	0.751717	DUF1471 domain-containing protein	hypothetical	membrane-bound lytic murein transglycosylase MltC	Peptidoglycan
STM474_RS07390	STM474_RS13580	0.755446	0.755446	LysR family transcriptional regulator	hypothetical	LysR family transcriptional regulator	hypothetical
STM474_RS07455	STM474_RS16795	0.831903	0.831903	DUF1161 domain-containing protein	hypothetical	sugar kinase	Carbohydrate Metabolism
STM474_RS07455	STM474_RS11460	-0.803168	0.803168	DUF1161 domain-containing protein	hypothetical	DinI family protein	hypothetical
STM474_RS07455	STM474_RS23970	-0.788742	0.788742	DUF1161 domain-containing protein	hypothetical	AAA family ATPase	hypothetical
STM474_RS07455	STM474_RS23995	0.765199	0.765199	DUF1161 domain-containing protein	hypothetical	SPI-2 type III secretion system effector NAD(+)--protein-arginine ADP-ribosyltransferase SpvB	virulence
STM474_RS07455	STM474_RS08685	-0.763352	0.763352	DUF1161 domain-containing protein	hypothetical	YciI family protein	hypothetical
STM474_RS07455	STM474_RS15070	0.753353	0.753353	DUF1161 domain-containing protein	hypothetical	LysR family transcriptional regulator	hypothetical
STM474_RS07460	STM474_RS20270	-0.756821	0.756821	YnfC family lipoprotein	hypothetical	membrane protein	hypothetical
STM474_RS07475	STM474_RS16725	0.90601	0.90601	YnfA family protein	hypothetical	pirin family protein	hypothetical
STM474_RS07475	STM474_RS23675	0.856971	0.856971	YnfA family protein	hypothetical	conjugal transfer mating pair stabilization protein TraG	Plasmid
STM474_RS07475	STM474_RS11060	-0.851675	0.851675	YnfA family protein	hypothetical	fimbrial protein YehD	fimbraie and pilus
STM474_RS07475	STM474_RS25445	-0.83269	0.83269	YnfA family protein	hypothetical	helix-turn-helix domain-containing protein	hypothetical
STM474_RS07475	STM474_RS23880	0.832554	0.832554	YnfA family protein	hypothetical	hypothetical	hypothetical
STM474_RS07475	STM474_RS24020	0.83225	0.83225	YnfA family protein	hypothetical	inverse autotransporter beta domain-containing protein	virulence
STM474_RS07475	STM474_RS07950	-0.804056	0.804056	YnfA family protein	hypothetical	putative virulence factor	hypothetical
STM474_RS07475	STM474_RS15485	0.796823	0.796823	YnfA family protein	hypothetical	exodeoxyribonuclease V subunit beta	DNA replication or repair
STM474_RS07475	STM474_RS23960	-0.793419	0.793419	YnfA family protein	hypothetical	recombinase family protein	hypothetical
STM474_RS07475	STM474_RS21585	-0.793277	0.793277	YnfA family protein	hypothetical	glycosyltransferase family 2 protein	hypothetical
STM474_RS07475	STM474_RS11635	-0.789325	0.789325	YnfA family protein	hypothetical	bifunctional DNA-binding transcriptional regulator/O6-methylguanine-DNA methyltransferase Ada	DNA replication or repair
STM474_RS07475	STM474_RS09905	-0.78384	0.78384	YnfA family protein	hypothetical	flagellar biosynthesis protein FliQ	Flagella
STM474_RS07475	STM474_RS10175	-0.783518	0.783518	YnfA family protein	hypothetical	RusA family crossover junction endodeoxyribonuclease	hypothetical
STM474_RS07475	STM474_RS11535	0.78225	0.78225	YnfA family protein	hypothetical	acyloxyacyl hydrolase	various metabolism
STM474_RS07475	STM474_RS26395	0.774391	0.774391	YnfA family protein	hypothetical	hypothetical	hypothetical
STM474_RS07475	STM474_RS09440	0.773719	0.773719	YnfA family protein	hypothetical	MurR/RpiR family transcriptional regulator	hypothetical
STM474_RS07475	STM474_RS13000	0.771692	0.771692	YnfA family protein	hypothetical	aminopeptidase PepB	protein processing
STM474_RS07475	STM474_RS19585	-0.769318	0.769318	YnfA family protein	hypothetical	radical SAM protein	hypothetical
STM474_RS07475	STM474_RS13910	0.768517	0.768517	YnfA family protein	hypothetical	phage major tail tube protein	phage
STM474_RS07475	STM474_RS16925	-0.765291	0.765291	YnfA family protein	hypothetical	murein L,D-transpeptidase	Peptidoglycan
STM474_RS07475	STM474_RS27245	-0.765254	0.765254	YnfA family protein	hypothetical	hypothetical	hypothetical
STM474_RS07475	STM474_RS07700	-0.761954	0.761954	YnfA family protein	hypothetical	RidA family protein	hypothetical
STM474_RS07475	STM474_RS09415	0.761633	0.761633	YnfA family protein	hypothetical	DNA damage-inducible protein YebG	DNA replication or repair
STM474_RS07475	STM474_RS13780	-0.758986	0.758986	YnfA family protein	hypothetical	hypothetical	hypothetical
STM474_RS07475	STM474_RS07855	-0.756988	0.756988	YnfA family protein	hypothetical	NarK family nitrate/nitrite MFS transporter	Nitrogen
STM474_RS07475	STM474_RS19995	0.756345	0.756345	YnfA family protein	hypothetical	ribose ABC transporter substrate-binding protein RbsB	Carbohydrate transport
STM474_RS07475	STM474_RS08075	-0.75582	0.75582	YnfA family protein	hypothetical	alpha-hydroxy-acid oxidizing protein	various metabolism
STM474_RS07475	STM474_RS11085	-0.754266	0.754266	YnfA family protein	hypothetical	YehR family lipoprotein	hypothetical
STM474_RS07475	STM474_RS14895	-0.75415	0.75415	YnfA family protein	hypothetical	SPI-1 type III secretion system invasion protein IagB	virulence
STM474_RS07475	STM474_RS11730	0.751311	0.751311	YnfA family protein	hypothetical	glycerol-3-phosphate dehydrogenase subunit GlpB	Glycerol metabolism
STM474_RS07475	STM474_RS25755	-0.75023	0.75023	YnfA family protein	hypothetical	hypothetical	hypothetical
STM474_RS07505	STM474_RS16040	0.888804	0.888804	GntR family transcriptional regulator	hypothetical	YggT family protein	hypothetical
STM474_RS07505	STM474_RS20375	0.883268	0.883268	GntR family transcriptional regulator	hypothetical	DMT family transporter	transport
STM474_RS07505	STM474_RS08665	0.874703	0.874703	GntR family transcriptional regulator	hypothetical	UPF0259 family protein	hypothetical
STM474_RS07505	STM474_RS18175	0.869165	0.869165	GntR family transcriptional regulator	hypothetical	rhomboid family intramembrane serine protease GlpG	protein processing
STM474_RS07505	STM474_RS13855	0.824429	0.824429	GntR family transcriptional regulator	hypothetical	SsrA-binding protein SmpB	translation
STM474_RS07505	STM474_RS22400	0.813576	0.813576	GntR family transcriptional regulator	hypothetical	FtsH protease activity modulator HflK	protein processing
STM474_RS07505	STM474_RS22405	0.812106	0.812106	GntR family transcriptional regulator	hypothetical	protease modulator HflC	protein processing
STM474_RS07505	STM474_RS15570	0.806998	0.806998	GntR family transcriptional regulator	hypothetical	lysophospholipid transporter LplT	transport
STM474_RS07505	STM474_RS19045	0.795751	0.795751	GntR family transcriptional regulator	hypothetical	LacI family DNA-binding transcriptional regulator	hypothetical
STM474_RS07505	STM474_RS22195	0.792671	0.792671	GntR family transcriptional regulator	hypothetical	protein-disulfide reductase DsbD	Redox response
STM474_RS07505	STM474_RS25885	0.788703	0.788703	GntR family transcriptional regulator	hypothetical	hypothetical	hypothetical
STM474_RS07505	STM474_RS18520	0.785524	0.785524	GntR family transcriptional regulator	hypothetical	oligopeptidase A	protein processing
STM474_RS07505	STM474_RS20865	0.778386	0.778386	GntR family transcriptional regulator	hypothetical	envelope stress response regulator transcription factor CpxR	Signal transduction
STM474_RS07505	STM474_RS11985	0.77501	0.77501	GntR family transcriptional regulator	hypothetical	DUF412 domain-containing protein	hypothetical
STM474_RS07505	STM474_RS16485	0.75735	0.75735	GntR family transcriptional regulator	hypothetical	glutathionylspermidine synthase family protein	various metabolism
STM474_RS07505	STM474_RS22220	0.756979	0.756979	GntR family transcriptional regulator	hypothetical	membrane protein FxsA	hypothetical
STM474_RS07505	STM474_RS15970	0.756447	0.756447	GntR family transcriptional regulator	hypothetical	biosynthetic arginine decarboxylase	Amino acid metabolism
STM474_RS07505	STM474_RS08295	-0.755542	0.755542	GntR family transcriptional regulator	hypothetical	DUF2534 family protein	hypothetical
STM474_RS07590	STM474_RS24650	0.788557	0.788557	DUF4186 domain-containing protein	hypothetical	PilI type IV pilus biogenesis protein	fimbraie and pilus
STM474_RS07590	STM474_RS20715	0.759809	0.759809	DUF4186 domain-containing protein	hypothetical	cytotoxic translational repressor of toxin-antitoxin stability system	CRISPR and TA system
STM474_RS07600	STM474_RS11200	-0.784999	0.784999	nuclear transport factor 2 family protein	hypothetical	LysR family transcriptional regulator	hypothetical
STM474_RS07600	STM474_RS09245	-0.769555	0.769555	nuclear transport factor 2 family protein	hypothetical	DUF1480 family protein	hypothetical
STM474_RS07600	STM474_RS22180	-0.766856	0.766856	nuclear transport factor 2 family protein	hypothetical	MerR family transcriptional regulator	hypothetical
STM474_RS07600	STM474_RS22935	-0.759643	0.759643	nuclear transport factor 2 family protein	hypothetical	tRNA 2-methylthio-N6-isopentenyl adenosine(37) hydroxylase MiaE	RNA processing
STM474_RS07600	STM474_RS10005	0.751853	0.751853	nuclear transport factor 2 family protein	hypothetical	tail fiber assembly protein	phage
STM474_RS07600	STM474_RS13950	0.751743	0.751743	nuclear transport factor 2 family protein	hypothetical	GPW/gp25 family protein	phage
STM474_RS07615	STM474_RS14540	-0.774956	0.774956	ATP/GTP-binding protein	hypothetical	class 1b ribonucleoside-diphosphate reductase subunit alpha	nucleotide metabolism
STM474_RS07660	STM474_RS12035	0.850907	0.850907	FadR family transcriptional regulator	hypothetical	LacI family DNA-binding transcriptional regulator	hypothetical
STM474_RS07660	STM474_RS20910	0.848643	0.848643	FadR family transcriptional regulator	hypothetical	GntR family transcriptional regulator	hypothetical
STM474_RS07660	STM474_RS18265	0.811477	0.811477	FadR family transcriptional regulator	hypothetical	gluconate operon transcriptional repressor GntR	Transcription factor
STM474_RS07660	STM474_RS18220	0.800416	0.800416	FadR family transcriptional regulator	hypothetical	IclR family transcriptional regulator	various metabolism
STM474_RS07660	STM474_RS16080	-0.799743	0.799743	FadR family transcriptional regulator	hypothetical	tRNA (guanosine(46)-N7)-methyltransferase TrmB	RNA processing
STM474_RS07660	STM474_RS18410	0.794143	0.794143	FadR family transcriptional regulator	hypothetical	16S rRNA (guanine(966)-N(2))-methyltransferase	translation
STM474_RS07660	STM474_RS19940	-0.777945	0.777945	FadR family transcriptional regulator	hypothetical	16S rRNA (guanine(527)-N(7))-methyltransferase RsmG	translation
STM474_RS07660	STM474_RS18010	-0.775477	0.775477	FadR family transcriptional regulator	hypothetical	membrane protein	hypothetical
STM474_RS07660	STM474_RS12040	-0.77192	0.77192	FadR family transcriptional regulator	hypothetical	NUDIX hydrolase YfcD	hypothetical
STM474_RS07665	STM474_RS20790	-0.88189	0.88189	zinc-binding alcohol dehydrogenase family protein	hypothetical	rhamnulose-1-phosphate aldolase	Carbohydrate Metabolism
STM474_RS07665	STM474_RS23025	0.816818	0.816818	zinc-binding alcohol dehydrogenase family protein	hypothetical	ATP-binding protein	hypothetical
STM474_RS07665	STM474_RS16470	-0.781833	0.781833	zinc-binding alcohol dehydrogenase family protein	hypothetical	ADP-ribose diphosphatase	nucleotide metabolism
STM474_RS07665	STM474_RS08070	-0.781362	0.781362	zinc-binding alcohol dehydrogenase family protein	hypothetical	cryptic aminoglycoside N-acetyltransferase AAC(6')-Iy/Iaa	stress response
STM474_RS07665	STM474_RS12660	-0.776095	0.776095	zinc-binding alcohol dehydrogenase family protein	hypothetical	phosphate acetyltransferase	ethanolamine metabolism
STM474_RS07665	STM474_RS19800	0.750029	0.750029	zinc-binding alcohol dehydrogenase family protein	hypothetical	retron St85 family effector protein	hypothetical
STM474_RS07690	STM474_RS08925	-0.755514	0.755514	winged helix-turn-helix transcriptional regulator	hypothetical	Ni/Fe-hydrogenase b-type cytochrome subunit	Energy generation
STM474_RS07690	STM474_RS08895	0.752282	0.752282	winged helix-turn-helix transcriptional regulator	hypothetical	stress-induced protein YchH	stress response
STM474_RS07700	STM474_RS11085	0.90912	0.90912	RidA family protein	hypothetical	YehR family lipoprotein	hypothetical
STM474_RS07700	STM474_RS12390	0.826808	0.826808	RidA family protein	hypothetical	putative DNA-binding transcriptional regulator	hypothetical
STM474_RS07700	STM474_RS12570	0.823943	0.823943	RidA family protein	hypothetical	DUF2919 domain-containing protein	hypothetical
STM474_RS07700	STM474_RS16725	-0.821081	0.821081	RidA family protein	hypothetical	pirin family protein	hypothetical
STM474_RS07700	STM474_RS15485	-0.818403	0.818403	RidA family protein	hypothetical	exodeoxyribonuclease V subunit beta	DNA replication or repair
STM474_RS07700	STM474_RS19995	-0.787396	0.787396	RidA family protein	hypothetical	ribose ABC transporter substrate-binding protein RbsB	Carbohydrate transport
STM474_RS07700	STM474_RS24625	0.786335	0.786335	RidA family protein	hypothetical	type 4b pilus protein PilO2	fimbraie and pilus
STM474_RS07700	STM474_RS23930	0.784489	0.784489	RidA family protein	hypothetical	DUF2913 family protein	hypothetical
STM474_RS07700	STM474_RS23880	-0.782563	0.782563	RidA family protein	hypothetical	hypothetical	hypothetical
STM474_RS07700	STM474_RS11355	0.779187	0.779187	RidA family protein	hypothetical	elongation factor P-like protein YeiP	translation
STM474_RS07700	STM474_RS09165	0.778274	0.778274	RidA family protein	hypothetical	23S rRNA (guanine(745)-N(1))-methyltransferase	translation
STM474_RS07700	STM474_RS10005	-0.76888	0.76888	RidA family protein	hypothetical	tail fiber assembly protein	phage
STM474_RS07700	STM474_RS09710	0.768837	0.768837	RidA family protein	hypothetical	membrane protein	hypothetical
STM474_RS07700	STM474_RS23700	0.768421	0.768421	RidA family protein	hypothetical	conjugal transfer protein TrbE	Plasmid
STM474_RS07700	STM474_RS09125	-0.767306	0.767306	RidA family protein	hypothetical	cyclic diguanylate phosphodiesterase	cidiGMP
STM474_RS07700	STM474_RS09190	-0.755905	0.755905	RidA family protein	hypothetical	PhoP/PhoQ regulator MgrB	Signal transduction
STM474_RS07700	STM474_RS22445	0.751334	0.751334	RidA family protein	hypothetical	membrane protein	hypothetical
STM474_RS07700	STM474_RS19020	0.750219	0.750219	RidA family protein	hypothetical	trimeric autotransporter adhesin SadA	transport
STM474_RS07715	STM474_RS16180	-0.770644	0.770644	hypothetical	hypothetical	FAD-binding oxidoreductase	various metabolism
STM474_RS07715	STM474_RS22935	0.752067	0.752067	hypothetical	hypothetical	tRNA 2-methylthio-N6-isopentenyl adenosine(37) hydroxylase MiaE	RNA processing
STM474_RS07725	STM474_RS08805	0.786789	0.786789	hypothetical	hypothetical	nitrate reductase subunit alpha	Energy generation
STM474_RS07740	STM474_RS10805	0.750058	0.750058	hypothetical	hypothetical	colanic acid biosynthesis pyruvyl transferase WcaK	LPS
STM474_RS07840	STM474_RS13550	-0.822451	0.822451	GFA family protein	hypothetical	sigma-E factor regulatory protein RseB	Signal transduction
STM474_RS07850	STM474_RS18535	0.778104	0.778104	TetR family transcriptional regulator	hypothetical	glutathione-disulfide reductase	Redox response
STM474_RS07950	STM474_RS09620	0.860568	0.860568	putative virulence factor	hypothetical	flagellar motor stator protein MotA	Flagella
STM474_RS07950	STM474_RS16725	-0.845672	0.845672	putative virulence factor	hypothetical	pirin family protein	hypothetical
STM474_RS07950	STM474_RS09905	0.818115	0.818115	putative virulence factor	hypothetical	flagellar biosynthesis protein FliQ	Flagella
STM474_RS07950	STM474_RS15935	0.802525	0.802525	putative virulence factor	hypothetical	YhcH/YjgK/YiaL family protein	hypothetical
STM474_RS07950	STM474_RS23000	0.785346	0.785346	putative virulence factor	hypothetical	L-idonate 5-dehydrogenase	various metabolism
STM474_RS07950	STM474_RS09910	0.784741	0.784741	putative virulence factor	hypothetical	flagellar type III secretion system protein FliR	Flagella
STM474_RS07950	STM474_RS27245	0.777794	0.777794	putative virulence factor	hypothetical	hypothetical	hypothetical
STM474_RS07950	STM474_RS22180	0.774199	0.774199	putative virulence factor	hypothetical	MerR family transcriptional regulator	hypothetical
STM474_RS07950	STM474_RS24245	0.771696	0.771696	putative virulence factor	hypothetical	colicin	hypothetical
STM474_RS07950	STM474_RS08955	-0.764131	0.764131	putative virulence factor	hypothetical	cytochrome bd-II oxidase subunit CbdX	Energy generation
STM474_RS07950	STM474_RS25445	0.75963	0.75963	putative virulence factor	hypothetical	helix-turn-helix domain-containing protein	hypothetical
STM474_RS07950	STM474_RS23905	-0.750584	0.750584	putative virulence factor	hypothetical	translesion error-prone DNA polymerase V autoproteolytic subunit	DNA replication or repair
STM474_RS07955	STM474_RS21025	0.823565	0.823565	GhoT/OrtT family toxin	hypothetical	ATP-dependent protease subunit HslV	protein processing
STM474_RS07955	STM474_RS21020	0.821044	0.821044	GhoT/OrtT family toxin	hypothetical	HslU--HslV peptidase ATPase subunit	protein processing
STM474_RS07955	STM474_RS13855	0.770756	0.770756	GhoT/OrtT family toxin	hypothetical	SsrA-binding protein SmpB	translation
STM474_RS07955	STM474_RS16925	0.766693	0.766693	GhoT/OrtT family toxin	hypothetical	murein L,D-transpeptidase	Peptidoglycan
STM474_RS07955	STM474_RS16045	0.756984	0.756984	GhoT/OrtT family toxin	hypothetical	YggU family protein	hypothetical
STM474_RS07955	STM474_RS16485	0.753879	0.753879	GhoT/OrtT family toxin	hypothetical	glutathionylspermidine synthase family protein	various metabolism
STM474_RS07955	STM474_RS18785	-0.750621	0.750621	GhoT/OrtT family toxin	hypothetical	molybdopterin guanine dinucleotide-containing S/N-oxide reductase	Energy generation
STM474_RS07990	STM474_RS15650	0.813813	0.813813	DUF2554 family protein	hypothetical	transcriptional regulator	hypothetical
STM474_RS07990	STM474_RS22780	0.776517	0.776517	DUF2554 family protein	hypothetical	glycine dehydrogenase	Amino acid metabolism
STM474_RS07995	STM474_RS23330	-0.782959	0.782959	U32 family peptidase	hypothetical	response regulator transcription factor	Signal transduction
STM474_RS07995	STM474_RS14350	-0.774603	0.774603	U32 family peptidase	hypothetical	flagellar phase variation DNA invertase Hin	Flagella
STM474_RS08000	STM474_RS12440	0.752251	0.752251	helix-turn-helix transcriptional regulator	hypothetical	outer membrane protein	hypothetical
STM474_RS08010	STM474_RS17905	0.76592	0.76592	DUF3313 domain-containing protein	hypothetical	aminodeoxychorismate synthase component 2	folate metabolism
STM474_RS08050	STM474_RS08295	0.799638	0.799638	BtpA family protein SgcQ	hypothetical	DUF2534 family protein	hypothetical
STM474_RS08050	STM474_RS22085	-0.792066	0.792066	BtpA family protein SgcQ	hypothetical	anaerobic C4-dicarboxylate transporter DcuB	Small molecule transport
STM474_RS08050	STM474_RS17285	0.791131	0.791131	BtpA family protein SgcQ	hypothetical	cell division protein ZapE	Cell division
STM474_RS08050	STM474_RS16040	-0.752972	0.752972	BtpA family protein SgcQ	hypothetical	YggT family protein	hypothetical
STM474_RS08100	STM474_RS18425	0.82237	0.82237	LysR family transcriptional regulator	hypothetical	lysoplasmalogenase	various metabolism
STM474_RS08155	STM474_RS08710	-0.778953	0.778953	glycosyltransferase family 39 protein	hypothetical	ABC transporter ATP-binding protein	transport
STM474_RS08155	STM474_RS08715	-0.755253	0.755253	glycosyltransferase family 39 protein	hypothetical	oligopeptide ABC transporter permease OppC	Peptide transport
STM474_RS08170	STM474_RS11385	0.81373	0.81373	YdcF family protein	hypothetical	microcin C ABC transporter permease YejB	ABC transporter
STM474_RS08185	STM474_RS14805	0.782843	0.782843	GFA family protein	hypothetical	formate hydrogenlyase transcriptional activator FlhA	Transcription factor
STM474_RS08185	STM474_RS11200	0.767583	0.767583	GFA family protein	hypothetical	LysR family transcriptional regulator	hypothetical
STM474_RS08185	STM474_RS08645	0.75188	0.75188	GFA family protein	hypothetical	ferritin-like domain-containing protein	hypothetical
STM474_RS08195	STM474_RS08205	-0.797948	0.797948	YnbE family lipoprotein	hypothetical	D-lactate dehydrogenase	various metabolism
STM474_RS08195	STM474_RS22030	0.757704	0.757704	YnbE family lipoprotein	hypothetical	two-component system sensor histidine kinase PmrB	Signal transduction
STM474_RS08200	STM474_RS24110	-0.912478	0.912478	YdbH family protein	hypothetical	fimbrial chaperone PefD	fimbraie and pilus
STM474_RS08200	STM474_RS24115	-0.901788	0.901788	YdbH family protein	hypothetical	membrane protein	hypothetical
STM474_RS08200	STM474_RS11795	0.832657	0.832657	YdbH family protein	hypothetical	undecaprenyl-phosphate 4-deoxy-4-formamido-L-arabinose transferase	LPS
STM474_RS08200	STM474_RS11790	0.830734	0.830734	YdbH family protein	hypothetical	UDP-4-amino-4-deoxy-L-arabinose aminotransferase	LPS
STM474_RS08200	STM474_RS11800	0.818197	0.818197	YdbH family protein	hypothetical	bifunctional UDP-4-amino-4-deoxy-L-arabinose formyltransferase/UDP-glucuronic acid oxidase ArnA	LPS
STM474_RS08200	STM474_RS22035	0.812254	0.812254	YdbH family protein	hypothetical	two-component system response regulator PmrA	Signal transduction
STM474_RS08200	STM474_RS11810	0.809406	0.809406	YdbH family protein	hypothetical	lipid IV(A) 4-amino-4-deoxy-L-arabinosyltransferase	LPS
STM474_RS08200	STM474_RS11825	0.806007	0.806007	YdbH family protein	hypothetical	signal transduction protein PmrD	Signal transduction
STM474_RS08200	STM474_RS10700	0.797147	0.797147	YdbH family protein	hypothetical	UDP-glucose 6-dehydrogenase	LPS
STM474_RS08200	STM474_RS22030	0.795715	0.795715	YdbH family protein	hypothetical	two-component system sensor histidine kinase PmrB	Signal transduction
STM474_RS08200	STM474_RS16070	0.779308	0.779308	YdbH family protein	hypothetical	DUF2884 domain-containing protein	hypothetical
STM474_RS08200	STM474_RS11365	-0.77726	0.77726	YdbH family protein	hypothetical	phosphatase PAP2 family protein	Peptidoglycan
STM474_RS08200	STM474_RS24125	-0.772994	0.772994	YdbH family protein	hypothetical	transcriptional regulator PefI	Transcription factor
STM474_RS08200	STM474_RS26420	-0.767899	0.767899	YdbH family protein	hypothetical	prepilin peptidase	protein processing
STM474_RS08200	STM474_RS10810	0.7648	0.7648	YdbH family protein	hypothetical	colanic acid undecaprenyl disphosphate flippase WzxC	LPS
STM474_RS08200	STM474_RS16975	0.75932	0.75932	YdbH family protein	hypothetical	transcription termination/antitermination protein NusA	RNA processing
STM474_RS08200	STM474_RS22040	0.751243	0.751243	YdbH family protein	hypothetical	phosphoethanolamine transferase EptA	LPS
STM474_RS08215	STM474_RS27245	0.780276	0.780276	DUF333 domain-containing protein	hypothetical	hypothetical	hypothetical
STM474_RS08215	STM474_RS20750	0.755596	0.755596	DUF333 domain-containing protein	hypothetical	formate dehydrogenase accessory sulfurtransferase FdhD	molybdopterin metabolism
STM474_RS08215	STM474_RS08730	0.750049	0.750049	DUF333 domain-containing protein	hypothetical	YchE family NAAT transporter	transport
STM474_RS08295	STM474_RS15570	-0.914816	0.914816	DUF2534 family protein	hypothetical	lysophospholipid transporter LplT	transport
STM474_RS08295	STM474_RS18520	-0.891651	0.891651	DUF2534 family protein	hypothetical	oligopeptidase A	protein processing
STM474_RS08295	STM474_RS21210	-0.884022	0.884022	DUF2534 family protein	hypothetical	TonB-dependent vitamin B12 receptor BtuB	Small molecule transport
STM474_RS08295	STM474_RS16040	-0.866341	0.866341	DUF2534 family protein	hypothetical	YggT family protein	hypothetical
STM474_RS08295	STM474_RS22400	-0.837614	0.837614	DUF2534 family protein	hypothetical	FtsH protease activity modulator HflK	protein processing
STM474_RS08295	STM474_RS21025	-0.83282	0.83282	DUF2534 family protein	hypothetical	ATP-dependent protease subunit HslV	protein processing
STM474_RS08295	STM474_RS21020	-0.818257	0.818257	DUF2534 family protein	hypothetical	HslU--HslV peptidase ATPase subunit	protein processing
STM474_RS08295	STM474_RS08690	-0.811287	0.811287	DUF2534 family protein	hypothetical	cardiolipin synthase	lipid metabolism
STM474_RS08295	STM474_RS22220	-0.799691	0.799691	DUF2534 family protein	hypothetical	membrane protein FxsA	hypothetical
STM474_RS08295	STM474_RS19045	-0.783282	0.783282	DUF2534 family protein	hypothetical	LacI family DNA-binding transcriptional regulator	hypothetical
STM474_RS08295	STM474_RS23375	0.78207	0.78207	DUF2534 family protein	hypothetical	16S rRNA (guanine(1207)-N(2))-methyltransferase RsmC	translation
STM474_RS08295	STM474_RS22405	-0.781721	0.781721	DUF2534 family protein	hypothetical	protease modulator HflC	protein processing
STM474_RS08295	STM474_RS19935	-0.78088	0.78088	DUF2534 family protein	hypothetical	F0F1 ATP synthase subunit I	Energy generation
STM474_RS08295	STM474_RS20870	0.778228	0.778228	DUF2534 family protein	hypothetical	cell-envelope stress modulator CpxP	Signal transduction
STM474_RS08295	STM474_RS11985	-0.773176	0.773176	DUF2534 family protein	hypothetical	DUF412 domain-containing protein	hypothetical
STM474_RS08295	STM474_RS22205	-0.761945	0.761945	DUF2534 family protein	hypothetical	anaerobic C4-dicarboxylate transporter DcuA	Small molecule transport
STM474_RS08295	STM474_RS18175	-0.760049	0.760049	DUF2534 family protein	hypothetical	rhomboid family intramembrane serine protease GlpG	protein processing
STM474_RS08295	STM474_RS12995	0.759572	0.759572	DUF2534 family protein	hypothetical	enhanced serine sensitivity protein SseB	stress response
STM474_RS08295	STM474_RS16485	-0.753827	0.753827	DUF2534 family protein	hypothetical	glutathionylspermidine synthase family protein	various metabolism
STM474_RS08295	STM474_RS15575	-0.752399	0.752399	DUF2534 family protein	hypothetical	bifunctional acyl-ACP--phospholipid O-acyltransferase/long-chain-fatty-acid--ACP ligase	lipid metabolism
STM474_RS08295	STM474_RS23785	-0.751784	0.751784	DUF2534 family protein	hypothetical	type IV conjugative transfer system protein TraE	Plasmid
STM474_RS08295	STM474_RS08665	-0.751006	0.751006	DUF2534 family protein	hypothetical	UPF0259 family protein	hypothetical
STM474_RS08305	STM474_RS16645	-0.805233	0.805233	helix-turn-helix domain-containing protein	hypothetical	23S rRNA (guanine(1835)-N(2))-methyltransferase RlmG	translation
STM474_RS08310	STM474_RS16715	-0.806494	0.806494	B3/4 domain-containing protein	hypothetical	DUF805 domain-containing protein	hypothetical
STM474_RS08310	STM474_RS23695	0.77911	0.77911	B3/4 domain-containing protein	hypothetical	type-F conjugative transfer system pilin assembly protein TraF	fimbraie and pilus
STM474_RS08310	STM474_RS08970	-0.773678	0.773678	B3/4 domain-containing protein	hypothetical	GlsB/YeaQ/YmgE family stress response membrane protein	stress response
STM474_RS08310	STM474_RS14565	-0.756079	0.756079	B3/4 domain-containing protein	hypothetical	MFS transporter	transport
STM474_RS08335	STM474_RS20890	-0.772943	0.772943	lipoprotein	hypothetical	CDP-diacylglycerol diphosphatase	lipid metabolism
STM474_RS08335	STM474_RS09780	0.7541	0.7541	lipoprotein	hypothetical	flagella biosynthesis regulatory protein FliZ	Flagella
STM474_RS08335	STM474_RS09785	0.750931	0.750931	lipoprotein	hypothetical	RNA polymerase sigma factor FliA	Transcription factor
STM474_RS08335	STM474_RS19240	0.750719	0.750719	lipoprotein	hypothetical	YicC family protein	hypothetical
STM474_RS08345	STM474_RS10960	0.754235	0.754235	hypothetical	hypothetical	hypothetical	hypothetical
STM474_RS08350	STM474_RS09045	0.78287	0.78287	YgdI/YgdR family lipoprotein	hypothetical	fumarylacetoacetate hydrolase family protein	hypothetical
STM474_RS08350	STM474_RS18305	-0.763031	0.763031	YgdI/YgdR family lipoprotein	hypothetical	gamma-glutamyltransferase	Redox response
STM474_RS08350	STM474_RS09710	-0.756071	0.756071	YgdI/YgdR family lipoprotein	hypothetical	membrane protein	hypothetical
STM474_RS08350	STM474_RS09995	0.752292	0.752292	YgdI/YgdR family lipoprotein	hypothetical	hypothetical	hypothetical
STM474_RS08350	STM474_RS11635	-0.750075	0.750075	YgdI/YgdR family lipoprotein	hypothetical	bifunctional DNA-binding transcriptional regulator/O6-methylguanine-DNA methyltransferase Ada	DNA replication or repair
STM474_RS08360	STM474_RS23045	0.759753	0.759753	SDR family oxidoreductase	hypothetical	DUF4435 domain-containing protein	hypothetical
STM474_RS08360	STM474_RS12350	-0.751253	0.751253	SDR family oxidoreductase	hypothetical	L-glyceraldehyde 3-phosphate reductase	various metabolism
STM474_RS08470	STM474_RS09630	-0.890839	0.890839	EAL domain-containing protein	hypothetical	flagellar transcriptional regulator FlhD	Flagella
STM474_RS08470	STM474_RS09625	-0.876075	0.876075	EAL domain-containing protein	hypothetical	flagellar transcriptional regulator FlhC	Flagella
STM474_RS08470	STM474_RS09780	-0.843957	0.843957	EAL domain-containing protein	hypothetical	flagella biosynthesis regulatory protein FliZ	Flagella
STM474_RS08470	STM474_RS09785	-0.836293	0.836293	EAL domain-containing protein	hypothetical	RNA polymerase sigma factor FliA	Transcription factor
STM474_RS08470	STM474_RS11660	-0.800605	0.800605	EAL domain-containing protein	hypothetical	two-component system sensor histidine kinase RcsC	Signal transduction
STM474_RS08470	STM474_RS15660	-0.789996	0.789996	EAL domain-containing protein	hypothetical	hypothetical	hypothetical
STM474_RS08470	STM474_RS26915	0.771896	0.771896	EAL domain-containing protein	hypothetical	type I toxin-antitoxin system toxin Ldr family protein	CRISPR and TA system
STM474_RS08470	STM474_RS10890	-0.767688	0.767688	EAL domain-containing protein	hypothetical	polysaccharide export protein	LPS
STM474_RS08470	STM474_RS13950	0.766577	0.766577	EAL domain-containing protein	hypothetical	GPW/gp25 family protein	phage
STM474_RS08495	STM474_RS19865	0.789018	0.789018	CMD domain-containing protein	hypothetical	PTS transporter subunit EIIC	Carbohydrate transport
STM474_RS08495	STM474_RS15965	-0.784148	0.784148	CMD domain-containing protein	hypothetical	hypothetical	hypothetical
STM474_RS08495	STM474_RS12335	-0.777877	0.777877	CMD domain-containing protein	hypothetical	glucokinase	Glycolysis
STM474_RS08495	STM474_RS18140	-0.772489	0.772489	CMD domain-containing protein	hypothetical	type II toxin-antitoxin system mRNA interferase toxin, RelE/StbE family	CRISPR and TA system
STM474_RS08495	STM474_RS21625	0.771968	0.771968	CMD domain-containing protein	hypothetical	phage major tail tube protein	phage
STM474_RS08495	STM474_RS17835	-0.771174	0.771174	CMD domain-containing protein	hypothetical	peptidylprolyl isomerase	protein processing
STM474_RS08495	STM474_RS09575	-0.76707	0.76707	CMD domain-containing protein	hypothetical	flagellar type III secretion system protein FlhB	Flagella
STM474_RS08495	STM474_RS23870	0.758541	0.758541	CMD domain-containing protein	hypothetical	membrane protein	hypothetical
STM474_RS08495	STM474_RS23025	-0.757621	0.757621	CMD domain-containing protein	hypothetical	ATP-binding protein	hypothetical
STM474_RS08495	STM474_RS24425	0.755146	0.755146	CMD domain-containing protein	hypothetical	molybdopterin-guanine dinucleotide biosynthesis protein MobC	molybdopterin metabolism
STM474_RS08495	STM474_RS21580	-0.754166	0.754166	CMD domain-containing protein	hypothetical	membrane protein	hypothetical
STM474_RS08515	STM474_RS14995	0.805892	0.805892	DeoR/GlpR transcriptional regulator	hypothetical	type III secretion system gatekeeper InvE	virulence
STM474_RS08515	STM474_RS15000	0.790672	0.790672	DeoR/GlpR transcriptional regulator	hypothetical	type III secretion system outer membrane ring protein InvG	virulence
STM474_RS08515	STM474_RS14990	0.786757	0.786757	DeoR/GlpR transcriptional regulator	hypothetical	type III secretion system export apparatus protein InvA	virulence
STM474_RS08515	STM474_RS19375	0.773996	0.773996	DeoR/GlpR transcriptional regulator	hypothetical	magnesium-translocating P-type ATPase	transport
STM474_RS08515	STM474_RS14985	0.756783	0.756783	DeoR/GlpR transcriptional regulator	hypothetical	SPI-1 type III secretion system chaperone SpaK	virulence
STM474_RS08515	STM474_RS09125	-0.755788	0.755788	DeoR/GlpR transcriptional regulator	hypothetical	cyclic diguanylate phosphodiesterase	cidiGMP
STM474_RS08515	STM474_RS17125	-0.755049	0.755049	DeoR/GlpR transcriptional regulator	hypothetical	arabinose-5-phosphate isomerase KdsD	Carbohydrate Metabolism
STM474_RS08645	STM474_RS10940	0.752167	0.752167	ferritin-like domain-containing protein	hypothetical	multidrug efflux RND transporter permease subunit MdtC	Efflux pump
STM474_RS08650	STM474_RS23545	0.755258	0.755258	manganese catalase family protein	hypothetical	cell envelope integrity protein CreD	Cell wall
STM474_RS08660	STM474_RS21660	-0.807455	0.807455	YkgJ family cysteine cluster protein	hypothetical	DNA-binding protein	hypothetical
STM474_RS08665	STM474_RS18175	0.936776	0.936776	UPF0259 family protein	hypothetical	rhomboid family intramembrane serine protease GlpG	protein processing
STM474_RS08665	STM474_RS16040	0.918014	0.918014	UPF0259 family protein	hypothetical	YggT family protein	hypothetical
STM474_RS08665	STM474_RS22405	0.909687	0.909687	UPF0259 family protein	hypothetical	protease modulator HflC	protein processing
STM474_RS08665	STM474_RS20865	0.900684	0.900684	UPF0259 family protein	hypothetical	envelope stress response regulator transcription factor CpxR	Signal transduction
STM474_RS08665	STM474_RS22400	0.888447	0.888447	UPF0259 family protein	hypothetical	FtsH protease activity modulator HflK	protein processing
STM474_RS08665	STM474_RS19080	0.859058	0.859058	UPF0259 family protein	hypothetical	rhodanese-like domain-containing protein	hypothetical
STM474_RS08665	STM474_RS22395	0.854783	0.854783	UPF0259 family protein	hypothetical	GTPase HflX	RNA processing
STM474_RS08665	STM474_RS16480	0.854363	0.854363	UPF0259 family protein	hypothetical	DUF1190 family protein	hypothetical
STM474_RS08665	STM474_RS17395	0.852979	0.852979	UPF0259 family protein	hypothetical	metalloprotease TldD	protein processing
STM474_RS08665	STM474_RS16485	0.850396	0.850396	UPF0259 family protein	hypothetical	glutathionylspermidine synthase family protein	various metabolism
STM474_RS08665	STM474_RS22195	0.830524	0.830524	UPF0259 family protein	hypothetical	protein-disulfide reductase DsbD	Redox response
STM474_RS08665	STM474_RS18520	0.81679	0.81679	UPF0259 family protein	hypothetical	oligopeptidase A	protein processing
STM474_RS08665	STM474_RS20375	0.800427	0.800427	UPF0259 family protein	hypothetical	DMT family transporter	transport
STM474_RS08665	STM474_RS12995	-0.797453	0.797453	UPF0259 family protein	hypothetical	enhanced serine sensitivity protein SseB	stress response
STM474_RS08665	STM474_RS19775	0.791632	0.791632	UPF0259 family protein	hypothetical	membrane protein insertion efficiency factor YidD	hypothetical
STM474_RS08665	STM474_RS15575	0.79118	0.79118	UPF0259 family protein	hypothetical	bifunctional acyl-ACP--phospholipid O-acyltransferase/long-chain-fatty-acid--ACP ligase	lipid metabolism
STM474_RS08665	STM474_RS15570	0.778967	0.778967	UPF0259 family protein	hypothetical	lysophospholipid transporter LplT	transport
STM474_RS08665	STM474_RS23955	-0.776535	0.776535	UPF0259 family protein	hypothetical	carbonic anhydrase	various metabolism
STM474_RS08665	STM474_RS19935	0.774805	0.774805	UPF0259 family protein	hypothetical	F0F1 ATP synthase subunit I	Energy generation
STM474_RS08665	STM474_RS22205	0.774382	0.774382	UPF0259 family protein	hypothetical	anaerobic C4-dicarboxylate transporter DcuA	Small molecule transport
STM474_RS08665	STM474_RS13855	0.771829	0.771829	UPF0259 family protein	hypothetical	SsrA-binding protein SmpB	translation
STM474_RS08665	STM474_RS20740	-0.763581	0.763581	UPF0259 family protein	hypothetical	formate dehydrogenase-N subunit alpha	Energy generation
STM474_RS08665	STM474_RS19045	0.757056	0.757056	UPF0259 family protein	hypothetical	LacI family DNA-binding transcriptional regulator	hypothetical
STM474_RS08685	STM474_RS16645	0.794719	0.794719	YciI family protein	hypothetical	23S rRNA (guanine(1835)-N(2))-methyltransferase RlmG	translation
STM474_RS08685	STM474_RS14125	-0.7865	0.7865	YciI family protein	hypothetical	hypothetical	hypothetical
STM474_RS08685	STM474_RS17355	0.783608	0.783608	YciI family protein	hypothetical	transcriptional regulator ArgR	Transcription factor
STM474_RS08685	STM474_RS13180	-0.778027	0.778027	YciI family protein	hypothetical	MurR/RpiR family transcriptional regulator	hypothetical
STM474_RS08685	STM474_RS18005	-0.769112	0.769112	YciI family protein	hypothetical	DUF2531 family protein	hypothetical
STM474_RS08685	STM474_RS12190	0.764993	0.764993	YciI family protein	hypothetical	YbjP/YqhG family protein	hypothetical
STM474_RS08685	STM474_RS22780	0.760786	0.760786	YciI family protein	hypothetical	glycine dehydrogenase	Amino acid metabolism
STM474_RS08685	STM474_RS18665	0.758196	0.758196	YciI family protein	hypothetical	cellulose biosynthesis protein BcsF	Cellulose metabolism
STM474_RS08765	STM474_RS15130	0.811383	0.811383	YchJ family protein	hypothetical	RNA polymerase sigma factor RpoS	Transcription factor
STM474_RS08765	STM474_RS15135	0.791286	0.791286	YchJ family protein	hypothetical	murein hydrolase activator NlpD	Cell division
STM474_RS08765	STM474_RS20000	0.79051	0.79051	YchJ family protein	hypothetical	ribokinase	Carbohydrate Metabolism
STM474_RS08765	STM474_RS14660	0.766396	0.766396	YchJ family protein	hypothetical	lytic murein transglycosylase B	Peptidoglycan
STM474_RS08830	STM474_RS12435	0.772758	0.772758	DsrE/DsrF/TusD sulfur relay family protein	hypothetical	xanthosine phosphorylase	Small molecule transport
STM474_RS08830	STM474_RS14030	-0.765055	0.765055	DsrE/DsrF/TusD sulfur relay family protein	hypothetical	phosphoribosyltransferase	various metabolism
STM474_RS08830	STM474_RS12860	-0.750104	0.750104	DsrE/DsrF/TusD sulfur relay family protein	hypothetical	DUF1493 family protein	hypothetical
STM474_RS08850	STM474_RS21780	-0.789245	0.789245	tetratricopeptide repeat-containing protein	hypothetical	tRNA dihydrouridine(20/20a) synthase DusA	RNA processing
STM474_RS08850	STM474_RS16940	-0.765299	0.765299	tetratricopeptide repeat-containing protein	hypothetical	ATP-dependent RNA helicase DeaD	RNA processing
STM474_RS08850	STM474_RS15265	0.760041	0.760041	tetratricopeptide repeat-containing protein	hypothetical	7-carboxy-7-deazaguanine synthase QueE	various metabolism
STM474_RS08850	STM474_RS17125	0.753211	0.753211	tetratricopeptide repeat-containing protein	hypothetical	arabinose-5-phosphate isomerase KdsD	Carbohydrate Metabolism
STM474_RS08850	STM474_RS16050	0.752292	0.752292	tetratricopeptide repeat-containing protein	hypothetical	XTP/dITP diphosphatase	nucleotide metabolism
STM474_RS09005	STM474_RS09280	-0.859589	0.859589	SpoVR family protein	hypothetical	GNAT family N-acetyltransferase	hypothetical
STM474_RS09005	STM474_RS15415	0.76762	0.76762	SpoVR family protein	hypothetical	23S rRNA (cytidine(2498)-2'-O)-methyltransferase RlmM	translation
STM474_RS09005	STM474_RS21870	-0.761169	0.761169	SpoVR family protein	hypothetical	non-fimbrial adhesin SiiE	virulence
STM474_RS09005	STM474_RS12040	0.75172	0.75172	SpoVR family protein	hypothetical	NUDIX hydrolase YfcD	hypothetical
STM474_RS09005	STM474_RS15490	-0.750601	0.750601	SpoVR family protein	hypothetical	pitrilysin	protein processing
STM474_RS09025	STM474_RS12055	0.789108	0.789108	DUF1971 domain-containing protein	hypothetical	GSH-dependent disulfide bond oxidoreductase	Redox response
STM474_RS09035	STM474_RS16470	-0.86027	0.86027	hypothetical	hypothetical	ADP-ribose diphosphatase	nucleotide metabolism
STM474_RS09035	STM474_RS20945	0.802023	0.802023	hypothetical	hypothetical	autoinducer 2 ABC transporter permease LsrD	virulence
STM474_RS09035	STM474_RS16725	-0.775728	0.775728	hypothetical	hypothetical	pirin family protein	hypothetical
STM474_RS09035	STM474_RS17580	-0.770192	0.770192	hypothetical	hypothetical	DUF494 domain-containing protein	hypothetical
STM474_RS09035	STM474_RS24020	-0.765852	0.765852	hypothetical	hypothetical	inverse autotransporter beta domain-containing protein	virulence
STM474_RS09035	STM474_RS23960	0.760801	0.760801	hypothetical	hypothetical	recombinase family protein	hypothetical
STM474_RS09035	STM474_RS12075	-0.755998	0.755998	hypothetical	hypothetical	histidine ABC transporter permease HisQ	Amino acid transport
STM474_RS09035	STM474_RS18815	0.755136	0.755136	hypothetical	hypothetical	copper-binding periplasmic metallochaperone CueP	Chaperone
STM474_RS09035	STM474_RS16560	-0.752368	0.752368	hypothetical	hypothetical	SH3 domain-containing protein	hypothetical
STM474_RS09040	STM474_RS25450	-0.821496	0.821496	YcgN family cysteine cluster protein	hypothetical	HNH endonuclease	DNA replication or repair
STM474_RS09040	STM474_RS12770	0.789745	0.789745	YcgN family cysteine cluster protein	hypothetical	outer membrane protein assembly factor BamC	Chaperone
STM474_RS09040	STM474_RS22515	-0.751733	0.751733	YcgN family cysteine cluster protein	hypothetical	3-keto-L-gulonate-6-phosphate decarboxylase UlaD	various metabolism
STM474_RS09045	STM474_RS17260	-0.86305	0.86305	fumarylacetoacetate hydrolase family protein	hypothetical	ClpXP protease specificity-enhancing factor	protein processing
STM474_RS09045	STM474_RS24215	-0.845214	0.845214	fumarylacetoacetate hydrolase family protein	hypothetical	3'-5' exonuclease	DNA replication or repair
STM474_RS09045	STM474_RS16515	0.841311	0.841311	fumarylacetoacetate hydrolase family protein	hypothetical	protein-disulfide oxidoreductase DsbI	Redox response
STM474_RS09045	STM474_RS13000	0.809764	0.809764	fumarylacetoacetate hydrolase family protein	hypothetical	aminopeptidase PepB	protein processing
STM474_RS09045	STM474_RS09610	-0.795813	0.795813	fumarylacetoacetate hydrolase family protein	hypothetical	chemotaxis protein CheA	Signal transduction
STM474_RS09045	STM474_RS09605	-0.794077	0.794077	fumarylacetoacetate hydrolase family protein	hypothetical	chemotaxis protein CheW	Signal transduction
STM474_RS09045	STM474_RS23995	0.792566	0.792566	fumarylacetoacetate hydrolase family protein	hypothetical	SPI-2 type III secretion system effector NAD(+)--protein-arginine ADP-ribosyltransferase SpvB	virulence
STM474_RS09045	STM474_RS24625	-0.792554	0.792554	fumarylacetoacetate hydrolase family protein	hypothetical	type 4b pilus protein PilO2	fimbraie and pilus
STM474_RS09045	STM474_RS20850	0.786924	0.786924	fumarylacetoacetate hydrolase family protein	hypothetical	6-N-hydroxylaminopurine resistance protein	hypothetical
STM474_RS09045	STM474_RS12625	-0.786856	0.786856	fumarylacetoacetate hydrolase family protein	hypothetical	ethanolamine ammonia-lyase reactivating factor EutA	ethanolamine metabolism
STM474_RS09045	STM474_RS09245	-0.778274	0.778274	fumarylacetoacetate hydrolase family protein	hypothetical	DUF1480 family protein	hypothetical
STM474_RS09045	STM474_RS09910	-0.771886	0.771886	fumarylacetoacetate hydrolase family protein	hypothetical	flagellar type III secretion system protein FliR	Flagella
STM474_RS09045	STM474_RS15485	0.763751	0.763751	fumarylacetoacetate hydrolase family protein	hypothetical	exodeoxyribonuclease V subunit beta	DNA replication or repair
STM474_RS09045	STM474_RS13910	0.763648	0.763648	fumarylacetoacetate hydrolase family protein	hypothetical	phage major tail tube protein	phage
STM474_RS09100	STM474_RS13605	-0.829035	0.829035	RidA family protein	hypothetical	thioredoxin TrxC	Redox response
STM474_RS09100	STM474_RS23695	-0.763035	0.763035	RidA family protein	hypothetical	type-F conjugative transfer system pilin assembly protein TraF	fimbraie and pilus
STM474_RS09105	STM474_RS12285	0.768739	0.768739	YoaH family protein	hypothetical	omptin family outer membrane protease PgtE	protein processing
STM474_RS09105	STM474_RS13940	0.758508	0.758508	YoaH family protein	hypothetical	phage tail protein I	phage
STM474_RS09105	STM474_RS17040	0.753044	0.753044	YoaH family protein	hypothetical	transcription elongation factor GreA	RNA processing
STM474_RS09180	STM474_RS14405	-0.764561	0.764561	YobF family protein	hypothetical	HoxN/HupN/NixA family nickel/cobalt transporter	Metal transport
STM474_RS09235	STM474_RS10700	-0.828956	0.828956	PqiB family protein	hypothetical	UDP-glucose 6-dehydrogenase	LPS
STM474_RS09235	STM474_RS17400	-0.822786	0.822786	PqiB family protein	hypothetical	AsmA2 domain-containing protein YhdP	protein processing
STM474_RS09235	STM474_RS11795	-0.813332	0.813332	PqiB family protein	hypothetical	undecaprenyl-phosphate 4-deoxy-4-formamido-L-arabinose transferase	LPS
STM474_RS09235	STM474_RS11790	-0.808592	0.808592	PqiB family protein	hypothetical	UDP-4-amino-4-deoxy-L-arabinose aminotransferase	LPS
STM474_RS09235	STM474_RS11825	-0.806542	0.806542	PqiB family protein	hypothetical	signal transduction protein PmrD	Signal transduction
STM474_RS09235	STM474_RS11800	-0.803686	0.803686	PqiB family protein	hypothetical	bifunctional UDP-4-amino-4-deoxy-L-arabinose formyltransferase/UDP-glucuronic acid oxidase ArnA	LPS
STM474_RS09235	STM474_RS11810	-0.776063	0.776063	PqiB family protein	hypothetical	lipid IV(A) 4-amino-4-deoxy-L-arabinosyltransferase	LPS
STM474_RS09235	STM474_RS24125	0.77585	0.77585	PqiB family protein	hypothetical	transcriptional regulator PefI	Transcription factor
STM474_RS09235	STM474_RS10810	-0.774214	0.774214	PqiB family protein	hypothetical	colanic acid undecaprenyl disphosphate flippase WzxC	LPS
STM474_RS09235	STM474_RS22035	-0.77362	0.77362	PqiB family protein	hypothetical	two-component system response regulator PmrA	Signal transduction
STM474_RS09235	STM474_RS22040	-0.772166	0.772166	PqiB family protein	hypothetical	phosphoethanolamine transferase EptA	LPS
STM474_RS09235	STM474_RS14945	0.758466	0.758466	PqiB family protein	hypothetical	SPI-1 type III secretion system export apparatus protein SpaS	virulence
STM474_RS09235	STM474_RS14940	0.756996	0.756996	PqiB family protein	hypothetical	SycD/LcrH family type III secretion system chaperone SicA	virulence
STM474_RS09245	STM474_RS12625	0.832021	0.832021	DUF1480 family protein	hypothetical	ethanolamine ammonia-lyase reactivating factor EutA	ethanolamine metabolism
STM474_RS09245	STM474_RS13940	0.800527	0.800527	DUF1480 family protein	hypothetical	phage tail protein I	phage
STM474_RS09245	STM474_RS24210	0.795662	0.795662	DUF1480 family protein	hypothetical	type II toxin-antitoxin system RelE/ParE family toxin	CRISPR and TA system
STM474_RS09245	STM474_RS20850	-0.794051	0.794051	DUF1480 family protein	hypothetical	6-N-hydroxylaminopurine resistance protein	hypothetical
STM474_RS09245	STM474_RS21950	0.793671	0.793671	DUF1480 family protein	hypothetical	ammonia-forming nitrite reductase cytochrome c552 subunit	Energy generation
STM474_RS09245	STM474_RS15485	-0.789824	0.789824	DUF1480 family protein	hypothetical	exodeoxyribonuclease V subunit beta	DNA replication or repair
STM474_RS09245	STM474_RS23930	0.779633	0.779633	DUF1480 family protein	hypothetical	DUF2913 family protein	hypothetical
STM474_RS09245	STM474_RS12020	0.777965	0.777965	DUF1480 family protein	hypothetical	PTS sugar transporter subunit IIB	Carbohydrate transport
STM474_RS09245	STM474_RS10005	-0.774365	0.774365	DUF1480 family protein	hypothetical	tail fiber assembly protein	phage
STM474_RS09245	STM474_RS09610	0.77411	0.77411	DUF1480 family protein	hypothetical	chemotaxis protein CheA	Signal transduction
STM474_RS09245	STM474_RS12255	-0.770871	0.770871	DUF1480 family protein	hypothetical	acetyl-CoA C-acyltransferase FadI	lipid metabolism
STM474_RS09245	STM474_RS14995	0.770143	0.770143	DUF1480 family protein	hypothetical	type III secretion system gatekeeper InvE	virulence
STM474_RS09245	STM474_RS13910	-0.768552	0.768552	DUF1480 family protein	hypothetical	phage major tail tube protein	phage
STM474_RS09245	STM474_RS12045	-0.764611	0.764611	DUF1480 family protein	hypothetical	phosphodiesterase	cidiGMP
STM474_RS09245	STM474_RS23875	-0.757693	0.757693	DUF1480 family protein	hypothetical	DUF1380 family protein	hypothetical
STM474_RS09245	STM474_RS18015	0.756956	0.756956	DUF1480 family protein	hypothetical	PilN domain-containing protein	fimbraie and pilus
STM474_RS09250	STM474_RS14270	-0.780613	0.780613	YebW family protein	hypothetical	hypothetical	hypothetical
STM474_RS09280	STM474_RS10430	0.833073	0.833073	GNAT family N-acetyltransferase	hypothetical	cobalt-precorrin-6A reductase	cobalt metabolism
STM474_RS09280	STM474_RS20005	-0.83079	0.83079	GNAT family N-acetyltransferase	hypothetical	ribose operon transcriptional repressor RbsR	Transcription factor
STM474_RS09280	STM474_RS20000	-0.83016	0.83016	GNAT family N-acetyltransferase	hypothetical	ribokinase	Carbohydrate Metabolism
STM474_RS09280	STM474_RS16095	0.779939	0.779939	GNAT family N-acetyltransferase	hypothetical	membrane-bound lytic murein transglycosylase MltC	Peptidoglycan
STM474_RS09280	STM474_RS15490	0.76928	0.76928	GNAT family N-acetyltransferase	hypothetical	pitrilysin	protein processing
STM474_RS09280	STM474_RS15755	-0.767131	0.767131	GNAT family N-acetyltransferase	hypothetical	protein YgfX	hypothetical
STM474_RS09280	STM474_RS21870	0.753901	0.753901	GNAT family N-acetyltransferase	hypothetical	non-fimbrial adhesin SiiE	virulence
STM474_RS09290	STM474_RS24345	0.773929	0.773929	hypothetical	hypothetical	hypothetical	hypothetical
STM474_RS09290	STM474_RS12340	0.769186	0.769186	hypothetical	hypothetical	ion channel protein	transport
STM474_RS09345	STM474_RS11050	0.753187	0.753187	DUF2514 domain-containing protein	hypothetical	fimbrial biogenesis outer membrane usher protein	fimbraie and pilus
STM474_RS09370	STM474_RS23960	0.856575	0.856575	YebY family protein	hypothetical	recombinase family protein	hypothetical
STM474_RS09370	STM474_RS24435	-0.81997	0.81997	YebY family protein	hypothetical	IncI1-type relaxase NikB	Plasmid
STM474_RS09370	STM474_RS15450	0.804578	0.804578	YebY family protein	hypothetical	tRNA cyclic N6-threonylcarbamoyladenosine(37) synthase TcdA	RNA processing
STM474_RS09370	STM474_RS24430	-0.781752	0.781752	YebY family protein	hypothetical	hypothetical	hypothetical
STM474_RS09370	STM474_RS21600	0.769434	0.769434	YebY family protein	hypothetical	phage late control D family protein	phage
STM474_RS09370	STM474_RS11835	-0.762972	0.762972	YebY family protein	hypothetical	o-succinylbenzoate synthase	various metabolism
STM474_RS09370	STM474_RS13580	0.758801	0.758801	YebY family protein	hypothetical	LysR family transcriptional regulator	hypothetical
STM474_RS09370	STM474_RS22950	0.755052	0.755052	YebY family protein	hypothetical	DUF898 domain-containing protein	hypothetical
STM474_RS09370	STM474_RS16785	0.752254	0.752254	YebY family protein	hypothetical	2-dehydro-3-deoxyglucarate aldolase	various metabolism
STM474_RS09490	STM474_RS19510	-0.804387	0.804387	YebB family permuted papain-like enzyme	hypothetical	transcriptional regulator UhpA	Transcription factor
STM474_RS09490	STM474_RS18140	0.802354	0.802354	YebB family permuted papain-like enzyme	hypothetical	type II toxin-antitoxin system mRNA interferase toxin, RelE/StbE family	CRISPR and TA system
STM474_RS09490	STM474_RS11620	0.779143	0.779143	YebB family permuted papain-like enzyme	hypothetical	serine protease inhibitor ecotin	protein processing
STM474_RS09490	STM474_RS12985	-0.763383	0.763383	YebB family permuted papain-like enzyme	hypothetical	3-mercaptopyruvate sulfurtransferase	cysteine metabolism
STM474_RS09515	STM474_RS09895	-0.840603	0.840603	hydrolase	hypothetical	flagellar type III secretion system protein FliO	Flagella
STM474_RS09515	STM474_RS26965	0.837842	0.837842	hydrolase	hypothetical	YnhF family membrane protein	hypothetical
STM474_RS09515	STM474_RS15100	0.826828	0.826828	hydrolase	hypothetical	NAD(P)-dependent oxidoreductase	various metabolism
STM474_RS09515	STM474_RS24260	0.814326	0.814326	hydrolase	hypothetical	hypothetical	hypothetical
STM474_RS09515	STM474_RS09875	-0.8102	0.8102	hydrolase	hypothetical	flagellar hook length control protein FliK	Flagella
STM474_RS09515	STM474_RS09855	-0.808363	0.808363	hydrolase	hypothetical	flagellar motor switch protein FliG	Flagella
STM474_RS09515	STM474_RS09885	-0.807012	0.807012	hydrolase	hypothetical	flagellar motor switch protein FliM	Flagella
STM474_RS09515	STM474_RS09570	-0.802175	0.802175	hydrolase	hypothetical	flagellar biosynthesis protein FlhA	Flagella
STM474_RS09515	STM474_RS23025	-0.795443	0.795443	hydrolase	hypothetical	ATP-binding protein	hypothetical
STM474_RS09515	STM474_RS09575	-0.788578	0.788578	hydrolase	hypothetical	flagellar type III secretion system protein FlhB	Flagella
STM474_RS09515	STM474_RS09865	-0.783785	0.783785	hydrolase	hypothetical	flagellum-specific ATP synthase FliI	Flagella
STM474_RS09515	STM474_RS21730	0.779465	0.779465	hydrolase	hypothetical	chorismate lyase	various metabolism
STM474_RS09515	STM474_RS19690	-0.774729	0.774729	hydrolase	hypothetical	TMAO reductase system periplasmic protein TorT	Signal transduction
STM474_RS09515	STM474_RS16925	-0.766657	0.766657	hydrolase	hypothetical	murein L,D-transpeptidase	Peptidoglycan
STM474_RS09515	STM474_RS18940	0.762551	0.762551	hydrolase	hypothetical	3-keto-L-gulonate-6-phosphate decarboxylase UlaD	various metabolism
STM474_RS09515	STM474_RS09610	-0.761517	0.761517	hydrolase	hypothetical	chemotaxis protein CheA	Signal transduction
STM474_RS09515	STM474_RS09905	-0.76001	0.76001	hydrolase	hypothetical	flagellar biosynthesis protein FliQ	Flagella
STM474_RS09515	STM474_RS09620	-0.756605	0.756605	hydrolase	hypothetical	flagellar motor stator protein MotA	Flagella
STM474_RS09515	STM474_RS23695	-0.756425	0.756425	hydrolase	hypothetical	type-F conjugative transfer system pilin assembly protein TraF	fimbraie and pilus
STM474_RS09515	STM474_RS18960	0.755743	0.755743	hydrolase	hypothetical	glycoside hydrolase family 127 protein	Carbohydrate Metabolism
STM474_RS09515	STM474_RS11150	0.754059	0.754059	hydrolase	hypothetical	YIP1 family protein	hypothetical
STM474_RS09515	STM474_RS12335	-0.752601	0.752601	hydrolase	hypothetical	glucokinase	Glycolysis
STM474_RS09545	STM474_RS20775	-0.784367	0.784367	VOC family protein	hypothetical	helix-turn-helix transcriptional regulator	hypothetical
STM474_RS09560	STM474_RS19035	0.751401	0.751401	glycoside hydrolase family 105 protein	hypothetical	quinone-dependent L-lactate dehydrogenase	various metabolism
STM474_RS09685	STM474_RS17225	0.801981	0.801981	YecH family protein	hypothetical	cytosine deaminase	nucleotide metabolism
STM474_RS09710	STM474_RS19020	0.818968	0.818968	membrane protein	hypothetical	trimeric autotransporter adhesin SadA	transport
STM474_RS09710	STM474_RS12390	0.800127	0.800127	membrane protein	hypothetical	putative DNA-binding transcriptional regulator	hypothetical
STM474_RS09710	STM474_RS12600	0.7789	0.7789	membrane protein	hypothetical	HTH-type transcriptional regulator EutR	Transcription factor
STM474_RS09710	STM474_RS09995	-0.767845	0.767845	membrane protein	hypothetical	hypothetical	hypothetical
STM474_RS09825	STM474_RS12310	-0.781869	0.781869	lipoprotein	hypothetical	phosphoglycerate transporter PgtP	Carbohydrate transport
STM474_RS09825	STM474_RS17120	0.762618	0.762618	lipoprotein	hypothetical	calcium/sodium antiporter	Metal transport
STM474_RS09825	STM474_RS23030	0.76136	0.76136	lipoprotein	hypothetical	restriction endonuclease	DNA replication or repair
STM474_RS09825	STM474_RS10830	0.760879	0.760879	lipoprotein	hypothetical	colanic acid biosynthesis fucosyltransferase WcaI	LPS
STM474_RS09825	STM474_RS12235	-0.751238	0.751238	lipoprotein	hypothetical	50S ribosomal protein L3 N(5)-glutamine methyltransferase	translation
STM474_RS09840	STM474_RS21890	0.767755	0.767755	hypothetical	hypothetical	superoxide response transcriptional regulator SoxS	Redox response
STM474_RS09920	STM474_RS24455	0.795034	0.795034	protein DsrB	hypothetical	Hok/Gef family protein	hypothetical
STM474_RS09940	STM474_RS25830	0.824472	0.824472	YodC family protein	hypothetical	hypothetical	hypothetical
STM474_RS09940	STM474_RS17125	0.753536	0.753536	YodC family protein	hypothetical	arabinose-5-phosphate isomerase KdsD	Carbohydrate Metabolism
STM474_RS09965	STM474_RS11845	0.800881	0.800881	phosphohydrolase	hypothetical	2-succinyl-6-hydroxy-2, 4-cyclohexadiene-1-carboxylate synthase	various metabolism
STM474_RS09965	STM474_RS21585	-0.759556	0.759556	phosphohydrolase	hypothetical	glycosyltransferase family 2 protein	hypothetical
STM474_RS09970	STM474_RS10245	0.789855	0.789855	membrane protein	hypothetical	DUF262 domain-containing protein	hypothetical
STM474_RS09995	STM474_RS24405	-0.789245	0.789245	hypothetical	hypothetical	Rpn family recombination-promoting nuclease/putative transposase	hypothetical
STM474_RS09995	STM474_RS12600	-0.781673	0.781673	hypothetical	hypothetical	HTH-type transcriptional regulator EutR	Transcription factor
STM474_RS09995	STM474_RS22530	-0.757036	0.757036	hypothetical	hypothetical	DUF1471 domain-containing protein	hypothetical
STM474_RS09995	STM474_RS23990	-0.756224	0.756224	hypothetical	hypothetical	virulence protein SpvA	virulence
STM474_RS09995	STM474_RS14230	-0.755422	0.755422	hypothetical	hypothetical	transcriptional regulator	hypothetical
STM474_RS10070	STM474_RS23025	0.779569	0.779569	hypothetical	hypothetical	ATP-binding protein	hypothetical
STM474_RS10070	STM474_RS26965	-0.76933	0.76933	hypothetical	hypothetical	YnhF family membrane protein	hypothetical
STM474_RS10070	STM474_RS24425	-0.765568	0.765568	hypothetical	hypothetical	molybdopterin-guanine dinucleotide biosynthesis protein MobC	molybdopterin metabolism
STM474_RS10075	STM474_RS20350	-0.810943	0.810943	hypothetical	hypothetical	ATP-dependent DNA helicase RecQ	DNA replication or repair
STM474_RS10075	STM474_RS13460	0.751883	0.751883	hypothetical	hypothetical	ASCH domain-containing protein	hypothetical
STM474_RS10090	STM474_RS24060	0.782633	0.782633	hypothetical	hypothetical	type II toxin-antitoxin system toxin CcdB	CRISPR and TA system
STM474_RS10090	STM474_RS18310	0.767987	0.767987	hypothetical	hypothetical	DUF2756 family protein	hypothetical
STM474_RS10090	STM474_RS11755	0.751566	0.751566	hypothetical	hypothetical	MFS transporter	transport
STM474_RS10155	STM474_RS13285	0.816633	0.816633	hypothetical	hypothetical	phage tail protein	phage
STM474_RS10155	STM474_RS13355	0.813931	0.813931	hypothetical	hypothetical	S49 family peptidase	phage
STM474_RS10155	STM474_RS13360	0.812836	0.812836	hypothetical	hypothetical	phage portal protein	phage
STM474_RS10155	STM474_RS13280	0.797137	0.797137	hypothetical	hypothetical	tail assembly protein	phage
STM474_RS10155	STM474_RS10170	0.791816	0.791816	hypothetical	hypothetical	KilA-N domain-containing protein	hypothetical
STM474_RS10155	STM474_RS10160	0.788394	0.788394	hypothetical	hypothetical	hypothetical	hypothetical
STM474_RS10155	STM474_RS13475	0.787511	0.787511	hypothetical	hypothetical	ead/Ea22-like family protein	hypothetical
STM474_RS10155	STM474_RS13505	0.777054	0.777054	hypothetical	hypothetical	ParA family protein	hypothetical
STM474_RS10155	STM474_RS13330	0.775449	0.775449	hypothetical	hypothetical	phage tail protein	phage
STM474_RS10155	STM474_RS13415	0.762829	0.762829	hypothetical	hypothetical	ORF6N domain-containing protein	hypothetical
STM474_RS10155	STM474_RS13380	0.75598	0.75598	hypothetical	hypothetical	pre-peptidase C-terminal domain-containing protein	phage
STM474_RS10155	STM474_RS13345	0.751148	0.751148	hypothetical	hypothetical	major capsid protein	phage
STM474_RS10160	STM474_RS14645	-0.906048	0.906048	hypothetical	hypothetical	recombination regulator RecX	DNA replication or repair
STM474_RS10160	STM474_RS10170	0.904675	0.904675	hypothetical	hypothetical	KilA-N domain-containing protein	hypothetical
STM474_RS10160	STM474_RS13835	-0.893645	0.893645	hypothetical	hypothetical	DNA repair protein RecN	DNA replication or repair
STM474_RS10160	STM474_RS11420	-0.87607	0.87607	hypothetical	hypothetical	DEAD/DEAH box helicase	translation
STM474_RS10160	STM474_RS23490	-0.874451	0.874451	hypothetical	hypothetical	DNA repair protein RadA	DNA replication or repair
STM474_RS10160	STM474_RS21810	0.862551	0.862551	hypothetical	hypothetical	acid phosphatase AphA	protein processing
STM474_RS10160	STM474_RS20315	-0.854756	0.854756	hypothetical	hypothetical	DNA helicase II	DNA replication or repair
STM474_RS10160	STM474_RS13280	0.832021	0.832021	hypothetical	hypothetical	tail assembly protein	phage
STM474_RS10160	STM474_RS19285	-0.830866	0.830866	hypothetical	hypothetical	ATP-dependent DNA helicase RecG	DNA replication or repair
STM474_RS10160	STM474_RS23525	-0.830856	0.830856	hypothetical	hypothetical	MDR efflux pump AcrAB transcriptional activator RobA	Efflux pump
STM474_RS10160	STM474_RS23035	-0.815038	0.815038	hypothetical	hypothetical	protease Lon-related BREX system protein BrxL	protein processing
STM474_RS10160	STM474_RS13420	0.814251	0.814251	hypothetical	hypothetical	antitermination protein	phage
STM474_RS10160	STM474_RS13460	0.80627	0.80627	hypothetical	hypothetical	ASCH domain-containing protein	hypothetical
STM474_RS10160	STM474_RS13415	0.806131	0.806131	hypothetical	hypothetical	ORF6N domain-containing protein	hypothetical
STM474_RS10160	STM474_RS13475	0.801495	0.801495	hypothetical	hypothetical	ead/Ea22-like family protein	hypothetical
STM474_RS10160	STM474_RS13295	0.796769	0.796769	hypothetical	hypothetical	phage tail protein	phage
STM474_RS10160	STM474_RS13275	0.787228	0.787228	hypothetical	hypothetical	host specificity protein J	phage
STM474_RS10160	STM474_RS19225	-0.783599	0.783599	hypothetical	hypothetical	nucleoid occlusion factor SlmA	DNA structure
STM474_RS10160	STM474_RS13360	0.783556	0.783556	hypothetical	hypothetical	phage portal protein	phage
STM474_RS10160	STM474_RS13440	0.781989	0.781989	hypothetical	hypothetical	DUF1367 family protein	hypothetical
STM474_RS10160	STM474_RS13340	0.781902	0.781902	hypothetical	hypothetical	DNA-packaging protein FI	phage
STM474_RS10160	STM474_RS13380	0.780968	0.780968	hypothetical	hypothetical	pre-peptidase C-terminal domain-containing protein	phage
STM474_RS10160	STM474_RS13345	0.779927	0.779927	hypothetical	hypothetical	major capsid protein	phage
STM474_RS10160	STM474_RS13355	0.775586	0.775586	hypothetical	hypothetical	S49 family peptidase	phage
STM474_RS10160	STM474_RS13315	0.76604	0.76604	hypothetical	hypothetical	Ig-like domain-containing protein	hypothetical
STM474_RS10160	STM474_RS13540	0.763105	0.763105	hypothetical	hypothetical	site-specific integrase	phage
STM474_RS10170	STM474_RS13835	-0.922965	0.922965	KilA-N domain-containing protein	hypothetical	DNA repair protein RecN	DNA replication or repair
STM474_RS10170	STM474_RS23490	-0.896966	0.896966	KilA-N domain-containing protein	hypothetical	DNA repair protein RadA	DNA replication or repair
STM474_RS10170	STM474_RS14645	-0.892957	0.892957	KilA-N domain-containing protein	hypothetical	recombination regulator RecX	DNA replication or repair
STM474_RS10170	STM474_RS11420	-0.865849	0.865849	KilA-N domain-containing protein	hypothetical	DEAD/DEAH box helicase	translation
STM474_RS10170	STM474_RS19285	-0.83639	0.83639	KilA-N domain-containing protein	hypothetical	ATP-dependent DNA helicase RecG	DNA replication or repair
STM474_RS10170	STM474_RS13355	0.835837	0.835837	KilA-N domain-containing protein	hypothetical	S49 family peptidase	phage
STM474_RS10170	STM474_RS20315	-0.831334	0.831334	KilA-N domain-containing protein	hypothetical	DNA helicase II	DNA replication or repair
STM474_RS10170	STM474_RS13280	0.830586	0.830586	KilA-N domain-containing protein	hypothetical	tail assembly protein	phage
STM474_RS10170	STM474_RS23035	-0.827072	0.827072	KilA-N domain-containing protein	hypothetical	protease Lon-related BREX system protein BrxL	protein processing
STM474_RS10170	STM474_RS21810	0.824022	0.824022	KilA-N domain-containing protein	hypothetical	acid phosphatase AphA	protein processing
STM474_RS10170	STM474_RS13415	0.801326	0.801326	KilA-N domain-containing protein	hypothetical	ORF6N domain-containing protein	hypothetical
STM474_RS10170	STM474_RS13420	0.79395	0.79395	KilA-N domain-containing protein	hypothetical	antitermination protein	phage
STM474_RS10170	STM474_RS23525	-0.787645	0.787645	KilA-N domain-containing protein	hypothetical	MDR efflux pump AcrAB transcriptional activator RobA	Efflux pump
STM474_RS10170	STM474_RS13475	0.785502	0.785502	KilA-N domain-containing protein	hypothetical	ead/Ea22-like family protein	hypothetical
STM474_RS10170	STM474_RS13345	0.781854	0.781854	KilA-N domain-containing protein	hypothetical	major capsid protein	phage
STM474_RS10170	STM474_RS13440	0.780897	0.780897	KilA-N domain-containing protein	hypothetical	DUF1367 family protein	hypothetical
STM474_RS10170	STM474_RS17875	0.775672	0.775672	KilA-N domain-containing protein	hypothetical	YheU family protein	hypothetical
STM474_RS10170	STM474_RS19280	-0.771487	0.771487	KilA-N domain-containing protein	hypothetical	tRNA (guanosine(18)-2'-O)-methyltransferase TrmH	RNA processing
STM474_RS10170	STM474_RS13460	0.763382	0.763382	KilA-N domain-containing protein	hypothetical	ASCH domain-containing protein	hypothetical
STM474_RS10170	STM474_RS24690	-0.757574	0.757574	KilA-N domain-containing protein	hypothetical	AAA family ATPase	hypothetical
STM474_RS10170	STM474_RS13425	0.75008	0.75008	KilA-N domain-containing protein	hypothetical	YlcG family protein	hypothetical
STM474_RS10175	STM474_RS23675	-0.814266	0.814266	RusA family crossover junction endodeoxyribonuclease	hypothetical	conjugal transfer mating pair stabilization protein TraG	Plasmid
STM474_RS10175	STM474_RS13910	-0.754779	0.754779	RusA family crossover junction endodeoxyribonuclease	hypothetical	phage major tail tube protein	phage
STM474_RS10185	STM474_RS12440	0.887819	0.887819	PerC family transcriptional regulator	hypothetical	outer membrane protein	hypothetical
STM474_RS10205	STM474_RS12520	0.760534	0.760534	hypothetical	hypothetical	YfeK family protein	hypothetical
STM474_RS10205	STM474_RS18940	0.759853	0.759853	hypothetical	hypothetical	3-keto-L-gulonate-6-phosphate decarboxylase UlaD	various metabolism
STM474_RS10205	STM474_RS24305	-0.757182	0.757182	hypothetical	hypothetical	DUF1281 domain-containing protein	hypothetical
STM474_RS10210	STM474_RS24265	-0.774071	0.774071	helix-turn-helix transcriptional regulator	hypothetical	hypothetical	hypothetical
STM474_RS10210	STM474_RS20975	-0.756353	0.756353	helix-turn-helix transcriptional regulator	hypothetical	YiiQ family protein	hypothetical
STM474_RS10210	STM474_RS27340	0.755418	0.755418	helix-turn-helix transcriptional regulator	hypothetical	hypothetical	hypothetical
STM474_RS10210	STM474_RS13605	-0.753004	0.753004	helix-turn-helix transcriptional regulator	hypothetical	thioredoxin TrxC	Redox response
STM474_RS10210	STM474_RS19995	0.751318	0.751318	helix-turn-helix transcriptional regulator	hypothetical	ribose ABC transporter substrate-binding protein RbsB	Carbohydrate transport
STM474_RS10225	STM474_RS12665	0.793034	0.793034	hypothetical	hypothetical	ethanolamine utilization cob(I)yrinic acid a,c-diamide adenosyltransferase EutT	ethanolamine metabolism
STM474_RS10235	STM474_RS23000	-0.762807	0.762807	hypothetical	hypothetical	L-idonate 5-dehydrogenase	various metabolism
STM474_RS10255	STM474_RS12665	0.797725	0.797725	hypothetical	hypothetical	ethanolamine utilization cob(I)yrinic acid a,c-diamide adenosyltransferase EutT	ethanolamine metabolism
STM474_RS10255	STM474_RS25755	-0.776407	0.776407	hypothetical	hypothetical	hypothetical	hypothetical
STM474_RS10255	STM474_RS26915	0.763787	0.763787	hypothetical	hypothetical	type I toxin-antitoxin system toxin Ldr family protein	CRISPR and TA system
STM474_RS10255	STM474_RS13990	0.762176	0.762176	hypothetical	hypothetical	tail protein X	phage
STM474_RS10260	STM474_RS11710	0.827279	0.827279	3'-5' exoribonuclease	hypothetical	LysR family transcriptional regulator	hypothetical
STM474_RS10260	STM474_RS18015	-0.824562	0.824562	3'-5' exoribonuclease	hypothetical	PilN domain-containing protein	fimbraie and pilus
STM474_RS10260	STM474_RS12255	0.793065	0.793065	3'-5' exoribonuclease	hypothetical	acetyl-CoA C-acyltransferase FadI	lipid metabolism
STM474_RS10260	STM474_RS10940	-0.791422	0.791422	3'-5' exoribonuclease	hypothetical	multidrug efflux RND transporter permease subunit MdtC	Efflux pump
STM474_RS10260	STM474_RS14995	-0.782414	0.782414	3'-5' exoribonuclease	hypothetical	type III secretion system gatekeeper InvE	virulence
STM474_RS10260	STM474_RS16820	-0.78047	0.78047	3'-5' exoribonuclease	hypothetical	HPr family phosphocarrier protein	Carbohydrate transport
STM474_RS10260	STM474_RS12625	-0.773033	0.773033	3'-5' exoribonuclease	hypothetical	ethanolamine ammonia-lyase reactivating factor EutA	ethanolamine metabolism
STM474_RS10260	STM474_RS24625	-0.771363	0.771363	3'-5' exoribonuclease	hypothetical	type 4b pilus protein PilO2	fimbraie and pilus
STM474_RS10260	STM474_RS11200	-0.770703	0.770703	3'-5' exoribonuclease	hypothetical	LysR family transcriptional regulator	hypothetical
STM474_RS10260	STM474_RS14805	-0.768078	0.768078	3'-5' exoribonuclease	hypothetical	formate hydrogenlyase transcriptional activator FlhA	Transcription factor
STM474_RS10260	STM474_RS15485	0.764951	0.764951	3'-5' exoribonuclease	hypothetical	exodeoxyribonuclease V subunit beta	DNA replication or repair
STM474_RS10260	STM474_RS27290	-0.756568	0.756568	3'-5' exoribonuclease	hypothetical	hypothetical	hypothetical
STM474_RS10260	STM474_RS23995	0.75123	0.75123	3'-5' exoribonuclease	hypothetical	SPI-2 type III secretion system effector NAD(+)--protein-arginine ADP-ribosyltransferase SpvB	virulence
STM474_RS10260	STM474_RS13885	0.750427	0.750427	3'-5' exoribonuclease	hypothetical	phage late control D family protein	phage
STM474_RS10280	STM474_RS22830	-0.776057	0.776057	DgsA anti-repressor MtfA	hypothetical	type II toxin-antitoxin system RelE/ParE family toxin	CRISPR and TA system
STM474_RS10320	STM474_RS12225	0.760747	0.760747	hypothetical	hypothetical	penicillin-insensitive murein endopeptidase	Peptidoglycan
STM474_RS10340	STM474_RS14120	-0.763353	0.763353	DUF1493 family protein	hypothetical	DUF2326 domain-containing protein	hypothetical
STM474_RS10595	STM474_RS20805	0.756187	0.756187	DUF496 family protein	hypothetical	HTH-type transcriptional activator RhaS	Transcription factor
STM474_RS10595	STM474_RS18150	-0.750271	0.750271	DUF496 family protein	hypothetical	RNA 3'-terminal phosphate cyclase	RNA processing
STM474_RS10650	STM474_RS23205	0.753315	0.753315	SDR family oxidoreductase	hypothetical	hypothetical	hypothetical
STM474_RS10915	STM474_RS24380	-0.836036	0.836036	MASE1 domain-containing protein	hypothetical	hypothetical	hypothetical
STM474_RS10915	STM474_RS19865	0.758262	0.758262	MASE1 domain-containing protein	hypothetical	PTS transporter subunit EIIC	Carbohydrate transport
STM474_RS10960	STM474_RS19465	0.758902	0.758902	hypothetical	hypothetical	carbohydrate kinase	Carbohydrate Metabolism
STM474_RS10960	STM474_RS19890	0.751373	0.751373	hypothetical	hypothetical	Bax inhibitor-1 family protein	hypothetical
STM474_RS10970	STM474_RS22680	0.781319	0.781319	DUF4034 domain-containing protein	hypothetical	myo-inositol import MFS transporter IolT1	Carbohydrate transport
STM474_RS10970	STM474_RS11745	0.767571	0.767571	DUF4034 domain-containing protein	hypothetical	SPI-2 type III secretion system effector deubiquitinase SseL	virulence
STM474_RS10970	STM474_RS24875	0.750826	0.750826	DUF4034 domain-containing protein	hypothetical	hypothetical	hypothetical
STM474_RS11025	STM474_RS15000	0.838071	0.838071	GntR family transcriptional regulator	hypothetical	type III secretion system outer membrane ring protein InvG	virulence
STM474_RS11025	STM474_RS14995	0.808107	0.808107	GntR family transcriptional regulator	hypothetical	type III secretion system gatekeeper InvE	virulence
STM474_RS11025	STM474_RS14370	-0.801549	0.801549	GntR family transcriptional regulator	hypothetical	alpha/beta hydrolase	hypothetical
STM474_RS11025	STM474_RS14475	0.793889	0.793889	GntR family transcriptional regulator	hypothetical	YqaE/Pmp3 family membrane protein	hypothetical
STM474_RS11025	STM474_RS14990	0.781262	0.781262	GntR family transcriptional regulator	hypothetical	type III secretion system export apparatus protein InvA	virulence
STM474_RS11025	STM474_RS15005	0.773665	0.773665	GntR family transcriptional regulator	hypothetical	type III secretion system transcriptional activator InvF	virulence
STM474_RS11025	STM474_RS11800	0.772904	0.772904	GntR family transcriptional regulator	hypothetical	bifunctional UDP-4-amino-4-deoxy-L-arabinose formyltransferase/UDP-glucuronic acid oxidase ArnA	LPS
STM474_RS11025	STM474_RS11790	0.770592	0.770592	GntR family transcriptional regulator	hypothetical	UDP-4-amino-4-deoxy-L-arabinose aminotransferase	LPS
STM474_RS11025	STM474_RS11795	0.766588	0.766588	GntR family transcriptional regulator	hypothetical	undecaprenyl-phosphate 4-deoxy-4-formamido-L-arabinose transferase	LPS
STM474_RS11025	STM474_RS23245	-0.765964	0.765964	GntR family transcriptional regulator	hypothetical	GTPase	hypothetical
STM474_RS11025	STM474_RS14985	0.764606	0.764606	GntR family transcriptional regulator	hypothetical	SPI-1 type III secretion system chaperone SpaK	virulence
STM474_RS11025	STM474_RS21410	0.764451	0.764451	GntR family transcriptional regulator	hypothetical	DUF1481 domain-containing protein	hypothetical
STM474_RS11025	STM474_RS24115	-0.762847	0.762847	GntR family transcriptional regulator	hypothetical	membrane protein	hypothetical
STM474_RS11025	STM474_RS13885	-0.761398	0.761398	GntR family transcriptional regulator	hypothetical	phage late control D family protein	phage
STM474_RS11065	STM474_RS14105	0.771791	0.771791	YehE family protein	hypothetical	site-specific integrase	phage
STM474_RS11065	STM474_RS20935	-0.751165	0.751165	YehE family protein	hypothetical	autoinducer 2 ABC transporter ATP-binding protein LsrA	virulence
STM474_RS11085	STM474_RS15485	-0.795287	0.795287	YehR family lipoprotein	hypothetical	exodeoxyribonuclease V subunit beta	DNA replication or repair
STM474_RS11085	STM474_RS16725	-0.790339	0.790339	YehR family lipoprotein	hypothetical	pirin family protein	hypothetical
STM474_RS11085	STM474_RS23880	-0.784293	0.784293	YehR family lipoprotein	hypothetical	hypothetical	hypothetical
STM474_RS11085	STM474_RS19995	-0.782503	0.782503	YehR family lipoprotein	hypothetical	ribose ABC transporter substrate-binding protein RbsB	Carbohydrate transport
STM474_RS11085	STM474_RS23700	0.779876	0.779876	YehR family lipoprotein	hypothetical	conjugal transfer protein TrbE	Plasmid
STM474_RS11085	STM474_RS24645	0.771293	0.771293	YehR family lipoprotein	hypothetical	hypothetical	hypothetical
STM474_RS11085	STM474_RS12390	0.769169	0.769169	YehR family lipoprotein	hypothetical	putative DNA-binding transcriptional regulator	hypothetical
STM474_RS11085	STM474_RS22775	-0.76842	0.76842	YehR family lipoprotein	hypothetical	cytochrome b562	Energy generation
STM474_RS11090	STM474_RS11710	-0.774502	0.774502	DUF1456 family protein	hypothetical	LysR family transcriptional regulator	hypothetical
STM474_RS11150	STM474_RS12660	0.798017	0.798017	YIP1 family protein	hypothetical	phosphate acetyltransferase	ethanolamine metabolism
STM474_RS11150	STM474_RS23025	-0.776032	0.776032	YIP1 family protein	hypothetical	ATP-binding protein	hypothetical
STM474_RS11155	STM474_RS18160	0.838532	0.838532	DedA family protein	hypothetical	TROVE domain-containing protein	hypothetical
STM474_RS11155	STM474_RS23875	-0.781766	0.781766	DedA family protein	hypothetical	DUF1380 family protein	hypothetical
STM474_RS11155	STM474_RS13615	0.778615	0.778615	DedA family protein	hypothetical	protein lysine acetyltransferase	protein processing
STM474_RS11155	STM474_RS24595	-0.773078	0.773078	DedA family protein	hypothetical	shufflon system plasmid conjugative transfer pilus tip adhesin PilV	fimbraie and pilus
STM474_RS11200	STM474_RS20965	-0.802451	0.802451	LysR family transcriptional regulator	hypothetical	epimerase	Pentose phosphate
STM474_RS11200	STM474_RS26395	-0.786904	0.786904	LysR family transcriptional regulator	hypothetical	hypothetical	hypothetical
STM474_RS11200	STM474_RS19995	-0.778677	0.778677	LysR family transcriptional regulator	hypothetical	ribose ABC transporter substrate-binding protein RbsB	Carbohydrate transport
STM474_RS11200	STM474_RS18505	0.758279	0.758279	LysR family transcriptional regulator	hypothetical	universal stress protein UspA	stress response
STM474_RS11200	STM474_RS12255	-0.757403	0.757403	LysR family transcriptional regulator	hypothetical	acetyl-CoA C-acyltransferase FadI	lipid metabolism
STM474_RS11275	STM474_RS14575	-0.762746	0.762746	helix-turn-helix transcriptional regulator	hypothetical	multidrug efflux MFS transporter periplasmic adaptor subunit EmrA	Efflux pump
STM474_RS11305	STM474_RS11660	0.793237	0.793237	LysR family transcriptional regulator	hypothetical	two-component system sensor histidine kinase RcsC	Signal transduction
STM474_RS11305	STM474_RS21140	-0.774388	0.774388	LysR family transcriptional regulator	hypothetical	[formate-C-acetyltransferase]-activating enzyme	various metabolism
STM474_RS11305	STM474_RS11810	0.772125	0.772125	LysR family transcriptional regulator	hypothetical	lipid IV(A) 4-amino-4-deoxy-L-arabinosyltransferase	LPS
STM474_RS11305	STM474_RS11590	-0.757266	0.757266	LysR family transcriptional regulator	hypothetical	nitrate reductase cytochrome c-type subunit	Energy generation
STM474_RS11305	STM474_RS17040	0.756482	0.756482	LysR family transcriptional regulator	hypothetical	transcription elongation factor GreA	RNA processing
STM474_RS11310	STM474_RS15885	0.858332	0.858332	YeiH family protein	hypothetical	erythrose-4-phosphate dehydrogenase	various metabolism
STM474_RS11310	STM474_RS12050	0.834673	0.834673	YeiH family protein	hypothetical	glutathione transferase	Redox response
STM474_RS11310	STM474_RS20985	0.829479	0.829479	YeiH family protein	hypothetical	ferredoxin--NADP(+) reductase	various metabolism
STM474_RS11340	STM474_RS13195	0.801542	0.801542	membrane protein	hypothetical	LysR family transcriptional regulator	hypothetical
STM474_RS11430	STM474_RS19355	0.753108	0.753108	hypothetical	hypothetical	membrane protein	hypothetical
STM474_RS11440	STM474_RS16455	0.785992	0.785992	YejL family protein	hypothetical	esterase YqiA	hypothetical
STM474_RS11440	STM474_RS12800	0.783875	0.783875	YejL family protein	hypothetical	beta-barrel assembly-enhancing protease	protein processing
STM474_RS11440	STM474_RS17120	0.756527	0.756527	YejL family protein	hypothetical	calcium/sodium antiporter	Metal transport
STM474_RS11460	STM474_RS12860	0.796586	0.796586	DinI family protein	hypothetical	DUF1493 family protein	hypothetical
STM474_RS11460	STM474_RS24595	-0.782007	0.782007	DinI family protein	hypothetical	shufflon system plasmid conjugative transfer pilus tip adhesin PilV	fimbraie and pilus
STM474_RS11460	STM474_RS11880	-0.77443	0.77443	DinI family protein	hypothetical	VWA domain-containing protein	hypothetical
STM474_RS11460	STM474_RS16795	-0.761568	0.761568	DinI family protein	hypothetical	sugar kinase	Carbohydrate Metabolism
STM474_RS11495	STM474_RS16525	0.768959	0.768959	AAA family ATPase	hypothetical	ubiquinone biosynthesis accessory factor UbiK	various metabolism
STM474_RS11495	STM474_RS22805	-0.760108	0.760108	AAA family ATPase	hypothetical	amidohydrolase/deacetylase family metallohydrolase	hypothetical
STM474_RS11680	STM474_RS23870	-0.772679	0.772679	GntR family transcriptional regulator	hypothetical	membrane protein	hypothetical
STM474_RS11680	STM474_RS16360	-0.75045	0.75045	GntR family transcriptional regulator	hypothetical	alcohol dehydrogenase	various metabolism
STM474_RS11710	STM474_RS27290	-0.787013	0.787013	LysR family transcriptional regulator	hypothetical	hypothetical	hypothetical
STM474_RS11710	STM474_RS12255	0.784846	0.784846	LysR family transcriptional regulator	hypothetical	acetyl-CoA C-acyltransferase FadI	lipid metabolism
STM474_RS11710	STM474_RS13930	0.784245	0.784245	LysR family transcriptional regulator	hypothetical	tail fiber assembly protein	phage
STM474_RS11710	STM474_RS23995	0.758971	0.758971	LysR family transcriptional regulator	hypothetical	SPI-2 type III secretion system effector NAD(+)--protein-arginine ADP-ribosyltransferase SpvB	virulence
STM474_RS11880	STM474_RS23560	0.808177	0.808177	VWA domain-containing protein	hypothetical	fimbrial outer membrane usher protein	fimbraie and pilus
STM474_RS11880	STM474_RS23730	-0.795515	0.795515	VWA domain-containing protein	hypothetical	type-F conjugative transfer system protein TraW	Plasmid
STM474_RS11880	STM474_RS24525	0.785226	0.785226	VWA domain-containing protein	hypothetical	conjugal transfer protein TraO	Plasmid
STM474_RS11980	STM474_RS14995	-0.782689	0.782689	YfbU family protein	hypothetical	type III secretion system gatekeeper InvE	virulence
STM474_RS11980	STM474_RS21070	0.764824	0.764824	YfbU family protein	hypothetical	bifunctional aspartate kinase/homoserine dehydrogenase II	Amino acid metabolism
STM474_RS11985	STM474_RS22405	0.836834	0.836834	DUF412 domain-containing protein	hypothetical	protease modulator HflC	protein processing
STM474_RS11985	STM474_RS19045	0.836373	0.836373	DUF412 domain-containing protein	hypothetical	LacI family DNA-binding transcriptional regulator	hypothetical
STM474_RS11985	STM474_RS22400	0.833539	0.833539	DUF412 domain-containing protein	hypothetical	FtsH protease activity modulator HflK	protein processing
STM474_RS11985	STM474_RS16040	0.83166	0.83166	DUF412 domain-containing protein	hypothetical	YggT family protein	hypothetical
STM474_RS11985	STM474_RS22220	0.82573	0.82573	DUF412 domain-containing protein	hypothetical	membrane protein FxsA	hypothetical
STM474_RS11985	STM474_RS16480	0.817756	0.817756	DUF412 domain-containing protein	hypothetical	DUF1190 family protein	hypothetical
STM474_RS11985	STM474_RS18175	0.811594	0.811594	DUF412 domain-containing protein	hypothetical	rhomboid family intramembrane serine protease GlpG	protein processing
STM474_RS11985	STM474_RS18520	0.810606	0.810606	DUF412 domain-containing protein	hypothetical	oligopeptidase A	protein processing
STM474_RS11985	STM474_RS23375	-0.807856	0.807856	DUF412 domain-containing protein	hypothetical	16S rRNA (guanine(1207)-N(2))-methyltransferase RsmC	translation
STM474_RS11985	STM474_RS13670	-0.807097	0.807097	DUF412 domain-containing protein	hypothetical	23S rRNA pseudouridine(1911/1915/1917) synthase RluD	translation
STM474_RS11985	STM474_RS18980	-0.803911	0.803911	DUF412 domain-containing protein	hypothetical	L-seryl-tRNA(Sec) selenium transferase	RNA processing
STM474_RS11985	STM474_RS16485	0.796289	0.796289	DUF412 domain-containing protein	hypothetical	glutathionylspermidine synthase family protein	various metabolism
STM474_RS11985	STM474_RS13855	0.7908	0.7908	DUF412 domain-containing protein	hypothetical	SsrA-binding protein SmpB	translation
STM474_RS11985	STM474_RS16960	-0.784116	0.784116	DUF412 domain-containing protein	hypothetical	tRNA pseudouridine(55) synthase TruB	RNA processing
STM474_RS11985	STM474_RS21210	0.7744	0.7744	DUF412 domain-containing protein	hypothetical	TonB-dependent vitamin B12 receptor BtuB	Small molecule transport
STM474_RS11985	STM474_RS15570	0.773701	0.773701	DUF412 domain-containing protein	hypothetical	lysophospholipid transporter LplT	transport
STM474_RS11985	STM474_RS20865	0.76835	0.76835	DUF412 domain-containing protein	hypothetical	envelope stress response regulator transcription factor CpxR	Signal transduction
STM474_RS11985	STM474_RS23985	0.765081	0.765081	DUF412 domain-containing protein	hypothetical	glycoside hydrolase family protein	hypothetical
STM474_RS11985	STM474_RS16045	0.761892	0.761892	DUF412 domain-containing protein	hypothetical	YggU family protein	hypothetical
STM474_RS11985	STM474_RS16080	-0.758973	0.758973	DUF412 domain-containing protein	hypothetical	tRNA (guanosine(46)-N7)-methyltransferase TrmB	RNA processing
STM474_RS12005	STM474_RS14780	0.751641	0.751641	transketolase family protein	hypothetical	hydrogenase maturation nickel metallochaperone HypA	Energy generation
STM474_RS12035	STM474_RS20910	0.840271	0.840271	LacI family DNA-binding transcriptional regulator	hypothetical	GntR family transcriptional regulator	hypothetical
STM474_RS12035	STM474_RS18265	0.781978	0.781978	LacI family DNA-binding transcriptional regulator	hypothetical	gluconate operon transcriptional repressor GntR	Transcription factor
STM474_RS12035	STM474_RS20930	0.760637	0.760637	LacI family DNA-binding transcriptional regulator	hypothetical	transcriptional regulator LsrR	Transcription factor
STM474_RS12035	STM474_RS22285	0.759753	0.759753	LacI family DNA-binding transcriptional regulator	hypothetical	fumarate reductase subunit FrdD	Energy generation
STM474_RS12040	STM474_RS14570	-0.89736	0.89736	NUDIX hydrolase YfcD	hypothetical	transcriptional repressor MprA	Transcription factor
STM474_RS12040	STM474_RS23505	0.896917	0.896917	NUDIX hydrolase YfcD	hypothetical	murein transglycosylase	Peptidoglycan
STM474_RS12040	STM474_RS22375	-0.886975	0.886975	NUDIX hydrolase YfcD	hypothetical	N-acetylmuramoyl-L-alanine amidase AmiB	Peptidoglycan
STM474_RS12040	STM474_RS16095	-0.885958	0.885958	NUDIX hydrolase YfcD	hypothetical	membrane-bound lytic murein transglycosylase MltC	Peptidoglycan
STM474_RS12040	STM474_RS15490	-0.87697	0.87697	NUDIX hydrolase YfcD	hypothetical	pitrilysin	protein processing
STM474_RS12040	STM474_RS17295	0.870978	0.870978	NUDIX hydrolase YfcD	hypothetical	serine endoprotease DegQ	protein processing
STM474_RS12040	STM474_RS19940	0.870538	0.870538	NUDIX hydrolase YfcD	hypothetical	16S rRNA (guanine(527)-N(7))-methyltransferase RsmG	translation
STM474_RS12040	STM474_RS21870	-0.856577	0.856577	NUDIX hydrolase YfcD	hypothetical	non-fimbrial adhesin SiiE	virulence
STM474_RS12040	STM474_RS20005	0.850369	0.850369	NUDIX hydrolase YfcD	hypothetical	ribose operon transcriptional repressor RbsR	Transcription factor
STM474_RS12040	STM474_RS20910	-0.83586	0.83586	NUDIX hydrolase YfcD	hypothetical	GntR family transcriptional regulator	hypothetical
STM474_RS12040	STM474_RS16080	0.812103	0.812103	NUDIX hydrolase YfcD	hypothetical	tRNA (guanosine(46)-N7)-methyltransferase TrmB	RNA processing
STM474_RS12040	STM474_RS14660	0.801806	0.801806	NUDIX hydrolase YfcD	hypothetical	lytic murein transglycosylase B	Peptidoglycan
STM474_RS12040	STM474_RS15415	0.788064	0.788064	NUDIX hydrolase YfcD	hypothetical	23S rRNA (cytidine(2498)-2'-O)-methyltransferase RlmM	translation
STM474_RS12040	STM474_RS15130	0.787688	0.787688	NUDIX hydrolase YfcD	hypothetical	RNA polymerase sigma factor RpoS	Transcription factor
STM474_RS12040	STM474_RS22285	-0.778788	0.778788	NUDIX hydrolase YfcD	hypothetical	fumarate reductase subunit FrdD	Energy generation
STM474_RS12040	STM474_RS16000	0.771557	0.771557	NUDIX hydrolase YfcD	hypothetical	deoxyribonuclease I	DNA replication or repair
STM474_RS12040	STM474_RS20000	0.764541	0.764541	NUDIX hydrolase YfcD	hypothetical	ribokinase	Carbohydrate Metabolism
STM474_RS12040	STM474_RS13555	-0.764101	0.764101	NUDIX hydrolase YfcD	hypothetical	anti-sigma-E factor RseA	Signal transduction
STM474_RS12040	STM474_RS18410	-0.757331	0.757331	NUDIX hydrolase YfcD	hypothetical	16S rRNA (guanine(966)-N(2))-methyltransferase	translation
STM474_RS12040	STM474_RS15755	0.756323	0.756323	NUDIX hydrolase YfcD	hypothetical	protein YgfX	hypothetical
STM474_RS12040	STM474_RS21005	0.750789	0.750789	NUDIX hydrolase YfcD	hypothetical	septal ring assembly protein ZapB	Cell division
STM474_RS12115	STM474_RS21780	0.855689	0.855689	sigma-54-dependent transcriptional regulator	hypothetical	tRNA dihydrouridine(20/20a) synthase DusA	RNA processing
STM474_RS12145	STM474_RS21405	0.899895	0.899895	DedA family protein	hypothetical	DNA-binding protein HU-alpha	DNA structure
STM474_RS12145	STM474_RS22000	0.77427	0.77427	DedA family protein	hypothetical	lipid A hydroxylase LpxO	LPS
STM474_RS12145	STM474_RS15655	0.772696	0.772696	DedA family protein	hypothetical	CaiF/GrlA family transcriptional regulator	hypothetical
STM474_RS12145	STM474_RS20975	0.767009	0.767009	DedA family protein	hypothetical	YiiQ family protein	hypothetical
STM474_RS12175	STM474_RS22530	-0.762091	0.762091	hypothetical	hypothetical	DUF1471 domain-containing protein	hypothetical
STM474_RS12185	STM474_RS16825	0.753374	0.753374	C40 family peptidase	hypothetical	tagatose-bisphosphate aldolase subunit GatZ	Carbohydrate Metabolism
STM474_RS12190	STM474_RS14805	0.7687	0.7687	YbjP/YqhG family protein	hypothetical	formate hydrogenlyase transcriptional activator FlhA	Transcription factor
STM474_RS12355	STM474_RS17005	-0.777414	0.777414	DUF2502 domain-containing protein	hypothetical	preprotein translocase subunit SecG	Protein transport
STM474_RS12355	STM474_RS24095	0.752147	0.752147	DUF2502 domain-containing protein	hypothetical	transcriptional regulator PefB	Transcription factor
STM474_RS12385	STM474_RS22565	0.782049	0.782049	putative DNA-binding transcriptional regulator	hypothetical	OapA family protein	hypothetical
STM474_RS12385	STM474_RS24660	-0.760543	0.760543	putative DNA-binding transcriptional regulator	hypothetical	conjugal transfer protein TraC	Plasmid
STM474_RS12390	STM474_RS19020	0.80899	0.80899	putative DNA-binding transcriptional regulator	hypothetical	trimeric autotransporter adhesin SadA	transport
STM474_RS12390	STM474_RS16820	0.803917	0.803917	putative DNA-binding transcriptional regulator	hypothetical	HPr family phosphocarrier protein	Carbohydrate transport
STM474_RS12390	STM474_RS14805	0.784686	0.784686	putative DNA-binding transcriptional regulator	hypothetical	formate hydrogenlyase transcriptional activator FlhA	Transcription factor
STM474_RS12390	STM474_RS24625	0.780632	0.780632	putative DNA-binding transcriptional regulator	hypothetical	type 4b pilus protein PilO2	fimbraie and pilus
STM474_RS12390	STM474_RS14860	0.779883	0.779883	putative DNA-binding transcriptional regulator	hypothetical	oxygen-regulated invasion protein OrgA	virulence
STM474_RS12390	STM474_RS15485	-0.759144	0.759144	putative DNA-binding transcriptional regulator	hypothetical	exodeoxyribonuclease V subunit beta	DNA replication or repair
STM474_RS12390	STM474_RS15440	0.753247	0.753247	putative DNA-binding transcriptional regulator	hypothetical	cysteine desulfurase sulfur acceptor subunit CsdE	Cysteine metabolism
STM474_RS12390	STM474_RS14595	-0.751651	0.751651	putative DNA-binding transcriptional regulator	hypothetical	glutamate--cysteine ligase	Redox response
STM474_RS12420	STM474_RS15800	-0.778548	0.778548	LysR family transcriptional regulator	hypothetical	glycine cleavage system protein GcvH	Glycine metabolism
STM474_RS12420	STM474_RS19060	-0.755667	0.755667	LysR family transcriptional regulator	hypothetical	serine O-acetyltransferase	Cysteine metabolism
STM474_RS12420	STM474_RS14255	0.75211	0.75211	LysR family transcriptional regulator	hypothetical	DUF3883 domain-containing protein	hypothetical
STM474_RS12440	STM474_RS23530	0.791794	0.791794	outer membrane protein	hypothetical	protein CreA	hypothetical
STM474_RS12440	STM474_RS15505	-0.783373	0.783373	outer membrane protein	hypothetical	DUF2509 family protein	hypothetical
STM474_RS12440	STM474_RS22895	-0.750166	0.750166	outer membrane protein	hypothetical	arginine repressor	Amino acid metabolism
STM474_RS12445	STM474_RS23670	-0.831492	0.831492	LysR family transcriptional regulator	hypothetical	entry exclusion protein	Plasmid
STM474_RS12445	STM474_RS23980	-0.815169	0.815169	LysR family transcriptional regulator	hypothetical	virulence genes transcriptional activator SpvR	virulence
STM474_RS12445	STM474_RS23560	-0.792532	0.792532	LysR family transcriptional regulator	hypothetical	fimbrial outer membrane usher protein	fimbraie and pilus
STM474_RS12445	STM474_RS24065	-0.778147	0.778147	LysR family transcriptional regulator	hypothetical	type II toxin-antitoxin system antitoxin CcdA	CRISPR and TA system
STM474_RS12445	STM474_RS17610	-0.756559	0.756559	LysR family transcriptional regulator	hypothetical	large-conductance mechanosensitive channel protein MscL	transport
STM474_RS12445	STM474_RS23300	-0.752381	0.752381	LysR family transcriptional regulator	hypothetical	phosphatidylglycerol--membrane-oligosaccharide glycerophosphotransferase	Carbohydrate Metabolism
STM474_RS12520	STM474_RS24380	-0.774184	0.774184	YfeK family protein	hypothetical	hypothetical	hypothetical
STM474_RS12520	STM474_RS14735	0.766486	0.766486	YfeK family protein	hypothetical	hydrogenase maturation peptidase HycI	Energy generation
STM474_RS12520	STM474_RS21200	0.752167	0.752167	YfeK family protein	hypothetical	YijD family membrane protein	hypothetical
STM474_RS12555	STM474_RS16130	0.766608	0.766608	SDR family oxidoreductase UcpA	hypothetical	itaconate CoA-transferase RipA/Ict	various metabolism
STM474_RS12570	STM474_RS15485	-0.805342	0.805342	DUF2919 domain-containing protein	hypothetical	exodeoxyribonuclease V subunit beta	DNA replication or repair
STM474_RS12570	STM474_RS22445	0.782623	0.782623	DUF2919 domain-containing protein	hypothetical	membrane protein	hypothetical
STM474_RS12570	STM474_RS16725	-0.772796	0.772796	DUF2919 domain-containing protein	hypothetical	pirin family protein	hypothetical
STM474_RS12570	STM474_RS12705	0.756102	0.756102	DUF2919 domain-containing protein	hypothetical	hypothetical	hypothetical
STM474_RS12570	STM474_RS19820	-0.753974	0.753974	DUF2919 domain-containing protein	hypothetical	4'-phosphopantetheinyl transferase superfamily protein	protein processing
STM474_RS12575	STM474_RS20460	0.798491	0.798491	GNAT family acetyltransferase	hypothetical	aryl-sulfate sulfotransferase	various metabolism
STM474_RS12595	STM474_RS24515	-0.796907	0.796907	DUF1963 domain-containing protein	hypothetical	conjugal transfer protein TraQ	Plasmid
STM474_RS12595	STM474_RS16790	0.777838	0.777838	DUF1963 domain-containing protein	hypothetical	galactarate dehydratase	various metabolism
STM474_RS12595	STM474_RS13055	0.77103	0.77103	DUF1963 domain-containing protein	hypothetical	alpha/beta hydrolase	hypothetical
STM474_RS12595	STM474_RS13190	-0.762253	0.762253	DUF1963 domain-containing protein	hypothetical	OFA family MFS transporter	transport
STM474_RS12595	STM474_RS21720	-0.757727	0.757727	DUF1963 domain-containing protein	hypothetical	maltoporin	Porin
STM474_RS12705	STM474_RS15675	0.802827	0.802827	hypothetical	hypothetical	fimbrial protein	fimbraie and pilus
STM474_RS12705	STM474_RS17845	-0.750908	0.750908	hypothetical	hypothetical	glutathione-regulated potassium-efflux system protein KefB	Small molecule transport
STM474_RS12710	STM474_RS22030	0.841885	0.841885	DUF1176 domain-containing protein	hypothetical	two-component system sensor histidine kinase PmrB	Signal transduction
STM474_RS12710	STM474_RS22035	0.810064	0.810064	DUF1176 domain-containing protein	hypothetical	two-component system response regulator PmrA	Signal transduction
STM474_RS12710	STM474_RS22040	0.771403	0.771403	DUF1176 domain-containing protein	hypothetical	phosphoethanolamine transferase EptA	LPS
STM474_RS12710	STM474_RS24110	-0.756395	0.756395	DUF1176 domain-containing protein	hypothetical	fimbrial chaperone PefD	fimbraie and pilus
STM474_RS12740	STM474_RS16320	0.843986	0.843986	ArsC family reductase	hypothetical	hypothetical	hypothetical
STM474_RS12740	STM474_RS24630	0.798292	0.798292	ArsC family reductase	hypothetical	PilN family type IVB pilus formation outer membrane protein	fimbraie and pilus
STM474_RS12750	STM474_RS17985	0.755415	0.755415	YpfN family protein	hypothetical	cell division protein DamX	Cell division
STM474_RS12760	STM474_RS16170	0.756988	0.756988	neutral zinc metallopeptidase	hypothetical	APC family permease	transport
STM474_RS12860	STM474_RS24595	-0.786457	0.786457	DUF1493 family protein	hypothetical	shufflon system plasmid conjugative transfer pilus tip adhesin PilV	fimbraie and pilus
STM474_RS12860	STM474_RS14245	0.760871	0.760871	DUF1493 family protein	hypothetical	PTS glucitol/sorbitol transporter subunit IIB	Carbohydrate transport
STM474_RS12925	STM474_RS18975	-0.751195	0.751195	YfgM family protein	hypothetical	selenocysteine-specific translation elongation factor	Amino acid metabolism
STM474_RS12990	STM474_RS27395	-0.792951	0.792951	DUF5066 family protein	hypothetical	hypothetical	hypothetical
STM474_RS13055	STM474_RS15800	0.836415	0.836415	alpha/beta hydrolase	hypothetical	glycine cleavage system protein GcvH	Glycine metabolism
STM474_RS13055	STM474_RS27330	-0.769113	0.769113	alpha/beta hydrolase	hypothetical	hypothetical	hypothetical
STM474_RS13055	STM474_RS15795	0.768311	0.768311	alpha/beta hydrolase	hypothetical	aminomethyl-transferring glycine dehydrogenase	Glycine metabolism
STM474_RS13055	STM474_RS24645	-0.76428	0.76428	alpha/beta hydrolase	hypothetical	hypothetical	hypothetical
STM474_RS13055	STM474_RS27245	-0.76051	0.76051	alpha/beta hydrolase	hypothetical	hypothetical	hypothetical
STM474_RS13055	STM474_RS20590	0.75635	0.75635	alpha/beta hydrolase	hypothetical	glutamate--ammonia ligase	Nitrogen
STM474_RS13055	STM474_RS19585	-0.752488	0.752488	alpha/beta hydrolase	hypothetical	radical SAM protein	hypothetical
STM474_RS13150	STM474_RS21435	0.784999	0.784999	hypothetical	hypothetical	bifunctional phosphoribosylaminoimidazolecarboxamide formyltransferase/IMP cyclohydrolase	nucleotide metabolism
STM474_RS13180	STM474_RS22880	0.772982	0.772982	MurR/RpiR family transcriptional regulator	hypothetical	aspartate carbamoyltransferase regulatory subunit	nucleotide metabolism
STM474_RS13180	STM474_RS23970	-0.752685	0.752685	MurR/RpiR family transcriptional regulator	hypothetical	AAA family ATPase	hypothetical
STM474_RS13180	STM474_RS18550	0.750524	0.750524	MurR/RpiR family transcriptional regulator	hypothetical	fructoselysine 6-kinase	Carbohydrate Metabolism
STM474_RS13195	STM474_RS24005	0.775947	0.775947	LysR family transcriptional regulator	hypothetical	SPI-2 type III secretion system effector cysteine hydrolase SpvD	virulence
STM474_RS13195	STM474_RS24875	0.758523	0.758523	LysR family transcriptional regulator	hypothetical	hypothetical	hypothetical
STM474_RS13260	STM474_RS13290	0.875145	0.875145	macro domain-containing protein	hypothetical	phage minor tail protein L	phage
STM474_RS13260	STM474_RS13375	0.870304	0.870304	macro domain-containing protein	hypothetical	terminase small subunit	phage
STM474_RS13260	STM474_RS13425	0.85538	0.85538	macro domain-containing protein	hypothetical	YlcG family protein	hypothetical
STM474_RS13260	STM474_RS13310	0.844208	0.844208	macro domain-containing protein	hypothetical	phage minor tail protein G	phage
STM474_RS13260	STM474_RS13325	0.843768	0.843768	macro domain-containing protein	hypothetical	transposase	phage
STM474_RS13260	STM474_RS13320	0.834575	0.834575	macro domain-containing protein	hypothetical	tail protein	phage
STM474_RS13260	STM474_RS13465	0.833888	0.833888	macro domain-containing protein	hypothetical	DUF550 domain-containing protein	hypothetical
STM474_RS13260	STM474_RS13510	0.828793	0.828793	macro domain-containing protein	hypothetical	hypothetical	hypothetical
STM474_RS13260	STM474_RS13275	0.81997	0.81997	macro domain-containing protein	hypothetical	host specificity protein J	phage
STM474_RS13260	STM474_RS13300	0.819849	0.819849	macro domain-containing protein	hypothetical	phage tail tape measure protein	phage
STM474_RS13260	STM474_RS13265	0.805929	0.805929	macro domain-containing protein	hypothetical	prophage tail fiber N-terminal domain-containing protein	phage
STM474_RS13260	STM474_RS13420	0.805418	0.805418	macro domain-containing protein	hypothetical	antitermination protein	phage
STM474_RS13260	STM474_RS13370	0.776498	0.776498	macro domain-containing protein	hypothetical	phage terminase large subunit family protein	phage
STM474_RS13260	STM474_RS13330	0.75546	0.75546	macro domain-containing protein	hypothetical	phage tail protein	phage
STM474_RS13260	STM474_RS13315	0.752562	0.752562	macro domain-containing protein	hypothetical	Ig-like domain-containing protein	hypothetical
STM474_RS13270	STM474_RS13535	0.820357	0.820357	hypothetical	hypothetical	excisionase Xis	phage
STM474_RS13270	STM474_RS13415	0.778964	0.778964	hypothetical	hypothetical	ORF6N domain-containing protein	hypothetical
STM474_RS13270	STM474_RS13420	0.77195	0.77195	hypothetical	hypothetical	antitermination protein	phage
STM474_RS13270	STM474_RS13380	0.766095	0.766095	hypothetical	hypothetical	pre-peptidase C-terminal domain-containing protein	phage
STM474_RS13270	STM474_RS13275	0.761216	0.761216	hypothetical	hypothetical	host specificity protein J	phage
STM474_RS13270	STM474_RS19285	-0.751345	0.751345	hypothetical	hypothetical	ATP-dependent DNA helicase RecG	DNA replication or repair
STM474_RS13315	STM474_RS13370	0.930217	0.930217	Ig-like domain-containing protein	hypothetical	phage terminase large subunit family protein	phage
STM474_RS13315	STM474_RS13320	0.899935	0.899935	Ig-like domain-containing protein	hypothetical	tail protein	phage
STM474_RS13315	STM474_RS13460	0.892642	0.892642	Ig-like domain-containing protein	hypothetical	ASCH domain-containing protein	hypothetical
STM474_RS13315	STM474_RS13325	0.888276	0.888276	Ig-like domain-containing protein	hypothetical	transposase	phage
STM474_RS13315	STM474_RS13345	0.887111	0.887111	Ig-like domain-containing protein	hypothetical	major capsid protein	phage
STM474_RS13315	STM474_RS19225	-0.886093	0.886093	Ig-like domain-containing protein	hypothetical	nucleoid occlusion factor SlmA	DNA structure
STM474_RS13315	STM474_RS13330	0.885779	0.885779	Ig-like domain-containing protein	hypothetical	phage tail protein	phage
STM474_RS13315	STM474_RS13405	0.871826	0.871826	Ig-like domain-containing protein	hypothetical	hypothetical	hypothetical
STM474_RS13315	STM474_RS13420	0.864062	0.864062	Ig-like domain-containing protein	hypothetical	antitermination protein	phage
STM474_RS13315	STM474_RS15255	0.838664	0.838664	Ig-like domain-containing protein	hypothetical	6-carboxytetrahydropterin synthase QueD	various metabolism
STM474_RS13315	STM474_RS13465	0.835481	0.835481	Ig-like domain-containing protein	hypothetical	DUF550 domain-containing protein	hypothetical
STM474_RS13315	STM474_RS13415	0.832177	0.832177	Ig-like domain-containing protein	hypothetical	ORF6N domain-containing protein	hypothetical
STM474_RS13315	STM474_RS13470	0.821085	0.821085	Ig-like domain-containing protein	hypothetical	class I SAM-dependent methyltransferase	hypothetical
STM474_RS13315	STM474_RS13380	0.81207	0.81207	Ig-like domain-containing protein	hypothetical	pre-peptidase C-terminal domain-containing protein	phage
STM474_RS13315	STM474_RS13355	0.800846	0.800846	Ig-like domain-containing protein	hypothetical	S49 family peptidase	phage
STM474_RS13315	STM474_RS23390	0.793913	0.793913	Ig-like domain-containing protein	hypothetical	pyrimidine 5'-nucleotidase	nucleotide metabolism
STM474_RS13315	STM474_RS13425	0.789098	0.789098	Ig-like domain-containing protein	hypothetical	YlcG family protein	hypothetical
STM474_RS13315	STM474_RS13375	0.781332	0.781332	Ig-like domain-containing protein	hypothetical	terminase small subunit	phage
STM474_RS13315	STM474_RS13385	0.777057	0.777057	Ig-like domain-containing protein	hypothetical	lysis protein	phage
STM474_RS13315	STM474_RS13360	0.773848	0.773848	Ig-like domain-containing protein	hypothetical	phage portal protein	phage
STM474_RS13315	STM474_RS27050	0.750806	0.750806	Ig-like domain-containing protein	hypothetical	transposase	hypothetical
STM474_RS13405	STM474_RS19225	-0.89721	0.89721	hypothetical	hypothetical	nucleoid occlusion factor SlmA	DNA structure
STM474_RS13405	STM474_RS13420	0.799506	0.799506	hypothetical	hypothetical	antitermination protein	phage
STM474_RS13405	STM474_RS23765	-0.796062	0.796062	hypothetical	hypothetical	DUF2689 domain-containing protein	hypothetical
STM474_RS13405	STM474_RS15255	0.79556	0.79556	hypothetical	hypothetical	6-carboxytetrahydropterin synthase QueD	various metabolism
STM474_RS13405	STM474_RS13465	0.792098	0.792098	hypothetical	hypothetical	DUF550 domain-containing protein	hypothetical
STM474_RS13405	STM474_RS14750	0.791075	0.791075	hypothetical	hypothetical	formate hydrogenlyase subunit HycF	Energy generation
STM474_RS13405	STM474_RS19270	-0.777269	0.777269	hypothetical	hypothetical	DNA-directed RNA polymerase subunit omega	Transcription factor
STM474_RS13405	STM474_RS20680	-0.759995	0.759995	hypothetical	hypothetical	glucose-1-phosphatase	Glucose metabolism
STM474_RS13405	STM474_RS13415	0.754507	0.754507	hypothetical	hypothetical	ORF6N domain-containing protein	hypothetical
STM474_RS13405	STM474_RS21140	0.750583	0.750583	hypothetical	hypothetical	[formate-C-acetyltransferase]-activating enzyme	various metabolism
STM474_RS13415	STM474_RS13465	0.947322	0.947322	ORF6N domain-containing protein	hypothetical	DUF550 domain-containing protein	hypothetical
STM474_RS13415	STM474_RS13420	0.93489	0.93489	ORF6N domain-containing protein	hypothetical	antitermination protein	phage
STM474_RS13415	STM474_RS13505	0.88994	0.88994	ORF6N domain-containing protein	hypothetical	ParA family protein	hypothetical
STM474_RS13415	STM474_RS13460	0.86942	0.86942	ORF6N domain-containing protein	hypothetical	ASCH domain-containing protein	hypothetical
STM474_RS13415	STM474_RS13425	0.863689	0.863689	ORF6N domain-containing protein	hypothetical	YlcG family protein	hypothetical
STM474_RS13415	STM474_RS13475	0.859729	0.859729	ORF6N domain-containing protein	hypothetical	ead/Ea22-like family protein	hypothetical
STM474_RS13415	STM474_RS21810	0.813047	0.813047	ORF6N domain-containing protein	hypothetical	acid phosphatase AphA	protein processing
STM474_RS13415	STM474_RS19225	-0.797401	0.797401	ORF6N domain-containing protein	hypothetical	nucleoid occlusion factor SlmA	DNA structure
STM474_RS13415	STM474_RS13510	0.788404	0.788404	ORF6N domain-containing protein	hypothetical	hypothetical	hypothetical
STM474_RS13415	STM474_RS13535	0.776659	0.776659	ORF6N domain-containing protein	hypothetical	excisionase Xis	phage
STM474_RS13425	STM474_RS13465	0.896631	0.896631	YlcG family protein	hypothetical	DUF550 domain-containing protein	hypothetical
STM474_RS13425	STM474_RS13505	0.857229	0.857229	YlcG family protein	hypothetical	ParA family protein	hypothetical
STM474_RS13425	STM474_RS13475	0.853882	0.853882	YlcG family protein	hypothetical	ead/Ea22-like family protein	hypothetical
STM474_RS13425	STM474_RS13470	0.827037	0.827037	YlcG family protein	hypothetical	class I SAM-dependent methyltransferase	hypothetical
STM474_RS13425	STM474_RS13510	0.815988	0.815988	YlcG family protein	hypothetical	hypothetical	hypothetical
STM474_RS13425	STM474_RS13460	0.782544	0.782544	YlcG family protein	hypothetical	ASCH domain-containing protein	hypothetical
STM474_RS13425	STM474_RS25680	0.753152	0.753152	YlcG family protein	hypothetical	helix-turn-helix domain-containing protein	hypothetical
STM474_RS13440	STM474_RS13835	-0.808005	0.808005	DUF1367 family protein	hypothetical	DNA repair protein RecN	DNA replication or repair
STM474_RS13440	STM474_RS13475	0.795501	0.795501	DUF1367 family protein	hypothetical	ead/Ea22-like family protein	hypothetical
STM474_RS13440	STM474_RS13505	0.774527	0.774527	DUF1367 family protein	hypothetical	ParA family protein	hypothetical
STM474_RS13440	STM474_RS23035	-0.766372	0.766372	DUF1367 family protein	hypothetical	protease Lon-related BREX system protein BrxL	protein processing
STM474_RS13440	STM474_RS23490	-0.759233	0.759233	DUF1367 family protein	hypothetical	DNA repair protein RadA	DNA replication or repair
STM474_RS13460	STM474_RS19225	-0.825744	0.825744	ASCH domain-containing protein	hypothetical	nucleoid occlusion factor SlmA	DNA structure
STM474_RS13460	STM474_RS13465	0.814411	0.814411	ASCH domain-containing protein	hypothetical	DUF550 domain-containing protein	hypothetical
STM474_RS13460	STM474_RS13505	0.808632	0.808632	ASCH domain-containing protein	hypothetical	ParA family protein	hypothetical
STM474_RS13460	STM474_RS27050	0.766864	0.766864	ASCH domain-containing protein	hypothetical	transposase	hypothetical
STM474_RS13460	STM474_RS21810	0.7512	0.7512	ASCH domain-containing protein	hypothetical	acid phosphatase AphA	protein processing
STM474_RS13465	STM474_RS13510	0.864523	0.864523	DUF550 domain-containing protein	hypothetical	hypothetical	hypothetical
STM474_RS13465	STM474_RS13475	0.850232	0.850232	DUF550 domain-containing protein	hypothetical	ead/Ea22-like family protein	hypothetical
STM474_RS13465	STM474_RS13505	0.841866	0.841866	DUF550 domain-containing protein	hypothetical	ParA family protein	hypothetical
STM474_RS13465	STM474_RS13470	0.80251	0.80251	DUF550 domain-containing protein	hypothetical	class I SAM-dependent methyltransferase	hypothetical
STM474_RS13465	STM474_RS13535	0.786863	0.786863	DUF550 domain-containing protein	hypothetical	excisionase Xis	phage
STM474_RS13465	STM474_RS19225	-0.775947	0.775947	DUF550 domain-containing protein	hypothetical	nucleoid occlusion factor SlmA	DNA structure
STM474_RS13475	STM474_RS13505	0.876881	0.876881	ead/Ea22-like family protein	hypothetical	ParA family protein	hypothetical
STM474_RS13475	STM474_RS13835	-0.787344	0.787344	ead/Ea22-like family protein	hypothetical	DNA repair protein RecN	DNA replication or repair
STM474_RS13475	STM474_RS13510	0.768906	0.768906	ead/Ea22-like family protein	hypothetical	hypothetical	hypothetical
STM474_RS13505	STM474_RS13510	0.825608	0.825608	ParA family protein	hypothetical	hypothetical	hypothetical
STM474_RS13505	STM474_RS25680	0.772208	0.772208	ParA family protein	hypothetical	helix-turn-helix domain-containing protein	hypothetical
STM474_RS13520	STM474_RS17475	-0.78862	0.78862	PD-(D/E)XK nuclease-like domain-containing protein	hypothetical	50S ribosomal protein L11 methyltransferase	translation
STM474_RS13580	STM474_RS24435	-0.791194	0.791194	LysR family transcriptional regulator	hypothetical	IncI1-type relaxase NikB	Plasmid
STM474_RS13580	STM474_RS14135	0.785028	0.785028	LysR family transcriptional regulator	hypothetical	hypothetical	hypothetical
STM474_RS13580	STM474_RS24430	-0.765705	0.765705	LysR family transcriptional regulator	hypothetical	hypothetical	hypothetical
STM474_RS13580	STM474_RS21990	-0.761654	0.761654	LysR family transcriptional regulator	hypothetical	formate dehydrogenase H subunit alpha, selenocysteine-containing	Energy generation
STM474_RS13580	STM474_RS22950	0.761443	0.761443	LysR family transcriptional regulator	hypothetical	DUF898 domain-containing protein	hypothetical
STM474_RS13580	STM474_RS26505	-0.753754	0.753754	LysR family transcriptional regulator	hypothetical	hypothetical	hypothetical
STM474_RS13780	STM474_RS15035	0.789496	0.789496	hypothetical	hypothetical	GNAT family N-acetyltransferase	hypothetical
STM474_RS13780	STM474_RS15600	0.768695	0.768695	hypothetical	hypothetical	aspartate/glutamate racemase	Amino acid metabolism
STM474_RS13780	STM474_RS17170	0.753295	0.753295	hypothetical	hypothetical	PTS phosphocarrier protein NPr	Carbohydrate Metabolism
STM474_RS13820	STM474_RS23905	-0.781314	0.781314	hypothetical	hypothetical	translesion error-prone DNA polymerase V autoproteolytic subunit	DNA replication or repair
STM474_RS13845	STM474_RS23525	-0.790088	0.790088	RnfH family protein	hypothetical	MDR efflux pump AcrAB transcriptional activator RobA	Efflux pump
STM474_RS13845	STM474_RS24140	-0.770768	0.770768	RnfH family protein	hypothetical	YjiK family protein	hypothetical
STM474_RS13845	STM474_RS22865	0.766174	0.766174	RnfH family protein	hypothetical	magnesium-translocating P-type ATPase	transport
STM474_RS13880	STM474_RS21625	-0.75534	0.75534	ogr/Delta-like zinc finger family protein	hypothetical	phage major tail tube protein	phage
STM474_RS13880	STM474_RS15450	0.754926	0.754926	ogr/Delta-like zinc finger family protein	hypothetical	tRNA cyclic N6-threonylcarbamoyladenosine(37) synthase TcdA	RNA processing
STM474_RS13975	STM474_RS18600	0.835509	0.835509	hypothetical	hypothetical	AsmA family protein	hypothetical
STM474_RS14045	STM474_RS24015	0.868928	0.868928	hypothetical	hypothetical	helix-turn-helix domain-containing protein	hypothetical
STM474_RS14045	STM474_RS22180	0.838893	0.838893	hypothetical	hypothetical	MerR family transcriptional regulator	hypothetical
STM474_RS14045	STM474_RS15935	0.836238	0.836238	hypothetical	hypothetical	YhcH/YjgK/YiaL family protein	hypothetical
STM474_RS14045	STM474_RS23665	0.83136	0.83136	hypothetical	hypothetical	complement resistance protein TraT	Plasmid
STM474_RS14045	STM474_RS14910	0.830025	0.830025	hypothetical	hypothetical	hypothetical	hypothetical
STM474_RS14045	STM474_RS16790	-0.821124	0.821124	hypothetical	hypothetical	galactarate dehydratase	various metabolism
STM474_RS14045	STM474_RS23330	0.820255	0.820255	hypothetical	hypothetical	response regulator transcription factor	Signal transduction
STM474_RS14045	STM474_RS24050	-0.789547	0.789547	hypothetical	hypothetical	hypothetical	hypothetical
STM474_RS14045	STM474_RS23960	0.786781	0.786781	hypothetical	hypothetical	recombinase family protein	hypothetical
STM474_RS14045	STM474_RS15655	0.777906	0.777906	hypothetical	hypothetical	CaiF/GrlA family transcriptional regulator	hypothetical
STM474_RS14045	STM474_RS22950	0.775185	0.775185	hypothetical	hypothetical	DUF898 domain-containing protein	hypothetical
STM474_RS14045	STM474_RS27245	0.771182	0.771182	hypothetical	hypothetical	hypothetical	hypothetical
STM474_RS14045	STM474_RS18215	0.763989	0.763989	hypothetical	hypothetical	dihydrodipicolinate synthase family protein	various metabolism
STM474_RS14045	STM474_RS18755	0.760865	0.760865	hypothetical	hypothetical	outer membrane usher protein LpfC	fimbraie and pilus
STM474_RS14045	STM474_RS24425	-0.759013	0.759013	hypothetical	hypothetical	molybdopterin-guanine dinucleotide biosynthesis protein MobC	molybdopterin metabolism
STM474_RS14045	STM474_RS14110	0.755999	0.755999	hypothetical	hypothetical	hypothetical	hypothetical
STM474_RS14045	STM474_RS21925	-0.755247	0.755247	hypothetical	hypothetical	LrgB family protein	hypothetical
STM474_RS14045	STM474_RS18105	-0.755128	0.755128	hypothetical	hypothetical	pimeloyl-ACP methyl ester esterase BioH	biotin metabolism
STM474_RS14045	STM474_RS14895	0.752214	0.752214	hypothetical	hypothetical	SPI-1 type III secretion system invasion protein IagB	virulence
STM474_RS14070	STM474_RS24175	-0.754836	0.754836	TraR/DksA family transcriptional regulator	hypothetical	replication regulatory protein RepA	Plasmid
STM474_RS14085	STM474_RS15685	0.777287	0.777287	hypothetical	hypothetical	porin family protein	hypothetical
STM474_RS14110	STM474_RS24050	-0.803524	0.803524	hypothetical	hypothetical	hypothetical	hypothetical
STM474_RS14110	STM474_RS15430	0.80095	0.80095	hypothetical	hypothetical	YgdI/YgdR family lipoprotein	hypothetical
STM474_RS14110	STM474_RS14965	0.79843	0.79843	hypothetical	hypothetical	SPI-1 type III secretion system protein SpaO	virulence
STM474_RS14110	STM474_RS21925	-0.797506	0.797506	hypothetical	hypothetical	LrgB family protein	hypothetical
STM474_RS14110	STM474_RS22815	-0.795662	0.795662	hypothetical	hypothetical	KDGP aldolase family protein	hypothetical
STM474_RS14110	STM474_RS16230	0.776772	0.776772	hypothetical	hypothetical	methyl-accepting chemotaxis protein	Signal transduction
STM474_RS14110	STM474_RS18205	0.758856	0.758856	hypothetical	hypothetical	MFS transporter	transport
STM474_RS14110	STM474_RS23065	0.756782	0.756782	hypothetical	hypothetical	DUF1788 domain-containing protein	hypothetical
STM474_RS14110	STM474_RS23665	0.753851	0.753851	hypothetical	hypothetical	complement resistance protein TraT	Plasmid
STM474_RS14110	STM474_RS14895	0.751293	0.751293	hypothetical	hypothetical	SPI-1 type III secretion system invasion protein IagB	virulence
STM474_RS14110	STM474_RS20625	0.750093	0.750093	hypothetical	hypothetical	STM4015 family protein	hypothetical
STM474_RS14120	STM474_RS15035	0.787945	0.787945	DUF2326 domain-containing protein	hypothetical	GNAT family N-acetyltransferase	hypothetical
STM474_RS14125	STM474_RS17355	-0.755697	0.755697	hypothetical	hypothetical	transcriptional regulator ArgR	Transcription factor
STM474_RS14130	STM474_RS19405	-0.761987	0.761987	hypothetical	hypothetical	PTS system mannose/fructose/sorbose family transporter subunit IID	Carbohydrate transport
STM474_RS14135	STM474_RS17215	0.751	0.751	hypothetical	hypothetical	DUF1016 family protein	hypothetical
STM474_RS14165	STM474_RS23640	0.785007	0.785007	hypothetical	hypothetical	conjugal transfer pilus acetylase TraX	Plasmid
STM474_RS14165	STM474_RS24485	-0.764373	0.764373	hypothetical	hypothetical	IncI1-type conjugal transfer protein TraX	Plasmid
STM474_RS14165	STM474_RS17920	-0.762976	0.762976	hypothetical	hypothetical	peptidylprolyl isomerase A	protein processing
STM474_RS14170	STM474_RS20190	0.817747	0.817747	DUF5375 domain-containing protein	hypothetical	dTDP-4-amino-4,6-dideoxygalactose transaminase	LPS
STM474_RS14170	STM474_RS20200	0.807866	0.807866	DUF5375 domain-containing protein	hypothetical	TDP-N-acetylfucosamine:lipid II N-acetylfucosaminyltransferase	LPS
STM474_RS14170	STM474_RS20195	0.790796	0.790796	DUF5375 domain-containing protein	hypothetical	lipid III flippase WzxE	LPS
STM474_RS14170	STM474_RS20185	0.764875	0.764875	DUF5375 domain-containing protein	hypothetical	dTDP-4-amino-4,6-dideoxy-D-galactose acyltransferase	LPS
STM474_RS14230	STM474_RS19575	0.774475	0.774475	transcriptional regulator	hypothetical	D-serine transporter DsdX	Amino acid transport
STM474_RS14255	STM474_RS15800	-0.822357	0.822357	DUF3883 domain-containing protein	hypothetical	glycine cleavage system protein GcvH	Glycine metabolism
STM474_RS14255	STM474_RS20590	-0.821986	0.821986	DUF3883 domain-containing protein	hypothetical	glutamate--ammonia ligase	Nitrogen
STM474_RS14255	STM474_RS21435	-0.772859	0.772859	DUF3883 domain-containing protein	hypothetical	bifunctional phosphoribosylaminoimidazolecarboxamide formyltransferase/IMP cyclohydrolase	nucleotide metabolism
STM474_RS14255	STM474_RS21430	-0.758801	0.758801	DUF3883 domain-containing protein	hypothetical	phosphoribosylamine--glycine ligase	nucleotide metabolism
STM474_RS14255	STM474_RS19060	-0.751015	0.751015	DUF3883 domain-containing protein	hypothetical	serine O-acetyltransferase	Cysteine metabolism
STM474_RS14270	STM474_RS16365	0.826469	0.826469	hypothetical	hypothetical	2,5-didehydrogluconate reductase DkgA	various metabolism
STM474_RS14270	STM474_RS15265	-0.78841	0.78841	hypothetical	hypothetical	7-carboxy-7-deazaguanine synthase QueE	various metabolism
STM474_RS14270	STM474_RS22515	-0.776341	0.776341	hypothetical	hypothetical	3-keto-L-gulonate-6-phosphate decarboxylase UlaD	various metabolism
STM474_RS14270	STM474_RS19615	0.758211	0.758211	hypothetical	hypothetical	YceK/YidQ family lipoprotein	hypothetical
STM474_RS14290	STM474_RS24640	-0.752033	0.752033	integrase	hypothetical	type IV pilus biogenesis lipoprotein PilL	fimbraie and pilus
STM474_RS14370	STM474_RS17520	0.757746	0.757746	alpha/beta hydrolase	hypothetical	membrane protein	hypothetical
STM474_RS14370	STM474_RS17040	-0.75328	0.75328	alpha/beta hydrolase	hypothetical	transcription elongation factor GreA	RNA processing
STM474_RS14370	STM474_RS20355	0.751352	0.751352	alpha/beta hydrolase	hypothetical	threonine export protein RhtC	Amino acid transport
STM474_RS14475	STM474_RS14485	0.868558	0.868558	YqaE/Pmp3 family membrane protein	hypothetical	DUF2892 domain-containing protein	hypothetical
STM474_RS14475	STM474_RS20400	0.829373	0.829373	YqaE/Pmp3 family membrane protein	hypothetical	uridine phosphorylase	nucleotide metabolism
STM474_RS14475	STM474_RS14885	0.801132	0.801132	YqaE/Pmp3 family membrane protein	hypothetical	transcriptional regulator HilD	virulence
STM474_RS14475	STM474_RS14480	0.792029	0.792029	YqaE/Pmp3 family membrane protein	hypothetical	helix-turn-helix transcriptional regulator	hypothetical
STM474_RS14475	STM474_RS23125	0.772022	0.772022	YqaE/Pmp3 family membrane protein	hypothetical	tryptophan--tRNA ligase	RNA processing
STM474_RS14475	STM474_RS21405	0.760612	0.760612	YqaE/Pmp3 family membrane protein	hypothetical	DNA-binding protein HU-alpha	DNA structure
STM474_RS14480	STM474_RS14885	0.786209	0.786209	helix-turn-helix transcriptional regulator	hypothetical	transcriptional regulator HilD	virulence
STM474_RS14480	STM474_RS23125	0.78463	0.78463	helix-turn-helix transcriptional regulator	hypothetical	tryptophan--tRNA ligase	RNA processing
STM474_RS14480	STM474_RS14485	0.761219	0.761219	helix-turn-helix transcriptional regulator	hypothetical	DUF2892 domain-containing protein	hypothetical
STM474_RS14485	STM474_RS14885	0.901211	0.901211	DUF2892 domain-containing protein	hypothetical	transcriptional regulator HilD	virulence
STM474_RS14485	STM474_RS22000	0.850346	0.850346	DUF2892 domain-containing protein	hypothetical	lipid A hydroxylase LpxO	LPS
STM474_RS14485	STM474_RS14940	-0.812828	0.812828	DUF2892 domain-containing protein	hypothetical	SycD/LcrH family type III secretion system chaperone SicA	virulence
STM474_RS14485	STM474_RS19305	0.798888	0.798888	DUF2892 domain-containing protein	hypothetical	AsmA family protein	hypothetical
STM474_RS14485	STM474_RS20400	0.795046	0.795046	DUF2892 domain-containing protein	hypothetical	uridine phosphorylase	nucleotide metabolism
STM474_RS14485	STM474_RS20945	0.784592	0.784592	DUF2892 domain-containing protein	hypothetical	autoinducer 2 ABC transporter permease LsrD	virulence
STM474_RS14485	STM474_RS15420	0.781756	0.781756	DUF2892 domain-containing protein	hypothetical	DUF423 domain-containing protein	hypothetical
STM474_RS14485	STM474_RS15010	0.777855	0.777855	DUF2892 domain-containing protein	hypothetical	SPI-1 type III secretion system invasion lipoprotein InvH	virulence
STM474_RS14485	STM474_RS23145	0.777575	0.777575	DUF2892 domain-containing protein	hypothetical	hypochlorite stress DNA-binding transcriptional regulator HypT	stress response
STM474_RS14485	STM474_RS23125	0.761674	0.761674	DUF2892 domain-containing protein	hypothetical	tryptophan--tRNA ligase	RNA processing
STM474_RS14485	STM474_RS22040	0.757442	0.757442	DUF2892 domain-containing protein	hypothetical	phosphoethanolamine transferase EptA	LPS
STM474_RS14485	STM474_RS22860	-0.753838	0.753838	DUF2892 domain-containing protein	hypothetical	HTH-type transcriptional regulator TreR	Transcription factor
STM474_RS14490	STM474_RS23125	0.765311	0.765311	hypothetical	hypothetical	tryptophan--tRNA ligase	RNA processing
STM474_RS14505	STM474_RS16525	-0.79112	0.79112	YgaC family protein	hypothetical	ubiquinone biosynthesis accessory factor UbiK	various metabolism
STM474_RS14740	STM474_RS19720	-0.75064	0.75064	HycH family protein	hypothetical	D-galactonate utilization transcriptional regulator DgoR	Carbohydrate Metabolism
STM474_RS14810	STM474_RS22915	0.795704	0.795704	nitrous oxide-stimulated promoter family protein	hypothetical	arginine deiminase	Amino acid metabolism
STM474_RS14910	STM474_RS24015	0.824686	0.824686	hypothetical	hypothetical	helix-turn-helix domain-containing protein	hypothetical
STM474_RS14910	STM474_RS23665	0.810269	0.810269	hypothetical	hypothetical	complement resistance protein TraT	Plasmid
STM474_RS14910	STM474_RS23025	0.785649	0.785649	hypothetical	hypothetical	ATP-binding protein	hypothetical
STM474_RS14910	STM474_RS16725	-0.759811	0.759811	hypothetical	hypothetical	pirin family protein	hypothetical
STM474_RS15025	STM474_RS15265	0.813909	0.813909	hypothetical	hypothetical	7-carboxy-7-deazaguanine synthase QueE	various metabolism
STM474_RS15035	STM474_RS15665	0.835162	0.835162	GNAT family N-acetyltransferase	hypothetical	fimbria/pilus periplasmic chaperone	fimbraie and pilus
STM474_RS15035	STM474_RS18665	0.810735	0.810735	GNAT family N-acetyltransferase	hypothetical	cellulose biosynthesis protein BcsF	Cellulose metabolism
STM474_RS15035	STM474_RS18525	0.781158	0.781158	GNAT family N-acetyltransferase	hypothetical	phosphatase PAP2 family protein	protein processing
STM474_RS15035	STM474_RS19270	0.778216	0.778216	GNAT family N-acetyltransferase	hypothetical	DNA-directed RNA polymerase subunit omega	Transcription factor
STM474_RS15035	STM474_RS21700	0.767874	0.767874	GNAT family N-acetyltransferase	hypothetical	maltose ABC transporter permease MalG	Carbohydrate transport
STM474_RS15035	STM474_RS23440	0.75646	0.75646	GNAT family N-acetyltransferase	hypothetical	phosphopentomutase	nucleotide metabolism
STM474_RS15035	STM474_RS22820	-0.755039	0.755039	GNAT family N-acetyltransferase	hypothetical	BglG family transcription antiterminator	Carbohydrate transport
STM474_RS15035	STM474_RS19515	0.753477	0.753477	GNAT family N-acetyltransferase	hypothetical	aldose 1-epimerase family protein	Carbohydrate Metabolism
STM474_RS15035	STM474_RS23875	-0.752874	0.752874	GNAT family N-acetyltransferase	hypothetical	DUF1380 family protein	hypothetical
STM474_RS15070	STM474_RS24610	0.822617	0.822617	LysR family transcriptional regulator	hypothetical	type II secretion system F family protein	virulence
STM474_RS15170	STM474_RS15755	-0.849036	0.849036	DUF3561 family protein	hypothetical	protein YgfX	hypothetical
STM474_RS15170	STM474_RS16680	-0.802397	0.802397	DUF3561 family protein	hypothetical	EnvZ/OmpR regulon moderator MzrA	Signal transduction
STM474_RS15170	STM474_RS15490	0.790882	0.790882	DUF3561 family protein	hypothetical	pitrilysin	protein processing
STM474_RS15170	STM474_RS18065	-0.780602	0.780602	DUF3561 family protein	hypothetical	two-component system sensor histidine kinase EnvZ	Signal transduction
STM474_RS15170	STM474_RS18410	0.78011	0.78011	DUF3561 family protein	hypothetical	16S rRNA (guanine(966)-N(2))-methyltransferase	translation
STM474_RS15170	STM474_RS15420	-0.762082	0.762082	DUF3561 family protein	hypothetical	DUF423 domain-containing protein	hypothetical
STM474_RS15170	STM474_RS16000	-0.750069	0.750069	DUF3561 family protein	hypothetical	deoxyribonuclease I	DNA replication or repair
STM474_RS15260	STM474_RS18505	0.80255	0.80255	MBL fold metallo-hydrolase	hypothetical	universal stress protein UspA	stress response
STM474_RS15420	STM474_RS18065	0.91307	0.91307	DUF423 domain-containing protein	hypothetical	two-component system sensor histidine kinase EnvZ	Signal transduction
STM474_RS15420	STM474_RS15755	0.905648	0.905648	DUF423 domain-containing protein	hypothetical	protein YgfX	hypothetical
STM474_RS15420	STM474_RS18070	0.905316	0.905316	DUF423 domain-containing protein	hypothetical	two-component system response regulator OmpR	Signal transduction
STM474_RS15420	STM474_RS16680	0.897512	0.897512	DUF423 domain-containing protein	hypothetical	EnvZ/OmpR regulon moderator MzrA	Signal transduction
STM474_RS15420	STM474_RS19305	0.819025	0.819025	DUF423 domain-containing protein	hypothetical	AsmA family protein	hypothetical
STM474_RS15420	STM474_RS15670	0.765507	0.765507	DUF423 domain-containing protein	hypothetical	fimbrial outer membrane usher protein StdB	fimbraie and pilus
STM474_RS15420	STM474_RS23125	0.763844	0.763844	DUF423 domain-containing protein	hypothetical	tryptophan--tRNA ligase	RNA processing
STM474_RS15430	STM474_RS21925	-0.752705	0.752705	YgdI/YgdR family lipoprotein	hypothetical	LrgB family protein	hypothetical
STM474_RS15555	STM474_RS23330	0.804671	0.804671	TerC family protein	hypothetical	response regulator transcription factor	Signal transduction
STM474_RS15555	STM474_RS15935	0.789119	0.789119	TerC family protein	hypothetical	YhcH/YjgK/YiaL family protein	hypothetical
STM474_RS15555	STM474_RS16470	-0.767759	0.767759	TerC family protein	hypothetical	ADP-ribose diphosphatase	nucleotide metabolism
STM474_RS15560	STM474_RS16025	-0.833203	0.833203	YgdI/YgdR family lipoprotein	hypothetical	IclR family transcriptional regulator	hypothetical
STM474_RS15560	STM474_RS20950	0.767513	0.767513	YgdI/YgdR family lipoprotein	hypothetical	autoinducer 2 ABC transporter substrate-binding protein LsrB	virulence
STM474_RS15560	STM474_RS23675	-0.751024	0.751024	YgdI/YgdR family lipoprotein	hypothetical	conjugal transfer mating pair stabilization protein TraG	Plasmid
STM474_RS15650	STM474_RS23670	-0.806277	0.806277	transcriptional regulator	hypothetical	entry exclusion protein	Plasmid
STM474_RS15650	STM474_RS22780	0.795223	0.795223	transcriptional regulator	hypothetical	glycine dehydrogenase	Amino acid metabolism
STM474_RS15655	STM474_RS18755	0.829539	0.829539	CaiF/GrlA family transcriptional regulator	hypothetical	outer membrane usher protein LpfC	fimbraie and pilus
STM474_RS15655	STM474_RS23855	0.813396	0.813396	CaiF/GrlA family transcriptional regulator	hypothetical	DNA polymerase III subunit theta	Plasmid
STM474_RS15655	STM474_RS22180	0.811074	0.811074	CaiF/GrlA family transcriptional regulator	hypothetical	MerR family transcriptional regulator	hypothetical
STM474_RS15660	STM474_RS23125	0.816938	0.816938	hypothetical	hypothetical	tryptophan--tRNA ligase	RNA processing
STM474_RS15660	STM474_RS23135	-0.756733	0.756733	hypothetical	hypothetical	type VI secretion system tube protein Hcp	virulence
STM474_RS15680	STM474_RS20950	0.799023	0.799023	YfdX family protein	hypothetical	autoinducer 2 ABC transporter substrate-binding protein LsrB	virulence
STM474_RS15685	STM474_RS16460	0.768621	0.768621	porin family protein	hypothetical	3',5'-cyclic-AMP phosphodiesterase	Cell wall
STM474_RS15755	STM474_RS16680	0.957191	0.957191	protein YgfX	hypothetical	EnvZ/OmpR regulon moderator MzrA	Signal transduction
STM474_RS15755	STM474_RS18065	0.912637	0.912637	protein YgfX	hypothetical	two-component system sensor histidine kinase EnvZ	Signal transduction
STM474_RS15755	STM474_RS18070	0.88323	0.88323	protein YgfX	hypothetical	two-component system response regulator OmpR	Signal transduction
STM474_RS15755	STM474_RS16000	0.853263	0.853263	protein YgfX	hypothetical	deoxyribonuclease I	DNA replication or repair
STM474_RS15755	STM474_RS16095	-0.851765	0.851765	protein YgfX	hypothetical	membrane-bound lytic murein transglycosylase MltC	Peptidoglycan
STM474_RS15755	STM474_RS22665	0.823572	0.823572	protein YgfX	hypothetical	UDP-N-acetylmuramate:L-alanyl-gamma-D-glutamyl- meso-diaminopimelate ligase	Peptidoglycan
STM474_RS15755	STM474_RS21770	0.798698	0.798698	protein YgfX	hypothetical	zinc uptake transcriptional repressor Zur	Transcription factor
STM474_RS15755	STM474_RS20005	0.779876	0.779876	protein YgfX	hypothetical	ribose operon transcriptional repressor RbsR	Transcription factor
STM474_RS15755	STM474_RS20000	0.777022	0.777022	protein YgfX	hypothetical	ribokinase	Carbohydrate Metabolism
STM474_RS15755	STM474_RS18410	-0.773916	0.773916	protein YgfX	hypothetical	16S rRNA (guanine(966)-N(2))-methyltransferase	translation
STM474_RS15755	STM474_RS23505	0.759579	0.759579	protein YgfX	hypothetical	murein transglycosylase	Peptidoglycan
STM474_RS15935	STM474_RS18215	0.780829	0.780829	YhcH/YjgK/YiaL family protein	hypothetical	dihydrodipicolinate synthase family protein	various metabolism
STM474_RS15935	STM474_RS16725	-0.780286	0.780286	YhcH/YjgK/YiaL family protein	hypothetical	pirin family protein	hypothetical
STM474_RS15935	STM474_RS24520	-0.772149	0.772149	YhcH/YjgK/YiaL family protein	hypothetical	IncI1-type conjugal transfer protein TraP	Plasmid
STM474_RS15935	STM474_RS18845	0.766514	0.766514	YhcH/YjgK/YiaL family protein	hypothetical	YsaB family lipoprotein	hypothetical
STM474_RS15935	STM474_RS20895	0.756719	0.756719	YhcH/YjgK/YiaL family protein	hypothetical	MFS transporter	transport
STM474_RS15935	STM474_RS23330	0.750536	0.750536	YhcH/YjgK/YiaL family protein	hypothetical	response regulator transcription factor	Signal transduction
STM474_RS15965	STM474_RS18205	0.818322	0.818322	hypothetical	hypothetical	MFS transporter	transport
STM474_RS15965	STM474_RS22455	0.795259	0.795259	hypothetical	hypothetical	DUF350 domain-containing protein	hypothetical
STM474_RS15965	STM474_RS22815	-0.790689	0.790689	hypothetical	hypothetical	KDGP aldolase family protein	hypothetical
STM474_RS15965	STM474_RS23870	-0.784831	0.784831	hypothetical	hypothetical	membrane protein	hypothetical
STM474_RS15965	STM474_RS23340	0.773989	0.773989	hypothetical	hypothetical	YbaK/EbsC family protein	hypothetical
STM474_RS15965	STM474_RS18845	0.772407	0.772407	hypothetical	hypothetical	YsaB family lipoprotein	hypothetical
STM474_RS16025	STM474_RS26915	0.789795	0.789795	IclR family transcriptional regulator	hypothetical	type I toxin-antitoxin system toxin Ldr family protein	CRISPR and TA system
STM474_RS16025	STM474_RS23675	0.784735	0.784735	IclR family transcriptional regulator	hypothetical	conjugal transfer mating pair stabilization protein TraG	Plasmid
STM474_RS16025	STM474_RS18535	-0.781749	0.781749	IclR family transcriptional regulator	hypothetical	glutathione-disulfide reductase	Redox response
STM474_RS16025	STM474_RS17040	-0.780347	0.780347	IclR family transcriptional regulator	hypothetical	transcription elongation factor GreA	RNA processing
STM474_RS16025	STM474_RS21200	0.763512	0.763512	IclR family transcriptional regulator	hypothetical	YijD family membrane protein	hypothetical
STM474_RS16025	STM474_RS24380	-0.75196	0.75196	IclR family transcriptional regulator	hypothetical	hypothetical	hypothetical
STM474_RS16040	STM474_RS18175	0.955311	0.955311	YggT family protein	hypothetical	rhomboid family intramembrane serine protease GlpG	protein processing
STM474_RS16040	STM474_RS18520	0.926854	0.926854	YggT family protein	hypothetical	oligopeptidase A	protein processing
STM474_RS16040	STM474_RS22400	0.91767	0.91767	YggT family protein	hypothetical	FtsH protease activity modulator HflK	protein processing
STM474_RS16040	STM474_RS16485	0.917141	0.917141	YggT family protein	hypothetical	glutathionylspermidine synthase family protein	various metabolism
STM474_RS16040	STM474_RS22405	0.909747	0.909747	YggT family protein	hypothetical	protease modulator HflC	protein processing
STM474_RS16040	STM474_RS20865	0.904562	0.904562	YggT family protein	hypothetical	envelope stress response regulator transcription factor CpxR	Signal transduction
STM474_RS16040	STM474_RS19045	0.891162	0.891162	YggT family protein	hypothetical	LacI family DNA-binding transcriptional regulator	hypothetical
STM474_RS16040	STM474_RS16480	0.879829	0.879829	YggT family protein	hypothetical	DUF1190 family protein	hypothetical
STM474_RS16040	STM474_RS19935	0.864436	0.864436	YggT family protein	hypothetical	F0F1 ATP synthase subunit I	Energy generation
STM474_RS16040	STM474_RS21025	0.862688	0.862688	YggT family protein	hypothetical	ATP-dependent protease subunit HslV	protein processing
STM474_RS16040	STM474_RS17395	0.858289	0.858289	YggT family protein	hypothetical	metalloprotease TldD	protein processing
STM474_RS16040	STM474_RS19080	0.855921	0.855921	YggT family protein	hypothetical	rhodanese-like domain-containing protein	hypothetical
STM474_RS16040	STM474_RS22220	0.85567	0.85567	YggT family protein	hypothetical	membrane protein FxsA	hypothetical
STM474_RS16040	STM474_RS22395	0.843339	0.843339	YggT family protein	hypothetical	GTPase HflX	RNA processing
STM474_RS16040	STM474_RS19775	0.84298	0.84298	YggT family protein	hypothetical	membrane protein insertion efficiency factor YidD	hypothetical
STM474_RS16040	STM474_RS21020	0.830742	0.830742	YggT family protein	hypothetical	HslU--HslV peptidase ATPase subunit	protein processing
STM474_RS16040	STM474_RS16045	0.830502	0.830502	YggT family protein	hypothetical	YggU family protein	hypothetical
STM474_RS16040	STM474_RS20740	-0.815958	0.815958	YggT family protein	hypothetical	formate dehydrogenase-N subunit alpha	Energy generation
STM474_RS16040	STM474_RS21210	0.810041	0.810041	YggT family protein	hypothetical	TonB-dependent vitamin B12 receptor BtuB	Small molecule transport
STM474_RS16040	STM474_RS22195	0.802797	0.802797	YggT family protein	hypothetical	protein-disulfide reductase DsbD	Redox response
STM474_RS16040	STM474_RS23375	-0.801075	0.801075	YggT family protein	hypothetical	16S rRNA (guanine(1207)-N(2))-methyltransferase RsmC	translation
STM474_RS16040	STM474_RS18975	-0.7885	0.7885	YggT family protein	hypothetical	selenocysteine-specific translation elongation factor	Amino acid metabolism
STM474_RS16040	STM474_RS18980	-0.781181	0.781181	YggT family protein	hypothetical	L-seryl-tRNA(Sec) selenium transferase	RNA processing
STM474_RS16040	STM474_RS22205	0.778511	0.778511	YggT family protein	hypothetical	anaerobic C4-dicarboxylate transporter DcuA	Small molecule transport
STM474_RS16040	STM474_RS20995	0.754284	0.754284	YggT family protein	hypothetical	glycerol kinase GlpK	Glycerol metabolism
STM474_RS16045	STM474_RS19045	0.879764	0.879764	YggU family protein	hypothetical	LacI family DNA-binding transcriptional regulator	hypothetical
STM474_RS16045	STM474_RS16485	0.829183	0.829183	YggU family protein	hypothetical	glutathionylspermidine synthase family protein	various metabolism
STM474_RS16045	STM474_RS16480	0.813515	0.813515	YggU family protein	hypothetical	DUF1190 family protein	hypothetical
STM474_RS16045	STM474_RS18980	-0.800651	0.800651	YggU family protein	hypothetical	L-seryl-tRNA(Sec) selenium transferase	RNA processing
STM474_RS16045	STM474_RS18175	0.797085	0.797085	YggU family protein	hypothetical	rhomboid family intramembrane serine protease GlpG	protein processing
STM474_RS16045	STM474_RS18520	0.785934	0.785934	YggU family protein	hypothetical	oligopeptidase A	protein processing
STM474_RS16045	STM474_RS20865	0.78162	0.78162	YggU family protein	hypothetical	envelope stress response regulator transcription factor CpxR	Signal transduction
STM474_RS16045	STM474_RS23375	-0.764599	0.764599	YggU family protein	hypothetical	16S rRNA (guanine(1207)-N(2))-methyltransferase RsmC	translation
STM474_RS16045	STM474_RS21025	0.752082	0.752082	YggU family protein	hypothetical	ATP-dependent protease subunit HslV	protein processing
STM474_RS16060	STM474_RS18820	0.835075	0.835075	DUF1202 domain-containing protein	hypothetical	GNAT family N-acetyltransferase	hypothetical
STM474_RS16060	STM474_RS18285	0.805586	0.805586	DUF1202 domain-containing protein	hypothetical	DeoR family transcriptional regulator	hypothetical
STM474_RS16060	STM474_RS24425	-0.801358	0.801358	DUF1202 domain-containing protein	hypothetical	molybdopterin-guanine dinucleotide biosynthesis protein MobC	molybdopterin metabolism
STM474_RS16060	STM474_RS24635	0.798204	0.798204	DUF1202 domain-containing protein	hypothetical	type IV pilus biogenesis protein PilM	fimbraie and pilus
STM474_RS16060	STM474_RS24515	0.794419	0.794419	DUF1202 domain-containing protein	hypothetical	conjugal transfer protein TraQ	Plasmid
STM474_RS16060	STM474_RS18720	-0.771729	0.771729	DUF1202 domain-containing protein	hypothetical	aryl-sulfate sulfotransferase	various metabolism
STM474_RS16060	STM474_RS24005	0.770096	0.770096	DUF1202 domain-containing protein	hypothetical	SPI-2 type III secretion system effector cysteine hydrolase SpvD	virulence
STM474_RS16060	STM474_RS16735	-0.757973	0.757973	DUF1202 domain-containing protein	hypothetical	serine dehydratase subunit alpha family protein	Cysteine metabolism
STM474_RS16070	STM474_RS18790	0.808032	0.808032	DUF2884 domain-containing protein	hypothetical	OmpA family lipoprotein	hypothetical
STM474_RS16070	STM474_RS16975	0.787292	0.787292	DUF2884 domain-containing protein	hypothetical	transcription termination/antitermination protein NusA	RNA processing
STM474_RS16070	STM474_RS24115	-0.786481	0.786481	DUF2884 domain-containing protein	hypothetical	membrane protein	hypothetical
STM474_RS16070	STM474_RS22035	0.78482	0.78482	DUF2884 domain-containing protein	hypothetical	two-component system response regulator PmrA	Signal transduction
STM474_RS16115	STM474_RS22860	-0.791615	0.791615	DUF554 domain-containing protein	hypothetical	HTH-type transcriptional regulator TreR	Transcription factor
STM474_RS16115	STM474_RS23855	0.785371	0.785371	DUF554 domain-containing protein	hypothetical	DNA polymerase III subunit theta	Plasmid
STM474_RS16115	STM474_RS18445	0.782989	0.782989	DUF554 domain-containing protein	hypothetical	7-cyano-7-deazaguanine/7-aminomethyl-7- deazaguanine transporter	Small molecule transport
STM474_RS16115	STM474_RS22480	0.756667	0.756667	DUF554 domain-containing protein	hypothetical	biofilm peroxide resistance protein BsmA	Biofilm
STM474_RS16115	STM474_RS23110	0.753843	0.753843	DUF554 domain-containing protein	hypothetical	DUF302 domain-containing protein	hypothetical
STM474_RS16160	STM474_RS21205	0.774054	0.774054	LuxR family transcriptional regulator	hypothetical	tRNA (uridine(54)-C5)-methyltransferase TrmA	RNA processing
STM474_RS16160	STM474_RS17315	-0.75815	0.75815	LuxR family transcriptional regulator	hypothetical	sodium-extruding oxaloacetate decarboxylase subunit alpha	various metabolism
STM474_RS16160	STM474_RS20715	0.755357	0.755357	LuxR family transcriptional regulator	hypothetical	cytotoxic translational repressor of toxin-antitoxin stability system	CRISPR and TA system
STM474_RS16320	STM474_RS24080	0.750806	0.750806	hypothetical	hypothetical	RepB family plasmid replication initiator protein	Plasmid
STM474_RS16355	STM474_RS16885	0.789946	0.789946	AraC family transcriptional regulator	hypothetical	protein/nucleic acid deglycase	hypothetical
STM474_RS16455	STM474_RS24140	0.777372	0.777372	esterase YqiA	hypothetical	YjiK family protein	hypothetical
STM474_RS16465	STM474_RS23285	0.8368	0.8368	DUF1249 family protein	hypothetical	PTS mannose/fructose/sorbose transporter family subunit IID	Carbohydrate transport
STM474_RS16480	STM474_RS20865	0.96193	0.96193	DUF1190 family protein	hypothetical	envelope stress response regulator transcription factor CpxR	Signal transduction
STM474_RS16480	STM474_RS16485	0.9473	0.9473	DUF1190 family protein	hypothetical	glutathionylspermidine synthase family protein	various metabolism
STM474_RS16480	STM474_RS19775	0.899775	0.899775	DUF1190 family protein	hypothetical	membrane protein insertion efficiency factor YidD	hypothetical
STM474_RS16480	STM474_RS18175	0.8993	0.8993	DUF1190 family protein	hypothetical	rhomboid family intramembrane serine protease GlpG	protein processing
STM474_RS16480	STM474_RS22405	0.88986	0.88986	DUF1190 family protein	hypothetical	protease modulator HflC	protein processing
STM474_RS16480	STM474_RS22395	0.839328	0.839328	DUF1190 family protein	hypothetical	GTPase HflX	RNA processing
STM474_RS16480	STM474_RS17395	0.834914	0.834914	DUF1190 family protein	hypothetical	metalloprotease TldD	protein processing
STM474_RS16480	STM474_RS19045	0.829064	0.829064	DUF1190 family protein	hypothetical	LacI family DNA-binding transcriptional regulator	hypothetical
STM474_RS16480	STM474_RS22400	0.818863	0.818863	DUF1190 family protein	hypothetical	FtsH protease activity modulator HflK	protein processing
STM474_RS16480	STM474_RS18520	0.807097	0.807097	DUF1190 family protein	hypothetical	oligopeptidase A	protein processing
STM474_RS16480	STM474_RS20740	-0.784308	0.784308	DUF1190 family protein	hypothetical	formate dehydrogenase-N subunit alpha	Energy generation
STM474_RS16480	STM474_RS18975	-0.774474	0.774474	DUF1190 family protein	hypothetical	selenocysteine-specific translation elongation factor	Amino acid metabolism
STM474_RS16480	STM474_RS22195	0.774023	0.774023	DUF1190 family protein	hypothetical	protein-disulfide reductase DsbD	Redox response
STM474_RS16480	STM474_RS19080	0.75321	0.75321	DUF1190 family protein	hypothetical	rhodanese-like domain-containing protein	hypothetical
STM474_RS16535	STM474_RS16760	-0.797072	0.797072	DUF1449 family protein	hypothetical	threonine/serine transporter TdcC	Amino acid transport
STM474_RS16700	STM474_RS19060	-0.775164	0.775164	YqjK-like family protein	hypothetical	serine O-acetyltransferase	Cysteine metabolism
STM474_RS16700	STM474_RS17210	-0.759385	0.759385	YqjK-like family protein	hypothetical	glutamate synthase subunit GltD	Glutamate metabolism
STM474_RS16725	STM474_RS23960	-0.870448	0.870448	pirin family protein	hypothetical	recombinase family protein	hypothetical
STM474_RS16725	STM474_RS23880	0.868502	0.868502	pirin family protein	hypothetical	hypothetical	hypothetical
STM474_RS16725	STM474_RS23340	-0.848393	0.848393	pirin family protein	hypothetical	YbaK/EbsC family protein	hypothetical
STM474_RS16725	STM474_RS24020	0.839743	0.839743	pirin family protein	hypothetical	inverse autotransporter beta domain-containing protein	virulence
STM474_RS16725	STM474_RS27245	-0.83593	0.83593	pirin family protein	hypothetical	hypothetical	hypothetical
STM474_RS16725	STM474_RS25445	-0.834583	0.834583	pirin family protein	hypothetical	helix-turn-helix domain-containing protein	hypothetical
STM474_RS16725	STM474_RS22775	0.826612	0.826612	pirin family protein	hypothetical	cytochrome b562	Energy generation
STM474_RS16725	STM474_RS21585	-0.821416	0.821416	pirin family protein	hypothetical	glycosyltransferase family 2 protein	hypothetical
STM474_RS16725	STM474_RS24015	-0.814319	0.814319	pirin family protein	hypothetical	helix-turn-helix domain-containing protein	hypothetical
STM474_RS16725	STM474_RS23000	-0.809185	0.809185	pirin family protein	hypothetical	L-idonate 5-dehydrogenase	various metabolism
STM474_RS16725	STM474_RS19585	-0.79378	0.79378	pirin family protein	hypothetical	radical SAM protein	hypothetical
STM474_RS16725	STM474_RS19995	0.793779	0.793779	pirin family protein	hypothetical	ribose ABC transporter substrate-binding protein RbsB	Carbohydrate transport
STM474_RS16725	STM474_RS22180	-0.778125	0.778125	pirin family protein	hypothetical	MerR family transcriptional regulator	hypothetical
STM474_RS16725	STM474_RS23675	0.755314	0.755314	pirin family protein	hypothetical	conjugal transfer mating pair stabilization protein TraG	Plasmid
STM474_RS16800	STM474_RS18010	-0.765638	0.765638	DeoR/GlpR transcriptional regulator	hypothetical	membrane protein	hypothetical
STM474_RS16885	STM474_RS18685	0.762488	0.762488	protein/nucleic acid deglycase	hypothetical	transporter	transport
STM474_RS16885	STM474_RS24050	-0.750812	0.750812	protein/nucleic acid deglycase	hypothetical	hypothetical	hypothetical
STM474_RS16895	STM474_RS18685	0.760335	0.760335	GIY-YIG nuclease family protein	hypothetical	transporter	transport
STM474_RS16900	STM474_RS17130	-0.75406	0.75406	N-acetyltransferase	hypothetical	3-deoxy-manno-octulosonate-8-phosphatase KdsC	LPS
STM474_RS16905	STM474_RS23675	0.753395	0.753395	SCP2 domain-containing protein	hypothetical	conjugal transfer mating pair stabilization protein TraG	Plasmid
STM474_RS16995	STM474_RS23455	0.762226	0.762226	DUF1963 domain-containing protein	hypothetical	fimbrial biogenesis outer membrane usher protein	fimbraie and pilus
STM474_RS17215	STM474_RS24005	0.819854	0.819854	DUF1016 family protein	hypothetical	SPI-2 type III secretion system effector cysteine hydrolase SpvD	virulence
STM474_RS17290	STM474_RS20315	0.786435	0.786435	DUF1043 family protein	hypothetical	DNA helicase II	DNA replication or repair
STM474_RS17345	STM474_RS20870	0.762682	0.762682	GntR family transcriptional regulator	hypothetical	cell-envelope stress modulator CpxP	Signal transduction
STM474_RS17345	STM474_RS18170	0.75655	0.75655	GntR family transcriptional regulator	hypothetical	DeoR/GlpR family transcriptional regulator	hypothetical
STM474_RS17465	STM474_RS17470	0.93044	0.93044	YhdT family protein	hypothetical	sodium/pantothenate symporter	Small molecule transport
STM474_RS17520	STM474_RS20890	0.851578	0.851578	membrane protein	hypothetical	CDP-diacylglycerol diphosphatase	lipid metabolism
STM474_RS17520	STM474_RS20355	0.849117	0.849117	membrane protein	hypothetical	threonine export protein RhtC	Amino acid transport
STM474_RS17520	STM474_RS18015	-0.834022	0.834022	membrane protein	hypothetical	PilN domain-containing protein	fimbraie and pilus
STM474_RS17520	STM474_RS18195	-0.821175	0.821175	membrane protein	hypothetical	PstS family phosphate ABC transporter substrate-binding protein	transport
STM474_RS17520	STM474_RS24020	0.798071	0.798071	membrane protein	hypothetical	inverse autotransporter beta domain-containing protein	virulence
STM474_RS17520	STM474_RS19620	0.789836	0.789836	membrane protein	hypothetical	DUF3748 domain-containing protein	hypothetical
STM474_RS17520	STM474_RS26395	0.76697	0.76697	membrane protein	hypothetical	hypothetical	hypothetical
STM474_RS17520	STM474_RS18785	0.762708	0.762708	membrane protein	hypothetical	molybdopterin guanine dinucleotide-containing S/N-oxide reductase	Energy generation
STM474_RS17520	STM474_RS19995	0.760282	0.760282	membrane protein	hypothetical	ribose ABC transporter substrate-binding protein RbsB	Carbohydrate transport
STM474_RS17875	STM474_RS23525	-0.827961	0.827961	YheU family protein	hypothetical	MDR efflux pump AcrAB transcriptional activator RobA	Efflux pump
STM474_RS17875	STM474_RS19285	-0.824339	0.824339	YheU family protein	hypothetical	ATP-dependent DNA helicase RecG	DNA replication or repair
STM474_RS17875	STM474_RS19280	-0.799903	0.799903	YheU family protein	hypothetical	tRNA (guanosine(18)-2'-O)-methyltransferase TrmH	RNA processing
STM474_RS17875	STM474_RS21810	0.79876	0.79876	YheU family protein	hypothetical	acid phosphatase AphA	protein processing
STM474_RS17895	STM474_RS24260	-0.781005	0.781005	FUSC family protein	hypothetical	hypothetical	hypothetical
STM474_RS18020	STM474_RS24445	-0.750421	0.750421	DNA utilization protein HofM	hypothetical	IncI1-type conjugal transfer protein TrbB	Plasmid
STM474_RS18160	STM474_RS24595	-0.773332	0.773332	TROVE domain-containing protein	hypothetical	shufflon system plasmid conjugative transfer pilus tip adhesin PilV	fimbraie and pilus
STM474_RS18170	STM474_RS22390	-0.823827	0.823827	DeoR/GlpR family transcriptional regulator	hypothetical	RNA chaperone Hfq	Chaperone
STM474_RS18170	STM474_RS24670	0.787564	0.787564	DeoR/GlpR family transcriptional regulator	hypothetical	conjugal transfer protein TraA	Plasmid
STM474_RS18190	STM474_RS19815	0.853644	0.853644	hypothetical	hypothetical	HTH-type transcriptional regulator YidZ	Transcription factor
STM474_RS18190	STM474_RS24580	0.751133	0.751133	hypothetical	hypothetical	hypothetical	hypothetical
STM474_RS18275	STM474_RS18820	-0.762168	0.762168	oxidoreductase	hypothetical	GNAT family N-acetyltransferase	hypothetical
STM474_RS18275	STM474_RS24600	0.751565	0.751565	oxidoreductase	hypothetical	lytic transglycosylase domain-containing protein	hypothetical
STM474_RS18310	STM474_RS24060	0.761821	0.761821	DUF2756 family protein	hypothetical	type II toxin-antitoxin system toxin CcdB	CRISPR and TA system
STM474_RS18575	STM474_RS21595	-0.784764	0.784764	lysozyme	hypothetical	phage baseplate assembly protein V	phage
STM474_RS18575	STM474_RS20835	-0.754424	0.754424	lysozyme	hypothetical	TRAP transporter small permease	transport
STM474_RS18725	STM474_RS22120	0.753883	0.753883	substrate-binding domain-containing protein	hypothetical	molecular chaperone	Chaperone
STM474_RS18820	STM474_RS24005	0.750888	0.750888	GNAT family N-acetyltransferase	hypothetical	SPI-2 type III secretion system effector cysteine hydrolase SpvD	virulence
STM474_RS18845	STM474_RS22090	0.782038	0.782038	YsaB family lipoprotein	hypothetical	hypothetical	hypothetical
STM474_RS18845	STM474_RS21580	0.780378	0.780378	YsaB family lipoprotein	hypothetical	membrane protein	hypothetical
STM474_RS18845	STM474_RS22950	0.774707	0.774707	YsaB family lipoprotein	hypothetical	DUF898 domain-containing protein	hypothetical
STM474_RS18845	STM474_RS19705	-0.770437	0.770437	YsaB family lipoprotein	hypothetical	galactonate dehydratase	Galactonate metabolism
STM474_RS18845	STM474_RS23665	0.768276	0.768276	YsaB family lipoprotein	hypothetical	complement resistance protein TraT	Plasmid
STM474_RS18895	STM474_RS26915	-0.772425	0.772425	4Fe-4S dicluster domain-containing protein	hypothetical	type I toxin-antitoxin system toxin Ldr family protein	CRISPR and TA system
STM474_RS19045	STM474_RS22220	0.907037	0.907037	LacI family DNA-binding transcriptional regulator	hypothetical	membrane protein FxsA	hypothetical
STM474_RS19045	STM474_RS23375	-0.849609	0.849609	LacI family DNA-binding transcriptional regulator	hypothetical	16S rRNA (guanine(1207)-N(2))-methyltransferase RsmC	translation
STM474_RS19045	STM474_RS22400	0.83522	0.83522	LacI family DNA-binding transcriptional regulator	hypothetical	FtsH protease activity modulator HflK	protein processing
STM474_RS19045	STM474_RS22405	0.829519	0.829519	LacI family DNA-binding transcriptional regulator	hypothetical	protease modulator HflC	protein processing
STM474_RS19045	STM474_RS20865	0.803582	0.803582	LacI family DNA-binding transcriptional regulator	hypothetical	envelope stress response regulator transcription factor CpxR	Signal transduction
STM474_RS19045	STM474_RS19775	0.799459	0.799459	LacI family DNA-binding transcriptional regulator	hypothetical	membrane protein insertion efficiency factor YidD	hypothetical
STM474_RS19045	STM474_RS21210	0.794209	0.794209	LacI family DNA-binding transcriptional regulator	hypothetical	TonB-dependent vitamin B12 receptor BtuB	Small molecule transport
STM474_RS19045	STM474_RS19935	0.782545	0.782545	LacI family DNA-binding transcriptional regulator	hypothetical	F0F1 ATP synthase subunit I	Energy generation
STM474_RS19045	STM474_RS20740	-0.782536	0.782536	LacI family DNA-binding transcriptional regulator	hypothetical	formate dehydrogenase-N subunit alpha	Energy generation
STM474_RS19045	STM474_RS20345	-0.766201	0.766201	LacI family DNA-binding transcriptional regulator	hypothetical	phospholipase A	lipid metabolism
STM474_RS19045	STM474_RS21025	0.75175	0.75175	LacI family DNA-binding transcriptional regulator	hypothetical	ATP-dependent protease subunit HslV	protein processing
STM474_RS19080	STM474_RS22395	0.870623	0.870623	rhodanese-like domain-containing protein	hypothetical	GTPase HflX	RNA processing
STM474_RS19080	STM474_RS22405	0.827652	0.827652	rhodanese-like domain-containing protein	hypothetical	protease modulator HflC	protein processing
STM474_RS19080	STM474_RS20865	0.824742	0.824742	rhodanese-like domain-containing protein	hypothetical	envelope stress response regulator transcription factor CpxR	Signal transduction
STM474_RS19080	STM474_RS22400	0.8233	0.8233	rhodanese-like domain-containing protein	hypothetical	FtsH protease activity modulator HflK	protein processing
STM474_RS19080	STM474_RS19935	0.802889	0.802889	rhodanese-like domain-containing protein	hypothetical	F0F1 ATP synthase subunit I	Energy generation
STM474_RS19080	STM474_RS19775	0.801174	0.801174	rhodanese-like domain-containing protein	hypothetical	membrane protein insertion efficiency factor YidD	hypothetical
STM474_RS19080	STM474_RS22195	0.781107	0.781107	rhodanese-like domain-containing protein	hypothetical	protein-disulfide reductase DsbD	Redox response
STM474_RS19080	STM474_RS23685	0.771771	0.771771	rhodanese-like domain-containing protein	hypothetical	type-F conjugative transfer system pilin assembly thiol-disulfide isomerase TrbB	fimbraie and pilus
STM474_RS19100	STM474_RS21580	0.824169	0.824169	glycosyltransferase	hypothetical	membrane protein	hypothetical
STM474_RS19240	STM474_RS20890	-0.784652	0.784652	YicC family protein	hypothetical	CDP-diacylglycerol diphosphatase	lipid metabolism
STM474_RS19240	STM474_RS21935	-0.7679	0.7679	YicC family protein	hypothetical	DUF485 domain-containing protein	hypothetical
STM474_RS19290	STM474_RS23005	0.774977	0.774977	hypothetical	hypothetical	gluconokinase	various metabolism
STM474_RS19340	STM474_RS19380	0.767882	0.767882	virulence RhuM family protein	hypothetical	MgtC family protein	hypothetical
STM474_RS19345	STM474_RS21580	0.766743	0.766743	helix-turn-helix transcriptional regulator	hypothetical	membrane protein	hypothetical
STM474_RS19355	STM474_RS26915	-0.751799	0.751799	membrane protein	hypothetical	type I toxin-antitoxin system toxin Ldr family protein	CRISPR and TA system
STM474_RS19585	STM474_RS23880	-0.852547	0.852547	radical SAM protein	hypothetical	hypothetical	hypothetical
STM474_RS19585	STM474_RS21585	0.758293	0.758293	radical SAM protein	hypothetical	glycosyltransferase family 2 protein	hypothetical
STM474_RS19585	STM474_RS22950	0.756611	0.756611	radical SAM protein	hypothetical	DUF898 domain-containing protein	hypothetical
STM474_RS19615	STM474_RS22515	-0.798921	0.798921	YceK/YidQ family lipoprotein	hypothetical	3-keto-L-gulonate-6-phosphate decarboxylase UlaD	various metabolism
STM474_RS19615	STM474_RS23695	0.777746	0.777746	YceK/YidQ family lipoprotein	hypothetical	type-F conjugative transfer system pilin assembly protein TraF	fimbraie and pilus
STM474_RS19615	STM474_RS20680	0.773415	0.773415	YceK/YidQ family lipoprotein	hypothetical	glucose-1-phosphatase	Glucose metabolism
STM474_RS19615	STM474_RS26965	-0.766702	0.766702	YceK/YidQ family lipoprotein	hypothetical	YnhF family membrane protein	hypothetical
STM474_RS19620	STM474_RS23855	-0.791968	0.791968	DUF3748 domain-containing protein	hypothetical	DNA polymerase III subunit theta	Plasmid
STM474_RS19620	STM474_RS22455	-0.77709	0.77709	DUF3748 domain-containing protein	hypothetical	DUF350 domain-containing protein	hypothetical
STM474_RS19620	STM474_RS21140	0.769594	0.769594	DUF3748 domain-containing protein	hypothetical	[formate-C-acetyltransferase]-activating enzyme	various metabolism
STM474_RS19620	STM474_RS25445	-0.765694	0.765694	DUF3748 domain-containing protein	hypothetical	helix-turn-helix domain-containing protein	hypothetical
STM474_RS19620	STM474_RS20355	0.752083	0.752083	DUF3748 domain-containing protein	hypothetical	threonine export protein RhtC	Amino acid transport
STM474_RS19620	STM474_RS24020	0.751797	0.751797	DUF3748 domain-containing protein	hypothetical	inverse autotransporter beta domain-containing protein	virulence
STM474_RS19740	STM474_RS24430	0.768103	0.768103	LysR family transcriptional regulator	hypothetical	hypothetical	hypothetical
STM474_RS19775	STM474_RS20865	0.900451	0.900451	membrane protein insertion efficiency factor YidD	hypothetical	envelope stress response regulator transcription factor CpxR	Signal transduction
STM474_RS19775	STM474_RS22405	0.851629	0.851629	membrane protein insertion efficiency factor YidD	hypothetical	protease modulator HflC	protein processing
STM474_RS19775	STM474_RS22395	0.835565	0.835565	membrane protein insertion efficiency factor YidD	hypothetical	GTPase HflX	RNA processing
STM474_RS19775	STM474_RS22400	0.787449	0.787449	membrane protein insertion efficiency factor YidD	hypothetical	FtsH protease activity modulator HflK	protein processing
STM474_RS19775	STM474_RS22220	0.753291	0.753291	membrane protein insertion efficiency factor YidD	hypothetical	membrane protein FxsA	hypothetical
STM474_RS19800	STM474_RS23980	0.809935	0.809935	retron St85 family effector protein	hypothetical	virulence genes transcriptional activator SpvR	virulence
STM474_RS19800	STM474_RS20460	0.787874	0.787874	retron St85 family effector protein	hypothetical	aryl-sulfate sulfotransferase	various metabolism
STM474_RS19800	STM474_RS20705	0.765786	0.765786	retron St85 family effector protein	hypothetical	type II toxin-antitoxin system HigB family toxin	CRISPR and TA system
STM474_RS19950	STM474_RS20060	0.75283	0.75283	FMN-binding protein MioC	hypothetical	macrodomain Ori organization protein MaoP	hypothetical
STM474_RS20055	STM474_RS20060	0.989212	0.989212	HTH-type transcriptional regulator HdfR	hypothetical	macrodomain Ori organization protein MaoP	hypothetical
STM474_RS20055	STM474_RS20065	0.84486	0.84486	HTH-type transcriptional regulator HdfR	hypothetical	YifB family Mg chelatase-like AAA ATPase	hypothetical
STM474_RS20060	STM474_RS20065	0.860376	0.860376	macrodomain Ori organization protein MaoP	hypothetical	YifB family Mg chelatase-like AAA ATPase	hypothetical
STM474_RS20060	STM474_RS24215	-0.767556	0.767556	macrodomain Ori organization protein MaoP	hypothetical	3'-5' exonuclease	DNA replication or repair
STM474_RS20265	STM474_RS23110	0.807135	0.807135	membrane protein	hypothetical	DUF302 domain-containing protein	hypothetical
STM474_RS20480	STM474_RS21780	-0.769711	0.769711	IMPACT family protein	hypothetical	tRNA dihydrouridine(20/20a) synthase DusA	RNA processing
STM474_RS20685	STM474_RS23855	0.800163	0.800163	virulence factor BrkB family protein	hypothetical	DNA polymerase III subunit theta	Plasmid
STM474_RS20685	STM474_RS22860	-0.80001	0.80001	virulence factor BrkB family protein	hypothetical	HTH-type transcriptional regulator TreR	Transcription factor
STM474_RS20685	STM474_RS23025	0.78861	0.78861	virulence factor BrkB family protein	hypothetical	ATP-binding protein	hypothetical
STM474_RS20685	STM474_RS20945	0.767801	0.767801	virulence factor BrkB family protein	hypothetical	autoinducer 2 ABC transporter permease LsrD	virulence
STM474_RS20685	STM474_RS23115	0.753491	0.753491	virulence factor BrkB family protein	hypothetical	dienelactone hydrolase family protein	hypothetical
STM474_RS20760	STM474_RS24875	0.810622	0.810622	DUF3829 domain-containing protein	hypothetical	hypothetical	hypothetical
STM474_RS20760	STM474_RS24665	-0.793047	0.793047	DUF3829 domain-containing protein	hypothetical	transcription termination factor NusG	Plasmid
STM474_RS20760	STM474_RS22815	-0.78972	0.78972	DUF3829 domain-containing protein	hypothetical	KDGP aldolase family protein	hypothetical
STM474_RS20760	STM474_RS22950	0.785957	0.785957	DUF3829 domain-containing protein	hypothetical	DUF898 domain-containing protein	hypothetical
STM474_RS20760	STM474_RS23885	-0.769571	0.769571	DUF3829 domain-containing protein	hypothetical	DNA methylase	hypothetical
STM474_RS20765	STM474_RS20990	-0.750037	0.750037	AzlD domain-containing protein	hypothetical	class II fructose-bisphosphatase	Gluconeogenesis
STM474_RS20850	STM474_RS23930	-0.815505	0.815505	6-N-hydroxylaminopurine resistance protein	hypothetical	DUF2913 family protein	hypothetical
STM474_RS20850	STM474_RS24210	-0.789762	0.789762	6-N-hydroxylaminopurine resistance protein	hypothetical	type II toxin-antitoxin system RelE/ParE family toxin	CRISPR and TA system
STM474_RS20850	STM474_RS23695	-0.78821	0.78821	6-N-hydroxylaminopurine resistance protein	hypothetical	type-F conjugative transfer system pilin assembly protein TraF	fimbraie and pilus
STM474_RS20850	STM474_RS23995	0.779561	0.779561	6-N-hydroxylaminopurine resistance protein	hypothetical	SPI-2 type III secretion system effector NAD(+)--protein-arginine ADP-ribosyltransferase SpvB	virulence
STM474_RS20850	STM474_RS22455	-0.773865	0.773865	6-N-hydroxylaminopurine resistance protein	hypothetical	DUF350 domain-containing protein	hypothetical
STM474_RS20850	STM474_RS23675	0.772676	0.772676	6-N-hydroxylaminopurine resistance protein	hypothetical	conjugal transfer mating pair stabilization protein TraG	Plasmid
STM474_RS20850	STM474_RS21125	0.763185	0.763185	6-N-hydroxylaminopurine resistance protein	hypothetical	PTS fructose transporter subunit EIIC	Carbohydrate transport
STM474_RS20850	STM474_RS21730	0.759548	0.759548	6-N-hydroxylaminopurine resistance protein	hypothetical	chorismate lyase	various metabolism
STM474_RS20910	STM474_RS22375	0.800652	0.800652	GntR family transcriptional regulator	hypothetical	N-acetylmuramoyl-L-alanine amidase AmiB	Peptidoglycan
STM474_RS20910	STM474_RS21870	0.797992	0.797992	GntR family transcriptional regulator	hypothetical	non-fimbrial adhesin SiiE	virulence
STM474_RS20910	STM474_RS23505	-0.796184	0.796184	GntR family transcriptional regulator	hypothetical	murein transglycosylase	Peptidoglycan
STM474_RS20910	STM474_RS24100	-0.769724	0.769724	GntR family transcriptional regulator	hypothetical	major pilin PefA	fimbraie and pilus
STM474_RS20910	STM474_RS22295	0.753743	0.753743	GntR family transcriptional regulator	hypothetical	fumarate reductase iron-sulfur protein	Energy generation
STM474_RS20920	STM474_RS21720	0.773495	0.773495	cupin domain-containing protein	hypothetical	maltoporin	Porin
STM474_RS20920	STM474_RS24635	0.772454	0.772454	cupin domain-containing protein	hypothetical	type IV pilus biogenesis protein PilM	fimbraie and pilus
STM474_RS20920	STM474_RS22950	0.754063	0.754063	cupin domain-containing protein	hypothetical	DUF898 domain-containing protein	hypothetical
STM474_RS20920	STM474_RS23070	0.753477	0.753477	cupin domain-containing protein	hypothetical	DUF1819 family protein	hypothetical
STM474_RS20975	STM474_RS24145	0.79806	0.79806	YiiQ family protein	hypothetical	complement resistance protein Rck	hypothetical
STM474_RS20975	STM474_RS21890	0.758024	0.758024	YiiQ family protein	hypothetical	superoxide response transcriptional regulator SoxS	Redox response
STM474_RS21055	STM474_RS24080	0.877682	0.877682	aryl-sulfate sulfotransferase	hypothetical	RepB family plasmid replication initiator protein	Plasmid
STM474_RS21055	STM474_RS22950	0.75024	0.75024	aryl-sulfate sulfotransferase	hypothetical	DUF898 domain-containing protein	hypothetical
STM474_RS21200	STM474_RS24070	-0.774796	0.774796	YijD family membrane protein	hypothetical	hypothetical	hypothetical
STM474_RS21260	STM474_RS27235	0.794868	0.794868	hypothetical	hypothetical	hypothetical	hypothetical
STM474_RS21260	STM474_RS24830	-0.755653	0.755653	hypothetical	hypothetical	DUF2635 domain-containing protein	hypothetical
STM474_RS21330	STM474_RS24345	0.779477	0.779477	membrane protein	hypothetical	hypothetical	hypothetical
[truncated: 113 more rows]

## Sheet: Ty2 hypothetical cofitness
Node1	Node2	Correlation	Abs_Corr	Gene.description_x	Category.manual_x	Gene.description_y	Category.manual_y
T_RS00050	T_RS20010	0.805283	0.805283	hypothetical protein	hypothetical	membrane protein	hypothetical
T_RS00050	T_RS02640	-0.788628	0.788628	hypothetical protein	hypothetical	PTS mannitol transporter subunit IIB	Carbohydrate transport
T_RS00050	T_RS07740	-0.753957	0.753957	hypothetical protein	hypothetical	hypothetical protein	hypothetical
T_RS00055	T_RS12505	-0.751297	0.751297	hypothetical protein	hypothetical	alpha-glycosidase	Carbohydrate Metabolism
T_RS00085	T_RS00550	-0.8363	0.8363	transcriptional regulator	hypothetical	thiamine import ATP-binding protein ThiQ	Nucleotide transport
T_RS00085	T_RS17580	-0.835932	0.835932	transcriptional regulator	hypothetical	endonuclease V	RNA processing
T_RS00085	T_RS07720	0.777091	0.777091	transcriptional regulator	hypothetical	membrane protein	Small molecule transport
T_RS00085	T_RS00180	0.774469	0.774469	transcriptional regulator	hypothetical	sulfatase	hypothetical
T_RS00085	T_RS10575	-0.758446	0.758446	transcriptional regulator	hypothetical	hypothetical protein	hypothetical
T_RS00085	T_RS09070	0.7573	0.7573	transcriptional regulator	hypothetical	molecular chaperone	Chaperone
T_RS00085	T_RS01590	-0.757067	0.757067	transcriptional regulator	hypothetical	iron-sulfur cluster assembly accessory protein	Redox response
T_RS00100	T_RS09765	0.781678	0.781678	hypothetical protein	hypothetical	DNA replication protein DnaC	hypothetical
T_RS00100	T_RS15410	0.750518	0.750518	hypothetical protein	hypothetical	hypothetical protein	hypothetical
T_RS00145	T_RS02900	-0.888531	0.888531	hypothetical protein	hypothetical	L-rhamnonate dehydratase	Carbohydrate Metabolism
T_RS00145	T_RS13320	-0.847556	0.847556	hypothetical protein	hypothetical	bifunctional chorismate mutase/prephenate dehydratase	Aromatic amino acid metabolism
T_RS00145	T_RS07100	-0.841661	0.841661	hypothetical protein	hypothetical	hypothetical protein	hypothetical
T_RS00145	T_RS06125	0.834043	0.834043	hypothetical protein	hypothetical	catalase	Redox response
T_RS00145	T_RS01200	-0.824802	0.824802	hypothetical protein	hypothetical	Rho-binding antiterminator	translation
T_RS00145	T_RS00840	0.82139	0.82139	hypothetical protein	hypothetical	membrane protein	Carbohydrate Metabolism
T_RS00145	T_RS18285	-0.809068	0.809068	hypothetical protein	hypothetical	sulfofructosephosphate aldolase	various metabolism
T_RS00145	T_RS17280	-0.807075	0.807075	hypothetical protein	hypothetical	hypothetical protein	hypothetical
T_RS00145	T_RS02115	0.804572	0.804572	hypothetical protein	hypothetical	hypothetical protein	hypothetical
T_RS00145	T_RS06285	0.802938	0.802938	hypothetical protein	hypothetical	phosphoenolpyruvate synthase	Gluconeogenesis
T_RS00145	T_RS12755	0.801355	0.801355	hypothetical protein	hypothetical	RND transporter	Efflux pump
T_RS00145	T_RS11755	0.799841	0.799841	hypothetical protein	hypothetical	helix-turn-helix transcriptional regulator	fimbraie and pilus
T_RS00145	T_RS11665	0.799447	0.799447	hypothetical protein	hypothetical	NAD(P)H nitroreductase	various metabolism
T_RS00145	T_RS10705	0.797778	0.797778	hypothetical protein	hypothetical	pyridoxal phosphatase	various metabolism
T_RS00145	T_RS07340	-0.797083	0.797083	hypothetical protein	hypothetical	stress protection protein MarC	transport
T_RS00145	T_RS03705	-0.796347	0.796347	hypothetical protein	hypothetical	hypothetical protein	hypothetical
T_RS00145	T_RS21770	0.792774	0.792774	hypothetical protein	hypothetical	conjugal transfer protein TraG	plasmid
T_RS00145	T_RS22585	0.792325	0.792325	hypothetical protein	hypothetical	L-ribulose-5-phosphate 4-epimerase UlaF	Arabinose metabolism
T_RS00145	T_RS21625	0.786465	0.786465	hypothetical protein	hypothetical	pilus assembly protein PilX	fimbraie and pilus
T_RS00145	T_RS09700	-0.785313	0.785313	hypothetical protein	hypothetical	hypothetical protein	hypothetical
T_RS00145	T_RS03365	-0.784102	0.784102	hypothetical protein	hypothetical	DNA-binding transcriptional regulator GalS	Transcription factor
T_RS00145	T_RS18255	0.779119	0.779119	hypothetical protein	hypothetical	D-aminoacyl-tRNA deacylase	RNA processing
T_RS00145	T_RS18795	0.777266	0.777266	hypothetical protein	hypothetical	pentaheme c-type cytochrome TorC	Energy generation
T_RS00145	T_RS15525	0.776998	0.776998	hypothetical protein	hypothetical	ABC transporter substrate-binding protein	transport
T_RS00145	T_RS08865	0.772788	0.772788	hypothetical protein	hypothetical	flagellar basal body rod protein FlgF	Flagella
T_RS00145	T_RS16235	-0.770948	0.770948	hypothetical protein	hypothetical	tRNA pseudouridine(55) synthase TruB	RNA processing
T_RS00145	T_RS05545	-0.769379	0.769379	hypothetical protein	hypothetical	cytochrome bd-II ubiquinol oxidase subunit I	Energy generation
T_RS00145	T_RS11880	-0.769086	0.769086	hypothetical protein	hypothetical	glycerate kinase	various metabolism
T_RS00145	T_RS09615	0.765843	0.765843	hypothetical protein	hypothetical	hypothetical protein	hypothetical
T_RS00145	T_RS09810	-0.765266	0.765266	hypothetical protein	hypothetical	DNA methylase	hypothetical
T_RS00145	T_RS00790	-0.764558	0.764558	hypothetical protein	hypothetical	pyruvate dehydrogenase complex repressor	TCA cycle
T_RS00145	T_RS02065	0.758534	0.758534	hypothetical protein	hypothetical	GNAT family acetyltransferase	hypothetical
T_RS00145	T_RS08960	-0.757235	0.757235	hypothetical protein	hypothetical	DUF2770 domain-containing protein	hypothetical
T_RS00145	T_RS10935	0.756104	0.756104	hypothetical protein	hypothetical	AbrB family transcriptional regulator	Transcription factor
T_RS00145	T_RS19240	0.755044	0.755044	hypothetical protein	hypothetical	hypothetical protein	hypothetical
T_RS00145	T_RS07265	-0.754884	0.754884	hypothetical protein	hypothetical	MFS transporter	transport
T_RS00145	T_RS07615	0.754692	0.754692	hypothetical protein	hypothetical	YgdI/YgdR family lipoprotein	hypothetical
T_RS00145	T_RS09705	0.753286	0.753286	hypothetical protein	hypothetical	protein NinG	phage
T_RS00145	T_RS20870	-0.753076	0.753076	hypothetical protein	hypothetical	gamma carbonic anhydrase family protein	hypothetical
T_RS00150	T_RS23710	-0.778281	0.778281	transcriptional regulator	hypothetical	Ash-like/host cell division inhibitor Icd-like protein	hypothetical
T_RS00150	T_RS11480	-0.752597	0.752597	transcriptional regulator	hypothetical	universal stress protein G	stress response
T_RS00165	T_RS00675	0.762785	0.762785	sulfatase	hypothetical	D-alanine--D-alanine ligase B	Peptidoglycan
T_RS00175	T_RS01465	-0.845692	0.845692	hypothetical protein	hypothetical	hypothetical protein	hypothetical
T_RS00175	T_RS14735	-0.822046	0.822046	hypothetical protein	hypothetical	prepilin peptidase dependent protein C	hypothetical
T_RS00175	T_RS20905	-0.818794	0.818794	hypothetical protein	hypothetical	malate synthase A	TCA cycle
T_RS00175	T_RS00355	0.816903	0.816903	hypothetical protein	hypothetical	ATP-dependent acyl-CoA ligase	various metabolism
T_RS00175	T_RS04965	0.816706	0.816706	hypothetical protein	hypothetical	membrane protein	hypothetical
T_RS00175	T_RS09055	0.806126	0.806126	hypothetical protein	hypothetical	curli production assembly/transport component CsgF	fimbraie and pilus
T_RS00175	T_RS16615	-0.803666	0.803666	hypothetical protein	hypothetical	arginine repressor	Transcription factor
T_RS00175	T_RS13880	0.789692	0.789692	hypothetical protein	hypothetical	PTS sorbitol transporter subunit IIA	Carbohydrate transport
T_RS00175	T_RS17575	-0.785631	0.785631	hypothetical protein	hypothetical	hypothetical protein	hypothetical
T_RS00175	T_RS01435	0.77629	0.77629	hypothetical protein	hypothetical	MurR/RpiR family transcriptional regulator	hypothetical
T_RS00175	T_RS17880	-0.775615	0.775615	hypothetical protein	hypothetical	cystathionine gamma-synthase	Methione metabolism
T_RS00175	T_RS04340	0.774837	0.774837	hypothetical protein	hypothetical	MATE family multidrug exporter	transport
T_RS00175	T_RS03840	-0.772354	0.772354	hypothetical protein	hypothetical	colanic acid biosynthesis acetyltransferase WcaF	LPS
T_RS00175	T_RS06470	-0.761858	0.761858	hypothetical protein	hypothetical	CesD/SycD/LcrH family type III secretion system chaperone	virulence
T_RS00175	T_RS02515	0.753317	0.753317	hypothetical protein	hypothetical	membrane protein	hypothetical
T_RS00175	T_RS14100	-0.752582	0.752582	hypothetical protein	hypothetical	invasion protein IagB	virulence
T_RS00175	T_RS20605	-0.75153	0.75153	hypothetical protein	hypothetical	hypothetical protein	hypothetical
T_RS00175	T_RS19190	0.751189	0.751189	hypothetical protein	hypothetical	xanthine permease	Small molecule transport
T_RS00180	T_RS11640	0.818688	0.818688	sulfatase	hypothetical	glutamate--cysteine ligase	Glutathione metabolism
T_RS00180	T_RS00365	0.816177	0.816177	sulfatase	hypothetical	crotonobetainyl-CoA dehydrogenase	various metabolism
T_RS00180	T_RS05000	-0.815904	0.815904	sulfatase	hypothetical	hypothetical protein	hypothetical
T_RS00180	T_RS04080	0.800334	0.800334	sulfatase	hypothetical	thiosulfate reductase cytochrome B subunit	Energy generation
T_RS00180	T_RS19235	0.793538	0.793538	sulfatase	hypothetical	HARLDQ motif MBL-fold protein	hypothetical
T_RS00180	T_RS19835	0.786079	0.786079	sulfatase	hypothetical	cyclic di-GMP-binding protein	Cellulose metabolism
T_RS00180	T_RS20070	0.779572	0.779572	sulfatase	hypothetical	lysoplasmalogenase	various metabolism
T_RS00180	T_RS00500	0.777551	0.777551	sulfatase	hypothetical	hypothetical protein	hypothetical
T_RS00180	T_RS13880	0.773188	0.773188	sulfatase	hypothetical	PTS sorbitol transporter subunit IIA	Carbohydrate transport
T_RS00180	T_RS08325	0.773083	0.773083	sulfatase	hypothetical	phosphatase	RNA processing
T_RS00180	T_RS04520	0.767416	0.767416	sulfatase	hypothetical	cold-shock protein CspJ	stress response
T_RS00180	T_RS07720	0.766674	0.766674	sulfatase	hypothetical	membrane protein	Small molecule transport
T_RS00180	T_RS13220	0.761835	0.761835	sulfatase	hypothetical	ribonuclease HI	RNA processing
T_RS00180	T_RS19175	0.761319	0.761319	sulfatase	hypothetical	sugar transporter	Carbohydrate transport
T_RS00180	T_RS00355	0.754318	0.754318	sulfatase	hypothetical	ATP-dependent acyl-CoA ligase	various metabolism
T_RS00180	T_RS10795	-0.752119	0.752119	sulfatase	hypothetical	nicotinamide riboside transporter PnuC	Small molecule transport
T_RS00190	T_RS09565	-0.827384	0.827384	hypothetical protein	hypothetical	hypothetical protein	hypothetical
T_RS00190	T_RS17975	-0.824201	0.824201	hypothetical protein	hypothetical	triose-phosphate isomerase	Glycolysis
T_RS00190	T_RS08510	0.795831	0.795831	hypothetical protein	hypothetical	nitrate reductase molybdenum cofactor assembly chaperone	Chaperone
T_RS00190	T_RS02815	-0.788755	0.788755	hypothetical protein	hypothetical	2-succinyl-6-hydroxy-2, 4-cyclohexadiene-1-carboxylate synthase	various metabolism
T_RS00190	T_RS21980	-0.773969	0.773969	hypothetical protein	hypothetical	terminase endonuclease subunit	phage
T_RS00190	T_RS00355	0.770035	0.770035	hypothetical protein	hypothetical	ATP-dependent acyl-CoA ligase	various metabolism
T_RS00190	T_RS04245	-0.769889	0.769889	hypothetical protein	hypothetical	cobalt-precorrin-7 (C(5))-methyltransferase	cobalt metabolism
T_RS00190	T_RS06420	0.76836	0.76836	hypothetical protein	hypothetical	membrane protein	hypothetical
T_RS00190	T_RS19235	0.765099	0.765099	hypothetical protein	hypothetical	HARLDQ motif MBL-fold protein	hypothetical
T_RS00190	T_RS13030	0.763694	0.763694	hypothetical protein	hypothetical	hypothetical protein	CRISPR and TA system
T_RS00190	T_RS10180	0.760097	0.760097	hypothetical protein	hypothetical	low-specificity L-threonine aldolase	Threonine metabolism
T_RS00190	T_RS05545	-0.754892	0.754892	hypothetical protein	hypothetical	cytochrome bd-II ubiquinol oxidase subunit I	Energy generation
T_RS00190	T_RS23305	-0.754676	0.754676	hypothetical protein	hypothetical	hypothetical protein	hypothetical
T_RS00190	T_RS06160	-0.750844	0.750844	hypothetical protein	hypothetical	hypothetical protein	RNA processing
T_RS00195	T_RS01970	0.833635	0.833635	sulfatase	hypothetical	ethanolamine utilization protein EutQ	ethanolamine metabolism
T_RS00195	T_RS00225	-0.821668	0.821668	sulfatase	hypothetical	hypothetical protein	hypothetical
T_RS00195	T_RS14150	-0.818917	0.818917	sulfatase	hypothetical	type III secretion system protein SpaS	virulence
T_RS00195	T_RS02065	0.805093	0.805093	sulfatase	hypothetical	GNAT family acetyltransferase	hypothetical
T_RS00195	T_RS07100	-0.801389	0.801389	sulfatase	hypothetical	hypothetical protein	hypothetical
T_RS00195	T_RS15290	-0.801248	0.801248	sulfatase	hypothetical	YggW family oxidoreductase	various metabolism
T_RS00195	T_RS07750	0.792073	0.792073	sulfatase	hypothetical	aminopeptidase	protein processing
T_RS00195	T_RS09705	0.785142	0.785142	sulfatase	hypothetical	protein NinG	phage
T_RS00195	T_RS15525	0.779236	0.779236	sulfatase	hypothetical	ABC transporter substrate-binding protein	transport
T_RS00195	T_RS06600	0.777199	0.777199	sulfatase	hypothetical	multidrug resistance protein MdtK	Efflux pump
T_RS00195	T_RS07425	-0.771829	0.771829	sulfatase	hypothetical	linear amide C-N hydrolase	various metabolism
T_RS00195	T_RS12720	0.767813	0.767813	sulfatase	hypothetical	cytochrome ubiquinol oxidase subunit I	Energy generation
T_RS00195	T_RS06125	0.763029	0.763029	sulfatase	hypothetical	catalase	Redox response
T_RS00195	T_RS14060	-0.762753	0.762753	sulfatase	hypothetical	invasion protein OrgB	virulence
T_RS00195	T_RS13785	0.761734	0.761734	sulfatase	hypothetical	multidrug effux MFS transporter subunit EmrB	Efflux pump
T_RS00195	T_RS15115	-0.760352	0.760352	sulfatase	hypothetical	chromosome initiation inhibitor	Transcription factor
T_RS00195	T_RS19595	-0.760283	0.760283	sulfatase	hypothetical	transcriptional regulator	Transcription factor
T_RS00195	T_RS03705	-0.751541	0.751541	sulfatase	hypothetical	hypothetical protein	hypothetical
T_RS00195	T_RS08310	0.750462	0.750462	sulfatase	hypothetical	cob(I)yrinic acid a,c-diamide adenosyltransferase	various metabolism
T_RS00225	T_RS15745	-0.887427	0.887427	hypothetical protein	hypothetical	phosphodiesterase	Cell wall
T_RS00225	T_RS00965	-0.841625	0.841625	hypothetical protein	hypothetical	polynucleotide adenylyltransferase PcnB	RNA processing
T_RS00225	T_RS05315	-0.835698	0.835698	hypothetical protein	hypothetical	cold-shock protein CspC	Transcription factor
T_RS00225	T_RS08700	0.823433	0.823433	hypothetical protein	hypothetical	NADH dehydrogenase	Energy generation
T_RS00225	T_RS10990	0.822095	0.822095	hypothetical protein	hypothetical	hypothetical protein	hypothetical
T_RS00225	T_RS15075	0.818295	0.818295	hypothetical protein	hypothetical	2-octaprenylphenol hydroxylase	various metabolism
T_RS00225	T_RS16155	0.81023	0.81023	hypothetical protein	hypothetical	DnaA initiator-associating protein DiaA	DNA replication or repair
T_RS00225	T_RS19035	-0.80699	0.80699	hypothetical protein	hypothetical	purine ribonucleoside efflux pump NepI	efflux pump
T_RS00225	T_RS06600	-0.806957	0.806957	hypothetical protein	hypothetical	multidrug resistance protein MdtK	Efflux pump
T_RS00225	T_RS15290	0.804314	0.804314	hypothetical protein	hypothetical	YggW family oxidoreductase	various metabolism
T_RS00225	T_RS07750	-0.800552	0.800552	hypothetical protein	hypothetical	aminopeptidase	protein processing
T_RS00225	T_RS22060	0.799118	0.799118	hypothetical protein	hypothetical	hypothetical protein	hypothetical
T_RS00225	T_RS05050	-0.793994	0.793994	hypothetical protein	hypothetical	transcriptional regulator HexR	hypothetical
T_RS00225	T_RS17860	0.784114	0.784114	hypothetical protein	hypothetical	serine hydroxymethyltransferase	Amino acid metabolism
T_RS00225	T_RS01345	0.782093	0.782093	hypothetical protein	hypothetical	ATP-dependent RNA helicase SrmB	translation
T_RS00225	T_RS11405	-0.779353	0.779353	hypothetical protein	hypothetical	cold-shock protein	Transcription factor
T_RS00225	T_RS02710	0.777515	0.777515	hypothetical protein	hypothetical	transcriptional regulator LrhA	hypothetical
T_RS00225	T_RS00490	-0.776884	0.776884	hypothetical protein	hypothetical	RNA polymerase-associated protein RapA	Transcription
T_RS00225	T_RS11910	0.776257	0.776257	hypothetical protein	hypothetical	hydroxypyruvate isomerase	various metabolism
T_RS00225	T_RS10820	-0.774321	0.774321	hypothetical protein	hypothetical	cell division protein CpoB	Cell division
T_RS00225	T_RS20640	0.772985	0.772985	hypothetical protein	hypothetical	elongation factor Tu	Translation
T_RS00225	T_RS13780	-0.77235	0.77235	hypothetical protein	hypothetical	EmrA/EmrK family multidrug efflux transporter periplasmic adaptor subunit	Efflux pump
T_RS00225	T_RS22720	0.771408	0.771408	hypothetical protein	hypothetical	gamma-glutamylcyclotransferase	Amino acid metabolism
T_RS00225	T_RS23415	0.767909	0.767909	hypothetical protein	hypothetical	peptide chain release factor 3	translation
T_RS00225	T_RS12560	-0.763678	0.763678	hypothetical protein	hypothetical	recombination-associated protein RdgC	DNA replication or repair
T_RS00225	T_RS19045	-0.761875	0.761875	hypothetical protein	hypothetical	hypothetical protein	hypothetical
T_RS00225	T_RS00970	-0.758059	0.758059	hypothetical protein	hypothetical	tRNA glutamyl-Q(34) synthetase GluQRS	translation
T_RS00225	T_RS17175	0.757222	0.757222	hypothetical protein	hypothetical	ATP-dependent RNA helicase RhlB	RNA processing
T_RS00225	T_RS05415	-0.755503	0.755503	hypothetical protein	hypothetical	ribonuclease D	RNA processing
T_RS00225	T_RS14910	-0.754132	0.754132	hypothetical protein	hypothetical	fimbrial usher protein	fimbraie and pilus
T_RS00225	T_RS12045	-0.752328	0.752328	hypothetical protein	hypothetical	inosine/guanosine kinase	Carbohydrate Metabolism
T_RS00225	T_RS14060	0.752242	0.752242	hypothetical protein	hypothetical	invasion protein OrgB	virulence
T_RS00225	T_RS19575	0.751982	0.751982	hypothetical protein	hypothetical	2,3-diketo-L-gulonate TRAP transporter small permease YiaM	Small molecule transport
T_RS00225	T_RS12915	0.751381	0.751381	hypothetical protein	hypothetical	hypothetical protein	Chaperone
T_RS00405	T_RS17215	0.845963	0.845963	YgdI/YgdR family lipoprotein	hypothetical	HTH-type transcriptional activator IlvY	Amino acid metabolism
T_RS00405	T_RS07355	0.837015	0.837015	YgdI/YgdR family lipoprotein	hypothetical	succinate-semialdehyde dehydrogenase	various metabolism
T_RS00405	T_RS18010	0.806636	0.806636	YgdI/YgdR family lipoprotein	hypothetical	autoinducer 2 import ATP-binding protein LsrA	virulence
T_RS00405	T_RS11430	0.804238	0.804238	YgdI/YgdR family lipoprotein	hypothetical	[citrate (pro-3S)-lyase] ligase	citrate metabolism
T_RS00405	T_RS22770	-0.803596	0.803596	YgdI/YgdR family lipoprotein	hypothetical	hypothetical protein	hypothetical
T_RS00405	T_RS11940	0.793465	0.793465	YgdI/YgdR family lipoprotein	hypothetical	ABC transporter permease	ABC transporter
T_RS00405	T_RS09700	0.785455	0.785455	YgdI/YgdR family lipoprotein	hypothetical	hypothetical protein	hypothetical
T_RS00405	T_RS18300	-0.78387	0.78387	YgdI/YgdR family lipoprotein	hypothetical	alpha-glucosidase	Carbohydrate Metabolism
T_RS00405	T_RS19580	0.782312	0.782312	YgdI/YgdR family lipoprotein	hypothetical	DUF4862 domain-containing protein	hypothetical
T_RS00405	T_RS11020	-0.777955	0.777955	YgdI/YgdR family lipoprotein	hypothetical	hypothetical protein	various metabolism
T_RS00405	T_RS08425	0.77143	0.77143	YgdI/YgdR family lipoprotein	hypothetical	oligopeptide transport ATP-binding protein OppF	Peptide transport
T_RS00405	T_RS18285	0.770349	0.770349	YgdI/YgdR family lipoprotein	hypothetical	sulfofructosephosphate aldolase	various metabolism
T_RS00405	T_RS10185	0.763121	0.763121	YgdI/YgdR family lipoprotein	hypothetical	NAD(P)-dependent oxidoreductase	Redox response
T_RS00405	T_RS11870	-0.757282	0.757282	YgdI/YgdR family lipoprotein	hypothetical	Zn-dependent hydrolase	various metabolism
T_RS00405	T_RS08810	-0.751944	0.751944	YgdI/YgdR family lipoprotein	hypothetical	septum formation inhibitor Maf	Cell division
T_RS00500	T_RS02805	-0.811452	0.811452	hypothetical protein	hypothetical	isochorismate synthase MenF	various metabolism
T_RS00500	T_RS08865	0.810897	0.810897	hypothetical protein	hypothetical	flagellar basal body rod protein FlgF	Flagella
T_RS00500	T_RS03875	0.803486	0.803486	hypothetical protein	hypothetical	undecaprenyl-phosphate glucose phosphotransferase	LPS
T_RS00500	T_RS11640	0.773	0.773	hypothetical protein	hypothetical	glutamate--cysteine ligase	Glutathione metabolism
T_RS00500	T_RS09210	-0.764953	0.764953	hypothetical protein	hypothetical	anti-adapter protein IraM	stress response
T_RS00500	T_RS02585	0.764358	0.764358	hypothetical protein	hypothetical	histidine ABC transporter permease	Amino acid transport
T_RS00500	T_RS12025	-0.762501	0.762501	hypothetical protein	hypothetical	aminoacyl-tRNA deacylase	translation
T_RS00500	T_RS08325	0.755515	0.755515	hypothetical protein	hypothetical	phosphatase	RNA processing
T_RS00515	T_RS16070	0.790354	0.790354	hypothetical protein	hypothetical	5-keto-4-deoxy-D-glucarate aldolase	various metabolism
T_RS00515	T_RS13905	-0.751845	0.751845	hypothetical protein	hypothetical	arabinose 5-phosphate isomerase GutQ	Carbohydrate Metabolism
T_RS00520	T_RS18005	-0.757058	0.757058	DUF4751 domain-containing protein	hypothetical	autoinducer 2 import system permease LsrC	virulence
T_RS00545	T_RS18195	-0.824388	0.824388	DedA family protein	hypothetical	sulfurtransferase FdhD	molybdopterin metabolism
T_RS00545	T_RS17155	0.817944	0.817944	DedA family protein	hypothetical	polysaccharide chain length modulation protein	LPS
T_RS00545	T_RS18735	0.812002	0.812002	DedA family protein	hypothetical	DNA replication and repair protein RecF	DNA replication or repair
T_RS00545	T_RS08770	0.796158	0.796158	DedA family protein	hypothetical	beta-ketoacyl-[acyl-carrier-protein] synthase II	lipid metabolism
T_RS00545	T_RS17025	-0.773402	0.773402	DedA family protein	hypothetical	hypothetical protein	hypothetical
T_RS00720	T_RS13065	-0.820534	0.820534	LysR family transcriptional regulator	hypothetical	hypothetical protein	hypothetical
T_RS00720	T_RS10095	-0.819448	0.819448	LysR family transcriptional regulator	hypothetical	quercetin 2,3-dioxygenase	hypothetical
T_RS00720	T_RS10075	0.791312	0.791312	LysR family transcriptional regulator	hypothetical	leucyl/phenylalanyl-tRNA--protein transferase	protein processing
T_RS00720	T_RS07590	0.762909	0.762909	LysR family transcriptional regulator	hypothetical	nitrate reductase molybdenum cofactor assembly chaperone	Energy generation
T_RS00810	T_RS20540	0.812323	0.812323	outer membrane protein	hypothetical	hypothetical protein	hypothetical
T_RS00810	T_RS15240	0.786169	0.786169	outer membrane protein	hypothetical	16S rRNA (uracil(1498)-N(3))-methyltransferase	translation
T_RS00815	T_RS14150	-0.806204	0.806204	hypothetical protein	hypothetical	type III secretion system protein SpaS	virulence
T_RS00815	T_RS18255	0.789421	0.789421	hypothetical protein	hypothetical	D-aminoacyl-tRNA deacylase	RNA processing
T_RS00815	T_RS02455	0.783317	0.783317	hypothetical protein	hypothetical	bifunctional tRNA (5-methylaminomethyl-2-thiouridine)(34)-methyltransferase MnmD/FAD-dependent 5-carboxymethylaminomethyl-2-thiouridine(34) oxidoreductase MnmC	RNA processing
T_RS00815	T_RS07100	-0.780192	0.780192	hypothetical protein	hypothetical	hypothetical protein	hypothetical
T_RS00815	T_RS02065	0.778037	0.778037	hypothetical protein	hypothetical	GNAT family acetyltransferase	hypothetical
T_RS00815	T_RS19290	-0.775349	0.775349	hypothetical protein	hypothetical	formamidopyrimidine-DNA glycosylase	DNA replication or repair
T_RS00815	T_RS18285	-0.77383	0.77383	hypothetical protein	hypothetical	sulfofructosephosphate aldolase	various metabolism
T_RS00815	T_RS10185	-0.770488	0.770488	hypothetical protein	hypothetical	NAD(P)-dependent oxidoreductase	Redox response
T_RS00815	T_RS17965	0.763467	0.763467	hypothetical protein	hypothetical	DUF805 domain-containing protein	hypothetical
T_RS00815	T_RS21430	0.763372	0.763372	hypothetical protein	hypothetical	two-component system sensor histidine kinase DcuS	Signal transduction
T_RS00815	T_RS06975	-0.761754	0.761754	hypothetical protein	hypothetical	hypothetical protein	hypothetical
T_RS00815	T_RS17560	-0.760526	0.760526	hypothetical protein	hypothetical	zinc resistance-associated protein	Chaperone
T_RS00815	T_RS11475	0.756082	0.756082	hypothetical protein	hypothetical	glutathione-dependent formaldehyde dehydrogenase	Redox response
T_RS00815	T_RS05060	0.75279	0.75279	hypothetical protein	hypothetical	phosphogluconate dehydratase	various metabolism
T_RS00830	T_RS08715	0.832699	0.832699	hypothetical protein	hypothetical	thiamine kinase	thiamine metabolism
T_RS00830	T_RS11815	-0.829525	0.829525	hypothetical protein	hypothetical	membrane protein	hypothetical
T_RS00830	T_RS20965	0.807943	0.807943	hypothetical protein	hypothetical	hydrolase	hypothetical
T_RS00830	T_RS01475	0.797824	0.797824	hypothetical protein	hypothetical	two-component sensor histidine kinase	Signal transduction
T_RS00830	T_RS07405	-0.793641	0.793641	hypothetical protein	hypothetical	hydrogenase expression/formation protein	protein processing
T_RS00830	T_RS20170	0.785401	0.785401	hypothetical protein	hypothetical	sn-glycerol 3-phosphate ABC transporter permease	Carbohydrate transport
T_RS00830	T_RS15230	-0.783293	0.783293	hypothetical protein	hypothetical	SprT family protein	hypothetical
T_RS00830	T_RS01485	0.778679	0.778679	hypothetical protein	hypothetical	transcriptional regulator	Signal transduction
T_RS00830	T_RS20590	0.777883	0.777883	hypothetical protein	hypothetical	peptidylprolyl isomerase	protein processing
T_RS00830	T_RS09025	-0.775298	0.775298	hypothetical protein	hypothetical	hypothetical protein	fimbraie and pilus
T_RS00830	T_RS07250	-0.773218	0.773218	hypothetical protein	hypothetical	hypothetical protein	hypothetical
T_RS00830	T_RS01365	-0.767417	0.767417	hypothetical protein	hypothetical	anti-RNA polymerase sigma factor SigE	Signal transduction
T_RS00830	T_RS10475	-0.766773	0.766773	hypothetical protein	hypothetical	amino acid ABC transporter substrate-binding protein	Amino acid transport
T_RS00830	T_RS01615	0.765307	0.765307	hypothetical protein	hypothetical	peptidase B	protein processing
T_RS00830	T_RS16650	0.76259	0.76259	hypothetical protein	hypothetical	LysR family transcriptional regulator	Transcription factor
T_RS00830	T_RS07260	0.759042	0.759042	hypothetical protein	hypothetical	starvation sensing protein RspB	hypothetical
T_RS00830	T_RS21710	-0.758879	0.758879	hypothetical protein	hypothetical	membrane protein	hypothetical
T_RS00830	T_RS18750	-0.755543	0.755543	hypothetical protein	hypothetical	MR-MLE family protein	hypothetical
T_RS00830	T_RS21640	-0.753188	0.753188	hypothetical protein	hypothetical	Shufflon protein A	fimbraie and pilus
T_RS00830	T_RS07805	-0.752276	0.752276	hypothetical protein	hypothetical	carboxylesterase	hypothetical
T_RS00850	T_RS12235	0.811657	0.811657	DeoR family transcriptional regulator	hypothetical	thioesterase	lipid metabolism
T_RS00850	T_RS15295	-0.776935	0.776935	DeoR family transcriptional regulator	hypothetical	hypothetical protein	hypothetical
T_RS00850	T_RS21865	-0.770076	0.770076	DeoR family transcriptional regulator	hypothetical	late control protein D	phage
T_RS00850	T_RS06240	-0.753739	0.753739	DeoR family transcriptional regulator	hypothetical	vitamin B12 import system permease BtuC	Small molecule transport
T_RS00945	T_RS16355	0.819654	0.819654	outer membrane usher protein	hypothetical	hypothetical protein	Iron
T_RS00945	T_RS17595	0.785531	0.785531	outer membrane usher protein	hypothetical	sigma D regulator	Transcription factor
T_RS00945	T_RS09280	-0.780733	0.780733	outer membrane usher protein	hypothetical	DNA-binding response regulator	Signal transduction
T_RS00945	T_RS02820	0.77492	0.77492	outer membrane usher protein	hypothetical	1,4-dihydroxy-2-naphthoyl-CoA synthase	various metabolism
T_RS00945	T_RS20290	0.767193	0.767193	outer membrane usher protein	hypothetical	DeoR/GlpR family transcriptional regulator	hypothetical
T_RS00945	T_RS09575	-0.765492	0.765492	outer membrane usher protein	hypothetical	hypothetical protein	hypothetical
T_RS00945	T_RS20905	0.759519	0.759519	outer membrane usher protein	hypothetical	malate synthase A	TCA cycle
T_RS00945	T_RS15385	-0.757486	0.757486	outer membrane usher protein	hypothetical	hypothetical protein	hypothetical
T_RS00945	T_RS13080	0.753109	0.753109	outer membrane usher protein	hypothetical	DUF2778 domain-containing protein	hypothetical
T_RS00945	T_RS13460	-0.752414	0.752414	outer membrane usher protein	hypothetical	Polarity suppression protein	Transposon
T_RS01190	T_RS03900	0.874052	0.874052	VOC family protein	hypothetical	UTP--glucose-1-phosphate uridylyltransferase	LPS
T_RS01190	T_RS13595	-0.866575	0.866575	VOC family protein	hypothetical	VirG localization protein VirK	stress response
T_RS01190	T_RS22260	0.848266	0.848266	VOC family protein	hypothetical	TetR family transcriptional regulator	hypothetical
T_RS01190	T_RS03250	-0.845272	0.845272	VOC family protein	hypothetical	membrane protein	Peptidoglycan
T_RS01190	T_RS09045	-0.839585	0.839585	VOC family protein	hypothetical	transcriptional regulator CsgD	fimbraie and pilus
T_RS01190	T_RS19350	0.833785	0.833785	VOC family protein	hypothetical	3-deoxy-D-manno-oct-2-ulosonate III transferase WaaZ	LPS
T_RS01190	T_RS16360	-0.831371	0.831371	VOC family protein	hypothetical	sulfate transporter	Cell wall
T_RS01190	T_RS17775	-0.828735	0.828735	VOC family protein	hypothetical	DNA-binding transcriptional regulator FabR	Transcription factor
T_RS01190	T_RS05255	0.828533	0.828533	VOC family protein	hypothetical	hypothetical protein	hypothetical
T_RS01190	T_RS08475	0.827327	0.827327	VOC family protein	hypothetical	two-component system response regulator RssB	Signal transduction
T_RS01190	T_RS12270	-0.820427	0.820427	VOC family protein	hypothetical	trigger factor	Chaperone
T_RS01190	T_RS16380	-0.820078	0.820078	VOC family protein	hypothetical	phospholipid ABC transporter ATP-binding protein MlaF	Cell wall
T_RS01190	T_RS05260	0.81616	0.81616	VOC family protein	hypothetical	paraquat-inducible membrane protein A	transport
T_RS01190	T_RS14210	-0.814666	0.814666	VOC family protein	hypothetical	invasion protein InvF	virulence
T_RS01190	T_RS15740	-0.812625	0.812625	VOC family protein	hypothetical	esterase YqiA	hypothetical
T_RS01190	T_RS02390	-0.80502	0.80502	VOC family protein	hypothetical	lipoprotein	lipid metabolism
T_RS01190	T_RS12890	-0.802448	0.802448	VOC family protein	hypothetical	transpeptidase	Peptidoglycan
T_RS01190	T_RS22390	-0.802371	0.802371	VOC family protein	hypothetical	miniconductance mechanosensitive channel MscM	transport
T_RS01190	T_RS08540	0.799754	0.799754	VOC family protein	hypothetical	YchO family inverse autotransporter domain-containing protein	virulence
T_RS01190	T_RS04540	0.798901	0.798901	VOC family protein	hypothetical	DNA cytosine methyltransferase	DNA replication or repair
T_RS01190	T_RS16365	-0.79809	0.79809	VOC family protein	hypothetical	ABC transporter substrate-binding protein	Cell wall
T_RS01190	T_RS18860	0.791928	0.791928	VOC family protein	hypothetical	YceK/YidQ family lipoprotein	hypothetical
T_RS01190	T_RS03790	-0.790679	0.790679	VOC family protein	hypothetical	outer membrane assembly protein AsmA	Chaperone
T_RS01190	T_RS01690	-0.78869	0.78869	VOC family protein	hypothetical	membrane protein	hypothetical
T_RS01190	T_RS01485	0.787783	0.787783	VOC family protein	hypothetical	transcriptional regulator	Signal transduction
T_RS01190	T_RS01830	-0.78395	0.78395	VOC family protein	hypothetical	beta-barrel assembly-enhancing protease	protein processing
T_RS01190	T_RS10150	-0.780433	0.780433	VOC family protein	hypothetical	VirK-like protein	DNA replication or repair
T_RS01190	T_RS18420	-0.779474	0.779474	VOC family protein	hypothetical	stress response kinase A	stress response
T_RS01190	T_RS23405	-0.778741	0.778741	VOC family protein	hypothetical	ribosomal-protein-alanine N-acetyltransferase RimI	translation
T_RS01190	T_RS16370	-0.777592	0.777592	VOC family protein	hypothetical	outer membrane lipid asymmetry maintenance protein MlaD	Cell wall
T_RS01190	T_RS23065	-0.776559	0.776559	VOC family protein	hypothetical	fimbrial chaperone protein	fimbraie and pilus
T_RS01190	T_RS16140	-0.776514	0.776514	VOC family protein	hypothetical	rRNA (cytidine-2'-O-)-methyltransferase	translation
T_RS01190	T_RS15750	-0.776295	0.776295	VOC family protein	hypothetical	hypothetical protein	hypothetical
T_RS01190	T_RS02515	-0.775338	0.775338	VOC family protein	hypothetical	membrane protein	hypothetical
T_RS01190	T_RS13405	-0.770265	0.770265	VOC family protein	hypothetical	outer membrane protein assembly factor BamE	Chaperone
T_RS01190	T_RS19340	0.77002	0.77002	VOC family protein	hypothetical	LPS 1,2-glucosyltransferase	LPS
T_RS01190	T_RS18360	0.767736	0.767736	VOC family protein	hypothetical	translational GTPase TypA	translation
T_RS01190	T_RS19480	-0.766543	0.766543	VOC family protein	hypothetical	lipoprotein	hypothetical
T_RS01190	T_RS07895	-0.763298	0.763298	VOC family protein	hypothetical	heat-inducible protein	stress response
T_RS01190	T_RS19500	-0.761198	0.761198	VOC family protein	hypothetical	mannitol-1-phosphate 5-dehydrogenase	various metabolism
T_RS01190	T_RS20385	0.757509	0.757509	VOC family protein	hypothetical	heat-shock protein Hsp15	stress response
T_RS01190	T_RS16375	-0.75659	0.75659	VOC family protein	hypothetical	ABC transporter permease	Cell wall
T_RS01190	T_RS11725	0.755762	0.755762	VOC family protein	hypothetical	translocase	hypothetical
T_RS01190	T_RS20380	0.754042	0.754042	VOC family protein	hypothetical	molecular chaperone Hsp33	Chaperone
T_RS01190	T_RS01570	0.753763	0.753763	VOC family protein	hypothetical	tRNA (cytosine(32)/uridine(32)-2'-O)-methyltransferase TrmJ	RNA processing
T_RS01190	T_RS06780	-0.751964	0.751964	VOC family protein	hypothetical	nucleoid-associated protein	Transcription
T_RS01285	T_RS22665	0.881837	0.881837	hypothetical protein	hypothetical	transcriptional regulator	hypothetical
T_RS01285	T_RS15100	-0.802378	0.802378	hypothetical protein	hypothetical	5-formyltetrahydrofolate cyclo-ligase	folate metabolism
T_RS01285	T_RS19160	-0.797283	0.797283	hypothetical protein	hypothetical	TIGR02646 family protein	hypothetical
T_RS01285	T_RS21785	0.796615	0.796615	hypothetical protein	hypothetical	hypothetical protein	hypothetical
T_RS01285	T_RS13185	-0.765682	0.765682	hypothetical protein	hypothetical	hypothetical protein	hypothetical
T_RS01420	T_RS11950	-0.804324	0.804324	transcriptional regulator	hypothetical	metal ABC transporter substrate-binding protein	ABC transporter
T_RS01420	T_RS02115	-0.792481	0.792481	transcriptional regulator	hypothetical	hypothetical protein	hypothetical
T_RS01420	T_RS12220	-0.756959	0.756959	transcriptional regulator	hypothetical	HMP-PP phosphatase	various metabolism
T_RS01420	T_RS11430	0.753032	0.753032	transcriptional regulator	hypothetical	[citrate (pro-3S)-lyase] ligase	citrate metabolism
T_RS01435	T_RS22680	0.846565	0.846565	MurR/RpiR family transcriptional regulator	hypothetical	transcriptional regulator	hypothetical
T_RS01435	T_RS02365	-0.783994	0.783994	MurR/RpiR family transcriptional regulator	hypothetical	acyltransferase	LPS
T_RS01435	T_RS03645	0.78172	0.78172	MurR/RpiR family transcriptional regulator	hypothetical	hypothetical protein	hypothetical
T_RS01435	T_RS13560	0.76877	0.76877	MurR/RpiR family transcriptional regulator	hypothetical	glycosyl transferase	Iron
T_RS01435	T_RS19175	0.767388	0.767388	MurR/RpiR family transcriptional regulator	hypothetical	sugar transporter	Carbohydrate transport
T_RS01435	T_RS07720	0.76696	0.76696	MurR/RpiR family transcriptional regulator	hypothetical	membrane protein	Small molecule transport
T_RS01465	T_RS19190	-0.803416	0.803416	hypothetical protein	hypothetical	xanthine permease	Small molecule transport
T_RS01465	T_RS04965	-0.797437	0.797437	hypothetical protein	hypothetical	membrane protein	hypothetical
T_RS01465	T_RS05885	-0.793677	0.793677	hypothetical protein	hypothetical	GlsB/YeaQ/YmgE family stress response membrane protein	hypothetical
T_RS01465	T_RS22680	-0.776227	0.776227	hypothetical protein	hypothetical	transcriptional regulator	hypothetical
T_RS01465	T_RS07350	-0.757094	0.757094	hypothetical protein	hypothetical	LysR family transcriptional regulator	hypothetical
T_RS01465	T_RS13870	-0.756506	0.756506	hypothetical protein	hypothetical	PTS sorbitol transporter subunit IIC	Carbohydrate transport
T_RS01465	T_RS08525	-0.753427	0.753427	hypothetical protein	hypothetical	NarK family nitrate/nitrite MFS transporter	Small molecule transport
T_RS01465	T_RS12600	0.753238	0.753238	hypothetical protein	hypothetical	phosphate starvation-inducible protein PsiF	stress response
T_RS01465	T_RS14735	0.751838	0.751838	hypothetical protein	hypothetical	prepilin peptidase dependent protein C	hypothetical
T_RS01465	T_RS09055	-0.750655	0.750655	hypothetical protein	hypothetical	curli production assembly/transport component CsgF	fimbraie and pilus
T_RS01535	T_RS08930	-0.77137	0.77137	ABC transporter substrate-binding protein	hypothetical	glutaredoxin 2	Redox response
T_RS01560	T_RS09380	0.827848	0.827848	alpha/beta hydrolase	hypothetical	ribosomal RNA large subunit methyltransferase I	translation
T_RS01560	T_RS11185	0.821411	0.821411	alpha/beta hydrolase	hypothetical	asparagine synthase B	Asparagine metabolism
T_RS01560	T_RS19540	0.807424	0.807424	alpha/beta hydrolase	hypothetical	AraC family transcriptional regulator	hypothetical
T_RS01560	T_RS09585	0.800102	0.800102	alpha/beta hydrolase	hypothetical	hypothetical protein	hypothetical
T_RS01560	T_RS07260	-0.794904	0.794904	alpha/beta hydrolase	hypothetical	starvation sensing protein RspB	hypothetical
T_RS01560	T_RS07085	-0.789277	0.789277	alpha/beta hydrolase	hypothetical	hypothetical protein	hypothetical
T_RS01560	T_RS20390	-0.786852	0.786852	alpha/beta hydrolase	hypothetical	GMP/IMP nucleotidase	DNA replication or repair
T_RS01560	T_RS18290	0.783484	0.783484	alpha/beta hydrolase	hypothetical	AGE family epimerase/isomerase	Carbohydrate Metabolism
T_RS01560	T_RS04745	0.774005	0.774005	alpha/beta hydrolase	hypothetical	hypothetical protein	hypothetical
T_RS01560	T_RS10410	0.76432	0.76432	alpha/beta hydrolase	hypothetical	formate C-acetyltransferase/glycerol dehydratase family glycyl radical enzyme	hypothetical
T_RS01625	T_RS05095	0.753232	0.753232	DUF5066 domain-containing protein	hypothetical	DNA polymerase III subunit epsilon	DNA replication or repair
T_RS01625	T_RS19750	-0.750983	0.750983	DUF5066 domain-containing protein	hypothetical	LacI family transcriptional regulator	hypothetical
T_RS01690	T_RS12270	0.919496	0.919496	membrane protein	hypothetical	trigger factor	Chaperone
T_RS01690	T_RS05255	-0.913868	0.913868	membrane protein	hypothetical	hypothetical protein	hypothetical
T_RS01690	T_RS08540	-0.908609	0.908609	membrane protein	hypothetical	YchO family inverse autotransporter domain-containing protein	virulence
T_RS01690	T_RS13405	0.896264	0.896264	membrane protein	hypothetical	outer membrane protein assembly factor BamE	Chaperone
T_RS01690	T_RS02515	0.890877	0.890877	membrane protein	hypothetical	membrane protein	hypothetical
T_RS01690	T_RS05260	-0.879686	0.879686	membrane protein	hypothetical	paraquat-inducible membrane protein A	transport
T_RS01690	T_RS10850	0.871394	0.871394	membrane protein	hypothetical	acyl-CoA thioesterase	Membrane structure
T_RS01690	T_RS17775	0.868724	0.868724	membrane protein	hypothetical	DNA-binding transcriptional regulator FabR	Transcription factor
T_RS01690	T_RS15740	0.866405	0.866405	membrane protein	hypothetical	esterase YqiA	hypothetical
T_RS01690	T_RS22710	0.863747	0.863747	membrane protein	hypothetical	translocation and assembly module TamA	transport
T_RS01690	T_RS22260	-0.861105	0.861105	membrane protein	hypothetical	TetR family transcriptional regulator	hypothetical
T_RS01690	T_RS10460	0.857524	0.857524	membrane protein	hypothetical	outer membrane protease	protein processing
T_RS01690	T_RS03250	0.852922	0.852922	membrane protein	hypothetical	membrane protein	Peptidoglycan
T_RS01690	T_RS01870	0.849917	0.849917	membrane protein	hypothetical	outer membrane protein assembly factor BamC	Chaperone
T_RS01690	T_RS22715	0.846038	0.846038	membrane protein	hypothetical	translocation/assembly module TamB	transport
T_RS01690	T_RS18360	-0.842772	0.842772	membrane protein	hypothetical	translational GTPase TypA	translation
T_RS01690	T_RS12950	0.839476	0.839476	membrane protein	hypothetical	fimbrial protein	fimbraie and pilus
T_RS01690	T_RS19480	0.837171	0.837171	membrane protein	hypothetical	lipoprotein	hypothetical
T_RS01690	T_RS11790	0.831357	0.831357	membrane protein	hypothetical	fimbrial chaperone protein	fimbraie and pilus
T_RS01690	T_RS20170	-0.830845	0.830845	membrane protein	hypothetical	sn-glycerol 3-phosphate ABC transporter permease	Carbohydrate transport
T_RS01690	T_RS12245	0.829112	0.829112	membrane protein	hypothetical	peptidyl-prolyl cis-trans isomerase	translation
T_RS01690	T_RS06130	0.82858	0.82858	membrane protein	hypothetical	cell division activator CedA	Cell division
T_RS01690	T_RS18055	-0.828037	0.828037	membrane protein	hypothetical	CDP-diacylglycerol pyrophosphatase	lipid metabolism
T_RS01690	T_RS06700	0.825238	0.825238	membrane protein	hypothetical	hypothetical protein	hypothetical
T_RS01690	T_RS16660	0.823271	0.823271	membrane protein	hypothetical	DUF3971 domain-containing protein	protein processing
T_RS01690	T_RS12890	0.822364	0.822364	membrane protein	hypothetical	transpeptidase	Peptidoglycan
T_RS01690	T_RS07800	-0.822344	0.822344	membrane protein	hypothetical	glucan biosynthesis protein D	Glucans metabolism
T_RS01690	T_RS21150	0.819234	0.819234	membrane protein	hypothetical	excinuclease ABC subunit A	DNA replication or repair
T_RS01690	T_RS13595	0.818455	0.818455	membrane protein	hypothetical	VirG localization protein VirK	stress response
T_RS01690	T_RS20980	-0.814761	0.814761	membrane protein	hypothetical	lysine-sensitive aspartokinase 3	Amino acid metabolism
T_RS01690	T_RS08730	-0.813441	0.813441	membrane protein	hypothetical	histidine triad nucleotide-binding protein	nucleotide metabolism
T_RS01690	T_RS11730	-0.811948	0.811948	membrane protein	hypothetical	bactoprenol glucosyl transferase	hypothetical
T_RS01690	T_RS15750	0.80918	0.80918	membrane protein	hypothetical	hypothetical protein	hypothetical
T_RS01690	T_RS14910	0.808477	0.808477	membrane protein	hypothetical	fimbrial usher protein	fimbraie and pilus
T_RS01690	T_RS23405	0.808286	0.808286	membrane protein	hypothetical	ribosomal-protein-alanine N-acetyltransferase RimI	translation
T_RS01690	T_RS10635	0.80787	0.80787	membrane protein	hypothetical	excinuclease ABC subunit B	DNA replication or repair
T_RS01690	T_RS10820	0.795918	0.795918	membrane protein	hypothetical	cell division protein CpoB	Cell division
T_RS01690	T_RS03790	0.793253	0.793253	membrane protein	hypothetical	outer membrane assembly protein AsmA	Chaperone
T_RS01690	T_RS06645	0.792701	0.792701	membrane protein	hypothetical	ribonuclease T	RNA processing
T_RS01690	T_RS03485	-0.790888	0.790888	membrane protein	hypothetical	beta-glucosidase	Glucans metabolism
T_RS01690	T_RS09045	0.789305	0.789305	membrane protein	hypothetical	transcriptional regulator CsgD	fimbraie and pilus
T_RS01690	T_RS03180	0.786476	0.786476	membrane protein	hypothetical	nucleoid-associated protein	DNA structure
T_RS01690	T_RS16380	0.785287	0.785287	membrane protein	hypothetical	phospholipid ABC transporter ATP-binding protein MlaF	Cell wall
T_RS01690	T_RS11410	0.782564	0.782564	membrane protein	hypothetical	phospholipid:lipid A palmitoyltransferase	LPS
T_RS01690	T_RS18860	-0.78033	0.78033	membrane protein	hypothetical	YceK/YidQ family lipoprotein	hypothetical
T_RS01690	T_RS12765	0.776949	0.776949	membrane protein	hypothetical	membrane protein	hypothetical
T_RS01690	T_RS08475	-0.776264	0.776264	membrane protein	hypothetical	two-component system response regulator RssB	Signal transduction
T_RS01690	T_RS09055	0.775704	0.775704	membrane protein	hypothetical	curli production assembly/transport component CsgF	fimbraie and pilus
T_RS01690	T_RS17815	0.774263	0.774263	membrane protein	hypothetical	phosphoethanolamine transferase CptA	LPS
T_RS01690	T_RS23065	0.769037	0.769037	membrane protein	hypothetical	fimbrial chaperone protein	fimbraie and pilus
T_RS01690	T_RS16360	0.766936	0.766936	membrane protein	hypothetical	sulfate transporter	Cell wall
T_RS01690	T_RS10335	-0.76623	0.76623	membrane protein	hypothetical	undecaprenyl-diphosphatase	Peptidoglycan
T_RS01690	T_RS20590	-0.765492	0.765492	membrane protein	hypothetical	peptidylprolyl isomerase	protein processing
T_RS01690	T_RS06860	0.764814	0.764814	membrane protein	hypothetical	amino acid transporter	Amino acid transport
T_RS01690	T_RS11360	0.762052	0.762052	membrane protein	hypothetical	septal ring lytic transglycosylase RlpA	Peptidoglycan
T_RS01690	T_RS02495	0.760726	0.760726	membrane protein	hypothetical	flagella biosynthesis regulator	Transcription factor
T_RS01690	T_RS19500	0.75895	0.75895	membrane protein	hypothetical	mannitol-1-phosphate 5-dehydrogenase	various metabolism
T_RS01690	T_RS05315	0.756654	0.756654	membrane protein	hypothetical	cold-shock protein CspC	Transcription factor
T_RS01690	T_RS20045	0.751553	0.751553	membrane protein	hypothetical	lipoprotein	hypothetical
T_RS01690	T_RS17970	0.75088	0.75088	membrane protein	hypothetical	hypothetical protein	hypothetical
T_RS01690	T_RS22390	0.750814	0.750814	membrane protein	hypothetical	miniconductance mechanosensitive channel MscM	transport
T_RS01705	T_RS13560	-0.834417	0.834417	hypothetical protein	hypothetical	glycosyl transferase	Iron
T_RS01705	T_RS14945	0.81103	0.81103	hypothetical protein	hypothetical	hypothetical protein	hypothetical
T_RS01705	T_RS21870	-0.803997	0.803997	hypothetical protein	hypothetical	tail assembly protein	phage
T_RS01705	T_RS11620	0.787478	0.787478	hypothetical protein	hypothetical	MbtH family protein	hypothetical
T_RS01705	T_RS06320	0.783425	0.783425	hypothetical protein	hypothetical	Fe-S cluster assembly scaffold SufA	Iron sulfur cluster
T_RS01705	T_RS19835	-0.761735	0.761735	hypothetical protein	hypothetical	cyclic di-GMP-binding protein	Cellulose metabolism
T_RS01705	T_RS05865	0.754081	0.754081	hypothetical protein	hypothetical	hypothetical protein	hypothetical
T_RS01705	T_RS10185	0.750273	0.750273	hypothetical protein	hypothetical	NAD(P)-dependent oxidoreductase	Redox response
T_RS01720	T_RS04095	0.783746	0.783746	hypothetical protein	hypothetical	DNA gyrase inhibitor	DNA replication or repair
T_RS01720	T_RS21985	0.782358	0.782358	hypothetical protein	hypothetical	phage capsid protein	phage
T_RS01720	T_RS06025	-0.764204	0.764204	hypothetical protein	hypothetical	glutamate dehydrogenase	Glutamate metabolism
T_RS01770	T_RS07540	0.822464	0.822464	membrane protein	hypothetical	stationary-phase-induced ribosome-associated protein	translation
T_RS01770	T_RS06060	-0.789514	0.789514	membrane protein	hypothetical	succinylarginine dihydrolase	Arginine metabolism
T_RS01900	T_RS20200	0.815184	0.815184	arsenate reductase	hypothetical	membrane protein	transport
T_RS01930	T_RS07260	-0.809494	0.809494	hypothetical protein	hypothetical	starvation sensing protein RspB	hypothetical
T_RS01930	T_RS07640	0.80234	0.80234	hypothetical protein	hypothetical	N-acetyltransferase	Amino acid metabolism
T_RS01930	T_RS01950	0.790525	0.790525	hypothetical protein	hypothetical	NADP-dependent malic enzyme	TCA cycle
T_RS01930	T_RS04730	0.781509	0.781509	hypothetical protein	hypothetical	ABC transporter permease	Amino acid transport
T_RS01930	T_RS23260	0.778884	0.778884	hypothetical protein	hypothetical	hypothetical protein	hypothetical
T_RS01930	T_RS21555	0.770803	0.770803	hypothetical protein	hypothetical	integrating conjugative element protein	hypothetical
T_RS01930	T_RS18290	0.767561	0.767561	hypothetical protein	hypothetical	AGE family epimerase/isomerase	Carbohydrate Metabolism
T_RS01930	T_RS20580	-0.767504	0.767504	hypothetical protein	hypothetical	glutathione-regulated potassium-efflux system protein KefB	Small molecule transport
T_RS01930	T_RS14605	-0.765457	0.765457	hypothetical protein	hypothetical	L-serine ammonia-lyase	Serine metabolism
T_RS01930	T_RS05925	0.760383	0.760383	hypothetical protein	hypothetical	hypothetical protein	hypothetical
T_RS01930	T_RS23375	0.750334	0.750334	hypothetical protein	hypothetical	hypothetical protein	hypothetical
T_RS02045	T_RS13650	0.794152	0.794152	DUF1963 domain-containing protein	hypothetical	hydroxyglutarate oxidase	Lysine metabolism
T_RS02045	T_RS06835	-0.776556	0.776556	DUF1963 domain-containing protein	hypothetical	hypothetical protein	hypothetical
T_RS02045	T_RS05335	-0.760592	0.760592	DUF1963 domain-containing protein	hypothetical	hypothetical protein	hypothetical
T_RS02050	T_RS13060	-0.813732	0.813732	hypothetical protein	hypothetical	type IV secretion protein Rhs	hypothetical
T_RS02050	T_RS12495	-0.806249	0.806249	hypothetical protein	hypothetical	ACP phosphodiesterase	lipid metabolism
T_RS02050	T_RS08340	-0.795372	0.795372	hypothetical protein	hypothetical	bifunctional indole-3-glycerol phosphate synthase/phosphoribosylanthranilate isomerase	Aromatic amino acid metabolism
T_RS02050	T_RS21590	0.783185	0.783185	hypothetical protein	hypothetical	pilus assembly protein PilP	fimbraie and pilus
T_RS02050	T_RS12985	-0.777311	0.777311	hypothetical protein	hypothetical	PerC family transcriptional regulator	hypothetical
T_RS02050	T_RS04960	-0.774201	0.774201	hypothetical protein	hypothetical	carboxy-S-adenosyl-L-methionine synthase CmoA	RNA processing
T_RS02050	T_RS07405	0.772608	0.772608	hypothetical protein	hypothetical	hydrogenase expression/formation protein	protein processing
T_RS02050	T_RS06705	-0.760282	0.760282	hypothetical protein	hypothetical	anhydro-N-acetylmuramic acid kinase	Peptidoglycan
T_RS02050	T_RS19550	-0.757558	0.757558	hypothetical protein	hypothetical	L-xylulose 5-phosphate 3-epimerase	Carbohydrate Metabolism
T_RS02050	T_RS06870	0.756469	0.756469	hypothetical protein	hypothetical	phage tail collar protein	Phage
T_RS02065	T_RS15525	0.841818	0.841818	GNAT family acetyltransferase	hypothetical	ABC transporter substrate-binding protein	transport
T_RS02065	T_RS06975	-0.828194	0.828194	GNAT family acetyltransferase	hypothetical	hypothetical protein	hypothetical
T_RS02065	T_RS14255	0.820097	0.820097	GNAT family acetyltransferase	hypothetical	DNA mismatch repair protein MutS	DNA replication or repair
T_RS02065	T_RS07100	-0.817837	0.817837	GNAT family acetyltransferase	hypothetical	hypothetical protein	hypothetical
T_RS02065	T_RS12755	0.811557	0.811557	GNAT family acetyltransferase	hypothetical	RND transporter	Efflux pump
T_RS02065	T_RS09615	0.804261	0.804261	GNAT family acetyltransferase	hypothetical	hypothetical protein	hypothetical
T_RS02065	T_RS21140	0.801918	0.801918	GNAT family acetyltransferase	hypothetical	hypothetical protein	hypothetical
T_RS02065	T_RS18255	0.799225	0.799225	GNAT family acetyltransferase	hypothetical	D-aminoacyl-tRNA deacylase	RNA processing
T_RS02065	T_RS05545	-0.794034	0.794034	GNAT family acetyltransferase	hypothetical	cytochrome bd-II ubiquinol oxidase subunit I	Energy generation
T_RS02065	T_RS03365	-0.789979	0.789979	GNAT family acetyltransferase	hypothetical	DNA-binding transcriptional regulator GalS	Transcription factor
T_RS02065	T_RS18170	0.786894	0.786894	GNAT family acetyltransferase	hypothetical	DNA-binding protein	hypothetical
T_RS02065	T_RS21625	0.7819	0.7819	GNAT family acetyltransferase	hypothetical	pilus assembly protein PilX	fimbraie and pilus
T_RS02065	T_RS19010	0.775742	0.775742	GNAT family acetyltransferase	hypothetical	carbohydrate kinase	Carbohydrate Metabolism
T_RS02065	T_RS09220	0.773444	0.773444	GNAT family acetyltransferase	hypothetical	4-hydroxyphenylacetate catabolism regulatory protein HpaA	various metabolism
T_RS02065	T_RS23430	0.767572	0.767572	GNAT family acetyltransferase	hypothetical	patatin family protein	hypothetical
T_RS02065	T_RS21430	0.765515	0.765515	GNAT family acetyltransferase	hypothetical	two-component system sensor histidine kinase DcuS	Signal transduction
T_RS02065	T_RS12720	0.755621	0.755621	GNAT family acetyltransferase	hypothetical	cytochrome ubiquinol oxidase subunit I	Energy generation
T_RS02065	T_RS23285	0.753353	0.753353	GNAT family acetyltransferase	hypothetical	restriction endonuclease	DNA replication or repair
T_RS02070	T_RS08620	0.771174	0.771174	membrane protein	hypothetical	peptidase T	protein processing
T_RS02075	T_RS10545	0.821533	0.821533	RpoE-regulated lipoprotein	hypothetical	ABC transporter permease	ABC transporter
T_RS02075	T_RS06480	-0.780443	0.780443	RpoE-regulated lipoprotein	hypothetical	pathogenicity island 2 effector protein SseD	virulence
T_RS02085	T_RS04255	-0.867809	0.867809	NAD(P)-dependent oxidoreductase	hypothetical	cobalt-precorrin-4 C(11)-methyltransferase	cobalt metabolism
T_RS02085	T_RS14370	-0.861515	0.861515	NAD(P)-dependent oxidoreductase	hypothetical	adenylyl-sulfate kinase	sulfur metabolism
T_RS02085	T_RS14375	-0.854898	0.854898	NAD(P)-dependent oxidoreductase	hypothetical	sulfate adenylyltransferase	sulfur metabolism
T_RS02085	T_RS14440	-0.852698	0.852698	NAD(P)-dependent oxidoreductase	hypothetical	phosphoadenosine phosphosulfate reductase	sulfur metabolism
T_RS02085	T_RS11760	-0.848697	0.848697	NAD(P)-dependent oxidoreductase	hypothetical	diguanylate cyclase	cidiGMP
T_RS02085	T_RS02160	-0.823351	0.823351	NAD(P)-dependent oxidoreductase	hypothetical	cysteine synthase A	Cysteine metabolism
T_RS02085	T_RS14380	-0.818522	0.818522	NAD(P)-dependent oxidoreductase	hypothetical	sulfate adenylyltransferase subunit 2	sulfur metabolism
T_RS02085	T_RS14445	-0.817501	0.817501	NAD(P)-dependent oxidoreductase	hypothetical	sulfite reductase subunit beta	sulfur metabolism
T_RS02085	T_RS20480	-0.815487	0.815487	NAD(P)-dependent oxidoreductase	hypothetical	siroheme synthase	various metabolism
T_RS02085	T_RS14450	-0.79914	0.79914	NAD(P)-dependent oxidoreductase	hypothetical	sulfite reductase subunit alpha	sulfur metabolism
T_RS02085	T_RS06775	0.789544	0.789544	NAD(P)-dependent oxidoreductase	hypothetical	membrane protein	hypothetical
T_RS02085	T_RS04250	-0.783651	0.783651	NAD(P)-dependent oxidoreductase	hypothetical	cobalt-precorrin-6B (C(15))-methyltransferase (decarboxylating)	cobalt metabolism
T_RS02085	T_RS18060	0.776998	0.776998	NAD(P)-dependent oxidoreductase	hypothetical	sulfate transporter subunit	Sulfur transport
T_RS02085	T_RS08285	-0.771492	0.771492	NAD(P)-dependent oxidoreductase	hypothetical	LysR family transcriptional regulator CysB	Transcription factor
T_RS02085	T_RS12845	-0.762289	0.762289	NAD(P)-dependent oxidoreductase	hypothetical	glutamate 5-kinase	Proline metabolism
T_RS02085	T_RS15105	-0.76084	0.76084	NAD(P)-dependent oxidoreductase	hypothetical	D-3-phosphoglycerate dehydrogenase	Serine metabolism
T_RS02085	T_RS13095	-0.758483	0.758483	NAD(P)-dependent oxidoreductase	hypothetical	hypothetical protein	hypothetical
T_RS02085	T_RS06010	0.757865	0.757865	NAD(P)-dependent oxidoreductase	hypothetical	NAD(P)H nitroreductase	Energy generation
T_RS02085	T_RS04030	-0.757398	0.757398	NAD(P)-dependent oxidoreductase	hypothetical	histidinol-phosphate aminotransferase	Histidine metabolism
T_RS02085	T_RS19430	-0.756746	0.756746	NAD(P)-dependent oxidoreductase	hypothetical	serine acetyltransferase	Cysteine metabolism
T_RS02085	T_RS23485	-0.756005	0.756005	NAD(P)-dependent oxidoreductase	hypothetical	phosphoserine phosphatase	Serine metabolism
T_RS02085	T_RS17840	-0.750492	0.750492	NAD(P)-dependent oxidoreductase	hypothetical	5,10-methylenetetrahydrofolate reductase	folate metabolism
T_RS02115	T_RS07265	-0.890507	0.890507	hypothetical protein	hypothetical	MFS transporter	transport
T_RS02115	T_RS04095	-0.810567	0.810567	hypothetical protein	hypothetical	DNA gyrase inhibitor	DNA replication or repair
T_RS02115	T_RS12220	0.80494	0.80494	hypothetical protein	hypothetical	HMP-PP phosphatase	various metabolism
T_RS02115	T_RS21625	0.802737	0.802737	hypothetical protein	hypothetical	pilus assembly protein PilX	fimbraie and pilus
T_RS02115	T_RS12755	0.796368	0.796368	hypothetical protein	hypothetical	RND transporter	Efflux pump
T_RS02115	T_RS20575	-0.787735	0.787735	hypothetical protein	hypothetical	glutathione-regulated potassium-efflux system ancillary protein KefG	Small molecule transport
T_RS02115	T_RS05545	-0.782088	0.782088	hypothetical protein	hypothetical	cytochrome bd-II ubiquinol oxidase subunit I	Energy generation
T_RS02115	T_RS05925	0.774103	0.774103	hypothetical protein	hypothetical	hypothetical protein	hypothetical
T_RS02115	T_RS09275	-0.766296	0.766296	hypothetical protein	hypothetical	5-hydroxyisourate hydrolase	nucleotide metabolism
T_RS02115	T_RS06125	0.766205	0.766205	hypothetical protein	hypothetical	catalase	Redox response
T_RS02115	T_RS04595	0.765836	0.765836	hypothetical protein	hypothetical	flagellar biosynthetic protein FliQ	Flagella
T_RS02115	T_RS21990	-0.763311	0.763311	hypothetical protein	hypothetical	phage capsid protein	phage
T_RS02115	T_RS13320	-0.762421	0.762421	hypothetical protein	hypothetical	bifunctional chorismate mutase/prephenate dehydratase	Aromatic amino acid metabolism
T_RS02115	T_RS20955	-0.755954	0.755954	hypothetical protein	hypothetical	hypothetical protein	hypothetical
T_RS02115	T_RS03365	-0.755252	0.755252	hypothetical protein	hypothetical	DNA-binding transcriptional regulator GalS	Transcription factor
T_RS02180	T_RS17335	0.901898	0.901898	hypothetical protein	hypothetical	hypothetical protein	hypothetical
T_RS02180	T_RS14455	-0.873906	0.873906	hypothetical protein	hypothetical	6-carboxytetrahydropterin synthase QueD	various metabolism
T_RS02180	T_RS09545	0.868234	0.868234	hypothetical protein	hypothetical	hypothetical protein	hypothetical
T_RS02180	T_RS19380	-0.844344	0.844344	hypothetical protein	hypothetical	glycine C-acetyltransferase	Threonine metabolism
T_RS02180	T_RS11180	0.834924	0.834924	hypothetical protein	hypothetical	UMP phosphatase	nucleotide metabolism
T_RS02180	T_RS19385	-0.827712	0.827712	hypothetical protein	hypothetical	L-threonine 3-dehydrogenase	Threonine metabolism
T_RS02180	T_RS22635	-0.819771	0.819771	hypothetical protein	hypothetical	D-serine/D-alanine/glycine transporter	Amino acid transport
T_RS02180	T_RS14785	-0.782613	0.782613	hypothetical protein	hypothetical	DNA mismatch repair protein MutH	DNA replication or repair
T_RS02180	T_RS21980	-0.778173	0.778173	hypothetical protein	hypothetical	terminase endonuclease subunit	phage
T_RS02180	T_RS17100	-0.769279	0.769279	hypothetical protein	hypothetical	transporter	Amino acid transport
T_RS02195	T_RS22760	-0.786115	0.786115	membrane protein	hypothetical	soluble cytochrome b562	Energy generation
T_RS02195	T_RS07040	-0.779453	0.779453	membrane protein	hypothetical	hypothetical protein	hypothetical
T_RS02195	T_RS06035	0.754826	0.754826	membrane protein	hypothetical	pyrimidine (deoxy)nucleoside triphosphate pyrophosphohydrolase	DNA replication or repair
T_RS02245	T_RS25360	-0.792536	0.792536	hypothetical protein	hypothetical	hypothetical protein	hypothetical
T_RS02280	T_RS20900	0.769715	0.769715	hypothetical protein	hypothetical	homoserine O-succinyltransferase	Methione metabolism
T_RS02280	T_RS17880	0.769505	0.769505	hypothetical protein	hypothetical	cystathionine gamma-synthase	Methione metabolism
T_RS02280	T_RS07435	0.758931	0.758931	hypothetical protein	hypothetical	alcohol dehydrogenase	hypothetical
T_RS02330	T_RS03575	0.758737	0.758737	hypothetical protein	hypothetical	membrane protein	hypothetical
T_RS02375	T_RS23480	-0.756489	0.756489	translocase	hypothetical	protein Smp	hypothetical
T_RS02475	T_RS06565	-0.825549	0.825549	hypothetical protein	hypothetical	type III secretion system protein SsaQ	virulence
T_RS02475	T_RS03620	-0.811657	0.811657	hypothetical protein	hypothetical	lipid kinase YegS	lipid metabolism
T_RS02475	T_RS04125	0.808522	0.808522	hypothetical protein	hypothetical	propanediol utilization protein PduU	propanediol metabolism
T_RS02475	T_RS04320	-0.792868	0.792868	hypothetical protein	hypothetical	nicotinate-nucleotide--dimethylbenzimidazole phosphoribosyltransferase	various metabolism
T_RS02475	T_RS13320	0.789764	0.789764	hypothetical protein	hypothetical	bifunctional chorismate mutase/prephenate dehydratase	Aromatic amino acid metabolism
T_RS02475	T_RS15340	-0.781027	0.781027	hypothetical protein	hypothetical	nucleoside permease	Nucleotide transport
T_RS02475	T_RS10630	0.771062	0.771062	hypothetical protein	hypothetical	hypothetical protein	hypothetical
T_RS02475	T_RS13965	0.762357	0.762357	hypothetical protein	hypothetical	formate hydrogenlyase subunit 4	Energy generation
T_RS02475	T_RS11185	-0.75438	0.75438	hypothetical protein	hypothetical	asparagine synthase B	Asparagine metabolism
T_RS02485	T_RS21330	-0.797417	0.797417	hypothetical protein	hypothetical	aspartyl/asparaginyl beta-hydroxylase AspH	LPS
T_RS02485	T_RS15665	-0.771715	0.771715	hypothetical protein	hypothetical	hypothetical protein	hypothetical
T_RS02515	T_RS03250	0.973369	0.973369	membrane protein	hypothetical	membrane protein	Peptidoglycan
T_RS02515	T_RS15740	0.958085	0.958085	membrane protein	hypothetical	esterase YqiA	hypothetical
T_RS02515	T_RS08540	-0.94922	0.94922	membrane protein	hypothetical	YchO family inverse autotransporter domain-containing protein	virulence
T_RS02515	T_RS18360	-0.946494	0.946494	membrane protein	hypothetical	translational GTPase TypA	translation
T_RS02515	T_RS14910	0.945691	0.945691	membrane protein	hypothetical	fimbrial usher protein	fimbraie and pilus
T_RS02515	T_RS12890	0.942995	0.942995	membrane protein	hypothetical	transpeptidase	Peptidoglycan
T_RS02515	T_RS07800	-0.941814	0.941814	membrane protein	hypothetical	glucan biosynthesis protein D	Glucans metabolism
T_RS02515	T_RS17815	0.940875	0.940875	membrane protein	hypothetical	phosphoethanolamine transferase CptA	LPS
T_RS02515	T_RS05255	-0.940741	0.940741	membrane protein	hypothetical	hypothetical protein	hypothetical
T_RS02515	T_RS18055	-0.935514	0.935514	membrane protein	hypothetical	CDP-diacylglycerol pyrophosphatase	lipid metabolism
T_RS02515	T_RS13595	0.935159	0.935159	membrane protein	hypothetical	VirG localization protein VirK	stress response
T_RS02515	T_RS12270	0.934222	0.934222	membrane protein	hypothetical	trigger factor	Chaperone
T_RS02515	T_RS05260	-0.9342	0.9342	membrane protein	hypothetical	paraquat-inducible membrane protein A	transport
T_RS02515	T_RS03485	-0.93362	0.93362	membrane protein	hypothetical	beta-glucosidase	Glucans metabolism
T_RS02515	T_RS03790	0.932853	0.932853	membrane protein	hypothetical	outer membrane assembly protein AsmA	Chaperone
T_RS02515	T_RS06130	0.928997	0.928997	membrane protein	hypothetical	cell division activator CedA	Cell division
T_RS02515	T_RS11410	0.922761	0.922761	membrane protein	hypothetical	phospholipid:lipid A palmitoyltransferase	LPS
T_RS02515	T_RS21150	0.920901	0.920901	membrane protein	hypothetical	excinuclease ABC subunit A	DNA replication or repair
T_RS02515	T_RS10460	0.908159	0.908159	membrane protein	hypothetical	outer membrane protease	protein processing
T_RS02515	T_RS16380	0.89348	0.89348	membrane protein	hypothetical	phospholipid ABC transporter ATP-binding protein MlaF	Cell wall
T_RS02515	T_RS23320	-0.892132	0.892132	membrane protein	hypothetical	phosphoglycerol transferase I	Carbohydrate Metabolism
T_RS02515	T_RS16360	0.891974	0.891974	membrane protein	hypothetical	sulfate transporter	Cell wall
T_RS02515	T_RS12950	0.886676	0.886676	membrane protein	hypothetical	fimbrial protein	fimbraie and pilus
T_RS02515	T_RS10820	0.886659	0.886659	membrane protein	hypothetical	cell division protein CpoB	Cell division
T_RS02515	T_RS20385	-0.88284	0.88284	membrane protein	hypothetical	heat-shock protein Hsp15	stress response
T_RS02515	T_RS10635	0.877012	0.877012	membrane protein	hypothetical	excinuclease ABC subunit B	DNA replication or repair
T_RS02515	T_RS09460	-0.874943	0.874943	membrane protein	hypothetical	paraquat-inducible protein B	Membrane structure
T_RS02515	T_RS19480	0.872996	0.872996	membrane protein	hypothetical	lipoprotein	hypothetical
T_RS02515	T_RS18860	-0.869484	0.869484	membrane protein	hypothetical	YceK/YidQ family lipoprotein	hypothetical
T_RS02515	T_RS03180	0.868922	0.868922	membrane protein	hypothetical	nucleoid-associated protein	DNA structure
T_RS02515	T_RS20380	-0.864844	0.864844	membrane protein	hypothetical	molecular chaperone Hsp33	Chaperone
T_RS02515	T_RS18865	0.863408	0.863408	membrane protein	hypothetical	heat-shock protein IbpA	Chaperone
T_RS02515	T_RS16370	0.861185	0.861185	membrane protein	hypothetical	outer membrane lipid asymmetry maintenance protein MlaD	Cell wall
T_RS02515	T_RS15750	0.859277	0.859277	membrane protein	hypothetical	hypothetical protein	hypothetical
T_RS02515	T_RS22715	0.858674	0.858674	membrane protein	hypothetical	translocation/assembly module TamB	transport
T_RS02515	T_RS10150	0.857868	0.857868	membrane protein	hypothetical	VirK-like protein	DNA replication or repair
T_RS02515	T_RS19245	0.855138	0.855138	membrane protein	hypothetical	hypothetical protein	hypothetical
T_RS02515	T_RS15855	-0.852798	0.852798	membrane protein	hypothetical	undecaprenyl-diphosphatase	Peptidoglycan
T_RS02515	T_RS17775	0.852135	0.852135	membrane protein	hypothetical	DNA-binding transcriptional regulator FabR	Transcription factor
T_RS02515	T_RS09000	-0.851204	0.851204	membrane protein	hypothetical	glucan biosynthesis protein H	Glucans metabolism
T_RS02515	T_RS10695	0.849238	0.849238	membrane protein	hypothetical	pectinesterase	LPS
T_RS02515	T_RS09005	-0.849237	0.849237	membrane protein	hypothetical	glucan biosynthesis protein G	Glucans metabolism
T_RS02515	T_RS22710	0.84765	0.84765	membrane protein	hypothetical	translocation and assembly module TamA	transport
T_RS02515	T_RS23405	0.846835	0.846835	membrane protein	hypothetical	ribosomal-protein-alanine N-acetyltransferase RimI	translation
T_RS02515	T_RS11790	0.846214	0.846214	membrane protein	hypothetical	fimbrial chaperone protein	fimbraie and pilus
T_RS02515	T_RS03840	-0.843841	0.843841	membrane protein	hypothetical	colanic acid biosynthesis acetyltransferase WcaF	LPS
T_RS02515	T_RS16365	0.842933	0.842933	membrane protein	hypothetical	ABC transporter substrate-binding protein	Cell wall
T_RS02515	T_RS11800	0.835307	0.835307	membrane protein	hypothetical	type-1 fimbrial protein, A chain	fimbraie and pilus
T_RS02515	T_RS09055	0.831038	0.831038	membrane protein	hypothetical	curli production assembly/transport component CsgF	fimbraie and pilus
T_RS02515	T_RS20405	0.830876	0.830876	membrane protein	hypothetical	carboxypeptidase/penicillin-binding protein 1A	Peptidoglycan
T_RS02515	T_RS10615	0.830853	0.830853	membrane protein	hypothetical	hypothetical protein	Cell shape
T_RS02515	T_RS22260	-0.829464	0.829464	membrane protein	hypothetical	TetR family transcriptional regulator	hypothetical
T_RS02515	T_RS17575	-0.827818	0.827818	membrane protein	hypothetical	hypothetical protein	hypothetical
T_RS02515	T_RS10335	-0.827077	0.827077	membrane protein	hypothetical	undecaprenyl-diphosphatase	Peptidoglycan
T_RS02515	T_RS09430	0.82571	0.82571	membrane protein	hypothetical	outer membrane protein A	Porin
T_RS02515	T_RS06700	0.823439	0.823439	membrane protein	hypothetical	hypothetical protein	hypothetical
T_RS02515	T_RS05415	0.822733	0.822733	membrane protein	hypothetical	ribonuclease D	RNA processing
T_RS02515	T_RS10850	0.820653	0.820653	membrane protein	hypothetical	acyl-CoA thioesterase	Membrane structure
T_RS02515	T_RS18265	0.818926	0.818926	membrane protein	hypothetical	glucose-1-phosphatase	Glucose metabolism
T_RS02515	T_RS19035	0.818542	0.818542	membrane protein	hypothetical	purine ribonucleoside efflux pump NepI	efflux pump
T_RS02515	T_RS08730	-0.815096	0.815096	membrane protein	hypothetical	histidine triad nucleotide-binding protein	nucleotide metabolism
T_RS02515	T_RS16145	0.811165	0.811165	membrane protein	hypothetical	penicillin-binding protein activator	Peptidoglycan
T_RS02515	T_RS22390	0.810576	0.810576	membrane protein	hypothetical	miniconductance mechanosensitive channel MscM	transport
T_RS02515	T_RS11730	-0.81056	0.81056	membrane protein	hypothetical	bactoprenol glucosyl transferase	hypothetical
T_RS02515	T_RS08015	0.810434	0.810434	membrane protein	hypothetical	lipoprotein	hypothetical
T_RS02515	T_RS12245	0.809009	0.809009	membrane protein	hypothetical	peptidyl-prolyl cis-trans isomerase	translation
T_RS02515	T_RS13405	0.806673	0.806673	membrane protein	hypothetical	outer membrane protein assembly factor BamE	Chaperone
T_RS02515	T_RS16375	0.805594	0.805594	membrane protein	hypothetical	ABC transporter permease	Cell wall
T_RS02515	T_RS20980	-0.79851	0.79851	membrane protein	hypothetical	lysine-sensitive aspartokinase 3	Amino acid metabolism
T_RS02515	T_RS20640	-0.79615	0.79615	membrane protein	hypothetical	elongation factor Tu	Translation
T_RS02515	T_RS16385	-0.794851	0.794851	membrane protein	hypothetical	calcium/sodium antiporter	Metal transport
T_RS02515	T_RS20045	0.79307	0.79307	membrane protein	hypothetical	lipoprotein	hypothetical
T_RS02515	T_RS14210	0.792521	0.792521	membrane protein	hypothetical	invasion protein InvF	virulence
T_RS02515	T_RS12765	0.790701	0.790701	membrane protein	hypothetical	membrane protein	hypothetical
T_RS02515	T_RS06645	0.789667	0.789667	membrane protein	hypothetical	ribonuclease T	RNA processing
T_RS02515	T_RS05315	0.786892	0.786892	membrane protein	hypothetical	cold-shock protein CspC	Transcription factor
T_RS02515	T_RS08260	-0.786454	0.786454	membrane protein	hypothetical	membrane protein	hypothetical
T_RS02515	T_RS20605	-0.784287	0.784287	membrane protein	hypothetical	hypothetical protein	hypothetical
T_RS02515	T_RS23065	0.783916	0.783916	membrane protein	hypothetical	fimbrial chaperone protein	fimbraie and pilus
T_RS02515	T_RS18420	0.777493	0.777493	membrane protein	hypothetical	stress response kinase A	stress response
T_RS02515	T_RS04675	0.777453	0.777453	membrane protein	hypothetical	lipoprotein	hypothetical
T_RS02515	T_RS14685	0.777276	0.777276	membrane protein	hypothetical	tRNA cyclic N6-threonylcarbamoyladenosine(37) synthase TcdA	RNA processing
T_RS02515	T_RS10445	0.775545	0.775545	membrane protein	hypothetical	hypothetical protein	various metabolism
T_RS02515	T_RS14705	0.768969	0.768969	membrane protein	hypothetical	N-acetylmuramoyl-L-alanine amidase	Peptidoglycan
T_RS02515	T_RS09045	0.767978	0.767978	membrane protein	hypothetical	transcriptional regulator CsgD	fimbraie and pilus
T_RS02515	T_RS07080	-0.766419	0.766419	membrane protein	hypothetical	hypothetical protein	hypothetical
T_RS02515	T_RS11735	-0.76368	0.76368	membrane protein	hypothetical	hypothetical protein	hypothetical
T_RS02515	T_RS22310	-0.76335	0.76335	membrane protein	hypothetical	membrane protein	hypothetical
T_RS02515	T_RS19620	0.762895	0.762895	membrane protein	hypothetical	hypothetical protein	hypothetical
T_RS02515	T_RS11725	-0.76274	0.76274	membrane protein	hypothetical	translocase	hypothetical
T_RS02515	T_RS08825	-0.75776	0.75776	membrane protein	hypothetical	ribonuclease E	RNA processing
T_RS02515	T_RS12560	0.756991	0.756991	membrane protein	hypothetical	recombination-associated protein RdgC	DNA replication or repair
T_RS02515	T_RS14675	0.754232	0.754232	membrane protein	hypothetical	hypothetical protein	Cysteine metabolism
T_RS02515	T_RS11910	-0.753424	0.753424	membrane protein	hypothetical	hydroxypyruvate isomerase	various metabolism
T_RS02515	T_RS15865	-0.751937	0.751937	membrane protein	hypothetical	glycerol-3-phosphate acyltransferase	Peptidoglycan
T_RS02545	T_RS09230	-0.770507	0.770507	sigma-54-dependent Fis family transcriptional regulator	hypothetical	4-hydroxy-2-oxo-heptane-1,7-dioate aldolase	Aromatic amino acid metabolism
T_RS02620	T_RS03400	0.802621	0.802621	NUDIX hydrolase	hypothetical	vancomycin high temperature exclusion protein	stress response
T_RS02620	T_RS14705	0.801263	0.801263	NUDIX hydrolase	hypothetical	N-acetylmuramoyl-L-alanine amidase	Peptidoglycan
T_RS02620	T_RS17010	0.759896	0.759896	NUDIX hydrolase	hypothetical	DUF484 family protein	hypothetical
T_RS02655	T_RS22545	0.751554	0.751554	transketolase	hypothetical	esterase	protein processing
T_RS02710	T_RS06925	0.875501	0.875501	transcriptional regulator LrhA	hypothetical	hypothetical protein	Signal transduction
T_RS02710	T_RS06930	0.849906	0.849906	transcriptional regulator LrhA	hypothetical	phage tail tape measure protein	phage
T_RS02710	T_RS12340	0.84497	0.84497	transcriptional regulator LrhA	hypothetical	2-dehydropantoate 2-reductase	various metabolism
T_RS02710	T_RS15745	-0.843604	0.843604	transcriptional regulator LrhA	hypothetical	phosphodiesterase	Cell wall
T_RS02710	T_RS05050	-0.84299	0.84299	transcriptional regulator LrhA	hypothetical	transcriptional regulator HexR	hypothetical
T_RS02710	T_RS21485	-0.819576	0.819576	transcriptional regulator LrhA	hypothetical	AraC family transcriptional regulator	hypothetical
T_RS02710	T_RS13490	0.811886	0.811886	transcriptional regulator LrhA	hypothetical	hypothetical protein	hypothetical
T_RS02710	T_RS22720	0.794625	0.794625	transcriptional regulator LrhA	hypothetical	gamma-glutamylcyclotransferase	Amino acid metabolism
T_RS02710	T_RS09170	-0.787129	0.787129	transcriptional regulator LrhA	hypothetical	hypothetical protein	hypothetical
T_RS02710	T_RS15290	0.772432	0.772432	transcriptional regulator LrhA	hypothetical	YggW family oxidoreductase	various metabolism
T_RS02710	T_RS05630	0.76376	0.76376	transcriptional regulator LrhA	hypothetical	protein-(glutamine-N5) methyltransferase, release factor-specific	translation
T_RS02710	T_RS11780	0.760074	0.760074	transcriptional regulator LrhA	hypothetical	fimbrial adhesin FimH	fimbraie and pilus
T_RS02710	T_RS13780	-0.759451	0.759451	transcriptional regulator LrhA	hypothetical	EmrA/EmrK family multidrug efflux transporter periplasmic adaptor subunit	Efflux pump
T_RS02710	T_RS17855	-0.753691	0.753691	transcriptional regulator LrhA	hypothetical	alanine racemase	Amino acid metabolism
T_RS02710	T_RS05045	0.753357	0.753357	transcriptional regulator LrhA	hypothetical	pyruvate kinase	Glycolysis
T_RS02710	T_RS22060	0.752578	0.752578	transcriptional regulator LrhA	hypothetical	hypothetical protein	hypothetical
T_RS02795	T_RS11955	0.776288	0.776288	GNAT family N-acetyltransferase	hypothetical	outer membrane protein	Porin
T_RS02885	T_RS22380	0.797476	0.797476	membrane protein	hypothetical	inner membrane transporter YjeM	Amino acid transport
T_RS02885	T_RS07870	0.756181	0.756181	membrane protein	hypothetical	hypothetical protein	hypothetical
T_RS02895	T_RS09705	-0.802248	0.802248	transcriptional regulator	hypothetical	protein NinG	phage
T_RS02895	T_RS18285	0.799279	0.799279	transcriptional regulator	hypothetical	sulfofructosephosphate aldolase	various metabolism
T_RS02895	T_RS22700	0.780223	0.780223	transcriptional regulator	hypothetical	membrane protein	transport
T_RS02895	T_RS10935	-0.779057	0.779057	transcriptional regulator	hypothetical	AbrB family transcriptional regulator	Transcription factor
T_RS02895	T_RS21495	0.772853	0.772853	transcriptional regulator	hypothetical	CopG family transcriptional regulator	hypothetical
T_RS02895	T_RS08960	0.772268	0.772268	transcriptional regulator	hypothetical	DUF2770 domain-containing protein	hypothetical
T_RS02895	T_RS14950	0.770831	0.770831	transcriptional regulator	hypothetical	hypothetical protein	hypothetical
T_RS02895	T_RS13880	-0.76924	0.76924	transcriptional regulator	hypothetical	PTS sorbitol transporter subunit IIA	Carbohydrate transport
T_RS02895	T_RS21685	-0.765801	0.765801	transcriptional regulator	hypothetical	conjugative coupling factor TraD, PFGI-1 class	plasmid
T_RS02895	T_RS09155	0.763794	0.763794	transcriptional regulator	hypothetical	transcriptional regulator	Transcription factor
T_RS02895	T_RS02900	0.763592	0.763592	transcriptional regulator	hypothetical	L-rhamnonate dehydratase	Carbohydrate Metabolism
T_RS02895	T_RS21740	-0.759665	0.759665	transcriptional regulator	hypothetical	conjugative transfer ATPase, PFL_4706 family	plasmid
T_RS02895	T_RS04975	-0.759056	0.759056	transcriptional regulator	hypothetical	hydrolase	hypothetical
T_RS02895	T_RS19835	-0.755679	0.755679	transcriptional regulator	hypothetical	cyclic di-GMP-binding protein	Cellulose metabolism
T_RS02895	T_RS18095	-0.754616	0.754616	transcriptional regulator	hypothetical	MOSC domain-containing protein	hypothetical
T_RS02895	T_RS19290	0.750499	0.750499	transcriptional regulator	hypothetical	formamidopyrimidine-DNA glycosylase	DNA replication or repair
T_RS02895	T_RS20870	0.7504	0.7504	transcriptional regulator	hypothetical	gamma carbonic anhydrase family protein	hypothetical
T_RS02980	T_RS09660	-0.750495	0.750495	regulatory protein	hypothetical	hypothetical protein	hypothetical
T_RS03185	T_RS21255	-0.796879	0.796879	hypothetical protein	hypothetical	cation acetate symporter	Small molecule transport
T_RS03185	T_RS12220	-0.795078	0.795078	hypothetical protein	hypothetical	HMP-PP phosphatase	various metabolism
T_RS03185	T_RS14805	-0.794893	0.794893	hypothetical protein	hypothetical	MFS transporter	transport
T_RS03185	T_RS03610	0.786171	0.786171	hypothetical protein	hypothetical	nucleoside permease	transport
T_RS03185	T_RS10185	0.785366	0.785366	hypothetical protein	hypothetical	NAD(P)-dependent oxidoreductase	Redox response
T_RS03185	T_RS20575	0.78486	0.78486	hypothetical protein	hypothetical	glutathione-regulated potassium-efflux system ancillary protein KefG	Small molecule transport
T_RS03185	T_RS19465	0.782636	0.782636	hypothetical protein	hypothetical	transcriptional regulator LldR	Transcription factor
T_RS03185	T_RS18435	0.773271	0.773271	hypothetical protein	hypothetical	molybdopterin-guanine dinucleotide biosynthesis protein MobB	molybdopterin metabolism
T_RS03185	T_RS03495	0.770267	0.770267	hypothetical protein	hypothetical	osmoprotectant uptake system permease	ABC transporter
T_RS03185	T_RS07355	0.765021	0.765021	hypothetical protein	hypothetical	succinate-semialdehyde dehydrogenase	various metabolism
T_RS03185	T_RS06945	0.763553	0.763553	hypothetical protein	hypothetical	phage major tail tube protein	phage
T_RS03185	T_RS05545	0.759297	0.759297	hypothetical protein	hypothetical	cytochrome bd-II ubiquinol oxidase subunit I	Energy generation
T_RS03185	T_RS21505	-0.758847	0.758847	hypothetical protein	hypothetical	non-specific acid phosphatase	hypothetical
T_RS03185	T_RS17260	0.757425	0.757425	hypothetical protein	hypothetical	magnesium chelatase	various metabolism
T_RS03185	T_RS13425	0.75373	0.75373	hypothetical protein	hypothetical	Ig-like domain repeat protein	Biofilm
T_RS03185	T_RS21640	-0.753706	0.753706	hypothetical protein	hypothetical	Shufflon protein A	fimbraie and pilus
T_RS03255	T_RS07700	-0.785412	0.785412	hypothetical protein	hypothetical	effector protein SifB	virulence
T_RS03265	T_RS15340	0.834682	0.834682	zinc/iron-chelating domain-containing protein	hypothetical	nucleoside permease	Nucleotide transport
T_RS03265	T_RS12460	0.818438	0.818438	zinc/iron-chelating domain-containing protein	hypothetical	DNA-binding transcriptional regulator	hypothetical
T_RS03265	T_RS03620	0.79376	0.79376	zinc/iron-chelating domain-containing protein	hypothetical	lipid kinase YegS	lipid metabolism
T_RS03265	T_RS06960	-0.771752	0.771752	zinc/iron-chelating domain-containing protein	hypothetical	hypothetical protein	hypothetical
T_RS03265	T_RS08410	0.767533	0.767533	zinc/iron-chelating domain-containing protein	hypothetical	cardiolipin synthase A	lipid metabolism
T_RS03265	T_RS07325	0.765515	0.765515	zinc/iron-chelating domain-containing protein	hypothetical	multiple antibiotic resistance regulatory periplasmic protein MarB	transport
T_RS03265	T_RS08280	0.762487	0.762487	zinc/iron-chelating domain-containing protein	hypothetical	YmiA family putative membrane protein	hypothetical
T_RS03265	T_RS17600	-0.760544	0.760544	zinc/iron-chelating domain-containing protein	hypothetical	phosphomethylpyrimidine synthase	thiamine metabolism
T_RS03265	T_RS14125	0.757449	0.757449	zinc/iron-chelating domain-containing protein	hypothetical	cell invasion protein SipA	virulence
T_RS03305	T_RS17805	0.944466	0.944466	membrane protein	hypothetical	acetylornithine deacetylase	Arginine metabolism
T_RS03305	T_RS22910	0.935581	0.935581	membrane protein	hypothetical	ornithine carbamoyltransferase	Arginine metabolism
T_RS03305	T_RS16265	0.870118	0.870118	membrane protein	hypothetical	argininosuccinate synthase	various metabolism
T_RS03305	T_RS16475	0.855681	0.855681	membrane protein	hypothetical	glutamate synthase subunit beta	Glutamate metabolism
T_RS03305	T_RS14710	0.839321	0.839321	membrane protein	hypothetical	N-acetylglutamate synthase	Arginine metabolism
T_RS03305	T_RS16470	0.829948	0.829948	membrane protein	hypothetical	glutamate synthase large subunit	Glutamate metabolism
T_RS03305	T_RS07180	0.820111	0.820111	membrane protein	hypothetical	voltage-gated ClC-type chloride channel ClcB	transport
T_RS03305	T_RS04040	0.807512	0.807512	membrane protein	hypothetical	ATP phosphoribosyltransferase	Histidine metabolism
T_RS03305	T_RS17790	0.802613	0.802613	membrane protein	hypothetical	argininosuccinate lyase	Arginine metabolism
T_RS03305	T_RS16635	-0.793549	0.793549	membrane protein	hypothetical	p-hydroxybenzoic acid efflux pump subunit AaeB	Efflux pump
T_RS03305	T_RS04005	0.790945	0.790945	membrane protein	hypothetical	bifunctional phosphoribosyl-AMP cyclohydrolase/phosphoribosyl-ATP diphosphatase	Histidine metabolism
T_RS03305	T_RS18505	0.790748	0.790748	membrane protein	hypothetical	low affinity potassium transport system protein kup	Metal transport
T_RS03305	T_RS20525	0.788758	0.788758	membrane protein	hypothetical	aspartate aminotransferase family protein	Lysine metabolism
T_RS03310	T_RS13335	0.953311	0.953311	LysR family transcriptional regulator	hypothetical	phospho-2-dehydro-3-deoxyheptonate aldolase Tyr-sensitive	Aromatic amino acid metabolism
T_RS03310	T_RS14450	0.951343	0.951343	LysR family transcriptional regulator	hypothetical	sulfite reductase subunit alpha	sulfur metabolism
T_RS03310	T_RS12845	0.949435	0.949435	LysR family transcriptional regulator	hypothetical	glutamate 5-kinase	Proline metabolism
T_RS03310	T_RS15105	0.94699	0.94699	LysR family transcriptional regulator	hypothetical	D-3-phosphoglycerate dehydrogenase	Serine metabolism
T_RS03310	T_RS14445	0.946981	0.946981	LysR family transcriptional regulator	hypothetical	sulfite reductase subunit beta	sulfur metabolism
T_RS03310	T_RS20480	0.943406	0.943406	LysR family transcriptional regulator	hypothetical	siroheme synthase	various metabolism
T_RS03310	T_RS15625	0.939638	0.939638	LysR family transcriptional regulator	hypothetical	cystathionine beta-lyase	Cysteine metabolism
T_RS03310	T_RS23485	0.937065	0.937065	LysR family transcriptional regulator	hypothetical	phosphoserine phosphatase	Serine metabolism
T_RS03310	T_RS12840	0.936765	0.936765	LysR family transcriptional regulator	hypothetical	gamma-glutamyl-phosphate reductase	Proline metabolism
T_RS03310	T_RS16925	0.93509	0.93509	LysR family transcriptional regulator	hypothetical	5-methyltetrahydropteroyltriglutamate-- homocysteine methyltransferase	Amino acid metabolism
T_RS03310	T_RS17800	0.935049	0.935049	LysR family transcriptional regulator	hypothetical	N-acetyl-gamma-glutamyl-phosphate reductase	Arginine metabolism
T_RS03310	T_RS09860	0.929562	0.929562	LysR family transcriptional regulator	hypothetical	aspartate aminotransferase	Aromatic amino acid metabolism
T_RS03310	T_RS04015	0.927248	0.927248	LysR family transcriptional regulator	hypothetical	1-(5-phosphoribosyl)-5-((5- phosphoribosylamino)methylideneamino)imidazole-4- carboxamide isomerase	Histidine metabolism
T_RS03310	T_RS14440	0.92665	0.92665	LysR family transcriptional regulator	hypothetical	phosphoadenosine phosphosulfate reductase	sulfur metabolism
T_RS03310	T_RS22675	0.926538	0.926538	LysR family transcriptional regulator	hypothetical	3'(2'),5'-bisphosphate nucleotidase CysQ	nucleotide metabolism
T_RS03310	T_RS19430	0.923672	0.923672	LysR family transcriptional regulator	hypothetical	serine acetyltransferase	Cysteine metabolism
T_RS03310	T_RS04025	0.9224	0.9224	LysR family transcriptional regulator	hypothetical	bifunctional imidazole glycerol-phosphate dehydratase/histidinol phosphatase	Histidine metabolism
T_RS03310	T_RS04030	0.916032	0.916032	LysR family transcriptional regulator	hypothetical	histidinol-phosphate aminotransferase	Histidine metabolism
T_RS03310	T_RS13330	0.915518	0.915518	LysR family transcriptional regulator	hypothetical	bifunctional chorismate mutase/prephenate dehydrogenase	Aromatic amino acid metabolism
T_RS03310	T_RS04010	0.91204	0.91204	LysR family transcriptional regulator	hypothetical	imidazole glycerol phosphate synthase cyclase subunit	Histidine metabolism
T_RS03310	T_RS20485	-0.911713	0.911713	LysR family transcriptional regulator	hypothetical	nitrite transporter NirC	Small molecule transport
T_RS03310	T_RS08285	0.905419	0.905419	LysR family transcriptional regulator	hypothetical	LysR family transcriptional regulator CysB	Transcription factor
T_RS03310	T_RS17840	0.904994	0.904994	LysR family transcriptional regulator	hypothetical	5,10-methylenetetrahydrofolate reductase	folate metabolism
T_RS03310	T_RS17880	0.901066	0.901066	LysR family transcriptional regulator	hypothetical	cystathionine gamma-synthase	Methione metabolism
T_RS03310	T_RS16930	0.898548	0.898548	LysR family transcriptional regulator	hypothetical	transcriptional regulator	Transcription factor
T_RS03310	T_RS20900	0.897383	0.897383	LysR family transcriptional regulator	hypothetical	homoserine O-succinyltransferase	Methione metabolism
T_RS03310	T_RS04240	0.894863	0.894863	LysR family transcriptional regulator	hypothetical	cobalt-precorrin-5B (C(1))-methyltransferase	cobalt metabolism
T_RS03310	T_RS14370	0.892111	0.892111	LysR family transcriptional regulator	hypothetical	adenylyl-sulfate kinase	sulfur metabolism
T_RS03310	T_RS17790	0.891722	0.891722	LysR family transcriptional regulator	hypothetical	argininosuccinate lyase	Arginine metabolism
T_RS03310	T_RS14535	0.874395	0.874395	LysR family transcriptional regulator	hypothetical	GTP diphosphokinase	stress response
T_RS03310	T_RS06640	0.869118	0.869118	LysR family transcriptional regulator	hypothetical	glutaredoxin	Redox response
T_RS03310	T_RS04035	0.866821	0.866821	LysR family transcriptional regulator	hypothetical	histidinol dehydrogenase	Histidine metabolism
T_RS03310	T_RS04255	0.86507	0.86507	LysR family transcriptional regulator	hypothetical	cobalt-precorrin-4 C(11)-methyltransferase	cobalt metabolism
T_RS03310	T_RS10370	0.86208	0.86208	LysR family transcriptional regulator	hypothetical	glutathione ABC transporter permease	Small molecule transport
T_RS03310	T_RS20525	0.848336	0.848336	LysR family transcriptional regulator	hypothetical	aspartate aminotransferase family protein	Lysine metabolism
T_RS03310	T_RS14570	-0.844106	0.844106	LysR family transcriptional regulator	hypothetical	flavodoxin	Energy generation
T_RS03310	T_RS16265	0.838167	0.838167	LysR family transcriptional regulator	hypothetical	argininosuccinate synthase	various metabolism
T_RS03310	T_RS04020	0.835211	0.835211	LysR family transcriptional regulator	hypothetical	imidazole glycerol phosphate synthase subunit HisH	Histidine metabolism
T_RS03310	T_RS17795	0.834998	0.834998	LysR family transcriptional regulator	hypothetical	acetylglutamate kinase	Arginine metabolism
T_RS03310	T_RS17240	0.834138	0.834138	LysR family transcriptional regulator	hypothetical	branched chain amino acid aminotransferase	Asparagine metabolism
T_RS03310	T_RS18060	-0.832004	0.832004	LysR family transcriptional regulator	hypothetical	sulfate transporter subunit	Sulfur transport
T_RS03310	T_RS20290	0.831995	0.831995	LysR family transcriptional regulator	hypothetical	DeoR/GlpR family transcriptional regulator	hypothetical
T_RS03310	T_RS04005	0.831518	0.831518	LysR family transcriptional regulator	hypothetical	bifunctional phosphoribosyl-AMP cyclohydrolase/phosphoribosyl-ATP diphosphatase	Histidine metabolism
T_RS03310	T_RS04245	0.83103	0.83103	LysR family transcriptional regulator	hypothetical	cobalt-precorrin-7 (C(5))-methyltransferase	cobalt metabolism
T_RS03310	T_RS07180	0.828752	0.828752	LysR family transcriptional regulator	hypothetical	voltage-gated ClC-type chloride channel ClcB	transport
T_RS03310	T_RS14710	0.827867	0.827867	LysR family transcriptional regulator	hypothetical	N-acetylglutamate synthase	Arginine metabolism
T_RS03310	T_RS04340	-0.827336	0.827336	LysR family transcriptional regulator	hypothetical	MATE family multidrug exporter	transport
T_RS03310	T_RS17810	0.819791	0.819791	LysR family transcriptional regulator	hypothetical	phosphoenolpyruvate carboxylase	various metabolism
T_RS03310	T_RS04040	0.819722	0.819722	LysR family transcriptional regulator	hypothetical	ATP phosphoribosyltransferase	Histidine metabolism
T_RS03310	T_RS12590	0.818557	0.818557	LysR family transcriptional regulator	hypothetical	pyrroline-5-carboxylate reductase	Proline metabolism
T_RS03310	T_RS09965	0.815283	0.815283	LysR family transcriptional regulator	hypothetical	3-phosphoserine/phosphohydroxythreonine aminotransferase	sulfur metabolism
T_RS03310	T_RS15330	0.814334	0.814334	LysR family transcriptional regulator	hypothetical	Fe(2+)-trafficking protein	Redox response
T_RS03310	T_RS16945	0.808369	0.808369	LysR family transcriptional regulator	hypothetical	lysophospholipase L2	various metabolism
T_RS03310	T_RS14375	0.807587	0.807587	LysR family transcriptional regulator	hypothetical	sulfate adenylyltransferase	sulfur metabolism
T_RS03310	T_RS14380	0.806351	0.806351	LysR family transcriptional regulator	hypothetical	sulfate adenylyltransferase subunit 2	sulfur metabolism
T_RS03310	T_RS16635	-0.799203	0.799203	LysR family transcriptional regulator	hypothetical	p-hydroxybenzoic acid efflux pump subunit AaeB	Efflux pump
T_RS03310	T_RS16355	0.797986	0.797986	LysR family transcriptional regulator	hypothetical	hypothetical protein	Iron
T_RS03310	T_RS13960	-0.791669	0.791669	LysR family transcriptional regulator	hypothetical	formate hydrogenlyase subunit 5	Energy generation
T_RS03310	T_RS05055	0.786988	0.786988	LysR family transcriptional regulator	hypothetical	glucose-6-phosphate dehydrogenase	Pentose phosphate
T_RS03310	T_RS22815	-0.779679	0.779679	LysR family transcriptional regulator	hypothetical	RelE toxin	CRISPR and TA system
T_RS03310	T_RS04550	-0.77884	0.77884	LysR family transcriptional regulator	hypothetical	drug/metabolite exporter YedA	Efflux pump
T_RS03310	T_RS19175	-0.772884	0.772884	LysR family transcriptional regulator	hypothetical	sugar transporter	Carbohydrate transport
T_RS03310	T_RS10385	0.76922	0.76922	LysR family transcriptional regulator	hypothetical	glutathione import ATP-binding protein GsiA	Small molecule transport
T_RS03310	T_RS20490	-0.768149	0.768149	LysR family transcriptional regulator	hypothetical	nitrite reductase small subunit	Nitrogen
T_RS03310	T_RS04250	0.766758	0.766758	LysR family transcriptional regulator	hypothetical	cobalt-precorrin-6B (C(15))-methyltransferase (decarboxylating)	cobalt metabolism
T_RS03310	T_RS16475	0.76447	0.76447	LysR family transcriptional regulator	hypothetical	glutamate synthase subunit beta	Glutamate metabolism
T_RS03310	T_RS15060	0.764183	0.764183	LysR family transcriptional regulator	hypothetical	glycine dehydrogenase	Glycine metabolism
T_RS03310	T_RS22375	-0.763814	0.763814	LysR family transcriptional regulator	hypothetical	elongation factor P--(R)-beta-lysine ligase	translation
T_RS03310	T_RS03990	0.763281	0.763281	LysR family transcriptional regulator	hypothetical	phosphogluconate dehydrogenase (NADP(+)-dependent, decarboxylating)	Pentose phosphate
T_RS03310	T_RS06010	-0.758352	0.758352	LysR family transcriptional regulator	hypothetical	NAD(P)H nitroreductase	Energy generation
T_RS03310	T_RS15155	0.757719	0.757719	LysR family transcriptional regulator	hypothetical	D-erythrose-4-phosphate dehydrogenase	various metabolism
T_RS03310	T_RS16470	0.756938	0.756938	LysR family transcriptional regulator	hypothetical	glutamate synthase large subunit	Glutamate metabolism
T_RS03310	T_RS11840	0.7566	0.7566	LysR family transcriptional regulator	hypothetical	5-(carboxyamino)imidazole ribonucleotide synthase	nucleotide metabolism
T_RS03310	T_RS08230	0.755135	0.755135	LysR family transcriptional regulator	hypothetical	hypothetical protein	hypothetical
T_RS03310	T_RS06775	-0.753661	0.753661	LysR family transcriptional regulator	hypothetical	membrane protein	hypothetical
T_RS03310	T_RS10770	-0.752689	0.752689	LysR family transcriptional regulator	hypothetical	ABC transporter ATP-binding protein	hypothetical
T_RS03310	T_RS23305	0.751689	0.751689	LysR family transcriptional regulator	hypothetical	hypothetical protein	hypothetical
T_RS03360	T_RS05000	-0.822529	0.822529	hypothetical protein	hypothetical	hypothetical protein	hypothetical
T_RS03360	T_RS21215	0.788563	0.788563	hypothetical protein	hypothetical	AraC family transcriptional regulator	Redox response
T_RS03360	T_RS14570	0.774516	0.774516	hypothetical protein	hypothetical	flavodoxin	Energy generation
T_RS03360	T_RS15155	-0.769037	0.769037	hypothetical protein	hypothetical	D-erythrose-4-phosphate dehydrogenase	various metabolism
T_RS03360	T_RS08325	0.756116	0.756116	hypothetical protein	hypothetical	phosphatase	RNA processing
T_RS03360	T_RS07830	-0.755395	0.755395	hypothetical protein	hypothetical	ABC transporter ATP-binding protein	Amino acid transport
T_RS03360	T_RS07490	-0.754376	0.754376	hypothetical protein	hypothetical	aminotransferase	various metabolism
T_RS03360	T_RS14365	-0.753074	0.753074	hypothetical protein	hypothetical	membrane protein	hypothetical
T_RS03360	T_RS23305	-0.751519	0.751519	hypothetical protein	hypothetical	hypothetical protein	hypothetical
T_RS03360	T_RS08025	-0.751212	0.751212	hypothetical protein	hypothetical	hypothetical protein	hypothetical
T_RS03420	T_RS09260	-0.758395	0.758395	LysR family transcriptional regulator	hypothetical	homoprotocatechuate degradation operon regulator, HpaR	Transcription factor
T_RS03465	T_RS22760	0.766213	0.766213	DedA family protein	hypothetical	soluble cytochrome b562	Energy generation
T_RS03470	T_RS04205	0.794503	0.794503	transporter	hypothetical	microcompartment protein PduB	propanediol metabolism
T_RS03470	T_RS09510	0.759279	0.759279	transporter	hypothetical	tail fiber assembly protein	phage
T_RS03515	T_RS07835	-0.815721	0.815721	transcriptional regulator	hypothetical	amino acid ABC transporter permease	Amino acid transport
T_RS03515	T_RS22685	-0.753318	0.753318	transcriptional regulator	hypothetical	hypothetical protein	hypothetical
T_RS03535	T_RS11485	-0.825001	0.825001	lipoprotein	hypothetical	hydrogenase	Energy generation
T_RS03535	T_RS16630	0.778332	0.778332	lipoprotein	hypothetical	hypothetical protein	hypothetical
T_RS03575	T_RS19495	0.752148	0.752148	membrane protein	hypothetical	MltR family transcriptional regulator	various metabolism
T_RS03600	T_RS14945	-0.806011	0.806011	sugar kinase	hypothetical	hypothetical protein	hypothetical
T_RS03600	T_RS11640	0.790017	0.790017	sugar kinase	hypothetical	glutamate--cysteine ligase	Glutathione metabolism
T_RS03600	T_RS12455	-0.771154	0.771154	sugar kinase	hypothetical	HNH endonuclease	DNA replication or repair
T_RS03600	T_RS10155	-0.763491	0.763491	sugar kinase	hypothetical	ATP-dependent endonuclease	DNA replication or repair
T_RS03600	T_RS05000	-0.76123	0.76123	sugar kinase	hypothetical	hypothetical protein	hypothetical
T_RS03600	T_RS17955	0.757148	0.757148	sugar kinase	hypothetical	fructose-bisphosphatase class II	Gluconeogenesis
T_RS03605	T_RS15485	-0.781985	0.781985	hydrolase	hypothetical	hexuronate transporter ExuT	transport
T_RS03645	T_RS19175	0.86369	0.86369	hypothetical protein	hypothetical	sugar transporter	Carbohydrate transport
T_RS03645	T_RS11640	0.862601	0.862601	hypothetical protein	hypothetical	glutamate--cysteine ligase	Glutathione metabolism
T_RS03645	T_RS22680	0.840828	0.840828	hypothetical protein	hypothetical	transcriptional regulator	hypothetical
T_RS03645	T_RS19835	0.817893	0.817893	hypothetical protein	hypothetical	cyclic di-GMP-binding protein	Cellulose metabolism
T_RS03645	T_RS13560	0.796711	0.796711	hypothetical protein	hypothetical	glycosyl transferase	Iron
T_RS03645	T_RS19235	0.794244	0.794244	hypothetical protein	hypothetical	HARLDQ motif MBL-fold protein	hypothetical
T_RS03645	T_RS14495	0.791097	0.791097	hypothetical protein	hypothetical	fimbrial protein StfD	fimbraie and pilus
T_RS03645	T_RS05000	-0.788639	0.788639	hypothetical protein	hypothetical	hypothetical protein	hypothetical
T_RS03645	T_RS07720	0.77538	0.77538	hypothetical protein	hypothetical	membrane protein	Small molecule transport
T_RS03645	T_RS08280	0.766377	0.766377	hypothetical protein	hypothetical	YmiA family putative membrane protein	hypothetical
T_RS03645	T_RS22890	-0.76362	0.76362	hypothetical protein	hypothetical	ornithine carbamoyltransferase	various metabolism
T_RS03645	T_RS19390	0.763223	0.763223	hypothetical protein	hypothetical	glycosyltransferase	hypothetical
T_RS03645	T_RS07225	-0.757192	0.757192	hypothetical protein	hypothetical	dimethyl sulfoxide reductase subunit A	Energy generation
T_RS03645	T_RS20850	-0.754831	0.754831	hypothetical protein	hypothetical	DNA topoisomerase	DNA replication or repair
T_RS03645	T_RS06355	0.754451	0.754451	hypothetical protein	hypothetical	hypothetical protein	LPS
T_RS03680	T_RS09380	0.772295	0.772295	hypothetical protein	hypothetical	ribosomal RNA large subunit methyltransferase I	translation
T_RS03680	T_RS07355	-0.771272	0.771272	hypothetical protein	hypothetical	succinate-semialdehyde dehydrogenase	various metabolism
T_RS03680	T_RS09410	-0.768471	0.768471	hypothetical protein	hypothetical	hypothetical protein	hypothetical
T_RS03680	T_RS16970	0.767944	0.767944	hypothetical protein	hypothetical	hypothetical protein	hypothetical
T_RS03680	T_RS09355	0.764405	0.764405	hypothetical protein	hypothetical	acylphosphatase	various metabolism
T_RS03680	T_RS20125	0.763778	0.763778	hypothetical protein	hypothetical	PanD maturation factor	various metabolism
T_RS03680	T_RS09865	-0.758071	0.758071	hypothetical protein	hypothetical	MBL fold metallo-hydrolase	hypothetical
T_RS03690	T_RS11140	0.836522	0.836522	hypothetical protein	hypothetical	citrate-proton symporter	Small molecule transport
T_RS03690	T_RS15995	-0.829351	0.829351	hypothetical protein	hypothetical	glutathione-dependent reductase	Redox response
T_RS03690	T_RS15595	0.800861	0.800861	hypothetical protein	hypothetical	hypothetical protein	hypothetical
T_RS03690	T_RS03705	-0.774821	0.774821	hypothetical protein	hypothetical	hypothetical protein	hypothetical
T_RS03690	T_RS12025	-0.768885	0.768885	hypothetical protein	hypothetical	aminoacyl-tRNA deacylase	translation
T_RS03690	T_RS06110	-0.763256	0.763256	hypothetical protein	hypothetical	6-phospho-beta-glucosidase	Carbohydrate Metabolism
T_RS03690	T_RS23265	-0.762319	0.762319	hypothetical protein	hypothetical	hypothetical protein	CRISPR and TA system
T_RS03705	T_RS08865	-0.852591	0.852591	hypothetical protein	hypothetical	flagellar basal body rod protein FlgF	Flagella
T_RS03705	T_RS11665	-0.848246	0.848246	hypothetical protein	hypothetical	NAD(P)H nitroreductase	various metabolism
T_RS03705	T_RS05920	0.823191	0.823191	hypothetical protein	hypothetical	DUF441 family protein	hypothetical
T_RS03705	T_RS16030	-0.811852	0.811852	hypothetical protein	hypothetical	L-serine dehydratase	Serine metabolism
T_RS03705	T_RS21740	-0.804996	0.804996	hypothetical protein	hypothetical	conjugative transfer ATPase, PFL_4706 family	plasmid
T_RS03705	T_RS25360	0.802522	0.802522	hypothetical protein	hypothetical	hypothetical protein	hypothetical
T_RS03705	T_RS08405	0.798121	0.798121	hypothetical protein	hypothetical	hypothetical protein	hypothetical
T_RS03705	T_RS10935	-0.795919	0.795919	hypothetical protein	hypothetical	AbrB family transcriptional regulator	Transcription factor
T_RS03705	T_RS12725	0.790511	0.790511	hypothetical protein	hypothetical	hypothetical protein	hypothetical
T_RS03705	T_RS18775	-0.782484	0.782484	hypothetical protein	hypothetical	hypothetical protein	hypothetical
T_RS03705	T_RS20870	0.781	0.781	hypothetical protein	hypothetical	gamma carbonic anhydrase family protein	hypothetical
T_RS03705	T_RS25350	0.778988	0.778988	hypothetical protein	hypothetical	hypothetical protein	hypothetical
T_RS03705	T_RS13325	0.775872	0.775872	hypothetical protein	hypothetical	gluconolactonase	various metabolism
T_RS03705	T_RS06125	-0.775867	0.775867	hypothetical protein	hypothetical	catalase	Redox response
T_RS03705	T_RS06285	-0.769534	0.769534	hypothetical protein	hypothetical	phosphoenolpyruvate synthase	Gluconeogenesis
T_RS03705	T_RS09155	0.767848	0.767848	hypothetical protein	hypothetical	transcriptional regulator	Transcription factor
T_RS03705	T_RS13110	0.766876	0.766876	hypothetical protein	hypothetical	hypothetical protein	hypothetical
T_RS03705	T_RS22035	-0.762739	0.762739	hypothetical protein	hypothetical	replication endonuclease	DNA replication or repair
T_RS03705	T_RS11185	-0.759514	0.759514	hypothetical protein	hypothetical	asparagine synthase B	Asparagine metabolism
T_RS03705	T_RS15595	-0.759014	0.759014	hypothetical protein	hypothetical	hypothetical protein	hypothetical
T_RS03705	T_RS22500	0.758986	0.758986	hypothetical protein	hypothetical	hypothetical protein	hypothetical
T_RS03705	T_RS14405	0.755593	0.755593	hypothetical protein	hypothetical	type I-E CRISPR-associated protein Cas5/CasD	CRISPR and TA system
T_RS03705	T_RS05100	0.755019	0.755019	hypothetical protein	hypothetical	carbon-nitrogen family hydrolase	Nitrogen
T_RS03705	T_RS09705	-0.754609	0.754609	hypothetical protein	hypothetical	protein NinG	phage
T_RS03705	T_RS14010	0.752707	0.752707	hypothetical protein	hypothetical	transcriptional regulator FhlA	Transcription factor
T_RS03705	T_RS11510	0.750457	0.750457	hypothetical protein	hypothetical	alkyl hydroperoxide reductase subunit F	Redox response
T_RS03715	T_RS25105	0.784804	0.784804	membrane protein	hypothetical	hypothetical protein	hypothetical
T_RS03795	T_RS23000	0.774164	0.774164	hypothetical protein	hypothetical	hypothetical protein	hypothetical
T_RS03795	T_RS19460	-0.769637	0.769637	hypothetical protein	hypothetical	alpha-hydroxy-acid oxidizing enzyme	various metabolism
T_RS03795	T_RS21720	0.759355	0.759355	hypothetical protein	hypothetical	integrating conjugative element protein	plasmid
T_RS04045	T_RS05095	-0.806041	0.806041	NAD(P)-dependent oxidoreductase	hypothetical	DNA polymerase III subunit epsilon	DNA replication or repair
T_RS04045	T_RS13965	-0.757581	0.757581	NAD(P)-dependent oxidoreductase	hypothetical	formate hydrogenlyase subunit 4	Energy generation
T_RS04050	T_RS13795	-0.779373	0.779373	LysR family transcriptional regulator	hypothetical	S-ribosylhomocysteine lyase	virulence
T_RS04100	T_RS09290	0.844902	0.844902	FUSC family protein	hypothetical	peptidase	hypothetical
T_RS04100	T_RS14745	-0.824898	0.824898	FUSC family protein	hypothetical	prepilin peptidase dependent protein B	virulence
T_RS04100	T_RS14125	0.792911	0.792911	FUSC family protein	hypothetical	cell invasion protein SipA	virulence
T_RS04100	T_RS12460	0.762086	0.762086	FUSC family protein	hypothetical	DNA-binding transcriptional regulator	hypothetical
T_RS04105	T_RS16755	-0.791567	0.791567	hypothetical protein	hypothetical	DUF2556 domain-containing protein	hypothetical
T_RS04105	T_RS11055	-0.784011	0.784011	hypothetical protein	hypothetical	ATPase	transport
T_RS04355	T_RS17175	-0.761883	0.761883	hypothetical protein	hypothetical	ATP-dependent RNA helicase RhlB	RNA processing
T_RS04360	T_RS13060	-0.849106	0.849106	acyl carrier protein	hypothetical	type IV secretion protein Rhs	hypothetical
T_RS04360	T_RS07405	0.826218	0.826218	acyl carrier protein	hypothetical	hydrogenase expression/formation protein	protein processing
T_RS04360	T_RS23375	0.786193	0.786193	acyl carrier protein	hypothetical	hypothetical protein	hypothetical
T_RS04360	T_RS12495	-0.785927	0.785927	acyl carrier protein	hypothetical	ACP phosphodiesterase	lipid metabolism
T_RS04360	T_RS19975	0.7773	0.7773	acyl carrier protein	hypothetical	aminoacetone oxidase family FAD-binding enzyme	various metabolism
T_RS04360	T_RS12985	-0.771569	0.771569	acyl carrier protein	hypothetical	PerC family transcriptional regulator	hypothetical
T_RS04360	T_RS05905	-0.765974	0.765974	acyl carrier protein	hypothetical	hypothetical protein	hypothetical
T_RS04360	T_RS11275	-0.763415	0.763415	acyl carrier protein	hypothetical	hypothetical protein	hypothetical
T_RS04360	T_RS12755	0.759538	0.759538	acyl carrier protein	hypothetical	RND transporter	Efflux pump
T_RS04360	T_RS14185	0.75624	0.75624	acyl carrier protein	hypothetical	ATP synthase	virulence
T_RS04360	T_RS15055	0.753895	0.753895	acyl carrier protein	hypothetical	membrane protein	transport
T_RS04360	T_RS07260	-0.753826	0.753826	acyl carrier protein	hypothetical	starvation sensing protein RspB	hypothetical
T_RS04360	T_RS05925	0.751884	0.751884	acyl carrier protein	hypothetical	hypothetical protein	hypothetical
T_RS04415	T_RS06145	-0.828994	0.828994	hypothetical protein	hypothetical	hydrolase	Carbohydrate Metabolism
T_RS04415	T_RS09705	-0.808801	0.808801	hypothetical protein	hypothetical	protein NinG	phage
T_RS04415	T_RS06490	0.808735	0.808735	hypothetical protein	hypothetical	type III secretion system chaperone protein SscB	virulence
T_RS04415	T_RS18285	0.796768	0.796768	hypothetical protein	hypothetical	sulfofructosephosphate aldolase	various metabolism
T_RS04415	T_RS11510	0.791597	0.791597	hypothetical protein	hypothetical	alkyl hydroperoxide reductase subunit F	Redox response
T_RS04415	T_RS10935	-0.789766	0.789766	hypothetical protein	hypothetical	AbrB family transcriptional regulator	Transcription factor
T_RS04415	T_RS15790	0.784039	0.784039	hypothetical protein	hypothetical	aryl-sulfate sulfotransferase	various metabolism
T_RS04415	T_RS21700	-0.780546	0.780546	hypothetical protein	hypothetical	integrating conjugative element protein	plasmid
T_RS04415	T_RS20170	0.772001	0.772001	hypothetical protein	hypothetical	sn-glycerol 3-phosphate ABC transporter permease	Carbohydrate transport
T_RS04415	T_RS15075	0.769901	0.769901	hypothetical protein	hypothetical	2-octaprenylphenol hydroxylase	various metabolism
T_RS04415	T_RS22770	-0.766023	0.766023	hypothetical protein	hypothetical	hypothetical protein	hypothetical
T_RS04415	T_RS04605	-0.758604	0.758604	hypothetical protein	hypothetical	flagellar protein FliO	Flagella
T_RS04415	T_RS12610	-0.757518	0.757518	hypothetical protein	hypothetical	MFS transporter	Efflux pump
T_RS04415	T_RS09155	0.757448	0.757448	hypothetical protein	hypothetical	transcriptional regulator	Transcription factor
T_RS04415	T_RS12685	-0.756019	0.756019	hypothetical protein	hypothetical	propionate catabolism operon regulatory protein PrpR	propionate metabolism
T_RS04415	T_RS11665	-0.755691	0.755691	hypothetical protein	hypothetical	NAD(P)H nitroreductase	various metabolism
T_RS04415	T_RS10475	-0.754126	0.754126	hypothetical protein	hypothetical	amino acid ABC transporter substrate-binding protein	Amino acid transport
T_RS04430	T_RS06165	0.821147	0.821147	hypothetical protein	hypothetical	6-phosphofructokinase II	Glycolysis
T_RS04430	T_RS16975	0.807585	0.807585	hypothetical protein	hypothetical	protein RarD	transport
T_RS04430	T_RS08425	0.765444	0.765444	hypothetical protein	hypothetical	oligopeptide transport ATP-binding protein OppF	Peptide transport
T_RS04430	T_RS06480	0.753172	0.753172	hypothetical protein	hypothetical	pathogenicity island 2 effector protein SseD	virulence
T_RS04430	T_RS14050	0.752802	0.752802	hypothetical protein	hypothetical	transcriptional regulator	Transcription factor
T_RS04660	T_RS11525	-0.804497	0.804497	hypothetical protein	hypothetical	LysR family transcriptional regulator	hypothetical
T_RS04675	T_RS09010	-0.810457	0.810457	lipoprotein	hypothetical	glucan biosynthesis protein C	Glucans metabolism
T_RS04675	T_RS09000	-0.793721	0.793721	lipoprotein	hypothetical	glucan biosynthesis protein H	Glucans metabolism
T_RS04675	T_RS07800	-0.792719	0.792719	lipoprotein	hypothetical	glucan biosynthesis protein D	Glucans metabolism
T_RS04675	T_RS09005	-0.781389	0.781389	lipoprotein	hypothetical	glucan biosynthesis protein G	Glucans metabolism
T_RS04675	T_RS18865	0.781207	0.781207	lipoprotein	hypothetical	heat-shock protein IbpA	Chaperone
T_RS04675	T_RS17575	-0.780123	0.780123	lipoprotein	hypothetical	hypothetical protein	hypothetical
T_RS04675	T_RS19620	0.779107	0.779107	lipoprotein	hypothetical	hypothetical protein	hypothetical
T_RS04675	T_RS12270	0.768267	0.768267	lipoprotein	hypothetical	trigger factor	Chaperone
T_RS04675	T_RS09460	-0.767473	0.767473	lipoprotein	hypothetical	paraquat-inducible protein B	Membrane structure
T_RS04675	T_RS19190	0.763211	0.763211	lipoprotein	hypothetical	xanthine permease	Small molecule transport
T_RS04675	T_RS19035	0.752964	0.752964	lipoprotein	hypothetical	purine ribonucleoside efflux pump NepI	efflux pump
T_RS04745	T_RS21640	0.805286	0.805286	hypothetical protein	hypothetical	Shufflon protein A	fimbraie and pilus
T_RS04745	T_RS08235	0.793105	0.793105	hypothetical protein	hypothetical	DeoR family transcriptional regulator	hypothetical
T_RS04745	T_RS06405	-0.791408	0.791408	hypothetical protein	hypothetical	sensor histidine kinase	Signal transduction
T_RS04745	T_RS13445	-0.783834	0.783834	hypothetical protein	hypothetical	integrase	phage
T_RS04745	T_RS16450	-0.782202	0.782202	hypothetical protein	hypothetical	glutamine amidotransferase	various metabolism
T_RS04745	T_RS06980	0.777339	0.777339	hypothetical protein	hypothetical	hypothetical protein	hypothetical
T_RS04745	T_RS14630	-0.775897	0.775897	hypothetical protein	hypothetical	L-fucose isomerase	Fucose metabolism
T_RS04745	T_RS09585	0.756562	0.756562	hypothetical protein	hypothetical	hypothetical protein	hypothetical
T_RS04745	T_RS18485	0.750676	0.750676	hypothetical protein	hypothetical	D-ribose ABC transporter substrate-binding protein	Carbohydrate transport
T_RS04790	T_RS08940	-0.763925	0.763925	cell wall hydrolase	hypothetical	dihydroorotase	nucleotide metabolism
T_RS04790	T_RS11840	-0.762434	0.762434	cell wall hydrolase	hypothetical	5-(carboxyamino)imidazole ribonucleotide synthase	nucleotide metabolism
T_RS04790	T_RS06630	-0.750196	0.750196	cell wall hydrolase	hypothetical	superoxide dismutase [Fe]	Redox response
T_RS04790	T_RS19255	-0.750156	0.750156	cell wall hydrolase	hypothetical	orotate phosphoribosyltransferase	nucleotide metabolism
T_RS04800	T_RS15395	-0.793378	0.793378	hypothetical protein	hypothetical	bacteriocin immunity protein	hypothetical
T_RS04800	T_RS06625	0.760867	0.760867	hypothetical protein	hypothetical	PurR family transcriptional regulator	Transcription factor
T_RS04800	T_RS22720	0.753825	0.753825	hypothetical protein	hypothetical	gamma-glutamylcyclotransferase	Amino acid metabolism
T_RS04810	T_RS05305	0.775912	0.775912	hypothetical protein	hypothetical	hypothetical protein	hypothetical
T_RS04810	T_RS10685	0.769212	0.769212	hypothetical protein	hypothetical	formimidoylglutamase	Histidine metabolism
T_RS04820	T_RS18425	0.807076	0.807076	lipoprotein	hypothetical	hypothetical protein	hypothetical
T_RS04820	T_RS21375	0.752953	0.752953	lipoprotein	hypothetical	arginine:agmatine antiporter	Amino acid transport
T_RS04835	T_RS15995	0.79255	0.79255	hypothetical protein	hypothetical	glutathione-dependent reductase	Redox response
T_RS04835	T_RS09970	0.778609	0.778609	hypothetical protein	hypothetical	DUF421 domain-containing protein	hypothetical
T_RS04930	T_RS23155	0.794524	0.794524	glycosyl hydrolase family 88	hypothetical	hypothetical protein	hypothetical
T_RS04930	T_RS13860	-0.770248	0.770248	glycosyl hydrolase family 88	hypothetical	hypothetical protein	various metabolism
T_RS04965	T_RS14735	-0.824279	0.824279	membrane protein	hypothetical	prepilin peptidase dependent protein C	hypothetical
T_RS04965	T_RS13880	0.820885	0.820885	membrane protein	hypothetical	PTS sorbitol transporter subunit IIA	Carbohydrate transport
T_RS04965	T_RS20605	-0.809158	0.809158	membrane protein	hypothetical	hypothetical protein	hypothetical
T_RS04965	T_RS20905	-0.788806	0.788806	membrane protein	hypothetical	malate synthase A	TCA cycle
T_RS04965	T_RS17575	-0.776524	0.776524	membrane protein	hypothetical	hypothetical protein	hypothetical
T_RS04965	T_RS18760	0.776314	0.776314	membrane protein	hypothetical	sugar-phosphatase	Glucose metabolism
T_RS04965	T_RS07830	-0.767942	0.767942	membrane protein	hypothetical	ABC transporter ATP-binding protein	Amino acid transport
T_RS04965	T_RS19235	0.760926	0.760926	membrane protein	hypothetical	HARLDQ motif MBL-fold protein	hypothetical
T_RS04965	T_RS11640	0.752897	0.752897	membrane protein	hypothetical	glutamate--cysteine ligase	Glutathione metabolism
T_RS04965	T_RS06470	-0.752248	0.752248	membrane protein	hypothetical	CesD/SycD/LcrH family type III secretion system chaperone	virulence
T_RS04970	T_RS15280	-0.753646	0.753646	hypothetical protein	hypothetical	YggU family protein	hypothetical
T_RS04975	T_RS09705	0.809363	0.809363	hydrolase	hypothetical	protein NinG	phage
T_RS04975	T_RS19835	0.79248	0.79248	hydrolase	hypothetical	cyclic di-GMP-binding protein	Cellulose metabolism
T_RS04975	T_RS10475	0.769653	0.769653	hydrolase	hypothetical	amino acid ABC transporter substrate-binding protein	Amino acid transport
T_RS04975	T_RS08470	-0.751382	0.751382	hydrolase	hypothetical	UTP--glucose-1-phosphate uridylyltransferase	LPS
T_RS04990	T_RS22375	0.9032	0.9032	transcriptional regulator	hypothetical	elongation factor P--(R)-beta-lysine ligase	translation
T_RS04990	T_RS22320	0.890256	0.890256	transcriptional regulator	hypothetical	EF-P beta-lysylation protein EpmB	translation
T_RS04990	T_RS10770	0.785083	0.785083	transcriptional regulator	hypothetical	ABC transporter ATP-binding protein	hypothetical
T_RS04990	T_RS09760	0.772831	0.772831	transcriptional regulator	hypothetical	DNA-binding protein	hypothetical
T_RS04990	T_RS20480	-0.765707	0.765707	transcriptional regulator	hypothetical	siroheme synthase	various metabolism
T_RS04990	T_RS14450	-0.751564	0.751564	transcriptional regulator	hypothetical	sulfite reductase subunit alpha	sulfur metabolism
T_RS05000	T_RS19235	-0.871368	0.871368	hypothetical protein	hypothetical	HARLDQ motif MBL-fold protein	hypothetical
T_RS05000	T_RS08280	-0.825431	0.825431	hypothetical protein	hypothetical	YmiA family putative membrane protein	hypothetical
T_RS05000	T_RS22035	-0.818546	0.818546	hypothetical protein	hypothetical	replication endonuclease	DNA replication or repair
T_RS05000	T_RS16180	0.809705	0.809705	hypothetical protein	hypothetical	hypothetical protein	hypothetical
T_RS05000	T_RS08325	-0.803583	0.803583	hypothetical protein	hypothetical	phosphatase	RNA processing
T_RS05000	T_RS20180	0.801692	0.801692	hypothetical protein	hypothetical	glycerophosphoryl diester phosphodiesterase	lipid metabolism
T_RS05000	T_RS17955	-0.798213	0.798213	hypothetical protein	hypothetical	fructose-bisphosphatase class II	Gluconeogenesis
T_RS05000	T_RS21255	-0.795067	0.795067	hypothetical protein	hypothetical	cation acetate symporter	Small molecule transport
T_RS05000	T_RS06095	-0.783541	0.783541	hypothetical protein	hypothetical	PTS N,N'-diacetylchitobiose transporter subunit IIC	Carbohydrate transport
T_RS05000	T_RS05460	0.77904	0.77904	hypothetical protein	hypothetical	hypothetical protein	hypothetical
T_RS05000	T_RS08510	-0.77403	0.77403	hypothetical protein	hypothetical	nitrate reductase molybdenum cofactor assembly chaperone	Chaperone
T_RS05000	T_RS18025	0.773632	0.773632	hypothetical protein	hypothetical	mannose-6-phosphate isomerase	hypothetical
T_RS05000	T_RS12025	0.771612	0.771612	hypothetical protein	hypothetical	aminoacyl-tRNA deacylase	translation
T_RS05000	T_RS17975	0.770535	0.770535	hypothetical protein	hypothetical	triose-phosphate isomerase	Glycolysis
T_RS05000	T_RS11640	-0.768721	0.768721	hypothetical protein	hypothetical	glutamate--cysteine ligase	Glutathione metabolism
T_RS05000	T_RS19835	-0.76549	0.76549	hypothetical protein	hypothetical	cyclic di-GMP-binding protein	Cellulose metabolism
T_RS05000	T_RS13220	-0.763794	0.763794	hypothetical protein	hypothetical	ribonuclease HI	RNA processing
T_RS05000	T_RS10795	0.759603	0.759603	hypothetical protein	hypothetical	nicotinamide riboside transporter PnuC	Small molecule transport
T_RS05000	T_RS22890	0.759165	0.759165	hypothetical protein	hypothetical	ornithine carbamoyltransferase	various metabolism
T_RS05000	T_RS12335	0.758082	0.758082	hypothetical protein	hypothetical	YajQ family cyclic di-GMP-binding protein	hypothetical
T_RS05000	T_RS14495	-0.754697	0.754697	hypothetical protein	hypothetical	fimbrial protein StfD	fimbraie and pilus
T_RS05000	T_RS11185	-0.754571	0.754571	hypothetical protein	hypothetical	asparagine synthase B	Asparagine metabolism
T_RS05000	T_RS08025	0.754306	0.754306	hypothetical protein	hypothetical	hypothetical protein	hypothetical
T_RS05005	T_RS11510	0.787028	0.787028	hypothetical protein	hypothetical	alkyl hydroperoxide reductase subunit F	Redox response
T_RS05005	T_RS06535	-0.756569	0.756569	hypothetical protein	hypothetical	type III secretion system protein SsaL	virulence
T_RS05050	T_RS15745	0.893401	0.893401	transcriptional regulator HexR	hypothetical	phosphodiesterase	Cell wall
T_RS05050	T_RS06925	-0.835657	0.835657	transcriptional regulator HexR	hypothetical	hypothetical protein	Signal transduction
T_RS05050	T_RS13490	-0.814296	0.814296	transcriptional regulator HexR	hypothetical	hypothetical protein	hypothetical
T_RS05050	T_RS08700	-0.813971	0.813971	transcriptional regulator HexR	hypothetical	NADH dehydrogenase	Energy generation
T_RS05050	T_RS06930	-0.800078	0.800078	transcriptional regulator HexR	hypothetical	phage tail tape measure protein	phage
T_RS05050	T_RS12045	0.797382	0.797382	transcriptional regulator HexR	hypothetical	inosine/guanosine kinase	Carbohydrate Metabolism
T_RS05050	T_RS11780	-0.792744	0.792744	transcriptional regulator HexR	hypothetical	fimbrial adhesin FimH	fimbraie and pilus
T_RS05050	T_RS07170	0.788268	0.788268	transcriptional regulator HexR	hypothetical	transcriptional regulator	hypothetical
T_RS05050	T_RS05630	-0.7789	0.7789	transcriptional regulator HexR	hypothetical	protein-(glutamine-N5) methyltransferase, release factor-specific	translation
T_RS05050	T_RS16155	-0.771062	0.771062	transcriptional regulator HexR	hypothetical	DnaA initiator-associating protein DiaA	DNA replication or repair
T_RS05050	T_RS22720	-0.768056	0.768056	transcriptional regulator HexR	hypothetical	gamma-glutamylcyclotransferase	Amino acid metabolism
T_RS05050	T_RS15205	0.765234	0.765234	transcriptional regulator HexR	hypothetical	arginine decarboxylase	Amino acid metabolism
T_RS05050	T_RS12340	-0.753453	0.753453	transcriptional regulator HexR	hypothetical	2-dehydropantoate 2-reductase	various metabolism
T_RS05050	T_RS22895	0.750823	0.750823	transcriptional regulator HexR	hypothetical	carbamate kinase	Arginine metabolism
T_RS05155	T_RS19260	0.750893	0.750893	hydrolase	hypothetical	nucleoid occlusion factor SlmA	DNA structure
T_RS05230	T_RS09230	-0.795781	0.795781	hypothetical protein	hypothetical	4-hydroxy-2-oxo-heptane-1,7-dioate aldolase	Aromatic amino acid metabolism
T_RS05230	T_RS07490	0.795661	0.795661	hypothetical protein	hypothetical	aminotransferase	various metabolism
T_RS05230	T_RS17825	0.774382	0.774382	hypothetical protein	hypothetical	fructose-6-phosphate aldolase	Carbohydrate Metabolism
T_RS05230	T_RS15040	0.761617	0.761617	hypothetical protein	hypothetical	hemolysin III family protein	virulence
T_RS05240	T_RS17035	0.809573	0.809573	hypothetical protein	hypothetical	iron donor protein CyaY	Iron sulfur cluster
T_RS05240	T_RS23525	0.759439	0.759439	hypothetical protein	hypothetical	right oriC-binding transcriptional activator	Efflux pump
T_RS05240	T_RS07595	-0.753592	0.753592	hypothetical protein	hypothetical	hypothetical protein	hypothetical
T_RS05255	T_RS05260	0.991269	0.991269	hypothetical protein	hypothetical	paraquat-inducible membrane protein A	transport
T_RS05255	T_RS12270	-0.955101	0.955101	hypothetical protein	hypothetical	trigger factor	Chaperone
T_RS05255	T_RS15740	-0.947531	0.947531	hypothetical protein	hypothetical	esterase YqiA	hypothetical
T_RS05255	T_RS12890	-0.943735	0.943735	hypothetical protein	hypothetical	transpeptidase	Peptidoglycan
T_RS05255	T_RS17775	-0.942443	0.942443	hypothetical protein	hypothetical	DNA-binding transcriptional regulator FabR	Transcription factor
T_RS05255	T_RS08540	0.940645	0.940645	hypothetical protein	hypothetical	YchO family inverse autotransporter domain-containing protein	virulence
T_RS05255	T_RS13595	-0.92892	0.92892	hypothetical protein	hypothetical	VirG localization protein VirK	stress response
T_RS05255	T_RS14910	-0.924992	0.924992	hypothetical protein	hypothetical	fimbrial usher protein	fimbraie and pilus
T_RS05255	T_RS18055	0.923035	0.923035	hypothetical protein	hypothetical	CDP-diacylglycerol pyrophosphatase	lipid metabolism
T_RS05255	T_RS08730	0.920544	0.920544	hypothetical protein	hypothetical	histidine triad nucleotide-binding protein	nucleotide metabolism
T_RS05255	T_RS11790	-0.899444	0.899444	hypothetical protein	hypothetical	fimbrial chaperone protein	fimbraie and pilus
T_RS05255	T_RS18860	0.896641	0.896641	hypothetical protein	hypothetical	YceK/YidQ family lipoprotein	hypothetical
T_RS05255	T_RS12950	-0.895862	0.895862	hypothetical protein	hypothetical	fimbrial protein	fimbraie and pilus
T_RS05255	T_RS10820	-0.895547	0.895547	hypothetical protein	hypothetical	cell division protein CpoB	Cell division
T_RS05255	T_RS18360	0.892153	0.892153	hypothetical protein	hypothetical	translational GTPase TypA	translation
T_RS05255	T_RS10460	-0.889615	0.889615	hypothetical protein	hypothetical	outer membrane protease	protein processing
T_RS05255	T_RS22260	0.888563	0.888563	hypothetical protein	hypothetical	TetR family transcriptional regulator	hypothetical
T_RS05255	T_RS06130	-0.887691	0.887691	hypothetical protein	hypothetical	cell division activator CedA	Cell division
T_RS05255	T_RS07800	0.887287	0.887287	hypothetical protein	hypothetical	glucan biosynthesis protein D	Glucans metabolism
T_RS05255	T_RS16380	-0.887085	0.887085	hypothetical protein	hypothetical	phospholipid ABC transporter ATP-binding protein MlaF	Cell wall
T_RS05255	T_RS17815	-0.881031	0.881031	hypothetical protein	hypothetical	phosphoethanolamine transferase CptA	LPS
T_RS05255	T_RS13405	-0.879499	0.879499	hypothetical protein	hypothetical	outer membrane protein assembly factor BamE	Chaperone
T_RS05255	T_RS22710	-0.878357	0.878357	hypothetical protein	hypothetical	translocation and assembly module TamA	transport
T_RS05255	T_RS22715	-0.87421	0.87421	hypothetical protein	hypothetical	translocation/assembly module TamB	transport
T_RS05255	T_RS10335	0.873325	0.873325	hypothetical protein	hypothetical	undecaprenyl-diphosphatase	Peptidoglycan
T_RS05255	T_RS16360	-0.868746	0.868746	hypothetical protein	hypothetical	sulfate transporter	Cell wall
T_RS05255	T_RS08015	-0.864495	0.864495	hypothetical protein	hypothetical	lipoprotein	hypothetical
T_RS05255	T_RS11410	-0.86079	0.86079	hypothetical protein	hypothetical	phospholipid:lipid A palmitoyltransferase	LPS
T_RS05255	T_RS23320	0.860651	0.860651	hypothetical protein	hypothetical	phosphoglycerol transferase I	Carbohydrate Metabolism
T_RS05255	T_RS16370	-0.857416	0.857416	hypothetical protein	hypothetical	outer membrane lipid asymmetry maintenance protein MlaD	Cell wall
T_RS05255	T_RS10850	-0.856477	0.856477	hypothetical protein	hypothetical	acyl-CoA thioesterase	Membrane structure
T_RS05255	T_RS05415	-0.85298	0.85298	hypothetical protein	hypothetical	ribonuclease D	RNA processing
T_RS05255	T_RS16365	-0.847677	0.847677	hypothetical protein	hypothetical	ABC transporter substrate-binding protein	Cell wall
[truncated: 1,459 more rows]

## Sheet: Para hypothetical cofitness
Node1	Node2	Correlation	Abs_Corr	Gene.description_x	Category.manual_x	Gene.description_y	Category.manual_y
[truncated: 3,342 more rows]

[truncated: 1 more sheets: D23580 hypothetical cofitness]
