# Supplementary material for: High-throughput fitness experiments reveal specific vulnerabilities of human-adapted Salmonella during stress and infection
Source: Nat Genet. 2024 Jun 3;56(6):1288–99. doi: 10.1038/s41588-024-01779-7 (PMC11176087; doi:10.1038/s41588-024-01779-7)
Supplement: Supplementary file 15 — Supplemental Data 11, List of all Typhi-specific changes in fitness, defined as genes that (1) have significant fitness changes (t > 4) in S. Typhi Ty2 but not in S. Typhimurium ST4/74 and (2) have a FC > 2-fold higher in S. Typhi Ty2 compared with S. Typhimurium ST4/74 in at least one condition. All significance values are on sheet 1 and all FC are on sheet 2. [file 41588_2024_1779_MOESM15_ESM.xlsx]

## Sheet: tstats
locusId	desc	NonSPI2	InSPI2	InSPI2 Mg	M9 glucose	Bile	Iron	NaCl	Heat	LB	cef	cipro	azithro	H2O2	NO	bleach	anaerobic	GMM	zinc	Nmedia	protamine	gentamycin	cotrimoxazole	rifampicin	polymyxin B
T_RS00200	Na+/H+ antiporter NhaA	-4.18024	-5.59796	-5.68103	-5.89664	-5.03721	-5.11093	-6.23325	-5.96069	-3.55334	-3.97677	-4.72331	-2.13043	-3.84941	-1.60387	-3.64428	-4.40589	-4.48779	-3.73104	-4.97017	2.84238	-0.13096	0.542075	0.312697	-0.673931
T_RS00245	FKBP-type peptidyl-prolyl cis-trans isomerase	-1.49114	-2.61101	-0.824273	-2.86082	-2.44077	-1.94774	-2.60852	-2.48732	-3.74304	-4.4628	-3.00219	-4.223	-2.3164	-3.06122	-3.08543	-3.67745	-3.87718	-4.40787	-3.0906	-3.23177	-2.50069	-3.13339	-3.42323	-3.14655
T_RS00450	bis(5'-nucleosyl)-tetraphosphatase (symmetrical) ApaH	-6.19968	-6.59155	-2.43238	-5.40391	-7.48038	-7.89656	-5.03766	-7.80178	-6.82164	-6.41462	-7.91078	-5.60776	-9.82831	-10.156	-8.34328	-7.32498	-11.2075	-6.80489	-6.12696	1.23812	-8.59133	3.20514	-5.81766	-5.5717
T_RS00760	carboxylating nicotinate-nucleotide diphosphorylase	-2.09138	-0.157149	-0.391846	-2.13708	-0.70571	-0.037926	0.10384	-0.162545	0.855809	1.46769	0.95206	1.00968	-0.422542	-0.777238	-0.616011	-0.0707292	-0.121274	-0.0413662	-7.79906	-5.95009	0.719625	-0.0552349	-0.333753	0.930374
T_RS00845	D-threonate 4-phosphate dehydrogenase	0.34015	-0.497155	-1.60285	0.316576	-5.40241	-5.48394	-1.55068	-4.98049	-6.46241	-6.46445	-6.83551	-9.16964	1.33955	1.22938	1.62497	-3.42598	-3.30812	-6.77123	-4.80672	-8.25235	-6.65187	-5.32887	-1.22712	-5.29963
T_RS01020	glutamate-1-semialdehyde 2,1-aminomutase	-6.10489	-6.16688	-2.23168	-6.97691	-4.06547	-6.19804	-4.18958	-4.50665	-6.29132	-6.68915	-7.03706	-5.58574	-6.11879	-8.49196	-6.14611	-2.99374	-2.59002	-2.26778	-5.73029	-6.5644	-4.96178	-2.8237	-3.37675	-3.87981
T_RS01190	VOC family protein	0.162179	0.525159	0.0288297	-0.382989	0.565974	2.39427	0.688856	0.0841972	0.474623	0.39252	-0.637137	3.48292	0.900542	0.825941	0.543814	-0.320086	0.683792	-0.120843	-0.0530935	-1.07903	1.95469	2.27279	6.89827	0.91219
T_RS01245	methionine ABC transporter substrate-binding lipoprotein MetQ	-9.50964	-5.43516	-2.65045	-8.1219	0.105366	1.01103	0.415692	-0.0349786	0.603245	0.0848707	-0.0603596	-0.146917	-5.32821	-5.95995	-11.1611	-0.0204098	1.48464	0.668102	0.457429	-0.17661	-1.79638	1.96488	0.902723	0.342898
T_RS01250	methionine ABC transporter permease MetI	-10.2401	-6.332	-2.33127	-9.21725	-0.138704	0.468297	0.339369	0.112938	0.634644	0.460065	0.046627	-0.562715	-5.77216	-7.08873	-15.1546	0.816465	0.809562	1.34931	0.919203	0.966832	0.808806	1.00698	2.17273	1.22278
T_RS01255	methionine ABC transporter ATP-binding protein MetN	-8.67635	-4.64223	-1.2444	-7.80067	0.828729	1.16635	0.494326	0.73999	0.547196	0.0380902	-0.745402	0.281505	-5.1409	-4.82478	-11.0529	1.11967	-0.0157491	1.72993	1.24054	0.851516	1.38907	1.26946	1.74276	0.909938
T_RS01260	D-glycero-beta-D-manno-heptose 1,7-bisphosphate 7-phosphatase	-0.905992	-2.67658	-1.01982	-2.53604	-6.16469	-6.25028	-2.73024	-5.89241	-4.89372	-1.87415	-1.21569	-6.98286	-2.46062	-4.26633	-4.39805	-3.13081	-1.11206	-7.46248	-1.78775	-5.35075	-5.14004	3.24608	-5.63591	-4.62393
T_RS01325	uracil-DNA glycosylase	-0.757634	-0.522854	0.251355	-0.284736	0.622623	0.873829	1.16748	0.974668	0.121726	0.183425	0.86847	0.602342	1.69019	0.514175	0.00512284	0.169242	0.628654	0.754141	0.499668	0.627013	1.41264	13.0143	0.92129	0.861162
T_RS01345	ATP-dependent RNA helicase SrmB	-0.833774	-2.16371	-1.23598	-1.60139	-1.64117	-2.59057	-2.67931	-2.72228	-1.39966	-4.31226	-1.24817	-8.16815	-1.8382	-1.87582	-3.46018	-3.49218	-4.51256	0.95911	-1.24681	2.8343	-3.96694	1.19118	9.68682	-2.48561
T_RS01375	SoxR-reducing system protein RseC	2.39314	3.10156	-0.769803	2.90496	2.69903	0.76687	1.68963	1.68452	1.66179	7.43833	9.41684	14.5762	3.30229	4.02022	4.75261	0.387036	1.47857	0.34803	1.17751	0.248185	-1.32471	7.27632	11.1366	0.460539
T_RS01480	two-component system QseEF-associated lipoprotein QseG	2.61811	1.32406	1.6386	1.30727	1.8442	0.989403	0.367376	0.258232	0.694628	0.386873	0.537972	-0.427764	0.293098	1.00929	-0.0299493	0.980017	0.564163	-0.920814	0.984592	-0.209046	0.683799	1.55699	7.0463	1.27164
T_RS01485	two-component system response regulator GlrR	0.375925	0.021297	-0.144453	1.2466	1.82727	0.83554	0.987298	0.666507	-0.0943418	-0.131413	-0.6091	0.216909	0.0924069	0.492402	-0.00258543	0.665187	0.656555	-1.74601	1.57821	-0.652807	1.90853	4.58723	8.98528	2.27537
T_RS01575	Fe-S cluster assembly transcriptional regulator IscR	-4.1213	-4.58575	-2.13017	-4.29909	-2.21791	-3.8504	-1.20112	-0.839673	-1.14141	1.5307	2.69046	-1.17797	-5.86569	-6.16679	-5.71608	0.530797	0.37374	-2.52817	-2.5965	-1.08079	-1.95845	1.19222	0.894961	-0.748309
T_RS01585	Fe-S cluster assembly scaffold IscU	-5.73905	-7.02004	-2.56656	-6.39974	-3.37004	-4.12018	-3.09297	-4.65752	-3.09433	-2.76061	-3.10866	-2.95376	-4.68743	-4.7391	-5.47459	-3.11533	-4.35159	-0.945966	-4.29321	-3.66683	-2.15379	-0.609682	0.248712	-2.97244
T_RS01590	iron-sulfur cluster assembly protein IscA	-7.42777	-7.31032	-2.54286	-8.14256	-3.95678	-7.54472	-4.80979	-5.59994	-2.93524	-4.49359	-4.0145	-3.90365	-5.57092	-10.1959	-9.49299	-4.9566	-9.01851	-1.5312	-4.76258	-4.9896	-2.44139	0.612635	7.59021	-1.95784
T_RS01600	Fe-S protein assembly chaperone HscA	-8.41971	-10.8578	-4.44913	-7.41821	-5.6862	-6.04869	-5.09685	-7.15729	-4.33202	-5.71493	-6.36561	-5.7556	-8.4222	-9.53025	-11.5101	-5.60616	-7.09379	-2.68451	-8.50433	-7.31692	-4.29327	-1.33342	3.52333	-4.95645
T_RS01610	Fe-S cluster assembly protein IscX	-3.75725	-3.8297	0.0724252	-4.62146	1.32	-0.862789	0.587238	-0.398213	-0.611493	-1.79502	-1.02357	0.170771	-3.91941	-6.15758	-5.98252	0.331926	0.0727411	0.77342	-1.94373	-1.7363	0.389048	-0.159383	3.46344	1.16811
T_RS01665	nucleoside-diphosphate kinase	-2.47241	-1.26518	0.0427291	-1.98392	-1.58334	-1.7796	-2.22129	-4.25071	-3.07772	-2.46033	-1.37304	-1.6514	-1.75378	-1.39648	-2.77373	-1.92932	-0.385473	-2.75524	-2.37051	-4.57901	-3.13069	-3.13036	4.26668	-5.2521
T_RS01670	bifunctional tRNA (adenosine(37)-C2)-methyltransferase TrmG/ribosomal RNA large subunit methyltransferase RlmN	0.729455	-0.43954	-1.48005	0.431161	1.16385	0.370131	-1.27189	-0.330358	2.76911	0.200661	1.48685	14.7264	-0.387075	0.0427486	0.469318	0.357127	1.1648	0.738788	-0.0333988	-0.0218543	2.82546	0.681248	1.85823	-0.209817
T_RS01675	cytoskeleton protein RodZ	3.09881	-1.92736	-1.92564	0.721799	-1.73426	-4.1052	-2.39482	-2.91888	-2.96489	-0.927543	-0.260544	-1.9974	-2.93059	-4.1226	-1.80111	-2.67156	-3.13243	-4.04771	-1.5475	-2.47278	-0.841322	2.55504	4.54868	-1.88792
T_RS01690	YfgM family protein	0.818554	-0.0330305	1.18649	1.42251	-1.61576	-1.83961	-1.08486	-1.53064	-1.08527	-0.475559	-0.550805	-1.76772	-2.08192	-2.45558	-1.82549	-0.727697	-0.272498	-3.1761	-0.696027	-0.77484	-1.79642	-0.162684	-8.25476	-3.72667
T_RS01795	polyphosphate kinase 1	-2.76682	-7.70576	-1.54658	-2.6465	-0.936701	-4.61255	2.24843	-0.85596	2.37079	4.2951	5.03762	-15.5645	-17.0989	-17.2183	-13.0016	0.85438	0.841817	-13.5463	-3.52645	-18.0043	-5.1521	-13.8022	-9.90682	0.139144
T_RS01830	beta-barrel assembly-enhancing protease	0.209917	-0.170923	0.145112	0.289615	0.442511	-0.47498	-0.48353	0.18278	0.650303	-3.89475	0.140779	-17.8668	-0.341076	0.160275	-0.196661	-0.22823	0.398741	-0.887984	-0.0541654	-10.8253	-1.69426	-0.846451	-18.626	0.00360787
T_RS01860	glycine cleavage system transcriptional repressor	-5.38988	-2.73329	-2.05482	-3.24894	-0.0833974	-1.36984	-1.64737	-1.15339	0.181319	-4.40094	-3.02758	0.130831	-2.96793	-4.55929	-3.55397	2.62566	2.37132	-1.38042	-0.772969	1.06375	-0.916136	6.21655	-2.01981	-1.81178
T_RS01870	outer membrane protein assembly factor BamC	-0.0836279	-0.677431	-0.0519671	0.00404714	-0.368571	-0.447994	-0.40475	-0.356471	0.698292	0.822369	0.129001	2.14317	-1.05867	-0.83322	-0.582273	-0.192633	-0.233182	-0.309414	-0.573904	2.35622	0.69362	-0.493941	-10.2017	-1.72896
T_RS01885	tRNA cytosine(34) acetyltransferase TmcA	-0.619599	-1.24184	-0.551063	-0.698065	-0.654603	-0.408369	-0.784591	-1.53337	-0.330318	0.104527	-0.221528	-0.851709	-0.787808	-1.17189	-0.167966	-0.532215	-1.28872	-1.36889	-0.892991	-1.18673	-1.41208	-7.45481	1.37734	-0.729803
T_RS02090	thiosulfate/sulfate ABC transporter substrate-binding protein CysP	-0.393919	8.66564	-3.34253	-1.23093	-1.22404	0.0273268	-0.632736	-0.0860563	-0.265927	-1.15182	-1.06427	-0.801508	7.46313	3.10038	12.0004	0.457317	-0.97179	1.43933	-1.66486	-1.51175	0.757894	-0.940898	-0.754846	-1.14148
T_RS02095	sulfate/thiosulfate ABC transporter permease CysT	-11.7293	7.35875	-4.39943	-7.84066	-0.391762	0.711761	-1.32647	0.437681	0.476433	-0.00248896	-0.280906	0.503921	7.27254	3.82876	8.56137	0.303213	-0.07121	0.567164	-2.41591	-3.7295	0.964108	-0.372784	-0.547216	-1.04644
T_RS02100	sulfate/thiosulfate ABC transporter permease CysW	-11.966	4.90205	-3.39705	-8.17027	-0.533683	-0.700943	-0.612323	-0.315569	-0.00341222	-1.29899	-1.18477	-1.50912	5.48441	2.19307	8.95215	0.579531	-0.0427985	1.33998	-3.16161	-2.85182	0.596168	-1.27897	-0.1687	-0.768847
T_RS02105	sulfate/thiosulfate ABC transporter ATP-binding protein CysA	-12.0006	6.5917	-6.23985	-9.39873	-1.3138	0.405237	-0.22914	0.112489	0.687343	-0.0647671	-0.383521	-0.106805	7.65913	3.49803	8.9399	1.23626	0.363825	1.0698	-2.11946	-3.03641	0.980434	0.0457265	0.627808	-0.971154
T_RS02125	transcriptional regulator PtsJ	0.102786	-1.24184	-2.8012	-1.45257	-8.61105	-5.30754	-3.94275	-5.48454	-5.33584	-3.13243	-2.42838	-7.8887	0.85089	-0.774134	0.883824	-2.84107	-4.62882	-4.82491	-3.18293	-7.16134	-4.53958	-0.495703	5.72989	-2.91609
T_RS02145	phosphoenolpyruvate-protein phosphotransferase PtsI	-10.3091	-11.5378	-9.12978	-9.87762	-4.00271	-8.27962	-6.02543	-6.68548	-6.98813	-5.59041	-6.23027	-9.89253	-9.53846	-9.63226	-9.81835	-6.97319	-10.7509	-9.24648	-9.74165	-10.7237	-6.18629	-2.53125	-1.51619	-6.68945
T_RS02160	cysteine synthase A	-17.3095	-15.9705	-10.0991	-16.4309	-3.22789	0.388106	-0.41771	-0.613392	0.925565	-0.135221	0.080256	-0.459911	-12.8515	-13.9543	-14.6342	-0.460892	0.177271	0.195577	-9.7673	-9.9494	-0.468617	-1.78411	-0.301755	-1.17596
T_RS02180	DUF3820 family protein	-0.784849	0.366296	-0.303745	0.723552	-0.00638731	0.373803	0.960342	-0.0823782	-0.913299	-1.29986	-1.3826	-0.49069	-0.0567472	-0.202488	-0.118889	0.203128	0.737799	0.193133	-0.0914158	0.246437	-0.631837	-4.01524	-0.0734305	-0.510804
T_RS02390	phospholipid-binding lipoprotein MlaA	-0.246412	-0.0883518	-0.989688	0.312905	1.38984	-1.54764	-0.84341	0.35798	1.22426	3.35807	3.376	-11.3722	0.331754	0.251265	0.0702249	0.225931	1.0733	0.303813	0.515496	-6.55231	-0.979614	-0.429771	-16.4628	2.25629
T_RS02430	chorismate synthase	-12.592	-8.12938	-5.40977	-10.6681	-2.24259	-8.12621	-2.55581	-5.44209	-3.48208	-0.53833	2.37666	-8.38644	-9.38929	-9.17502	-9.02768	-3.13423	-6.78958	-3.16328	-8.34689	-12.2358	-7.78788	2.18184	1.13269	-1.50319
T_RS02535	colicin V production protein	-4.18567	-5.40089	-4.75374	-4.74781	-8.95954	0.0115926	-0.846452	-0.592758	-0.102229	0.409028	0.891231	0.597752	-6.17186	-6.22605	-6.39807	0.122279	-0.389773	-3.96504	-6.07014	-6.85877	-1.33587	5.316	-6.16512	-0.0866349
T_RS02665	phosphate acetyltransferase	-1.17964	-2.49965	-1.5087	-1.12972	-8.6371	-9.97085	-7.27829	-8.43085	-8.21681	-5.95521	-5.81473	-9.19773	-3.33672	-4.65798	-1.47408	-8.94158	-11.3675	-6.92023	-7.94037	-7.28906	-3.08969	-0.183392	0.327555	-3.84919
T_RS02670	acetate kinase	-1.07092	-1.71513	-0.996228	-1.54576	-5.41423	-9.02725	-5.83765	-8.24665	-7.34695	-5.46819	-5.17299	-7.70565	-2.2548	-3.38267	-0.856727	-6.36925	-6.74293	-5.69874	-7.78893	-7.154	-2.29499	-0.463777	1.7051	-1.51214
T_RS02720	NADH-quinone oxidoreductase subunit NuoA	-2.95442	-3.33085	-1.76582	-2.45023	-3.32814	-5.03193	-7.17644	-3.60779	-4.48417	-4.59772	-6.11172	-5.68838	-2.60898	-3.39267	-2.39174	0.28587	-3.69369	-2.19606	-3.41139	1.39595	-0.479731	-4.86315	-0.670615	-2.42784
T_RS02725	NADH-quinone oxidoreductase subunit NuoB	-3.47537	-1.73524	-1.83812	-3.65533	-6.98099	-7.36956	-10.9519	-5.65251	-7.58776	-7.54201	-9.28729	-11.1601	-3.6581	-8.35443	-4.1584	-0.751632	-5.18167	-3.61704	-3.97876	1.97292	-1.3452	-7.3526	-1.29388	-4.33359
T_RS02730	NADH-quinone oxidoreductase subunit C/D	-3.56863	-2.86471	-0.336745	-3.00876	-8.06445	-8.7089	-12.152	-7.00978	-8.2378	-9.94215	-10.9937	-13.466	-3.74507	-8.96528	-5.63623	-2.49372	-7.06904	-5.14776	-5.52659	2.033	-1.98969	-7.16763	-1.4038	-4.62825
T_RS02735	NADH-quinone oxidoreductase subunit NuoE	-0.325011	-1.01627	0.173846	-0.44575	-3.40476	-2.71375	-5.19936	-2.16652	-4.02244	-4.90221	-4.77049	-4.63362	-1.64323	-3.44101	-2.61667	0.928797	-2.89677	-1.80318	-1.51309	2.07864	-0.900487	-3.5858	-0.722682	-1.68238
T_RS02740	NADH-quinone oxidoreductase subunit NuoF	-3.42516	-2.54517	-0.632099	-2.99588	-4.41568	-4.52942	-7.8792	-4.59026	-6.33832	-6.6737	-8.10033	-9.62667	-3.12475	-7.01381	-4.43071	-0.899211	-3.50496	-3.4471	-3.12059	2.53693	-1.74793	-3.40139	-1.31645	-2.91328
T_RS02745	NADH-quinone oxidoreductase subunit NuoG	-2.62538	-3.16136	-0.347041	-3.9433	-7.95581	-8.31114	-14.1362	-6.89462	-7.84724	-9.00313	-11.475	-12.5059	-3.98926	-9.76807	-5.11889	-1.81546	-6.1405	-6.11552	-5.55973	2.89886	-3.08784	-8.85963	-2.77375	-5.36691
T_RS02750	NADH-quinone oxidoreductase subunit NuoH	-1.53231	-1.81908	-0.531298	-1.77189	-4.19963	-3.78624	-6.00611	-4.47682	-4.88	-5.65569	-6.14757	-6.58877	-3.75155	-4.89743	-3.51026	-0.907255	-4.52607	-2.94771	-3.83746	0.495672	-1.97444	-3.17643	0.18654	-2.1395
T_RS02755	NADH-quinone oxidoreductase subunit NuoI	-1.29284	-2.16525	-0.702293	-2.32971	-5.77397	-4.93281	-6.11716	-3.59021	-4.60543	-5.50466	-5.76416	-4.2784	-2.02519	-4.58595	-2.69799	-0.106579	-2.21399	-2.50312	-2.45091	1.72072	-0.568769	-4.6683	-0.368185	-3.20506
T_RS02760	NADH-quinone oxidoreductase subunit J	-2.01523	-2.43908	0.234597	-1.79137	-5.01013	-6.04066	-7.73077	-4.2245	-4.66947	-5.6093	-6.38117	-9.15912	-3.92561	-6.11208	-5.04695	-0.640246	-3.11739	-3.5648	-3.51455	1.58205	-0.0968841	-1.85321	0.655962	-2.41547
T_RS02770	NADH-quinone oxidoreductase subunit L	-3.86627	-3.41785	-1.06083	-3.71733	-6.4304	-7.60207	-9.0474	-5.46894	-7.48463	-8.44588	-9.71878	-11.3028	-4.05659	-7.45336	-4.28591	-0.610772	-5.08814	-5.16995	-4.32814	2.71333	-2.6924	-5.87055	-1.17095	-4.33664
T_RS02775	NADH-quinone oxidoreductase subunit M	-4.12568	-3.46721	-1.15603	-3.97594	-6.45541	-8.24134	-10.7919	-4.92097	-7.02496	-7.42605	-7.69988	-11.121	-4.80549	-8.76365	-6.28317	-2.2859	-5.48075	-5.94144	-4.20191	2.82747	-2.85614	-8.52884	-2.72546	-5.61493
T_RS02780	NADH-quinone oxidoreductase subunit NuoN	-2.54788	-3.04987	-1.19983	-2.8553	-5.3227	-5.99867	-8.4568	-5.07431	-6.07233	-6.37462	-7.83268	-9.14247	-4.31784	-7.40711	-4.53247	-0.98197	-4.72301	-4.84792	-4.89356	1.36308	-2.70807	-6.06759	-1.75018	-4.89288
T_RS02840	4-amino-4-deoxy-L-arabinose-phosphoundecaprenol flippase subunit ArnF	2.21968	-6.60381	-7.42081	1.14524	0.0331582	1.30664	2.21339	0.982735	0.950221	-0.811578	2.21315	7.99229	-3.71553	-4.69973	-2.01157	0.103087	0.991332	-7.67922	0.483244	-4.93057	2.0224	-1.75884	11.4438	-1.02057
T_RS02845	4-amino-4-deoxy-L-arabinose-phosphoundecaprenol flippase subunit ArnE	1.93569	-9.17233	-10.8875	1.8124	0.53848	0.87973	2.48946	1.82229	0.580171	0.868245	1.96349	9.01421	-5.05908	-7.78529	-2.58786	1.26095	1.49524	-10.2289	0.471845	-4.33349	0.226702	-4.99491	13.8449	-3.14679
T_RS02855	4-deoxy-4-formamido-L-arabinose- phosphoundecaprenol deformylase	1.99996	0.450129	-3.37959	2.05823	-0.92835	0.404255	0.861081	0.328593	0.398871	1.7091	2.47574	7.46521	-0.690793	0.491032	-0.188168	-0.139361	1.20336	-8.73813	1.6874	-10.0589	-0.193106	3.14326	13.7578	-8.30244
T_RS03015	two-component system sensor histidine kinase RcsC	0.0550631	-0.273217	0.0574354	-0.401238	1.80779	1.20621	1.46774	1.82409	2.06002	2.29041	2.32695	0.0164465	0.574637	0.67228	0.805639	1.23256	2.21181	0.813051	1.39021	-6.1354	0.676216	0.4682	0.126507	-2.87696
T_RS03020	transcriptional regulator RcsB	-0.419504	-0.580821	-1.29637	-0.749128	-7.55265	-0.221529	-3.19132	-2.23549	-2.26275	-1.88385	-2.78353	-0.897044	0.450716	0.507697	1.6386	-4.68149	-6.19187	1.0096	0.00298297	5.23589	-2.00662	-1.12553	-2.26252	-4.43816
T_RS03025	phosphotransferase RcsD	0.697096	0.174401	0.501805	0.613262	0.844025	1.18672	0.190304	0.509836	1.40785	1.30934	1.78333	0.909645	0.601565	1.34755	0.580376	0.367233	-0.230057	-0.725216	1.00614	-7.90496	1.12107	0.152351	-0.777177	-2.52331
T_RS03030	porin OmpC	-0.0574479	0.811766	-0.48763	0.179692	-3.76178	-0.531888	0.454326	-3.13607	-0.487704	2.33518	0.181335	12.3535	1.73122	2.36872	1.04215	-1.42057	0.310503	-3.14473	-0.146375	7.97083	-2.31607	2.0888	-1.73091	-8.84717
T_RS03035	FAD:protein FMN transferase ApbE	2.93248	2.00347	-1.14663	2.61936	3.46942	-0.899568	2.07034	1.5175	0.913648	5.79163	7.33441	14.6525	3.62173	4.28667	5.76224	-0.0405258	0.846841	-1.71917	0.638198	-0.771371	-1.42741	7.46068	11.2103	-0.243723
T_RS03180	nucleoid-associated protein YejK	2.44575	0.611806	1.0048	2.76037	0.640316	1.34322	0.996565	1.04947	1.24624	0.966569	0.422651	3.14946	1.10831	-0.336951	1.3049	-0.45021	0.499655	0.432573	0.909158	0.437778	1.03212	1.20398	-7.11979	1.54959
T_RS03245	bifunctional murein DD-endopeptidase/murein LD-carboxypeptidase	3.66802	-0.251237	-0.60461	1.86614	-4.8694	0.86524	2.07569	0.919553	1.73682	5.91961	9.17344	1.92604	1.60226	-0.333057	1.94095	-0.378315	0.330908	-2.8125	0.533818	1.76822	0.660546	7.81984	3.85334	2.32795
T_RS03305	YeiH family protein	7.85247	-10.6899	0.218777	5.35513	0.379041	-0.666967	0.653244	-0.498133	0.264766	-0.0372009	0.228723	1.19802	-16.7908	-13.8976	-11.8943	-1.08026	-0.301777	0.273436	-1.82131	-1.2434	0.111504	-0.822515	-0.677598	0.120593
T_RS03310	LysR family transcriptional regulator	-5.57787	-5.22476	-1.74105	-5.73957	1.51147	-1.0392	1.25018	-0.235857	-0.279421	0.550927	-0.0853163	0.814295	-7.48338	-6.7486	-6.19557	0.504994	0.884641	-0.736326	-0.402067	-2.15709	0.427448	0.596898	1.51168	1.03328
T_RS03400	outer membrane permeability protein SanA	0.370688	-0.313456	-0.159225	0.796418	-10.8311	1.43688	0.435948	-0.691264	-0.330685	-1.07897	0.521524	0.797897	-1.80554	-5.85457	-0.204152	-1.35511	-0.935419	-2.12995	-1.0598	-3.72355	0.59926	-0.391574	-9.31658	-0.361467
T_RS03485	beta-glucosidase BglX	-0.239713	-0.56372	-0.402981	-0.758438	0.367742	-0.00334961	1.03717	0.136306	0.0401461	-0.295158	-0.259635	-1.06523	-0.731636	-0.941355	-1.05273	0.300302	0.62627	-0.792698	0.478048	1.81904	-0.32079	0.93369	9.84386	0.0937551
T_RS03920	dTDP-4-dehydrorhamnose 3,5-epimerase	0.623605	-0.0567059	-0.74603	1.23901	-4.2109	2.71141	2.13539	0.29258	1.0506	4.67891	4.84934	14.0182	-1.48276	-0.964531	-2.17548	-0.329279	-0.503945	-0.0572055	1.37818	-7.6365	-0.910791	0.561363	3.28428	-8.74194
T_RS03925	CDP-6-deoxy-delta-3,4-glucoseen reductase	1.87694	0.171934	-0.51863	2.36742	-3.84721	1.04293	-0.247138	-0.289371	-0.215274	4.62923	5.65937	9.18417	-2.78573	-1.83406	-0.851377	0.0335104	-0.782257	-2.47133	1.10939	-7.83035	-4.14641	4.00255	3.42605	-8.09803
T_RS03935	CDP-glucose 4,6-dehydratase	-1.03075	-3.05346	-2.82714	-0.34991	-7.44789	0.933863	-1.53563	-1.91519	-1.06975	1.55979	2.21785	7.45824	-3.45745	-3.07366	-3.90862	-1.49718	-2.35854	-2.84229	0.241894	-8.39522	-2.51672	2.34929	3.63496	-7.37492
T_RS03940	lipopolysaccharide biosynthesis protein RfbH	0.934912	-2.00364	-1.59999	0.871953	-6.11895	1.49606	-0.754311	-0.738698	-1.16567	1.58613	2.87937	7.26179	-3.59644	-2.16684	-3.43371	-0.0706988	-1.76329	-1.52378	1.61972	-5.59233	-1.10675	4.08501	4.16684	-7.532
T_RS03945	CDP-paratose synthase	1.33111	-1.58721	-0.675046	-0.372215	-3.96886	-0.397331	-1.40215	-2.55887	-0.663105	2.2188	2.57261	8.53763	-1.41309	-1.41574	-1.39856	-0.966618	-1.1841	-0.78367	1.05727	-4.77605	-0.252708	3.314	3.27806	-5.89727
T_RS03950	CDP-paratose 2-epimerase	0.61552	-1.69852	-1.52332	0.794895	-6.23872	0.676926	-1.33103	-2.33614	1.07251	4.75692	4.79617	11.5756	-2.17833	-3.13527	-2.13523	-0.650565	-1.52323	-1.09371	0.611456	-9.00771	-3.11298	3.62832	3.53017	-9.65916
T_RS03970	O antigen biosynthesis rhamnosyltransferase RfbN	0.511796	-0.252955	-0.19201	0.289378	-2.2777	2.65663	0.515296	0.00937484	-0.367225	1.90007	2.38038	8.63477	-0.990217	-0.668925	-1.1557	0.0120247	-0.717751	-1.64296	0.829078	-4.92023	-0.981244	0.761588	3.30945	-5.64501
T_RS03975	mannose-1-phosphate guanylyltransferase/mannose-6-phosphate isomerase	0.862907	-1.40757	-1.13423	1.09196	-2.21985	1.39115	0.956333	0.139954	-0.0653193	1.22936	1.48757	6.97315	-2.32656	-2.5137	-2.84165	-0.157027	-1.68197	0.189165	1.03687	-6.84955	-1.05971	1.92887	3.201	-4.80432
T_RS03980	O-antigen biosynthesis phosphomannomutase RfbK	0.875323	-2.15427	-0.966311	-0.174038	-2.99709	1.39357	0.664333	-0.150845	1.09657	3.4072	3.9422	12.0778	-2.13482	-1.63455	-1.69167	-0.425266	-2.927	-1.38667	1.41484	-7.74228	-0.842735	5.10552	5.62948	-8.16402
T_RS03990	NADP-dependent phosphogluconate dehydrogenase	-4.08523	-1.63523	-0.0414224	-4.87074	-1.47778	-1.10553	0.0142972	-0.411204	-1.18367	1.15795	1.32367	-2.77747	-8.50403	-6.15941	-2.12925	0.197471	-0.613797	0.619618	-1.55373	-5.99669	-0.122721	0.186948	2.11803	1.18019
T_RS04000	LPS O-antigen chain length determinant protein WzzB	1.54191	0.298642	2.08886	1.02874	0.27838	2.00793	1.69937	1.49094	1.13345	3.8573	3.73053	12.1711	-0.727221	0.632117	-0.935369	-0.62187	0.608607	-0.365291	1.12183	-2.56799	0.201749	5.96394	5.34955	-2.15796
T_RS04755	UvrY/SirA/GacA family response regulator transcription factor	-1.61838	0.441743	0.40404	-1.1447	5.94049	3.83304	3.03618	6.53611	3.79591	-5.4313	-3.19811	7.72334	2.97272	2.83239	3.05187	3.17743	0.745372	1.3298	4.31066	0.226063	1.99836	-4.1318	0.20259	1.66428
T_RS04805	tyrosine transporter TyrP	-0.0469721	-0.796488	0.726611	0.16488	0.0469157	0.514556	-0.26922	-0.164289	0.273033	4.92985	6.39294	-2.88916	-0.972707	0.309578	-0.864457	1.36447	2.35175	0.643289	1.43714	0.84641	-0.921843	5.45959	2.51213	-0.0889781
T_RS04990	YebC/PmpR family DNA-binding transcriptional regulator	2.32317	0.783671	-0.947918	2.09775	-4.18682	-0.421449	-2.1616	-2.92305	-2.19748	-3.54113	-3.59826	-2.48143	0.105607	1.70007	1.83097	-2.82324	-1.30165	-1.16064	-0.733445	-0.818819	-6.6603	-1.87348	-2.55007	-1.27222
T_RS05045	pyruvate kinase	-1.40485	-1.82371	-1.95486	-1.8591	-4.19615	-3.49273	-2.0603	-5.40925	-4.47605	-2.77052	-2.7394	-8.51821	-0.114474	-2.13256	0.78184	-5.4456	-8.71008	-6.45247	-2.83762	-2.08826	-3.93316	-1.94587	0.356299	-3.30821
T_RS05065	bifunctional 4-hydroxy-2-oxoglutarate aldolase/2-dehydro-3-deoxy-phosphogluconate aldolase	-4.05852	-4.98353	-2.09387	-5.60116	-2.33149	-1.40588	-0.21536	-4.33554	-1.64366	-0.657497	1.53755	-4.07556	-5.60773	-6.26478	-4.05018	-3.92332	-10.8628	-2.87626	-3.27765	-6.69439	-2.66676	4.48933	5.81041	-1.56842
T_RS05255	PqiB family protein	-0.449757	-0.570672	0.0039902	-0.614896	-0.572006	0.0223014	-0.239057	0.131567	0.0168566	-1.11375	-2.09586	3.70745	-0.41044	-0.180759	-0.256798	0.334422	-0.0143248	1.28427	0.581728	-0.721887	-0.363681	-0.660737	14.3732	2.23965
T_RS05260	membrane integrity lipid transport subunit YebS	-0.0985612	0.261371	0.149269	0.0755553	-0.751574	-0.163843	0.0555842	-0.305681	0.113807	-1.52866	-1.90917	3.16768	-1.21917	-0.77659	-1.14	0.220208	-0.492231	0.370204	0.474706	-1.00832	-0.807699	-0.71096	13.3101	2.00465
T_RS05265	GAF domain-containing protein	-1.01653	-1.01438	-0.141998	-1.37392	1.25878	2.07828	0.542611	0.976825	-0.173443	2.76475	1.75224	-1.45396	-0.731006	-1.469	-1.99668	1.18295	1.14182	-0.544274	-0.132481	0.302869	0.801051	2.85036	-7.19864	0.185784
T_RS05270	RNA chaperone ProQ	-2.82889	-3.95311	-1.32464	-1.92025	1.48342	0.463857	-1.50619	0.913885	0.560102	4.49063	3.95282	-4.83806	-3.95193	-3.44235	-5.59682	1.14296	2.20273	-1.9119	-0.984621	1.32472	0.924536	5.98331	-10.72	-1.55729
T_RS05280	protease HtpX	-1.54348	-1.55244	-0.983049	-1.44197	-0.780672	-1.18092	-1.39301	-1.70015	-1.62245	-1.2549	-3.76496	1.36596	-0.774687	-3.18061	-1.0039	-1.59693	-0.798129	-4.84408	-2.13102	-0.680681	-0.104392	6.13118	-2.16365	-0.531975
T_RS05330	manganese efflux pump MntP	-0.0579355	-0.723577	-5.07737	-0.171001	-1.05903	-0.00558129	-0.0560974	-0.563304	-0.674489	-0.963864	-0.812355	-0.873003	-9.21368	-1.81935	-0.12632	1.12714	0.425868	0.258853	-0.727805	0.872769	1.04465	0.926928	2.58236	0.0809422
T_RS05370	L-serine ammonia-lyase	1.09975	0.225883	0.842335	0.656158	1.04279	-3.35352	0.183775	0.501492	0.0875573	0.350056	3.08538	-4.83005	0.409243	0.470254	0.944367	0.702653	0.383925	-1.05035	0.697978	-8.36685	-1.1963	3.48006	7.536	0.993664
T_RS05395	ATP-dependent DNA helicase	-0.580434	0.0626595	-1.03465	-0.00478605	-0.233582	-0.687136	-0.44574	-1.48859	-0.265408	-5.32574	-10.033	0.848174	-0.0526315	-0.0885586	0.561186	0.344029	-0.010914	-1.1906	-0.762988	0.248174	0.542114	-4.66903	0.111494	0.277982
T_RS05425	septum site-determining protein MinD	0.749173	0.285302	0.317613	1.06375	-2.40999	-2.13096	-2.67931	-2.23757	-0.529832	-2.82606	-4.34408	-0.293117	1.04436	0.141125	0.974676	-0.49132	1.48693	-4.61478	-0.994354	-2.26276	-3.09596	-4.88265	-1.6487	-1.28635
T_RS05640	invasion regulator SirB1	-2.27088	-2.25859	-1.32939	-1.1001	-3.10949	-4.08406	-4.22864	-4.05718	-3.70125	-1.74179	-2.00445	-5.05358	-0.800138	-1.23315	-1.05233	-5.72376	-7.73853	-2.07242	-3.07561	-3.41077	-3.23339	0.223733	-1.59956	-3.2792
T_RS06130	cell division activator CedA	-0.137118	-0.603673	0.314435	0.287134	-0.281629	0.290287	-0.0378025	0.261332	-0.203175	-0.990454	-1.72518	-0.597821	0.00113305	0.367788	-0.332424	1.53685	1.24107	0.374012	0.90261	0.480651	0.906962	0.198527	-8.38487	-0.119519
T_RS06195	O-antigen polymerase	1.74324	0.440998	3.09779	1.47446	1.08788	4.15411	4.83632	1.20822	0.89404	4.40385	4.57038	13.1691	-0.00433805	0.804035	0.505454	1.02496	0.192306	-0.432072	1.96094	-7.25162	0.761155	6.66679	9.15256	-2.85803
T_RS06235	integration host factor subunit alpha	-1.45125	-3.31237	-0.105817	-2.73408	0.578988	-0.0560554	-2.19113	0.619945	-0.802983	-6.60521	-6.56506	-2.32318	-1.72878	-1.7297	-0.90447	-2.86692	-1.71177	-3.96837	-0.0885506	6.80064	-5.07724	8.41148	-4.27044	-0.41534
T_RS06260	anti-FlhDC factor YdiV	-2.31356	-1.35082	-1.45743	-1.72851	-6.44647	-4.02738	-4.72069	-3.37627	-5.33856	-4.88371	-3.18004	-4.68501	-1.7449	-1.78652	-0.851337	-3.12128	-4.83062	-1.26327	-3.15648	-1.64846	-1.31727	-0.413011	-2.13924	-1.77546
T_RS06290	type I 3-dehydroquinate dehydratase	-8.94431	-10.8253	-4.49641	-12.3892	-5.97042	-9.78047	-7.10735	-7.85683	-6.9415	-8.48902	-9.20596	-4.29898	-12.1705	-11.8285	-11.4397	-6.96618	-5.77848	-7.09836	-7.25481	-3.91942	-8.29872	3.00104	-4.09505	-6.54208
T_RS06365	pyruvate kinase PykF	-2.55771	-2.12456	-4.38484	-2.85813	-6.07188	-7.37216	-4.24935	-9.53426	-7.22962	-3.21004	-2.95126	-8.53586	-1.26683	-6.79877	-1.96964	-8.95537	-9.51881	-5.77905	-2.5619	-4.87123	-6.15558	2.78963	-6.11028	-4.92137
T_RS06640	monothiol glutaredoxin 4	-4.75432	-6.05843	-1.84206	-5.92489	-1.27387	-2.6172	-1.59105	-2.35337	-1.87228	1.11724	1.47107	-3.22614	-8.49072	-8.36773	-7.28887	0.16233	-0.149428	0.964813	-2.84349	-2.33367	-1.14147	1.0366	2.51489	-1.0878
T_RS06700	outer membrane lipoprotein SlyB	1.18378	1.4203	0.525691	1.25854	1.1287	-0.727054	0.381774	0.533223	-0.596795	-1.49442	-2.26486	-1.37594	0.941943	0.63356	0.859265	0.423583	1.51071	-0.33481	1.34471	-0.144854	2.07162	0.832148	-4.34198	-2.79068
T_RS06745	electron transport complex subunit E	2.3925	1.72675	-0.889105	3.24109	1.13565	-1.17471	-2.01429	-0.759329	0.274224	6.79603	8.25847	11.2891	2.25286	2.97131	2.40144	0.0249337	0.421884	-2.37943	0.583988	-0.693444	-5.2578	5.86771	6.65526	-2.78951
T_RS06750	electron transport complex subunit RsxG	2.40973	1.2847	-1.84675	1.86279	1.23322	-0.793075	-1.10795	-0.835025	-0.928471	5.32143	6.83743	9.45243	2.51866	3.65422	3.07278	-1.40742	-0.443658	-3.71092	0.805332	-1.16039	-2.98818	6.2944	10.8677	-1.25406
T_RS06755	electron transport complex subunit RsxD	4.19916	3.32529	-0.180606	3.91133	1.93919	-0.754307	-0.270286	-0.02474	-0.172625	7.25299	9.22537	11.747	1.56062	3.24135	2.32929	-0.0110382	-0.328653	-4.00023	0.785662	-0.9163	-5.49456	7.91533	10.0775	-3.43843
T_RS06760	electron transport complex subunit RsxC	3.22342	1.35974	-1.57872	2.43401	1.57251	-0.0743832	-0.23329	-1.02242	-0.418327	6.88267	7.99495	10.4721	3.18548	3.05346	3.07454	0.291339	0.586737	-2.62487	0.817968	-0.25953	-4.83498	5.52244	6.28906	-3.22491
T_RS06765	electron transport complex subunit RsxB	2.78421	2.25396	0.472391	2.93839	1.19851	-1.19866	-1.41594	0.0748855	0.482437	6.08379	7.80492	9.5165	2.32962	2.61662	3.32237	-0.644796	-0.845925	-1.93151	0.322142	0.326211	-4.00381	4.19313	6.3025	-2.21158
T_RS06770	electron transport complex subunit RsxA	2.97866	1.55917	-0.815215	2.11351	-0.431022	-1.81769	-2.03029	-1.37743	-0.412687	5.73503	7.37789	8.3466	2.99393	3.88346	3.92277	-0.944812	-0.0741282	-1.99155	0.738137	-0.740379	-4.62686	3.61876	5.72438	-2.98533
T_RS06780	transcription modulator YdgT	-0.689172	-1.14523	-1.60228	-0.237251	-4.53745	-3.92746	-5.3401	-3.48236	-5.17211	-2.18771	-2.18841	-5.47862	-1.79461	-0.28633	0.389791	-0.169326	-2.27626	-2.10181	-1.56071	-1.34551	-3.15995	-4.57484	-5.96102	-4.2276
T_RS07180	voltage-gated ClC-type chloride channel ClcB	-1.92187	-6.90011	-2.29273	-3.48819	0.236135	0.671881	0.269804	1.18935	0.40176	-0.406806	0.0836948	0.227075	-8.23656	-13.0121	-9.47075	-0.443997	0.668911	0.419697	-1.0308	-0.603224	-0.516701	-0.336826	-0.641489	0.0128245
T_RS07330	MDR efflux pump AcrAB transcriptional activator MarA	0.0999094	-0.144775	-0.451838	0.383679	0.883328	1.0246	0.0666516	0.486244	-0.705873	-5.83658	-5.28989	-3.84307	-0.165023	0.619277	-0.723408	1.33096	1.02455	1.68645	0.454641	1.36105	0.782122	0.68996	-0.398266	0.968296
T_RS07800	glucan biosynthesis protein	-0.594039	-0.814058	-0.189762	-1.47028	1.30195	-0.0217973	0.306985	0.386378	-1.54625	0.420122	-0.222917	-0.45593	-1.16001	-1.6877	-1.17002	-0.716362	-1.05091	-0.432423	-0.85241	0.0741429	-0.784097	1.29547	11.6923	-0.624141
T_RS08090	transcriptional regulator TyrR	-1.43553	-0.587787	-1.51219	-1.13489	-1.09295	0.348492	-1.76406	-1.21105	-1.6681	-12.1941	-10.5807	1.80987	0.155698	-1.44078	0.13776	-1.78055	-0.863686	-0.425045	-1.79708	-2.5027	-0.221531	-0.637908	2.65123	-0.700333
T_RS08250	orotidine-5'-phosphate decarboxylase	-11.1329	-12.3686	-7.33079	-12.3202	-10.6571	-5.18864	-6.85194	-4.1722	-0.400396	-0.291198	0.280006	-1.96002	-11.7366	-12.606	-11.405	-0.580495	-0.195987	-7.15239	-9.53616	-9.73149	-1.87659	-5.51661	0.519735	-1.29462
T_RS08285	HTH-type transcriptional regulator CysB	-13.9272	-12.5001	-10.3009	-13.0763	-4.76492	-1.63189	-3.57238	0.565337	-0.882166	-7.40468	-8.17228	-1.66286	-11.6239	-10.4349	-12.7813	0.397805	0.99006	-8.93373	-11.0567	-10.3944	-1.59025	-5.86775	-2.13273	-4.69432
T_RS08290	type I DNA topoisomerase	-1.24035	-1.09531	-3.25062	-2.2532	-1.92131	-5.23854	-2.73433	-1.76298	-1.68175	-5.56262	-6.45595	-4.52974	0.288879	-2.26829	0.0390314	-4.13096	-2.82491	-2.83458	-0.605023	-2.77532	0.380794	4.14406	1.83232	-1.37344
T_RS08315	23S rRNA pseudouridine(2605) synthase RluB	-4.37077	-4.49882	-2.65434	-2.38705	-3.76671	-3.10322	-4.28302	-4.89139	-2.73935	-4.35612	-5.28073	0.451539	-4.4765	-5.55352	-3.4425	-2.23173	-0.969629	-1.04294	-4.84543	0.653729	-3.40994	-1.71635	-2.37857	-3.93501
T_RS08385	envelope biogenesis factor ElyC	-1.55055	-0.483865	-0.793159	-1.42994	-0.0183263	-0.840354	-1.89335	-0.877461	-0.140736	1.1123	0.104633	0.162556	-0.296292	-0.970559	-0.57336	0.56439	1.60509	-2.98707	0.23034	-0.553421	-4.72327	1.77763	-4.55094	-1.86196
T_RS08410	cardiolipin synthase	-3.99252	-0.397505	-3.1559	-3.96943	-1.13393	-1.31598	-1.86892	-1.56388	-1.75015	-8.64322	-7.63435	-9.29655	0.568013	0.0160152	-1.86209	-0.0201455	0.729424	3.28385	-1.80261	5.16827	-8.79703	-7.27307	-10.8597	-1.83
T_RS08690	TetR family copper-responsive transcriptional repressor ComR	-0.4492	-0.0945332	-0.717475	-0.299096	-0.0568631	-0.242163	-0.421963	-0.886901	-0.705234	6.40748	7.18154	4.81531	-3.92033	-1.11315	-1.00748	0.342103	0.773155	-0.102869	0.313019	4.54671	-1.06471	-1.23622	-1.89259	-4.93569
T_RS08700	NADH-quinone dehydrogenase	-0.378741	-0.0727086	-1.05234	-0.671811	-0.759305	-6.21163	-1.93436	-1.18521	-2.34952	-4.44532	-1.60212	-9.29861	0.684636	0.788464	0.867279	0.60504	0.500497	-0.806089	-0.0788707	-0.852709	-0.151851	9.19282	9.2526	-2.95453
T_RS08725	YcfL family protein	0.652684	1.44455	0.437893	0.989171	-0.291528	1.04744	0.116565	1.38191	0.718546	-1.17068	-0.711124	2.61892	-0.0287365	-0.327986	-1.21394	-0.725519	-1.46814	-0.626861	-0.92019	-0.854903	0.020401	-1.44942	4.65352	-0.0913255
T_RS08730	purine nucleoside phosphoramidase	0.171961	0.763474	0.751077	0.619403	0.39749	-0.000981046	0.40163	0.0782315	0.014522	-2.00465	-0.976901	1.31374	-0.682534	-0.16712	-0.255597	0.0779645	-0.733477	0.629779	0.255247	-1.96648	-0.149581	-1.51629	8.85076	0.579521
T_RS08740	PTS glucose transporter subunit IIBC	-5.90947	-2.52726	-3.04006	-4.67386	-0.844297	-1.73229	-1.85065	-1.22609	-2.04804	-2.69551	-0.530376	-6.2178	-4.69778	-8.84825	-5.67871	0.572059	0.842968	1.92622	-9.76258	-11.5772	-1.20071	5.78085	6.67262	-1.14866
T_RS08770	beta-ketoacyl-ACP synthase II	5.31659	2.33798	-1.8796	4.3853	2.0923	-0.248566	-0.0333157	0.704584	0.504932	5.45652	6.95135	15.8693	2.2634	3.4167	2.94726	-0.340252	3.86953	-5.15305	0.316939	1.50482	-1.88342	16.7353	0.324996	-1.99505
T_RS08805	23S rRNA accumulation protein YceD	-3.94109	-3.90787	-3.39845	-3.67156	-3.48042	-2.71968	-3.46919	-5.11538	-5.76678	-8.24042	-8.32131	-0.233997	-4.13318	-4.17781	-5.1316	-4.34115	-2.64462	-4.58927	-4.27387	0.216209	-2.85902	2.66583	-1.46207	-2.85397
T_RS08940	dihydroorotase	-13.2739	-11.5137	-6.56506	-11.342	-9.68193	-3.4047	-4.78873	-1.81623	1.00997	1.86379	2.51851	-1.03184	-12.1481	-12.0163	-11.5115	0.287827	0.944618	-8.75042	-12.3294	-11.9114	-2.66557	-10.0778	-0.414777	-1.34842
T_RS09000	glucans biosynthesis glucosyltransferase MdoH	1.05066	-0.145859	1.55428	0.804335	5.72396	-0.614249	2.38236	1.13094	-0.262505	4.3522	4.00618	-2.43024	-4.16146	-8.39373	-3.32638	-2.14206	0.242809	-4.25445	-0.502987	4.54723	-0.375694	10.46	26.9756	2.10063
T_RS09005	glucans biosynthesis protein MdoG	0.559572	-1.00497	0.549361	-0.443023	5.97346	0.616753	3.60068	1.2395	0.785261	3.14234	3.13973	-2.22998	-3.34651	-6.79112	-3.19417	-2.3296	-0.466146	-4.59664	-0.652554	3.20056	0.235834	10.1407	24.896	2.72822
T_RS09855	porin OmpF	-0.153004	0.198299	1.50701	-0.162331	-0.74727	-1.0133	-0.00133461	-0.464445	0.970349	10.3302	13.1226	5.44199	-5.13545	-1.86832	-1.96785	1.24778	0.933276	1.44166	0.132046	6.61577	-0.121532	-0.512118	-4.58311	0.90167
T_RS09940	integration host factor subunit beta	-0.45066	-1.94768	-0.549789	-0.514816	0.793956	2.90489	-2.04503	0.764256	-0.0831989	-7.6364	-6.15809	-0.819433	-0.808296	-1.29109	-0.966084	-3.16525	-1.63825	-4.55612	2.2914	8.41086	-0.672752	8.89225	-3.76101	1.85711
T_RS09960	3-phosphoshikimate 1-carboxyvinyltransferase	-11.2501	-10.8375	-5.93608	-11.8907	-5.98434	-8.20986	-2.86828	-10.0081	-5.51116	-2.76434	-0.322459	-8.0723	-12.0133	-13.9994	-12.3248	-6.22963	-9.51102	-6.65383	-5.15597	-11.7524	-9.13194	5.67748	2.76216	-2.84994
T_RS10060	thioredoxin-disulfide reductase	-3.38707	-4.30561	-0.817605	-3.49928	-5.37551	-4.78238	-2.2902	-5.71713	-2.65414	0.687599	0.396172	-4.18784	-8.83674	-9.77642	-8.02993	-2.21371	-3.16929	-3.78856	-2.69252	-3.35274	-2.72895	7.14526	-10.1067	-0.603359
T_RS10430	L,D-transpeptidase	1.72089	-3.36174	-2.35909	0.477696	0.993758	1.56256	1.23809	0.509776	-0.806557	-0.0363393	2.71623	-7.62143	-0.345628	-9.36745	0.168235	-3.29232	-1.66421	-4.41481	-2.3542	-12.3917	0.165098	5.11594	-10.7333	-7.79983
T_RS10440	manganese-binding transcriptional regulator MntR	-2.5468	-0.190782	-5.12425	0.933318	-0.732173	-13.1439	-0.916774	-0.325858	-1.31589	-3.21349	-2.13061	1.34173	-11.1748	-10.3412	-1.50069	-0.774884	-1.10049	-2.19627	-0.0945505	-1.96681	0.825131	5.30113	3.33382	0.408734
T_RS10460	outer membrane protein OmpX	0.997996	0.700403	0.598373	1.31329	0.0105552	0.878206	0.450587	-0.343464	0.158068	-0.200517	-0.929017	3.74229	0.209408	0.330275	0.860141	0.620037	0.920472	0.0726741	0.516693	2.53317	0.928506	0.00444833	-11.8774	-1.94089
T_RS10700	6-phosphogluconolactonase	-4.55093	-2.99067	-3.18874	-4.83064	-1.81255	-3.57816	-2.98678	-2.88811	-3.38113	-1.53447	-1.30147	-6.42674	-6.0101	-5.68988	-2.99384	0.549474	0.682624	0.539244	-7.20888	-11.66	-0.570662	8.34177	5.91291	-2.40317
T_RS10745	UDP-glucose 4-epimerase GalE	1.85474	-0.510782	1.04705	1.08211	0.12093	2.50889	0.70077	-0.21098	1.22593	9.54957	7.37619	-9.07702	-5.7309	-5.78488	-4.48207	-0.310294	0.91331	-4.29624	-0.704917	-17.6881	-3.19272	6.12425	12.2628	-13.4193
T_RS10825	peptidoglycan-associated lipoprotein Pal	-5.40022	-6.09904	-5.72357	-6.35226	-7.2929	-2.1726	-1.99336	-3.59775	-2.64446	-2.42963	0.334182	-7.15645	-6.56012	-6.68931	-5.49221	-5.94257	-6.31981	-7.74215	-9.76418	-8.23944	-2.22923	2.54705	-5.08194	-3.00848
T_RS10830	Tol-Pal system beta propeller repeat protein TolB	-5.68526	-10.1523	-7.27434	-7.7058	-6.25513	-5.08043	-3.34849	-6.52448	-4.46403	-4.08389	-2.33783	-8.62787	-9.25015	-8.86108	-8.06955	-6.73164	-10.3669	-10.5219	-12.1238	-9.4795	-3.72714	3.09574	-5.12919	-5.21148
T_RS10850	tol-pal system-associated acyl-CoA thioesterase	1.5013	-0.0745059	-0.154939	0.422087	-1.26055	1.75309	0.337376	1.38707	0.223026	1.08755	1.81277	-0.0200479	-1.42364	-0.722356	-0.811235	-0.735572	0.0832283	-1.16444	-0.0860893	-0.496966	-0.268783	1.91968	-4.32058	-1.49784
T_RS10885	succinate--CoA ligase subunit alpha	-6.08757	-3.35334	-2.60354	-5.76515	-6.03767	-4.17262	-5.51958	-3.98933	-3.61192	-3.72595	-5.26819	-0.602834	-0.0980924	-4.10674	-2.06277	-2.8411	-7.2777	-5.12349	-3.20785	1.58935	-1.41727	-1.13771	0.90609	-1.77061
T_RS10890	ADP-forming succinate--CoA ligase subunit beta	-5.66807	-3.22341	-1.64458	-3.78476	-4.37384	-5.25245	-4.03511	-2.61044	-2.20469	-2.43046	-3.20245	1.25051	-0.851582	-2.8993	-1.25766	-2.31993	-7.25355	-3.57298	-3.54078	2.8662	-0.385975	-1.26932	2.32675	0.205772
T_RS10930	citrate synthase	-1.84077	-1.99532	-2.96027	-1.02943	-1.48084	-0.961074	-5.97051	-2.33191	-1.49687	-2.00129	-1.74966	-1.36507	-6.39945	-2.43423	-1.73452	-0.529015	-0.928874	-3.14856	-1.0333	-5.41035	0.515061	-2.01458	-1.37398	0.00504527
T_RS11170	N-acetylglucosamine-6-phosphate deacetylase	1.192	0.12713	-0.57706	2.60333	-9.65065	-7.75516	-7.65755	-7.44211	-4.52322	-5.7218	-0.74829	-9.89776	-1.43384	-1.62942	-2.19441	-11.7806	-5.66363	-7.80062	-2.98124	-7.88638	-2.93319	3.58232	-5.2125	-1.86464
T_RS11175	DNA-binding transcriptional regulator NagC	0.487678	-0.0529529	-1.91269	0.590933	-3.92473	-0.316866	-1.13258	-7.43277	-2.647	-2.21436	-1.10515	-0.168465	-0.992211	0.100094	1.84616	-3.79018	-6.79674	-4.67553	-1.06914	-7.9645	-2.13346	-1.23164	0.465212	-1.98136
T_RS11180	ribonucleotide monophosphatase NagD	0.413345	0.105306	-0.649968	-0.00384237	-0.247158	-0.482948	-0.469758	-0.195473	-0.340284	0.330153	0.166213	-0.285413	1.0171	-0.576678	-0.167987	1.48957	-0.660926	0.301583	0.322592	0.786064	0.201369	-6.86649	-0.167586	-0.681719
T_RS11365	D-alanyl-D-alanine carboxypeptidase DacA	2.75429	1.37048	-1.44873	1.84348	-9.5944	-0.210372	-3.45833	-0.807523	0.908925	-1.34368	6.17399	-3.63471	0.720087	-1.42413	2.97075	-0.133042	2.30121	-7.68557	2.57467	-4.23343	-1.37234	3.52775	-10.4707	-0.228489
T_RS11410	lipid IV(A) palmitoyltransferase PagP	-1.43458	-0.287891	-0.615568	-0.0496314	-1.69874	-0.456605	0.416258	-0.0701704	-0.115741	-1.80498	-2.05779	-0.458319	0.181373	0.142263	-0.39939	-0.300238	-0.724663	0.600502	0.519364	-0.564009	0.0713286	-0.196062	-6.72029	0.147857
T_RS11725	GtrA family protein	1.03525	0.813597	0.000975954	0.350425	0.669271	1.08912	0.571785	0.132472	0.96529	1.14738	1.77839	4.74907	-0.696815	0.846359	0.682835	1.82272	1.39922	1.22654	2.03704	2.1265	0.725337	1.4382	5.71566	-0.573434
T_RS11735	DUF6056 family protein	0.360205	0.233096	-0.0110767	0.382828	1.40418	0.779731	2.00954	0.905195	0.302922	0.925728	1.33929	6.4	-0.565726	-0.00407955	-0.343341	1.39239	1.52066	0.435457	1.24652	0.674532	-0.405464	-0.360639	6.30382	1.01098
T_RS11760	diguanylate cyclase	-2.15332	-2.69895	-1.21561	-2.07785	3.45957	1.21462	3.43485	4.41338	2.29001	-0.789473	1.50389	-1.69332	-1.8442	-4.65352	-4.16721	0.322391	0.64045	1.36522	-2.64353	1.10582	-0.0149815	0.927537	-1.68424	0.339197
T_RS11835	5-(carboxyamino)imidazole ribonucleotide mutase	-5.16178	-6.57285	-3.7951	-5.42652	-1.01231	0.228241	-1.93242	0.283431	0.0925548	-0.818211	-0.449049	0.215712	-5.83925	-5.5208	-7.18265	-0.210988	-0.139228	-2.50058	-5.37619	-5.0892	-0.417403	-1.32717	1.81534	-1.2431
T_RS12115	multidrug efflux transporter transcriptional repressor AcrR	0.200283	0.144784	-0.261539	0.566863	3.20508	1.88133	1.6254	1.88431	1.10512	4.44168	7.10228	15.7561	-0.209109	0.812136	0.0543795	0.507869	1.05588	1.09029	1.09358	1.32097	0.744256	6.22501	8.90467	1.01911
T_RS12190	SmdB family multidrug efflux ABC transporter permease/ATP-binding protein	1.80416	3.03488	-1.67925	2.44158	2.40995	6.17189	2.64304	1.35285	1.33732	9.69756	11.1965	20.4193	1.70091	3.72015	4.39624	0.210716	-0.111477	-0.442494	1.50965	1.03618	-1.78646	10.159	11.901	-0.12049
T_RS12195	SmdA family multidrug ABC transporter permease/ATP-binding protein	1.29082	2.55592	-1.00435	2.58033	2.37073	5.19647	1.38108	1.12926	1.17833	9.61619	11.5855	19.1775	2.49094	4.29011	4.32702	0.911897	0.158741	0.133676	1.52221	0.543043	-1.3711	10.626	11.2258	-0.256388
T_RS12245	peptidylprolyl isomerase	0.715994	0.314957	0.0820892	0.586962	0.752752	-0.370345	-0.54761	-0.594082	0.50415	-0.406705	1.69042	-2.54921	-0.29585	-0.27603	-0.0887049	0.662612	0.595206	-1.32317	0.365308	-6.53019	-6.9432	1.91712	-11.3896	-6.08762
T_RS12250	DNA-binding protein HU-beta	-3.3428	-0.448414	-1.81692	-2.19291	0.737195	1.41831	0.627936	1.64678	-1.45071	-2.98972	-4.39145	-4.71367	0.197064	-1.19274	-1.18714	-0.302643	-0.0967111	2.10112	-1.57028	-1.12876	1.50629	6.49573	-5.45672	-0.574029
T_RS12270	trigger factor	0.0628612	0.867463	1.14217	0.0162223	0.535311	-0.725069	0.581201	0.165353	1.23523	1.69856	2.69094	-1.82181	0.010838	-0.910296	0.225214	-0.924719	-0.663411	-2.54854	0.0633219	-0.482822	-2.68809	-1.34369	-12.8109	-2.72885
T_RS12305	cytochrome o ubiquinol oxidase subunit IV	0.726675	-0.277048	0.690629	-1.62925	-0.407137	-1.50994	-0.512663	-0.824949	-0.632547	-0.231638	-0.145306	-1.81552	-2.23102	-5.26415	-2.66453	-0.733342	-1.22161	1.33756	-1.18016	-0.0775982	2.49872	0.884043	0.0161333	0.157129
T_RS12340	2-dehydropantoate 2-reductase	-2.087	-2.67959	-2.2152	-1.86289	-8.09834	-9.05397	-5.27392	-7.80467	-7.37802	-6.31628	-7.1938	-10.9886	0.341141	-3.02035	-0.19885	-7.16286	-11.1254	-8.96524	-4.80121	-1.63321	-4.71298	-1.7908	0.892411	-3.5806
T_RS12410	phosphatidylglycerophosphatase A	1.7082	-1.34427	-1.99829	0.68691	0.344768	-3.21796	0.706005	-3.53108	-0.950279	1.55624	1.22855	-3.27955	-3.45245	-4.48712	-0.242221	-3.29192	-1.34175	-6.62982	-0.346105	-4.25	-4.49113	4.15157	-5.76953	-2.01805
T_RS12435	transcriptional regulator NrdR	-1.77869	-1.66796	-0.100768	-2.44223	-2.50069	-2.80663	-2.3337	-3.21623	-1.30339	-1.82038	-0.474276	-2.71019	-0.947026	-1.10033	-1.46569	-1.567	-2.53348	-1.25543	-2.0847	-2.94035	-0.339293	-3.8293	4.9936	-2.99011
T_RS12445	nucleoside-specific channel-forming protein Tsx	-0.941381	-0.851811	-0.508124	-0.649521	-0.576147	-0.392125	-1.12177	-0.245627	0.219676	-0.781259	-0.85177	0.0518711	0.289438	0.565167	0.178751	0.483874	0.814137	-0.771954	0.173833	0.425909	0.553228	4.98242	1.99199	0.0814739
T_RS12765	membrane protein	-0.282407	-0.453462	0.367048	-0.279502	-1.55652	-0.971111	-2.25583	-1.07485	-0.276244	-0.142791	-0.78873	-0.624316	-0.328925	0.682419	0.273657	0.494247	-0.218886	-0.208854	-0.760868	-0.0642982	-0.19857	-0.098549	-4.15251	-0.746944
T_RS13225	class I SAM-dependent methyltransferase	8.00476	0.31987	-2.46822	2.75411	-1.82414	-0.707354	0.0233907	-2.84268	-1.94774	0.619207	1.26551	-4.39048	3.20303	-0.440583	2.64619	-4.32459	-5.34208	-2.1576	2.84004	0.82422	0.706257	2.16934	-0.0256209	1.00886
T_RS13235	murein transglycosylase D	0.00233389	0.58709	0.111084	-0.424359	-2.22734	0.967906	-0.641909	-0.706989	-0.0235039	0.205075	3.138	5.38522	1.45629	-0.062955	3.13592	-0.598645	0.158211	0.459289	-0.196062	-10.8247	0.0321527	0.609649	-11.3121	2.40917
T_RS13300	polyphenol oxidase	2.10072	1.26068	1.09987	2.05137	1.88804	0.829146	1.88053	2.17301	1.32244	1.392	4.47947	0.908528	0.647838	0.589303	0.696748	1.35577	1.3866	-2.16594	1.70441	-4.41403	0.373735	0.402798	5.80989	3.53243
T_RS13305	23S rRNA pseudouridine(1911/1915/1917) synthase RluD	-5.01039	-4.54477	-4.68466	-5.40775	-5.48681	-6.79648	-4.40889	-7.0985	-4.47275	-4.16616	-1.99982	-9.87917	-3.91639	-6.11949	-5.84334	-3.73445	-3.64808	-6.96374	-3.31387	-8.47958	-2.38154	6.98768	1.58441	-4.085
T_RS13400	DNA repair protein RecN	0.468216	-0.830324	-0.575341	-0.132387	-0.973671	-0.173864	-4.04889	-1.45426	-0.995026	-8.37342	-16.738	0.118639	-3.31573	-1.62085	-1.00209	0.0614495	0.439949	-1.22367	-0.908057	-0.48703	-0.660928	-4.52907	0.0230942	-0.786934
T_RS13405	outer membrane protein assembly factor BamE	0.0978058	-0.577173	0.841137	-1.21383	-0.604153	0.224272	-0.11782	-0.387095	0.488707	4.05432	2.56558	-7.31604	-4.83075	-2.03136	-2.96574	-0.255927	0.662897	-0.128139	0.443578	0.900223	0.742216	-0.877432	-4.82262	-6.14295
T_RS13410	RnfH family protein	3.10272	3.12661	1.04728	2.67934	0.744532	-0.242564	-0.837035	-0.771912	0.00534808	5.04821	6.83925	12.4825	0.224013	2.6191	1.83181	-0.0452569	0.520529	-2.47938	0.377423	-1.88821	-1.45524	7.5647	10.065	-1.21331
T_RS13490	hypothetical protein	-0.132274	0.35212	-0.270811	0.934288	-2.79116	-2.23568	-0.849015	-2.4651	-0.623879	-4.14725	-3.54235	-4.07938	0.585478	-0.975717	0.798852	-1.93301	-3.21263	-4.40507	-1.46639	0.0978324	-1.78163	-1.6156	3.29862	-1.19205
T_RS13595	VirK family antimicrobial peptide resistance protein	0.82743	1.05165	-0.659744	0.449459	-0.207719	-0.291943	-0.237406	0.246483	1.80896	-0.202653	0.499487	-3.70986	0.79717	0.355833	0.846548	0.576773	-0.459036	2.26083	-0.363768	-0.297578	-0.394494	-0.572701	-13.147	0.606112
T_RS13795	S-ribosylhomocysteine lyase	-2.06727	-2.40196	1.10293	-1.59839	0.257085	0.668982	-0.506514	-0.717663	0.540633	0.465584	0.549161	0.239015	-2.75627	-3.76723	-4.40558	-0.125703	-0.0390344	0.800253	-0.543059	0.374618	-2.3167	-1.25642	-0.996371	-1.56231
T_RS13800	glutamate--cysteine ligase	-2.83825	-5.90631	-3.50011	-5.31041	-7.50215	-6.56861	-6.24552	-8.69852	-8.71322	-3.88083	-3.57744	-0.427379	-7.83237	-4.5405	-6.19547	-3.7499	-4.36539	-4.0706	-3.32072	6.45348	-4.98476	9.44177	8.44232	-4.90697
T_RS13900	glucitol operon DNA-binding transcriptional repressor SrlR	1.07046	1.80162	1.28957	1.13491	2.65627	2.06797	6.0596	13.0643	-0.0970612	0.514145	-0.0675807	-1.00369	0.695293	0.581746	-0.77743	2.25258	4.79455	6.43868	0.644926	1.31159	0.426328	1.63104	0.64864	0.123976
T_RS14085	type III secretion system inner membrane ring protein PrgH	-2.28558	-3.27723	-2.02212	-3.16925	-8.37024	-3.75489	-7.78858	-6.01129	-7.61579	-9.04821	-8.86011	-9.2211	-3.69774	-4.46594	-1.73307	-5.39151	-5.93397	-2.06839	-5.32669	0.222007	-5.91295	-5.2828	-3.66092	-4.66994
T_RS14225	DUF1778 domain-containing protein	-0.203698	-0.30002	0.158767	1.07716	-0.839073	-4.01107	-0.555347	-0.8656	-0.631189	-1.01571	0.193634	-1.33575	-1.65761	-1.35904	-1.1677	1.10708	-0.733668	-0.921539	-0.187153	0.00250453	0.431639	1.15863	1.34241	0.45417
T_RS14380	sulfate adenylyltransferase subunit CysD	-13.699	-8.0841	-7.03987	-12.4071	-0.589833	1.34558	0.270511	0.806001	-0.160569	-1.32613	-0.899677	-0.0989392	-4.98899	-9.79228	-10.5453	-0.188654	0.468175	-0.960945	-5.72465	-6.01276	0.701011	0.915047	1.91205	0.659529
T_RS14545	two-component sensor histidine kinase BarA	-2.09818	1.49147	1.55274	-0.680514	10.966	6.0016	3.98085	10.0142	7.52947	-9.60534	-4.58477	11.2212	3.0276	2.99122	1.5109	5.59303	4.03921	2.15399	7.44752	-1.50575	1.50339	-8.28038	0.00986818	0.87763
T_RS14655	DUF423 domain-containing protein	-0.427054	-0.0586731	-0.827324	-0.575048	-0.805537	0.197626	-0.14606	0.17164	-0.355076	-8.44364	-7.85691	-4.13662	1.18937	0.312722	0.953669	-1.0523	-1.58841	-0.893794	-1.53099	-0.859927	0.542295	-1.24109	-5.32642	-1.36946
T_RS14720	exodeoxyribonuclease V subunit beta	-10.2845	-12.9214	-7.45394	-12.1208	-16.4383	-14.6332	-17.1859	-15.501	-13.8934	-15.8548	-17.6123	-17.2263	-16.3597	-16.3884	-13.4516	-14.0125	-15.6932	-16.2828	-14.03	-17.1806	-5.90757	-5.53974	-5.55589	-5.37887
T_RS14880	Ni(II)/Co(II)-binding transcriptional repressor RcnR	0.330199	-0.0870916	0.504631	-0.304605	0.750784	-0.766619	-0.41347	-0.263984	1.03318	2.54852	1.15381	2.43139	0.0683288	-0.508169	0.17918	0.692063	1.72118	-0.00360264	0.494387	-1.72522	-4.059	1.54583	-0.168071	-0.295308
T_RS15015	flavodoxin FldB	-2.61215	-1.13743	-0.423865	-2.46242	0.0112027	-4.03684	-1.70999	-0.218068	0.246209	-1.23515	-0.572839	-0.730702	-0.748585	-2.82723	0.51862	1.49808	2.2316	-2.2355	-0.310947	2.44382	-1.13219	2.27013	5.35081	-1.06422
T_RS15020	protein YgfX	0.222946	1.00155	0.455251	0.197977	-0.871413	0.569652	-0.734624	-0.686407	1.55262	-12.313	-9.20287	-2.06025	1.73878	-0.143335	0.354218	-0.287076	-1.56644	-0.2463	-1.11656	0.464165	2.20522	-0.169574	-2.34917	0.291171
T_RS15025	FAD assembly factor SdhE	-3.14116	-1.12687	-0.49294	-1.85643	-2.41313	-1.04606	-2.98952	-3.71431	-2.82282	-4.75398	-5.70551	-7.03806	0.621778	-2.90013	-1.07561	-0.901339	-0.698465	-2.70797	-1.78308	1.90798	-0.485015	-3.11741	-2.89621	-1.29504
T_RS15075	FAD-dependent 2-octaprenylphenol hydroxylase	-2.34411	-2.19203	-1.50292	-2.72074	-1.77932	-8.90216	-5.32731	-3.69878	-3.91364	-4.13343	-3.40465	-5.41277	-3.06609	-4.68225	-1.75689	0.13292	1.36388	-0.158019	-1.51925	-1.90996	0.649399	2.64595	10.8539	-1.99561
T_RS15095	cell division protein ZapA	0.017052	1.24263	1.77418	1.3817	-2.60975	-0.0927718	-1.83333	-0.677645	0.381687	-6.6658	-5.09197	0.388111	1.87464	-0.031966	-0.428661	-0.402413	1.92162	-3.07159	1.80252	-1.61244	-2.49783	-6.42387	-5.70927	0.954518
T_RS15200	agmatinase	-1.79158	-2.40734	-3.794	-1.60453	-0.875844	-1.0747	-2.0412	-0.841064	-0.96689	-0.707207	-2.858	10.2313	-4.31908	-1.53169	-4.59106	0.331583	-0.346802	-2.56754	-4.41725	-2.57499	0.431674	3.11695	0.790675	-0.479194
T_RS15205	biosynthetic arginine decarboxylase	-2.78889	-1.5078	-2.52502	-2.35002	-2.27747	-0.731352	-2.12439	-1.07049	-1.34924	1.65117	-0.848157	5.51059	-2.74511	-1.65902	-4.84251	0.624874	0.710813	0.0113959	-3.41244	-4.79198	-2.30134	1.75272	-11.4671	0.357217
T_RS15330	oxidative damage protection protein	-4.68578	-3.85735	-1.36013	-4.73198	-0.673446	-4.47752	-1.16611	-1.17657	-0.794232	0.3834	1.08092	-0.926342	-3.95943	-9.13059	-5.82952	-0.216749	-0.606598	-0.0736961	-1.44035	-1.30333	-0.490062	1.85963	5.11777	-0.248041
T_RS15610	TonB system transport protein ExbD	0.573014	0.185852	0.494197	-0.758795	-0.3497	-13.6997	-0.175115	-0.669397	0.26404	-3.32056	0.0449969	-4.01041	2.1432	1.97655	0.841053	0.942779	-0.0759814	-0.442953	-1.19674	-2.39151	-0.602958	0.604369	-3.30751	-0.560123
T_RS15615	tol-pal system-associated acyl-CoA thioesterase	1.09391	0.37971	0.835265	-0.0134374	-0.918584	-12.0162	-0.344265	-0.378141	-0.529155	-2.31607	0.171533	-4.1436	-0.848843	-1.37571	-0.772236	0.294777	0.527124	-0.706657	-1.47898	-3.74141	-0.962921	0.0615758	-4.34956	-0.672942
T_RS15740	esterase YqiA	-0.0305497	1.18537	-0.222756	0.309849	0.115523	0.679572	-0.994317	0.605645	0.873093	0.776022	1.52982	-2.18508	0.185024	0.938294	0.97476	0.467563	1.35268	0.969738	0.540167	-0.97852	0.115144	-0.324937	-7.42831	-1.06019
T_RS15745	3',5'-cyclic-AMP phosphodiesterase	0.695245	2.06463	0.478864	1.22229	5.74903	9.83279	11.6954	16.4874	14.5899	9.33987	10.7183	18.7112	-1.15433	1.73109	-2.0922	4.17883	7.90639	14.5012	3.6862	-2.89167	6.45307	-5.98406	-14.5582	4.56278
T_RS15760	outer membrane channel protein TolC	2.09667	2.36208	-2.06063	1.56242	-16.8581	-13.9599	-1.14125	2.0829	2.47768	-3.41247	-14.8407	-14.5048	-1.06413	0.665716	2.82939	1.38829	-4.85767	-11.265	-0.464303	-6.356	-8.00869	2.86699	-12.9377	-5.09912
T_RS15960	DedA family protein	2.63116	0.648332	0.0397406	1.01065	0.937533	0.0902726	0.712033	0.911978	1.07379	-11.1104	-10.093	2.30894	3.22687	1.63942	2.36177	0.304836	-0.542603	0.112387	1.22956	-13.1613	1.73739	3.53053	-1.45977	-1.18144
T_RS16145	penicillin-binding protein activator	-1.38524	-1.03359	-1.55774	-1.71987	-1.01109	0.0203379	0.272674	-1.09397	-1.09435	-3.74086	-6.7786	-4.75462	-1.10968	-1.02158	-0.316836	-2.26864	-1.46385	1.02638	-1.94622	-3.68353	-0.430268	-2.12534	-7.9689	-1.23656
T_RS16215	ATP-dependent RNA helicase DeaD	-0.881867	-3.08322	-2.7261	-1.43408	-0.171017	-0.947355	0.492966	-0.884189	1.89301	-10.8497	-6.50055	11.773	-0.0605261	0.107977	-0.853678	-3.39329	-3.80334	-0.279179	1.09533	0.324643	-8.30445	0.894099	-4.20597	-4.18048
T_RS16220	lipoprotein NlpI	1.94824	-3.50703	-2.66893	-0.0922317	5.16052	0.0769154	-0.650798	3.10255	2.60033	-8.06006	-4.68698	2.30313	-4.52994	-3.41847	-5.57016	-0.699281	-0.852616	-3.7383	1.73571	7.63991	-1.32146	-2.51463	-0.677007	-3.63454
T_RS16355	BolA family iron metabolism protein IbaG	-3.39353	-3.64606	-0.810819	-2.64344	-1.6452	-1.67707	-2.14972	-1.63281	-1.79016	-0.945901	-0.802035	-2.22595	-4.93218	-5.32392	-5.1556	-1.96886	-0.673943	0.27267	-3.05067	-0.49576	1.76671	1.72032	0.89629	1.54992
T_RS16360	lipid asymmetry maintenance protein MlaB	0.568147	0.0635391	0.598064	0.0177596	1.36354	-1.07231	0.12022	0.952219	0.768326	0.359402	1.37628	-5.23811	-0.197386	-0.232984	0.47432	0.12651	1.10639	0.815977	0.318918	-3.40253	-1.27123	-0.427134	-7.14947	1.53596
T_RS16365	phospholipid-binding protein MlaC	0.352116	0.611398	0.358061	0.264044	1.51907	-1.23029	0.839035	0.526778	1.34994	1.79382	2.05903	-10.1915	0.713967	0.412744	0.367563	0.0995761	1.18963	-0.2743	0.0292335	-5.18971	0.508658	-0.310189	-11.6157	2.2324
T_RS16370	outer membrane lipid asymmetry maintenance protein MlaD	0.0217942	-0.177351	0.0198581	-0.115346	2.26968	-1.31514	0.214361	0.589521	1.63573	2.07144	2.23661	-8.95032	0.979958	-0.243695	0.0685125	0.196628	0.806881	1.10108	0.369094	-5.92578	0.102146	0.851007	-12.713	2.31236
T_RS16375	lipid asymmetry maintenance ABC transporter permease subunit MlaE	0.233293	0.168738	-1.61599	-0.249138	0.316209	-2.1736	0.181108	-0.65846	1.208	3.1216	3.01238	-7.12301	-1.39198	-1.42695	-1.01695	-1.13447	-1.53901	-0.626351	-0.0924646	-6.43853	-1.97994	0.390267	-9.83236	1.68379
T_RS16380	phospholipid ABC transporter ATP-binding protein MlaF	0.258222	0.72129	0.497215	-0.134985	0.45962	-1.55066	0.820065	-0.139004	1.93641	1.52703	1.53076	-7.69017	0.3159	-0.594457	-0.407891	0.612684	0.640288	0.51769	0.891587	-5.62255	-1.34888	0.388898	-11.8583	1.8896
T_RS16430	RNase adapter RapZ	-2.57656	-3.45002	-1.78395	-3.17552	-4.9111	-4.21617	-5.03808	-5.25335	-0.451324	-2.42844	-1.28236	-5.52368	-4.45223	-4.95688	-4.35175	-1.07121	-4.77941	-2.83477	-2.14924	3.25789	-2.85384	1.79511	-8.60096	-2.77781
T_RS16455	aerobic respiration two-component sensor histidine kinase ArcB	-4.88944	-1.71201	-1.04673	-5.0006	-10.6826	-14.0081	-7.12786	-8.12329	-12.8072	-13.0456	-14.6701	-12.8863	-1.95385	-3.01127	0.324185	-11.7486	-10.3278	-11.6995	-10.704	-8.37895	-6.55709	-3.93593	-4.38081	-6.84621
T_RS16525	ClpXP protease specificity-enhancing factor	2.70113	0.499937	0.808212	2.95831	4.29314	3.01334	4.20006	2.19881	1.94805	3.88055	3.16236	4.73221	0.6306	0.733573	1.95708	3.20877	2.33306	0.24694	1.12195	-0.370322	-0.524207	3.03584	4.39118	-0.588119
T_RS16530	stringent starvation protein A	1.14341	-0.807663	1.62683	1.86909	-0.544038	5.40543	3.14233	2.81412	2.85204	6.58668	6.42077	14.8131	-3.39077	-2.4422	-2.32004	3.80237	-0.717666	-1.74523	-1.61514	-3.04451	-5.79692	5.90815	6.37031	-5.6473
T_RS16615	transcriptional regulator ArgR	-6.97835	-7.07165	-2.81738	-6.11623	-4.56691	-4.40176	-4.85854	-4.23572	-4.14161	-5.16543	-5.0347	-2.13864	-5.94233	-7.55943	-6.16391	-1.79749	-2.14945	-3.99215	-3.08127	-3.98003	-3.34293	0.718229	3.33946	-2.93832
T_RS16825	Trk system potassium transporter TrkH	-1.53404	-3.66671	-3.59991	-3.1649	-2.02651	-4.8707	-5.61289	-8.40669	-4.99502	-0.742612	-1.49937	-8.17505	-4.99002	-1.98342	-2.16153	-0.659613	2.42818	-7.01733	-4.19186	-10.0434	-12.2821	9.11713	7.45211	0.0384615
T_RS16855	NAD(P)H-flavin reductase	0.665415	4.88713	-3.33437	-0.713884	-2.12444	-2.32025	-5.27833	-1.47093	-3.4206	-0.914602	-0.0470201	-6.94232	5.27454	-0.179158	5.00088	-0.747917	-0.37215	0.157313	-3.65401	-1.79712	2.60988	-1.96232	4.41641	-2.91584
T_RS16865	transcription/translation regulatory transformer protein RfaH	1.76771	-0.562242	0.403229	1.42396	-0.295667	2.67359	2.72573	0.314863	1.06057	6.72017	6.22197	-5.20431	-6.05264	-4.54811	-3.72738	-0.00306894	2.44485	-5.07344	2.11466	-7.22322	-2.37318	4.6489	5.34889	-10.8894
T_RS16990	magnesium/cobalt transporter CorA	0.324767	-0.799899	-1.30632	0.488497	0.0386401	-1.32581	-2.16006	-1.50608	-1.45337	-0.722181	-1.0664	-1.02776	-8.1929	1.36818	0.224703	-1.53313	-0.680058	1.54386	-1.55301	1.02796	-3.36074	-0.925247	-1.68555	-1.23067
T_RS17055	class I adenylate cyclase	-1.04215	-1.59467	-2.39744	-1.54726	-3.9848	2.5468	-2.53394	-0.785928	-0.754504	-1.49962	-1.94511	3.41317	-0.7204	-1.90076	-1.10002	-4.40128	-5.1922	-0.994928	0.311117	0.0147735	-3.65061	-6.10819	-4.58665	-1.59092
T_RS17070	uroporphyrinogen-III C-methyltransferase	2.01632	-0.274079	-2.46527	0.649897	-2.37637	-1.00801	-3.30953	-1.40241	-0.223128	-0.70537	-1.83825	0.099879	1.16923	0.979636	1.47979	-2.34969	-0.456012	-7.96877	0.461991	5.58909	0.13207	1.12537	1.16803	0.159117
T_RS17105	lipopolysaccharide N-acetylmannosaminouronosyltransferase	0.796029	-0.905589	-4.39557	1.51656	-9.33492	-0.978304	2.21127	-1.39423	-0.86606	1.42746	1.80427	1.80044	-5.31932	-5.80358	-1.17074	-0.825558	-1.62283	-7.67096	1.46832	-9.4183	-0.39574	3.85878	-4.94726	-2.50305
T_RS17115	TDP-N-acetylfucosamine:lipid II N-acetylfucosaminyltransferase	-0.837214	-3.73256	-6.04521	-0.449383	-9.1485	-2.22889	0.391193	-3.53242	0.346075	1.58256	1.27341	8.50619	-7.28766	-5.94161	-3.18051	-2.4153	-2.10976	-8.6241	0.837248	-6.85953	-3.88906	3.41059	3.88024	-4.10378
T_RS17120	lipid III flippase WzxE	1.44851	-4.31511	-6.70137	-0.258116	-3.90454	-6.73964	-0.494503	-6.35032	-2.58325	-2.74134	-2.12107	2.96764	-10.1929	-8.20321	-4.27205	-4.0289	-4.51892	-8.84889	0.475187	-8.83305	-5.86471	1.06781	3.48985	-8.25894
T_RS17145	UDP-N-acetyl-D-mannosamine dehydrogenase	2.05599	0.527046	-2.63132	2.70127	-7.42952	-0.854553	1.03906	-0.438256	1.195	1.6656	2.28886	3.11396	-2.28614	-3.01755	1.20779	0.464107	-0.174777	-5.56598	2.30176	-7.69149	-0.360571	4.09288	-4.45538	-1.26851
T_RS17150	UDP-N-acetylglucosamine 2-epimerase (non-hydrolyzing)	1.38317	-0.5398	-3.94583	2.18715	-7.4627	-0.223948	1.58886	-0.697824	1.11389	2.80836	3.28072	4.53166	-3.12763	-4.60286	-0.10109	-0.165821	-1.29742	-8.15862	2.94414	-8.64124	0.343402	5.20132	-5.62676	-0.654998
T_RS17170	thioredoxin TrxA	1.55575	-0.839508	-1.20413	0.547527	-1.55982	-0.0622397	-0.970746	-2.05125	-1.70346	-1.50316	-1.03335	4.35697	-1.54359	-1.28037	-3.51959	-1.63535	-0.410155	-3.53562	0.165676	2.7773	-2.45914	5.75788	-4.65894	0.192256
T_RS17180	guanosine-5'-triphosphate,3'-diphosphate diphosphatase	-1.99275	-0.566045	-2.84475	-1.34185	-2.62147	-4.22526	-2.09058	-2.39732	-2.53016	-10.2002	-9.74505	-7.48472	0.298611	-0.832563	-0.309975	-0.764964	-0.593	1.04465	-0.859702	2.63895	-3.25999	2.01073	2.79158	-0.463465
T_RS17570	DNA-binding protein HU-alpha	-4.52152	-2.47837	-4.17603	-4.8797	3.14005	0.631333	1.64685	4.65995	2.95577	-8.57427	-8.35725	-6.58068	-2.00713	-3.6387	-3.74911	2.2652	6.03289	3.04563	-2.10086	-2.34348	3.99772	13.7538	-7.57072	-6.50304
T_RS17785	DNA-binding transcriptional regulator OxyR	-1.06445	-0.496395	-0.71877	0.0989259	-11.3139	-0.970154	-3.96376	-1.00324	-3.72508	-4.4354	-4.56219	2.41319	-14.3194	0.896572	-1.3089	-2.9126	-4.70088	1.38599	-0.799927	8.10676	-2.79134	-1.96097	4.17948	2.10343
T_RS17815	phosphoethanolamine transferase CptA	-0.0984151	0.1343	0.813425	0.0831554	1.17142	0.796597	0.147917	0.45873	0.0908222	-0.285685	-0.394111	-5.60853	0.0303887	0.0235559	0.457449	0.296019	0.374168	0.210168	0.291474	-6.83114	1.27421	-0.500166	-17.8188	0.936192
T_RS17875	bifunctional aspartate kinase/homoserine dehydrogenase II	1.83622	-1.96156	-2.79694	2.06243	-3.72814	-7.38115	-4.35833	-4.75517	-0.33282	-2.12167	2.60011	-4.39204	-2.99048	-2.01654	-0.3161	-6.48134	-9.40933	-5.7814	-4.75147	-6.90925	-0.985521	4.84648	2.63032	-0.477085
T_RS17920	ATP-dependent protease subunit HslV	-1.15563	-0.606405	-1.6706	-0.926966	1.59355	0.498389	1.44982	-1.68505	-0.131632	-0.0316701	-0.733146	1.19652	0.160304	-0.929086	-0.183167	1.17143	1.95759	-7.14755	0.0517775	-2.59939	-5.81306	3.39842	0.0484274	-1.10495
T_RS17925	HslU--HslV peptidase ATPase subunit	-1.80285	-1.39901	-1.06659	-1.26588	1.56862	-2.52054	-1.22022	-4.43995	-0.844009	-1.32946	-2.22137	1.99357	-0.348339	-1.18135	0.0739744	1.09851	1.66296	-7.84714	1.0193	-1.6428	-6.96569	3.46688	-0.51335	-2.33506
T_RS18055	CDP-diacylglycerol diphosphatase	0.879668	0.0523449	1.15666	0.508491	1.11209	-0.337084	-0.226885	-0.0959595	-0.802157	0.512196	0.0582183	0.0602152	0.603477	0.764395	0.209437	-0.177891	0.323618	0.229846	-0.334646	0.00626626	-0.612429	0.212394	12.1836	0.0771052
T_RS18065	6-phosphofructokinase	-9.18305	-15.6542	-6.21906	-9.056	-4.90679	-10.6049	-4.19256	-9.73689	-9.92727	-4.62329	-4.22462	-14.7053	-14.275	-13.9944	-14.674	-8.51147	-16.1929	-3.11111	-8.96244	-11.1457	-7.52041	4.51684	-3.16406	-6.15465
T_RS18080	envelope stress response regulator transcription factor CpxR	5.00344	0.476741	0.935654	1.76852	-1.20488	2.61256	1.95302	-0.884627	1.69454	2.76569	8.05989	2.80604	-0.327147	0.722278	0.811188	1.22915	1.57044	-13.8766	3.40236	-6.19614	-15.2727	-2.98771	6.51804	1.06198
T_RS18085	envelope stress sensor histidine kinase CpxA	1.33472	-1.41987	-1.19271	0.68755	0.814251	-0.244394	-2.34355	0.92467	0.913313	0.533358	2.30692	2.43512	-2.7165	-3.08318	-1.16193	-0.282831	-8.71614	-5.3313	1.17773	-0.133803	-2.13356	1.4721	2.02389	-1.9964
T_RS18100	superoxide dismutase [Mn]	-1.80433	-0.352825	0.00394882	-2.64174	-0.504499	-1.41796	0.809423	0.786778	-0.125278	0.774557	1.07635	0.993925	-5.55033	-3.77704	-2.65421	1.00537	1.45505	0.490435	-3.32001	-3.11364	1.13596	-1.67139	0.98499	-0.0503905
T_RS18360	ribosome-dependent GTPase TypA	-0.326578	-0.0674269	-1.74833	0.310134	-1.01095	0.0458277	0.205488	-0.0964156	0.336174	0.519836	0.0672254	2.32519	-0.987018	-2.03247	-0.619051	-1.03323	-0.907956	-1.47665	-0.0556028	2.09622	1.38828	-0.805996	10.7504	1.11936
T_RS18365	glutamate--ammonia ligase	-3.01152	-7.72516	-6.65348	-3.13004	-3.82499	-1.54145	-2.29224	-2.81785	-3.44533	-3.19266	-3.09963	-5.58052	-5.09115	-5.1429	-2.91628	-1.23858	-4.80186	-0.144081	-7.08475	-6.66587	-2.9852	3.17242	4.24393	-0.603851
T_RS18370	nitrogen regulation protein NR(II)	-5.88923	-6.21814	-7.11012	-3.86635	-4.88041	-3.05209	-0.302656	-5.40872	-4.48026	-6.36922	-6.52964	-6.40441	-7.75386	-7.49277	-6.54606	-1.08979	-2.76944	1.71379	-10.0993	-10.5874	-4.47351	8.96278	5.54029	-0.953157
T_RS18375	nitrogen regulation protein NR(I)	-3.9381	-8.08622	-6.68971	-2.56171	-3.80684	-1.79645	-1.24653	-3.23778	-2.54161	-4.7408	-4.67382	-2.80586	-11.4775	-10.8734	-8.96873	-1.17847	-7.97972	-0.0930788	-11.8448	-12.9376	-1.70985	13.089	6.3403	-0.20553
T_RS18415	thiol:disulfide interchange protein DsbA	-2.09092	-3.91275	-5.16004	-2.64934	1.55922	-7.10525	-1.52492	-5.95625	-1.96994	1.39295	0.59729	-4.83905	-6.3426	-8.10468	-1.98061	-5.66755	4.72529	-11.6086	-2.35014	-11.8311	-5.45286	10.6483	-9.13171	-0.389052
T_RS18645	phosphate ABC transporter substrate-binding protein PstS	-2.66667	-4.28392	-3.24521	-2.84044	-2.75262	-7.83965	-2.28147	-1.89504	-2.05806	-5.81274	-6.36184	-9.34744	-2.33509	-4.54612	-3.30026	-2.14984	-0.372731	-0.901562	-2.46275	-7.74627	-3.24136	-2.99917	9.01502	-5.1234
T_RS18660	phosphate ABC transporter ATP-binding protein PstB	-1.16642	-4.4821	-3.15776	-2.9678	-5.88358	-7.61841	-3.7123	-6.0017	-4.08228	-5.6107	-5.5745	-5.66879	-4.16094	-5.43478	-3.56966	-3.45462	-3.19757	-3.15958	-3.03104	-5.83653	-4.01934	-2.36502	5.51241	-3.87505
T_RS18915	multidrug efflux MFS transporter EmrD	0.719412	0.199732	0.941537	0.469135	-0.415155	1.02715	-0.0569669	-0.470401	0.3768	6.34313	7.1207	4.67728	-0.81963	-0.0913699	0.635975	-0.265382	-1.12063	0.759504	-0.186953	-1.39793	0.596469	2.57681	-11.1122	0.40833
T_RS19100	MgtC family protein	-0.989309	-0.182925	-3.71485	-0.390516	-1.15732	0.567176	-0.439401	-0.512222	-0.273684	1.86794	0.784301	0.624574	-0.474051	-0.994498	0.452797	-1.04943	-1.05354	-0.490966	0.0017392	0.544242	6.015	1.32631	0.350369	1.47799
T_RS19105	magnesium-translocating P-type ATPase	0.385556	0.172646	-6.5434	-0.265928	-0.49939	-0.182093	-0.612062	-0.408647	0.904629	1.90228	2.60743	0.503607	0.0944826	0.338878	-0.166563	-0.349477	-0.430692	0.106913	-0.0647841	0.634973	11.0164	0.60785	-4.12136	1.83497
T_RS19205	tRNA (guanosine(18)-2'-O)-methyltransferase TrmH	-2.52499	-1.57996	-1.92207	-0.836955	-2.7516	-0.83887	-3.09026	-2.46463	-2.49214	-3.97096	-5.27708	-1.6249	-2.74316	-2.22327	-1.88848	-1.32115	-0.725602	-3.0922	-1.90004	-2.20989	-2.31175	-5.08618	-2.66985	-2.80473
T_RS19215	DNA-directed RNA polymerase subunit omega	-0.74691	-0.439725	-0.721439	-1.00014	0.948787	1.5242	0.860092	0.701926	1.45894	4.14028	3.04371	7.18356	-1.38039	-1.27264	-0.421232	1.00793	0.0951343	-0.726522	1.02534	-0.344891	-1.30388	-0.902686	-0.484117	-1.25336
T_RS19245	YicC family protein	-0.900837	-1.01111	-0.526591	-1.14482	2.42103	2.92208	1.55607	1.46299	0.950429	-4.03992	-2.69763	-2.13494	0.0812866	-0.684626	-1.70596	-0.761056	0.488969	1.1363	-0.397194	0.622872	0.618808	0.880018	-12.4592	-0.682829
T_RS19250	ribonuclease PH	-2.02789	-3.16004	-0.596232	-2.23628	-0.905074	-0.479255	-1.12817	0.454158	1.096	-4.20756	-2.50989	-1.0316	-2.53514	-1.89149	-2.26304	1.236	0.350802	-1.58519	-2.35238	-4.41607	0.334281	-0.542305	-8.5576	1.38173
T_RS19255	orotate phosphoribosyltransferase	-10.6228	-9.49808	-9.20203	-9.65201	-7.95692	-2.29446	-3.78141	-2.04579	-0.00970971	0.710324	0.602652	-0.622912	-8.20814	-9.14884	-8.41549	0.755337	-0.210708	-5.75904	-8.94327	-8.96725	-1.88584	-5.38147	-0.0930246	0.541954
T_RS19330	lipopolysaccharide 1,6-galactosyltransferase	1.74242	-1.48623	2.67976	0.0650765	-0.564577	0.33332	2.27579	-1.10056	1.25291	2.99214	2.27077	-7.08097	-2.57076	-2.04652	-3.14413	-0.393717	1.72231	-3.11797	0.87741	-7.89267	-1.34854	1.42402	10.9623	-9.36592
T_RS19340	lipopolysaccharide 1,2-glucosyltransferase RfaJ	-0.432643	-2.45493	-0.81981	-1.43041	-1.18616	0.951816	0.0582767	-1.06343	0.0843116	3.77356	2.10092	9.47783	-2.03825	-1.48836	-2.66715	0.173936	-0.0103667	-1.15028	1.28144	-5.37466	0.251734	2.2255	9.97829	-1.44679
T_RS19345	lipopolysaccharide core heptose(II) kinase RfaY	0.850912	0.590891	0.589481	0.186886	-3.13916	-1.6195	-0.40092	-0.887439	-0.0359325	2.43454	2.73978	3.49785	-0.371102	-0.609947	0.0567969	0.124381	0.842934	-0.155928	0.686541	4.86452	0.851595	1.24712	-3.69194	4.50181
T_RS19355	lipopolysaccharide N-acetylglucosaminyltransferase	0.997767	-1.58444	-0.0819846	0.376745	0.941679	5.06018	1.90965	2.65074	1.27819	4.51548	4.26048	15.6527	-1.71695	-1.84743	-2.57043	1.34878	2.04596	-1.16273	2.42676	-7.03044	0.272867	4.0228	22.5905	-10.9619
T_RS19360	O-antigen ligase RfaL	0.49469	-1.88525	1.33194	0.169352	-3.81143	2.0824	0.656666	0.0992129	0.540595	2.06125	2.8624	10.6152	-1.60757	-0.96243	-2.40913	0.387495	0.166848	-0.0172396	2.12297	-7.11473	0.597288	1.61954	10.2568	-10.0538
T_RS19380	glycine C-acetyltransferase	-0.692505	-1.19409	-1.32425	-0.804246	-0.40549	-0.859703	-1.55447	-1.14119	-1.26771	0.467506	0.368793	-5.07113	-2.04189	-2.57636	-1.11747	-1.01036	-1.16284	-0.794521	-2.33236	-2.50431	-1.66452	11.2029	-0.746097	-1.60866
T_RS19385	L-threonine 3-dehydrogenase	-0.656083	-1.29171	-1.58795	-1.19171	-2.006	-0.477945	-1.27456	-1.71744	-1.86221	-0.173542	-0.779268	-4.87	-1.22114	-2.01144	-0.981228	-0.855698	-0.696696	-0.549718	-0.886582	-0.736508	-0.488625	10.3858	0.255804	-0.615785
T_RS19400	murein hydrolase activator EnvC	-0.176743	1.03822	0.590541	1.301	-6.99097	-1.82464	-1.76312	-3.90895	-1.35497	-8.21941	-6.1529	-0.918276	0.977398	-6.74374	2.49341	-2.16261	-3.63774	-5.85673	0.165992	-1.60918	-7.89465	-4.51449	-8.05022	-1.67501
T_RS19420	protein-export chaperone SecB	-1.21744	-0.242248	-0.338678	-1.26434	0.208398	-3.71194	0.018299	-1.71109	-0.941713	3.40211	4.4778	0.916092	-1.884	-0.66182	-0.545516	-1.08243	-1.15221	-3.21993	-0.673846	3.65993	-0.777585	-1.27086	-1.61315	-4.18819
T_RS19430	serine O-acetyltransferase	-13.8228	-13.6965	-10.7669	-12.5068	-5.91552	-2.21529	-6.80487	-0.261353	-5.09679	-6.90644	-7.58425	-4.11516	-13.6308	-12.954	-12.3941	-6.94167	1.97183	-8.57394	-11.6281	-11.3795	-5.61229	-3.68336	0.546236	-5.70874
T_RS19710	OmpA family lipoprotein	0.267813	0.652526	-0.212819	0.590299	0.035756	-0.477991	-0.266426	0.284253	0.86917	-0.330142	-0.219432	0.466328	1.34907	1.20174	-0.169079	-0.540428	-0.616669	0.655204	0.122795	0.233211	2.50511	2.19471	1.42134	-8.69764
T_RS19925	glutathione-disulfide reductase	-0.517365	0.0242977	-2.08351	-0.444298	-8.54464	-8.11859	-5.83942	-7.79907	-8.0094	-2.11664	-1.54034	-8.84537	-0.857876	-2.00492	0.542145	-3.04958	-5.08559	-4.63275	-4.89621	-0.882125	-4.4321	1.13528	1.61247	-1.94519
T_RS19970	inorganic phosphate transporter PitA	-0.515163	-0.899763	-3.02809	-0.601988	-6.9053	-3.10451	-4.73888	-5.04054	-5.18453	-5.11711	-6.80543	7.8708	-0.471641	1.04307	0.855115	-1.68703	-5.6321	-0.998241	-1.41728	5.92996	-6.24102	4.12096	5.26382	-4.03747
T_RS20065	Zn(II)/Cd(II)/Pb(II) translocating P-type ATPase ZntA	-0.62849	-0.654318	-3.05365	-0.514864	1.53593	0.450094	0.564326	1.04321	0.0567313	2.60862	1.24005	8.32196	1.66279	1.16265	-0.694836	1.19964	1.39121	-15.5784	-8.15159	-2.92889	-1.26306	-7.74925	1.2829	-0.888229
T_RS20315	Fe-S biogenesis protein NfuA	-2.97063	-3.02279	-0.665098	-4.46521	-0.907335	-4.92395	-1.73941	-1.10726	-2.18599	-1.13004	-0.340637	-0.300596	-3.37009	-5.13294	-3.30464	0.827586	-0.48627	-0.221566	-3.37603	-1.40781	-1.51922	0.698422	4.97993	-2.49775
T_RS20360	two-component system response regulator OmpR	0.881972	1.2141	2.35126	-0.865432	-4.58737	-1.14673	-0.730751	-2.57145	-0.0838956	5.2558	4.90206	2.67125	-5.52476	-4.58858	-1.03204	-2.17355	-2.73472	-3.74473	-1.23218	8.74676	0.0831494	-1.80619	-4.6568	-2.87371
T_RS20365	two-component system sensor histidine kinase EnvZ	2.51702	3.08112	2.11578	-0.845885	-10.4654	-0.00722301	-0.488744	-2.92521	-1.33792	4.5355	5.60909	4.78348	-5.05472	-5.43261	-1.18595	-3.33232	-3.36159	-8.3143	-1.34839	11.6895	1.8626	-0.498238	-9.88682	-8.19343
T_RS20380	Hsp33 family molecular chaperone HslO	-0.881689	-0.734569	-0.304016	-0.176305	0.472173	1.02917	-0.915528	-1.29807	0.841294	0.76389	0.698541	4.59489	0.0528094	0.689364	-2.57055	0.799253	0.399331	0.488947	-0.399385	1.52383	-2.29773	1.60972	10.1213	-1.79807
T_RS20385	ribosome-associated heat shock protein Hsp15	0.0311399	0.280737	1.16945	0.88392	-0.16149	1.30131	0.405969	-0.323118	-0.258745	1.20404	1.41001	1.50787	-1.23867	-0.328333	-0.036254	-0.238197	0.600971	-0.472471	-0.0639406	0.113928	-0.744235	1.68457	5.06925	-0.210657
T_RS20405	peptidoglycan glycosyltransferase/peptidoglycan DD-transpeptidase MrcA	-1.78624	-1.30964	-1.31862	-2.02154	0.532447	0.0307127	0.430927	-1.5851	-1.80987	-6.37894	-9.68881	-5.94712	-2.05306	-2.17216	-0.976931	-2.59516	-1.83259	0.729924	-2.53828	-6.03713	-1.34178	-6.79706	-15.4796	-2.16379
T_RS20440	3-dehydroquinate synthase	-9.45647	-7.84402	-4.11518	-7.57871	-6.41926	-8.54112	-4.00591	-7.01209	-5.80097	-5.20554	-5.08379	-4.91289	-8.50812	-9.72214	-6.92873	-6.58723	-5.14756	-6.76149	-6.24266	-4.24629	-6.2044	2.97182	-2.91484	-6.42523
T_RS20450	adenine-specific DNA-methyltransferase	0.888614	-2.94152	-1.74699	-3.27836	-13.5479	-8.84519	-6.98634	-6.6929	-1.4516	-6.00965	-7.99553	-10.3409	-3.61984	-2.75395	-2.08631	-7.20715	-7.88204	-8.37898	-3.2336	4.80613	-5.68751	0.335922	-5.4759	-3.44306
T_RS20465	tryptophan--tRNA ligase	-4.63379	-2.22274	-4.27485	-3.78794	-6.15038	-10.2446	-3.31183	-6.89697	-4.04773	-10.2252	-13.8467	-9.31557	-1.13802	-1.00553	-4.25956	-0.982166	-0.561916	-0.534681	-9.82514	-7.3811	-5.44441	1.56942	7.69004	-3.02455
T_RS20480	siroheme synthase CysG	-13.2549	-14.0792	-12.4198	-13.5709	-1.30303	0.5663	-0.26856	-0.0395356	0.686413	0.0368116	-0.0720699	0.00501567	-13.7069	-13.4677	-15.2991	-0.0499962	0.527823	-0.641584	-8.81851	-8.38318	1.37601	1.10031	1.7229	0.948761
T_RS20505	peptidylprolyl isomerase A	2.96975	0.175117	0.373234	1.016	1.27116	-0.00517042	0.929744	0.499785	0.788331	0.132884	0.188453	-2.49469	-0.337583	0.905277	0.421781	1.13996	1.23584	-4.80603	1.36287	1.99585	1.08261	1.83805	7.54952	1.28268
T_RS20590	peptidylprolyl isomerase	1.57831	0.144336	0.659112	1.40081	1.67896	0.733956	0.708316	1.15993	0.737341	0.803687	0.125184	1.60702	-0.114946	-0.132876	-0.55349	0.931679	0.0880174	1.36607	-0.168082	0.183077	2.89313	0.923794	4.18613	3.90118
T_RS20600	FKBP-type peptidyl-prolyl cis-trans isomerase	1.23804	-0.450734	0.528061	1.63673	1.42018	0.408455	1.35897	1.13092	0.705757	-1.88569	1.2314	-3.0615	-0.220077	-0.0597892	-0.581887	0.699439	0.85924	-5.44258	0.29016	-5.13536	2.51937	2.42565	-6.38841	3.28197
T_RS20640	elongation factor Tu	-0.329256	-1.00083	-0.236985	-1.27996	-2.20688	-1.91037	-2.16346	-1.98571	-2.28713	-1.22416	-0.750948	0.087704	1.2151	-0.667021	-1.31994	-0.632975	-2.55637	0.125072	-0.898809	-0.0328787	-2.1891	2.07155	7.27316	-0.660912
T_RS20805	Zn(2+)-responsive transcriptional regulator	-0.942108	0.153897	-0.757883	0.786364	1.27424	1.28497	1.30849	1.85626	1.44773	2.27742	3.07932	4.75518	0.992514	0.564661	0.486785	1.3482	2.69119	-6.05726	-2.84596	-0.718219	0.0548948	-4.10856	1.18936	0.368929
T_RS20820	Trk system potassium transporter TrkA	-1.04368	-3.42784	-3.18571	-3.41426	-3.10518	-3.5982	-6.75226	-5.64147	-5.00075	-2.45737	-2.41644	-7.14871	-4.12182	-2.0829	-2.82526	-4.00125	0.416801	-6.39135	-4.65714	-7.3959	-6.06467	1.67576	2.48381	-2.35281
T_RS20860	shikimate dehydrogenase	-11.3899	-10.3965	-5.40652	-12.0005	-7.2283	-9.27093	-5.73256	-8.673	-5.67938	-6.71549	-7.857	-3.24547	-11.423	-12.436	-12.5853	-6.66582	-6.3189	-6.80054	-6.6547	-3.14609	-7.69684	6.76031	-3.09703	-9.30155
T_RS20985	glucose-6-phosphate isomerase	-5.1255	-3.77612	-3.72194	-4.60723	0.715155	-2.87279	-0.117952	-4.68879	-1.11837	-0.835085	1.31676	-9.2554	-6.42591	-9.4071	-8.09527	-6.6039	-16.5206	-0.542052	-5.9763	-11.2863	1.83038	6.11624	5.36613	0.504875
T_RS21060	diacylglycerol kinase	-1.21862	-1.54951	-0.145007	-0.704165	-0.767462	-2.46575	-2.22296	-1.51564	-0.77435	-1.04404	-0.393836	-6.42704	-1.49116	-7.01563	-2.79848	-1.0729	-3.57493	0.716336	-0.286764	13.4438	0.8274	1.37742	-4.43083	-0.25283
T_RS21350	glycine betaine/L-proline transporter ProP	-0.624233	-0.0649235	-0.0882702	-0.832647	-0.743166	-0.0588847	-13.4854	-0.57382	-2.52776	-0.222194	0.0223597	-0.754654	-0.681176	-1.17652	-0.617274	-1.98382	0.190069	-3.85253	-0.9254	-0.149946	-2.45967	-8.04986	0.862001	-1.62388
T_RS22115	Vi polysaccharide transport protein VexE	0.893306	0.285338	-1.31306	1.2797	-0.738084	-0.0375961	0.778488	-0.307934	-0.280815	-2.32338	-1.62142	4.79518	-0.174167	-0.0292586	-0.647246	0.492077	0.719092	-3.4416	0.351594	9.08926	-2.14748	0.339833	4.54292	-0.541081
T_RS22120	Vi polysaccharide ABC transporter inner membrane protein VexD	2.64306	-1.93522	-1.55069	0.450228	-1.63626	-0.815088	0.61457	-2.25605	0.139945	-1.26068	-0.592765	5.54147	0.229905	0.0149768	-0.37189	1.65222	2.46042	-2.09701	0.437139	6.38286	-1.98909	1.44338	6.55236	0.0454394
T_RS22125	Vi polysaccharide ABC transporter ATP-binding protein VexC	1.8893	-0.153306	-0.906479	0.330865	-1.65625	0.419786	0.101654	-1.21789	-1.02967	-2.86206	-2.16577	3.22288	0.205289	-1.15605	-0.914001	1.07673	0.194923	-3.192	0.299485	4.71595	-2.39219	-0.773236	2.18351	-1.08963
T_RS22130	Vi polysaccharide ABC transporter inner membrane protein VexB	1.82512	-0.00645586	-0.543093	1.01484	-1.08922	0.231624	-0.327183	-1.56824	-0.267619	-2.58029	-1.49411	4.01956	-0.0347167	-0.0595985	-0.970238	0.406056	0.823972	-1.69291	-0.127635	4.36308	0.104142	0.838407	5.11264	-0.280798
T_RS22135	Vi polysaccharide ABC transporter protein VexA	1.74006	-0.777337	-2.09832	0.397226	-2.28607	-0.711548	0.548439	-1.85515	-0.272521	-1.87942	-1.87438	5.85743	0.0993754	-2.69991	0.612829	1.89607	1.2608	-2.61776	0.682913	6.90888	-2.12029	0.299974	4.60475	0.45838
T_RS22140	Vi polysaccharide biosynthesis glycosyltransferase TviE	-0.761803	-0.729715	-0.202947	-1.07928	-0.374595	-0.343689	-0.420034	-2.96066	-1.25287	1.40082	0.754584	-0.626718	-1.24549	-1.25484	-1.07704	-0.0694063	-0.0227832	1.17436	-0.913018	8.11166	-1.68998	-0.070695	4.87285	-4.29444
T_RS22145	Vi polysaccharide biosynthesis protein TviD	1.60728	-0.328055	0.343483	0.415606	-2.02612	-0.782323	-0.605803	-2.20075	-1.08338	-0.850164	-1.15614	2.85685	-0.380238	-1.10049	-1.13791	0.752501	1.29278	-1.60424	-0.305082	8.05899	-2.87678	-0.0611118	5.38602	-2.251
T_RS22155	Vi polysaccharide biosynthesis UDP-N-acetylglucosamine C-6 dehydrogenase TviB	-0.602537	0.0129892	0.388773	0.353317	1.0422	1.25998	0.387258	0.82087	0.20307	-0.9373	-2.31545	5.24405	0.45396	0.42406	0.0814366	1.16433	1.5982	2.5888	1.10155	11.374	0.515307	-0.6143	3.217	0.856277
T_RS22455	RNA chaperone Hfq	6.95136	-0.286392	-2.63584	7.29606	-2.25665	-3.08555	-2.59722	-1.41522	-1.48316	-6.37322	-5.64162	-7.69901	1.26162	-1.11025	0.626202	-4.39674	-4.03335	-4.89971	1.15758	-0.608804	-5.93768	-1.41904	1.02746	-3.20615
T_RS22465	FtsH protease activity modulator HflK	2.44324	-0.413554	0.303567	1.91324	1.47941	0.563863	0.948496	-1.94198	-1.22776	3.26091	4.22804	3.94039	0.98118	-0.351961	1.01955	-5.07762	-4.32028	-4.03717	0.634784	-3.0217	-10.8864	5.66308	11.6172	0.610782
T_RS22710	autotransporter assembly complex protein TamA	-2.02487	-1.48718	-1.01821	-2.01898	-1.74987	-1.54954	-0.838645	-0.408722	-0.327504	-5.76297	-0.813662	-4.94256	-2.17123	-1.08101	0.73771	-0.458975	-0.168937	-12.9538	-0.734769	1.77781	0.614883	-0.00791869	-20.8374	-10.037
T_RS22715	autotransporter assembly complex protein TamB	-1.79397	-1.32248	-1.0382	-1.63335	-0.932087	-0.709165	0.0110239	-0.0174913	-0.695717	-7.08849	-1.86698	-4.84891	-1.36883	-0.731651	0.3907	-1.97325	-1.39605	-12.462	-1.3552	0.382248	0.349319	-1.09701	-19.5554	-9.23319
T_RS22720	gamma-glutamylcyclotransferase	-2.08094	-1.52779	-1.20198	-2.44007	-4.20061	-3.62132	-2.63149	-3.37607	-2.90327	-8.53891	-7.88141	-9.5959	-0.0901925	-1.09538	-0.106749	-2.75252	-2.77216	1.05995	-2.37593	2.96305	-2.37356	0.2816	4.29416	-0.930899
T_RS22750	ribosome-associated protein	0.801345	-0.515899	-0.580839	1.30975	-0.5124	-0.738971	-0.984931	-0.786732	0.393407	-1.00061	-0.932859	0.685598	-2.40068	-1.7657	-0.226657	-2.15482	-1.08562	-0.34552	-2.34222	-5.46055	-0.391498	0.664232	1.31327	-0.325918
T_RS22845	trehalose operon repressor TreR	0.874266	1.32946	1.2379	0.572383	2.47919	1.40955	1.63718	1.38204	2.39091	1.03012	1.60259	3.88883	1.11301	0.959208	0.449206	2.34423	8.52625	0.251341	1.81608	1.3044	1.23629	0.0971806	-0.517102	0.340824
T_RS22850	magnesium-translocating P-type ATPase	-4.10205	-3.15405	-15.1231	-3.93171	0.136253	0.455321	0.284382	0.57069	-13.4249	-14.9873	-17.342	-8.97599	-0.971324	-1.43193	-2.29903	-9.89851	-4.75998	-2.31765	0.501253	4.35488	-12.769	-3.35641	-3.72309	-9.80929
T_RS22860	2-iminobutanoate/2-iminopropanoate deaminase	-3.93288	-4.69868	-0.211722	-2.65296	-1.93217	-6.25185	-1.76854	-1.25263	-0.749553	-4.32798	-3.7192	-3.80739	-5.54966	-6.51165	-5.80133	-2.20886	-0.568759	2.19071	-0.813133	-1.84186	0.299166	0.986371	6.3219	-1.13213
T_RS22915	ribonuclease E inhibitor RraB	0.477327	-1.14065	0.0351113	-0.154965	-1.04097	-0.590335	-0.891536	-1.00773	-0.0811478	-0.241924	-0.592139	9.86521	-0.301141	0.0950363	0.0756173	-0.204954	-0.451123	-1.23215	0.166033	1.12433	-1.13431	-1.3468	0.330712	-1.59779
T_RS23405	ribosomal protein S18-alanine N-acetyltransferase	0.261305	0.0994243	0.785045	0.0577269	-1.85734	-0.302204	-1.34567	-1.16495	-0.337365	-0.85002	-0.150712	-1.45209	-0.445771	-1.19893	0.120031	-0.699043	-1.63662	-1.9056	-0.336806	-0.553487	-0.191068	-2.49681	-5.441	-1.15006

## Sheet: foldchange
locusId	desc	NonSPI2	InSPI2	InSPI2 Mg	M9 glucose	Bile	Iron	NaCl	Heat	LB	cef	cipro	azithro	H2O2	NO	bleach	anaerobic	GMM	zinc	Nmedia	protamine	gentamycin	cotrimoxazole	rifampicin	polymyxin B
T_RS00200	Na+/H+ antiporter NhaA	-1.09533	-1.33863	-1.38975	-1.30471	-1.28253	-1.2023	-1.74021	-1.31607	-1.01157	-1.18442	-1.30199	-0.708484	-1.07693	-0.394052	-0.882675	-1.18935	-1.12839	-0.940849	-1.32594	0.632419	-0.0474817	0.202825	0.118155	-0.264725
T_RS00245	FKBP-type peptidyl-prolyl cis-trans isomerase	-0.312711	-0.489502	-0.230914	-0.720536	-0.973105	-0.744209	-1.10409	-0.700542	-1.57672	-1.39527	-1.01547	-1.5487	-0.776309	-1.1848	-1.04922	-1.07911	-1.16861	-1.882	-0.817488	-1.12737	-1.02936	-1.72048	-1.58381	-1.34752
T_RS00450	bis(5'-nucleosyl)-tetraphosphatase (symmetrical) ApaH	-1.00485	-1.31852	-0.396441	-0.974508	-1.68095	-1.73862	-0.875876	-1.38603	-1.30065	-1.14299	-1.50891	-1.05943	-2.00592	-2.24987	-1.6177	-1.25768	-2.18673	-1.50664	-1.12046	0.176536	-1.82422	0.623132	-1.37368	-1.16945
T_RS00760	carboxylating nicotinate-nucleotide diphosphorylase	-0.280731	-0.0157899	-0.0594991	-0.297769	-0.117528	-0.00669963	0.0171878	-0.0231834	0.12263	0.245188	0.161037	0.167089	-0.0646925	-0.120057	-0.0865675	-0.00681971	-0.018277	-0.000345669	-1.51954	-1.21679	0.116546	-0.00972614	-0.0524671	0.139164
T_RS00845	D-threonate 4-phosphate dehydrogenase	0.0456907	-0.0726957	-0.269885	0.0402199	-0.884473	-0.829302	-0.255041	-0.821263	-1.08027	-1.05027	-1.05649	-1.59421	0.229469	0.179088	0.247851	-0.532291	-0.50332	-1.09521	-0.782491	-1.36684	-1.35706	-1.05403	-0.248743	-1.08827
T_RS01020	glutamate-1-semialdehyde 2,1-aminomutase	-2.09787	-1.82759	-0.597504	-2.29038	-2.2917	-2.10278	-2.05124	-1.81428	-2.57987	-2.61064	-3.25633	-2.63193	-2.89672	-3.2385	-2.60125	-0.922571	-0.770865	-0.752994	-2.75855	-2.38433	-2.72498	-1.50386	-2.12736	-2.34056
T_RS01190	VOC family protein	0.0224592	0.0730603	-0.0091421	-0.0684884	0.125258	0.39152	0.148182	0.0111672	0.0835882	0.0760441	-0.141073	0.873916	0.149831	0.146718	0.0953215	-0.0623504	0.168535	-0.0413981	-0.0187237	-0.181067	0.462169	0.480872	1.43447	0.190847
T_RS01245	methionine ABC transporter substrate-binding lipoprotein MetQ	-1.3866	-0.864149	-0.482501	-1.28654	0.0176679	0.132032	0.07575	-0.00954765	0.0927265	0.00361193	-0.0115566	-0.0276477	-0.874229	-0.862744	-2.47541	-0.00368223	0.219591	0.101687	0.0738785	-0.0408163	-0.315211	0.295646	0.173013	0.0612086
T_RS01250	methionine ABC transporter permease MetI	-1.28929	-0.768342	-0.281455	-1.11956	-0.0160038	0.0539323	0.0414818	0.013465	0.0758983	0.0562118	0.00593085	-0.0758506	-0.75261	-0.876075	-2.57428	0.104722	0.10557	0.165764	0.115293	0.125827	0.10235	0.138915	0.309356	0.158016
T_RS01255	methionine ABC transporter ATP-binding protein MetN	-1.16453	-0.592098	-0.177331	-1.03159	0.126235	0.152733	0.0781144	0.0963135	0.0730701	0.0024321	-0.105325	0.0382125	-0.707336	-0.647808	-2.54393	0.154495	0.000492632	0.23727	0.179043	0.126978	0.204011	0.199226	0.268228	0.1307
T_RS01260	D-glycero-beta-D-manno-heptose 1,7-bisphosphate 7-phosphatase	-0.174618	-0.567849	-0.209004	-0.495502	-2.36552	-1.70971	-0.710196	-1.58607	-1.10752	-0.408905	-0.266477	-4.21393	-0.722169	-1.03589	-1.19141	-0.73209	-0.237681	-2.48825	-0.460228	-4.98331	-2.98477	1.0764	-4.001	-2.3227
T_RS01325	uracil-DNA glycosylase	-0.0984659	-0.0721881	0.0382431	-0.0359262	0.114807	0.119113	0.159936	0.138866	0.0161755	0.0298351	0.117489	0.10094	0.24047	0.0782272	-0.00157459	0.0263209	0.101469	0.131234	0.0737274	0.109226	0.263937	2.24706	0.197943	0.166672
T_RS01345	ATP-dependent RNA helicase SrmB	-0.103076	-0.263058	-0.153896	-0.205771	-0.210025	-0.339567	-0.338011	-0.342409	-0.180517	-0.607015	-0.169471	-1.12052	-0.236765	-0.242548	-0.463328	-0.478641	-0.620869	0.121593	-0.16104	0.364358	-0.541835	0.165082	1.37862	-0.330903
T_RS01375	SoxR-reducing system protein RseC	0.357085	0.492305	-0.12634	0.415648	0.433768	0.130788	0.279454	0.258242	0.320504	1.16423	1.48538	2.36618	0.510977	0.690972	0.742618	0.0611309	0.218317	0.0293787	0.204289	0.0523426	-0.242076	1.28237	2.15907	0.065276
T_RS01480	two-component system QseEF-associated lipoprotein QseG	0.356256	0.185142	0.223858	0.183008	0.287244	0.139424	0.059839	0.0351167	0.109461	0.0580332	0.0784731	-0.0695233	0.0370151	0.148232	-0.00384412	0.139072	0.0761131	-0.1258	0.128007	-0.0287123	0.10457	0.242474	1.15271	0.207601
T_RS01485	two-component system response regulator GlrR	0.0506401	0.00127077	-0.0204134	0.178965	0.292733	0.133122	0.1532	0.102276	-0.013516	-0.0170372	-0.0890822	0.0409176	0.00845107	0.0634167	-0.00751231	0.111461	0.104052	-0.270798	0.241635	-0.110685	0.352586	0.793974	1.52858	0.359572
T_RS01575	Fe-S cluster assembly transcriptional regulator IscR	-1.69738	-1.89553	-0.49014	-1.47705	-0.677468	-2.0629	-0.397867	-0.210962	-0.430692	0.455541	0.797976	-0.413019	-3.53651	-4.24871	-3.22495	0.239152	0.127665	-0.799959	-1.19918	-0.611084	-0.755747	0.463286	0.341846	-0.314132
T_RS01585	Fe-S cluster assembly scaffold IscU	-2.16017	-3.11813	-0.956284	-2.17855	-1.39746	-1.66354	-1.34311	-2.12765	-1.19126	-1.24675	-1.23905	-1.12273	-2.35651	-3.40816	-3.74006	-1.09488	-1.88537	-0.837721	-2.14264	-1.47141	-1.2655	-0.317369	0.159326	-1.92695
T_RS01590	iron-sulfur cluster assembly protein IscA	-1.49163	-1.81341	-0.521235	-1.57491	-0.967232	-1.57067	-1.04119	-1.22209	-0.632423	-0.914095	-0.934241	-0.956705	-1.48077	-2.79605	-2.94196	-0.869144	-2.00002	-0.334671	-1.19549	-1.19452	-0.647314	0.145549	1.49097	-0.428411
T_RS01600	Fe-S protein assembly chaperone HscA	-1.70621	-2.66857	-0.843768	-1.62752	-1.04345	-1.39722	-1.08542	-1.58325	-0.86435	-1.23649	-1.37081	-1.31442	-2.17697	-3.1251	-3.86131	-1.15419	-1.91858	-0.618826	-1.85584	-1.593	-1.1067	-0.306373	0.846609	-1.09877
T_RS01610	Fe-S cluster assembly protein IscX	-1.05743	-1.0542	0.0243613	-1.23188	0.390487	-0.227	0.166367	-0.0998904	-0.179611	-0.617839	-0.293764	0.0508157	-1.36195	-2.80651	-2.36239	0.0613548	0.0127818	0.150892	-0.534552	-0.628228	0.144465	-0.0617315	0.93914	0.294035
T_RS01665	nucleoside-diphosphate kinase	-0.537028	-0.282932	-0.00303506	-0.333085	-0.379411	-0.460951	-0.617325	-0.956749	-0.823775	-0.68255	-0.462719	-0.416961	-0.473602	-0.306936	-0.453273	-0.379422	-0.130157	-0.563027	-0.61564	-1.741	-0.964436	-1.0107	1.32401	-1.57744
T_RS01670	bifunctional tRNA (adenosine(37)-C2)-methyltransferase TrmG/ribosomal RNA large subunit methyltransferase RlmN	0.0992162	-0.0587283	-0.201792	0.0569892	0.166475	0.0543936	-0.179931	-0.0402791	0.382433	0.00420565	0.19587	1.98085	-0.053486	0.00583413	0.0674554	0.049672	0.176191	0.0979748	-0.00388793	-0.00387332	0.424042	0.116525	0.34806	-0.0340267
T_RS01675	cytoskeleton protein RodZ	0.683834	-0.507144	-0.533106	0.150333	-0.782353	-1.26866	-0.892748	-0.800389	-0.832895	-0.293792	-0.0769984	-0.600651	-0.87284	-1.32139	-0.540477	-0.814516	-0.837678	-1.94098	-0.39981	-0.814641	-0.24159	0.666427	1.37945	-0.476008
T_RS01690	YfgM family protein	0.140209	0.00990772	0.219787	0.240044	-0.588272	-0.467782	-0.278039	-0.308954	-0.188675	-0.107382	-0.108854	-0.778639	-0.478416	-0.42885	-0.415184	-0.145481	-0.04724	-0.663314	-0.132191	-0.242117	-0.662023	-0.0571384	-3.37356	-1.50298
T_RS01795	polyphosphate kinase 1	-0.322863	-0.938706	-0.177096	-0.303681	-0.116106	-0.56185	0.272868	-0.0979168	0.27509	0.525914	0.605079	-2.04716	-2.23649	-2.29388	-1.74753	0.101491	0.105159	-2.21663	-0.433134	-2.8331	-0.732307	-2.16248	-1.42656	0.0173006
T_RS01830	beta-barrel assembly-enhancing protease	0.0263276	-0.0203861	0.0185104	0.0362039	0.0630091	-0.0627001	-0.0594589	0.0216427	0.0885356	-0.58498	0.0219593	-3.21967	-0.0392065	0.0210975	-0.0254241	-0.0320552	0.0498027	-0.111427	-0.0068924	-1.97643	-0.256145	-0.120599	-4.84081	0.000124513
T_RS01860	glycine cleavage system transcriptional repressor	-0.699928	-0.367185	-0.268384	-0.442864	-0.0142887	-0.185816	-0.230942	-0.155039	0.0171044	-0.638755	-0.419883	0.010632	-0.416807	-0.661806	-0.501735	0.386153	0.32334	-0.20651	-0.116501	0.167218	-0.139258	0.986093	-0.316059	-0.274444
T_RS01870	outer membrane protein assembly factor BamC	-0.0117307	-0.0919557	-0.00824546	0.00402718	-0.0549265	-0.0638778	-0.0604354	-0.0501186	0.101603	0.11147	0.0207418	0.362044	-0.166653	-0.128861	-0.0838481	-0.0289225	-0.0318267	-0.0451941	-0.0934109	0.353064	0.102353	-0.07764	-2.40023	-0.30188
T_RS01885	tRNA cytosine(34) acetyltransferase TmcA	-0.0899148	-0.167373	-0.0766753	-0.0910279	-0.0897431	-0.0608167	-0.117224	-0.219217	-0.0481826	0.0176485	-0.0278551	-0.120634	-0.111781	-0.170846	-0.0335941	-0.0792483	-0.18679	-0.205998	-0.125214	-0.173209	-0.225066	-1.45401	0.236497	-0.123184
T_RS02090	thiosulfate/sulfate ABC transporter substrate-binding protein CysP	-0.130469	1.08397	-0.460386	-0.252344	-0.154056	0.00357526	-0.0913282	-0.0109261	-0.0342676	-0.147269	-0.143108	-0.105375	0.927019	0.398212	1.48479	0.0606659	-0.127808	0.178363	-0.222159	-0.215305	0.108875	-0.156043	-0.109771	-0.172896
T_RS02095	sulfate/thiosulfate ABC transporter permease CysT	-2.18392	1.01173	-0.640979	-1.37204	-0.0584958	0.088002	-0.228485	0.0612879	0.0684308	-0.000865017	-0.0598857	0.0871682	1.16039	0.551033	1.37648	0.044343	-0.00441449	0.0974703	-0.380216	-0.587878	0.131162	-0.0650914	-0.0920435	-0.177452
T_RS02100	sulfate/thiosulfate ABC transporter permease CysW	-2.27994	0.734255	-0.596336	-1.37132	-0.0807212	-0.125031	-0.117372	-0.0550242	-0.00272532	-0.244106	-0.221357	-0.253524	0.951928	0.41315	1.27963	0.111387	0.0179114	0.212391	-0.534125	-0.578123	0.102266	-0.211589	-0.0395073	-0.173876
T_RS02105	sulfate/thiosulfate ABC transporter ATP-binding protein CysA	-2.08552	0.8267	-0.931952	-1.31265	-0.194137	0.05812	-0.0419185	0.013284	0.089713	-0.00744619	-0.0470032	-0.0172096	1.05459	0.491222	1.25133	0.187434	0.0612209	0.149032	-0.291227	-0.449587	0.164686	0.00157956	0.116377	-0.165377
T_RS02125	transcriptional regulator PtsJ	0.0173555	-0.211245	-0.493775	-0.225288	-2.1754	-1.01677	-0.802927	-1.14583	-1.00046	-0.610302	-0.414505	-1.83015	0.146008	-0.148838	0.159941	-0.54525	-0.897207	-1.21451	-0.644163	-1.80716	-0.955914	-0.137738	1.18883	-0.675573
T_RS02145	phosphoenolpyruvate-protein phosphotransferase PtsI	-2.2924	-3.53265	-2.35984	-2.40519	-0.865995	-2.01327	-1.46771	-1.55012	-1.5965	-1.33616	-1.45786	-2.95174	-3.97517	-3.35074	-3.06293	-1.5798	-2.97185	-2.32907	-2.41808	-3.12827	-1.73039	-0.70443	-0.40311	-2.06039
T_RS02160	cysteine synthase A	-3.77673	-3.56431	-1.68467	-3.46632	-0.472371	0.0556505	-0.0688858	-0.084711	0.124985	-0.0198424	0.0149986	-0.0681628	-3.53017	-4.37259	-4.45036	-0.0738027	0.0330927	0.0294109	-1.46488	-1.66438	-0.0745557	-0.326148	-0.0546369	-0.200351
T_RS02180	DUF3820 family protein	-0.147648	0.0606632	-0.0617889	0.133705	-0.00111482	0.057716	0.176415	-0.0176132	-0.181141	-0.300889	-0.299499	-0.124118	-0.0154579	-0.0455693	-0.012446	0.0694784	0.198749	0.0570333	-0.0425206	0.0647528	-0.199685	-1.31034	-0.0532889	-0.108982
T_RS02390	phospholipid-binding lipoprotein MlaA	-0.0279687	-0.0106862	-0.117352	0.0366273	0.182212	-0.204292	-0.108615	0.044916	0.155483	0.420267	0.430902	-1.54923	0.0410124	0.0312195	0.00854922	0.0299079	0.1333	0.0412741	0.0692379	-0.968134	-0.122823	-0.0580879	-2.74729	0.311764
T_RS02430	chorismate synthase	-2.60839	-1.45718	-1.0583	-2.21709	-0.43507	-1.55619	-0.50848	-0.903856	-0.671209	-0.124611	0.365946	-1.6345	-1.76391	-2.0529	-1.90429	-0.585836	-1.28435	-0.529421	-1.63471	-3.32986	-1.84612	0.507478	0.248017	-0.342531
T_RS02535	colicin V production protein	-1.06896	-1.30337	-1.06387	-1.16901	-4.16606	-0.000844167	-0.164094	-0.105469	-0.0222347	0.0701215	0.160079	0.117483	-1.76688	-1.94401	-1.76907	0.0204081	-0.0789673	-0.849876	-2.54021	-3.03121	-0.238873	1.24317	-1.62141	-0.0181263
T_RS02665	phosphate acetyltransferase	-0.19303	-0.422737	-0.264758	-0.182769	-1.8605	-2.61767	-1.82424	-2.38209	-1.98063	-1.24661	-1.27192	-3.50473	-0.599393	-0.892864	-0.310599	-2.08214	-3.58481	-1.79091	-1.956	-1.68999	-1.5298	-0.0787792	0.159633	-1.79476
T_RS02670	acetate kinase	-0.191808	-0.292071	-0.182198	-0.262024	-1.49105	-2.34359	-1.40256	-2.166	-1.98346	-1.37839	-1.35001	-3.09152	-0.429992	-0.667569	-0.164092	-1.86938	-2.50831	-1.41456	-1.78489	-1.79316	-1.11821	-0.259273	0.772946	-0.667521
T_RS02720	NADH-quinone oxidoreductase subunit NuoA	-0.569673	-0.589465	-0.327669	-0.470569	-0.900816	-1.18826	-1.77363	-0.746403	-1.03671	-1.26202	-1.45649	-2.01934	-0.585309	-0.961991	-0.616403	0.0462012	-0.843371	-0.633265	-0.692742	0.27792	-0.104129	-1.22584	-0.173024	-0.809443
T_RS02725	NADH-quinone oxidoreductase subunit NuoB	-0.472328	-0.25351	-0.255022	-0.509799	-1.05222	-1.19921	-1.87723	-0.791538	-1.24171	-1.38762	-1.75231	-2.41538	-0.539828	-1.21709	-0.661858	-0.110486	-0.798167	-0.723417	-0.631738	0.307897	-0.261253	-1.28747	-0.267847	-0.772516
T_RS02730	NADH-quinone oxidoreductase subunit C/D	-0.447456	-0.358336	-0.0424304	-0.388232	-1.20344	-1.2062	-1.94992	-0.890521	-1.18919	-1.56457	-1.7641	-2.53186	-0.509868	-1.28485	-0.774017	-0.347225	-1.01802	-0.75693	-0.74345	0.30617	-0.325921	-1.21383	-0.221993	-0.786957
T_RS02735	NADH-quinone oxidoreductase subunit NuoE	-0.0814088	-0.342597	0.0760455	-0.200247	-1.1995	-1.2647	-2.25534	-0.978908	-1.3284	-1.89149	-1.79472	-2.59048	-0.583521	-1.35076	-0.836659	0.204293	-0.856367	-0.579922	-0.561793	0.576802	-0.33359	-1.39265	-0.35063	-0.646701
T_RS02740	NADH-quinone oxidoreductase subunit NuoF	-0.528581	-0.408171	-0.104579	-0.502372	-0.92269	-0.954296	-1.75052	-0.764519	-1.1744	-1.54034	-1.71194	-2.31795	-0.56128	-1.36277	-0.856254	-0.203593	-0.774791	-0.786374	-0.600175	0.469075	-0.384972	-0.82532	-0.362364	-0.717125
T_RS02745	NADH-quinone oxidoreductase subunit NuoG	-0.336063	-0.415239	-0.0414814	-0.51065	-1.11933	-1.19646	-2.07336	-0.938881	-1.14395	-1.401	-1.74049	-2.30758	-0.553513	-1.38796	-0.744077	-0.250705	-0.824894	-0.934998	-0.723622	0.422601	-0.472729	-1.50659	-0.421769	-0.831349
T_RS02750	NADH-quinone oxidoreductase subunit NuoH	-0.325607	-0.393997	-0.130721	-0.394504	-1.2169	-0.935351	-1.91725	-0.990509	-1.14344	-1.53771	-1.80706	-2.3046	-0.799253	-1.71456	-1.08144	-0.164747	-1.11549	-0.990649	-0.949994	0.199272	-0.543238	-0.905409	0.054033	-0.743214
T_RS02755	NADH-quinone oxidoreductase subunit NuoI	-0.301924	-0.428234	-0.13043	-0.456284	-1.34178	-1.10762	-1.62706	-0.911936	-0.973091	-1.41578	-1.48141	-1.73378	-0.431104	-1.15201	-0.603986	-0.0435792	-0.515299	-0.736414	-0.573942	0.445205	-0.133169	-1.2235	-0.0935519	-0.920441
T_RS02760	NADH-quinone oxidoreductase subunit J	-0.314126	-0.422744	0.0444054	-0.322456	-1.07308	-1.1551	-1.74892	-0.712191	-1.10489	-1.41408	-1.52621	-2.71812	-0.668511	-1.28026	-0.891394	-0.100632	-0.80172	-0.818171	-0.665012	0.420669	-0.0372232	-0.48417	0.171854	-0.576055
T_RS02770	NADH-quinone oxidoreductase subunit L	-0.527589	-0.472408	-0.14478	-0.512715	-1.07778	-1.08032	-1.72216	-0.785985	-1.21477	-1.53	-1.70705	-2.34207	-0.621186	-1.30695	-0.679341	-0.0877305	-0.798087	-0.892611	-0.637516	0.431073	-0.502597	-1.19778	-0.274524	-0.788815
T_RS02775	NADH-quinone oxidoreductase subunit M	-0.56598	-0.502942	-0.174185	-0.578762	-1.13821	-1.29372	-2.06591	-0.781843	-1.15282	-1.3351	-1.47043	-2.2344	-0.696966	-1.39022	-0.968285	-0.336908	-0.946776	-1.15756	-0.70834	0.437228	-0.515769	-1.68478	-0.498201	-1.05092
T_RS02780	NADH-quinone oxidoreductase subunit NuoN	-0.359316	-0.445896	-0.193616	-0.41245	-1.08663	-1.09557	-1.98691	-0.89427	-1.2622	-1.27617	-1.74159	-2.1737	-0.700383	-1.39098	-0.853185	-0.162136	-0.805551	-0.939825	-0.778306	0.260993	-0.490456	-1.53908	-0.377325	-1.00654
T_RS02840	4-amino-4-deoxy-L-arabinose-phosphoundecaprenol flippase subunit ArnF	0.37709	-1.65546	-2.69955	0.255249	0.00276867	0.268484	0.455539	0.167881	0.223003	-0.210306	0.405207	1.46282	-1.04558	-1.59802	-0.42071	0.00480565	0.174763	-2.47178	0.103494	-1.67681	0.416175	-0.529477	2.58742	-0.319701
T_RS02845	4-amino-4-deoxy-L-arabinose-phosphoundecaprenol flippase subunit ArnE	0.28385	-2.14065	-3.13806	0.313411	0.112661	0.163644	0.510784	0.297111	0.136057	0.125663	0.418678	1.70182	-1.1886	-2.20362	-0.574442	0.205631	0.273822	-2.52398	0.107008	-1.22487	0.0541004	-1.03804	2.25024	-0.646932
T_RS02855	4-deoxy-4-formamido-L-arabinose- phosphoundecaprenol deformylase	0.240557	0.0556928	-0.44083	0.248773	-0.127961	0.0590625	0.119989	0.0483852	0.0557042	0.244119	0.347138	1.05462	-0.0964632	0.0705878	-0.0294449	-0.0192019	0.187732	-1.43023	0.22096	-2.15676	-0.0291386	0.468105	2.02998	-1.43508
T_RS03015	two-component system sensor histidine kinase RcsC	0.00551779	-0.0299936	0.00648425	-0.0440093	0.209245	0.137252	0.168779	0.197969	0.230284	0.257225	0.267289	0.00273832	0.0638836	0.0744881	0.0901006	0.139378	0.248983	0.0916237	0.157286	-0.75095	0.0770813	0.0544205	0.0154923	-0.326083
T_RS03020	transcriptional regulator RcsB	-0.0634606	-0.0916499	-0.218438	-0.102865	-1.86645	-0.0425837	-0.610438	-0.45716	-0.381919	-0.316281	-0.480595	-0.163327	0.0781243	0.0749016	0.265408	-0.729364	-1.14718	0.215498	0.00031659	1.00942	-0.445992	-0.251606	-0.501568	-0.932085
T_RS03025	phosphotransferase RcsD	0.0758454	0.0191016	0.0566362	0.0659503	0.0979381	0.134369	0.0218442	0.0563189	0.1594	0.150697	0.206818	0.105024	0.0670116	0.150728	0.0649359	0.0403586	-0.0260881	-0.0825735	0.111194	-0.983961	0.126006	0.0175838	-0.0952903	-0.295304
T_RS03030	porin OmpC	-0.00733841	0.0969359	-0.0568957	0.0204618	-0.491553	-0.0692273	0.0581565	-0.410284	-0.058764	0.290217	0.0252519	1.73634	0.222151	0.301001	0.135091	-0.178535	0.0378132	-0.40764	-0.0181654	1.04733	-0.373443	0.320812	-0.279118	-1.49683
T_RS03035	FAD:protein FMN transferase ApbE	0.361719	0.269747	-0.196137	0.336436	0.546083	-0.13546	0.340521	0.202891	0.138102	1.02496	1.33951	2.07634	0.504051	0.675614	0.769748	-0.0137444	0.128339	-0.264432	0.0866594	-0.130799	-0.230656	1.46022	2.12465	-0.0487517
T_RS03180	nucleoid-associated protein YejK	0.294588	0.0808202	0.13161	0.355228	0.089945	0.19334	0.13955	0.134472	0.176448	0.135115	0.0549015	0.490296	0.152013	-0.0473484	0.188344	-0.0678427	0.0711266	0.0573296	0.137409	0.0681266	0.178503	0.20604	-1.5128	0.245057
T_RS03245	bifunctional murein DD-endopeptidase/murein LD-carboxypeptidase	0.458988	-0.0348008	-0.0791056	0.262775	-0.795901	0.130521	0.350657	0.121903	0.276319	0.816914	1.34167	0.297412	0.233373	-0.0517158	0.271858	-0.0580246	0.0636945	-0.467887	0.0790688	0.279582	0.109518	1.25219	0.616957	0.35809
T_RS03305	YeiH family protein	0.985287	-1.3895	0.0273314	0.619988	0.0478376	-0.0832846	0.0831883	-0.0650923	0.0347097	-0.00502912	0.0291408	0.152074	-2.52935	-1.8771	-1.57253	-0.14993	-0.0489825	0.0352146	-0.242614	-0.18173	0.0150676	-0.11453	-0.114312	0.0170841
T_RS03310	LysR family transcriptional regulator	-0.97024	-0.802088	-0.320866	-0.905656	0.266623	-0.152827	0.202615	-0.031867	-0.045976	0.0925787	-0.00847562	0.118839	-1.23161	-1.14053	-1.01418	0.0892417	0.16021	-0.119198	-0.0688288	-0.366661	0.0739883	0.112851	0.297506	0.198462
T_RS03400	outer membrane permeability protein SanA	0.0485609	-0.0453808	-0.0221719	0.100104	-1.68018	0.185468	0.0579767	-0.0886754	-0.0412637	-0.144132	0.0739023	0.119157	-0.234657	-0.836879	-0.0229402	-0.170223	-0.122509	-0.289256	-0.145364	-0.609996	0.0875421	-0.0549737	-1.5516	-0.0538224
T_RS03485	beta-glucosidase BglX	-0.0274053	-0.0661983	-0.0459322	-0.0869371	0.0444663	-0.000916497	0.125131	0.0163655	0.00453902	-0.0349109	-0.0311369	-0.132917	-0.0874739	-0.117339	-0.131881	0.0382271	0.0743835	-0.0944337	0.0572067	0.236909	-0.0411203	0.121943	1.27197	0.00857152
T_RS03920	dTDP-4-dehydrorhamnose 3,5-epimerase	0.114955	-0.00421494	-0.120966	0.260929	-0.790279	0.507882	0.406232	0.0549218	0.209154	0.787846	0.807338	2.48107	-0.339862	-0.198399	-0.455329	-0.0928459	-0.132972	-0.0150676	0.324615	-2.78661	-0.268625	0.169292	0.987637	-3.57798
T_RS03925	CDP-6-deoxy-delta-3,4-glucoseen reductase	0.329482	0.0291293	-0.0999176	0.374756	-2.06108	0.179585	-0.0500447	-0.0503459	-0.0443919	0.805674	1.01438	2.11692	-0.572967	-0.366407	-0.274942	0.00425162	-0.175309	-0.728702	0.214791	-3.1105	-1.03383	0.939688	0.988242	-3.00991
T_RS03935	CDP-glucose 4,6-dehydratase	-0.184764	-0.608893	-0.579322	-0.0593891	-1.92655	0.186682	-0.331479	-0.378279	-0.207771	0.335172	0.467766	1.76682	-0.691256	-0.598114	-0.891474	-0.322716	-0.622557	-0.593323	0.0443761	-2.41551	-0.767849	0.626024	1.02465	-2.91964
T_RS03940	lipopolysaccharide biosynthesis protein RfbH	0.141532	-0.322193	-0.263537	0.124892	-1.38971	0.264629	-0.126461	-0.137788	-0.208271	0.271288	0.505944	1.66997	-0.622973	-0.401672	-0.632946	-0.0139953	-0.323018	-0.283744	0.287385	-2.16029	-0.239603	0.960338	1.06067	-2.47369
T_RS03945	CDP-paratose synthase	0.306325	-0.442756	-0.174947	-0.0882546	-1.5742	-0.0920148	-0.446088	-0.546421	-0.179947	0.51492	0.579501	2.23894	-0.528019	-0.371079	-0.483048	-0.344247	-0.375045	-0.276795	0.345327	-2.80781	-0.107513	1.20669	1.4514	-3.56424
T_RS03950	CDP-paratose 2-epimerase	0.110462	-0.308638	-0.268802	0.12976	-1.94895	0.116677	-0.31153	-0.488785	0.217675	0.959778	0.993866	2.43349	-0.448063	-0.623194	-0.468557	-0.154447	-0.314332	-0.311659	0.122973	-3.26077	-0.75903	0.745116	0.940633	-3.40543
T_RS03970	O antigen biosynthesis rhamnosyltransferase RfbN	0.0990577	-0.0639709	-0.0523232	0.0591853	-0.748854	0.557724	0.135012	0.00441957	-0.0823278	0.492458	0.583583	2.18629	-0.282451	-0.148205	-0.332047	-0.00985737	-0.181935	-0.412774	0.146692	-2.57942	-0.27373	0.291147	1.15946	-3.87744
T_RS03975	mannose-1-phosphate guanylyltransferase/mannose-6-phosphate isomerase	0.162905	-0.338784	-0.218769	0.193936	-0.871842	0.447516	0.228321	0.0389857	-0.0152915	0.322189	0.368017	1.76773	-0.77368	-0.730312	-0.818908	-0.0297919	-0.37762	0.0461436	0.169442	-3.1182	-0.316018	0.70439	0.895073	-2.38719
T_RS03980	O-antigen biosynthesis phosphomannomutase RfbK	0.152345	-0.319505	-0.167637	-0.0229756	-0.940653	0.235409	0.119063	-0.0268405	0.187767	0.633234	0.7481	2.12621	-0.430636	-0.290825	-0.341597	-0.0798172	-0.498051	-0.304516	0.240583	-2.43536	-0.205322	1.23185	1.26336	-2.45316
T_RS03990	NADP-dependent phosphogluconate dehydrogenase	-0.481194	-0.191533	-0.00635827	-0.568681	-0.188687	-0.140221	0.00245102	-0.0480986	-0.145599	0.147835	0.170151	-0.360876	-1.147	-0.78208	-0.261698	0.0262314	-0.0811609	0.0819544	-0.191888	-0.808628	-0.0158863	0.0245796	0.285794	0.152794
T_RS04000	LPS O-antigen chain length determinant protein WzzB	0.232684	0.0450578	0.301962	0.149186	0.0460935	0.309127	0.277853	0.201964	0.188541	0.65259	0.600436	2.09358	-0.115206	0.101371	-0.127602	-0.100123	0.0953629	-0.0756733	0.192925	-0.471164	0.0355966	0.941426	1.01681	-0.371337
T_RS04755	UvrY/SirA/GacA family response regulator transcription factor	-0.225688	0.0623698	0.0818835	-0.161795	0.980455	0.60893	0.527642	0.880865	0.785039	-1.01083	-0.60894	1.33368	0.47423	0.455851	0.51586	0.502013	0.121684	0.19359	0.737325	0.0551663	0.314341	-0.759152	0.0276568	0.278047
T_RS04805	tyrosine transporter TyrP	-0.00551521	-0.0999865	0.0979714	0.0148986	0.00608122	0.0675784	-0.0369233	-0.0225325	0.0354915	0.624909	0.787213	-0.417867	-0.122554	0.0360794	-0.114111	0.183159	0.310359	0.0884145	0.189519	0.134624	-0.137733	0.829765	0.398524	-0.0142357
T_RS04990	YebC/PmpR family DNA-binding transcriptional regulator	0.316078	0.124397	-0.145202	0.294232	-0.834403	-0.0736372	-0.39332	-0.539419	-0.371508	-0.611737	-0.640818	-0.423284	0.019146	0.260261	0.312478	-0.391903	-0.25708	-0.210405	-0.136081	-0.127883	-1.56336	-0.417962	-0.623323	-0.318179
T_RS05045	pyruvate kinase	-0.229406	-0.267831	-0.305743	-0.28066	-0.659375	-0.593786	-0.362798	-0.962014	-0.767031	-0.476965	-0.415618	-1.42094	-0.0132638	-0.339228	0.116635	-0.868607	-1.45467	-1.07075	-0.445376	-0.345819	-0.733384	-0.396452	0.0709248	-0.600035
T_RS05065	bifunctional 4-hydroxy-2-oxoglutarate aldolase/2-dehydro-3-deoxy-phosphogluconate aldolase	-0.601762	-0.744845	-0.333291	-0.873254	-0.459184	-0.234149	-0.038604	-0.666695	-0.312388	-0.111596	0.237153	-0.699363	-0.892404	-1.26054	-0.632215	-0.735222	-2.44247	-0.557182	-0.505235	-1.53537	-0.567682	0.935466	1.18271	-0.383094
T_RS05255	PqiB family protein	-0.0496237	-0.0644468	0.000441159	-0.0694876	-0.0689433	0.00248273	-0.0276485	0.0140415	0.00196064	-0.133647	-0.24805	0.430861	-0.0474894	-0.0205205	-0.0304338	0.0387469	-0.00147568	0.15684	0.0703451	-0.0920911	-0.0448373	-0.0832947	1.88248	0.27474
T_RS05260	membrane integrity lipid transport subunit YebS	-0.0114627	0.0318239	0.0185077	0.00847122	-0.0944564	-0.0211255	0.00488841	-0.0370642	0.0143713	-0.208399	-0.257294	0.419866	-0.151934	-0.0961591	-0.149522	0.0277628	-0.0614917	0.0509573	0.0597473	-0.136304	-0.107521	-0.101023	1.86326	0.259211
T_RS05265	GAF domain-containing protein	-0.15409	-0.190842	-0.0171521	-0.197694	0.225251	0.318756	0.0865014	0.141416	-0.027527	0.452147	0.301757	-0.236981	-0.111627	-0.251117	-0.300984	0.179258	0.177247	-0.0887136	-0.0247379	0.0526477	0.128504	0.488771	-1.29299	0.00798106
T_RS05270	RNA chaperone ProQ	-0.458472	-0.815819	-0.234115	-0.323711	0.279514	0.0917492	-0.47122	0.146633	0.0708392	0.619955	0.552977	-1.22856	-1.21493	-0.964131	-1.62725	0.214707	0.47673	-0.714521	-0.238059	0.337234	0.24797	1.55679	-3.2413	-0.351825
T_RS05280	protease HtpX	-0.200028	-0.226424	-0.142468	-0.206448	-0.128174	-0.198181	-0.240861	-0.271375	-0.241549	-0.246024	-0.668267	0.223629	-0.126474	-0.554998	-0.201164	-0.24331	-0.120233	-0.967016	-0.329496	-0.108109	-0.0300169	1.19428	-0.504474	-0.105726
T_RS05330	manganese efflux pump MntP	-0.00624284	-0.109139	-0.784451	-0.0267157	-0.214575	-0.0101041	-0.00585971	-0.0875451	-0.122851	-0.160198	-0.13336	-0.161758	-1.89433	-0.262236	-0.0217848	0.190381	0.0719954	0.0382945	-0.110393	0.199081	0.179274	0.19525	0.473639	0.0151858
T_RS05370	L-serine ammonia-lyase	0.130076	0.0244291	0.0996184	0.0772633	0.125856	-0.400462	0.022359	0.0579788	0.0109205	0.043445	0.378815	-0.635248	0.0476745	0.053352	0.113232	0.0945643	0.0482786	-0.134342	0.086156	-1.20301	-0.153937	0.458882	0.971377	0.127965
T_RS05395	ATP-dependent DNA helicase	-0.0797368	0.00902562	-0.139044	0.00216699	-0.0369714	-0.0893512	-0.0589873	-0.190975	-0.0369711	-0.741866	-1.49101	0.131652	-0.00762399	-0.0123658	0.0761662	0.0488746	0.000341345	-0.172509	-0.107918	0.0385389	0.0790448	-0.759379	0.0203841	0.0515092
T_RS05425	septum site-determining protein MinD	0.200883	-0.040335	0.0737319	0.278523	-0.853065	-0.485776	-0.757189	-0.670231	-0.126139	-0.947595	-1.31239	-0.0590804	0.191097	0.0299072	0.215943	-0.120222	0.388721	-1.74982	-0.288609	-0.828963	-1.35735	-2.11049	-0.9501	-0.478553
T_RS05640	invasion regulator SirB1	-0.509039	-0.461579	-0.293441	-0.198054	-0.643196	-0.902062	-0.861203	-0.812426	-0.923387	-0.417722	-0.484875	-1.59907	-0.145406	-0.325503	-0.239217	-1.32809	-1.70948	-0.526154	-0.619699	-0.885579	-1.30782	0.1514	-1.05629	-1.1094
T_RS06130	cell division activator CedA	-0.0180993	-0.0940117	0.0409605	0.0418594	-0.05756	0.0543212	-0.0114023	0.0474427	-0.0323282	-0.169923	-0.289358	-0.121732	0.00691659	0.0541583	-0.0590181	0.235296	0.203056	0.0757114	0.161639	0.0884553	0.16878	0.0482168	-1.85617	-0.0274989
T_RS06195	O-antigen polymerase	0.311651	0.0685316	0.467868	0.24313	0.200785	0.746772	0.778352	0.235117	0.160619	0.771584	0.847143	2.26623	-0.000985012	0.132354	0.0723123	0.194856	0.0550674	-0.117801	0.390315	-2.74968	0.157914	1.40559	2.02636	-0.622063
T_RS06235	integration host factor subunit alpha	-0.345876	-0.690928	-0.0525335	-0.755482	0.174164	-0.0804997	-0.603876	0.14558	-0.20313	-3.93548	-5.74437	-0.611012	-0.445992	-0.4996	-0.240827	-0.834203	-0.559517	-1.20849	-0.0397253	1.5645	-1.86111	2.79117	-2.0434	-0.144993
T_RS06260	anti-FlhDC factor YdiV	-0.395331	-0.269905	-0.369416	-0.31992	-1.89925	-0.973949	-1.1303	-0.913473	-0.96763	-1.17158	-0.804687	-1.26913	-0.333768	-0.46583	-0.183304	-0.910311	-1.27196	-0.379457	-0.837051	-0.351862	-0.510105	-0.146146	-0.885326	-0.625572
T_RS06290	type I 3-dehydroquinate dehydratase	-2.12067	-2.17559	-0.824694	-2.4592	-1.15857	-2.21918	-1.24671	-1.37659	-1.31059	-1.57094	-1.866	-0.838342	-3.13513	-3.0496	-3.31009	-1.27453	-1.14348	-1.50499	-1.59078	-0.730488	-1.65241	0.5823	-0.8181	-1.68195
T_RS06365	pyruvate kinase PykF	-0.454785	-0.370495	-0.930727	-0.446166	-1.45743	-1.83228	-0.983447	-2.40368	-1.65017	-0.8455	-0.617562	-4.33308	-0.242257	-1.52453	-0.402264	-2.56118	-4.09531	-1.32855	-0.52915	-1.00685	-2.63485	0.899778	-2.83739	-1.73697
T_RS06640	monothiol glutaredoxin 4	-0.835546	-0.972696	-0.311149	-1.07948	-0.248375	-0.465534	-0.32382	-0.387	-0.322493	0.183931	0.215017	-0.66169	-1.81584	-1.72432	-1.80508	0.00332375	-0.0509798	0.0670765	-0.576691	-0.534166	-0.30697	0.271968	0.703916	-0.286421
T_RS06700	outer membrane lipoprotein SlyB	0.275801	0.301499	0.132753	0.277594	0.237488	-0.142431	0.0862972	0.0956923	-0.164534	-0.282117	-0.456812	-0.279704	0.21571	0.113885	0.190745	0.104662	0.342179	-0.0752317	0.255219	-0.0178434	0.441202	0.258517	-1.53908	-0.875418
T_RS06745	electron transport complex subunit E	0.337978	0.261548	-0.131622	0.429185	0.173462	-0.17892	-0.333236	-0.112288	0.0405891	1.01889	1.20407	1.80242	0.356482	0.43263	0.404361	0.00394445	0.0736167	-0.410444	0.100738	-0.120391	-0.975829	1.07831	1.54224	-0.490412
T_RS06750	electron transport complex subunit RsxG	0.33261	0.176873	-0.269826	0.259312	0.18364	-0.114273	-0.183672	-0.112781	-0.15534	0.888357	1.14611	1.59454	0.392761	0.520693	0.446772	-0.223179	-0.058296	-0.61107	0.116469	-0.192321	-0.596164	1.32666	2.03772	-0.252218
T_RS06755	electron transport complex subunit RsxD	0.515234	0.4148	-0.0231886	0.488196	0.269291	-0.104669	-0.0351334	-0.00331757	-0.0235205	0.978174	1.25603	1.58488	0.200852	0.429117	0.322515	-0.00396551	-0.0405338	-0.550751	0.104352	-0.134882	-0.849101	1.17547	1.63428	-0.505761
T_RS06760	electron transport complex subunit RsxC	0.413778	0.180601	-0.20547	0.305932	0.221296	-0.00925095	-0.0342359	-0.13418	-0.0569534	0.993781	1.16026	1.48431	0.434863	0.431398	0.388126	0.044313	0.0890195	-0.376288	0.120589	-0.0405598	-0.84601	0.88614	1.23613	-0.580597
T_RS06765	electron transport complex subunit RsxB	0.42722	0.376276	0.0829309	0.523056	0.232905	-0.191487	-0.254638	0.0118164	0.0898475	1.09084	1.4131	1.67365	0.362432	0.520995	0.576543	-0.134949	-0.168984	-0.419702	0.0414519	0.0668419	-1.08375	1.06266	1.62963	-0.505135
T_RS06770	electron transport complex subunit RsxA	0.514611	0.294559	-0.128523	0.300666	-0.09838	-0.358422	-0.449154	-0.229303	-0.091836	0.908558	1.32575	1.59924	0.54752	0.694578	0.693503	-0.196305	-0.045234	-0.529021	0.160331	-0.181341	-1.14532	0.88931	1.36435	-0.657572
T_RS06780	transcription modulator YdgT	-0.106279	-0.184081	-0.271722	-0.0371623	-1.00878	-0.697342	-1.02356	-0.609509	-0.83157	-0.400963	-0.377501	-1.00698	-0.305352	-0.0697965	0.0645257	-0.0270751	-0.414265	-0.34916	-0.272849	-0.235199	-0.6354	-0.884321	-1.65465	-0.924612
T_RS07180	voltage-gated ClC-type chloride channel ClcB	-0.232389	-0.907453	-0.278003	-0.426936	0.0321828	0.0872799	0.0388456	0.14683	0.0510796	-0.0527434	0.011308	0.0315304	-1.17563	-1.93119	-1.32613	-0.0654197	0.0843292	0.0580472	-0.134715	-0.0880614	-0.0783508	-0.0493558	-0.0936492	0.00160183
T_RS07330	MDR efflux pump AcrAB transcriptional activator MarA	0.0189397	-0.0317174	-0.089493	0.0674583	0.191862	0.211619	0.00609571	0.0919616	-0.172056	-1.75595	-1.37964	-0.887414	-0.0284779	0.105574	-0.151132	0.325479	0.28487	0.341532	0.0865152	0.329168	0.21887	0.219828	-0.12309	0.294509
T_RS07800	glucan biosynthesis protein	-0.0662645	-0.0924543	-0.021953	-0.168003	0.150305	-0.00257657	0.0368544	0.0438829	-0.181733	0.0483875	-0.0258328	-0.0577307	-0.134802	-0.195529	-0.137555	-0.0837418	-0.126785	-0.0525607	-0.101531	0.00739109	-0.0963282	0.159812	1.44879	-0.0772158
T_RS08090	transcriptional regulator TyrR	-0.222619	-0.0899629	-0.228863	-0.18562	-0.215647	0.0601096	-0.321385	-0.21208	-0.278041	-3.02763	-2.65913	0.321834	0.0270319	-0.234706	0.0230687	-0.341856	-0.149619	-0.0848767	-0.27302	-0.488538	-0.046345	-0.122936	0.495382	-0.135676
T_RS08250	orotidine-5'-phosphate decarboxylase	-2.3258	-2.51824	-1.37091	-2.53046	-1.92427	-0.74873	-1.24888	-0.586143	-0.0661942	-0.0591103	0.00486941	-0.326822	-3.14939	-3.37098	-2.55419	-0.0847664	0.000896165	-1.39837	-4.14165	-4.55432	-0.27747	-0.908927	0.0909902	-0.215366
T_RS08285	HTH-type transcriptional regulator CysB	-4.45062	-4.7721	-2.62858	-4.82278	-1.00913	-0.253239	-0.655818	0.0945636	-0.154158	-1.80661	-1.80221	-0.286122	-4.41359	-5.46869	-4.51245	0.0733202	0.165015	-1.98033	-2.85781	-2.92801	-0.30705	-1.2364	-0.375895	-0.91226
T_RS08290	type I DNA topoisomerase	-0.385629	-0.315211	-1.39193	-0.585417	-0.722168	-2.34676	-1.00985	-0.632851	-0.656095	-3.66143	-6.03107	-2.00101	0.0791261	-0.600097	0.0139208	-1.14812	-1.19758	-1.06392	-0.197283	-0.854843	0.153773	1.79541	1.04621	-0.659333
T_RS08315	23S rRNA pseudouridine(2605) synthase RluB	-0.861217	-0.978144	-0.60122	-0.442054	-0.879522	-0.675603	-0.955004	-0.978411	-0.660654	-1.52675	-1.55738	0.089148	-1.03906	-1.18554	-0.975149	-0.511741	-0.219237	-0.249989	-1.00587	0.161415	-1.14861	-0.530583	-0.681624	-1.26716
T_RS08385	envelope biogenesis factor ElyC	-0.240318	-0.0750295	-0.129852	-0.227856	-0.00121295	-0.122786	-0.272887	-0.12148	-0.0287201	0.172352	0.0180936	0.0343525	-0.0642981	-0.142855	-0.107778	0.0849288	0.287663	-0.688783	0.0377586	-0.0981361	-0.876777	0.394163	-1.06319	-0.384198
T_RS08410	cardiolipin synthase	-0.578249	-0.0537177	-0.478731	-0.543538	-0.167258	-0.191586	-0.252544	-0.215474	-0.251226	-1.55718	-1.27669	-2.09552	0.0858097	0.0022481	-0.276346	0.00122654	0.113904	0.507544	-0.259373	0.805415	-2.38936	-1.25928	-2.40249	-0.285698
T_RS08690	TetR family copper-responsive transcriptional repressor ComR	-0.0672213	-0.0250373	-0.120109	-0.0434121	-0.00695174	-0.0420334	-0.0750315	-0.154784	-0.127062	0.995947	1.09472	0.777212	-0.786298	-0.177806	-0.185569	0.0631603	0.119686	-0.0113706	0.0633464	0.840228	-0.220824	-0.254799	-0.41237	-0.995553
T_RS08700	NADH-quinone dehydrogenase	-0.0482461	-0.010496	-0.132938	-0.0845835	-0.103082	-0.892332	-0.2649	-0.159555	-0.331279	-0.669359	-0.222094	-1.48267	0.0990388	0.102292	0.119579	0.0813558	0.0736322	-0.112589	-0.0105821	-0.125017	-0.0267533	1.36332	1.43875	-0.462074
T_RS08725	YcfL family protein	0.183865	0.308828	0.131299	0.217649	-0.111629	0.298005	0.0441508	0.323474	0.16533	-0.429329	-0.221464	0.54116	-0.00937075	-0.131952	-0.29262	-0.189677	-0.397514	-0.205039	-0.226774	-0.346665	0.0167485	-0.479915	1.63883	0.00200041
T_RS08730	purine nucleoside phosphoramidase	0.0198315	0.0926338	0.114534	0.0851523	0.0636243	0.000887061	0.0672689	0.0130274	0.00198722	-0.539327	-0.144823	0.224825	-0.101623	-0.0233275	-0.0366812	0.000248547	-0.104527	0.0932489	0.0369382	-0.359405	-0.0457368	-0.31565	1.47538	0.10842
T_RS08740	PTS glucose transporter subunit IIBC	-0.771741	-0.32338	-0.404269	-0.601407	-0.108656	-0.219342	-0.257121	-0.15359	-0.269105	-0.361163	-0.0676431	-0.876545	-0.622483	-1.23208	-0.786022	0.083238	0.114861	0.255107	-1.4057	-2.05418	-0.17583	0.873252	1.01345	-0.167366
T_RS08770	beta-ketoacyl-ACP synthase II	0.640016	0.275734	-0.242619	0.511005	0.25151	-0.0310161	-0.00410117	0.0825926	0.0600877	0.671228	0.837038	1.90491	0.284206	0.414305	0.372471	-0.0442674	0.515692	-0.683827	0.0388613	0.190367	-0.299355	2.75237	0.0575863	-0.334078
T_RS08805	23S rRNA accumulation protein YceD	-0.706931	-0.701715	-0.654977	-0.699211	-0.761659	-0.599325	-0.700352	-1.15651	-1.26811	-1.82801	-1.79238	-0.0508752	-0.846977	-0.958064	-1.1487	-0.823842	-0.504213	-0.933233	-0.911543	0.0323216	-1.00778	0.798696	-0.486429	-1.26736
T_RS08940	dihydroorotase	-2.99716	-3.13753	-1.29137	-3.29794	-2.19865	-0.637257	-0.908596	-0.299304	0.169305	0.285865	0.360976	-0.189149	-4.59581	-4.64423	-4.31049	0.0460678	0.162024	-1.76268	-4.42748	-5.52054	-0.476353	-1.8784	-0.0739087	-0.252127
T_RS09000	glucans biosynthesis glucosyltransferase MdoH	0.118116	-0.0159021	0.173565	0.0895296	0.64651	-0.0679602	0.268529	0.126581	-0.0308386	0.498721	0.446573	-0.288539	-0.496986	-0.978036	-0.382333	-0.245859	0.0292741	-0.522253	-0.0572125	0.519101	-0.0450118	1.23393	3.19638	0.245959
T_RS09005	glucans biosynthesis protein MdoG	0.0656612	-0.118469	0.066775	-0.0516742	0.738119	0.0753289	0.431146	0.152495	0.0927298	0.38207	0.378946	-0.2839	-0.424549	-0.886063	-0.419354	-0.294411	-0.05845	-0.592106	-0.0804309	0.410448	0.0293562	1.30714	3.22659	0.350721
T_RS09855	porin OmpF	-0.019088	0.0231054	0.182159	-0.019363	-0.0963763	-0.12378	0.00207306	-0.0577033	0.118999	1.34759	1.68989	0.683235	-0.679608	-0.230936	-0.254329	0.152184	0.121111	0.182247	0.0157346	0.85468	-0.0150051	-0.0647287	-0.60942	0.116959
T_RS09940	integration host factor subunit beta	-0.0548232	-0.508317	-0.136011	-0.121313	0.245794	0.645257	-0.960198	0.21551	-0.0271545	-3.4714	-5.19988	-0.259203	-0.259163	-0.423659	-0.264934	-0.819645	-0.383866	-1.02525	0.503318	2.20118	-0.403022	3.50345	-1.45378	0.60015
T_RS09960	3-phosphoshikimate 1-carboxyvinyltransferase	-1.65729	-1.64553	-0.842465	-1.71796	-0.814058	-1.16267	-0.387176	-1.33663	-0.738576	-0.378051	-0.0433708	-1.18374	-1.99534	-2.43087	-2.13715	-0.882611	-1.34755	-0.898094	-0.715551	-1.89446	-1.53303	0.856038	0.441358	-0.46518
T_RS10060	thioredoxin-disulfide reductase	-0.523123	-0.66775	-0.122454	-0.510779	-0.932806	-0.84503	-0.359232	-0.834983	-0.428298	0.109318	0.0622111	-0.717329	-1.5293	-1.65057	-1.42373	-0.379222	-0.559057	-0.633895	-0.495034	-0.663756	-0.596022	1.52582	-2.84819	-0.114844
T_RS10430	L,D-transpeptidase	0.245835	-0.469265	-0.32437	0.0640098	0.152117	0.232334	0.192	0.0650764	-0.1073	-0.0112681	0.395163	-1.23659	-0.0560688	-1.93907	0.0506537	-0.509092	-0.256135	-0.73836	-0.353153	-4.54427	0.0263101	0.849256	-4.03873	-1.93673
T_RS10440	manganese-binding transcriptional regulator MntR	-0.387153	-0.0263898	-0.781331	0.13195	-0.117351	-4.62123	-0.150915	-0.0431637	-0.205928	-0.53433	-0.367064	0.212325	-2.94417	-2.33411	-0.267879	-0.120755	-0.202349	-0.332113	-0.0164302	-0.367572	0.121119	0.880345	0.586914	0.0725898
T_RS10460	outer membrane protein OmpX	0.128249	0.0867736	0.0827274	0.179244	0.00501131	0.125429	0.0602871	-0.0464378	0.0216596	-0.0286415	-0.132484	0.517845	0.0270676	0.0421099	0.105157	0.0842253	0.122118	0.0100203	0.0593988	0.356627	0.150774	-0.0202572	-2.65356	-0.307492
T_RS10700	6-phosphogluconolactonase	-0.579837	-0.359005	-0.406853	-0.581236	-0.232905	-0.462163	-0.385889	-0.349459	-0.429062	-0.19441	-0.172179	-0.832253	-0.754672	-0.7241	-0.386286	0.0732959	0.0832338	0.059486	-0.95141	-1.56044	-0.0783446	1.216	0.84862	-0.352249
T_RS10745	UDP-glucose 4-epimerase GalE	0.233057	-0.0653778	0.137047	0.142185	0.0168665	0.35448	0.0931053	-0.0277938	0.155333	1.18284	0.932112	-1.30871	-0.782218	-0.777639	-0.640256	-0.0430792	0.125018	-0.587057	-0.096309	-3.80516	-0.448182	0.820737	1.8648	-4.09927
T_RS10825	peptidoglycan-associated lipoprotein Pal	-1.28943	-1.78765	-1.52334	-1.54348	-4.29558	-0.544053	-0.496229	-0.823173	-0.590284	-0.641354	0.094957	-2.44229	-3.08002	-2.93954	-2.65522	-1.64765	-1.66773	-3.82211	-3.2192	-4.63115	-0.86573	1.04604	-3.40527	-1.39645
T_RS10830	Tol-Pal system beta propeller repeat protein TolB	-1.376	-2.62385	-2.31017	-2.09146	-5.39581	-1.40774	-1.05512	-1.62743	-1.18982	-1.1141	-0.58528	-3.74454	-3.35228	-3.47127	-3.53995	-1.59286	-2.65009	-4.12828	-3.57488	-4.88331	-1.4812	1.07595	-3.67209	-2.34403
T_RS10850	tol-pal system-associated acyl-CoA thioesterase	0.360618	0.00761435	-0.0210317	0.11752	-1.38124	0.464312	0.140677	0.353605	0.0819215	0.395896	0.594758	-0.00460341	-0.384209	-0.223539	-0.294515	-0.157946	0.0229702	-0.705018	-0.0463886	-0.212261	-0.0120438	0.791628	-3.62564	-0.673391
T_RS10885	succinate--CoA ligase subunit alpha	-1.0634	-0.668498	-0.498408	-0.96822	-1.2019	-0.875876	-1.09653	-0.609891	-0.746047	-0.692992	-0.939046	-0.0851328	-0.0116587	-0.69126	-0.337358	-0.458554	-1.81574	-1.14222	-0.5915	0.348861	-0.278131	-0.217543	0.179174	-0.284618
T_RS10890	ADP-forming succinate--CoA ligase subunit beta	-1.20548	-0.638823	-0.396639	-0.880713	-1.22963	-1.20559	-0.921707	-0.543443	-0.525109	-0.491794	-0.720865	0.30486	-0.185847	-0.699164	-0.279821	-0.477322	-2.05417	-0.939696	-0.859331	0.619468	-0.0795574	-0.27211	0.53124	0.0638293
T_RS10930	citrate synthase	-0.254439	-0.315766	-0.490511	-0.167344	-0.229598	-0.191636	-1.1874	-0.426943	-0.256146	-0.368931	-0.342539	-0.230783	-1.45695	-0.455001	-0.393271	-0.0969601	-0.158458	-0.571683	-0.186143	-1.2516	0.0972577	-0.382478	-0.266871	0.00122211
T_RS11170	N-acetylglucosamine-6-phosphate deacetylase	0.187795	0.0159918	-0.104316	0.349132	-5.05596	-2.09986	-2.21255	-2.00307	-1.05345	-1.30729	-0.136739	-4.5501	-0.305014	-0.343421	-0.442609	-4.15299	-1.10189	-4.87535	-0.58097	-3.7837	-1.02138	1.13115	-3.77547	-0.655729
T_RS11175	DNA-binding transcriptional regulator NagC	0.0603111	-0.007246	-0.241912	0.073896	-0.585151	-0.0444095	-0.156161	-1.04163	-0.421401	-0.336715	-0.158557	-0.0222989	-0.138987	0.0144225	0.256147	-0.543278	-1.03622	-0.70198	-0.162868	-1.58466	-0.382171	-0.194918	0.0708621	-0.323771
T_RS11180	ribonucleotide monophosphatase NagD	0.055524	0.0239714	-0.0987468	0.00204046	-0.0417846	-0.0789585	-0.0725464	-0.0310004	-0.0543336	0.0639463	0.0308861	-0.0433116	0.167665	-0.0925128	-0.0272337	0.22435	-0.117953	0.050368	0.0383661	0.139848	0.0807339	-1.32107	-0.0400926	-0.125411
T_RS11365	D-alanyl-D-alanine carboxypeptidase DacA	0.426721	0.202502	-0.226388	0.300125	-4.5413	-0.0306364	-0.582424	-0.126841	0.144979	-0.416696	1.04359	-0.657521	0.11346	-0.233897	0.489797	-0.0471951	0.355996	-1.83949	0.38303	-0.936877	-0.206262	0.588794	-2.30787	-0.0352867
T_RS11410	lipid IV(A) palmitoyltransferase PagP	-0.207706	-0.0414315	-0.095893	-0.00366237	-0.262815	-0.0727242	0.0652024	-0.0119443	-0.0154168	-0.326776	-0.381102	-0.0787017	0.0323906	0.0252662	-0.0907554	-0.0576368	-0.132309	0.116951	0.099978	-0.120582	0.007185	-0.0477227	-2.10384	0.0238441
T_RS11725	GtrA family protein	0.164494	0.130466	-0.00112717	0.0536594	0.145648	0.219316	0.0626916	0.0254101	0.174134	0.191742	0.293673	0.883841	-0.120132	0.153695	0.104153	0.317276	0.296672	0.200992	0.303667	0.336827	0.120183	0.291474	1.14013	-0.0791489
T_RS11735	DUF6056 family protein	0.047215	0.0321224	0.00035156	0.0505868	0.23049	0.130607	0.316801	0.143265	0.0496343	0.150452	0.216114	1.00959	-0.0785229	-0.00686104	-0.0515122	0.211558	0.272503	0.0642481	0.179812	0.17864	-0.0679842	-0.0597749	1.18642	0.146737
T_RS11760	diguanylate cyclase	-0.898929	-0.86045	-0.410211	-0.882602	1.13296	0.288152	0.663128	1.09446	0.374815	-0.250622	0.476851	-0.489603	-0.508828	-1.38104	-0.969658	0.469392	0.144331	0.338356	-0.565258	0.342045	-0.00466764	0.119394	-0.916468	0.0909922
T_RS11835	5-(carboxyamino)imidazole ribonucleotide mutase	-2.8575	-2.99006	-1.63904	-2.72945	-0.385977	0.0779866	-0.679027	0.0711741	0.01154	-0.262564	-0.157743	0.0610104	-3.18077	-3.39868	-3.31707	-0.0844459	-0.0856477	-0.83209	-4.96054	-4.79535	-0.140114	-0.588103	0.791525	-0.509444
T_RS12115	multidrug efflux transporter transcriptional repressor AcrR	0.0203895	0.0190528	-0.031657	0.0691599	0.456553	0.25703	0.215079	0.233494	0.15086	0.602858	0.962804	2.36868	-0.0263929	0.0998031	0.00770346	0.0678401	0.160144	0.14878	0.153363	0.190647	0.10395	1.04322	1.75171	0.14909
T_RS12190	SmdB family multidrug efflux ABC transporter permease/ATP-binding protein	0.212471	0.347509	-0.200759	0.27106	0.296862	0.723848	0.311512	0.152589	0.162785	1.13812	1.32605	2.37769	0.207549	0.450737	0.529861	0.0261385	-0.013948	-0.0546066	0.190521	0.132159	-0.236661	1.28594	1.58654	-0.013435
T_RS12195	SmdA family multidrug ABC transporter permease/ATP-binding protein	0.145335	0.291282	-0.120022	0.300118	0.298529	0.630683	0.171867	0.133275	0.144866	1.19891	1.45492	2.42336	0.298157	0.513226	0.521713	0.109177	0.0191109	0.0140749	0.183525	0.0793687	-0.178683	1.31496	1.56956	-0.0314425
T_RS12245	peptidylprolyl isomerase	0.0804901	0.0366906	0.00932657	0.0676501	0.0917468	-0.0451155	-0.0698342	-0.0686816	0.0621468	-0.0506736	0.205088	-0.33758	-0.0345351	-0.0329722	-0.010817	0.081071	0.0730351	-0.164446	0.0449515	-0.906475	-0.922577	0.254554	-1.68698	-0.825686
T_RS12250	DNA-binding protein HU-beta	-0.558555	-0.0997418	-0.336717	-0.423918	0.163456	0.266317	0.164749	0.310248	-0.276481	-0.749604	-1.15443	-1.00197	0.0366552	-0.228592	-0.189473	-0.0700008	-0.0221204	0.361036	-0.357	-0.242273	0.309343	1.42492	-1.77797	-0.180747
T_RS12270	trigger factor	0.0112049	0.119992	0.175031	0.00235639	0.0895264	-0.109199	0.100669	0.0225326	0.17826	0.253193	0.401341	-0.285876	0.00350685	-0.139882	0.0305398	-0.147014	-0.108702	-0.416014	0.0137857	-0.0814556	-0.469238	-0.254723	-2.827	-0.49901
T_RS12305	cytochrome o ubiquinol oxidase subunit IV	0.1724	-0.0821777	0.172137	-0.322181	-0.0966746	-0.353139	-0.130434	-0.163782	-0.159598	-0.0790378	-0.0352816	-0.463176	-0.533641	-1.52226	-0.863169	-0.184558	-0.323596	0.348293	-0.27927	-0.0234272	0.709594	0.274684	-0.00552978	0.0509434
T_RS12340	2-dehydropantoate 2-reductase	-0.295634	-0.395536	-0.319531	-0.288741	-1.60603	-1.58898	-0.871006	-1.21539	-1.24339	-1.05051	-1.18918	-1.81708	0.0514557	-0.501473	-0.0241728	-1.14176	-2.22651	-1.71818	-0.80775	-0.254749	-0.981461	-0.408673	0.194269	-0.625236
T_RS12410	phosphatidylglycerophosphatase A	0.306808	-0.332309	-0.546232	0.151701	0.0717643	-0.875773	0.149177	-1.09375	-0.313332	0.439602	0.331644	-1.56752	-1.14149	-1.34145	-0.128156	-0.819509	-0.384758	-2.10422	-0.101366	-1.15002	-2.72625	1.32398	-3.15476	-0.664822
T_RS12435	transcriptional regulator NrdR	-0.414565	-0.359532	-0.0261894	-0.513096	-0.767528	-0.802989	-0.724531	-0.625658	-0.365738	-0.519144	-0.119954	-0.65451	-0.270209	-0.313971	-0.34802	-0.407395	-0.574572	-0.360242	-0.578139	-0.776418	-0.120711	-1.34542	1.63214	-0.814971
T_RS12445	nucleoside-specific channel-forming protein Tsx	-0.111734	-0.104469	-0.0630757	-0.0807323	-0.07301	-0.0520799	-0.137038	-0.0290135	0.028877	-0.101777	-0.104044	0.00515282	0.0331241	0.0715731	0.0232721	0.0564509	0.100516	-0.0961184	0.0213871	0.0612717	0.0703757	0.643129	0.277708	0.01075
T_RS12765	membrane protein	-0.0889584	-0.10637	0.0712342	-0.0566596	-0.376355	-0.277906	-0.523089	-0.246296	-0.115024	-0.0605792	-0.211008	-0.242816	-0.0716298	0.229655	0.0589455	0.20042	-0.111915	-0.0554167	-0.250871	-0.0124408	-0.0713456	0.0300896	-1.22975	-0.268044
T_RS13225	class I SAM-dependent methyltransferase	1.08442	0.0431544	-0.391471	0.416588	-0.293418	-0.10885	0.00607376	-0.446136	-0.303236	0.0969928	0.19515	-0.683028	0.405537	-0.0904728	0.340471	-0.668105	-0.82731	-0.308793	0.385736	0.124432	0.128602	0.384261	-0.00416795	0.188919
T_RS13235	murein transglycosylase D	0.000273901	0.0631625	0.0122998	-0.0465112	-0.261894	0.110563	-0.0717482	-0.0796768	-0.00276992	0.0295221	0.358151	0.629176	0.163559	-0.0078198	0.354255	-0.0677582	0.018703	0.0526963	-0.0225303	-1.39309	0.00280471	0.0747701	-1.43069	0.283969
T_RS13300	polyphenol oxidase	0.286314	0.193417	0.153956	0.319178	0.263668	0.138815	0.350175	0.356329	0.215538	0.127822	0.713932	0.163227	0.0989597	0.0951383	0.109126	0.219021	0.239468	-0.453403	0.230004	-0.772067	0.0799883	0.0857658	1.22846	0.602569
T_RS13305	23S rRNA pseudouridine(1911/1915/1917) synthase RluD	-0.658753	-0.628785	-0.708869	-0.744829	-0.831639	-1.0538	-0.617894	-1.02609	-0.633946	-0.61142	-0.276224	-1.79435	-0.58235	-0.941305	-0.850696	-0.534603	-0.497982	-1.16422	-0.477538	-1.54995	-0.418563	1.14698	0.259164	-0.692586
T_RS13400	DNA repair protein RecN	0.0589182	-0.105533	-0.0730603	-0.0194841	-0.150244	-0.0191806	-0.666932	-0.194361	-0.136321	-1.93855	-3.85238	0.0196167	-0.457905	-0.215727	-0.134372	0.00560039	0.0650069	-0.162215	-0.127803	-0.0758	-0.092497	-0.737813	-0.00287916	-0.120789
T_RS13405	outer membrane protein assembly factor BamE	0.0235484	-0.0994029	0.140781	-0.184979	-0.148276	0.0418741	-0.0247851	-0.0783056	0.106894	0.782939	0.543048	-1.74114	-1.0183	-0.477445	-0.754201	-0.0361048	0.202667	-0.0260317	0.0683092	0.178131	0.232529	-0.275524	-4.35551	-2.52713
T_RS13410	RnfH family protein	0.478321	0.472927	0.169102	0.417779	0.145059	-0.0478299	-0.174167	-0.128044	-0.0151562	1.00113	1.292	1.82843	0.0461411	0.44997	0.347882	-0.017396	0.114735	-0.466773	0.0831871	-0.400567	-0.335772	1.44306	2.3859	-0.31554
T_RS13490	hypothetical protein	-0.0286316	0.0629554	-0.0763481	0.187473	-0.581568	-0.606342	-0.23431	-0.771386	-0.126596	-1.07276	-1.23474	-1.32534	0.107451	-0.208966	0.181601	-0.406118	-1.07123	-1.1948	-0.385403	0.0449951	-0.596542	-0.449546	0.623129	-0.251288
T_RS13595	VirK family antimicrobial peptide resistance protein	0.111295	0.143916	-0.080925	0.0542048	-0.0283688	-0.0376904	-0.0300945	0.0299267	0.241776	-0.0273782	0.0702812	-0.569014	0.118781	0.0483121	0.109406	0.0755558	-0.0553873	0.318662	-0.0394596	-0.0473797	-0.0560971	-0.0814314	-2.04137	0.0928098
T_RS13795	S-ribosylhomocysteine lyase	-0.354489	-0.655326	0.181804	-0.317694	0.0517191	0.112839	-0.142447	-0.143941	0.0533682	0.109459	0.134422	0.0548176	-0.627191	-0.845136	-1.15923	-0.0308583	-0.00489253	0.181189	-0.146545	0.110083	-0.763545	-0.367117	-0.306813	-0.501162
T_RS13800	glutamate--cysteine ligase	-0.327	-0.695236	-0.411406	-0.617298	-0.953856	-0.813666	-0.784551	-1.06661	-1.09439	-0.482408	-0.444041	-0.0475803	-0.976228	-0.562571	-0.792526	-0.477701	-0.543458	-0.505822	-0.398088	0.795722	-0.65174	1.27732	1.12169	-0.627798
T_RS13900	glucitol operon DNA-binding transcriptional repressor SrlR	0.162243	0.272641	0.180871	0.153281	0.378596	0.275515	0.865717	1.71033	-0.0165188	0.080963	-0.00414851	-0.163507	0.105978	0.0821877	-0.118579	0.336892	0.609419	0.890303	0.0914301	0.186734	0.0782987	0.281023	0.12432	0.0195218
T_RS14085	type III secretion system inner membrane ring protein PrgH	-0.398391	-0.536094	-0.357572	-0.540477	-2.50354	-0.715712	-1.52783	-1.21248	-1.81775	-1.96283	-1.76947	-2.0994	-0.619061	-0.834518	-0.325683	-1.10325	-1.38063	-0.501627	-0.982836	0.0162511	-1.89211	-1.56313	-1.07631	-1.45764
T_RS14225	DUF1778 domain-containing protein	-0.0979049	-0.111655	0.0639623	0.249593	-0.251423	-1.48839	-0.456263	-0.267471	-0.25947	-0.360375	0.192778	-0.666432	-0.566937	-0.373119	-0.465131	0.351503	-0.303125	-0.406291	-0.0502217	-0.0123616	0.148051	0.46027	0.643339	0.175262
T_RS14380	sulfate adenylyltransferase subunit CysD	-3.34651	-1.24301	-1.06688	-2.73187	-0.0863895	0.187863	0.042836	0.105915	-0.0216876	-0.19199	-0.130819	-0.0138956	-0.769961	-1.49533	-1.63698	-0.0279261	0.0660817	-0.142418	-0.831944	-0.951749	0.0934504	0.137329	0.271008	0.0915126
T_RS14545	two-component sensor histidine kinase BarA	-0.223488	0.159881	0.1683	-0.0738922	1.19124	0.642772	0.435731	1.05827	0.809263	-1.10882	-0.510239	1.24061	0.331935	0.325723	0.164705	0.608734	0.439296	0.234342	0.809652	-0.185281	0.162068	-0.95145	0.00105826	0.0924997
T_RS14655	DUF423 domain-containing protein	-0.0723263	-0.00210033	-0.13655	-0.10371	-0.154622	0.0263454	-0.0339473	0.0231956	-0.0438646	-2.62726	-2.10373	-0.848072	0.211698	0.0504201	0.204803	-0.189244	-0.304979	-0.196577	-0.309892	-0.12762	0.139377	-0.24541	-1.30518	-0.314437
T_RS14720	exodeoxyribonuclease V subunit beta	-1.49804	-1.78747	-1.0307	-1.74533	-3.71281	-2.46788	-3.25424	-2.93961	-2.58887	-3.43522	-4.22182	-3.40804	-3.44701	-3.30254	-2.38174	-2.21854	-2.86087	-3.23328	-2.37916	-3.63018	-2.53241	-2.15659	-2.83017	-3.10221
T_RS14880	Ni(II)/Co(II)-binding transcriptional repressor RcnR	0.0573462	-0.0132679	0.0784011	-0.0488146	0.172213	-0.163216	-0.0540283	-0.0518045	0.200755	0.476746	0.239491	0.523481	0.0114139	-0.0754796	0.0226727	0.157962	0.326398	0.0160312	0.127585	-0.39953	-1.19107	0.361695	-0.0423513	-0.0570712
T_RS15015	flavodoxin FldB	-0.401532	-0.177374	-0.0662358	-0.32921	0.00429074	-0.652812	-0.288702	-0.0391611	0.035732	-0.182736	-0.0707511	-0.143611	-0.145524	-0.456951	0.0661608	0.24097	0.322571	-0.356221	-0.0651904	0.439272	-0.192811	0.415987	1.02041	-0.207831
T_RS15020	protein YgfX	0.035873	0.178237	0.0637286	0.0290994	-0.156227	0.0914151	-0.114845	-0.0925362	0.244607	-2.91243	-1.88709	-0.372946	0.297399	-0.0254898	0.0689067	-0.0345067	-0.266086	-0.0644394	-0.191198	0.0830947	0.444403	-0.0401528	-0.709098	0.056512
T_RS15025	FAD assembly factor SdhE	-0.52412	-0.216086	-0.0828872	-0.339092	-0.429918	-0.202443	-0.571435	-0.577286	-0.4808	-1.70007	-1.56155	-1.30941	0.101215	-0.527671	-0.236337	-0.130876	-0.117923	-0.517912	-0.2737	0.307458	-0.101098	-0.687983	-0.630417	-0.254244
T_RS15075	FAD-dependent 2-octaprenylphenol hydroxylase	-0.328076	-0.302529	-0.1975	-0.37799	-0.294269	-1.4807	-0.763174	-0.51219	-0.585499	-0.603075	-0.537715	-0.869674	-0.427059	-0.721685	-0.249627	0.0269281	0.186787	-0.0439001	-0.234894	-0.311935	0.118981	0.440788	1.63026	-0.334473
T_RS15095	cell division protein ZapA	-0.00401763	0.220626	0.287261	0.277755	-0.486611	-0.0421404	-0.340927	-0.121466	0.0778646	-1.8535	-1.14645	0.0833737	0.326603	-0.00571031	-0.04299	-0.106133	0.331841	-0.782135	0.28451	-0.405275	-0.629522	-2.51201	-1.81506	0.201901
T_RS15200	agmatinase	-0.235144	-0.331653	-0.568625	-0.208552	-0.111341	-0.168358	-0.278003	-0.111053	-0.137527	-0.120554	-0.463011	1.45869	-0.635594	-0.2368	-0.752152	0.0403012	-0.0454615	-0.371586	-0.626446	-0.466886	0.0786186	0.537925	0.142488	-0.0748834
T_RS15205	biosynthetic arginine decarboxylase	-0.338803	-0.181659	-0.32149	-0.280179	-0.301526	-0.0948893	-0.288332	-0.129883	-0.170916	0.196125	-0.108093	0.713352	-0.345226	-0.205614	-0.646451	0.0727309	0.0963299	0.0016837	-0.449828	-0.683229	-0.316673	0.229628	-1.77604	0.0452249
T_RS15330	oxidative damage protection protein	-0.799886	-0.70627	-0.248306	-0.920604	-0.121616	-0.799792	-0.192809	-0.163994	-0.147563	0.0583107	0.171703	-0.2187	-0.718882	-1.92348	-1.27085	-0.0453646	-0.102029	-0.0213515	-0.257765	-0.25048	-0.106529	0.305951	1.08935	-0.0488761
T_RS15610	TonB system transport protein ExbD	0.0738962	0.0291992	0.0867386	-0.102843	-0.0665871	-3.32838	-0.0214688	-0.097296	0.0564885	-0.477438	0.0271344	-0.671409	0.331138	0.280985	0.122083	0.165744	-0.0139428	-0.0830204	-0.188888	-0.515184	-0.0913171	0.0988647	-0.539271	-0.0896418
T_RS15615	tol-pal system-associated acyl-CoA thioesterase	0.168305	0.0602842	0.115824	-0.0026011	-0.195211	-2.98533	-0.0609527	-0.0597336	-0.0817376	-0.381752	0.0393616	-0.708447	-0.134731	-0.212973	-0.12001	0.0506063	0.0727839	-0.129653	-0.248578	-0.652139	-0.154286	0.00499319	-0.817371	-0.120032
T_RS15740	esterase YqiA	0.00298112	0.20063	-0.0415376	0.0518461	0.0313912	0.130151	-0.195855	0.1123	0.171347	0.193219	0.38949	-0.365527	0.0352718	0.147994	0.17738	0.083892	0.236261	0.174549	0.0863609	-0.229499	0.0230121	-0.0686371	-2.08316	-0.198662
T_RS15745	3',5'-cyclic-AMP phosphodiesterase	0.0844287	0.247108	0.0593926	0.143147	0.791951	1.24721	1.47686	2.00181	1.80079	1.51355	1.85142	2.32005	-0.14893	0.220053	-0.283363	0.531925	1.01945	1.77979	0.448831	-0.436681	0.753515	-0.898751	-2.31995	0.623662
T_RS15760	outer membrane channel protein TolC	0.258074	0.277208	-0.266617	0.187709	-6.32095	-2.31181	-0.151633	0.266324	0.330334	-2.28375	-5.58475	-4.56581	-0.137933	0.0812707	0.379435	0.181116	-0.615864	-1.78718	-0.060409	-1.02645	-1.6591	0.408827	-2.993	-0.83686
T_RS15960	DedA family protein	0.36985	0.0890963	0.00569131	0.142252	0.141662	0.0129892	0.102413	0.135667	0.161554	-2.65956	-2.00994	0.385107	0.447208	0.222188	0.339128	0.0308778	-0.0878519	0.0194463	0.180645	-3.96489	0.265709	0.587866	-0.247588	-0.178944
T_RS16145	penicillin-binding protein activator	-0.159062	-0.11866	-0.177374	-0.197579	-0.126186	0.00283104	0.03274	-0.131976	-0.137283	-0.486286	-0.877849	-0.604702	-0.143115	-0.130206	-0.0424138	-0.281929	-0.197759	0.128524	-0.245609	-0.514074	-0.059063	-0.33414	-1.44994	-0.173441
T_RS16215	ATP-dependent RNA helicase DeaD	-0.10691	-0.376104	-0.33735	-0.165539	-0.0215051	-0.11931	0.0592448	-0.105914	0.236947	-2.25258	-0.916955	1.60298	-0.00734332	0.0136339	-0.0990765	-0.430494	-0.500614	-0.0345778	0.137327	0.0390495	-1.77788	0.138002	-0.631646	-0.615929
T_RS16220	lipoprotein NlpI	0.254834	-0.529187	-0.417927	-0.0149404	0.781934	0.0155577	-0.108124	0.444187	0.378851	-2.38202	-0.806565	0.409362	-0.762657	-0.527468	-1.28883	-0.123441	-0.146479	-1.27375	0.273675	1.31237	-0.435722	-0.537083	-0.135257	-0.718775
T_RS16355	BolA family iron metabolism protein IbaG	-1.0462	-1.02607	-0.180234	-0.873429	-0.428404	-0.53638	-0.453137	-0.313463	-0.555466	-0.255179	-0.221183	-0.56335	-1.41507	-1.76602	-2.06459	-0.390845	-0.200522	0.0570672	-0.859683	-0.189344	0.611326	0.508165	0.475736	0.562062
T_RS16360	lipid asymmetry maintenance protein MlaB	0.133064	0.0128239	0.125909	0.000241603	0.25333	-0.250671	0.00637891	0.167114	0.139608	0.0923093	0.275238	-1.2829	-0.0435678	-0.0587732	0.100092	0.00971558	0.21965	0.162619	0.0678854	-0.887132	-0.304523	-0.116371	-2.86661	0.322572
T_RS16365	phospholipid-binding protein MlaC	0.0471929	0.0952257	0.0509655	0.0366421	0.21964	-0.189452	0.122071	0.0742066	0.201568	0.28313	0.318136	-1.76077	0.11207	0.0577168	0.0496933	0.0131429	0.181874	-0.0385159	0.00431727	-0.903455	0.0846283	-0.0575876	-2.70218	0.366403
T_RS16370	outer membrane lipid asymmetry maintenance protein MlaD	0.00296453	-0.021924	0.00296854	-0.0159012	0.311448	-0.17758	0.029064	0.0749662	0.219868	0.275935	0.308002	-1.40109	0.125488	-0.0353653	0.00947351	0.0260844	0.110169	0.146477	0.0510932	-0.950057	0.0157202	0.146429	-2.67096	0.346741
T_RS16375	lipid asymmetry maintenance ABC transporter permease subunit MlaE	0.0305199	0.023094	-0.220972	-0.0325836	0.0478718	-0.300781	0.016474	-0.0917256	0.179684	0.488797	0.496307	-1.68712	-0.205009	-0.211123	-0.155363	-0.164887	-0.240395	-0.0944846	-0.0103488	-1.32633	-0.340496	0.0725081	-2.80482	0.255612
T_RS16380	phospholipid ABC transporter ATP-binding protein MlaF	0.0396466	0.0985308	0.0796147	-0.0187114	0.0984333	-0.258354	0.129338	-0.0217725	0.279387	0.284982	0.328999	-1.6227	0.0495913	-0.091458	-0.0725391	0.0922857	0.100754	0.0791517	0.150704	-1.02243	-0.20026	0.0808389	-3.44774	0.293678
T_RS16430	RNase adapter RapZ	-0.454326	-0.547722	-0.296199	-0.531887	-0.871539	-0.666481	-0.953821	-0.84373	-0.0855146	-0.499383	-0.268028	-1.21826	-0.677779	-0.804775	-0.754629	-0.183383	-0.753116	-0.519835	-0.361055	0.59609	-0.576347	0.385797	-2.31233	-0.584588
T_RS16455	aerobic respiration two-component sensor histidine kinase ArcB	-0.638737	-0.23464	-0.14483	-0.658847	-2.44072	-3.17179	-1.2653	-1.43946	-2.90481	-2.61512	-2.99695	-3.8622	-0.281678	-0.429088	0.0510944	-2.11628	-1.8385	-2.32375	-2.06906	-1.45916	-2.00866	-0.931622	-1.19143	-1.85961
T_RS16525	ClpXP protease specificity-enhancing factor	0.449554	0.108889	0.172274	0.477498	1.02018	0.61944	0.818485	0.459737	0.407512	0.919803	0.730367	1.52191	0.110731	0.172072	0.382864	0.601463	0.433457	0.00242306	0.239378	-0.101868	-0.336527	1.29932	1.7476	-0.128826
T_RS16530	stringent starvation protein A	0.228892	-0.179821	0.46687	0.494915	-0.130268	1.18831	0.747854	0.688182	0.752074	1.64943	1.67877	3.6663	-1.06686	-0.613778	-0.641717	0.794344	-0.149882	-0.436358	-0.422675	-1.00731	-4.16088	1.74993	2.14	-2.16849
T_RS16615	transcriptional regulator ArgR	-1.40871	-1.0809	-0.558208	-1.19723	-0.844413	-0.926701	-0.92917	-0.692176	-0.834063	-0.922796	-0.837404	-0.388695	-1.18256	-1.71259	-1.38778	-0.319456	-0.323408	-0.787259	-0.628811	-0.808239	-0.677674	0.15111	0.670553	-0.582473
T_RS16825	Trk system potassium transporter TrkH	-0.207627	-0.516296	-0.520668	-0.409249	-0.303568	-0.680559	-0.838492	-1.3023	-0.701736	-0.10404	-0.222276	-1.43755	-0.782801	-0.281512	-0.311253	-0.0983862	0.33378	-1.23163	-0.642024	-2.1022	-4.59672	1.33225	1.08566	0.00543237
T_RS16855	NAD(P)H-flavin reductase	0.0861771	0.667128	-0.491946	-0.0990138	-0.349874	-0.372521	-0.853089	-0.209116	-0.557063	-0.133483	-0.00639423	-1.35879	0.803512	-0.0363735	0.776908	-0.110529	-0.0592539	-0.0671721	-0.602184	-0.302737	0.507148	-0.337456	0.760138	-0.51332
T_RS16865	transcription/translation regulatory transformer protein RfaH	0.265474	-0.0918676	0.0683632	0.21076	-0.0488359	0.430774	0.418351	0.0527842	0.199332	1.1992	1.07734	-2.39333	-1.01914	-0.742886	-0.648311	-0.00509945	0.380336	-1.32332	0.352186	-2.89737	-0.416689	0.901585	1.2175	-4.10465
T_RS16990	magnesium/cobalt transporter CorA	0.0544067	-0.130776	-0.242491	0.0794627	0.0367584	-0.293221	-0.512359	-0.29951	-0.293131	-0.156781	-0.205599	-0.241261	-3.75736	0.252543	0.0517967	-0.348244	-0.176131	0.345704	-0.362323	0.235744	-1.58244	-0.379056	-0.80424	-0.451707
T_RS17055	class I adenylate cyclase	-0.128283	-0.230258	-0.328412	-0.195288	-0.771642	0.516437	-0.440117	-0.162452	-0.141616	-0.267959	-0.344971	0.908765	-0.0951636	-0.264751	-0.148439	-0.685423	-1.11252	-0.190304	0.0509477	-0.0103418	-0.656956	-1.01142	-0.768583	-0.251613
T_RS17070	uroporphyrinogen-III C-methyltransferase	0.480372	-0.0437378	-0.373513	0.0929591	-0.354395	-0.143235	-0.479029	-0.193012	-0.0324577	-0.0945302	-0.267545	0.0196387	0.17093	0.14518	0.211451	-0.348897	-0.0659822	-1.55193	0.0663736	0.785711	0.0273004	0.218606	0.250097	0.032947
T_RS17105	lipopolysaccharide N-acetylmannosaminouronosyltransferase	0.10308	-0.12341	-0.619759	0.191033	-1.70783	-0.143834	0.307359	-0.186736	-0.127355	0.195768	0.248521	0.268293	-0.721239	-0.839795	-0.175958	-0.113893	-0.226641	-1.36189	0.174331	-2.09358	-0.0640119	0.697922	-0.866944	-0.403074
T_RS17115	TDP-N-acetylfucosamine:lipid II N-acetylfucosaminyltransferase	-0.159316	-0.811294	-1.28316	-0.0827033	-5.56596	-0.457586	0.0744416	-0.654726	0.0680871	0.32873	0.253629	1.73536	-1.53537	-1.24711	-0.774371	-0.44262	-0.407693	-2.72231	0.157402	-2.92161	-1.21288	0.787495	0.871608	-1.4534
T_RS17120	lipid III flippase WzxE	0.233889	-0.861218	-1.33348	-0.0444169	-5.65007	-1.40615	-0.0965493	-1.1275	-0.511267	-0.54905	-0.451989	0.543845	-2.38265	-1.78291	-0.837028	-0.829892	-0.775963	-3.39349	0.106923	-2.6435	-2.68177	0.283455	0.767491	-2.7665
T_RS17145	UDP-N-acetyl-D-mannosamine dehydrogenase	0.321337	0.0836713	-0.548069	0.382609	-1.75566	-0.177778	0.26924	-0.0868251	0.256031	0.326474	0.441463	0.743858	-0.503939	-0.666445	0.22639	0.0736417	-0.0384772	-1.58704	0.422586	-2.28247	-0.084606	0.919515	-1.08407	-0.247526
T_RS17150	UDP-N-acetylglucosamine 2-epimerase (non-hydrolyzing)	0.173971	-0.0671514	-0.534089	0.292598	-1.56591	-0.0328615	0.237276	-0.0932379	0.158299	0.392131	0.470762	0.685383	-0.453266	-0.718929	-0.053542	-0.0210096	-0.178675	-1.5906	0.403062	-1.86576	0.0582185	0.899932	-0.986505	-0.114951
T_RS17170	thioredoxin TrxA	0.298763	-0.183281	-0.304515	0.117238	-0.367679	0.0029378	-0.234942	-0.494358	-0.506347	-0.392585	-0.286162	0.842197	-0.349965	-0.354513	-1.26535	-0.402689	-0.0112233	-1.00814	0.0253127	0.550437	-0.873739	1.74091	-2.59343	0.0125882
T_RS17180	guanosine-5'-triphosphate,3'-diphosphate diphosphatase	-0.245047	-0.0704311	-0.358762	-0.157886	-0.340581	-0.561486	-0.284663	-0.32016	-0.324929	-1.40671	-1.29871	-1.05235	0.0374016	-0.108585	-0.0325478	-0.10753	-0.0778783	0.133898	-0.110436	0.3418	-0.448521	0.285105	0.411364	-0.0653256
T_RS17570	DNA-binding protein HU-alpha	-0.822553	-0.367536	-0.67645	-0.762192	0.529998	0.174229	0.456314	0.794393	0.560316	-2.11963	-2.94726	-1.76618	-0.328517	-0.720458	-0.617083	0.376073	1.02365	0.60108	-0.372601	-0.585753	0.672611	2.68965	-3.28422	-1.89026
T_RS17785	DNA-binding transcriptional regulator OxyR	-0.139252	-0.0728864	-0.0947005	0.0129742	-2.82202	-0.13314	-0.644398	-0.138821	-0.548363	-0.695209	-0.735496	0.359319	-5.78907	0.122134	-0.178496	-0.391356	-0.675122	0.155554	-0.11085	1.18731	-0.584747	-0.763176	0.916201	0.350707
T_RS17815	phosphoethanolamine transferase CptA	-0.010336	0.0143236	0.0867789	0.00899787	0.127988	0.0854149	0.0164552	0.0490776	0.010568	-0.0305719	-0.0424417	-0.639133	0.00321153	0.00256842	0.0491303	0.0321154	0.0414401	0.0227362	0.031918	-0.778012	0.141918	-0.0581523	-2.13451	0.104228
T_RS17875	bifunctional aspartate kinase/homoserine dehydrogenase II	0.220621	-0.24085	-0.367273	0.245453	-0.642776	-1.48231	-0.697782	-0.735517	-0.0415502	-0.51904	0.323465	-0.90041	-0.387655	-0.259156	-0.0455869	-1.18768	-1.72669	-1.14882	-1.00121	-1.44194	-0.141572	0.674415	0.449199	-0.0676996
T_RS17920	ATP-dependent protease subunit HslV	-0.193885	-0.104783	-0.275715	-0.144072	0.245009	0.0781301	0.222144	-0.2424	-0.0202977	-0.00747759	-0.141776	0.222666	0.0254976	-0.14045	-0.0274486	0.182979	0.301083	-1.29391	0.00841865	-0.453944	-1.09111	0.569777	0.0132116	-0.182713
T_RS17925	HslU--HslV peptidase ATPase subunit	-0.261109	-0.213366	-0.158213	-0.172899	0.244544	-0.383979	-0.18336	-0.695687	-0.125134	-0.212563	-0.358919	0.341686	-0.0577157	-0.173384	0.0138366	0.167685	0.279081	-1.33991	0.158548	-0.281766	-1.18068	0.657127	-0.0922412	-0.429386
T_RS18055	CDP-diacylglycerol diphosphatase	0.111571	0.00833358	0.157322	0.0693073	0.162125	-0.048424	-0.0371256	-0.0136727	-0.112226	0.0729234	0.00979892	0.0347805	0.0850422	0.105296	0.0306528	-0.028905	0.0445398	0.0370435	-0.0442711	-0.00061243	-0.0897067	0.0312143	1.84664	0.0123677
T_RS18065	6-phosphofructokinase	-1.22663	-2.66694	-0.895162	-1.1887	-0.707256	-1.58457	-0.609308	-1.45614	-1.59613	-0.665506	-0.559821	-3.0886	-2.86777	-3.27708	-3.1192	-1.29162	-3.0202	-0.470766	-1.44855	-1.99018	-1.3367	0.79479	-0.608724	-1.16226
T_RS18080	envelope stress response regulator transcription factor CpxR	0.640729	0.0671091	0.138088	0.252135	-0.181308	0.38362	0.283527	-0.118976	0.260361	0.349684	1.15556	0.447709	-0.0452591	0.111037	0.107704	0.173827	0.244928	-3.46345	0.490461	-1.18598	-3.36775	-0.471508	0.950839	0.150899
T_RS18085	envelope stress sensor histidine kinase CpxA	0.170644	-0.192815	-0.161334	0.0904923	0.107282	-0.0348029	-0.351277	0.113631	0.112895	0.0716655	0.322396	0.337634	-0.400562	-0.458144	-0.160123	-0.0322064	-1.35452	-0.862818	0.164524	0.00946783	-0.446378	0.314212	0.323124	-0.303858
T_RS18100	superoxide dismutase [Mn]	-0.396354	-0.0695335	0.00257704	-0.871379	-0.140444	-0.424344	0.219365	0.16266	-0.0287161	0.195152	0.322874	0.318333	-2.22929	-1.01647	-0.972538	0.376469	0.268513	0.132689	-0.890359	-1.32922	0.3537	-0.714726	0.412497	-0.0239699
T_RS18360	ribosome-dependent GTPase TypA	-0.0401441	-0.00750922	-0.222144	0.0386442	-0.133043	0.00290544	0.0214539	-0.0117166	0.0441016	0.0718441	0.00770431	0.305154	-0.127287	-0.267812	-0.0873753	-0.131331	-0.11284	-0.200193	-0.0069769	0.328379	0.200762	-0.119019	1.56795	0.1604
T_RS18365	glutamate--ammonia ligase	-0.526134	-1.69413	-1.40262	-0.527591	-0.817117	-0.284638	-0.407504	-0.484293	-0.695533	-0.69242	-0.73828	-1.27377	-1.11796	-1.1547	-0.620555	-0.274406	-0.904819	-0.0283958	-1.74375	-2.1306	-0.68603	0.763006	0.992301	-0.123978
T_RS18370	nitrogen regulation protein NR(II)	-0.761755	-0.868463	-1.021	-0.505497	-0.692191	-0.414086	-0.0455849	-0.708442	-0.60347	-1.02933	-1.0472	-1.08917	-1.3328	-1.07717	-1.01977	-0.152469	-0.440302	0.180437	-1.76228	-2.21153	-0.75539	1.3138	0.940659	-0.148334
T_RS18375	nitrogen regulation protein NR(I)	-0.488176	-1.06314	-0.841281	-0.305582	-0.483211	-0.231203	-0.164092	-0.413049	-0.317123	-0.64326	-0.61671	-0.42874	-1.69895	-1.52062	-1.37202	-0.156791	-1.0739	-0.010644	-1.62311	-2.5816	-0.243362	1.75573	0.913431	-0.0279198
T_RS18415	thiol:disulfide interchange protein DsbA	-0.335046	-0.665902	-1.00276	-0.430974	0.248126	-1.37724	-0.242438	-0.928955	-0.362936	0.227922	0.111211	-0.946357	-1.27252	-1.61821	-0.327339	-0.998528	0.75376	-3.0201	-0.378602	-2.53097	-1.00925	1.68041	-3.00133	-0.0714178
T_RS18645	phosphate ABC transporter substrate-binding protein PstS	-0.410401	-0.652447	-0.523327	-0.461415	-0.481588	-1.42846	-0.398123	-0.34391	-0.349128	-1.34647	-1.0916	-2.30602	-0.362918	-0.762114	-0.646321	-0.327172	-0.0310572	-0.133858	-0.435321	-1.60364	-0.561444	-0.508119	1.54095	-0.803147
T_RS18660	phosphate ABC transporter ATP-binding protein PstB	-0.22515	-1.06748	-0.727735	-0.634744	-1.51391	-2.24261	-0.966996	-1.34762	-0.900337	-1.40008	-1.45829	-2.5454	-0.990094	-1.42482	-0.776462	-0.789944	-0.838786	-0.799141	-0.785107	-2.34429	-1.2421	-0.674872	1.29108	-1.39047
T_RS18915	multidrug efflux MFS transporter EmrD	0.0810627	0.0229724	0.112743	0.0537866	-0.0506272	0.123904	-0.00819239	-0.0595985	0.0455296	0.764025	0.85843	0.570805	-0.0971601	-0.0115964	0.0779428	-0.0339087	-0.137149	0.0937331	-0.0234608	-0.183056	0.0778077	0.329597	-1.57502	0.0504503
T_RS19100	MgtC family protein	-0.174293	-0.019536	-0.749815	-0.0525952	-0.18161	0.108985	-0.0910265	-0.0813686	-0.0514002	0.370375	0.133352	0.10303	-0.077433	-0.193441	0.0756998	-0.199878	-0.213586	-0.10469	-0.00492481	0.107678	0.998485	0.231065	0.0533181	0.276313
T_RS19105	magnesium-translocating P-type ATPase	0.0433003	0.0192148	-0.750589	-0.0299728	-0.0586274	-0.0211062	-0.0755165	-0.0464031	0.104922	0.222567	0.305735	0.0594402	0.0112667	0.0394487	-0.0196621	-0.0415212	-0.0517556	0.0126152	-0.00758237	0.0823438	1.30032	0.0724701	-0.514638	0.226732
T_RS19205	tRNA (guanosine(18)-2'-O)-methyltransferase TrmH	-0.377536	-0.218102	-0.306443	-0.116962	-0.531914	-0.135224	-0.651041	-0.365354	-0.431586	-1.16637	-1.51105	-0.317386	-0.709121	-0.496749	-0.394825	-0.229204	-0.110594	-0.631796	-0.3181	-0.426749	-0.422802	-1.38306	-0.506086	-0.53737
T_RS19215	DNA-directed RNA polymerase subunit omega	-0.39874	-0.206955	-0.368773	-0.494568	0.513428	0.748438	0.410779	0.335892	0.691271	1.7118	1.34781	2.71349	-0.897733	-0.82547	-0.280741	0.540488	0.0658172	-0.680287	0.549418	-0.273339	-1.60526	-0.649439	-0.320937	-0.776322
T_RS19245	YicC family protein	-0.130716	-0.151046	-0.0799437	-0.160934	0.362905	0.393609	0.22925	0.237607	0.153687	-0.677808	-0.459701	-0.351465	0.0108238	-0.101001	-0.27222	-0.108346	0.0700493	0.154365	-0.0519865	0.0971516	0.0935018	0.132563	-2.29141	-0.123496
T_RS19250	ribonuclease PH	-0.332072	-0.608127	-0.12514	-0.452055	-0.242754	-0.0732582	-0.20434	0.0748792	0.171965	-0.758719	-0.460708	-0.145656	-0.67628	-0.476039	-0.459039	0.183291	0.0606325	-0.319693	-0.722802	-0.977622	0.0357757	-0.0924335	-2.23928	0.230053
T_RS19255	orotate phosphoribosyltransferase	-2.31888	-2.21068	-2.12976	-2.24445	-1.68187	-0.410373	-0.961777	-0.334331	-0.00502904	0.132531	0.110859	-0.162884	-2.45293	-3.49039	-2.69616	0.148321	-0.0179035	-1.21097	-3.44672	-3.41399	-0.446833	-1.26555	-0.0225355	0.0762054
T_RS19330	lipopolysaccharide 1,6-galactosyltransferase	0.270929	-0.240647	0.366291	0.000659868	-0.112048	0.0633146	0.405984	-0.222262	0.208086	0.631602	0.476501	-1.82197	-0.682836	-0.425083	-0.736266	-0.0805917	0.32668	-0.893661	0.160915	-3.60098	-0.320046	0.314914	2.37561	-3.20004
T_RS19340	lipopolysaccharide 1,2-glucosyltransferase RfaJ	-0.081682	-0.526098	-0.243762	-0.317339	-0.834038	0.388704	0.0203365	-0.351619	0.0345941	1.02915	0.75366	2.70791	-0.661854	-0.612915	-0.97298	0.0529426	-0.0253693	-0.3056	0.344415	-3.7687	0.0400132	0.763498	3.99615	-0.961244
T_RS19345	lipopolysaccharide core heptose(II) kinase RfaY	0.16501	0.106735	0.163868	0.0309677	-0.689991	-0.372996	-0.107077	-0.182851	-0.0230935	0.473502	0.516421	1.05041	-0.0391187	-0.134099	0.0122457	0.0399485	0.192815	-0.0253659	0.134056	1.11142	0.185407	0.270866	-1.79711	1.14895
T_RS19355	lipopolysaccharide N-acetylglucosaminyltransferase	0.146866	-0.226714	-0.0129205	0.0467305	0.134615	0.915194	0.328244	0.409494	0.21972	0.74332	0.715666	2.4151	-0.325497	-0.324361	-0.543482	0.231051	0.373888	-0.226964	0.407384	-2.99655	0.0328426	0.696081	3.86317	-3.49378
T_RS19360	O-antigen ligase RfaL	0.0900774	-0.341152	0.276618	0.0341366	-0.762413	0.432273	0.154432	0.0145888	0.0918841	0.379559	0.54567	1.91201	-0.308654	-0.166031	-0.492836	0.0938206	0.0290876	-0.0140563	0.394291	-2.99987	0.106755	0.323943	2.2923	-2.52287
T_RS19380	glycine C-acetyltransferase	-0.0837465	-0.14304	-0.157499	-0.0953854	-0.0503849	-0.102575	-0.197621	-0.13467	-0.155488	0.0542825	0.0422323	-0.642726	-0.246513	-0.316447	-0.134571	-0.11731	-0.143152	-0.0983051	-0.275396	-0.340711	-0.209272	1.40564	-0.0984387	-0.202634
T_RS19385	L-threonine 3-dehydrogenase	-0.0795229	-0.156055	-0.195309	-0.14311	-0.261623	-0.0605649	-0.170847	-0.209839	-0.234592	-0.0276394	-0.104973	-0.630588	-0.151832	-0.262337	-0.12249	-0.110103	-0.0856213	-0.070085	-0.114225	-0.110783	-0.0619341	1.43826	0.0372089	-0.0851467
T_RS19400	murein hydrolase activator EnvC	-0.0368171	0.227018	0.133046	0.220748	-2.59447	-0.419352	-0.364028	-0.793269	-0.340863	-3.3197	-1.73761	-0.22952	0.212669	-2.2824	0.550665	-0.535595	-0.914078	-2.02104	0.0355899	-0.508554	-2.45201	-1.9539	-3.43587	-0.355884
T_RS19420	protein-export chaperone SecB	-0.210315	-0.0448077	-0.081506	-0.259766	0.0381001	-0.973229	0.0017009	-0.393677	-0.237779	0.71069	0.864506	0.223295	-0.417455	-0.153245	-0.137376	-0.355103	-0.272172	-1.02167	-0.167816	1.18304	-0.218057	-0.330143	-0.781968	-1.85064
T_RS19430	serine O-acetyltransferase	-5.13463	-5.17771	-3.087	-4.8939	-1.2216	-0.364126	-1.34056	-0.0366289	-0.950024	-1.50828	-2.10619	-0.835104	-5.13078	-5.07788	-5.06155	-1.18782	0.29484	-1.86917	-2.729	-2.22571	-1.13396	-0.90186	0.102602	-1.29978
T_RS19710	OmpA family lipoprotein	0.0342862	0.0891356	-0.0278232	0.0790805	0.00726495	-0.0674579	-0.0341063	0.0388298	0.130621	-0.0598773	-0.0426897	0.0806701	0.20835	0.184077	-0.0260025	-0.0846281	-0.0988419	0.247262	0.00596084	0.0350031	0.494243	0.403449	0.26793	-2.1127
T_RS19925	glutathione-disulfide reductase	-0.0734535	0.00290397	-0.290581	-0.0662204	-1.5245	-1.54258	-0.996422	-1.23332	-1.21938	-0.348727	-0.237526	-1.61525	-0.124092	-0.289265	0.0816391	-0.444726	-0.840177	-0.755854	-0.771545	-0.147451	-1.05576	0.200724	0.300534	-0.384206
T_RS19970	inorganic phosphate transporter PitA	-0.0708067	-0.127991	-0.467782	-0.0980692	-1.21607	-0.521037	-0.893243	-0.835073	-0.816566	-0.876189	-1.17943	1.24027	-0.0790791	0.162854	0.137546	-0.286014	-0.981411	-0.215106	-0.241185	1.02371	-1.25085	0.805804	1.04192	-0.802124
T_RS20065	Zn(II)/Cd(II)/Pb(II) translocating P-type ATPase ZntA	-0.078119	-0.0801597	-0.399974	-0.0640232	0.212701	0.0632328	0.079765	0.135451	0.00801568	0.343709	0.167063	1.05203	0.21298	0.146265	-0.0891367	0.167204	0.182926	-6.46946	-1.09369	-0.413202	-0.18852	-1.64041	0.195705	-0.131198
T_RS20315	Fe-S biogenesis protein NfuA	-1.31107	-1.18662	-0.252202	-1.78555	-0.376938	-2.63141	-0.622195	-0.325501	-0.878096	-0.399733	-0.106393	-0.100907	-1.65732	-3.26908	-2.30521	0.227265	-0.279663	-0.359406	-1.38924	-0.515881	-0.74143	0.278912	1.64502	-0.732566
T_RS20360	two-component system response regulator OmpR	0.186205	0.258851	0.457944	-0.28969	-3.15346	-0.286279	-0.266157	-0.629882	-0.0303242	1.24606	1.27609	0.82642	-2.21931	-1.18047	-0.346269	-0.584778	-0.912478	-1.48722	-0.464487	1.94824	0.0524944	-0.613977	-2.78895	-1.49671
T_RS20365	two-component system sensor histidine kinase EnvZ	0.40032	0.462184	0.332607	-0.122509	-2.86989	-0.0136461	-0.0701233	-0.512801	-0.232104	0.778687	0.976893	0.84191	-1.06467	-1.06932	-0.195074	-0.582323	-0.57917	-1.65704	-0.259533	1.9025	0.376397	-0.0979465	-2.98077	-2.37993
T_RS20380	Hsp33 family molecular chaperone HslO	-0.130137	-0.110464	-0.0430118	-0.0227544	0.0815523	0.172966	-0.172026	-0.212637	0.165436	0.126407	0.113165	0.706266	0.00655608	0.103701	-0.463084	0.12719	0.0697719	0.0933395	-0.0720308	0.228885	-0.447063	0.274365	1.85259	-0.279393
T_RS20385	ribosome-associated heat shock protein Hsp15	0.00269926	0.0617061	0.235381	0.157888	-0.0390134	0.205671	0.0772332	-0.0499207	-0.0545039	0.2045	0.289993	0.347281	-0.195717	-0.0552688	-0.00937187	-0.0224695	0.141657	-0.0898943	0.0081186	0.0449536	-0.155899	0.344557	1.39258	-0.0446103
T_RS20405	peptidoglycan glycosyltransferase/peptidoglycan DD-transpeptidase MrcA	-0.200991	-0.150255	-0.152525	-0.230499	0.0621522	0.0044116	0.050917	-0.181366	-0.211578	-0.766823	-1.18511	-0.711446	-0.243955	-0.250477	-0.113947	-0.303865	-0.215276	0.0885566	-0.303235	-0.75936	-0.160097	-0.834563	-2.18176	-0.275305
T_RS20440	3-dehydroquinate synthase	-2.26845	-1.99796	-0.904222	-1.99718	-1.81656	-2.09596	-0.819775	-1.62941	-1.32207	-1.18991	-1.26145	-1.18698	-2.24942	-3.11538	-3.03697	-1.41097	-1.24208	-1.73563	-1.51371	-1.02812	-1.98826	0.663068	-0.944384	-1.77483
T_RS20450	adenine-specific DNA-methyltransferase	0.128154	-0.418659	-0.28193	-0.476138	-3.49606	-1.5077	-1.30296	-1.0394	-0.266878	-1.1494	-1.55569	-2.3883	-0.623611	-0.46369	-0.365243	-1.27991	-1.39039	-1.6167	-0.541927	0.744884	-1.48302	0.04808	-1.53931	-0.868296
T_RS20465	tryptophan--tRNA ligase	-0.639023	-0.291549	-0.616308	-0.49814	-0.931339	-1.57814	-0.453786	-0.980207	-0.605224	-2.11902	-2.88033	-1.66134	-0.151189	-0.13782	-0.64162	-0.136549	-0.0778434	-0.10728	-1.50834	-1.20675	-0.883976	0.233692	1.17882	-0.458894
T_RS20480	siroheme synthase CysG	-4.00637	-3.61134	-2.23515	-4.16387	-0.179487	0.0782951	-0.0388041	-0.00417069	0.109658	0.00495824	-0.0118709	-2.55446e-05	-3.30015	-3.57771	-4.01064	-0.00511745	0.0782157	-0.0927028	-1.41542	-1.60925	0.194674	0.168813	0.269748	0.141598
T_RS20505	peptidylprolyl isomerase A	0.36954	0.0238855	0.0508516	0.153295	0.199181	-0.00175528	0.169112	0.0709125	0.109958	0.0181789	0.0241788	-0.400103	-0.0567582	0.13627	0.0709873	0.162125	0.173099	-0.854245	0.201509	0.324865	0.163032	0.278712	1.13518	0.202685
T_RS20590	peptidylprolyl isomerase	0.219708	0.0166554	0.105725	0.218423	0.278948	0.181136	0.165528	0.242362	0.151292	0.128195	0.0219018	0.340996	-0.0240711	-0.0237688	-0.215513	0.152729	0.0222084	0.236921	-0.0921877	0.0470649	0.725606	0.211927	1.00918	0.65346
T_RS20600	FKBP-type peptidyl-prolyl cis-trans isomerase	0.164212	-0.0673408	0.0683659	0.210558	0.200236	0.0628104	0.229881	0.159769	0.105368	-0.372771	0.184705	-0.462487	-0.0367765	-0.00889083	-0.0851852	0.118282	0.132418	-0.974225	0.0463994	-0.999347	0.401596	0.416952	-1.20718	0.564374
T_RS20640	elongation factor Tu	-0.126285	-0.341938	-0.0461196	-0.36921	-0.942519	-0.693409	-0.892629	-0.775887	-0.951686	-0.452289	-0.240234	0.0520337	0.48714	-0.237844	-0.556675	-0.2427	-0.788268	-0.128541	-0.266877	-0.0181469	-1.09002	1.01885	2.49935	-0.269273
T_RS20805	Zn(2+)-responsive transcriptional regulator	-0.220732	0.0323232	-0.159305	0.13211	0.263055	0.28629	0.335091	0.421024	0.366306	0.441303	0.58159	1.1369	0.203336	0.144884	0.0991828	0.308163	0.590381	-7.28838	-0.7716	-0.197072	0.02251	-1.78033	0.443196	0.088343
T_RS20820	Trk system potassium transporter TrkA	-0.17977	-0.630501	-0.579066	-0.580423	-0.813767	-0.754719	-1.79354	-1.49521	-1.24287	-0.475256	-0.489113	-2.13962	-1.08474	-0.503122	-0.604233	-0.804516	0.115045	-1.85451	-0.939503	-2.41518	-3.48124	0.470237	0.620324	-0.594899
T_RS20860	shikimate dehydrogenase	-2.27404	-2.01729	-0.876576	-1.98947	-1.13256	-1.76054	-0.856401	-1.36276	-0.928837	-1.14836	-1.37763	-0.504974	-2.26185	-2.72635	-2.84874	-1.03031	-0.995057	-1.23766	-1.07384	-0.490981	-1.3401	1.00998	-0.499031	-1.50324
T_RS20985	glucose-6-phosphate isomerase	-0.674951	-0.513622	-0.495292	-0.625378	0.103472	-0.39444	-0.0146978	-0.642092	-0.150218	-0.111113	0.178507	-1.32867	-0.891742	-1.43618	-1.1783	-0.914195	-3.01671	-0.0740597	-0.837372	-1.86971	0.249723	1.03619	0.811455	0.0727446
T_RS21060	diacylglycerol kinase	-0.221678	-0.258322	-0.0286461	-0.112685	-0.142553	-0.564091	-0.399273	-0.235681	-0.145698	-0.192796	-0.0639422	-1.31174	-0.275001	-1.59485	-0.476366	-0.222497	-0.792562	0.128189	-0.0502434	2.15159	0.28514	0.395181	-2.09169	-0.142786
T_RS21350	glycine betaine/L-proline transporter ProP	-0.074253	-0.00777358	-0.0109648	-0.0994228	-0.0974429	-0.00894162	-2.12068	-0.0709435	-0.337705	-0.0272002	0.00177903	-0.100816	-0.0865681	-0.14949	-0.0816908	-0.279059	0.0256431	-0.495113	-0.123251	-0.0171252	-0.333895	-1.22945	0.125585	-0.216311
T_RS22115	Vi polysaccharide transport protein VexE	0.101088	0.0324399	-0.149575	0.144599	-0.0909714	-0.00393458	0.0909319	-0.0343654	-0.0328735	-0.279446	-0.196332	0.583725	-0.0210219	-0.00355069	-0.0797099	0.0584745	0.0864811	-0.403325	0.0400174	1.08031	-0.253465	0.0417229	0.567555	-0.0634949
T_RS22120	Vi polysaccharide ABC transporter inner membrane protein VexD	0.333805	-0.248212	-0.204233	0.0604427	-0.217676	-0.10823	0.0801007	-0.276997	0.018558	-0.169301	-0.0790549	0.745554	0.0289631	0.00187751	-0.0507747	0.222379	0.33531	-0.272836	0.058096	0.887812	-0.314713	0.254842	1.00506	0.0208163
T_RS22125	Vi polysaccharide ABC transporter ATP-binding protein VexC	0.26479	-0.0249291	-0.148072	0.0421045	-0.282884	0.0751375	0.0186326	-0.183242	-0.171675	-0.451199	-0.395879	0.606105	0.0348955	-0.199131	-0.175724	0.174192	0.0533018	-0.530622	0.0409637	0.776963	-0.473163	-0.138729	0.548257	-0.248338
T_RS22130	Vi polysaccharide ABC transporter inner membrane protein VexB	0.280694	-0.00474331	-0.0786449	0.168278	-0.201844	0.0408681	-0.0707431	-0.271295	-0.0407049	-0.451815	-0.315205	0.655047	-0.00513941	-0.0108816	-0.171155	0.0990401	0.196494	-0.31923	-0.0243298	0.764834	0.0283069	0.200177	1.09292	-0.0871636
T_RS22135	Vi polysaccharide ABC transporter protein VexA	0.23718	-0.102388	-0.294582	0.0526778	-0.349946	-0.100816	0.0829682	-0.237244	-0.0389168	-0.281288	-0.273932	0.858321	0.0153389	-0.428306	0.0803866	0.300191	0.200568	-0.370389	0.0999961	0.970897	-0.366693	0.0489267	0.847427	0.0668966
T_RS22140	Vi polysaccharide biosynthesis glycosyltransferase TviE	-0.0837193	-0.0817875	-0.0225166	-0.119683	-0.0433723	-0.0390029	-0.0494812	-0.335989	-0.146923	0.163215	0.0874465	-0.0745817	-0.141981	-0.146693	-0.126197	-0.00612692	-0.00493565	0.158322	-0.107238	0.937066	-0.210194	-0.0089299	0.615456	-0.554403
T_RS22145	Vi polysaccharide biosynthesis protein TviD	0.183969	-0.0395877	0.040556	0.0488029	-0.246787	-0.0921034	-0.0714466	-0.254129	-0.130972	-0.106382	-0.147114	0.359241	-0.0449083	-0.128085	-0.13397	0.0895279	0.152142	-0.204408	-0.036267	0.994834	-0.36884	-0.00769578	0.672782	-0.295539
T_RS22155	Vi polysaccharide biosynthesis UDP-N-acetylglucosamine C-6 dehydrogenase TviB	-0.0718587	0.00152326	0.0472269	0.0428105	0.132452	0.156338	0.0448429	0.0996528	0.0249245	-0.123779	-0.305139	0.704831	0.0563548	0.055882	0.00993138	0.142069	0.201636	0.322901	0.141108	1.49193	0.0748766	-0.0884095	0.422031	0.125484
T_RS22455	RNA chaperone Hfq	2.2642	-0.0589038	-0.528286	1.32491	-0.547767	-0.719715	-0.712196	-0.309217	-0.337109	-1.84099	-1.57011	-2.62409	0.255571	-0.267821	0.12496	-0.961494	-1.0094	-1.3592	0.222151	-0.114997	-2.28464	-0.518862	0.302838	-1.19584
T_RS22465	FtsH protease activity modulator HflK	0.294049	-0.052779	0.0376889	0.228792	0.196644	0.0724387	0.118381	-0.233522	-0.152847	0.419373	0.562282	0.499004	0.120223	-0.0508323	0.121994	-0.656062	-0.544064	-0.544658	0.0826362	-0.434734	-1.75069	0.76881	1.56712	0.078784
T_RS22710	autotransporter assembly complex protein TamA	-0.236957	-0.175223	-0.123289	-0.239243	-0.225505	-0.196445	-0.112547	-0.0487518	-0.0402669	-0.800816	-0.100267	-0.637341	-0.278296	-0.137248	0.0918725	-0.0618325	-0.0210142	-2.02604	-0.0927771	0.241309	0.0787468	-0.00108318	-3.88304	-1.42575
T_RS22715	autotransporter assembly complex protein TamB	-0.213382	-0.150847	-0.124625	-0.190966	-0.116135	-0.0845374	0.00183189	-0.00232524	-0.0822843	-0.897018	-0.229983	-0.606354	-0.16713	-0.0883675	0.0484923	-0.239258	-0.16442	-1.95812	-0.160454	0.0544755	0.0439214	-0.136523	-3.69114	-1.23546
T_RS22720	gamma-glutamylcyclotransferase	-0.251959	-0.18473	-0.146424	-0.293412	-0.570801	-0.485919	-0.340425	-0.468278	-0.390201	-1.2184	-1.09798	-1.39843	-0.0112856	-0.147699	-0.012849	-0.342138	-0.359009	0.145585	-0.299723	0.386144	-0.329044	0.0445433	0.581031	-0.117007
T_RS22750	ribosome-associated protein	0.215759	-0.142606	-0.101991	0.276378	-0.115929	-0.162652	-0.24076	-0.143433	0.0932312	-0.246865	-0.191444	0.220352	-0.561029	-0.378827	-0.112343	-0.643502	-0.203187	-0.0113357	-0.602567	-2.39767	-0.107682	0.182414	0.415406	-0.0924925
T_RS22845	trehalose operon repressor TreR	0.0965246	0.161425	0.154835	0.0676248	0.329834	0.190019	0.230939	0.168337	0.301317	0.141926	0.21408	0.519411	0.152275	0.120621	0.0635034	0.288537	1.0714	0.0340236	0.2264	0.171749	0.159559	0.0118929	-0.0674846	0.0453038
T_RS22850	magnesium-translocating P-type ATPase	-0.486748	-0.35736	-2.15391	-0.461076	0.0160492	0.0543091	0.0336743	0.0663296	-2.02362	-2.47056	-2.87462	-1.25506	-0.120749	-0.178251	-0.286384	-1.37383	-0.621299	-0.323065	0.0600785	0.553253	-1.70671	-0.46981	-0.498144	-1.27661
T_RS22860	2-iminobutanoate/2-iminopropanoate deaminase	-0.614234	-0.795627	-0.0328352	-0.47274	-0.343522	-1.16179	-0.317485	-0.190532	-0.125905	-0.8058	-0.633521	-0.8185	-1.01603	-1.2043	-1.17423	-0.442253	-0.104021	0.371188	-0.192066	-0.364791	0.0557957	0.237373	1.3473	-0.196869
T_RS22915	ribonuclease E inhibitor RraB	0.0795496	-0.223371	0.0114867	-0.0205503	-0.172435	-0.118219	-0.18729	-0.147798	-0.0191294	-0.0402502	-0.104393	1.83129	-0.051411	0.0193091	0.0119393	-0.0338667	-0.0833022	-0.229698	0.0349921	0.209862	-0.279797	-0.326849	0.0341962	-0.337294
T_RS23405	ribosomal protein S18-alanine N-acetyltransferase	0.0352844	0.0139601	0.106036	0.00932885	-0.298066	-0.0583513	-0.197549	-0.19744	-0.0566684	-0.141007	-0.022766	-0.237907	-0.0688436	-0.16489	0.0187217	-0.094402	-0.249379	-0.26432	-0.0530787	-0.0876643	-0.0439936	-0.508535	-1.07274	-0.199363
