# Supplementary material for: High-throughput fitness experiments reveal specific vulnerabilities of human-adapted Salmonella during stress and infection
Source: Nat Genet. 2024 Jun 3;56(6):1288–99. doi: 10.1038/s41588-024-01779-7 (PMC11176087; doi:10.1038/s41588-024-01779-7)
Supplement: Supplementary file 16 — Supplemental Data 12, List of all Paratyphi A-specific changes in fitness, defined as genes that (1) have significant fitness changes (t > 4) in S. Paratyphi A 9150 but not in S. Typhimurium ST4/74 and (2) have a FC > 2-fold higher in S. Paratyphi A 9150 compared with S. Typhimurium ST4/74 in at least one condition. All significance values are on sheet 1, and all FC are on sheet 2. [file 41588_2024_1779_MOESM16_ESM.xlsx]

## Sheet: tstats
locusId	desc	NonSPI2	InSPI2	InSPI2 Mg	M9 glucose	Bile	Iron	NaCl	Heat	LB	cef	cipro	azithro	H2O2	NO	bleach	anaerobic	GMM	zinc	Nmedia	protamine	gentamycin	cotrimoxazole	rifampicin	polymyxin B
SPA_RS00065	molecular chaperone DnaJ	-4.59437	-4.58536	-4.06901	-6.62855	-2.20031	-4.13331	-5.60383	-3.93972	-2.1905	-2.4407	-2.97379	-2.38094	-4.65339	-4.97973	-3.68941	-3.22293	-2.61771	-4.0721	-4.55376	-3.23944	-1.45812	-2.11402	-2.49178	-2.23009
SPA_RS00445	bis(5'-nucleosyl)-tetraphosphatase (symmetrical) ApaH	-9.90645	-10.8938	-10.4296	-12.3514	-4.94813	-6.07627	-5.54825	-7.2039	-5.31044	-4.3024	-1.3906	-4.90302	-7.21112	-8.1314	-9.41857	-6.02312	-5.56116	-7.87107	-3.94679	0.217949	-7.06048	-2.80531	-3.51043	-5.32458
SPA_RS00450	Co2+/Mg2+ efflux protein ApaG	-7.4582	-0.955759	-1.34593	-3.81067	-0.604732	-1.63037	-0.747836	-0.80249	-2.27029	-0.249483	-2.9461	-1.2649	-1.04163	-1.28654	-1.40544	-0.658434	-0.446567	-0.469642	-1.54048	-0.774911	-0.153617	0.828219	-1.37811	-1.95365
SPA_RS00460	4-hydroxythreonine-4-phosphate dehydrogenase PdxA	-4.11845	-2.39247	-1.28756	-3.38223	-0.699566	-0.437887	-0.395767	-0.248709	0.937682	-0.201592	0.646543	-0.218218	-3.56567	-7.91119	-4.4497	-0.652727	-0.639457	-0.688518	-7.16799	-8.72675	0.511639	0.105254	0.48964	-1.38132
SPA_RS00475	co-chaperone DjlA	-0.612773	0.605678	-0.332523	0.472018	-0.892001	-0.626034	-0.519388	-1.18582	0.502379	0.0378962	-2.58118	-0.252597	-0.299493	0.797936	-0.709611	-0.844992	0.521292	-1.18373	0.345977	1.71412	-8.91882	0.267936	-0.887921	0.253409
SPA_RS00485	RNA polymerase-associated protein RapA	-2.06257	-0.652697	0.213104	-0.476546	-3.83979	-2.80379	-3.91557	-0.108533	-3.37677	-2.1582	-2.56991	-3.12726	-9.40885	-1.06859	-2.05414	-0.805338	-2.18063	-1.3033	-2.83521	-0.613351	7.7829	-1.72738	-1.19125	-1.36454
SPA_RS00610	catabolite repressor/activator	11.3266	3.50113	2.43425	7.40274	-3.24494	0.699513	-1.87344	-5.69094	-2.76092	-2.68463	5.26721	-4.00753	-2.14954	-1.1511	3.85157	-3.03423	-3.91099	-5.54685	-0.899722	-3.16244	-3.73317	-3.47941	-2.49327	-2.23783
SPA_RS00840	D-threonate 4-phosphate dehydrogenase	3.4035	6.42377	3.4202	3.40877	-5.68847	-3.19199	-3.27404	-6.18544	-0.0447565	-0.0605152	9.24989	-0.608081	4.95333	1.13381	4.48663	-4.62666	-3.91849	-7.37601	-5.90454	-7.45339	-3.28097	-4.64622	-0.0937634	-1.0055
SPA_RS01215	VOC family protein	-0.736528	0.323262	0.852978	0.340498	-2.25332	-2.93631	-0.820935	-3.51813	0.470391	-0.369872	1.81516	0.293689	0.487179	0.484661	-0.961048	1.12484	0.0500187	0.744553	0.0951903	-1.0226	2.17087	0.967992	3.05687	-4.97857
SPA_RS01265	methionine ABC transporter substrate-binding lipoprotein MetQ	-7.13638	-8.05296	-6.42657	-5.29695	-1.34454	-0.841416	-1.32773	-1.51025	-0.986663	-1.58368	0.222044	-0.34936	-5.95236	-4.63445	-12.0942	-0.455715	-3.63947	-0.995155	-1.11765	-2.60664	-2.82459	0.453192	-0.271554	0.406385
SPA_RS01270	methionine ABC transporter permease MetI	-8.3579	-9.13757	-6.08267	-7.72505	0.65669	1.27976	0.657451	1.06792	0.486288	0.0517795	-0.530067	0.114697	-5.98217	-4.75107	-14.0552	0.584334	-4.43769	-0.709356	-0.313395	0.923375	1.02422	-0.648706	-0.45319	-0.321912
SPA_RS01275	methionine ABC transporter ATP-binding protein MetN	-9.91	-10.0816	-5.61955	-7.83513	0.457756	0.546564	0.716441	0.726527	0.765593	1.06088	1.49663	1.4738	-5.34555	-4.81829	-14.7685	1.10399	-4.08687	0.0380973	0.564618	-0.0373029	-1.08102	0.332749	1.17651	0.698752
SPA_RS01280	D-glycero-beta-D-manno-heptose 1,7-bisphosphate 7-phosphatase	-6.50065	-5.77316	-1.92679	-4.65349	-9.83118	-6.54796	-3.77781	-6.24801	-3.4444	-4.3826	12.1357	-12.1571	-1.41705	-3.54954	-5.26398	-4.01045	-6.97135	-5.44687	-6.88652	-10.1078	-8.2352	-0.78909	-4.97485	-4.71783
SPA_RS01395	sigma-E factor regulatory protein RseB	-0.966308	-0.950623	-0.53047	0.536541	-0.223761	-3.29445	-3.20034	-0.897624	-1.55774	-1.3316	-7.633	-1.7216	-1.21885	0.524385	-2.38228	0.407571	-0.869506	-0.73634	0.599546	0.389456	2.43101	-0.721128	-3.08944	-2.28791
SPA_RS01400	SoxR-reducing system protein RseC	1.70201	-1.3923	0.0622813	1.2021	-0.720323	-4.01704	-1.50088	-1.26404	-3.89318	-3.41457	4.55246	-3.33992	-0.184785	-1.00192	-1.38577	-0.834692	-0.564091	-2.12018	-0.553937	-2.17506	5.57188	-0.51643	1.26817	-1.1235
SPA_RS01405	translation elongation factor 4	-9.04668	-7.15832	-6.43214	-6.16903	-3.59001	-2.86875	-5.46028	-5.73537	-3.62305	-5.48368	8.82388	-5.49776	-5.65173	-5.59559	-7.72457	-2.98857	-2.96673	-7.19617	-6.11334	-3.18047	-1.88531	-2.4885	-3.25886	-0.976139
SPA_RS01495	phosphoribosylformylglycinamidine synthase	-13.2756	-11.2641	-10.118	-13.0135	-11.8318	-3.11901	-13.2563	-3.86605	-0.692094	-0.927867	-2.25748	-1.36924	-14.6477	-13.1323	-12.9003	0.141514	-0.666553	-12.3671	-14.4034	-13.548	-3.56201	-1.36226	0.858243	-0.0547849
SPA_RS01510	two-component system response regulator GlrR	3.41539	3.26445	1.19356	3.13595	0.297086	-0.130431	-0.54871	-0.556733	-1.22254	-0.74761	7.52439	-1.35666	1.05847	-0.775847	1.37692	-1.1253	-0.662932	-0.697042	-0.593719	-3.40203	-3.45206	0.903081	0.449418	1.20684
SPA_RS01595	tRNA (cytosine(32)/uridine(32)-2'-O)-methyltransferase TrmJ	-2.23004	1.37681	2.2909	-1.97179	1.14557	-0.675476	0.312134	0.174578	0.604385	2.01358	12.0528	2.51221	0.409253	-0.151595	-2.28706	-0.193815	0.386106	-0.573558	-0.0944314	-0.870775	1.73461	-0.731927	2.93578	-0.623885
SPA_RS01600	Fe-S cluster assembly transcriptional regulator IscR	1.22341	4.0105	3.49709	2.44108	-0.324119	-8.16638	-0.773523	0.290198	-0.460294	-3.52308	2.42931	-0.159022	-0.0404289	-2.95167	0.906383	-0.91879	-1.45539	-2.33152	-2.49916	-2.46202	-2.33439	-0.00321147	3.7578	-1.33381
SPA_RS01635	Fe-S cluster assembly protein IscX	-4.08233	-3.27832	-1.55437	-5.55366	-0.624256	-3.07137	-0.287581	0.648367	2.03676	1.73518	-0.0839248	0.982965	-1.13714	-8.51242	-5.82378	-0.0126525	0.73387	-0.176403	0.563628	4.85261	8.12194	1.35288	0.348318	2.6762
SPA_RS01690	nucleoside-diphosphate kinase	-6.15773	-5.11349	-3.5616	-4.64386	-0.101038	-0.397103	-0.576444	-0.141696	-0.946784	-0.108475	5.84608	-2.16323	-7.86503	-3.67481	-8.37192	-0.577848	-2.14945	-0.848304	-1.57696	-4.89431	-4.50601	-0.579691	1.11889	-0.124499
SPA_RS01715	YfgM family protein	-2.6933	-4.57431	-3.1634	-1.73106	-1.90626	-3.38393	-1.43122	-1.33149	-1.1587	-1.90646	-4.94901	-2.24404	-3.19525	-1.23932	-5.21382	-0.543067	-2.22501	-1.43479	-0.975474	-0.347915	-6.56061	-1.49286	-3.7397	-3.78333
SPA_RS01720	outer membrane protein assembly factor BamB	-6.3323	-7.6613	-6.06515	-2.74209	-15.4704	-12.4954	-14.0094	-4.40755	-7.26354	-12.1855	-12.1057	-16.6217	-10.695	-5.5178	-13.0776	-3.55167	-6.04097	-4.57357	-4.9459	-2.98711	-1.66475	-4.46709	-6.8952	-7.15753
SPA_RS01820	polyphosphate kinase 1	-15.7687	-16.0647	-13.6409	-16.5875	-3.63766	-3.43474	-6.26767	-1.96108	2.36086	2.06555	7.31743	-10.3329	-17.917	-17.6672	-14.9729	-0.612464	-1.27643	-11.5829	-8.26203	-14.2789	-16.0124	-7.46889	-2.12235	-4.58867
SPA_RS01830	phosphoribosylformylglycinamidine cyclo-ligase	-9.79079	-8.95817	-6.786	-10.8167	-9.4117	-1.69818	-8.97475	-1.59672	-1.47478	-1.29703	-0.635037	-1.16087	-11.2503	-9.10318	-11.3477	-1.86815	-0.814113	-9.54255	-9.45917	-10.0431	-1.13244	-4.44605	-1.9375	-1.73335
SPA_RS01855	beta-barrel assembly-enhancing protease	-0.0253087	-0.665131	-1.45768	-0.113617	-0.708797	-0.915675	-1.23358	-0.500984	0.123031	-1.01021	-0.7976	-7.19819	0.253336	0.337851	0.400573	-0.131297	-0.478958	-0.340151	-0.521187	-8.97189	-8.55084	-0.57685	-13.9669	-10.047
SPA_RS01930	multidrug efflux RND transporter permease AcrD	-0.295735	-0.0853123	-0.23295	-0.366386	0.57565	-0.729331	0.111045	-0.067545	-0.25279	-0.00276949	-0.486808	-0.0859465	1.15463	0.379811	-0.379775	0.0731825	0.265594	0.617758	0.654325	-10.7571	-1.29221	-0.0516151	-0.576819	-0.586717
SPA_RS02065	oxygen-dependent coproporphyrinogen oxidase	-0.216411	0.0674892	-1.21644	0.339734	-1.39688	-12.2559	-3.64883	-0.745513	-0.945943	-2.22516	-5.8699	-2.7405	-0.818273	0.423816	1.66046	-0.679317	-0.455049	-1.07432	0.0862069	1.45324	10.6315	-0.119789	0.842242	0.44725
SPA_RS02070	N-acetylmuramoyl-L-alanine amidase AmiA	0.433427	0.629978	-0.218978	0.648477	2.48838	-0.198533	0.202686	-0.00310083	0.440717	-1.00928	-4.99134	0.381455	0.0975724	0.776007	1.42959	0.357545	0.312929	0.411953	-0.418133	1.49614	-2.68234	0.941405	0.718441	0.365817
SPA_RS02100	thiosulfate/sulfate ABC transporter substrate-binding protein CysP	-14.5727	-11.2097	-6.61324	-14.5683	-0.512743	0.282928	0.460427	0.0354352	-0.264003	0.109065	-1.39027	-0.525373	-12.3502	-11.3305	-12.6757	0.106541	0.119062	-0.104164	-4.33677	-3.93394	-0.70977	0.805814	0.162128	-0.0162485
SPA_RS02105	sulfate/thiosulfate ABC transporter permease CysT	-14.1129	-10.2707	-8.98941	-12.7335	-0.174139	1.12429	0.745279	0.823958	0.609864	1.40401	-0.271605	1.0848	-12.1386	-11.9544	-13.8825	-0.489589	0.106267	0.00699059	-5.01626	-6.46864	-0.985021	-0.337865	-0.43399	-0.21833
SPA_RS02110	sulfate/thiosulfate ABC transporter permease CysW	-14.0639	-11.0339	-9.26015	-13.2265	-0.300594	0.313373	0.0244009	-0.659182	-0.579114	-1.04972	0.201879	-1.26916	-13.369	-11.1225	-12.5404	0.568786	0.282267	-0.50101	-5.22433	-5.60339	-0.313168	1.11869	-0.900854	-1.24908
SPA_RS02115	sulfate/thiosulfate ABC transporter ATP-binding protein CysA	-19.7156	-13.6424	-10.5237	-16.9303	-1.05295	0.492719	-0.374906	-0.415039	-0.0540778	0.356401	-0.60069	-0.673074	-14.7247	-13.5697	-16.753	-0.781267	-0.815208	-0.935524	-6.45666	-6.73787	-0.962908	0.736964	0.568636	1.14637
SPA_RS02155	phosphoenolpyruvate-protein phosphotransferase PtsI	-3.63695	-4.87857	-3.96994	-4.3137	-5.28682	-6.18315	-4.90773	-6.23482	-5.72072	-7.04049	3.16656	-7.3445	3.08363	-3.14392	0.762216	-9.27446	-10.0339	-8.35121	-7.7675	-6.77463	4.13109	-2.95132	-4.17553	-4.00603
SPA_RS02360	phospholipid-binding lipoprotein MlaA	-0.894902	0.808469	0.0845948	0.749482	-0.842468	-3.64448	-1.45403	0.465903	1.61561	0.382644	15.9229	-2.35413	-0.0833732	0.595946	-0.153406	-1.44295	-1.07006	-1.665	-1.69389	-9.90524	-6.00738	-0.705719	-8.34228	-15.2356
SPA_RS02385	phosphohistidine phosphatase SixA	-1.96834	-3.60788	-2.19799	-2.30994	-2.7925	-0.443726	-2.86547	-4.01066	-2.95416	-1.99593	4.32864	-4.11852	-4.50903	-2.51304	-0.899672	-2.70352	-1.87548	-3.24307	-6.06152	-7.35996	-7.70137	-0.479675	1.2386	-1.65219
SPA_RS02390	endonuclease SmrB	-4.48299	-2.44711	-2.93095	-3.49145	-1.29203	-0.402338	-0.381414	-0.725244	-0.466044	-0.116934	2.31239	-1.17149	-2.12284	-0.262048	-0.415756	-0.0256116	-0.655338	-0.188229	-1.11029	-1.06898	-0.25753	0.700484	1.49557	1.02463
SPA_RS02400	chorismate synthase	-6.28286	-6.40597	-3.85399	-6.33964	-2.47088	-6.09229	-2.43534	-3.64914	-2.68765	-3.74994	-1.98569	-4.06825	-6.4055	-6.72868	-7.06423	-3.08308	-3.95571	-2.97202	-6.7278	-6.21419	-3.45823	-2.36466	-2.84157	-1.41342
SPA_RS02420	YfcL family protein	0.209399	0.794807	1.3394	0.616032	-1.1186	-3.04556	-1.87325	-0.376579	-1.41576	-1.70508	0.668819	-2.80057	1.84855	-0.248265	0.0720775	-1.76628	-0.974105	-1.4507	-0.416731	0.0267771	5.50036	-1.77139	-2.45637	-1.5605
SPA_RS02475	aspartate-semialdehyde dehydrogenase	-0.153179	-0.358775	-1.12046	-0.785614	-2.70298	-1.16267	-2.87333	-2.20086	-3.01286	-4.34501	10.1027	-1.42566	-2.57729	-2.23197	-2.7269	-1.60334	-1.10779	-3.06282	-2.7437	-2.03175	-2.97987	-0.0912287	-0.917204	-0.975092
SPA_RS02480	tRNA pseudouridine(38-40) synthase TruA	-7.7274	-8.55599	-8.1152	-6.76391	-7.02564	-3.91036	-7.48927	-5.46322	-6.03641	-10.2726	4.22617	-5.25724	-7.1048	-8.4633	-5.81029	-6.07851	-3.78532	-6.49564	-8.80411	-6.8412	-4.29859	-2.03895	-1.90464	-3.48292
SPA_RS02500	cell division protein DedD	-0.351149	1.66346	1.58384	0.311455	2.40144	0.445243	0.128399	0.163022	0.0242291	-2.30423	-7.12913	-0.580451	2.62695	0.829925	0.990271	0.118399	0.440579	-0.0855344	0.156952	-0.0491356	-1.96408	1.96308	1.35334	1.1516
SPA_RS02505	colicin V production protein	-7.55745	-7.36825	-5.32433	-6.30435	-7.68988	-1.95511	-7.32911	-2.16993	-1.68019	-1.43895	-3.60471	-1.45919	-8.27161	-8.89521	-9.21307	0.759193	0.583368	-7.8718	-9.3738	-10.0287	-2.65917	-0.214694	-0.799547	-1.35918
SPA_RS02510	amidophosphoribosyltransferase	-13.5821	-9.51099	-8.35748	-12.3259	-11.8139	-3.15916	-12.1529	-2.03921	-0.286551	0.0644604	-3.99961	0.450989	-12.9217	-12.2574	-12.6298	-0.262788	0.33316	-11.6276	-11.7238	-10.7648	-1.80598	-1.17722	-0.821904	-1.24138
SPA_RS02590	NUDIX hydrolase YfcD	-1.41567	-2.89895	-1.13474	-1.82463	-4.57547	0.238212	-1.10535	0.365879	-0.505814	-2.00682	4.9339	-0.611538	-2.62444	-2.17006	-2.54358	0.419892	-1.18428	0.575172	0.0797668	-1.2926	5.68211	-0.431179	-0.230129	0.0901997
SPA_RS02690	NADH-quinone oxidoreductase subunit NuoA	4.76419	2.40188	1.94751	3.19966	-0.213499	-1.16925	-3.12128	-3.49499	0.365595	-1.44791	-3.31776	-1.63562	-0.0982117	-1.87413	3.44671	-2.33937	-1.09196	-5.45046	-0.912797	6.42922	8.88169	4.56408	-0.15548	2.10929
SPA_RS02695	NADH-quinone oxidoreductase subunit NuoB	9.83673	4.85054	5.35488	7.06386	-3.00869	-2.6258	-7.26641	-6.60994	-3.12006	-4.38925	-14.4483	-6.11342	-0.36895	-3.25083	3.86621	-4.74548	-4.02944	-10.8385	-1.58084	12.8718	15.3409	6.23178	0.323199	0.25523
SPA_RS02700	NADH-quinone oxidoreductase subunit C/D	9.49316	4.5169	5.43469	7.13332	-2.09128	-1.06353	-6.35263	-4.77454	-1.29304	-4.55523	-10.5315	-4.75161	0.172299	-3.48714	2.91462	-3.4098	-1.95946	-9.84991	-0.407094	13.9	14.7835	5.52338	0.83777	1.09304
SPA_RS02705	NADH-quinone oxidoreductase subunit NuoE	7.06666	2.92214	3.45966	4.41195	-3.35848	-1.77883	-4.56161	-4.62083	-0.0473387	-2.46794	-6.44591	-2.8605	0.814573	-2.08983	3.33726	-2.76357	-2.0982	-7.66586	-1.50821	8.61179	9.79572	2.02789	-1.25228	-1.05498
SPA_RS02710	NADH-quinone oxidoreductase subunit NuoF	7.47493	4.64044	5.08569	6.5448	-3.58232	-1.62217	-6.32671	-6.93523	-1.41965	-4.30503	-9.37894	-4.33373	0.117395	-3.21476	3.99311	-3.24764	-2.2222	-9.74916	-0.76603	11.8906	11.845	5.40552	-0.116306	0.413974
SPA_RS02715	NADH-quinone oxidoreductase subunit NuoG	9.74795	5.67758	6.17695	8.29523	-4.00395	-2.20048	-7.52451	-6.56535	-2.01314	-4.01045	-11.0979	-5.36467	-0.120444	-3.96384	2.55172	-3.90609	-2.38223	-10.8849	-1.30692	14.1836	16.8067	7.25966	0.954714	2.1573
SPA_RS02720	NADH-quinone oxidoreductase subunit NuoH	5.95182	3.69713	4.46478	4.67878	-1.19277	-1.58263	-4.61703	-4.89183	-1.16847	-2.97772	-6.89777	-3.2021	-0.379914	-3.14146	1.17009	-1.80094	-1.07724	-6.42678	0.107765	10.5952	7.92793	2.55594	-0.625564	0.402713
SPA_RS02725	NADH-quinone oxidoreductase subunit NuoI	4.10802	4.60412	3.30371	4.79448	-2.94533	-1.85644	-5.6417	-4.53239	-0.746486	-3.71397	-5.36707	-4.78324	-1.26085	-3.81359	2.23001	-2.90993	-1.83754	-7.44143	-1.92202	7.78103	8.00141	0.875047	-0.77539	-0.786041
SPA_RS02730	NADH-quinone oxidoreductase subunit J	6.76704	3.31631	3.59355	5.45262	-1.87418	-0.520626	-5.07129	-3.69425	-2.18357	-4.13869	-6.70822	-3.69227	-1.70191	-2.81973	3.03001	-3.29679	-1.93826	-7.72878	-1.0022	11.1227	11.2666	3.67556	0.718663	1.16955
SPA_RS02735	NADH-quinone oxidoreductase subunit NuoK	2.7182	1.15551	1.44487	3.31246	-1.91371	-1.39445	-4.28562	-3.07307	-2.13774	-2.20168	-4.60034	-3.40016	-1.3088	-2.49808	0.446728	-2.70406	-1.95392	-6.51781	-0.785192	6.86549	5.0684	1.27013	0.828656	0.559859
SPA_RS02740	NADH-quinone oxidoreductase subunit L	7.69418	4.73355	5.07471	7.15125	-4.02766	-2.50265	-7.18743	-6.64957	-2.18275	-4.25291	-10.3416	-5.21229	-2.68006	-4.31245	2.83762	-4.15649	-2.29176	-10.4646	-1.85624	11.935	14.3823	5.2916	-0.956952	0.560335
SPA_RS02745	NADH-quinone oxidoreductase subunit M	8.2941	5.07373	6.38934	7.66237	-4.1585	-2.66915	-7.24299	-6.44055	-1.69236	-3.51652	-9.76238	-4.92527	-2.14654	-4.71378	3.02174	-3.29722	-2.84526	-11.2538	-1.02692	11.907	14.2593	4.32024	-1.03728	1.25279
SPA_RS02750	NADH-quinone oxidoreductase subunit NuoN	6.66121	4.3274	4.46119	6.26993	-3.89056	-2.41072	-7.42074	-5.84268	-2.49353	-4.16368	-9.28489	-4.91336	-3.3229	-4.06805	2.65343	-3.83427	-2.81727	-9.68468	-1.78435	8.9967	12.1658	3.67089	0.511584	1.70105
SPA_RS02815	4-amino-4-deoxy-L-arabinose-phosphoundecaprenol flippase subunit ArnE	0.0177172	-3.25373	-7.73902	0.79854	-0.207732	0.485837	1.33207	0.870264	0.889633	0.390014	0.450199	0.578333	-2.40496	-2.18791	-1.9777	0.739936	0.948159	0.130624	1.52987	0.234356	1.61364	0.775461	0.400366	0.758073
SPA_RS03120	nucleoid-associated protein YejK	0.0668896	0.517217	-0.131302	-0.262376	-0.796009	-1.30561	-0.331135	0.126221	1.25	0.605606	-8.30397	-0.248471	0.32008	-0.466143	0.477318	0.271448	0.516576	0.459109	0.743006	1.06141	2.64694	0.114296	0.00205027	1.09871
SPA_RS03230	1-phosphofructokinase	6.4939	5.54336	2.97416	4.95166	-1.79349	-1.71375	-0.892565	-2.33315	-0.879821	-1.62636	3.12033	-2.05682	1.512	0.172985	4.10996	-1.36905	-0.445625	-2.22229	-0.703819	-2.62564	-3.4814	-1.90137	0.950407	0.130354
SPA_RS03255	lysine-specific permease	-0.945052	-1.10901	-0.111901	-1.16129	-2.48441	-1.15567	-2.80514	-2.47503	-2.95162	-2.08512	10.8952	-2.13997	-0.545112	0.344043	-1.79891	-0.696908	0.103294	-2.0657	0.326415	0.287484	-7.1586	0.758341	-0.799861	-5.99324
SPA_RS03335	outer membrane permeability protein SanA	-6.08551	-2.36683	-1.92905	-3.32559	-3.45164	0.27431	-0.111378	-0.87624	-0.462102	-0.463442	0.17095	-0.89651	-5.76946	-7.67884	-2.17688	0.0221915	-1.29045	-0.178271	-2.66235	-10.8758	-0.164182	-0.726464	-4.48225	-2.65043
SPA_RS03835	dTDP-glucose 4,6-dehydratase	-3.88013	-2.2839	-0.82822	-1.08871	-1.67529	0.0253561	0.110726	0.250961	0.941256	0.395896	5.28479	1.1937	-4.20094	-0.746023	-4.07783	-0.456973	-1.61548	-0.290101	0.516691	-4.54982	-7.17772	1.27933	0.518094	-1.55863
SPA_RS03840	dTDP-4-dehydrorhamnose reductase	-7.35511	-7.66008	-4.87102	-5.23592	-3.4848	-5.11638	-6.01081	-5.50629	0.849829	-0.216738	4.50549	-0.348692	-7.08131	-7.16126	-9.73915	-0.517395	-2.0852	-2.11993	0.757765	-7.98603	0.983984	-1.39249	-2.34952	-3.2823
SPA_RS03850	dTDP-4-dehydrorhamnose 3,5-epimerase	-4.30011	-6.052	-3.6128	-3.75621	-1.55903	-3.53169	-3.49228	-3.36374	0.41849	-0.449301	1.1121	-0.0860729	-5.16381	-3.22407	-4.88342	-0.604316	-0.362603	-1.5174	-0.0313096	-2.45101	-0.0215795	-2.98708	-3.0097	-2.47087
SPA_RS03940	O-antigen biosynthesis phosphomannomutase RfbK	-1.98243	-2.50249	-2.375	-0.818833	-2.98282	-2.68041	-5.13942	-4.49553	-0.421375	-0.910139	1.93651	-0.709797	-5.42361	-2.31914	-3.85525	-0.684871	-1.80978	-1.37303	0.152011	-3.32338	-1.24596	-2.41484	-2.27955	-2.3456
SPA_RS03950	NADP-dependent phosphogluconate dehydrogenase	-1.71834	-3.37693	-1.09427	-1.17935	-1.92087	-1.1596	-0.372026	-1.39147	0.0946535	-0.135314	6.76685	-1.81756	-11.8083	-3.68883	-3.03299	-0.0780101	-0.0741578	-1.16498	-1.49757	-1.88442	0.404912	0.919384	-0.939113	-0.338552
SPA_RS04060	DUF496 family protein	-2.90193	-0.997796	-3.72761	-1.52643	-0.375223	-1.56338	-2.44287	-0.950694	-0.622515	-0.508	0.855562	-1.07792	-1.07698	-2.96472	-3.20559	-0.299702	-1.19392	-0.390528	-1.48323	-4.57673	0.957679	0.0647146	0.579035	-0.115059
SPA_RS04610	UvrY/SirA/GacA family response regulator transcription factor	-2.66829	-1.70228	-0.811633	-0.653795	-1.15634	-0.878558	-1.10215	1.53542	-0.265332	0.337911	1.78903	-0.777007	-1.51267	-1.06284	-3.34885	1.27085	1.6727	-0.624929	-0.0606557	0.656722	-6.28498	-0.288098	-1.06772	-0.171325
SPA_RS04660	tyrosine transporter TyrP	-0.612349	-1.18165	-0.383311	-0.234522	-0.157894	-0.269628	-0.707747	0.405268	-0.625145	-0.00411379	-1.94035	-0.44257	-5.88162	-1.29561	-0.999852	0.322291	0.491781	-0.731403	-2.01284	-1.90892	-2.69176	-0.173684	0.0359736	0.800951
SPA_RS04815	tRNA 5-methoxyuridine(34)/uridine 5-oxyacetic acid(34) synthase CmoB	0.0316304	-7.98933	-7.87826	-2.23311	-4.55785	-2.63897	-2.81942	-4.85252	-4.47218	-6.40249	-6.05765	-5.55924	-7.26965	-4.69984	-5.55343	-2.8247	-3.76582	-3.08836	-3.74522	-4.18862	-1.84229	-1.09571	-3.23444	-0.984378
SPA_RS04820	carboxy-S-adenosyl-L-methionine synthase CmoA	1.4453	-7.00726	-6.71198	-0.0928149	-2.54114	-2.40566	-1.61557	-5.10551	-4.42333	-5.37701	-8.03605	-3.5958	-5.8081	-4.92614	-6.62501	-3.03076	-2.88309	-2.1279	-4.15431	-5.27124	-0.532664	-2.94922	-5.27205	-3.186
SPA_RS04845	dihydroneopterin triphosphate diphosphatase	-6.34895	-3.90863	-3.24801	-4.87233	-1.33644	-0.154123	-1.15251	-0.911578	-1.44272	0.0496798	-1.10653	-0.814268	-4.67278	-1.73149	-4.77989	-0.774851	-1.80656	-2.19448	-3.27951	-3.7817	-0.62355	-6.5686	0.736816	0.155626
SPA_RS04890	zinc ABC transporter substrate-binding protein ZnuA	5.85551	4.04292	2.11754	2.68376	-1.59326	0.939047	-0.141077	-0.242135	-0.282624	-0.670606	3.06197	0.170676	1.95359	0.153378	1.94653	-0.323211	-1.42195	-0.280978	-0.0671143	-2.23405	-2.6356	0.474532	1.59402	2.01571
SPA_RS04915	glucose-6-phosphate dehydrogenase	-2.15633	-4.1021	-2.34504	-2.28866	0.591168	-1.01656	0.539321	-1.1897	-1.70884	-2.82957	7.64599	-1.36835	-6.77867	1.18653	-4.16511	-0.307539	0.386551	-0.830614	-0.052991	-0.172919	-4.54233	-0.395696	-3.23737	-1.23777
SPA_RS04925	bifunctional 4-hydroxy-2-oxoglutarate aldolase/2-dehydro-3-deoxy-phosphogluconate aldolase	-1.00401	-3.73715	-1.45772	-1.09025	-1.98832	0.780625	-1.83066	-3.48749	-4.00763	-1.48097	10.5714	-6.08933	-5.76029	-1.71788	-0.288069	-5.63494	-8.93497	-2.79636	-2.88792	-2.12508	-2.20444	0.174974	0.0911517	-0.0699904
SPA_RS05165	carboxy terminal-processing peptidase	-6.51682	-9.77802	-9.65404	-6.44647	-0.938014	-4.03526	-0.257069	-0.80358	-0.00175342	0.878376	1.74549	-2.33977	-12.9621	-8.01909	-12.7663	0.506783	-2.58205	-0.263434	-5.02283	-3.844	4.22489	-8.068	-4.89611	-4.31788
SPA_RS05200	YobF family protein	6.64931	4.27287	2.80127	4.97033	1.50453	0.870303	0.639892	0.496529	-0.996083	-0.889169	-1.41605	-0.543419	-1.16688	0.161796	0.524869	0.290937	1.81997	0.501006	0.469696	-0.245301	-1.79535	-0.0183636	-0.753142	-0.565956
SPA_RS05260	L-serine ammonia-lyase	4.81739	5.28726	3.41294	3.93847	-0.0976815	-1.23507	-6.73906	0.769248	0.810783	-1.15426	-2.75331	1.76287	-1.57026	0.0934573	-2.7865	1.08769	0.406435	-0.371347	-2.31605	-5.88391	-13.9383	3.97412	0.29248	-1.51275
SPA_RS05305	ribonuclease D	-7.18387	-4.59499	-3.4775	-4.72075	-0.585015	-1.45319	0.463742	0.18644	0.15569	-1.63669	-8.12701	-1.80555	-7.09282	-2.89897	-6.59253	0.508668	-0.193765	0.291624	-1.84121	-0.0595103	7.17286	-1.31489	-9.34906	-3.55009
SPA_RS05365	fatty acid metabolism transcriptional regulator FadR	8.32129	6.93662	5.50719	5.43133	-1.7417	-0.054627	-3.58955	-1.67636	-1.07004	-1.15721	6.64765	2.08656	-2.52446	0.81299	-1.65199	-1.22172	-1.66007	-3.2125	-1.4788	-4.23742	-6.7515	2.71057	5.14094	4.23397
SPA_RS05525	invasion regulator SirB1	5.86496	3.73131	2.0671	3.59217	-0.602486	0.334102	-1.76669	-2.11072	-1.03391	-1.85456	-9.12431	0.571284	1.15533	1.75281	1.724	-0.643385	-2.38363	-0.88807	1.23785	2.20331	2.8308	-2.63478	2.36563	0.464087
SPA_RS05640	thymidine kinase	1.62258	1.34155	1.22242	1.55848	0.37993	0.0263099	0.753771	0.335145	0.788377	1.06542	5.00601	0.734835	1.68888	0.0888922	0.653673	0.398112	0.464583	-0.213431	0.289588	0.87252	-0.74401	1.40099	-0.255883	-0.130015
SPA_RS05645	bifunctional acetaldehyde-CoA/alcohol dehydrogenase	5.26199	3.38854	2.01148	4.49781	0.924527	0.0352128	2.10141	1.29619	1.69552	2.1678	9.35691	1.56509	4.22259	-0.49971	-1.81986	0.111344	0.347597	0.230171	1.41757	1.52216	1.39532	3.94237	1.07808	2.1046
SPA_RS05650	YchE family NAAT transporter	2.41936	3.926	2.69582	3.28339	-1.0427	-0.444411	0.276155	-0.249897	0.816412	0.04697	5.20199	-0.423746	4.14309	1.88822	3.87917	-0.00931265	-0.246947	-0.0738735	0.999087	0.371602	-0.405912	3.77704	1.18283	-0.439105
SPA_RS05655	oligopeptide ABC transporter substrate-binding protein OppA	-4.14797	-2.42657	-1.84997	-2.77145	-0.289395	-0.463839	-0.994826	-0.0213946	1.02313	1.37308	9.83385	0.714874	0.830888	-0.24147	-0.169149	0.172174	-0.409924	0.0135695	0.512355	0.838395	-0.136924	2.26787	-0.737373	-0.433955
SPA_RS05660	oligopeptide ABC transporter permease OppB	-2.37767	-1.66286	-1.62608	-2.03107	0.44353	-0.263632	-0.143454	0.988939	0.752112	1.67332	8.52383	0.591821	0.602713	-0.954756	0.147304	-1.31691	-0.844714	-0.394987	0.568938	-0.0504044	2.10434	1.98941	-0.367851	0.116721
SPA_RS05665	oligopeptide ABC transporter permease OppC	-2.15481	-1.07229	-0.518145	-0.823088	-0.710763	0.148755	-1.15808	0.604647	0.474016	0.489938	8.50402	-0.269723	0.952821	0.609014	0.904249	-0.745853	-0.646166	-0.751096	0.782352	0.622949	0.37872	3.17316	1.23465	0.4067
SPA_RS05670	ABC transporter ATP-binding protein	-3.98735	-2.28375	-1.75951	-2.33895	-0.662623	-0.778708	-0.765112	0.523259	0.120424	1.10245	8.82582	-0.245548	0.46719	0.0204693	0.281381	-0.468464	-1.11663	-0.359342	-0.325876	0.660598	0.503407	3.39885	0.269193	0.199369
SPA_RS05675	murein tripeptide/oligopeptide ABC transporter ATP-binding protein OppF	-1.41952	-0.575651	-0.158271	-1.18823	-0.189043	-0.727068	-1.03913	-0.154688	1.67892	1.76218	9.12714	1.43469	2.1166	-0.379573	1.46438	0.216491	0.119004	-0.0510587	1.43616	1.09496	2.29173	3.10984	0.45386	0.267016
SPA_RS05680	ion transporter	0.718187	0.466779	0.597974	1.26519	-0.737916	-0.626902	0.170171	-0.871121	0.619769	1.26608	8.6396	0.360597	2.42813	0.12008	0.521685	0.578573	0.0272059	0.364641	0.853516	-0.0846413	-0.300447	2.43242	-0.143996	-0.234343
SPA_RS05690	cardiolipin synthase	-0.606465	-1.26594	-0.298306	0.36004	1.14188	-0.142772	1.23099	0.698132	0.938644	0.493685	12.7914	-0.207548	1.0634	0.317068	-0.646349	0.244185	0.366262	0.48115	0.859127	-0.425245	-4.34047	3.80266	-0.117468	-0.313472
SPA_RS05695	YciI family protein	1.42606	0.60671	1.03988	0.685522	0.235931	0.0282254	-0.164355	0.831226	0.904458	0.690507	4.97721	0.671643	1.49182	1.04407	1.53667	-1.37636	-1.23095	-1.32606	-0.440884	-0.0777908	1.31876	1.83121	-0.199035	-0.33521
SPA_RS05705	acyl-CoA thioester hydrolase YciA	-1.55054	-1.11296	0.0972313	-1.13854	-0.802283	-0.483716	0.190728	0.371822	1.03257	1.53085	6.47074	1.13313	2.31308	0.351718	-0.612131	1.08547	0.396841	0.237772	1.42766	0.484142	1.69254	1.97031	1.23326	0.146875
SPA_RS05710	septation protein A	0.537738	0.511299	0.4592	1.15499	-0.467904	-0.505922	1.26532	0.649252	1.27217	2.06074	7.24726	1.81301	2.70222	0.356397	-0.133883	-0.368861	-0.449575	-0.283323	-0.0262363	0.213529	0.0430563	2.05688	-0.428169	-0.444235
SPA_RS05720	YkgJ family cysteine cluster protein	1.46755	1.6041	1.6209	1.34968	0.27149	-0.283461	0.176773	0.0065243	0.217245	1.59946	5.80598	0.713054	2.26579	0.357885	-0.0024237	-0.899015	-0.0208343	-0.371474	-0.255644	-0.358074	-0.552247	1.8059	0.413989	-0.592539
SPA_RS05725	outer membrane protein OmpW	1.48023	1.65093	1.8832	2.00659	-0.365999	0.281155	0.741273	0.838577	1.27743	1.20238	5.50167	0.429168	3.24784	0.820086	1.81161	-0.0856855	0.279805	0.256515	1.18635	0.587811	0.258458	2.92972	0.770697	1.79347
SPA_RS05730	manganese catalase family protein	2.05258	1.76382	1.40509	1.99174	0.424193	0.172039	1.11636	0.537538	2.0399	1.54412	7.15208	1.47122	2.49357	1.05991	2.09391	0.0163529	-0.509417	-0.505749	0.123553	0.247595	2.62192	2.99403	0.284729	0.10794
SPA_RS05735	ferritin-like domain-containing protein	1.75389	1.0446	-0.337944	2.2962	0.24653	-0.956699	1.25653	-0.0520752	0.224535	0.181774	4.29537	0.422694	1.64191	0.413401	1.11244	0.428608	-0.14166	-0.906496	0.120467	-0.187118	0.745649	3.20345	0.400956	-0.770746
SPA_RS05785	23S rRNA pseudouridine(2605) synthase RluB	-6.54494	-5.02912	-5.31888	-4.58002	-2.62267	-0.339858	-5.06123	-5.05619	-4.90067	-4.46639	3.75806	-3.9089	-5.20849	-5.65275	-5.15238	-3.52688	-1.51088	-4.27981	-4.31164	0.864691	0.462583	-3.92273	-1.58168	-1.69439
SPA_RS05815	HTH-type transcriptional regulator CysB	-14.5363	-15.0104	-11.4477	-14.7793	-3.918	-0.58235	-1.25434	-0.23636	-2.79127	-1.53956	-7.39296	-5.397	-12.8302	-14.2584	-12.6542	-3.16791	-1.63331	-10.2405	-10.8292	-11.1352	-6.28569	-2.76636	-0.0136504	-3.22053
SPA_RS05850	orotidine-5'-phosphate decarboxylase	-5.79473	-5.95355	-4.23425	-6.09337	-3.19871	0.909704	-4.63391	0.148727	-0.300176	0.535924	0.971125	-0.690999	-6.47304	-7.44532	-5.58258	0.533155	-0.235182	-2.33307	-7.66618	-9.39334	-1.48627	-5.58494	-1.19766	-0.257443
SPA_RS05880	exoribonuclease II	-9.2234	-7.9442	-5.68915	-6.54415	-2.04541	-4.08759	-4.265	-1.93693	-2.153	-1.25092	3.1515	-2.46745	-8.691	-5.301	-8.75655	-1.16633	1.83368	-1.57724	-2.8761	-2.43694	-3.98353	-6.38987	-5.49203	-1.06257
SPA_RS05970	peptide ABC transporter substrate-binding protein SapA	-1.06004	-6.03262	-3.44485	0.606455	-3.19458	-0.55416	-2.16031	-5.52314	-2.73109	-2.07728	5.5719	-3.91345	-4.75445	-4.834	-5.78956	-0.406673	0.145068	-2.71132	-1.88256	-5.26687	-9.7657	0.150137	0.701674	-0.462257
SPA_RS06015	transcriptional regulator TyrR	-0.0957134	-0.802366	-0.319029	0.273267	-1.84307	-0.870622	-2.24374	-2.00716	-1.30185	-2.02487	-0.922531	-1.24291	-2.65256	-2.12648	1.20136	0.612248	-0.416392	-0.878824	-6.80543	-7.17962	-0.980044	0.394961	-0.10584	-0.198044
SPA_RS06125	universal stress protein UspE	-4.32225	-2.41012	-3.09202	-1.98744	0.626957	1.78948	0.345837	-0.186242	0.98116	1.89703	2.04141	1.35637	-0.785651	-0.21363	-0.451002	0.339983	-0.0047171	0.289746	0.216663	0.0894829	-1.11687	-0.684813	-0.896846	-0.272077
SPA_RS06150	zinc transporter ZntB	-1.1253	-0.442549	-0.373748	-0.526997	0.199339	0.374649	-0.0595558	0.314881	-1.01837	-0.895043	-0.666446	-1.61156	-9.41616	-1.4047	-1.76038	-0.748609	-0.0744481	-0.563908	-0.941464	-0.34017	-1.3711	-1.10019	-1.44394	-1.01085
SPA_RS06230	ATP-dependent RNA helicase HrpA	-13.3101	-4.93092	-4.26599	-7.25698	-0.493183	-1.31877	-0.681074	-1.96722	-2.18682	-1.28773	2.32677	-9.15069	-6.4114	-2.28927	-4.99322	-1.43007	-1.30612	-1.65721	-3.65343	-3.53145	0.133755	-1.66278	-1.94719	-0.0454526
SPA_RS06425	YncE family protein	-1.408	-1.62464	-0.784678	-1.654	-0.342309	-9.51508	-0.304732	-0.201475	1.07259	-0.58566	1.83076	0.874755	0.857563	-0.136623	-0.200038	0.0701467	-0.21075	-0.161439	-0.665647	-1.82532	-0.919073	-0.477236	-0.870085	0.0387015
SPA_RS06480	TetR family transcriptional regulator	-3.22577	-0.191162	-0.883939	-3.67703	-1.96225	-3.46622	-2.79221	-2.74636	-4.90704	-3.10433	8.20181	-2.91973	-1.80521	-3.30107	-3.50466	-0.554458	-1.29184	-2.08392	-2.47373	-1.29488	-2.22908	0.985008	-0.392706	-2.1772
SPA_RS06495	porin OmpD	-1.11519	1.20936	0.119803	0.267316	-0.86378	-0.661417	-1.43316	-1.63799	-0.659676	-0.0135135	0.648557	-1.29795	-0.165404	-1.09959	-2.39527	0.535403	-0.524889	-1.32158	-0.888075	-0.383101	-0.396954	-1.9752	-6.46091	-3.52207
SPA_RS06865	MFS transporter	-13.2512	-6.90698	-4.27821	-9.84681	-0.82131	0.0902484	1.45314	0.751094	0.457187	0.662206	0.78574	0.313062	-8.06077	-6.56876	-9.55814	0.725269	-1.03114	0.524399	-5.62964	-9.12301	1.45537	0.603081	-0.0307392	0.418849
SPA_RS06950	class II fumarate hydratase	-0.189988	1.10152	0.665719	-0.896063	-0.389194	0.435314	-0.433522	-0.339457	0.514885	1.39553	-0.357427	1.11233	-6.05958	0.163589	-0.948452	-0.16421	-0.234834	-0.535284	0.167046	0.292231	0.108368	0.160935	-0.0615223	0.204574
SPA_RS06960	mannose-6-phosphate isomerase	-1.64639	-3.05625	-1.47735	0.80509	-8.56395	-2.01999	-4.17528	-3.52014	-1.50217	-1.71288	1.87402	-2.86755	-4.13856	-3.85884	-5.3857	-0.678458	-1.11992	0.464454	-0.915502	-6.66992	-4.58835	-1.63502	-5.42591	-1.98281
SPA_RS07000	electron transport complex subunit RsxA	1.03317	-0.71308	0.419625	2.15161	-2.24289	-3.28794	-3.0232	-1.20788	-3.47878	-3.63363	0.541326	-3.33163	0.405075	-0.389561	0.345971	-1.56232	-1.07755	-2.95921	-0.191615	-3.01199	3.2197	-3.26468	-0.416119	-4.83603
SPA_RS07130	monothiol glutaredoxin 4	3.50592	4.2105	3.07172	1.52739	-0.341598	-3.46988	-1.21426	-1.64486	0.271767	-0.616468	1.92297	-0.474177	1.16788	-1.90947	-0.0964302	-0.791851	-1.26595	-0.75408	-1.72736	-0.715586	3.59274	1.11638	4.00331	-0.537463
SPA_RS07145	HTH-type transcriptional repressor PurR	11.9752	9.40012	6.18866	9.35703	-1.38845	-2.51353	-0.63396	-1.63048	-1.26148	-2.26963	0.382417	-2.38664	5.18041	-1.1813	1.25684	-1.89863	0.425399	-0.413978	0.970585	0.206902	6.26485	2.91397	0.652272	-2.28994
SPA_RS07405	pyruvate kinase PykF	-1.33404	0.403258	-0.515483	-0.140686	0.536872	-0.296215	0.249634	-1.99157	-0.812118	-0.509685	5.5152	-1.12451	0.980868	-0.021135	0.419722	-0.384906	0.181722	0.665515	0.383841	1.64593	-2.64083	-0.75275	-2.28604	-0.127652
SPA_RS07485	type I 3-dehydroquinate dehydratase	-7.5398	-7.13539	-5.58784	-8.14951	-2.52942	-6.59939	-2.89428	-3.25	-4.35774	-4.76627	-1.77996	-3.01985	-8.25084	-8.10449	-9.29738	-2.60712	-3.12191	-2.73125	-6.78435	-5.43039	-1.50863	-0.457384	-3.40781	-2.69778
SPA_RS07500	3-deoxy-7-phosphoheptulonate synthase AroH	-3.30362	-0.521229	-0.59464	-1.01236	0.597604	-0.0708692	0.530298	-0.0619415	0.928056	-0.251677	-0.21511	0.197088	2.49925	0.449221	0.62827	0.646873	0.359865	0.830234	-5.59223	-6.24073	0.327093	-0.529469	-1.52604	-0.826108
SPA_RS07730	exodeoxyribonuclease III	-1.24163	-0.116333	-0.664417	-0.739505	-3.77283	-1.5905	-9.46148	-1.95303	-2.0952	-4.52741	-9.55496	-0.884362	-11.0608	0.596289	0.186293	0.696297	0.576666	-0.533724	0.54825	0.678432	-2.63697	-2.75931	-1.40622	-0.519596
SPA_RS07750	DNA topoisomerase III	0.324219	1.08912	0.736137	0.39374	-0.600286	0.495643	-0.883843	0.0439673	-0.180646	-0.177902	-7.71986	0.545819	0.661226	0.134348	-1.46098	0.448554	-0.451441	0.347989	-0.213523	0.887574	-0.440619	0.681923	0.688918	0.62821
SPA_RS08120	two-component system response regulator PhoP	-3.65357	-5.79686	-6.27568	-3.25847	-0.998712	-0.0989764	-0.264122	-1.2219	-5.37386	-7.75561	-6.54194	-9.447	4.82446	-3.22163	1.51331	-2.07004	-3.53267	-0.668595	-1.62355	-7.98798	-1.45655	-3.55412	-4.90105	-5.32653
SPA_RS08285	cell division protein YceG	0.135412	2.48216	0.770172	0.978882	-2.45747	0.19245	-5.34436	-0.823974	-1.70871	-2.26992	-0.120209	-1.39898	-0.584285	-3.22096	1.8751	0.141574	-0.35617	-1.75589	-1.40518	-2.52756	-2.17298	-0.437058	-0.780671	0.0894041
SPA_RS08295	beta-ketoacyl-ACP synthase II	10.2902	7.43569	4.83812	7.81356	-0.711538	0.734448	-4.4839	-2.60168	-3.76602	-4.2276	9.76452	-2.19812	4.17321	1.03769	3.60775	-2.66429	-3.41718	-4.23006	-0.404131	-3.94888	-8.38042	0.963734	-2.83839	-1.21645
SPA_RS08320	phosphate acyltransferase PlsX	-3.45239	-4.59127	-4.44363	-2.90611	-0.809644	-0.320966	-2.06139	-1.80978	-0.663385	-0.727053	3.44611	0.346291	-1.97099	-1.41604	-1.25061	-1.64504	-2.43811	-2.74721	-4.28444	-5.21573	-4.79448	1.60292	-0.307949	1.83256
SPA_RS08460	dihydroorotase	-8.92196	-6.48157	-5.88253	-8.16867	-6.98511	0.212378	-4.91179	-1.18059	0.255732	-1.39673	2.19907	-0.370175	-7.16319	-7.09871	-4.0398	-1.04312	-0.99345	-5.20667	-7.21687	-8.54668	-0.848248	-4.91184	0.136455	1.66323
SPA_RS08520	glucans biosynthesis glucosyltransferase MdoH	1.15612	-1.20007	-1.18914	1.10119	-0.297535	-0.295733	-0.115663	-0.484879	-1.15282	-0.447779	12.3422	0.223996	-4.24931	-5.54636	-6.25036	0.0957	-0.941661	-0.959584	-6.73724	-14.5582	-3.49016	0.790251	3.60474	1.19774
SPA_RS08525	glucans biosynthesis protein MdoG	-1.05946	-2.52784	-2.12719	-0.618823	-0.294595	-0.215618	-1.16662	-0.745274	0.375174	0.716129	10.4544	-0.794693	-4.11821	-5.60167	-4.81515	-0.315673	-1.63764	-1.61664	-5.49116	-12.6973	-2.79696	0.652411	2.64803	0.61344
SPA_RS08935	cell division inhibitor SulA	0.0350039	0.340507	0.46663	0.0733697	-0.407094	-0.404918	-0.230083	-0.844484	-0.987112	-0.115501	9.7622	-0.29832	-4.25501	-0.671415	-0.00665832	0.282101	0.193197	-0.0823051	0.752771	-0.397237	1.32859	-1.37842	-0.382088	-0.259087
SPA_RS09005	aminopeptidase N	-9.16748	-8.49374	-6.16602	-6.01914	-0.204935	-0.330567	-0.231827	-0.348582	-1.30838	-0.291425	4.05336	0.148808	-5.4541	-2.65138	-5.81855	-0.414041	0.163822	-1.69601	-2.42922	-3.7176	-5.08843	0.513621	0.0586823	1.27311
SPA_RS09050	YcbK family protein	6.18934	8.05039	4.92801	5.20587	-2.50002	-0.115299	-0.21927	-0.693429	-0.838397	-1.42242	5.29856	0.557997	4.39228	-5.78942	6.35848	-1.04172	-0.754339	-0.661121	-0.195931	-9.42946	-4.97603	0.762831	0.358156	2.34075
SPA_RS09140	3-phosphoshikimate 1-carboxyvinyltransferase	-13.0316	-10.3915	-7.89427	-11.214	-2.94843	-7.45365	-0.836367	-3.694	-1.76731	-3.95495	-2.72217	-3.07824	-13.0438	-10.0903	-12.2011	-3.27041	-3.70921	-1.59947	-7.94254	-8.36674	-5.33925	-0.341873	-3.13871	-1.818
SPA_RS09165	formate C-acetyltransferase	7.17004	2.5702	0.369644	4.31121	0.125739	0.538566	0.214867	-1.25648	0.403347	0.354335	0.276052	0.888127	7.10818	1.12846	5.41807	-10.7633	-11.3289	-0.436159	0.227974	1.03964	-1.6293	0.720612	1.63695	2.44679
SPA_RS09180	pyruvate formate lyase 1-activating protein	5.2973	2.73539	0.862982	3.29087	0.204457	0.859895	0.297485	-0.926597	0.444643	1.06253	-0.253651	2.18752	5.7449	0.108988	3.49054	-9.94291	-7.43913	0.835278	0.497827	0.574608	-1.77717	0.657341	1.10953	2.043
SPA_RS09240	thioredoxin-disulfide reductase	-9.16687	-8.80254	-4.89286	-9.78092	-2.3673	-2.01656	-1.36882	-2.02566	-0.620403	-0.995148	8.82312	-2.10019	-6.63996	-8.84693	-10.5403	-1.21088	-0.900354	-2.50164	-5.20776	-5.67802	-2.48873	0.257621	-2.33503	-0.71463
SPA_RS09315	ATP-dependent Clp protease ATP-binding subunit ClpA	30.6928	26.1898	18.7826	25.5739	-0.0957885	0.623266	-0.0975513	0.00281498	1.13939	1.19287	1.4121	0.555481	25.7044	18.5729	21.4373	-0.146214	-1.09148	0.57045	2.47172	6.45764	2.72361	1.21364	-2.36639	1.45916
SPA_RS09340	VirK/YbjX family protein	1.57758	1.29423	0.188172	1.10991	-1.17906	0.167103	-0.0786669	-0.115526	-0.146758	-0.982839	-5.23656	-4.11281	1.17399	-0.153781	1.17203	-0.355738	-0.439789	0.571422	0.334657	-5.99625	-2.72573	0.828608	-6.0062	-10.9263
SPA_RS09500	aspartate:alanine antiporter	-7.21181	-8.69754	-5.99558	-4.58414	0.745931	-0.56477	0.729414	0.656553	0.152413	0.0153665	0.508907	0.097954	-3.26488	-2.57484	-5.44383	-0.402751	0.0201804	-0.900378	-1.43229	-5.38389	-3.68155	0.247196	-0.39071	-0.450792
SPA_RS09505	TetR/AcrR family transcriptional regulator	0.677323	1.29801	1.28498	0.122812	0.410008	0.197434	-0.559698	0.474906	1.07295	0.868633	0.483789	1.07226	1.03096	0.24692	0.488957	0.0637237	0.812548	0.254711	5.14547	9.94338	0.0905915	0.0705814	0.148984	-0.159218
SPA_RS09560	glutathione ABC transporter permease GsiD	-3.2278	-3.60213	-3.1403	-3.48822	-1.25927	-0.962741	-0.421729	-0.00649377	0.276684	-0.556149	-0.0342485	-0.915599	-5.35048	-4.68069	-0.873915	0.219199	0.477478	1.28235	-0.728483	-3.43175	-1.41654	-0.0854665	-0.35757	0.120028
SPA_RS09565	glutathione ABC transporter permease GsiC	-5.878	-5.59395	-4.22551	-2.96557	-1.07089	-0.603216	-0.0981874	-0.228193	-0.912718	-0.257027	-0.083102	-0.582404	-10.0384	-5.84295	-1.93792	-0.191915	-0.139303	1.10692	-2.61129	-4.5658	-0.820671	0.808094	2.00631	0.484065
SPA_RS09570	glutathione ABC transporter substrate-binding protein GsiB	-7.99772	-7.03727	-4.96749	-5.19834	-1.28154	-0.414594	-0.470062	0.968368	-0.00888342	-0.726498	0.245358	-0.515172	-11.4388	-8.10513	-2.52355	-0.473333	0.736523	-0.596522	-3.18798	-4.15441	-1.88489	0.771619	1.02643	-0.195693
SPA_RS09575	glutathione ABC transporter ATP-binding protein GsiA	-7.97472	-7.25911	-5.68516	-5.29363	-0.555964	0.104612	0.613777	0.203633	0.332256	0.325373	0.100151	1.03557	-13.2179	-8.10246	-3.18748	0.00283821	0.173154	0.586537	-2.79953	-4.35601	-0.509515	0.963164	0.201703	0.200405
SPA_RS09630	manganese-binding transcriptional regulator MntR	0.417098	-0.196578	0.555813	0.0479934	1.82851	-5.99798	2.34427	1.10129	0.557715	0.795881	-0.979789	1.3106	3.29869	1.18706	0.770095	-0.441589	-0.189451	0.460182	-0.100343	1.76659	1.62424	1.31676	0.586636	0.664189
SPA_RS09650	DNA starvation/stationary phase protection protein Dps	0.536778	0.460313	0.556996	-0.160048	-1.22456	-1.19397	-1.68815	-1.01569	-2.18687	-3.9527	-4.29685	-0.825894	-6.39386	-0.0767871	-0.138625	0.405398	-0.370368	-0.0350897	1.34772	1.4512	-1.70747	-0.505608	-2.21242	-2.03889
SPA_RS09695	DNA-binding protein YbiB	-9.17634	-9.0317	-4.19664	-8.54831	1.90751	1.71457	0.826024	2.53713	0.957439	0.115502	0.272583	0.405552	-10.6237	-7.80298	-12.373	0.439236	-0.660359	0.346489	-2.77832	-3.39892	0.294522	-0.374989	0.137258	-0.54276
SPA_RS09875	6-phosphogluconolactonase	-9.81023	-5.76244	-3.76431	-6.71119	-3.60889	-4.22077	-3.41764	-3.6915	-6.15102	-7.02437	0.337041	-6.93718	-11.9057	-5.11771	-5.17188	-4.21992	-4.15117	-4.92144	-8.45495	-9.55262	5.00914	-0.253237	-1.20305	-1.37244
SPA_RS09920	UDP-glucose 4-epimerase GalE	-10.8528	-9.35817	-5.99553	-5.52697	-3.43056	-3.4464	-2.02037	-2.73886	-2.04332	-2.06143	1.88828	-18.4675	-9.69301	-5.82761	-10.0748	-0.640999	-2.01587	-0.944988	-0.0614389	-17.4907	-1.59166	-2.56724	-10.6051	-13.4752
SPA_RS10105	succinate dehydrogenase cytochrome b556 subunit	-2.22794	-1.15016	-0.187399	-1.75419	-2.166	-1.47526	-5.04223	-2.5802	-2.42127	-2.47033	-3.97797	-4.17271	-2.10845	-2.69616	-1.14496	0.271671	-0.445482	-1.076	-0.149624	0.179681	4.8194	-1.86202	-1.81081	-1.77242
SPA_RS10115	citrate synthase	-6.16119	1.54296	5.561	-5.81237	-2.69021	1.85533	-12.4108	-1.56164	-3.32389	-3.92838	-6.85019	-2.47652	-11.3911	-8.79438	-4.30873	-0.373915	-0.535304	-4.35557	0.597944	-0.980371	6.52417	-2.59163	-1.68355	0.29072
SPA_RS10355	N-acetylglucosamine-6-phosphate deacetylase	3.37237	2.20691	0.605364	3.23302	-1.2468	-1.1474	-0.699743	-2.35462	-1.56208	-1.33537	4.2479	-2.13802	3.06712	-1.39435	0.621837	-1.26652	-2.32034	-2.28714	-1.63995	-4.97613	-5.11359	-1.12555	-2.07776	-1.49074
SPA_RS10420	PhoH family protein	-0.835243	-1.82415	-2.01249	-1.35741	-3.06429	-1.29102	-1.06081	-1.89647	-2.22892	-0.409414	8.52756	-2.77903	-3.96484	-2.6651	-1.72999	-0.403158	-1.89332	-1.04366	-0.752041	1.24482	0.176321	0.282261	-1.46548	-2.23936
SPA_RS10695	alkyl hydroperoxide reductase subunit F	-0.177662	-0.0346685	0.127941	0.496903	-0.481328	-0.0918039	-0.980759	-0.0970481	-0.819037	-0.899817	-1.71681	-0.523259	0.358998	-0.879114	-0.598724	-0.450989	-0.246465	-0.613315	-0.313253	-0.29905	-8.65806	-2.18657	-3.03333	-2.41656
SPA_RS10760	(2,3-dihydroxybenzoyl)adenylate synthase EntE	-0.193203	-0.0460617	-0.487332	-0.377123	-0.348765	-9.97437	-0.200401	0.0679393	0.0749055	-0.488096	-0.378126	0.027341	0.129502	0.247658	0.462747	0.171551	0.0474061	0.239413	1.46037	1.09279	0.625126	0.234723	-0.352894	0.0133327
SPA_RS10795	LPS O-antigen length regulator	-2.11563	-1.22398	-0.940212	-2.03386	-0.550586	-3.35701	-0.232517	-0.0555116	0.649475	-0.674563	-7.57232	-1.04096	-0.594241	1.15693	-1.67905	0.562615	0.180169	-0.221895	1.02196	11.2885	0.351088	-0.757344	-4.21058	2.04637
SPA_RS10800	enterobactin non-ribosomal peptide synthetase EntF	-0.0601427	-0.470532	-0.00891566	-1.05208	-0.70409	-9.57931	-0.271302	-0.535587	-0.162227	-0.188669	0.582639	-0.318434	-0.289115	-0.232583	0.27001	-0.462476	-0.154938	-0.421225	-0.388114	-3.24404	-1.20385	-0.398337	-0.0194307	-0.178196
SPA_RS10805	MbtH family protein	-0.389069	-0.665023	0.170024	0.149912	-0.296992	-4.39292	-1.13461	-1.25355	-0.173132	-1.2105	-0.564318	-0.713692	-1.70321	-1.32186	-0.927821	-0.74257	-0.803644	-0.11806	-0.508294	-1.52239	-2.08694	-0.496756	-1.54459	-1.04021
SPA_RS10820	enterobactin synthase subunit EntD	0.120612	-0.0934683	-1.38085	-0.578999	-0.20213	-8.11515	-0.657041	-0.361429	0.107622	-0.687353	-0.327734	0.570615	0.328857	1.60299	1.28652	0.01233	-0.215755	-0.328057	-0.34622	-2.46794	-1.20406	-0.357584	-0.673343	-0.346464
SPA_RS10835	RamA family antibiotic efflux transcriptional regulator	-0.10852	-0.733114	-0.470752	-1.10021	-0.777616	-3.269	0.587106	0.262825	-0.148012	-0.442593	-11.4401	-9.52991	-0.297827	-0.323202	-0.517694	1.41559	-0.230783	-0.541425	0.690874	2.47838	4.7835	-2.12576	-5.37817	-1.1839
SPA_RS11195	copper-exporting P-type ATPase CopA	-2.50541	-1.08475	-0.0185761	-0.549212	-0.804113	-8.89621	-0.424265	-0.583348	-0.0608781	0.355718	-1.97284	-0.381439	-0.771218	-0.857632	-0.770526	-0.818891	-0.91076	-0.484361	0.0321033	-0.52055	3.70629	0.150906	-0.346373	-0.995524
SPA_RS11250	molecular chaperone HtpG	-4.81101	-0.0461571	-1.4299	-2.12579	-0.0977011	-0.841794	-0.597477	0.0723753	-1.52786	-0.382003	4.88363	-1.66964	-1.37614	-0.627812	-1.1143	0.414126	-0.22252	0.464196	-4.32223	-5.14141	-1.54648	0.111529	-1.90402	-0.324955
SPA_RS11270	adenine phosphoribosyltransferase	-5.07278	-1.52703	-0.226362	-2.5231	-2.00772	-1.24133	-1.07955	-2.79981	-2.47916	-1.68872	4.95923	-2.03477	-1.10214	-0.749798	-3.35352	-3.57398	-2.11228	-2.59185	-1.456	-1.20161	-0.248066	1.08528	0.505004	-0.076387
SPA_RS11305	multidrug efflux RND transporter periplasmic adaptor subunit AcrA	-1.81138	-0.765793	-1.08763	-1.4616	-11.4075	-11.2367	-1.43265	-2.45387	-1.46602	0.618169	-8.65475	-12.3928	-2.05064	0.569784	-4.34518	0.73937	-1.81409	-2.81588	-1.19157	-10.5847	-4.31061	-3.21984	-6.56028	-1.3971
SPA_RS11380	SmdA family multidrug ABC transporter permease/ATP-binding protein	0.73896	0.0653575	0.109116	0.792905	-0.249951	1.10021	-0.54718	0.118449	-3.35855	-2.95338	7.12412	-2.08064	2.08865	-1.12634	0.23856	-1.2723	-0.367139	-0.711128	-0.685482	-2.04334	5.7649	-0.238231	0.352811	-2.56509
SPA_RS11425	DNA-binding protein HU-beta	-4.89685	-4.09998	-2.86426	-4.11381	-0.726026	-1.73089	-0.882142	-0.301621	-0.92985	-0.482553	-5.28271	-1.55786	-4.88588	-0.507496	-2.53739	1.72692	0.033422	-0.328616	-1.05621	0.9924	2.06605	-3.04477	-4.982	-3.65677
SPA_RS11465	cytochrome o ubiquinol oxidase subunit II	7.61441	6.91399	4.43027	5.09288	-0.432533	-1.80451	-4.03261	0.275779	1.12562	0.26231	-5.03206	-0.558155	1.88067	-4.37109	3.7507	-0.758289	0.272197	-0.658675	2.87627	11.776	15.9368	0.950658	2.73136	1.49389
SPA_RS11470	cytochrome o ubiquinol oxidase subunit I	11.7018	10.4333	7.14337	6.78566	-0.159078	-0.5885	-2.83952	-0.70954	-0.525776	-1.39225	-5.75026	-2.27881	3.44152	-4.71993	4.9165	0.438668	0.0181488	-0.330666	3.73132	13.4461	17.4193	0.0488855	4.12273	1.98005
SPA_RS11475	cytochrome o ubiquinol oxidase subunit III	10.1974	8.72946	6.25086	6.115	-1.46929	-2.46068	-3.26186	-1.00948	-0.0101898	-0.960263	-2.9117	-0.784293	2.06698	-4.15847	4.97628	-0.187401	0.00253207	-0.967465	1.74073	9.18692	13.3469	0.0949381	2.0221	1.39431
SPA_RS11480	cytochrome o ubiquinol oxidase subunit IV	8.45502	6.61295	3.93854	4.74875	2.03993	0.183276	-0.91981	1.28161	-0.0168807	0.0080658	-3.47282	-0.125145	2.85445	-3.33971	2.62628	0.0294313	-0.37759	-0.899234	0.823617	6.61423	8.14068	0.0742977	1.40374	1.08419
SPA_RS11485	heme o synthase	11.407	9.4549	6.95915	7.54968	-0.837016	-2.03972	-3.43015	-1.21459	-0.56829	-0.00301451	-2.40357	-1.97757	1.56496	-4.97584	5.38702	-0.134338	-0.480332	-1.25298	2.25494	11.6853	18.0049	-0.507481	3.23767	1.2586
SPA_RS11500	MFS transporter	3.64442	5.82566	3.69097	3.31533	0.0719865	-0.98415	-2.47877	-0.582676	0.528757	-0.521789	-0.0356701	0.162045	7.80256	-0.802849	3.78485	0.27622	0.481078	-0.162165	0.588339	1.01562	4.64405	-1.48416	1.09988	0.55178
SPA_RS11555	tRNA 4-thiouridine(8) synthase ThiI	4.23728	1.94577	0.704086	3.15728	-0.80183	-1.16533	-0.0425511	0.748475	-0.845522	-0.731719	-6.25718	-2.4024	3.09089	1.62691	0.633415	-1.00519	-0.772705	-1.7555	0.54815	-0.28876	-1.40647	0.589779	-3.97276	-3.85214
SPA_RS11685	branched-chain amino acid transporter carrier protein BrnQ	4.27682	2.47625	0.586059	3.35408	-2.0525	-3.4189	-0.901204	-2.33873	-1.76906	-1.47388	2.34963	-2.26016	-7.91644	-2.20996	-0.641557	-0.60685	0.00933951	-2.7014	1.59389	1.26232	-3.27925	-1.44452	-2.72167	-0.711797
SPA_RS11755	pyrroline-5-carboxylate reductase	-14.0912	-13.7656	-9.46052	-13.8652	-1.9711	0.615846	-1.87729	-1.14889	-3.23447	-3.2685	-5.27912	-1.87328	-11.9354	-8.9795	-12.5916	-6.34518	-10.7027	-4.80046	-4.34719	-4.18059	-3.9838	-2.20196	-4.71317	-1.94459
SPA_RS12175	hypothetical protein	1.11612	-0.346646	1.37621	0.407988	0.774902	1.34751	1.41104	1.01362	0.710827	0.793874	4.6473	0.137836	0.0503008	0.320711	-0.49167	0.0451554	0.15411	0.526858	-0.438806	0.0669102	-0.910007	0.368957	0.938776	0.0921977
SPA_RS12325	xanthine phosphoribosyltransferase	-5.06618	-2.83119	-2.1951	-4.13983	-0.517294	0.581167	0.298489	-0.103645	-2.05009	-1.60615	-1.18153	-1.4876	-1.27828	-0.447157	-1.91115	-0.7855	-1.11412	-2.36263	-2.43838	-2.54579	-5.51755	1.65054	-2.32939	0.236653
SPA_RS12330	cytosol nonspecific dipeptidase	1.79225	3.92427	2.40605	2.7499	-0.87448	-1.65018	-0.66157	-2.44007	-1.76229	-0.956771	8.52487	-2.08155	-2.90982	0.917714	4.62826	-2.54607	-3.41311	-2.89051	-2.49533	-2.87107	-2.72605	-1.26772	-0.242419	-0.556583
SPA_RS12355	class II glutamine amidotransferase	-14.3379	-13.0614	-10.9606	-12.0975	-2.43243	-0.678817	-1.36944	0.367064	-1.24081	-0.247551	-0.425914	-0.508781	-12.976	-12.8566	-13.57	-0.198119	-0.174358	0.107885	-8.42947	-10.0536	-3.65256	-2.21456	-1.72596	-2.49186
SPA_RS12780	23S rRNA pseudouridine(1911/1915/1917) synthase RluD	-0.505257	-5.24954	-5.52647	-1.94919	-4.39596	-3.7254	-2.64439	-4.52374	-6.08196	-5.50371	-12.508	-6.15348	-3.69804	-7.06205	-3.49579	-4.35562	-4.59041	-6.37048	-5.2689	-3.81153	3.64375	-3.17919	-6.46283	-7.06223
SPA_RS12850	inner membrane protein YpjD	1.04361	6.36812	3.94879	-2.55312	-0.540255	0.0959469	-1.5402	-1.99472	0.271428	0.815383	3.44709	0.480529	3.50606	-2.81609	0.97756	-1.08187	-0.693329	-0.227121	-4.19259	-9.25719	-2.93962	-1.11394	-0.151503	-1.4437
SPA_RS12880	outer membrane protein assembly factor BamE	-5.60284	-5.03006	-3.80218	-1.9008	-0.217606	-4.59036	-1.9545	-2.41778	-1.32732	-2.36643	-5.93074	-10.0719	-6.29946	1.28833	-7.35478	0.380473	-2.14271	-1.49783	-1.50858	-4.35628	0.151313	-0.365999	-9.0513	-7.91117
SPA_RS13405	antimicrobial resistance protein Mig-14	-0.977695	-0.485268	0.0619767	0.211721	-0.120878	0.265477	-0.733671	-0.668856	0.933784	1.25024	0.830535	-1.23176	-0.873126	-0.172056	0.497193	-0.267114	0.178299	0.621113	1.40261	-1.26867	-1.69834	0.107856	-0.114104	-5.0116
SPA_RS13605	glutamate--cysteine ligase	1.40662	6.27785	4.17903	2.07776	-5.296	-0.515995	-6.15803	-7.67973	-4.08409	-3.50741	17.3647	-2.19452	-3.28352	-0.471672	-7.50292	-2.94689	-0.587942	-5.09998	-4.9265	-0.928501	-1.66954	0.642011	0.92581	-4.23856
SPA_RS13700	glucitol operon DNA-binding transcriptional repressor SrlR	2.58866	1.16427	0.593493	1.72288	3.06939	2.80816	2.66137	11.0886	1.33238	1.13685	1.59474	0.471331	-3.26893	-1.32191	-3.36761	4.84309	2.97614	4.56839	1.28215	1.48013	-0.306601	1.32001	0.493794	1.52713
SPA_RS14130	RNA polymerase sigma factor RpoS	13.931	5.85976	4.14789	6.76782	0.932286	-0.756925	-1.12418	-0.938251	-0.752948	-2.90358	-3.34993	-0.659703	-6.55638	1.4266	1.69517	-0.342211	0.639811	-0.346491	0.872339	0.558406	-0.797224	1.46455	1.65236	1.8875
SPA_RS14135	murein hydrolase activator NlpD	5.6755	4.01045	2.4756	4.31788	-0.337315	-0.562103	-1.43343	-1.36923	-0.743607	-2.7206	-4.34874	-0.473055	-1.88034	-2.80559	2.00626	-0.389698	0.419664	-0.39673	-0.517146	-1.65075	-5.16076	1.06423	0.117182	1.77997
SPA_RS14185	sulfate adenylyltransferase subunit CysD	-13.7216	-11.0032	-10.155	-13.6868	-0.725404	-0.357802	-0.175881	-0.751059	-0.494645	-0.490632	0.0177768	-0.21182	-13.5577	-11.7556	-11.879	0.247397	0.294289	0.0857711	-4.43253	-4.69474	1.17623	-0.573935	-0.321084	0.124413
SPA_RS14335	GTP diphosphokinase	-12.5147	-11.7645	-11.5884	-12.629	-8.52068	1.06632	-3.26657	3.33241	1.95231	0.33744	-5.53421	0.518619	-10.8893	-12.0877	-10.0874	0.324578	-3.71052	-3.65596	-11.195	-10.4428	-5.60658	-1.36211	-2.97918	-2.96663
SPA_RS14395	HAAAP family serine/threonine permease SdaC	-0.183618	-1.07107	-1.17281	0.571185	1.13933	2.04091	2.07179	0.444737	2.85236	0.830394	6.50829	1.97619	-1.884	-1.81055	-3.99498	2.30057	2.10961	-0.34904	-0.552918	-3.86373	-11.6235	1.03951	-1.18219	0.172588
SPA_RS14450	DUF423 domain-containing protein	0.495126	-0.570633	0.335232	-0.0721958	-3.60479	-3.18621	-4.58416	-2.89602	-2.21278	-3.32285	-5.06458	-3.00961	-0.779672	0.520313	2.04392	-2.63653	-2.1419	-2.02374	-1.60088	0.412564	0.1517	0.744609	-0.215893	0.945981
SPA_RS14455	glycine cleavage system transcriptional regulator GcvA	22.9763	12.6281	8.24025	17.6424	-5.12386	-1.71265	-4.72884	-1.07522	-0.73722	-2.62566	-10.6223	-3.06162	-3.48054	-6.63952	-1.83978	-0.1795	1.96433	-0.752053	-3.2195	-5.91845	-10.5912	-1.89541	-2.78447	-3.41455
SPA_RS14515	exodeoxyribonuclease V subunit beta	-8.78579	-7.47344	-5.61672	-6.68301	-10.5808	-6.90548	-11.047	-10.4594	-10.1446	-9.00329	-10.1743	-8.92253	-8.17931	-6.95099	-7.05889	-7.06714	-6.92524	-9.33252	-7.81658	-7.70703	-4.0765	-3.63622	-3.29356	-4.84693
SPA_RS14785	flavodoxin FldB	1.67333	0.972634	1.72211	2.30535	-2.46293	-3.79398	-3.19012	-0.702578	-3.01579	-2.30339	-0.273292	-5.19235	3.83327	-2.28471	0.10598	-0.964891	-1.04288	-3.37409	-1.96252	-1.46025	2.22118	-2.66907	-1.9966	-2.69944
SPA_RS14790	protein YgfX	1.04921	0.894254	0.990644	-0.297073	-5.4261	-4.425	-3.86222	-2.51347	-3.28753	-4.20772	-8.58193	-2.65118	-0.28285	-0.263119	1.02557	-3.00364	-2.77639	-2.80396	-3.27125	1.14312	0.922351	0.198381	-2.87873	-0.535767
SPA_RS14830	aminomethyl-transferring glycine dehydrogenase	15.1205	14.1983	10.0435	12.0075	-4.58982	-0.679041	-4.45793	-1.92493	-0.845222	-0.819655	-3.30855	0.013304	-2.369	-3.85654	2.57896	-0.463834	-1.20109	-4.08489	-5.16366	-10.1228	3.16611	-4.14418	-2.79143	-2.23676
SPA_RS14835	glycine cleavage system protein GcvH	10.24	9.70946	6.62457	7.85689	-2.73868	-0.150238	-3.33568	-1.49587	-0.84264	-1.08946	-1.46884	-0.697583	-2.65442	-4.36866	2.05857	-1.25712	-2.27067	-3.39679	-4.37749	-6.08235	1.22071	-1.39989	-1.35845	-2.07389
SPA_RS14840	glycine cleavage system aminomethyltransferase GcvT	14.838	14.2637	9.69734	11.6002	-3.8922	0.459852	-3.15828	-1.6803	0.385231	0.088854	-1.88233	0.135062	-1.48965	-3.49836	1.84743	-0.237076	-0.280269	-4.44188	-4.19561	-8.48469	2.10018	-2.88671	-2.90271	-1.12855
SPA_RS14845	FAD-dependent 2-octaprenylphenol hydroxylase	10.8644	0.0338701	1.19204	7.26426	-3.98653	-5.62208	-5.44795	-4.65914	-3.73676	-4.89509	-7.54105	-8.12621	2.73125	-4.27557	1.98895	-3.41396	-3.09103	-9.26961	-2.75877	3.51319	8.82831	4.57838	1.80765	-0.452394
SPA_RS14860	YecA family protein	0.208473	-1.34918	-1.09536	0.771142	-0.641068	2.27998	-0.769486	-0.0644532	0.063217	-0.882472	9.53929	-0.0732001	-0.222431	-0.855187	-0.766419	-0.889018	-1.28221	-1.47537	-0.998026	-2.50084	-0.257335	0.894739	1.22923	0.164367
SPA_RS14865	cell division protein ZapA	-0.11162	0.852969	-0.692685	-0.103064	-3.00197	0.429489	-1.84775	-0.889931	-0.00535845	-4.52843	-6.60015	-0.688576	1.78902	-0.925521	1.17754	0.164202	-0.529223	-1.9933	-1.36662	-1.81859	-3.36873	0.803925	-3.04685	0.490907
SPA_RS14870	5-formyltetrahydrofolate cyclo-ligase	-10.6816	-10.1693	-7.66867	-10.5279	0.606789	-0.409424	-0.407105	-0.58441	-0.339781	-0.197091	1.04016	-1.64091	-9.90034	-4.91862	-11.1413	-1.10785	-2.24805	-0.65953	-0.122661	0.145043	-1.88425	-1.27761	-0.0615247	1.23155
SPA_RS14885	DNA-binding transcriptional regulator ArgP	-1.56336	-0.358988	0.341718	-0.587203	-2.7321	0.304528	-4.67459	-1.10507	-3.03759	-1.41151	8.91098	-0.677402	-2.04635	-1.14573	-0.691655	-1.39557	-1.54671	-1.31386	-0.447913	0.322091	-2.2674	0.70558	0.616903	-2.23726
SPA_RS14915	erythrose-4-phosphate dehydrogenase	-3.28766	-0.865806	-0.75497	-0.958648	-0.683672	-0.780217	-0.842095	-1.05375	-0.379187	-0.626931	0.22218	-1.86272	-3.14148	-6.95556	-3.09211	0.207122	-1.71148	-0.598555	-4.46384	-11.2088	2.30398	1.65603	1.82178	-0.689026
SPA_RS14945	transketolase	-6.02768	-3.07355	-1.2566	-2.86106	-5.43442	-8.00455	-5.9387	-6.98957	-3.08382	-3.09444	8.97353	-4.91897	-8.59517	-4.50689	-5.46546	-4.53704	-4.93686	-4.4637	-7.44771	-10.3272	-1.88344	-2.74263	-4.90103	-1.99874
SPA_RS14995	16S rRNA (uracil(1498)-N(3))-methyltransferase	-0.171845	0.674425	-0.649749	0.249738	-0.561489	-0.681619	0.20582	-0.147062	-0.803001	-0.873194	-8.18688	-0.873209	0.152015	0.0465103	1.62269	-0.94464	-1.19726	-1.42712	-0.128484	1.38773	2.11553	-1.30125	-1.05694	0.212929
SPA_RS15000	glutathione synthase	-9.70035	2.14208	1.80433	-3.96888	-4.20167	-1.47667	-4.46686	-5.49541	-1.41968	-0.645202	13.4576	-0.733754	-6.17028	-4.20277	-12.8669	-1.10905	-1.5483	-3.72487	-6.61411	-7.47715	-6.72806	-0.692766	0.297925	-3.13709
SPA_RS15025	YggS family pyridoxal phosphate-dependent enzyme	8.61851	7.12879	6.13019	7.10178	-0.757151	-0.100875	-0.456267	-0.0831331	0.651777	0.0149762	1.88899	-0.153985	6.66546	-2.8541	0.109141	-1.35547	-2.32288	-1.09121	-5.55967	-9.01745	2.20782	-0.495982	-0.890726	0.0723708
SPA_RS15080	oxidative damage protection protein	2.3552	3.64044	2.31371	0.905209	0.208103	-9.566	0.0447266	-0.144278	1.15464	1.01532	3.98144	-0.223079	1.20909	-6.55349	-2.40918	-1.01083	-0.251817	-1.4193	0.122965	0.940051	6.48516	0.624609	1.06237	0.0270163
SPA_RS15090	nucleoside permease	-1.54492	-0.87657	0.0826858	-0.501119	0.320456	1.4963	-0.0880775	-0.15546	0.331388	-1.04879	-3.13838	-1.37648	3.22495	0.770628	0.567206	0.219262	-2.39621	-0.458244	-0.235476	0.66731	-12.2557	-2.5296	-3.6453	-3.54918
SPA_RS15435	cell division protein FtsP	-1.71568	-2.37727	-2.11081	-1.00741	0.774786	-0.0615012	-1.70631	-0.763683	0.108652	-12.9808	-12.2775	0.53968	1.20452	1.9218	-2.20515	0.514212	0.99233	-2.82277	-0.20149	-1.68631	-13.2848	1.72356	-1.09587	-1.3872
SPA_RS15465	two-component system sensor histidine kinase QseC	4.7194	1.55275	0.23648	4.04306	-3.74445	-5.07082	-3.56191	-2.39109	-2.47993	-5.03931	-12.7729	-7.13396	-2.55095	-1.64686	-1.33155	-2.00102	-5.41306	-3.20692	-3.9639	-7.06213	-12.7571	-0.684023	-9.43787	-11.9292
SPA_RS15490	3',5'-cyclic-AMP phosphodiesterase	-5.76739	-3.32152	-2.23436	-3.50722	-0.879013	-5.02014	-1.28248	0.309975	-1.35428	-2.82819	-4.33392	-1.43017	-3.76172	-2.87851	-5.25329	-1.10033	0.515021	1.08956	-1.9541	-6.14271	-3.76765	-0.99131	-3.28653	-6.58283
SPA_RS15505	outer membrane channel protein TolC	0.373403	-3.61147	-3.48232	-1.10093	-7.88346	-12.3002	-4.9149	-1.79373	-0.955236	-1.06406	-8.80507	-11.037	-0.502217	-2.13407	-4.82503	-0.911316	-4.79625	-5.99364	-3.48236	-12.4041	-8.7193	-2.7379	-6.48621	-6.3006
SPA_RS15650	PadR family transcriptional regulator	-2.23459	-2.09982	-1.61907	-2.01254	-0.195435	-0.2468	0.518363	-0.175675	0.234549	0.0275325	-0.838423	0.24735	-6.09825	0.498103	0.37344	-0.308869	-0.427489	-1.11734	-1.1381	0.423853	-0.249976	0.00865919	0.389168	0.107772
SPA_RS15705	DedA family protein	11.1333	2.17695	2.0309	4.21332	-5.05551	-2.82335	-3.12942	-3.22775	-2.40684	-5.151	1.53375	-1.97752	-1.05912	-0.751751	3.5662	-3.88022	-3.89664	-3.03889	-0.855264	-9.20967	3.62683	0.43248	-0.588132	0.795818
SPA_RS15790	threonine/serine transporter TdcC	8.98639	3.78796	3.0297	5.06265	0.516537	0.212578	-0.0244689	0.943406	-0.107753	-0.348583	0.199453	0.107298	0.502939	0.722789	1.70707	0.48367	2.44514	-0.28588	0.245588	0.527927	-1.20031	1.00276	-0.142058	1.76347
SPA_RS15880	DeoR/GlpR family DNA-binding transcription regulator	-4.34978	-1.10285	0.726197	-3.12854	-0.920597	-3.6054	-0.413447	-0.125546	-1.14716	-0.913353	1.67863	-2.17101	-5.48363	-0.610815	-2.30093	-1.6263	-2.70781	-0.862174	-2.03788	-2.44385	-0.109407	0.343798	1.52006	-0.0867282
SPA_RS15885	16S rRNA (cytidine(1402)-2'-O)-methyltransferase	-1.4251	-0.7498	0.497532	-0.0284884	0.0270204	2.15801	-0.234897	1.61495	-0.815847	0.429755	10.1443	-0.943136	-2.44002	0.263357	-2.82513	0.906838	2.07422	1.70191	-0.281668	-3.53621	-10.2728	-0.0663553	0.559372	0.632536
SPA_RS15905	divisome-associated lipoprotein YraP	-0.872686	-0.509325	-1.11035	0.440627	-0.860028	-1.2507	-1.3491	-1.19975	-0.26043	-0.128501	-5.61079	0.445868	-1.29652	1.33351	-1.66486	-0.049684	0.0361477	0.408136	-0.0010536	-0.340165	-0.515916	1.89344	0.674504	0.994339
SPA_RS15955	tryptophan permease	3.76906	0.0724909	0.176267	-0.343003	0.605048	0.55696	-0.488758	0.39094	0.530047	-0.383928	-1.07861	0.0611815	-2.12467	-0.899254	-2.08601	-0.0771943	-0.110939	-1.46325	5.81652	8.99419	-1.10275	0.571672	-0.0560251	1.5252
SPA_RS15960	ATP-dependent RNA helicase DeaD	12.5854	7.82438	4.42631	8.05749	-1.28607	0.986866	-3.31683	-1.47894	-1.70091	-3.78729	7.38143	-1.41649	7.32141	1.93402	7.27196	-2.1397	-1.77273	-4.49912	-0.473158	-1.33478	-8.62308	0.0147805	-2.97695	-5.31819
SPA_RS15970	polyribonucleotide nucleotidyltransferase	5.02408	-6.48567	-7.28664	1.46288	-4.59441	-1.52631	-4.82766	-9.84259	-4.09561	-7.9028	-8.94008	-5.06595	-5.73356	-5.03361	-5.17828	-7.14892	-10.048	-5.18589	-7.6558	1.10633	4.07166	-4.53383	-7.4522	-5.49637
SPA_RS16020	preprotein translocase subunit SecG	-1.68875	-2.06018	-0.337303	-0.245311	-2.89175	-2.70879	-3.02598	-4.84094	-2.06837	-2.73658	0.964293	-1.89888	2.53018	-2.11179	-1.20262	-2.89533	1.27805	-4.26023	-4.51366	-5.29368	-5.53225	-3.82106	-0.118721	-2.18143
SPA_RS16050	transcription elongation factor GreA	-7.34015	-3.36982	-2.74661	-5.0618	0.442666	-0.273349	0.252923	-0.0168748	-1.7739	-0.64057	-6.06029	-1.60927	-1.6514	-4.42388	-4.69347	0.674431	1.67116	-0.135996	-2.11577	-2.95285	-1.23052	-0.0724159	-6.30196	-2.7649
SPA_RS16100	BolA family iron metabolism protein IbaG	1.54292	2.17078	1.42444	0.347173	-0.669448	-2.02403	-1.56118	-2.34899	0.182331	-0.549615	2.13152	-0.159531	1.98591	-0.76495	0.0530399	-1.69494	-1.74749	-1.67018	-1.96461	-0.720679	5.25548	0.24456	1.64418	-0.122735
SPA_RS16105	lipid asymmetry maintenance protein MlaB	1.07577	1.90262	0.747495	1.96687	-0.366309	-3.42032	-2.1289	-1.02845	0.743556	-0.606802	6.76175	-1.74565	0.7881	0.546511	0.254446	0.47697	-0.0173505	-0.85653	-1.19971	-5.30499	-1.56828	1.89477	-2.48917	-4.14667
SPA_RS16120	lipid asymmetry maintenance ABC transporter permease subunit MlaE	-1.48729	-0.801035	-1.26898	-1.11874	-0.251546	-3.13911	-1.63813	0.544107	0.55249	-0.0410613	9.95407	-4.14714	-0.192213	0.712321	-0.755669	0.521474	-1.99563	-1.47924	-0.986049	-8.51696	-5.21679	1.38397	-5.40107	-11.1799
SPA_RS16140	3-deoxy-manno-octulosonate-8-phosphatase KdsC	0.671233	-0.0874827	0.664414	1.55221	-1.35843	-0.27531	0.583359	-0.274851	-1.2426	-0.750605	8.37697	-2.55228	1.31411	-0.841708	-2.09844	-0.924459	-1.46363	-1.25596	-1.13104	-1.8299	-7.37985	1.03168	-1.00677	-0.229368
SPA_RS16145	LPS export ABC transporter periplasmic protein LptC	0.59043	-2.28814	-6.24351	0.843886	-1.05181	-3.25418	-1.46069	-0.414159	0.0330345	-1.61941	-3.52289	-4.09477	-1.08336	-2.91555	-1.48611	-2.28451	-2.13624	-4.35536	-3.49761	-5.34817	-3.84585	1.73816	-2.84263	-3.83248
SPA_RS16175	RNase adapter RapZ	-14.9018	-10.9475	-9.05465	-9.91246	-2.52944	-0.670362	-3.43172	-3.96843	1.41919	0.201709	1.88015	-1.54915	-13.4366	-7.59526	-14.1909	1.15251	-1.55949	-0.814303	-2.66273	-3.29956	-5.12119	-2.38763	0.0242324	-3.34661
SPA_RS16200	aerobic respiration two-component sensor histidine kinase ArcB	-9.99302	-7.78731	-6.73907	-9.21654	-7.58892	-8.62116	-3.05839	-8.49279	-9.35893	-9.62417	-4.41179	-10.9402	0.528606	-5.34652	-5.21563	-9.26499	-7.74387	-9.8955	-6.18826	-1.54495	-2.68253	-2.66412	-5.15268	-3.57607
SPA_RS16295	DUF1043 family protein	5.30956	4.26389	1.98001	4.08526	-1.06651	-1.32271	1.29647	-1.56238	0.421252	-2.38069	-6.97379	0.481484	6.65939	-2.76551	7.76567	-1.04142	-1.11592	-1.10215	2.57417	5.5353	1.36311	-2.95704	-3.01547	0.379919
SPA_RS16360	transcriptional regulator ArgR	-11.2514	-9.19382	-9.23744	-10.4115	-5.29588	-2.89208	-5.63744	-3.65536	-3.33698	-3.86227	6.17436	-2.8507	-8.42146	-8.22526	-9.24973	-2.72064	-2.57006	-4.87029	-6.53693	-7.10464	-4.75346	-2.50914	-3.02556	-2.68661
SPA_RS16410	ribonuclease G	-7.37373	-6.26789	-5.3897	-6.63511	-2.70976	-3.49869	-3.31557	-2.98045	-2.63639	-3.76307	5.97455	-3.22995	-1.3395	-3.9008	-2.5626	-3.61934	-3.82673	-4.31136	-4.31574	-2.92433	8.28696	3.54919	-3.89249	-0.557098
SPA_RS16470	YhdT family protein	-2.5376	-4.82475	-5.05899	-3.89222	1.12643	1.46616	0.518095	1.24308	-1.64962	-1.40506	-0.276118	-0.104186	-2.51911	-6.1573	-4.48166	-1.39207	-1.3339	-0.294896	2.05071	0.689435	8.16825	-0.362975	1.82809	0.875883
SPA_RS16475	sodium/pantothenate symporter	-5.23106	-10.2003	-7.88665	-5.13155	-0.787962	1.2496	-0.699896	-0.635992	-1.16795	-1.6664	-2.11562	-0.0174071	-6.99387	-10.9431	-10.2321	-3.93203	-4.56822	-1.29863	-0.825777	0.697698	11.9959	-0.973174	4.1541	1.60623
SPA_RS16485	tRNA dihydrouridine synthase DusB	10.2087	10.9524	10.9952	9.15523	0.777273	-2.3634	1.52356	4.18263	1.62587	2.2454	-6.9381	1.50213	0.731336	2.58991	0.589898	2.55093	4.68744	1.27244	2.37575	6.02309	14.9406	8.1822	-1.87107	-0.454229
SPA_RS16490	DNA-binding transcriptional regulator Fis	11.2997	8.98877	9.24684	6.60031	-2.18765	-2.19887	-1.59099	0.00536722	0.630415	0.389041	-2.66802	-0.420115	-0.501662	-0.298157	0.53859	0.433372	-0.22621	-2.46981	-0.741787	1.13878	3.64384	2.70715	-2.29905	-1.1607
SPA_RS16570	shikimate dehydrogenase	-13.171	-9.24823	-7.47611	-10.1788	-2.91269	-8.74329	-2.89498	-3.42004	-5.32093	-5.32214	0.813792	-3.59603	-7.93264	-7.89569	-9.28796	-3.65342	-3.13131	-2.33121	-9.34946	-7.93865	-2.62102	-1.53152	-5.10107	-1.84299
SPA_RS16585	DUF494 family protein Smg	-3.0859	-3.86882	-1.50578	-2.68658	1.33933	1.496	1.32776	1.75329	-0.203418	0.934922	8.60934	1.32966	0.0223954	-0.848376	-2.51635	-0.00432172	0.707868	0.302714	-0.0899751	-1.33048	-1.79891	-0.0650934	2.08529	1.53217
SPA_RS16625	Zn(2+)-responsive transcriptional regulator	2.06773	2.27567	-3.14264	1.7516	0.68681	-3.06075	0.20573	-0.953052	-2.50048	-4.18434	0.16068	-2.79517	8.89413	-1.74092	-2.41878	-0.271405	0.317331	-10.0823	-3.70981	-3.90476	-5.39577	-3.59916	-1.18728	-3.08525
SPA_RS16830	FKBP-type peptidyl-prolyl cis-trans isomerase	5.28007	4.21934	1.19447	5.64901	-1.57197	-1.49378	-0.853766	0.694344	-0.735466	-2.60827	7.25628	0.27077	0.655035	-1.35273	3.0434	-0.319368	-1.75641	-0.729664	-1.00476	-2.53081	-2.90252	2.27168	1.34168	3.43101
SPA_RS16990	3-dehydroquinate synthase	-9.45119	-8.50378	-6.8577	-8.20658	-3.56712	-7.46368	-2.65061	-4.49533	-3.19431	-2.80144	5.53417	-3.73914	-8.01218	-7.43255	-8.0679	-2.05104	-4.3073	-2.7097	-6.36686	-7.30434	-2.40027	-1.95748	-3.41012	-2.17065
SPA_RS17065	two-component system sensor histidine kinase EnvZ	0.0181816	-2.09598	-0.388256	-1.19232	-9.49981	-5.92654	-9.34876	-7.81331	-5.34249	-8.98426	-7.80099	-7.22134	-5.52031	-2.32208	-1.05601	-6.84761	-6.32403	-7.44618	-4.85718	-0.10469	-2.11404	-4.4478	-3.5937	-3.61755
SPA_RS17085	ferrous iron transporter A	-1.26889	1.1868	0.214323	-2.71453	0.692859	0.215214	1.24844	1.6402	0.568223	0.120842	1.90138	-0.245476	5.93687	-0.144947	-0.625385	-0.856824	-0.536112	2.25834	-0.585893	0.00527158	2.99678	-0.118563	1.72765	1.60234
SPA_RS17090	Fe(2+) transporter permease subunit FeoB	0.241055	3.52002	1.4422	-2.62676	1.89351	2.69996	4.73391	3.69762	1.38889	1.11976	6.22902	1.22507	18.9651	-0.210671	-0.662455	-2.17669	-0.944424	2.50841	-0.243362	1.33289	11.9678	0.801601	2.13533	5.68052
SPA_RS17095	[Fe-S]-dependent transcriptional repressor FeoC	-1.47805	1.20148	-0.466199	-1.95972	-0.281003	1.61467	0.349081	2.2448	-0.333515	-0.712363	-0.219485	-0.513064	5.97132	1.52671	-0.243267	-1.14201	-0.167727	-1.05634	-0.79603	-0.00412175	7.49345	-1.05446	0.0394459	2.09198
SPA_RS17115	Fe-S biogenesis protein NfuA	0.528484	-1.7874	-0.170237	1.20851	-3.05794	-6.43428	-4.28017	-2.03943	-2.40506	-2.18901	-0.119677	-5.00754	-4.36083	-6.10756	-2.48102	-2.81541	-1.87355	-5.32207	-3.67966	2.30608	4.02173	3.0027	0.998873	-0.7695
SPA_RS17150	thiosulfate sulfurtransferase GlpE	0.0651171	0.421973	0.0946835	0.582563	0.339771	-6.16782	-0.822735	0.508089	-0.183261	-0.0398229	1.25227	0.202091	0.80232	0.12404	0.483572	0.323824	1.19709	-0.329542	1.04587	4.08797	5.1312	0.931382	0.840625	1.74273
SPA_RS17155	glycerol-3-phosphate dehydrogenase	2.44549	5.67417	2.51193	3.01091	-4.09992	-6.08774	-5.01137	-4.21344	-4.09829	-2.81567	9.20983	-8.90357	7.67131	3.39036	9.1843	-0.503258	0.0903573	-3.9632	-0.632969	-4.0833	-0.0273274	-5.6491	-3.80669	-5.90563
SPA_RS17370	Zn(II)/Cd(II)/Pb(II) translocating P-type ATPase ZntA	2.58291	1.00194	-5.11756	2.41038	-0.00645193	-5.94633	0.295537	0.295752	-4.35204	-6.45261	1.4793	-6.16849	14.6063	-3.80138	-4.20863	-1.59907	0.234069	-20.91	-8.70348	-7.80879	-14.7706	-7.77856	-5.50124	-6.7825
SPA_RS17465	inorganic phosphate transporter PitA	1.03284	2.16459	1.52016	1.9196	-3.22854	-1.007	-4.23373	-4.59476	-3.54575	-1.81761	4.986	-2.34477	4.05343	2.05831	5.82258	-6.01389	-5.84002	-3.97339	-0.656366	3.94999	0.889054	-0.350027	-2.27202	-2.90184
SPA_RS17485	16S rRNA (guanine(1516)-N(2))-methyltransferase RsmJ	-0.397044	0.128703	-0.0765981	-0.819961	1.33986	0.66275	0.425093	0.490049	0.786989	-0.177102	5.0088	-0.672762	0.0445046	-0.730473	-0.983305	0.584731	-0.965421	0.687636	0.104207	-0.996483	-1.25703	-0.31646	1.51856	0.248432
SPA_RS17490	oligopeptidase A	2.89084	3.81029	2.82938	2.9103	-0.169753	-1.67384	-1.02479	-2.06861	0.354553	-0.0319756	15.1551	1.49017	-1.78035	0.48284	-0.215825	-0.141837	1.03936	-1.48099	0.748731	-1.89859	-17.1644	0.686182	-0.0284863	1.8056
SPA_RS17510	glutathione-disulfide reductase	15.8778	13.8806	9.01766	10.1906	-1.89118	-3.09793	-0.649687	-5.00304	-3.14555	-1.66475	7.27358	-3.93133	10.8212	1.94903	10.6839	-1.309	-2.52355	-3.38531	-4.05752	-6.11061	-10.0608	0.883338	-4.07896	-3.92016
SPA_RS17520	GntR family transcriptional regulator	0.905085	1.82529	1.0606	1.09043	-1.25122	-0.605832	-1.70068	-1.84807	-0.788846	-0.536849	9.27995	-1.30298	1.23862	-0.0267602	0.395788	-0.241849	0.468355	-0.584241	-1.44327	-0.0788743	-4.8111	0.289993	1.41569	-1.55961
SPA_RS18010	protein-export chaperone SecB	0.86953	2.75677	1.33528	2.24717	-1.47239	-3.73378	-1.45394	-1.4361	-0.599294	-0.728349	3.69674	0.0216571	-0.836905	-0.172798	-0.078089	-2.40492	-3.27974	-2.58227	-2.51165	-0.36995	-4.95625	-0.570551	-0.596226	-1.03562
SPA_RS18020	rhodanese-like domain-containing protein	5.48803	5.77495	1.76059	5.57089	-0.53231	-0.219654	-1.01374	-2.04354	-0.128017	-0.808245	4.53502	-0.393868	-1.88682	-1.70973	2.03461	-0.433495	-0.36792	-2.75537	-1.21687	-8.46014	-10.1935	0.527534	0.752184	1.07392
SPA_RS18070	O-antigen ligase RfaL	-2.82719	-6.45561	-3.42375	-1.7803	-3.57692	-4.47659	-3.65368	-5.74205	-0.328956	-1.12145	8.3491	0.351993	-7.2003	-4.00832	-5.67527	0.0119068	-0.762683	-2.55377	0.239535	-7.49349	-1.04639	-0.123948	-0.30419	-3.2031
SPA_RS18085	lipopolysaccharide core heptose(II) kinase RfaY	-3.52512	-3.23431	-1.68929	-1.85254	-7.82587	-1.72214	-0.202761	0.0401832	0.766013	0.321098	3.34488	-1.99417	-1.83236	0.698378	-4.34532	-0.216654	-0.72778	-0.386206	-0.164528	1.52004	2.39815	-1.53612	-8.34837	2.07265
SPA_RS18090	lipopolysaccharide 1,2-glucosyltransferase RfaJ	-1.85009	-4.2288	-3.9435	-0.891563	0.105402	-1.10364	0.723089	-1.69522	-1.85122	-1.06283	5.61759	-1.20368	-3.88467	-2.68829	-4.40245	0.327257	-1.1437	-0.565139	-0.761384	-8.56153	0.969783	-1.97276	-1.38987	-6.31643
SPA_RS18095	lipopolysaccharide 3-alpha-galactosyltransferase	-6.93878	-8.44789	-8.33861	-5.33038	5.83191	-5.81881	-0.79365	-5.55452	-1.95114	-1.26285	7.82667	-7.50931	-8.3755	-9.48162	-8.7409	-1.17972	-1.18046	-2.60258	-2.12388	-9.25759	-2.08934	-2.06914	-5.47361	-4.82731
SPA_RS18100	lipopolysaccharide 1,6-galactosyltransferase	-4.57274	-5.84283	-3.93788	-3.20544	-1.46968	-2.30957	0.32208	-0.990574	-0.484625	-0.497529	4.97501	-9.23136	-4.50889	-1.09209	-4.12382	-0.0532201	-1.89784	-1.22369	-0.788162	-11.6239	-1.84849	0.538116	-3.22122	-10.4211
SPA_RS18110	lipopolysaccharide core heptose(I) kinase RfaP	-7.09373	-5.11179	-5.27927	-2.22805	-9.08984	-7.22963	-2.04501	-3.27091	-2.26903	-1.15183	8.29748	-10.0058	-5.53995	-2.87639	-2.5383	-1.63562	-4.71332	-4.07612	-3.25892	-10.8773	-8.52487	-1.02864	-5.87663	-5.75513
SPA_RS18115	glycosyltransferase family 4 protein	-6.70889	-6.7962	-4.07424	-5.01473	-10.0084	-6.98584	-1.97015	-5.08215	-1.58655	-2.57292	9.37493	-8.12955	-4.69337	-5.65387	-9.21465	-2.20764	-4.07752	-4.91633	-3.73307	-6.62775	-4.79867	-4.13423	-6.34986	-5.75149
SPA_RS18175	ribonuclease PH	-2.77314	-2.59784	-0.608653	-2.97737	-2.10368	-1.36763	-3.09891	1.83913	-1.08529	-0.387706	7.03049	-1.20058	-3.39075	-4.0371	-3.94359	-1.19025	-0.385032	-2.15644	-5.70928	-5.80676	-0.787	-0.689969	-4.52674	-0.756293
SPA_RS18180	YicC family protein	-4.29194	-3.16641	-2.78419	-2.72024	-1.1582	-0.830272	-1.21291	-0.405825	-0.608381	0.37834	0.385246	-1.61896	-5.37925	-2.81707	-4.52511	-0.0817889	0.529762	-0.201658	-0.92589	1.37771	0.043135	-0.490287	-1.56988	-3.14109
SPA_RS18210	DNA-directed RNA polymerase subunit omega	-6.67672	-3.99435	-3.13139	-4.07652	-1.7024	-1.39865	-0.576858	-1.27665	-1.98866	-2.50956	-3.90395	-3.95649	-4.70796	-2.02928	-3.92066	-0.988818	-1.30562	-1.47665	-3.93523	-5.13544	-3.50692	-1.06868	-1.7834	0.44902
SPA_RS18215	bifunctional GTP diphosphokinase/guanosine-3',5'-bis pyrophosphate 3'-pyrophosphohydrolase	-4.90026	-3.89507	-3.9271	-5.18654	-2.66738	-2.72858	-3.5973	-4.37952	-2.49666	-2.51108	-3.94332	-4.29748	-2.57425	-1.19847	-1.18477	-1.6075	-1.32173	-2.68517	-4.9235	-5.08251	-1.04295	-1.86186	-3.40904	-2.69222
SPA_RS18220	tRNA (guanosine(18)-2'-O)-methyltransferase TrmH	-0.961597	0.0699985	-0.107999	-0.268967	-4.00872	-1.37785	-4.97655	-1.4752	-2.19336	-2.74988	-7.85415	-1.89521	-3.16722	-0.365964	-0.406132	-1.59948	-1.27659	-2.04368	-1.52651	-2.04759	-3.04274	-2.09242	-1.45197	-2.45096
SPA_RS18230	sodium/glutamate symporter	4.88812	2.36677	0.976216	2.97161	0.0679911	0.666703	-2.21006	-1.17249	-1.00545	-1.87663	8.83201	-0.0408852	2.17498	0.325065	2.65783	-1.03914	-0.110064	-1.18464	-0.556385	2.26952	1.04929	0.278414	-1.38337	0.0981647
SPA_RS18315	magnesium-translocating P-type ATPase	-3.70602	-12.4947	-17.4679	-4.97064	0.0928243	0.139497	0.270673	0.0355344	-10.0108	-18.9966	-7.51074	-7.82225	-3.96424	-6.9325	-12.0494	0.174606	-0.38078	0.0726791	0.480199	0.16822	-3.36554	-10.7108	-10.3946	-8.30528
SPA_RS18320	MgtC family protein	-1.41479	-4.09235	-7.75376	-2.83359	0.189057	0.103725	0.33363	-0.446398	-5.25837	-6.8465	-6.26857	-4.14969	-1.11155	-2.49739	-3.91393	0.513625	0.0508412	0.201012	-0.60751	-2.86863	-3.37183	-5.05474	-5.24189	-5.56413
SPA_RS18535	DUF202 domain-containing protein	-6.95989	-6.25295	-5.68652	-9.09339	0.77437	0.547372	0.124658	-0.784573	0.402571	0.135449	0.115745	0.150601	-6.54047	-6.83465	-6.64703	0.808633	-0.579545	-0.0820289	-2.5926	-3.56066	-0.970682	0.238731	0.712404	-0.250222
SPA_RS18540	DUF202 domain-containing protein	-13.3709	-10.7617	-10.1534	-9.97338	-0.270076	-0.193655	-0.825815	0.0560274	-0.128844	-0.0551097	-0.524694	-0.166935	-11.2431	-11.1947	-12.1893	0.11622	0.401103	0.0472792	-5.30197	-6.28611	-2.42133	-0.854265	0.256213	-0.334658
SPA_RS18700	membrane protein insertion efficiency factor YidD	4.35881	1.31491	1.16788	2.93642	1.07242	0.317953	-1.72112	0.436053	-0.354737	-1.03343	4.76808	-1.73654	0.132827	0.506047	1.07021	1.01522	-0.429983	-1.20252	-0.983531	-4.11583	-5.60546	0.258905	-0.126382	0.192495
SPA_RS18750	phosphate ABC transporter ATP-binding protein PstB	-15.256	-13.1457	-10.6741	-12.8499	-5.23028	-8.07907	-2.32714	-2.23712	-2.88686	-11.2722	3.0892	-6.0632	-11.3314	-11.2165	-12.2645	-2.08049	-2.82756	-4.14865	-5.42381	-11.5737	3.13235	-3.86283	5.87521	-6.02234
SPA_RS18755	phosphate ABC transporter permease PstA	-9.2427	-7.9979	-6.24843	-6.45688	-3.45743	-4.34277	-0.686605	-1.93647	-1.20116	-5.36113	0.742786	-4.39023	-6.67584	-5.18	-6.61208	-0.972881	-3.32593	-2.43479	-4.27519	-4.70367	3.58607	-3.56773	3.46106	-3.05459
SPA_RS18760	phosphate ABC transporter permease PstC	-13.4717	-10.519	-8.3102	-11.5176	-5.36275	-6.30755	-2.05897	-1.82403	-0.804748	-7.20601	0.424606	-4.05568	-9.58789	-8.56677	-9.42403	-1.41655	-4.38315	-2.81866	-5.21323	-11.0714	9.94211	-3.50658	7.62754	-4.177
SPA_RS18765	phosphate ABC transporter substrate-binding protein PstS	-13.3991	-9.06169	-5.94809	-9.02656	-2.44208	-3.03383	-0.231577	-1.12266	-0.199821	-4.26322	0.694513	-1.39827	-8.48544	-4.81092	-6.93575	-1.36646	-2.3279	-1.8776	-3.44919	-9.12063	7.7033	-2.34028	5.79731	-3.30787
SPA_RS18835	16S rRNA (guanine(527)-N(7))-methyltransferase RsmG	5.02462	0.13516	-3.14156	2.19416	-1.12876	-0.841363	0.336488	-0.746498	-1.50459	-2.09781	-12.6217	-2.34043	-2.65623	-4.2315	-1.88331	-0.606019	0.334646	-0.741709	-0.573173	1.94523	1.55919	2.35059	-2.71635	-0.71947
SPA_RS18840	tRNA uridine-5-carboxymethylaminomethyl(34) synthesis enzyme MnmG	-5.3676	-6.08479	-5.06237	-4.54199	-6.02055	-5.12807	-5.88509	-6.25435	-6.43055	-7.51489	1.03022	-6.11041	-4.5295	-7.20111	-6.8545	-8.69491	-6.76199	-7.55446	-4.91914	-5.27272	-3.62698	-3.52914	-3.15121	-2.74744
SPA_RS18855	aspartate--ammonia ligase	-16.5152	-12.0866	-7.5519	-15.083	-0.802391	0.284487	-0.880825	0.0980474	-0.0636674	-0.204144	-5.28704	0.208843	-14.529	-12.8133	-15.1934	-0.182801	-3.56789	0.286295	-15.251	-16.3497	0.00508606	1.60462	0.827134	1.02209
SPA_RS18875	D-ribose pyranase	-0.368452	-1.14041	-0.941669	-0.333968	-0.49243	1.2718	1.10874	0.599693	0.925815	1.09032	2.97984	1.23192	-0.262251	-1.80423	-2.33499	0.544722	0.743456	0.822383	1.00219	-0.417398	-5.75291	1.34218	0.347789	1.73616
SPA_RS18950	macrodomain Ori organization protein MaoP	6.30336	2.54973	0.0173979	3.58475	0.540506	-1.77499	-1.12138	2.96282	0.310669	-0.230422	-5.63003	-1.99362	-7.29771	-1.16635	-5.69562	0.924125	2.15566	0.118148	-1.84204	1.34255	12.49	0.545358	-4.50381	0.0754513
SPA_RS19050	thioredoxin TrxA	-8.62008	-6.21193	-6.14024	-8.21216	-1.86735	-0.33763	-1.93314	-1.8967	-1.63546	-2.00477	4.66678	-1.2503	-7.98112	-5.18961	-7.12705	-3.0122	-1.47847	-1.15842	-6.15899	-4.07943	0.707181	-1.01805	-4.04091	-3.12682
SPA_RS19060	UDP-N-acetylglucosamine--undecaprenyl-phosphate N-acetylglucosaminephosphotransferase	4.15199	3.14956	0.701683	5.55867	-14.0566	-4.94942	-3.26545	-1.88874	-1.31552	-2.23378	8.96413	-1.54435	-5.81673	-5.64634	-0.717316	-2.83647	-4.64684	-2.83826	-2.46202	-11.6379	-5.00132	-2.2991	-9.34517	-2.05005
SPA_RS19065	ECA polysaccharide chain length modulation protein	-1.47871	0.414074	-0.490413	0.374899	-2.64848	-0.75704	-0.197577	-0.55351	-0.512498	-0.176359	4.70323	0.350661	-3.89553	-0.593879	-1.99323	0.811344	-1.61877	0.957933	0.992452	-3.03136	0.0813158	-0.582966	-7.96965	-4.79919
SPA_RS19095	dTDP-4-amino-4,6-dideoxygalactose transaminase	-1.97032	-1.7756	-1.29849	0.299252	-5.70478	-5.42074	-2.57167	-2.59715	0.182867	-1.17237	8.57911	0.734825	-3.20509	-4.19865	-1.60488	-1.60105	-2.38321	-1.18021	-1.06406	-3.86922	-2.51953	1.06228	-1.34556	0.586147
SPA_RS19100	lipid III flippase WzxE	-1.75864	-1.01232	0.980817	1.05107	-4.30861	-4.15409	-3.44154	-2.47005	-0.500813	-2.02382	8.63039	1.18154	-2.63183	-3.84165	-1.45799	-2.44591	-3.04106	-2.37005	-2.26495	-3.81176	-1.04838	1.27195	0.463364	1.92015
SPA_RS19165	class I adenylate cyclase	8.34696	6.24037	4.28913	5.42635	-6.36946	-2.67205	-5.69531	-7.17586	-4.82102	-4.679	5.43591	-4.08322	9.92895	-0.102184	7.7893	-7.02501	-7.33174	-7.56751	-1.78466	-2.40521	-2.47525	-2.54976	-2.02531	0.104242
SPA_RS19185	iron donor protein CyaY	-0.852802	0.251895	0.381395	-1.59864	-0.509733	-6.80698	-0.422235	1.12653	1.13512	-0.120199	1.07419	-0.76839	0.95703	-1.98357	-1.06266	-0.903948	0.227227	-0.0454622	1.33285	5.45336	7.73167	-1.27874	-1.63606	0.110731
SPA_RS19200	lipoprotein	-0.668007	-0.371935	-0.976177	-0.995129	-0.648187	-0.993465	-0.930603	1.1656	0.960422	1.45062	3.68557	-0.401476	-0.0493435	-1.33756	-1.61931	0.72196	-0.377667	-2.1167	-0.429391	-1.82451	-4.62538	0.710889	-7.45691	-5.24619
SPA_RS19215	tyrosine recombinase XerC	-4.38511	-3.89364	-2.19358	-3.39626	-6.93177	-4.67452	-6.61335	-4.10732	-5.52743	-6.63832	-6.42089	-5.53661	-4.57713	-4.93621	-5.97246	-3.22085	-3.28581	-7.3887	-3.7961	-4.08328	-2.9744	-3.2792	-3.66253	-2.7397
SPA_RS19245	EamA family transporter RarD	10.1415	7.0354	3.54243	7.60429	-0.775053	-0.82954	-1.04627	-0.140062	-0.29242	-0.329136	0.747758	-0.614479	5.62026	1.49182	4.69516	0.21389	-0.791077	0.0833622	0.714292	0.817529	0.257609	0.381867	0.421398	0.998077
SPA_RS19285	carboxylate/amino acid/amine transporter	9.35585	8.76466	5.60129	7.10384	-3.95265	-1.17666	-10.7041	-8.68765	-5.98735	-5.42369	28.6697	-3.78702	13.4346	3.78926	8.66892	-0.848768	-0.57848	-7.68928	0.339017	-4.21718	-12.216	2.59996	-9.68721	-2.60497
SPA_RS19345	Sec-independent protein translocase subunit TatC	4.45267	7.97516	5.18537	6.10032	-8.09102	-0.0912853	-6.80763	-2.5789	-2.54522	-8.89602	-7.32991	-2.34175	3.00805	-3.32926	1.56907	-2.91514	-2.9834	-7.1402	-4.22716	-9.82103	-9.27578	1.23856	-7.81186	-2.42616
SPA_RS19355	transcription/translation regulatory transformer protein RfaH	-9.85894	-9.83794	-7.38394	-4.38926	3.26867	-6.95099	-0.345192	-6.55984	-0.261926	-2.14374	8.67817	-10.3577	-4.47708	-7.87708	-9.92542	-1.91539	-3.55171	-2.15602	1.93912	-12.1042	-4.39116	-4.70549	-5.43978	-11.1992
SPA_RS19365	NAD(P)H-flavin reductase	20.5982	12.5594	10.0147	13.7564	-1.77293	-1.93602	-5.20497	-1.05554	-0.405923	-3.03809	-6.77888	-4.83266	3.76569	2.77547	7.96715	-0.833644	-1.61295	-4.90709	4.74817	10.6852	17.4157	3.67025	14.6626	-0.87515
SPA_RS19450	thiol:disulfide interchange protein DsbA	-5.21991	-4.68214	-3.56814	-3.88304	3.55542	-7.15715	-1.55787	-0.52178	0.0820881	-1.42877	2.26711	-2.48588	-5.64248	-3.39693	-4.97114	0.920176	-0.22653	-5.36386	-2.55868	-9.13209	-6.40383	0.927178	-8.56322	1.38108
SPA_RS19495	nitrogen regulation protein NR(II)	-9.79715	-3.84179	-2.0868	-7.9276	-3.03146	-3.89971	-1.72148	-4.6551	-6.31943	-4.62704	7.86525	-6.3652	-7.12631	-6.0753	-4.30462	-2.15264	-2.2982	-4.17665	-8.38504	-6.69566	-5.65046	-1.5545	-5.36954	-4.42902
SPA_RS19685	XRE family transcriptional regulator	-14.6529	-12.5738	-9.6907	-11.4129	-0.370866	-1.08758	0.377566	0.215384	-0.825327	0.175892	-1.0341	-0.323656	-7.66625	-4.7603	-9.4994	-0.586169	-0.154783	-0.505707	-1.28207	-1.43743	1.11278	-0.603882	0.424442	0.324974
SPA_RS19755	superoxide dismutase [Mn]	0.126404	2.46731	0.44765	-0.24804	-1.49933	-3.62304	-1.59965	-0.566253	-0.686205	-0.174439	2.20033	-2.14449	-3.09552	-1.07559	-1.30711	0.876062	1.54236	-0.948623	-3.26311	-6.23262	-5.31667	-1.16919	-1.13863	-1.78966
SPA_RS19770	envelope stress sensor histidine kinase CpxA	-3.72129	-6.14693	-5.38915	-5.32671	-4.61753	-4.01271	-6.8434	-3.85707	-1.33681	-1.36578	1.95917	-1.24973	-5.40039	-5.1448	-5.6057	-3.40484	-6.47731	-7.76739	-4.84247	-0.0701795	5.15839	3.82155	-0.250257	-5.73137
SPA_RS19930	HslU--HslV peptidase ATPase subunit	2.81211	1.17966	1.34155	2.67971	-0.956909	-3.00248	-1.87741	-2.96424	-0.430635	-1.07978	-3.74851	-0.798071	-0.676788	0.34847	-0.974895	-0.376885	-0.144434	-1.31545	-0.911653	-4.01348	-8.31133	-0.498873	-4.04036	-2.61461
SPA_RS20050	phosphoethanolamine transferase CptA	1.13771	0.282692	0.374798	1.21658	1.78982	0.345647	0.775018	0.647447	0.352118	0.0221613	0.601291	-1.8336	-0.603451	-0.349993	-0.171985	0.267567	0.242184	0.636866	0.350535	-5.95416	2.49557	0.85772	-1.13447	-23.2251
SPA_RS20080	DNA-binding transcriptional regulator OxyR	-0.838855	-1.82308	-0.966184	-0.154641	-6.03666	-0.0797995	-7.59667	-0.662539	-7.34142	-9.46984	-13.3214	-7.28147	-19.7643	2.18475	-1.91503	1.67059	1.98957	-1.35933	0.154541	-1.72668	-19.3827	-2.91797	-6.73132	-4.23344
SPA_RS20085	Si-specific NAD(P)(+) transhydrogenase	-5.53033	-8.20466	-7.87225	-6.40696	-6.49539	1.73614	-8.25333	-0.894424	-4.78107	-5.26141	-4.94443	-6.44715	-5.84052	-10.519	-10.1113	-0.762206	-0.756535	-3.21337	-4.19478	-5.7858	-5.64423	-5.11874	-4.21452	-3.95787
SPA_RS20090	HTH-type transcriptional repressor FabR	-6.59144	-6.40205	-6.83627	-3.2379	1.83568	0.131693	0.941184	2.50777	0.888606	0.7135	-1.03321	-5.28932	-2.37063	-6.06432	-6.9621	1.82611	-1.48739	-0.580842	3.47305	-1.87725	-5.04857	-0.764001	-9.26285	-8.69245
SPA_RS20295	DNA-binding protein HU-alpha	-3.14168	-4.38608	-5.26399	-4.38215	-3.32191	-3.05984	-5.15416	-0.248751	-2.74649	-2.25771	-3.06866	-3.97788	-5.91314	-3.25546	-4.21372	-0.485355	1.09562	-1.4381	-4.04652	-3.18801	1.93716	-3.31012	-5.55647	-3.34118
SPA_RS20320	phosphoribosylamine--glycine ligase	-8.59679	-6.12339	-5.05874	-8.02306	-9.31107	-2.22154	-8.70519	-2.24263	-0.274746	-0.809146	-3.84752	-1.07126	-6.61404	-7.9026	-8.81331	-0.13422	-0.53706	-7.84744	-8.44942	-10.3181	-0.689567	-1.24169	-0.245297	-1.32433
SPA_RS20325	bifunctional phosphoribosylaminoimidazolecarboxamide formyltransferase/IMP cyclohydrolase	-12.1463	-11.9492	-9.98551	-11.9519	-14.3598	-3.67957	-12.4334	-5.406	-2.51347	-1.01454	-5.17544	-4.00277	-13.5818	-12.2673	-12.3524	-0.791039	-0.912422	-10.8139	-14.4958	-12.6196	-3.23614	-4.99984	-1.51242	1.48759
SPA_RS20445	glucose-6-phosphate isomerase	-5.79418	-3.66845	-2.56933	-3.08276	-0.486155	-4.33589	-1.45477	-4.55983	-0.624669	-2.14765	5.91683	0.447093	-3.03339	-10.3895	-5.24982	-13.5527	-17.2013	-2.06339	-5.67697	-6.67122	5.37558	0.842516	-2.97388	4.0554
SPA_RS20505	chorismate lyase	1.10607	-0.76858	-0.0277416	0.553412	0.0468472	-0.604121	-0.845962	-0.196854	-0.235865	-1.21269	-2.17457	-0.249943	0.559461	-0.352969	0.490875	-0.318073	-0.587592	-1.37322	-0.286174	5.34601	2.9411	1.70106	0.21289	1.28661
SPA_RS20520	diacylglycerol kinase	1.95439	0.609071	-1.31657	1.98908	2.15887	-0.245026	0.296482	1.35199	2.12166	1.47604	2.48437	-0.627237	-3.79525	-2.63684	-3.76058	0.194867	-1.69841	0.340796	3.39339	3.95714	11.594	2.03235	-0.182237	-9.53985
SPA_RS20805	glycine betaine/L-proline transporter ProP	-2.83716	0.00827844	-0.122326	-1.70943	-0.42301	0.183803	-18.9356	-0.901939	0.36225	1.05039	5.03704	1.19731	1.27975	0.463066	0.402576	-1.17135	-0.241369	-0.702366	0.0293874	0.615792	-0.691481	-1.02277	-0.397438	0.38083
SPA_RS20995	aspartate ammonia-lyase	1.10396	3.41664	2.26336	2.40132	-1.74122	-1.01097	-5.01222	-1.09672	-0.830492	-1.42764	-10.4125	-4.30023	-4.84167	0.955426	0.734133	-1.17329	0.285684	-1.90927	-0.309474	-0.509519	1.6395	-1.05982	-2.48139	-0.564099
SPA_RS21170	tRNA (adenosine(37)-N6)-dimethylallyltransferase MiaA	8.11823	3.89587	-0.566101	7.78622	-5.64369	-5.29649	-7.53856	-6.19409	-6.00118	-6.37316	3.49154	-7.21514	-6.63542	-5.17713	-3.5208	-9.37495	-8.86231	-9.15867	-4.31733	-5.75497	-2.13291	-3.89033	-4.40072	-4.39866
SPA_RS21175	RNA chaperone Hfq	9.53432	0.927561	-0.784864	6.14088	-0.198915	0.542569	-2.69466	-1.45834	-0.859032	-2.23006	-1.40746	-2.04712	-0.359455	-0.0796921	1.40505	-1.20236	-1.69678	-0.435793	-0.565756	-0.778406	-3.15706	0.823872	-0.74991	-1.81731
SPA_RS21185	FtsH protease activity modulator HflK	8.24128	5.47911	2.99708	4.43049	-0.784369	0.157682	-2.43537	-1.72381	-0.903271	0.552816	7.23002	-0.158738	6.51153	0.843504	6.66438	-1.86619	-2.18667	-1.75528	-3.83164	-7.99968	-9.82796	0.864171	0.319408	0.865112
SPA_RS21190	protease modulator HflC	6.04204	5.28129	2.42383	4.57124	-1.80476	-0.817119	-1.32257	-2.87704	-0.735399	-1.25467	5.36696	0.706502	2.98867	-0.624059	3.5233	-2.49159	-1.22295	-2.46488	-3.43262	-6.55038	-6.25122	0.177562	-0.42978	2.58281
SPA_RS21265	esterase	-8.91681	-11.4138	-8.36224	-7.24881	-0.875699	0.536172	-0.52596	-0.774512	0.484545	-0.534316	0.822097	0.647732	-9.99233	-8.22075	-10.1162	-0.42843	0.319164	-0.122354	-0.218965	-0.239419	1.19909	-0.852557	-0.246601	-0.908112
SPA_RS21560	alpha,alpha-phosphotrehalase	-3.5425	-0.366044	-2.91599	-1.80159	-2.67365	-1.65959	-2.92017	-4.02961	-2.32403	-3.08884	-0.83408	-2.35668	-1.38471	-2.15416	-0.881533	-3.76282	-2.64462	-2.45168	-2.23181	-2.98916	-1.47356	-1.43171	-0.841116	-2.45286
SPA_RS21565	PTS trehalose transporter subunit IIBC	7.29027	3.43957	0.0297472	4.74918	-1.25747	-2.60841	-3.46456	-4.76256	-2.40484	-1.5741	-0.0949782	-0.912823	12.321	2.85881	9.96599	-6.00792	-5.59949	-3.16637	-0.426414	1.15772	3.60099	-0.718137	-3.85108	1.63344
SPA_RS21585	2-iminobutanoate/2-iminopropanoate deaminase	-13.3187	-10.4293	-9.05792	-12.325	-3.66295	-11.1267	-5.12808	-1.97534	-3.52391	-3.2748	-3.90658	-2.9555	-10.4039	-8.17061	-9.09386	-5.15181	-9.57347	-2.23661	-0.338188	0.205542	5.57036	-1.79312	-1.8296	-0.585143
SPA_RS21640	ribonuclease E inhibitor RraB	3.25955	1.95149	2.23603	3.08697	-0.945543	1.45178	-0.890493	-0.56083	-1.08001	-2.23455	6.05525	-1.02118	1.05556	-0.16725	0.551585	-1.39024	-0.544201	-1.77497	-1.04116	0.71744	-1.42213	-1.04092	0.803369	-0.0497502
SPA_RS21655	DUF3617 domain-containing protein	4.47357	5.92148	3.82448	4.62879	0.461128	-0.084221	-0.61638	0.250742	0.248418	0.12041	0.449649	-0.67519	3.85185	1.48032	2.26994	0.317854	0.146205	0.271323	0.684626	0.232196	0.867934	0.204289	0.543	-0.169955
SPA_RS21660	GNAT family N-acetyltransferase	-7.95799	-7.67811	-7.47263	-6.53528	-0.0513275	-0.0291973	0.0193676	-0.526765	-0.919896	-1.47887	-0.712482	0.304936	-8.77068	-6.97665	-8.07752	-0.297604	-0.289067	-0.67173	-1.3277	-1.46406	-1.02773	0.122569	0.547414	0.0875151
SPA_RS21680	leucyl aminopeptidase	-13.2341	-9.70994	-8.04881	-13.1974	-2.43433	-3.11113	-2.71482	-0.526868	-2.03272	-2.19489	1.80076	-3.00014	-7.33083	-4.23733	-9.69101	-1.56727	0.161833	-3.17838	-7.07311	-11.1465	-6.89878	-1.88658	0.686687	0.0631089
SPA_RS21935	Hcp family type VI secretion system effector	-1.73766	-5.75009	-3.88007	-2.29384	-0.773587	-1.45531	-2.45868	-8.20279	-1.03768	-1.21517	-2.68831	-4.07428	-2.28665	-2.50868	-0.678264	-3.1938	-9.25451	-3.27306	-4.90351	-6.05847	-6.44138	-7.96329	-8.04922	-7.86027
SPA_RS22160	peptide chain release factor 3	-9.33885	-8.36783	-4.86377	-6.65668	-10.3068	-5.06307	-7.97109	-7.73115	-5.34278	-9.33573	-3.62633	-9.68693	-1.9908	-6.1731	-5.12753	-4.6444	-7.23535	-8.24692	-8.04201	-1.7878	5.52575	-1.6415	-1.19456	-7.01337
SPA_RS22245	energy-dependent translational throttle protein EttA	-7.02416	-3.93511	-4.42099	-4.32874	-1.16258	-0.621114	-1.08931	-2.11429	-1.6614	-1.17502	9.44374	-0.885071	-2.13866	-3.31694	-2.30029	-0.954203	-1.11395	-1.69449	-1.7111	1.67372	2.67966	-0.351005	-3.08395	-2.24279
SPA_RS22255	trp operon repressor	9.69782	4.16355	2.55942	4.85901	-0.0711855	-1.0459	-4.82435	-1.95753	-0.520726	0.183727	3.70874	-0.0404024	-3.22197	-0.363773	2.67092	0.228796	-0.872221	-1.88448	5.48325	6.28053	-2.95183	2.52144	-0.710446	-0.737081
SPA_RS24680	YciY family protein	0.444768	0.459213	0.550384	0.454073	0.0611618	1.16942	0.448032	-0.0318616	0.498967	0.182	4.30541	-0.0615229	1.33548	0.868561	0.411911	-0.540659	-0.244531	-0.0691068	-0.00952676	0.493215	1.07109	1.77146	0.921475	-0.115409
SPA_RS24740	replication initiation negative regulator SeqA	-6.47077	-7.57855	-4.19512	-5.70542	-8.40384	-2.10124	-2.95891	-1.61069	-1.55926	-1.30319	-2.39429	-2.5461	-4.82307	-2.37303	-5.24051	-1.31984	-2.05615	-2.74193	-3.81395	-1.21311	-4.98629	-4.04942	-1.33181	-2.02743
SPA_RS24945	hypothetical protein	-0.00606092	3.60614	5.09924	-0.51116	-2.67538	1.07206	-6.82359	-1.72504	-2.63161	-2.1316	-5.32815	-0.499388	-3.52024	-4.4569	-1.60595	-0.148071	0.351308	-3.42405	0.118635	-0.478744	1.93879	-1.73949	-0.707828	0.192498

## Sheet: FC
locusId	desc	NonSPI2	InSPI2	InSPI2 Mg	M9 glucose	Bile	Iron	NaCl	Heat	LB	cef	cipro	azithro	H2O2	NO	bleach	anaerobic	GMM	zinc	Nmedia	protamine	gent	cotrimoxazole	rifampicin	polymyxin B
SPA_RS00065	molecular chaperone DnaJ	-2.75158	-2.66139	-1.81137	-3.17762	-1.02846	-1.51212	-2.05102	-1.90238	-0.978991	-1.06709	-1.96101	-1.3765	-2.92317	-2.90474	-2.49948	-1.03717	-1.07122	-1.69909	-2.12383	-1.13864	-0.769246	-1.11344	-1.39857	-1.41506
SPA_RS00445	bis(5'-nucleosyl)-tetraphosphatase (symmetrical) ApaH	-3.23844	-2.51808	-1.95183	-3.09346	-0.847313	-1.01716	-1.01301	-1.32457	-0.885946	-0.712364	-0.27053	-0.778323	-1.61779	-1.68104	-2.30183	-1.17629	-1.01378	-1.39217	-0.649784	-0.0522424	-1.94878	-0.704419	-0.951671	-1.55468
SPA_RS00450	Co2+/Mg2+ efflux protein ApaG	-1.40118	-0.168191	-0.222613	-0.69145	-0.130363	-0.274507	-0.147571	-0.147791	-0.420503	-0.0390826	-0.65853	-0.247015	-0.237793	-0.242496	-0.286505	-0.123793	-0.0777089	-0.082531	-0.251698	-0.148626	-0.0397134	0.152644	-0.243624	-0.354935
SPA_RS00460	4-hydroxythreonine-4-phosphate dehydrogenase PdxA	-0.586968	-0.346152	-0.189437	-0.477951	-0.114472	-0.06585	-0.0597362	-0.0353863	0.128588	-0.0288448	0.12149	-0.0304985	-0.556636	-1.20524	-0.685986	-0.0985023	-0.0907125	-0.0952155	-1.25936	-1.90424	0.0914676	0.018139	0.0723898	-0.238811
SPA_RS00475	co-chaperone DjlA	-0.105741	0.0934593	-0.0580603	0.0699768	-0.128776	-0.093887	-0.0735262	-0.171495	0.0773772	0.0044504	-0.516097	-0.0356352	-0.055686	0.122791	-0.113243	-0.132051	0.0805575	-0.171579	0.0563255	0.283857	-1.60747	0.0367081	-0.156618	0.0452738
SPA_RS00485	RNA polymerase-associated protein RapA	-0.235475	-0.0720243	0.0238285	-0.0527687	-0.425801	-0.312658	-0.432747	-0.0118747	-0.366929	-0.234484	-0.315607	-0.342961	-1.12357	-0.116648	-0.232593	-0.0921534	-0.244912	-0.149283	-0.31806	-0.0673305	0.891657	-0.198412	-0.134939	-0.159401
SPA_RS00610	catabolite repressor/activator	1.61225	0.453017	0.31627	0.96849	-0.476536	0.0958447	-0.271363	-0.798577	-0.394371	-0.362771	0.832932	-0.567432	-0.339051	-0.157259	0.5501	-0.393451	-0.567951	-0.776701	-0.115753	-0.426998	-0.703626	-0.512653	-0.385903	-0.372821
SPA_RS00840	D-threonate 4-phosphate dehydrogenase	0.45425	0.845786	0.420018	0.440569	-0.809883	-0.432294	-0.435134	-0.868499	-0.00439915	-0.00715485	1.26944	-0.0738986	0.660137	0.143745	0.562869	-0.610308	-0.51326	-0.975014	-0.763859	-1.00364	-0.509426	-0.73061	-0.00906338	-0.160857
SPA_RS01215	VOC family protein	-0.100392	0.0561043	0.162297	0.0609203	-0.473699	-0.567329	-0.14914	-0.592425	0.0822115	-0.0616596	0.464415	0.045994	0.0966021	0.0898138	-0.182495	0.16611	0.024414	0.147708	0.0225608	-0.174135	0.429445	0.161783	0.57937	-1.92241
SPA_RS01265	methionine ABC transporter substrate-binding lipoprotein MetQ	-1.43612	-1.65547	-1.04697	-1.00741	-0.226928	-0.140307	-0.227578	-0.237639	-0.163214	-0.24755	0.0511738	-0.0534015	-1.07669	-0.786002	-2.61706	-0.0657894	-0.575913	-0.146108	-0.162994	-0.469141	-0.650333	0.0773985	-0.0506153	0.0961081
SPA_RS01270	methionine ABC transporter permease MetI	-1.27456	-1.39037	-0.826952	-1.08501	0.0896987	0.163697	0.0844019	0.131178	0.0677868	0.00694717	-0.0886028	0.0152856	-0.858756	-0.605206	-2.54983	0.0809581	-0.61818	-0.0923467	-0.0422135	0.125482	0.162469	-0.0897095	-0.0614658	-0.0483902
SPA_RS01275	methionine ABC transporter ATP-binding protein MetN	-1.39675	-1.41944	-0.769874	-1.06591	0.060275	0.0695608	0.0906703	0.086363	0.094304	0.130705	0.223188	0.184452	-0.712726	-0.613906	-2.5056	0.137378	-0.530669	0.00104916	0.0738052	-0.00704282	-0.162855	0.046195	0.15949	0.0943045
SPA_RS01280	D-glycero-beta-D-manno-heptose 1,7-bisphosphate 7-phosphatase	-1.17974	-0.979251	-0.290226	-0.743721	-2.29608	-1.30912	-0.676972	-1.04758	-0.565542	-0.65346	1.93904	-3.71259	-0.24879	-0.542135	-1.03378	-0.679621	-1.44628	-1.07536	-1.14584	-3.49275	-3.41853	-0.241882	-2.38517	-2.11144
SPA_RS01395	sigma-E factor regulatory protein RseB	-0.14392	-0.141361	-0.0748269	0.0720556	-0.0372152	-0.479712	-0.436238	-0.114832	-0.214196	-0.177078	-1.34749	-0.229133	-0.177069	0.068305	-0.341941	0.0578944	-0.122945	-0.102121	0.0796803	0.0521373	0.405362	-0.11082	-0.500961	-0.408985
SPA_RS01400	SoxR-reducing system protein RseC	0.26132	-0.221669	0.0132665	0.190579	-0.126375	-0.684215	-0.243608	-0.197354	-0.591217	-0.578137	0.867866	-0.545735	-0.0328299	-0.156859	-0.213094	-0.134879	-0.113088	-0.347072	-0.0810485	-0.332167	1.04635	-0.102158	0.225174	-0.238016
SPA_RS01405	translation elongation factor 4	-1.26807	-0.952433	-0.886068	-0.835125	-0.479445	-0.388498	-0.710954	-0.75542	-0.45614	-0.720943	1.18624	-0.72369	-0.81168	-0.736295	-1.13935	-0.377011	-0.383413	-0.942617	-0.813315	-0.416251	-0.297074	-0.39215	-0.546992	-0.150531
SPA_RS01495	phosphoribosylformylglycinamidine synthase	-2.36072	-1.69525	-1.61236	-2.35608	-2.75161	-0.457456	-2.43022	-0.512095	-0.0874264	-0.118134	-0.332568	-0.177421	-3.04123	-2.38712	-2.51615	0.0184788	-0.0926613	-2.06514	-2.99166	-2.45386	-0.633158	-0.230054	0.154293	-0.0032721
SPA_RS01510	two-component system response regulator GlrR	0.519471	0.473926	0.162944	0.442973	0.0437373	-0.0127143	-0.0749022	-0.0732552	-0.171227	-0.106247	1.18821	-0.192575	0.150961	-0.10503	0.19819	-0.161679	-0.106067	-0.098913	-0.0803656	-0.502656	-0.546807	0.133837	0.0706113	0.18738
SPA_RS01595	tRNA (cytosine(32)/uridine(32)-2'-O)-methyltransferase TrmJ	-0.486272	0.239006	0.381419	-0.353122	0.211562	-0.11616	0.0624042	0.027822	0.104434	0.339195	2.47522	0.426078	0.0896753	-0.026678	-0.458359	-0.010017	0.0963063	-0.106302	-0.0214837	-0.164713	0.408042	-0.166151	0.600741	-0.136819
SPA_RS01600	Fe-S cluster assembly transcriptional regulator IscR	0.252635	0.698981	0.656913	0.448851	-0.0621973	-1.70885	-0.138689	0.0517811	-0.075223	-0.706302	0.53482	-0.0291728	-0.0284261	-0.737253	0.173463	-0.186494	-0.294568	-0.467861	-0.457946	-0.476246	-0.766125	-0.0114114	0.811301	-0.257826
SPA_RS01635	Fe-S cluster assembly protein IscX	-1.13289	-0.802134	-0.380488	-1.15461	-0.133681	-0.796698	-0.0482069	0.117221	0.340097	0.355961	-0.0270741	0.206846	-0.345815	-2.4348	-1.45397	-0.0104731	0.156819	-0.0695418	0.0542731	0.935182	2.11317	0.289829	0.0959724	0.601758
SPA_RS01690	nucleoside-diphosphate kinase	-1.59075	-1.45811	-0.859538	-1.29439	-0.0281252	-0.062213	-0.141912	-0.0262205	-0.222734	-0.0335013	1.41073	-0.388905	-2.76318	-0.78816	-2.46151	-0.154432	-0.486129	-0.200568	-0.342819	-1.26092	-1.60941	-0.176339	0.272193	-0.0427669
SPA_RS01715	YfgM family protein	-0.475432	-0.913053	-0.589439	-0.30664	-0.568059	-0.704637	-0.326788	-0.235053	-0.193903	-0.408398	-1.38681	-0.596663	-0.87728	-0.221486	-1.14354	-0.11692	-0.409602	-0.260863	-0.187957	-0.0643061	-2.24293	-0.400161	-0.992303	-1.19898
SPA_RS01720	outer membrane protein assembly factor BamB	-0.921576	-1.13182	-0.849751	-0.375356	-4.53206	-1.99607	-2.5933	-0.603798	-1.06782	-2.30885	-2.70375	-4.39233	-2.23026	-0.847001	-2.57951	-0.501127	-0.901353	-0.706443	-0.70483	-0.439081	-0.3691	-1.14423	-2.898	-2.79489
SPA_RS01820	polyphosphate kinase 1	-3.48662	-3.08459	-2.45948	-3.47314	-0.463432	-0.453188	-0.82961	-0.245922	0.304368	0.266931	1.04318	-1.49501	-3.99222	-3.68321	-3.14841	-0.0756661	-0.166523	-2.01758	-1.16284	-2.44206	-3.2863	-1.13058	-0.30589	-0.839576
SPA_RS01830	phosphoribosylformylglycinamidine cyclo-ligase	-2.95932	-2.08613	-1.46409	-2.75847	-2.96311	-0.322765	-2.35178	-0.278744	-0.2281	-0.242573	-0.125927	-0.190426	-2.9523	-2.22082	-2.53733	-0.315715	-0.148925	-2.12477	-2.8379	-2.70942	-0.333124	-1.07977	-0.468287	-0.375772
SPA_RS01855	beta-barrel assembly-enhancing protease	-0.0035935	-0.0973065	-0.21752	-0.0168211	-0.104107	-0.138389	-0.182492	-0.0683788	0.0176711	-0.145145	-0.152326	-1.15975	0.0384916	0.0484866	0.11861	-0.0193541	-0.0773936	-0.0509287	-0.0754505	-1.68268	-1.52656	-0.0832782	-3.48558	-2.41249
SPA_RS01930	multidrug efflux RND transporter permease AcrD	-0.0331856	-0.00929189	-0.0256705	-0.0401101	0.0636789	-0.0799897	0.0121342	-0.00726063	-0.0276975	-0.000266859	-0.0592923	-0.00935652	0.129048	0.0408228	-0.0420206	0.00782837	0.0287997	0.0671882	0.0719105	-1.21328	-0.149993	-0.00560077	-0.0640599	-0.0674231
SPA_RS02065	oxygen-dependent coproporphyrinogen oxidase	-0.0369177	0.00767138	-0.163619	0.0473713	-0.207094	-2.10328	-0.513487	-0.088716	-0.131392	-0.29317	-1.14808	-0.372482	-0.123229	0.0549164	0.211786	-0.0921792	-0.0612928	-0.156324	0.0146501	0.209543	1.81575	-0.018852	0.129426	0.0667393
SPA_RS02070	N-acetylmuramoyl-L-alanine amidase AmiA	0.0654248	0.0995669	-0.0316626	0.0952895	0.364974	-0.0317981	0.03191	-0.000207226	0.0621592	-0.14203	-1.19066	0.0553949	0.016078	0.100509	0.251501	0.0487081	0.0441832	0.0591012	-0.0636412	0.218454	-0.432466	0.151267	0.108569	0.0593062
SPA_RS02100	thiosulfate/sulfate ABC transporter substrate-binding protein CysP	-3.3779	-1.83558	-1.08394	-2.89124	-0.0784859	0.0364322	0.0582939	0.00444312	-0.0341187	0.0163465	-0.230409	-0.0717896	-2.82908	-1.81118	-2.74101	0.0159111	0.0206737	-0.0154995	-0.6086	-0.619417	-0.117443	0.12735	0.0205341	-0.00106046
SPA_RS02105	sulfate/thiosulfate ABC transporter permease CysT	-3.37777	-1.97914	-1.4841	-3.13614	-0.0323676	0.1632	0.10688	0.10703	0.0865299	0.211682	-0.0495643	0.154133	-2.9303	-2.06416	-3.13572	-0.0753877	0.0173129	-0.000372677	-0.753023	-0.910969	-0.180433	-0.0456012	-0.0693925	-0.0370755
SPA_RS02110	sulfate/thiosulfate ABC transporter permease CysW	-3.18461	-1.83882	-1.45683	-2.97659	-0.0413113	0.0433636	0.00280683	-0.0914727	-0.0885213	-0.156504	0.0401394	-0.191997	-3.23624	-2.07933	-2.95533	0.0797361	0.0332508	-0.0799705	-0.842328	-0.915868	-0.0567155	0.17849	-0.162054	-0.231768
SPA_RS02115	sulfate/thiosulfate ABC transporter ATP-binding protein CysA	-3.39017	-2.12756	-1.54007	-3.01626	-0.138777	0.0633335	-0.0503923	-0.0513202	-0.00692126	0.0491803	-0.0872992	-0.0861168	-3.46358	-2.12266	-3.0981	-0.100449	-0.108053	-0.129405	-0.861067	-0.943291	-0.152158	0.100207	0.0792658	0.173819
SPA_RS02155	phosphoenolpyruvate-protein phosphotransferase PtsI	-0.543416	-0.750738	-0.62041	-0.635881	-0.884884	-1.19846	-0.855239	-1.0477	-0.87332	-1.17876	0.542569	-1.14789	0.508667	-0.50028	0.122697	-1.83517	-2.03837	-1.55395	-1.26793	-1.16276	0.78742	-0.611775	-1.07457	-0.837552
SPA_RS02360	phospholipid-binding lipoprotein MlaA	-0.119153	0.105035	0.0097452	0.096715	-0.11818	-0.480773	-0.190184	0.0550877	0.202749	0.048596	2.31055	-0.297242	-0.00173326	0.0761443	-0.0173228	-0.178433	-0.145889	-0.224319	-0.230284	-1.36883	-0.861158	-0.0937272	-1.15731	-3.56775
SPA_RS02385	phosphohistidine phosphatase SixA	-0.403718	-0.760016	-0.485535	-0.466018	-0.517811	-0.0825676	-0.599249	-0.791328	-0.623634	-0.430151	1.12478	-0.7547	-1.36897	-0.496281	-0.200942	-0.574004	-0.405374	-0.720396	-1.2035	-2.61894	-4.00823	-0.149146	0.32749	-0.439071
SPA_RS02390	endonuclease SmrB	-1.16146	-0.466531	-0.670141	-0.681459	-0.267113	-0.0757698	-0.0701	-0.129209	-0.0782903	-0.0210087	0.565035	-0.22639	-0.408843	-0.0416144	-0.0867366	-0.0132624	-0.134431	-0.0429197	-0.220691	-0.202602	-0.0703855	0.188596	0.345956	0.262477
SPA_RS02400	chorismate synthase	-2.51002	-1.83388	-0.845707	-2.33705	-0.57447	-1.66051	-0.514094	-0.765295	-0.536699	-0.742595	-0.514071	-0.824935	-1.70774	-1.53409	-2.01954	-0.690614	-0.901486	-0.585767	-1.73948	-1.82762	-1.18264	-0.610985	-0.845578	-0.426654
SPA_RS02420	YfcL family protein	0.0917182	0.248552	0.322685	0.208731	-0.486666	-0.917379	-0.573119	-0.0911305	-0.4867	-0.585959	0.285947	-0.970965	0.657917	-0.107317	0.0381297	-0.591722	-0.285727	-0.552557	-0.112529	-0.00287329	1.84474	-0.557161	-0.897843	-0.680145
SPA_RS02475	aspartate-semialdehyde dehydrogenase	-0.0309885	-0.0649243	-0.201159	-0.14345	-0.432677	-0.193609	-0.484629	-0.345497	-0.436223	-0.796547	1.60885	-0.239511	-0.4809	-0.375171	-0.566225	-0.235836	-0.205187	-0.481687	-0.48238	-0.33473	-0.542574	-0.0157336	-0.149134	-0.163381
SPA_RS02480	tRNA pseudouridine(38-40) synthase TruA	-1.41413	-1.73175	-1.89764	-1.19521	-1.21796	-0.638847	-1.39392	-0.859122	-1.06933	-2.33285	0.752407	-0.857037	-1.38279	-1.66151	-1.5474	-0.946578	-0.706474	-1.18635	-1.58003	-1.28662	-0.879698	-0.404676	-0.405016	-0.746032
SPA_RS02500	cell division protein DedD	-0.0495106	0.278571	0.273534	0.0590783	0.358539	0.0657383	0.0183657	0.0264319	0.00581321	-0.34279	-1.89773	-0.0774337	0.40507	0.118029	0.194105	0.0194434	0.0914757	-0.0142181	0.0168785	-0.0206443	-0.396822	0.348075	0.212963	0.19156
SPA_RS02505	colicin V production protein	-2.09643	-2.00773	-1.45265	-2.07986	-4.49047	-0.428192	-2.43849	-0.484738	-0.304051	-0.286756	-1.01167	-0.291577	-2.86878	-2.38053	-2.98322	0.145016	0.158047	-2.00399	-3.53048	-3.59081	-1.003	-0.0971605	-0.243981	-0.456001
SPA_RS02510	amidophosphoribosyltransferase	-2.65735	-1.66814	-1.48165	-2.43633	-2.90263	-0.528585	-2.57112	-0.301002	-0.04069	0.0093281	-0.777158	0.0652112	-2.94191	-2.54788	-2.74091	-0.0413024	0.0497404	-1.92883	-2.8747	-2.30148	-0.375867	-0.216877	-0.174945	-0.245756
SPA_RS02590	NUDIX hydrolase YfcD	-0.27738	-0.489449	-0.200915	-0.330693	-0.853764	0.0483128	-0.178093	0.0589522	-0.0836885	-0.307881	0.993862	-0.105047	-0.546403	-0.39864	-0.527663	0.0516558	-0.218062	0.0965173	0.0141687	-0.198965	0.976132	-0.0767102	-0.0446862	0.013912
SPA_RS02690	NADH-quinone oxidoreductase subunit NuoA	0.949468	0.436908	0.40186	0.66401	-0.0496476	-0.274396	-0.658265	-0.80175	0.0690223	-0.298477	-1.19903	-0.327964	-0.0171441	-0.408028	0.541742	-0.489849	-0.183462	-1.35712	-0.207169	1.9086	2.5364	1.05003	-0.042931	0.447122
SPA_RS02695	NADH-quinone oxidoreductase subunit NuoB	1.1667	0.594224	0.659238	0.841047	-0.370249	-0.324626	-0.936281	-0.812205	-0.397871	-0.55806	-2.34794	-0.768468	-0.0506967	-0.390031	0.468551	-0.569881	-0.503519	-1.42016	-0.173584	1.59285	2.1165	0.801322	0.0412124	0.041745
SPA_RS02700	NADH-quinone oxidoreductase subunit C/D	1.1933	0.551676	0.666561	0.875649	-0.277585	-0.145889	-0.852289	-0.605069	-0.15473	-0.588184	-1.82234	-0.590784	0.0307646	-0.421791	0.357692	-0.427919	-0.24341	-1.32108	-0.0411155	1.80271	2.10599	0.703261	0.110148	0.147777
SPA_RS02705	NADH-quinone oxidoreductase subunit NuoE	1.07757	0.459713	0.574022	0.692631	-0.558481	-0.350107	-0.957334	-0.845639	-0.0354855	-0.456935	-1.95805	-0.701739	0.142222	-0.362937	0.620911	-0.540706	-0.312758	-1.54164	-0.193658	1.6062	2.19785	0.376762	-0.242479	-0.188744
SPA_RS02710	NADH-quinone oxidoreductase subunit NuoF	1.0193	0.616956	0.677569	0.855091	-0.495393	-0.238943	-0.971061	-0.975935	-0.190554	-0.59025	-1.8182	-0.604575	0.0154026	-0.442967	0.527779	-0.45926	-0.308881	-1.47446	-0.124803	1.67044	2.04933	0.729269	-0.0129278	0.0496572
SPA_RS02715	NADH-quinone oxidoreductase subunit NuoG	1.15444	0.656105	0.710222	0.956462	-0.48929	-0.270814	-0.928779	-0.773568	-0.236978	-0.479993	-1.68712	-0.639778	-0.0154595	-0.484946	0.303102	-0.465765	-0.302592	-1.39214	-0.157298	1.71911	2.15264	0.876107	0.119645	0.255177
SPA_RS02720	NADH-quinone oxidoreductase subunit NuoH	1.00108	0.603446	0.708466	0.754842	-0.198673	-0.28219	-0.953214	-0.921191	-0.227776	-0.578836	-2.07604	-0.636135	-0.0724803	-0.571956	0.199971	-0.35271	-0.229956	-1.2803	-0.023585	1.79274	2.27003	0.422275	-0.140125	0.0511837
SPA_RS02725	NADH-quinone oxidoreductase subunit NuoI	1.09696	0.869352	0.775382	1.01827	-0.692084	-0.386549	-1.13592	-0.868764	-0.163172	-0.574316	-1.84937	-0.854236	-0.27337	-0.690574	0.43233	-0.498518	-0.379985	-1.66856	-0.438029	1.46912	1.7924	0.225541	-0.1795	-0.141422
SPA_RS02730	NADH-quinone oxidoreductase subunit J	1.07794	0.543638	0.635845	0.804093	-0.314537	-0.0958719	-1.012	-0.651619	-0.361846	-0.671128	-1.83893	-0.674054	-0.376306	-0.405102	0.523405	-0.513955	-0.338282	-1.60265	-0.135787	1.72648	1.86451	0.739534	0.145804	0.221584
SPA_RS02735	NADH-quinone oxidoreductase subunit NuoK	0.740119	0.230504	0.389898	0.778789	-0.537604	-0.306135	-1.22652	-0.634523	-0.429626	-0.597633	-1.87192	-0.933307	-0.428693	-0.612565	0.118809	-0.484516	-0.415374	-1.38523	-0.123048	1.49181	2.15836	0.3872	0.221866	0.235079
SPA_RS02740	NADH-quinone oxidoreductase subunit L	0.933963	0.564497	0.609956	0.830057	-0.535009	-0.318727	-0.937295	-0.816612	-0.261412	-0.523103	-1.74501	-0.68507	-0.382543	-0.541281	0.352868	-0.51847	-0.297994	-1.35957	-0.231598	1.5305	2.05489	0.686432	-0.122049	0.0778234
SPA_RS02745	NADH-quinone oxidoreductase subunit M	1.05526	0.618679	0.763816	0.932564	-0.533111	-0.335373	-0.986656	-0.821275	-0.217066	-0.447179	-1.72555	-0.651582	-0.300071	-0.577345	0.372591	-0.425424	-0.381331	-1.55602	-0.133304	1.55498	2.03957	0.561853	-0.138295	0.161079
SPA_RS02750	NADH-quinone oxidoreductase subunit NuoN	0.869577	0.536462	0.581638	0.772202	-0.536717	-0.337603	-1.1424	-0.786587	-0.338854	-0.553327	-1.86304	-0.731389	-0.488045	-0.518282	0.342914	-0.528891	-0.410932	-1.4268	-0.234093	1.28851	2.03629	0.489888	0.0790302	0.269138
SPA_RS02815	4-amino-4-deoxy-L-arabinose-phosphoundecaprenol flippase subunit ArnE	0.0023372	-0.558938	-1.6541	0.146664	-0.0320618	0.092926	0.197221	0.143743	0.139595	0.0647813	0.0928062	0.0877368	-0.472584	-0.378024	-0.399402	0.130171	0.159882	0.0263763	0.282643	0.0360519	0.325322	0.140474	0.0834149	0.16232
SPA_RS03120	nucleoid-associated protein YejK	0.00839385	0.0682978	-0.0184999	-0.034486	-0.117578	-0.186315	-0.0440152	0.0168639	0.154877	0.0821042	-1.58517	-0.0325473	0.0458586	-0.0577016	0.0633549	0.0407496	0.0634363	0.0650162	0.112595	0.153421	0.447422	0.0158571	0.000305196	0.163913
SPA_RS03230	1-phosphofructokinase	1.25956	1.00236	0.538433	0.819045	-0.363439	-0.302455	-0.173671	-0.428003	-0.156196	-0.292897	0.70151	-0.339925	0.278368	0.0241942	0.772901	-0.261697	-0.0902375	-0.384107	-0.145575	-0.509861	-1.00052	-0.452458	0.225217	0.02665
SPA_RS03255	lysine-specific permease	-0.131145	-0.150046	-0.0136081	-0.155582	-0.325285	-0.155966	-0.360481	-0.319062	-0.389377	-0.275358	1.51292	-0.283177	-0.0835993	0.0461855	-0.238726	-0.0891806	0.00854431	-0.274155	0.040651	0.0371919	-1.10012	0.108155	-0.119672	-0.963764
SPA_RS03335	outer membrane permeability protein SanA	-0.859655	-0.315658	-0.261609	-0.477695	-0.484753	0.0343187	-0.0139432	-0.113391	-0.0605722	-0.0637434	0.0264161	-0.116128	-0.868775	-1.07173	-0.30884	-0.0017996	-0.183064	-0.0238352	-0.362893	-1.66328	-0.0252322	-0.100895	-0.665333	-0.411351
SPA_RS03835	dTDP-glucose 4,6-dehydratase	-0.529259	-0.278536	-0.102604	-0.140235	-0.220539	0.00330739	0.0145136	0.0287477	0.114094	0.0465635	0.787516	0.143315	-0.594809	-0.0897732	-0.53827	-0.0578586	-0.216433	-0.0384679	0.0653329	-0.593565	-1.27317	0.190597	0.0797389	-0.237788
SPA_RS03840	dTDP-4-dehydrorhamnose reductase	-1.33297	-1.22503	-0.751541	-0.8191	-0.512715	-0.779901	-0.940918	-0.795497	0.125354	-0.0328973	0.727252	-0.0679968	-1.55661	-1.0703	-2.00666	-0.0805191	-0.298458	-0.364849	0.11696	-1.48669	0.270372	-0.412701	-0.610905	-1.21054
SPA_RS03850	dTDP-4-dehydrorhamnose 3,5-epimerase	-1.24944	-1.57627	-0.886659	-1.11302	-0.532564	-1.06225	-0.872075	-1.00732	0.117918	-0.103174	0.406157	-0.00682415	-1.94854	-0.891402	-1.87059	-0.154381	-0.100547	-0.423162	-0.0240109	-1.15243	-0.0908795	-1.77871	-1.83625	-1.64536
SPA_RS03940	O-antigen biosynthesis phosphomannomutase RfbK	-0.474468	-0.602064	-0.465413	-0.178599	-1.08443	-0.716353	-1.18701	-0.962231	-0.108504	-0.188954	0.439843	-0.134086	-1.64743	-0.46025	-0.934573	-0.137881	-0.507102	-0.314678	0.0360563	-1.22001	-0.509879	-1.04682	-1.05178	-1.32987
SPA_RS03950	NADP-dependent phosphogluconate dehydrogenase	-0.25339	-0.46513	-0.15719	-0.177876	-0.280763	-0.167879	-0.0538871	-0.193923	0.0112581	-0.0181557	1.0672	-0.259749	-2.34648	-0.550387	-0.530147	-0.0101318	-0.00666997	-0.160211	-0.193849	-0.282471	0.0699615	0.135615	-0.140274	-0.0518679
SPA_RS04060	DUF496 family protein	-0.967605	-0.25899	-0.881147	-0.492765	-0.0927624	-0.367034	-0.598271	-0.251324	-0.129008	-0.140143	0.310752	-0.247292	-0.332125	-0.683349	-0.817941	-0.0838875	-0.391022	-0.112137	-0.443024	-1.36784	0.251529	0.0143363	0.157602	-0.0894728
SPA_RS04610	UvrY/SirA/GacA family response regulator transcription factor	-0.485974	-0.323365	-0.139686	-0.107379	-0.205297	-0.159619	-0.171094	0.246839	-0.0391451	0.0538662	0.337081	-0.12221	-0.288099	-0.182564	-0.646845	0.188943	0.264109	-0.103758	-0.0107855	0.11029	-1.31755	-0.0490314	-0.195789	-0.063118
SPA_RS04660	tyrosine transporter TyrP	-0.0907698	-0.171483	-0.0530927	-0.0327036	-0.0217073	-0.0402757	-0.102465	0.0545507	-0.0807137	0.000375303	-0.336878	-0.0615898	-1.05638	-0.175306	-0.165987	0.0430908	0.0767246	-0.104683	-0.291132	-0.270568	-0.428161	-0.0268686	0.00560106	0.12979
SPA_RS04815	tRNA 5-methoxyuridine(34)/uridine 5-oxyacetic acid(34) synthase CmoB	0.00702667	-1.59125	-1.59516	-0.386571	-0.872151	-0.463781	-0.488274	-0.789261	-0.803105	-1.19331	-1.808	-0.918428	-1.36391	-0.864222	-1.08377	-0.545971	-0.606639	-0.528001	-0.759119	-0.787936	-0.388709	-0.24395	-0.813859	-0.267179
SPA_RS04820	carboxy-S-adenosyl-L-methionine synthase CmoA	0.263301	-1.28557	-1.34264	-0.0139972	-0.423324	-0.37971	-0.250517	-0.82608	-0.693964	-0.875667	-1.97293	-0.613028	-1.11892	-0.794215	-1.21795	-0.488534	-0.517842	-0.35411	-0.675167	-0.920259	-0.111586	-0.607107	-1.11026	-0.633329
SPA_RS04845	dihydroneopterin triphosphate diphosphatase	-1.23547	-0.665584	-0.593788	-0.858032	-0.22959	-0.0277156	-0.225241	-0.149172	-0.207038	0.0139654	-0.243079	-0.114962	-0.893694	-0.296509	-0.766168	-0.134171	-0.331834	-0.442367	-0.587672	-0.742373	-0.1311	-1.32105	0.147294	0.0302807
SPA_RS04890	zinc ABC transporter substrate-binding protein ZnuA	0.93387	0.613553	0.330447	0.402239	-0.272974	0.138741	-0.02051	-0.0306772	-0.0427231	-0.100242	0.606715	0.0238127	0.294862	0.0284655	0.319979	-0.0555159	-0.194053	-0.0376756	-0.00520366	-0.392004	-0.4615	0.0818135	0.275998	0.343132
SPA_RS04915	glucose-6-phosphate dehydrogenase	-0.320571	-0.589479	-0.313459	-0.318751	0.0838944	-0.14907	0.0786621	-0.170653	-0.253011	-0.392802	1.23175	-0.190807	-1.05554	0.166069	-0.625764	-0.0468806	0.0601105	-0.113967	-0.00636688	-0.0248105	-0.807503	-0.0670048	-0.537012	-0.213152
SPA_RS04925	bifunctional 4-hydroxy-2-oxoglutarate aldolase/2-dehydro-3-deoxy-phosphogluconate aldolase	-0.141913	-0.526324	-0.210544	-0.182863	-0.341517	0.132802	-0.308434	-0.569857	-0.609729	-0.226773	1.74817	-0.981208	-1.17398	-0.252178	-0.0405348	-1.13837	-2.29335	-0.457822	-0.45408	-0.364134	-0.456789	0.040458	0.0274932	0.022896
SPA_RS05165	carboxy terminal-processing peptidase	-1.34205	-2.04938	-2.17876	-1.01534	-0.153625	-0.621273	-0.045461	-0.123388	-0.00237346	0.139552	0.376855	-0.3747	-4.15811	-1.83743	-3.88475	0.094782	-0.482803	-0.0459811	-0.950077	-0.712208	0.977416	-1.6083	-1.15725	-1.01292
SPA_RS05200	YobF family protein	1.05787	0.718035	0.441407	0.781454	0.215822	0.113886	0.100652	0.0664561	-0.140308	-0.141135	-0.339578	-0.0865869	-0.218146	0.0247141	0.106902	0.0554469	0.279781	0.083696	0.0710706	-0.0460303	-0.361923	-0.0112809	-0.154085	-0.100688
SPA_RS05260	L-serine ammonia-lyase	0.580417	0.645033	0.41014	0.491993	-0.0163183	-0.161105	-0.891241	0.0940536	0.0991837	-0.148812	-0.434257	0.215392	-0.223548	0.0109026	-0.37864	0.140464	0.0642176	-0.0509867	-0.295056	-0.788586	-2.58559	0.553773	0.0411832	-0.209532
SPA_RS05305	ribonuclease D	-1.12704	-0.665641	-0.5443	-0.658398	-0.0830757	-0.218467	0.0649134	0.0244946	0.0216661	-0.216793	-1.68082	-0.235747	-1.22609	-0.403746	-1.11146	0.0693113	-0.0316597	0.0416753	-0.273082	-0.0098255	1.24045	-0.210464	-1.55663	-0.633048
SPA_RS05365	fatty acid metabolism transcriptional regulator FadR	1.48392	1.0354	0.851128	0.857865	-0.330398	-0.0142722	-0.593366	-0.321288	-0.176356	-0.205898	1.40092	0.338715	-0.576531	0.144187	-0.304495	-0.199628	-0.365997	-0.559779	-0.270823	-0.801557	-2.53312	0.608822	1.30801	1.14619
SPA_RS05525	invasion regulator SirB1	1.00312	0.62532	0.360873	0.639007	-0.106579	0.05549	-0.310996	-0.348041	-0.166861	-0.333878	-2.86964	0.100435	0.214647	0.278636	0.334276	-0.149834	-0.477954	-0.158236	0.220702	0.362454	0.638208	-0.541625	0.412104	0.11672
SPA_RS05640	thymidine kinase	0.211357	0.178448	0.158335	0.196414	0.0509949	0.00362403	0.10029	0.0438472	0.0983119	0.136971	1.01852	0.0893201	0.259561	0.0105445	0.088511	0.0486447	0.0619298	-0.036543	0.0354788	0.123187	-0.123772	0.215618	-0.0354653	-0.019648
SPA_RS05645	bifunctional acetaldehyde-CoA/alcohol dehydrogenase	0.61257	0.387068	0.232147	0.514119	0.11093	0.00426831	0.240703	0.151819	0.197674	0.252246	1.47509	0.17814	0.525618	-0.0569774	-0.221874	0.0127182	0.0425417	0.0267725	0.166099	0.180857	0.182604	0.503837	0.131755	0.258137
SPA_RS05650	YchE family NAAT transporter	0.431264	0.635085	0.461615	0.559397	-0.173454	-0.0782096	0.0452562	-0.0376329	0.130819	0.000505193	1.48732	-0.0629858	0.796157	0.318711	0.701204	0.00224041	-0.0254375	-0.0149398	0.161008	0.0444679	-0.0839163	0.681713	0.211865	-0.0744889
SPA_RS05655	oligopeptide ABC transporter substrate-binding protein OppA	-0.48726	-0.282428	-0.211958	-0.3196	-0.0325271	-0.0528517	-0.11234	-0.002939	0.115128	0.154484	1.37402	0.0796919	0.102245	-0.0266263	-0.0198677	0.0199262	-0.0459658	0.000913095	0.0590066	0.0953507	-0.0164082	0.273554	-0.0870502	-0.0529907
SPA_RS05660	oligopeptide ABC transporter permease OppB	-0.316134	-0.220389	-0.208107	-0.260251	0.0528382	-0.0338257	-0.0190002	0.126341	0.0952523	0.214165	1.386	0.0756211	0.0871762	-0.122228	0.0202909	-0.172998	-0.120907	-0.0524695	0.0737471	-0.00655867	0.292572	0.278743	-0.0507297	0.0168373
SPA_RS05665	oligopeptide ABC transporter permease OppC	-0.281957	-0.139791	-0.067379	-0.107672	-0.0931569	0.019176	-0.143553	0.0725497	0.0588079	0.0610148	1.41911	-0.0331555	0.137171	0.0731952	0.118723	-0.104782	-0.0854751	-0.0968595	0.100934	0.0796893	0.0540021	0.413936	0.164609	0.0541611
SPA_RS05670	ABC transporter ATP-binding protein	-0.502757	-0.294948	-0.214416	-0.287261	-0.0796258	-0.0960522	-0.0934909	0.0630173	0.0142252	0.130829	1.35798	-0.0290186	0.063608	0.00246108	0.0393118	-0.0573656	-0.135556	-0.0449784	-0.0400495	0.0816151	0.0725882	0.435369	0.0343085	0.0277444
SPA_RS05675	murein tripeptide/oligopeptide ABC transporter ATP-binding protein OppF	-0.182574	-0.0712848	-0.0220935	-0.143266	-0.0238553	-0.08982	-0.128799	-0.0189611	0.211425	0.22466	1.41335	0.175769	0.294565	-0.0456216	0.192972	0.028217	0.0149272	-0.00933375	0.173792	0.132481	0.340092	0.420782	0.0611123	0.0377462
SPA_RS05680	ion transporter	0.0936381	0.0565066	0.0739751	0.153417	-0.0954893	-0.0782442	0.020994	-0.107753	0.07331	0.152939	1.32586	0.0430083	0.329735	0.015325	0.0675544	0.0710985	0.00278623	0.0458744	0.10725	-0.00934657	-0.0418604	0.320076	-0.0200913	-0.0326838
SPA_RS05690	cardiolipin synthase	-0.0750833	-0.148554	-0.0345041	0.0452498	0.135871	-0.0167982	0.148653	0.0824494	0.109872	0.0582905	1.82427	-0.0248273	0.139955	0.0369629	-0.0792152	0.0305284	0.0445747	0.0575906	0.100827	-0.0491973	-0.599801	0.483035	-0.0156297	-0.0432413
SPA_RS05695	YciI family protein	0.240471	0.140138	0.244883	0.11687	0.065547	0.0153876	-0.0388324	0.169083	0.173518	0.133825	1.5353	0.122204	0.346121	0.208761	0.292112	-0.264675	-0.241359	-0.241679	-0.0743443	-0.0295854	0.310617	0.405333	-0.0467326	-0.090447
SPA_RS05705	acyl-CoA thioester hydrolase YciA	-0.256254	-0.17791	0.0160132	-0.181959	-0.124887	-0.0779387	0.0308276	0.0570041	0.145207	0.232074	1.48198	0.153839	0.459357	0.0544973	-0.108321	0.156453	0.0690158	0.0408134	0.214603	0.0681981	0.357991	0.328485	0.215937	0.00835964
SPA_RS05710	septation protein A	0.0747438	0.0664724	0.067232	0.159655	-0.069388	-0.0702719	0.184206	0.0889082	0.171206	0.272703	1.59345	0.235203	0.416514	0.0473711	-0.0197226	-0.0498803	-0.0693724	-0.0381947	-0.00322458	0.0307105	0.0073479	0.313765	-0.0701959	-0.0670034
SPA_RS05720	YkgJ family cysteine cluster protein	0.214187	0.240517	0.235866	0.194632	0.0340135	-0.042616	0.0289079	-0.00284378	0.0338363	0.243176	1.47154	0.104708	0.407718	0.0457882	-0.000485597	-0.130239	0.000292914	-0.0552301	-0.0348427	-0.0533984	-0.0895444	0.336507	0.0743602	-0.105125
SPA_RS05725	outer membrane protein OmpW	0.181664	0.206354	0.234888	0.243732	-0.0464133	0.0352921	0.0908917	0.102565	0.159356	0.150279	1.17872	0.0564836	0.454091	0.0995545	0.237763	-0.0108119	0.0316853	0.0327716	0.143939	0.0750295	0.0376632	0.410488	0.105376	0.242376
SPA_RS05730	manganese catalase family protein	0.267152	0.228105	0.181847	0.252745	0.0543139	0.0186787	0.136031	0.0643435	0.240645	0.187455	1.32035	0.174824	0.356472	0.132656	0.277059	0.00193013	-0.0642116	-0.0581006	0.0161469	0.0319687	0.367017	0.404634	0.0371896	0.0134178
SPA_RS05735	ferritin-like domain-containing protein	0.314623	0.204319	-0.0791486	0.412404	0.0496708	-0.204869	0.256284	-0.0266628	0.043649	0.0487109	1.57188	0.0857271	0.491889	0.0889203	0.316446	0.0923407	-0.0377817	-0.205483	0.022624	-0.0497987	0.186734	0.70926	0.0855156	-0.178463
SPA_RS05785	23S rRNA pseudouridine(2605) synthase RluB	-1.19278	-0.888454	-0.966724	-0.891146	-0.486848	-0.0595676	-0.834873	-0.88703	-0.875212	-0.882224	0.709871	-0.757978	-1.31135	-1.07651	-0.97833	-0.636754	-0.293078	-0.787931	-0.932806	0.124971	0.10084	-0.834378	-0.405063	-0.411727
SPA_RS05815	HTH-type transcriptional regulator CysB	-4.42524	-4.20074	-2.88891	-4.17853	-0.714224	-0.107122	-0.239895	-0.0313547	-0.449575	-0.23524	-1.55243	-0.906003	-4.41479	-4.29365	-3.64832	-0.554026	-0.285536	-2.02552	-2.12164	-2.3134	-1.69139	-0.599945	-0.00275841	-0.768089
SPA_RS05850	orotidine-5'-phosphate decarboxylase	-2.21619	-1.65267	-1.05752	-2.02343	-0.696058	0.225788	-1.06102	0.0279849	-0.0608968	0.111522	0.27967	-0.150314	-2.05624	-2.15009	-1.85457	0.121926	-0.0366389	-0.497852	-2.61614	-3.38302	-0.57366	-1.79759	-0.324849	-0.147675
SPA_RS05880	exoribonuclease II	-1.34279	-1.08895	-0.74543	-0.885771	-0.264577	-0.546348	-0.571969	-0.243721	-0.280743	-0.166695	0.475569	-0.317167	-1.44761	-0.684379	-1.27375	-0.151108	0.239597	-0.210139	-0.394224	-0.328716	-0.617671	-0.95444	-0.831894	-0.161561
SPA_RS05970	peptide ABC transporter substrate-binding protein SapA	-0.206901	-1.26721	-0.660471	0.11613	-0.522188	-0.104214	-0.410641	-0.97159	-0.47795	-0.370792	1.11142	-0.664632	-1.33019	-1.08033	-1.46445	-0.0923909	0.0348257	-0.532211	-0.376109	-1.17537	-3.88577	0.0364581	0.143877	-0.130544
SPA_RS06015	transcriptional regulator TyrR	-0.0267815	-0.125501	-0.0541934	0.041044	-0.282436	-0.152703	-0.41347	-0.334971	-0.210561	-0.328065	-0.182047	-0.206756	-0.529667	-0.317392	0.210861	0.0911901	-0.0763622	-0.149677	-1.25819	-1.45919	-0.195602	0.0829695	-0.0320551	-0.0460942
SPA_RS06125	universal stress protein UspE	-1.2534	-0.612839	-0.604675	-0.447979	0.13321	0.398399	0.0978763	-0.0413594	0.177314	0.365798	0.621192	0.261663	-0.19467	-0.0380878	-0.0761046	0.111007	0.032934	0.0757474	0.045055	0.0294415	-0.273939	-0.188617	-0.331023	-0.0943494
SPA_RS06150	zinc transporter ZntB	-0.15033	-0.0563238	-0.0465607	-0.0681664	0.0269744	0.0506494	-0.00789772	0.0403132	-0.12678	-0.110712	-0.101237	-0.208265	-1.71742	-0.174367	-0.2335	-0.0884938	-0.00943007	-0.0709915	-0.123279	-0.0455317	-0.211408	-0.151269	-0.194119	-0.150868
SPA_RS06230	ATP-dependent RNA helicase HrpA	-1.61914	-0.565637	-0.484418	-0.844561	-0.0559789	-0.149663	-0.076704	-0.216384	-0.244651	-0.143879	0.28868	-1.05602	-0.763547	-0.255152	-0.607063	-0.16495	-0.152497	-0.18916	-0.421751	-0.407877	0.0166333	-0.196109	-0.231754	-0.00414617
SPA_RS06425	YncE family protein	-0.200886	-0.223866	-0.107204	-0.231128	-0.0465967	-1.39083	-0.0388477	-0.0271882	0.149834	-0.0742944	0.336556	0.119443	0.127812	-0.0181515	-0.0295678	0.0102806	-0.0257678	-0.0192403	-0.0892536	-0.241776	-0.162831	-0.0751008	-0.135152	0.00787683
SPA_RS06480	TetR family transcriptional regulator	-0.666575	-0.0351112	-0.188463	-0.752292	-0.399934	-0.769169	-0.578244	-0.502455	-1.0978	-0.669917	2.46508	-0.695637	-0.347702	-0.653735	-0.737937	-0.144654	-0.300177	-0.405188	-0.539599	-0.384848	-0.629048	0.295261	-0.104093	-0.581493
SPA_RS06495	porin OmpD	-0.157436	0.174311	0.0189151	0.038855	-0.134606	-0.105103	-0.222781	-0.231049	-0.0937304	-0.00263407	0.0838739	-0.193341	-0.030173	-0.149842	-0.38522	0.0736627	-0.0658502	-0.179725	-0.127259	-0.0585851	-0.0680464	-0.323015	-1.0432	-0.607067
SPA_RS06865	MFS transporter	-1.8691	-0.88972	-0.533209	-1.31466	-0.107477	0.0110918	0.184439	0.0928956	0.0562857	0.0821487	0.114451	0.0432072	-1.10257	-0.846706	-1.33672	0.091508	-0.128178	0.0685649	-0.752068	-1.34063	0.210991	0.0867619	-0.00577759	0.0607335
SPA_RS06950	class II fumarate hydratase	-0.0319113	0.16803	0.0993075	-0.145093	-0.0616242	0.0745823	-0.0649265	-0.051295	0.0768201	0.185829	-0.0737367	0.164187	-1.4065	0.0243757	-0.166783	-0.0256287	-0.0344408	-0.0841305	0.0246306	0.0441683	0.0142309	0.0272718	-0.0107239	0.0352423
SPA_RS06960	mannose-6-phosphate isomerase	-0.332841	-0.634753	-0.292488	0.148121	-2.16786	-0.371708	-0.957376	-0.643847	-0.260341	-0.305156	0.333383	-0.521347	-0.893973	-0.760584	-1.23775	-0.160398	-0.21378	0.0859228	-0.190718	-1.72415	-1.77495	-0.465287	-1.69441	-0.756715
SPA_RS07000	electron transport complex subunit RsxA	0.221097	-0.1049	0.0726556	0.397813	-0.501258	-0.728127	-0.520297	-0.224932	-0.627114	-0.605246	0.15638	-0.737838	0.083917	-0.0677593	0.0844338	-0.338931	-0.259495	-0.639939	-0.0877225	-0.586743	0.792455	-0.716051	-0.108295	-1.44178
SPA_RS07130	monothiol glutaredoxin 4	0.892081	0.988228	0.735662	0.422981	-0.0555639	-0.789463	-0.26041	-0.293724	0.0642349	-0.140763	0.686866	-0.126859	0.295231	-0.33493	-0.0160137	-0.200813	-0.350266	-0.277917	-0.434055	-0.186991	1.20381	0.300511	0.827694	-0.151728
SPA_RS07145	HTH-type transcriptional repressor PurR	1.84755	1.30948	0.868611	1.38177	-0.228488	-0.361821	-0.0970394	-0.243932	-0.174482	-0.324913	0.0613229	-0.332332	0.814693	-0.167895	0.166417	-0.298833	0.0681962	-0.0598106	0.153186	0.0354158	1.0884	0.480185	0.105257	-0.388499
SPA_RS07405	pyruvate kinase PykF	-0.315752	0.0783594	-0.105586	-0.0183283	0.108594	-0.0607068	0.0469476	-0.355757	-0.152773	-0.0845055	1.33968	-0.19402	0.174726	-0.00100988	0.0867118	-0.0889137	0.0384143	0.154828	0.0757579	0.392122	-0.785866	-0.172308	-0.563391	0.00808418
SPA_RS07485	type I 3-dehydroquinate dehydratase	-2.78886	-2.56951	-1.85332	-2.47968	-0.518001	-1.8076	-0.636357	-0.762604	-0.949941	-1.15325	-0.568442	-0.656326	-2.5531	-2.4361	-3.08115	-0.671481	-0.736831	-0.62553	-1.58573	-1.51882	-0.44183	-0.208317	-1.43989	-1.09652
SPA_RS07500	3-deoxy-7-phosphoheptulonate synthase AroH	-0.516449	-0.074852	-0.0906279	-0.157698	0.0995393	-0.0119392	0.0791912	-0.00920929	0.134338	-0.0361051	-0.0447397	0.0236701	0.415236	0.0659928	0.106335	0.103877	0.0612183	0.132226	-0.984789	-1.1046	0.0586324	-0.0940062	-0.282545	-0.145651
SPA_RS07730	exodeoxyribonuclease III	-0.190445	-0.0142088	-0.10175	-0.112458	-0.625421	-0.241839	-2.15092	-0.293341	-0.315687	-0.696662	-2.8676	-0.139603	-3.92939	0.0904222	0.0266483	0.116679	0.0995947	-0.0754706	0.0913268	0.0944399	-0.553705	-0.496466	-0.260059	-0.0990812
SPA_RS07750	DNA topoisomerase III	0.0536505	0.1596	0.114496	0.0577258	-0.0999695	0.0766497	-0.122523	0.00684922	-0.0300806	-0.0274222	-1.62238	0.0800681	0.103979	0.0180641	-0.235104	0.0650305	-0.0758229	0.0534493	-0.0332808	0.135003	-0.0761377	0.11188	0.111477	0.118828
SPA_RS08120	two-component system response regulator PhoP	-1.09693	-1.76143	-2.26588	-0.844145	-0.29755	-0.0164604	-0.0508519	-0.301173	-1.42984	-2.28029	-4.38833	-4.9795	1.01862	-0.861676	0.29349	-0.602756	-0.942019	-0.152018	-0.384507	-2.30535	-0.490234	-1.42386	-4.17318	-3.47333
SPA_RS08285	cell division protein YceG	0.0145012	0.777831	0.210049	0.269752	-0.662932	0.0495173	-1.75816	-0.177859	-0.503173	-0.515102	-0.0470356	-0.325519	-0.137568	-0.833865	0.407338	0.0293636	-0.0284583	-0.50262	-0.351191	-0.709274	-0.98131	-0.13999	-0.293781	0.0373189
SPA_RS08295	beta-ketoacyl-ACP synthase II	1.64026	1.11725	0.715341	1.20604	-0.118472	0.114035	-0.717073	-0.383835	-0.616864	-0.638917	1.82061	-0.358364	0.724037	0.157216	0.527275	-0.407771	-0.598822	-0.683186	-0.0599978	-0.643131	-1.88126	0.178975	-0.521832	-0.225538
SPA_RS08320	phosphate acyltransferase PlsX	-0.78185	-1.09976	-0.949004	-0.693592	-0.178485	-0.0712778	-0.425658	-0.347324	-0.126563	-0.143059	0.932582	0.0618947	-0.46399	-0.268478	-0.273626	-0.336778	-0.560242	-0.601281	-0.91713	-1.1946	-2.11	0.419137	-0.0603916	0.500077
SPA_RS08460	dihydroorotase	-3.51096	-2.18771	-1.54607	-3.25855	-1.93442	0.0543707	-1.24807	-0.276244	0.0411176	-0.265735	0.614363	-0.0662587	-2.76256	-2.46208	-1.42877	-0.216728	-0.280448	-1.40307	-3.14978	-3.83263	-0.257404	-2.0465	0.0353086	0.49269
SPA_RS08520	glucans biosynthesis glucosyltransferase MdoH	0.169718	-0.161015	-0.162244	0.161601	-0.037488	-0.0388336	-0.0155196	-0.061351	-0.151321	-0.0563332	2.01138	0.0286288	-0.650141	-0.762353	-0.959579	0.0139171	-0.120853	-0.130399	-0.939153	-2.44347	-0.556975	0.113764	0.52774	0.183583
SPA_RS08525	glucans biosynthesis protein MdoG	-0.194937	-0.444327	-0.361986	-0.112351	-0.0517365	-0.0372094	-0.195188	-0.125741	0.0659461	0.119892	2.14076	-0.133634	-0.841566	-1.01365	-0.970716	-0.0403598	-0.278588	-0.289727	-1.01824	-2.57253	-0.54937	0.139168	0.52731	0.121858
SPA_RS08935	cell division inhibitor SulA	0.00498106	0.0557175	0.0692565	0.0139834	-0.0710824	-0.094187	-0.0490797	-0.150364	-0.190915	-0.0208754	2.25847	-0.0388504	-0.924977	-0.104677	-0.00109388	0.0619879	0.0703281	-0.0144532	0.130582	-0.0609888	0.297791	-0.340694	-0.0921975	-0.052169
SPA_RS09005	aminopeptidase N	-1.08417	-1.00053	-0.711623	-0.69079	-0.0230565	-0.038088	-0.025882	-0.0386912	-0.146476	-0.0328571	0.50432	0.0166929	-0.651679	-0.296901	-0.702191	-0.0480001	0.0189316	-0.196327	-0.274427	-0.436197	-0.638257	0.0607749	0.00671175	0.155742
SPA_RS09050	YcbK family protein	1.00205	1.26576	0.760789	0.848639	-0.467046	-0.03285	-0.0336749	-0.125968	-0.126488	-0.226298	1.10594	0.0877136	0.784126	-1.00749	1.02782	-0.179659	-0.136212	-0.106347	-0.0293567	-1.9834	-1.14495	0.139012	0.064881	0.446233
SPA_RS09140	3-phosphoshikimate 1-carboxyvinyltransferase	-3.11116	-2.10104	-1.52766	-2.44163	-0.441345	-1.4214	-0.12977	-0.562743	-0.282632	-0.601415	-0.572607	-0.500429	-3.0974	-1.91763	-3.09258	-0.54078	-0.650228	-0.287489	-1.74949	-1.6589	-1.11212	-0.0636972	-0.616069	-0.32998
SPA_RS09165	formate C-acetyltransferase	1.0554	0.350021	0.0488505	0.587288	0.0177641	0.0782222	0.0293185	-0.161825	0.0533947	0.0486005	0.0516939	0.122094	1.02736	0.147622	0.740974	-2.13449	-1.99049	-0.062965	0.0330754	0.148132	-0.257551	0.120094	0.249487	0.406603
SPA_RS09180	pyruvate formate lyase 1-activating protein	1.05654	0.473543	0.153059	0.600408	0.0329933	0.140862	0.0480214	-0.167093	0.0727736	0.151185	-0.0496282	0.332727	1.02447	0.0168841	0.630732	-2.64641	-2.04195	0.168754	0.096974	0.110251	-0.296649	0.149932	0.267115	0.490371
SPA_RS09240	thioredoxin-disulfide reductase	-2.4266	-1.80035	-1.14522	-2.30647	-0.438396	-0.346957	-0.21201	-0.332676	-0.1012	-0.169616	1.56433	-0.335608	-1.58596	-1.69001	-2.56341	-0.19941	-0.180437	-0.464249	-1.00053	-1.22084	-0.643251	0.068605	-0.610382	-0.26385
SPA_RS09315	ATP-dependent Clp protease ATP-binding subunit ClpA	4.09607	3.40658	2.29248	3.274	-0.0120047	0.0815434	-0.0130598	0.000162412	0.148199	0.151566	0.222868	0.0737865	3.88333	2.4217	2.6924	-0.0196535	-0.145306	0.0743917	0.310904	0.837927	0.423039	0.168925	-0.312954	0.202481
SPA_RS09340	VirK/YbjX family protein	0.309795	0.220427	0.027277	0.19602	-0.211287	0.0288306	-0.0131735	-0.0113554	-0.0423328	-0.15589	-1.50304	-0.72545	0.217803	-0.0278428	0.205966	-0.0587364	-0.0849673	0.0874208	0.0529368	-1.10072	-0.581198	0.153206	-1.32357	-3.16767
SPA_RS09500	aspartate:alanine antiporter	-1.03131	-1.20198	-0.763812	-0.625921	0.0964838	-0.0712785	0.093316	0.0801199	0.0181009	0.0019481	0.0648266	0.0121491	-0.448653	-0.309854	-0.759087	-0.048254	-0.000573013	-0.11627	-0.186209	-0.68186	-0.527499	0.03344	-0.0500585	-0.0671585
SPA_RS09505	TetR/AcrR family transcriptional regulator	0.0947384	0.168745	0.163004	0.0171788	0.056947	0.0272622	-0.0766946	0.0647531	0.145324	0.122272	0.0830038	0.142001	0.160645	0.0324773	0.0695521	0.00605406	0.108295	0.034915	0.699558	1.37851	0.0137767	0.00738355	0.0206863	-0.0239014
SPA_RS09560	glutathione ABC transporter permease GsiD	-0.757629	-0.899509	-0.579596	-0.614193	-0.286853	-0.244462	-0.093561	-0.0196316	0.0491291	-0.113239	-0.00949573	-0.207342	-1.69638	-1.18317	-0.220143	0.0424159	0.107367	0.263634	-0.202067	-0.778709	-0.428825	-0.0195359	-0.0906447	0.0301741
SPA_RS09565	glutathione ABC transporter permease GsiC	-0.954249	-0.97666	-0.673675	-0.490626	-0.173767	-0.101559	-0.0169527	-0.0353811	-0.150641	-0.0397315	-0.0249768	-0.0861658	-2.20269	-1.02708	-0.325349	-0.0323266	-0.013978	0.155404	-0.418863	-0.746916	-0.149485	0.131966	0.330744	0.0878162
SPA_RS09570	glutathione ABC transporter substrate-binding protein GsiB	-1.25524	-1.09308	-0.722043	-0.772917	-0.176243	-0.0560213	-0.0641518	0.126785	-0.00105626	-0.0937337	0.0397906	-0.0679959	-2.08108	-1.1961	-0.374761	-0.0658896	0.105329	-0.0839862	-0.420461	-0.577403	-0.309592	0.118469	0.143656	-0.0369616
SPA_RS09575	glutathione ABC transporter ATP-binding protein GsiA	-1.11395	-0.971113	-0.715395	-0.667755	-0.0703849	0.013141	0.0788084	0.0245084	0.0421087	0.0402665	0.0130349	0.12849	-2.10494	-1.04019	-0.420736	0.000165469	0.0212937	0.0758961	-0.362179	-0.586097	-0.0692605	0.130246	0.0266164	0.0268239
SPA_RS09630	manganese-binding transcriptional regulator MntR	0.0554934	-0.0380583	0.109848	-0.00991567	0.375497	-1.49742	0.385167	0.193933	0.0846962	0.131153	-0.244523	0.222817	0.776095	0.225677	0.15069	-0.0870023	-0.0553329	0.0689337	-0.0165888	0.376154	0.471717	0.242964	0.109913	0.159595
SPA_RS09650	DNA starvation/stationary phase protection protein Dps	0.0983185	0.0853073	0.0873224	-0.030121	-0.219937	-0.248346	-0.357238	-0.201961	-0.505582	-1.01501	-1.66512	-0.181863	-5.02861	-0.0690128	-0.0907181	0.0828814	-0.0846872	-0.0146685	0.239231	0.293837	-0.629712	-0.118218	-0.581234	-0.582063
SPA_RS09695	DNA-binding protein YbiB	-1.46051	-1.39321	-0.622508	-1.16337	0.272539	0.232969	0.11387	0.332376	0.125328	0.0154843	0.0369759	0.0553071	-2.0315	-1.20065	-2.42439	0.0643458	-0.101855	0.0516358	-0.396849	-0.528884	0.0581282	-0.0592158	0.021624	-0.089359
SPA_RS09875	6-phosphogluconolactonase	-1.73531	-0.866255	-0.558069	-1.08188	-0.543424	-0.671324	-0.480535	-0.524973	-0.892902	-0.950939	0.0615436	-0.996678	-2.3597	-0.743377	-0.810247	-0.615537	-0.686042	-0.73637	-1.251	-1.46136	0.842539	-0.0511943	-0.237339	-0.278883
SPA_RS09920	UDP-glucose 4-epimerase GalE	-1.63309	-1.227	-0.793579	-0.7335	-0.447042	-0.438389	-0.257274	-0.347102	-0.257317	-0.262887	0.270137	-3.5474	-1.51732	-0.765711	-1.53931	-0.0822505	-0.261885	-0.123902	-0.00850737	-4.54787	-0.252582	-0.40184	-1.99349	-4.02232
SPA_RS10105	succinate dehydrogenase cytochrome b556 subunit	-0.532229	-0.354933	-0.0439113	-0.38226	-0.575035	-0.393166	-1.71779	-0.779265	-0.73872	-0.634561	-2.46446	-1.31193	-0.850857	-0.866559	-0.363874	0.0472383	-0.144065	-0.327937	-0.0043129	0.0679437	1.17397	-0.563564	-0.571399	-0.597971
SPA_RS10115	citrate synthase	-1.06534	0.191404	0.840746	-0.946533	-0.392197	0.256469	-2.82412	-0.225522	-0.521435	-0.58743	-1.86771	-0.33774	-3.72489	-1.40595	-0.690984	-0.0626753	-0.083338	-0.735341	0.0845852	-0.146713	1.05257	-0.437524	-0.281737	0.0501762
SPA_RS10355	N-acetylglucosamine-6-phosphate deacetylase	0.880991	0.530872	0.185486	0.794693	-0.380815	-0.275648	-0.176609	-0.624238	-0.411811	-0.363963	1.74266	-0.562374	0.735912	-0.335095	0.162529	-0.343432	-0.770237	-0.659429	-0.570865	-1.57403	-2.26503	-0.323862	-0.68829	-0.544333
SPA_RS10420	PhoH family protein	-0.163277	-0.370006	-0.393642	-0.245754	-0.623254	-0.230308	-0.210131	-0.407917	-0.398996	-0.0768249	1.87976	-0.568259	-0.884255	-0.56657	-0.385208	-0.0722704	-0.422867	-0.244431	-0.152402	0.264635	0.0454163	0.0592788	-0.357354	-0.652309
SPA_RS10695	alkyl hydroperoxide reductase subunit F	-0.0251662	-0.00288715	0.0173786	0.06676	-0.0691976	-0.012442	-0.13392	-0.0129267	-0.105624	-0.118634	-0.31158	-0.0707117	0.0543705	-0.113685	-0.0869057	-0.0613911	-0.03313	-0.0836867	-0.0418589	-0.0400718	-1.43867	-0.323874	-0.430562	-0.378507
SPA_RS10760	(2,3-dihydroxybenzoyl)adenylate synthase EntE	-0.0237743	-0.00593067	-0.0576318	-0.0444093	-0.0426171	-1.30772	-0.0250392	0.00815382	0.00865697	-0.0598678	-0.0552165	0.00346254	0.0170845	0.0291333	0.0582183	0.0207926	0.00607248	0.0292186	0.178796	0.138938	0.0861336	0.0293119	-0.0473684	0.00209278
SPA_RS10795	LPS O-antigen length regulator	-0.318242	-0.174045	-0.126833	-0.290024	-0.0768302	-0.487375	-0.0358527	-0.00718749	0.0872365	-0.0909102	-1.44018	-0.151409	-0.106419	0.153147	-0.232036	0.0776022	0.0236481	-0.0339293	0.14242	1.60625	0.0614845	-0.121411	-0.646428	0.307048
SPA_RS10800	enterobactin non-ribosomal peptide synthetase EntF	-0.00601218	-0.055499	-0.000953106	-0.121478	-0.0836562	-1.16751	-0.0316599	-0.0614301	-0.0180306	-0.0217473	0.0738144	-0.0366482	-0.0350487	-0.0263507	0.0321333	-0.0547784	-0.0183935	-0.0496641	-0.0461289	-0.379004	-0.152382	-0.0474536	-0.00363735	-0.0229028
SPA_RS10805	MbtH family protein	-0.0984817	-0.184434	0.0327924	0.0305069	-0.092557	-1.44534	-0.250041	-0.306084	-0.0524601	-0.224836	-0.206695	-0.172307	-0.383101	-0.26491	-0.2354	-0.189802	-0.148696	-0.0325883	-0.0647593	-0.410116	-0.623417	-0.0794423	-0.402474	-0.299728
SPA_RS10820	enterobactin synthase subunit EntD	0.0186384	-0.0132028	-0.191836	-0.0855984	-0.0289577	-1.32661	-0.105219	-0.0511	0.0156229	-0.0996094	-0.0701019	0.0816656	0.0570068	0.234333	0.186074	0.00241529	-0.0311636	-0.0459502	-0.0476111	-0.377422	-0.213061	-0.0619584	-0.130729	-0.0617655
SPA_RS10835	RamA family antibiotic efflux transcriptional regulator	-0.0181858	-0.122533	-0.0738638	-0.170145	-0.123761	-0.522074	0.0923995	0.0405365	-0.0232389	-0.0718151	-5.19998	-1.59958	-0.0570993	-0.0454312	-0.0853567	0.207699	-0.0368986	-0.0936064	0.115496	0.4071	0.737984	-0.390158	-0.989175	-0.231596
SPA_RS11195	copper-exporting P-type ATPase CopA	-0.312705	-0.132411	-0.00217385	-0.06784	-0.101321	-1.22405	-0.0533634	-0.0713266	-0.00703283	0.0435711	-0.306459	-0.0489868	-0.105297	-0.107359	-0.1027	-0.107113	-0.116846	-0.0596467	0.00462431	-0.0665278	0.523395	0.020746	-0.0478186	-0.134917
SPA_RS11250	molecular chaperone HtpG	-0.620288	-0.00548824	-0.173146	-0.260562	-0.0124856	-0.105991	-0.075167	0.00775621	-0.186586	-0.0463297	0.682944	-0.203905	-0.18176	-0.077351	-0.168614	0.051513	-0.0286521	0.053842	-0.549375	-0.683181	-0.206877	0.0147623	-0.246082	-0.0431774
SPA_RS11270	adenine phosphoribosyltransferase	-1.5688	-0.33131	-0.0574934	-0.576535	-0.503978	-0.326227	-0.297867	-0.81496	-0.523478	-0.43531	1.25317	-0.466143	-0.328667	-0.158858	-0.892959	-0.924139	-0.469365	-0.64646	-0.338418	-0.311989	-0.0890916	0.260523	0.113194	-0.00720348
SPA_RS11305	multidrug efflux RND transporter periplasmic adaptor subunit AcrA	-0.309299	-0.123097	-0.191821	-0.214888	-4.46762	-2.61982	-0.22438	-0.381722	-0.242678	0.0928455	-4.09064	-4.34346	-0.396809	0.0834726	-0.79423	0.111765	-0.300368	-0.459701	-0.204229	-2.443	-0.952786	-0.673898	-1.75424	-0.339037
SPA_RS11380	SmdA family multidrug ABC transporter permease/ATP-binding protein	0.0942826	0.00724252	0.0126035	0.102118	-0.0300601	0.135446	-0.067435	0.0140527	-0.401622	-0.357521	0.960193	-0.254568	0.265206	-0.134599	0.0334976	-0.166097	-0.0517776	-0.0902675	-0.0863952	-0.253862	0.760219	-0.0306518	0.0457222	-0.365851
SPA_RS11425	DNA-binding protein HU-beta	-1.29646	-1.08947	-0.783779	-1.03091	-0.156016	-0.36448	-0.247362	-0.0687758	-0.197342	-0.116219	-2.71326	-0.318982	-1.53455	-0.138925	-0.779206	0.378606	-0.0298663	-0.0676977	-0.252015	0.282612	0.4882	-0.679731	-1.38566	-0.904678
SPA_RS11465	cytochrome o ubiquinol oxidase subunit II	1.07682	0.913114	0.616181	0.710742	-0.0629139	-0.257024	-0.569852	0.0343073	0.152382	0.0327067	-0.918229	-0.0765723	0.29805	-0.617467	0.536047	-0.0994455	0.0365421	-0.098177	0.420043	1.7115	2.4121	0.144905	0.387042	0.221304
SPA_RS11470	cytochrome o ubiquinol oxidase subunit I	1.468	1.26922	0.882657	0.823065	-0.0195654	-0.0731379	-0.347724	-0.0843683	-0.0653947	-0.175502	-0.842285	-0.274764	0.43665	-0.611167	0.603008	0.0573582	0.00417383	-0.0432629	0.46176	1.68072	2.41036	0.00640321	0.527493	0.281435
SPA_RS11475	cytochrome o ubiquinol oxidase subunit III	1.42517	1.15627	0.8876	0.839501	-0.250772	-0.410735	-0.542723	-0.151753	-0.00438806	-0.138453	-0.68052	-0.12403	0.341099	-0.67991	0.768562	-0.00647076	-0.000482874	-0.144361	0.257496	1.45016	2.34787	0.0180878	0.407683	0.275411
SPA_RS11480	cytochrome o ubiquinol oxidase subunit IV	1.36043	1.1592	0.809943	0.84235	0.415481	0.0339981	-0.22958	0.231486	-0.00658186	0.0146905	-0.990178	-0.0398566	0.55547	-0.828699	0.570527	-0.0104266	-0.0951959	-0.222704	0.183088	1.52632	2.13724	0.0116092	0.29284	0.206098
SPA_RS11485	heme o synthase	1.43705	1.14754	0.852232	0.916831	-0.104917	-0.261364	-0.433604	-0.151681	-0.0727419	-0.000365595	-0.370716	-0.248245	0.20563	-0.629182	0.67998	-0.0191756	-0.0646978	-0.167762	0.285539	1.49427	2.34901	-0.0719398	0.439016	0.174663
SPA_RS11500	MFS transporter	0.47056	0.719117	0.449537	0.397853	0.00871017	-0.118526	-0.303785	-0.067597	0.0631173	-0.0627043	-0.0001414	0.0192368	0.979134	-0.0969253	0.47598	0.03342	0.0658021	-0.0198644	0.0726978	0.1273	0.643395	-0.191112	0.139259	0.0834029
SPA_RS11555	tRNA 4-thiouridine(8) synthase ThiI	0.536504	0.24385	0.0835288	0.397581	-0.102917	-0.152269	-0.00542494	0.092148	-0.103547	-0.0921946	-0.941138	-0.290663	0.401996	0.198057	0.0840973	-0.12476	-0.102951	-0.226219	0.0680816	-0.0389345	-0.206446	0.079855	-0.557168	-0.579918
SPA_RS11685	branched-chain amino acid transporter carrier protein BrnQ	0.682096	0.352284	0.0817256	0.499956	-0.317441	-0.507908	-0.126715	-0.327222	-0.255187	-0.203156	0.412495	-0.307979	-1.33225	-0.30785	-0.0836238	-0.0766533	-0.00152846	-0.38909	0.227296	0.185943	-0.653832	-0.240707	-0.448629	-0.110834
SPA_RS11755	pyrroline-5-carboxylate reductase	-3.11284	-2.23965	-1.54784	-2.5422	-0.2937	0.0956482	-0.27468	-0.161969	-0.461028	-0.472074	-1.06828	-0.238969	-2.74058	-1.58948	-2.64068	-0.964256	-1.90347	-0.731127	-0.660614	-0.671061	-0.738983	-0.38077	-0.820227	-0.325456
SPA_RS12175	hypothetical protein	0.201877	-0.0599332	0.229338	0.0658169	0.130994	0.193306	0.218269	0.148798	0.107307	0.112106	0.799506	0.0166179	0.0118131	0.045686	-0.0717035	0.0144979	0.0182918	0.0796432	-0.0678283	0.0153648	-0.15984	0.064873	0.16246	0.0212604
SPA_RS12325	xanthine phosphoribosyltransferase	-1.44367	-0.555628	-0.56989	-0.915045	-0.105349	0.15715	0.0518572	-0.023365	-0.508171	-0.378518	-0.378931	-0.375877	-0.338464	-0.114526	-0.512277	-0.155954	-0.218485	-0.483745	-0.558149	-0.573098	-2.04705	0.443602	-0.528958	0.0871759
SPA_RS12330	cytosol nonspecific dipeptidase	0.217592	0.459138	0.288342	0.324222	-0.113716	-0.21202	-0.0826729	-0.298754	-0.215863	-0.120364	1.20753	-0.259054	-0.392779	0.116317	0.598558	-0.331506	-0.438997	-0.379254	-0.32214	-0.372958	-0.429535	-0.169329	-0.0328188	-0.0677166
SPA_RS12355	class II glutamine amidotransferase	-3.40779	-2.50152	-1.99255	-2.39179	-0.35228	-0.0977435	-0.179281	0.0451639	-0.178435	-0.0362246	-0.0786029	-0.0657458	-3.52547	-2.41837	-3.32177	-0.0291858	-0.027473	0.0149617	-1.28547	-1.41964	-0.590189	-0.351089	-0.289722	-0.403042
SPA_RS12780	23S rRNA pseudouridine(1911/1915/1917) synthase RluD	-0.0641057	-0.703881	-0.765687	-0.245419	-0.599014	-0.49391	-0.316268	-0.566804	-0.769769	-0.67086	-2.60841	-0.763388	-0.497959	-0.947889	-0.452508	-0.562883	-0.607224	-0.831372	-0.688166	-0.486217	0.526464	-0.467581	-1.0151	-1.22749
SPA_RS12850	inner membrane protein YpjD	0.140214	0.816467	0.488247	-0.347389	-0.0718111	0.0126851	-0.19437	-0.255522	0.0330377	0.103366	0.535185	0.061441	0.486837	-0.367011	0.135731	-0.133129	-0.0899166	-0.0330565	-0.550076	-1.27578	-0.461807	-0.156769	-0.0197289	-0.21131
SPA_RS12880	outer membrane protein assembly factor BamE	-0.92547	-0.802853	-0.580968	-0.311426	-0.0375718	-0.773558	-0.298363	-0.370146	-0.192902	-0.377301	-1.45944	-2.25018	-1.22369	0.194615	-1.3814	0.0447785	-0.382007	-0.21712	-0.217902	-0.71822	0.0284077	-0.0832659	-3.70296	-2.32765
SPA_RS13405	antimicrobial resistance protein Mig-14	-0.198567	-0.100307	0.0141204	0.0308723	-0.0309111	0.0439323	-0.128924	-0.116347	0.155313	0.192983	0.217094	-0.285314	-0.212553	-0.0311694	0.0956818	-0.0500994	0.0246611	0.123322	0.267017	-0.2541	-0.385369	0.0205246	-0.0409797	-2.46551
SPA_RS13605	glutamate--cysteine ligase	0.170518	0.746216	0.492774	0.25076	-0.641236	-0.0660688	-0.763879	-0.951849	-0.502243	-0.4383	2.2579	-0.273403	-0.423288	-0.0567316	-0.951461	-0.365607	-0.0785332	-0.627265	-0.614885	-0.114897	-0.223088	0.086003	0.122414	-0.569657
SPA_RS13700	glucitol operon DNA-binding transcriptional repressor SrlR	0.425597	0.164803	0.0886778	0.255509	0.40881	0.411667	0.36726	1.5013	0.170572	0.157364	0.317509	0.0742403	-0.481221	-0.19396	-0.58904	0.725703	0.433487	0.647669	0.200796	0.230974	-0.055399	0.20328	0.0667204	0.219223
SPA_RS14130	RNA polymerase sigma factor RpoS	1.99324	0.809164	0.596209	0.960435	0.150252	-0.11458	-0.189503	-0.14215	-0.103629	-0.411774	-0.808249	-0.0967051	-1.47565	0.220039	0.266801	-0.0772326	0.111057	-0.0564612	0.1167	0.0776217	-0.155034	0.263256	0.302342	0.341232
SPA_RS14135	murein hydrolase activator NlpD	0.887241	0.505664	0.30899	0.566207	-0.0414497	-0.0698635	-0.176722	-0.167781	-0.0871834	-0.333851	-0.738984	-0.056328	-0.260493	-0.338461	0.25719	-0.0493718	0.0499746	-0.0514405	-0.0641509	-0.200546	-0.754851	0.139102	0.0149229	0.232174
SPA_RS14185	sulfate adenylyltransferase subunit CysD	-3.23962	-1.83578	-1.47068	-2.83446	-0.0973632	-0.0456102	-0.0215878	-0.0987111	-0.062894	-0.0622314	-0.00976116	-0.0278548	-2.62924	-1.78658	-2.34767	0.0296603	0.0415696	0.0108517	-0.646339	-0.667657	0.180275	-0.0746156	-0.0456806	0.0207351
SPA_RS14335	GTP diphosphokinase	-3.13405	-2.39779	-2.03234	-3.04432	-1.26481	0.127447	-0.403252	0.386883	0.232843	0.040084	-0.956013	0.0570738	-3.29397	-2.96885	-2.69734	0.0360352	-0.458989	-0.457088	-2.22516	-2.31541	-1.3395	-0.213963	-0.509818	-0.629316
SPA_RS14395	HAAAP family serine/threonine permease SdaC	-0.0185318	-0.177782	-0.203376	0.0997282	0.21893	0.335733	0.328251	0.0696306	0.382595	0.115059	1.24459	0.295843	-0.371088	-0.292422	-0.706397	0.371428	0.360594	-0.0426348	-0.0940366	-0.586582	-4.24617	0.165288	-0.181683	0.0341914
SPA_RS14450	DUF423 domain-containing protein	0.103642	-0.127814	0.0757254	-0.0184216	-1.01744	-0.783319	-1.28922	-0.736265	-0.546304	-0.904083	-2.29597	-0.713096	-0.25673	0.104162	0.499568	-0.802214	-0.709166	-0.566078	-0.446795	0.101908	0.055562	0.249307	-0.0754741	0.254139
SPA_RS14455	glycine cleavage system transcriptional regulator GcvA	3.20203	1.66578	1.05514	2.27952	-0.743228	-0.23684	-0.695972	-0.143173	-0.096288	-0.336666	-2.61457	-0.409741	-0.510486	-0.893039	-0.305167	-0.0241731	0.258584	-0.0998011	-0.447744	-1.19661	-2.70814	-0.31033	-0.425194	-0.652426
SPA_RS14515	exodeoxyribonuclease V subunit beta	-1.77685	-1.36761	-1.04098	-1.44199	-2.79494	-1.61628	-2.95784	-2.30993	-2.64275	-2.43425	-3.65492	-2.34204	-2.21237	-1.70621	-1.83877	-1.35046	-1.70552	-2.20922	-1.88539	-1.65767	-1.9429	-1.70817	-1.80029	-2.18505
SPA_RS14785	flavodoxin FldB	0.55625	0.239431	0.366633	0.595488	-0.737591	-1.24454	-1.01679	-0.168353	-0.970855	-0.701921	-0.050879	-1.66491	1.04049	-0.499268	0.0367903	-0.215905	-0.311482	-1.12031	-0.549095	-0.444676	0.720292	-0.668402	-0.659344	-0.948468
SPA_RS14790	protein YgfX	0.177366	0.137247	0.146401	-0.0462863	-1.03162	-0.800366	-0.660896	-0.435168	-0.492934	-0.745663	-2.6451	-0.46195	-0.0544683	-0.035011	0.169942	-0.548986	-0.486057	-0.474262	-0.516003	0.189862	0.193295	0.0445204	-0.555426	-0.106886
SPA_RS14830	aminomethyl-transferring glycine dehydrogenase	1.68212	1.57808	1.12125	1.32608	-0.519304	-0.0766686	-0.512217	-0.212831	-0.0933116	-0.0916579	-0.407154	0.00163156	-0.284214	-0.434933	0.287137	-0.0512353	-0.135838	-0.465932	-0.592991	-1.19448	0.373804	-0.48763	-0.327347	-0.265025
SPA_RS14835	glycine cleavage system protein GcvH	1.70184	1.60204	1.09188	1.34219	-0.582651	-0.0355176	-0.624699	-0.269437	-0.181517	-0.172712	-0.361563	-0.127995	-0.51877	-0.751286	0.326429	-0.230133	-0.41503	-0.626721	-0.765953	-1.3673	0.346406	-0.353936	-0.315424	-0.525066
SPA_RS14840	glycine cleavage system aminomethyltransferase GcvT	1.71608	1.6695	1.15628	1.37572	-0.513626	0.0602506	-0.393729	-0.201712	0.0461856	0.0114981	-0.290362	0.017006	-0.214212	-0.45411	0.235918	-0.0294465	-0.0350813	-0.560873	-0.547215	-1.17075	0.305262	-0.402088	-0.388621	-0.156405
SPA_RS14845	FAD-dependent 2-octaprenylphenol hydroxylase	1.60624	0.00656705	0.169121	0.981073	-0.738144	-0.907424	-0.908485	-0.823089	-0.581792	-0.791107	-1.56864	-1.32425	0.440094	-0.636278	0.293442	-0.478533	-0.520495	-1.40742	-0.432284	0.487776	1.67173	0.866118	0.323853	-0.0750776
SPA_RS14860	YecA family protein	0.0399099	-0.213374	-0.178264	0.129469	-0.102713	0.404395	-0.11698	-0.0172742	0.0108601	-0.130211	2.00019	-0.014947	-0.0527221	-0.14859	-0.165713	-0.125221	-0.246097	-0.197364	-0.182177	-0.443132	-0.0790224	0.178001	0.219543	0.0342364
SPA_RS14865	cell division protein ZapA	-0.00127472	0.166741	-0.170725	-0.0110502	-0.756024	0.0738109	-0.517751	-0.176071	-0.00899895	-0.966587	-3.89801	-0.147163	0.438929	-0.236406	0.297454	0.03253	-0.111812	-0.428899	-0.328072	-0.392997	-1.24259	0.158226	-0.665944	0.127563
SPA_RS14870	5-formyltetrahydrofolate cyclo-ligase	-1.92808	-1.71552	-1.15678	-1.66153	0.0810653	-0.0532571	-0.0625921	-0.0751387	-0.0508446	-0.0302907	0.16917	-0.217084	-1.67323	-0.703325	-1.94531	-0.157712	-0.328924	-0.100853	-0.0193974	0.0193786	-0.331549	-0.182341	-0.00896968	0.192731
SPA_RS14885	DNA-binding transcriptional regulator ArgP	-0.279011	-0.0583278	0.0482443	-0.0988375	-0.426318	0.0459203	-0.728857	-0.16393	-0.515558	-0.21044	1.52969	-0.10594	-0.368963	-0.186343	-0.128961	-0.211906	-0.239369	-0.214175	-0.0841964	0.0510442	-0.457959	0.116528	0.103565	-0.455591
SPA_RS14915	erythrose-4-phosphate dehydrogenase	-0.42482	-0.112856	-0.0996715	-0.120494	-0.0952181	-0.101784	-0.106041	-0.129468	-0.0468101	-0.0795365	0.0306301	-0.241833	-0.450177	-0.935604	-0.432831	0.0250113	-0.227678	-0.0804825	-0.590614	-1.66121	0.337945	0.221048	0.252241	-0.110506
SPA_RS14945	transketolase	-0.958915	-0.468482	-0.182151	-0.401566	-0.852671	-1.3324	-0.919838	-1.0117	-0.449755	-0.447252	1.36534	-0.719936	-1.73498	-0.648415	-0.920671	-0.664889	-0.764805	-0.680372	-1.17722	-1.95677	-0.357849	-0.450559	-0.779478	-0.315045
SPA_RS14995	16S rRNA (uracil(1498)-N(3))-methyltransferase	-0.0331647	0.0975517	-0.0962388	0.0342783	-0.0792333	-0.0964042	0.0291801	-0.0187975	-0.107132	-0.122564	-2.13115	-0.118562	0.0221979	0.00361536	0.231612	-0.149819	-0.199587	-0.200185	-0.0157321	0.299317	0.357539	-0.18676	-0.142075	0.0492215
SPA_RS15000	glutathione synthase	-1.33243	0.269254	0.226855	-0.503285	-0.544627	-0.185588	-0.570614	-0.692613	-0.181252	-0.0817431	1.92197	-0.0942524	-0.859952	-0.545629	-2.03693	-0.138094	-0.214034	-0.482135	-0.860959	-1.0667	-1.07221	-0.0987754	0.0423987	-0.437572
SPA_RS15025	YggS family pyridoxal phosphate-dependent enzyme	1.2077	0.88686	0.774513	0.952604	-0.102465	-0.0134232	-0.0572245	-0.0106368	0.0827	0.000919201	0.313052	-0.0217015	0.888046	-0.382752	0.0284355	-0.18865	-0.310863	-0.145255	-0.731463	-1.37481	0.354601	-0.0733603	-0.127696	0.0125053
SPA_RS15080	oxidative damage protection protein	0.364639	0.600069	0.349703	0.137969	0.0341073	-1.85937	0.00914769	-0.0243692	0.144823	0.138433	0.723324	-0.0245979	0.192098	-1.64133	-0.404271	-0.181409	-0.0707144	-0.229193	-0.0170876	0.125341	1.47365	0.107225	0.188793	-0.00162643
SPA_RS15090	nucleoside permease	-0.191204	-0.101144	0.0098091	-0.0601029	0.037776	0.174548	-0.01019	-0.0170406	0.0372047	-0.121194	-0.43895	-0.158304	0.388503	0.0875676	0.0671876	0.0254649	-0.282506	-0.0538693	-0.0269639	0.078456	-1.68414	-0.303418	-0.438931	-0.479638
SPA_RS15435	cell division protein FtsP	-0.226807	-0.314728	-0.27461	-0.131923	0.10508	-0.00774235	-0.221353	-0.0990246	0.0161338	-2.2043	-3.80045	0.0676671	0.185697	0.242419	-0.323299	0.0694996	0.13755	-0.391552	-0.0261371	-0.23243	-2.48504	0.242241	-0.151003	-0.214063
SPA_RS15465	two-component system sensor histidine kinase QseC	0.603213	0.188625	0.0287773	0.515041	-0.489896	-0.629256	-0.456475	-0.287689	-0.315278	-0.661276	-2.45689	-0.964744	-0.355735	-0.207539	-0.168057	-0.255307	-0.708849	-0.407256	-0.501883	-0.980691	-2.59694	-0.0931941	-1.32713	-2.47257
SPA_RS15490	3',5'-cyclic-AMP phosphodiesterase	-0.921332	-0.48151	-0.338297	-0.558867	-0.135951	-0.770546	-0.182456	0.0423724	-0.188421	-0.426489	-0.862331	-0.208655	-0.614722	-0.43633	-0.965252	-0.162781	0.0759333	0.161176	-0.325449	-1.07852	-0.710643	-0.170374	-0.561609	-1.33775
SPA_RS15505	outer membrane channel protein TolC	0.0657634	-0.595905	-0.5825	-0.181495	-5.18828	-2.69207	-0.929622	-0.27258	-0.169268	-0.183298	-4.52423	-4.53188	-0.100231	-0.359356	-0.965921	-0.168706	-0.812943	-1.15437	-0.608833	-3.69468	-3.21698	-0.596203	-1.80384	-1.80019
SPA_RS15650	PadR family transcriptional regulator	-0.58713	-0.392967	-0.357074	-0.423684	-0.0260259	-0.0477401	0.11466	-0.0356277	0.0346155	-0.00123393	-0.243977	0.0620115	-2.38807	0.0751022	0.166327	-0.0680704	-0.108726	-0.202969	-0.230565	0.0689657	-0.121114	0.0058942	0.055898	0.035212
SPA_RS15705	DedA family protein	1.77871	0.351243	0.312112	0.681584	-1.29388	-0.547778	-0.58936	-0.576814	-0.437757	-1.12783	0.438848	-0.333396	-0.220448	-0.124821	0.623091	-0.702369	-0.672373	-0.51155	-0.132061	-3.08912	0.89585	0.0828606	-0.124449	0.279257
SPA_RS15790	threonine/serine transporter TdcC	1.12024	0.444347	0.352196	0.605548	0.0602165	0.0252497	-0.00285778	0.10853	-0.0123095	-0.040606	0.0263223	0.0127946	0.063355	0.0848425	0.204043	0.0576418	0.289601	-0.0331688	0.028344	0.0616827	-0.154543	0.121109	-0.0162714	0.214046
SPA_RS15880	DeoR/GlpR family DNA-binding transcription regulator	-0.86111	-0.194961	0.136581	-0.570195	-0.175831	-0.766091	-0.0894997	-0.0313788	-0.188003	-0.161685	0.392906	-0.379935	-1.19779	-0.11167	-0.479152	-0.301513	-0.542704	-0.16177	-0.370895	-0.466024	-0.0246013	0.0802076	0.324314	-0.0181229
SPA_RS15885	16S rRNA (cytidine(1402)-2'-O)-methyltransferase	-0.271866	-0.136172	0.0834609	-0.00806713	-0.00311355	0.355251	-0.036636	0.273803	-0.151107	0.0688227	2.12863	-0.183332	-0.432722	0.0447815	-0.483503	0.160787	0.367622	0.264671	-0.0511884	-0.666816	-2.32938	-0.00756825	0.123384	0.122813
SPA_RS15905	divisome-associated lipoprotein YraP	-0.17985	-0.092515	-0.264093	0.0960064	-0.18039	-0.246403	-0.291488	-0.238066	-0.0468274	-0.0237395	-2.00035	0.0813564	-0.282235	0.286609	-0.376507	0.00205108	-0.0315761	0.0800472	0.00779505	-0.0770558	-0.141073	0.428067	0.146353	0.204905
SPA_RS15955	tryptophan permease	0.46174	0.00879759	0.0213631	-0.0407608	0.0762632	0.0707304	-0.0597284	0.0480265	0.0649415	-0.0475513	-0.152457	0.00756572	-0.279299	-0.106632	-0.262302	-0.00904587	-0.0133161	-0.184014	0.72996	1.07181	-0.154626	0.0743931	-0.0074607	0.201995
SPA_RS15960	ATP-dependent RNA helicase DeaD	2.56435	1.71739	0.981498	1.68797	-0.334549	0.234105	-0.818576	-0.401281	-0.366502	-0.838105	2.25418	-0.282682	1.81384	0.450795	1.59209	-0.467536	-0.472081	-0.888841	-0.11251	-0.310575	-3.92049	0.00343187	-0.857962	-1.78118
SPA_RS15970	polyribonucleotide nucleotidyltransferase	0.739598	-0.990563	-1.09823	0.195114	-0.701078	-0.219183	-0.715386	-1.55795	-0.551593	-1.1715	-2.08289	-0.722268	-1.11141	-0.696538	-0.991157	-1.08426	-1.6975	-0.758118	-1.13159	0.144362	0.826996	-1.12157	-1.74996	-1.32544
SPA_RS16020	preprotein translocase subunit SecG	-0.338325	-0.458275	-0.0742033	-0.0403135	-0.579498	-0.720667	-0.578857	-1.02686	-0.499498	-0.689073	0.228651	-0.357065	0.628879	-0.490853	-0.330295	-0.690726	0.268994	-1.13332	-1.43906	-1.51142	-2.99673	-0.97928	0.00286057	-0.661735
SPA_RS16050	transcription elongation factor GreA	-1.41322	-0.618838	-0.524025	-0.9578	0.0691431	-0.046012	0.0426418	-0.0137304	-0.274681	-0.106283	-1.67928	-0.249254	-0.349178	-0.733984	-0.9105	0.103966	0.267424	-0.0244368	-0.381255	-0.562228	-0.228439	-0.0247917	-1.29857	-0.583515
SPA_RS16100	BolA family iron metabolism protein IbaG	0.33667	0.414477	0.261952	0.063581	-0.142477	-0.476831	-0.25164	-0.464509	0.0271834	-0.109563	0.539308	-0.030582	0.397938	-0.158524	0.01594	-0.303881	-0.284664	-0.304677	-0.381329	-0.170741	1.18168	0.0621025	0.401079	-0.035172
SPA_RS16105	lipid asymmetry maintenance protein MlaB	0.284042	0.441419	0.176847	0.39544	-0.106128	-0.749098	-0.520972	-0.218405	0.15533	-0.147641	1.71415	-0.378295	0.194707	0.103968	0.0482203	0.0628699	-0.020074	-0.162223	-0.264937	-1.21383	-0.545403	0.457322	-0.690949	-3.4649
SPA_RS16120	lipid asymmetry maintenance ABC transporter permease subunit MlaE	-0.218923	-0.122164	-0.186535	-0.172002	-0.0348438	-0.448979	-0.242839	0.0594858	0.0789765	-0.00626618	1.97675	-0.590596	-0.032374	0.0963071	-0.11871	0.07154	-0.34817	-0.267286	-0.144181	-1.51832	-1.01164	0.245154	-0.962662	-3.46606
SPA_RS16140	3-deoxy-manno-octulosonate-8-phosphatase KdsC	0.131633	-0.0128593	0.116252	0.259035	-0.246794	-0.050482	0.102667	-0.0404794	-0.220289	-0.128681	1.57428	-0.474169	0.238912	-0.128172	-0.3814	-0.17353	-0.231438	-0.216203	-0.182996	-0.309763	-1.69342	0.197247	-0.207303	-0.0632747
SPA_RS16145	LPS export ABC transporter periplasmic protein LptC	0.24853	-1.61661	-3.44489	0.240587	-0.327787	-1.16818	-0.661928	-0.158932	0.0155822	-0.590384	-2.14729	-2.24298	-0.433052	-1.02077	-0.645262	-0.923114	-0.725946	-1.67828	-1.29173	-2.36375	-1.6784	0.513229	-3.17199	-3.47747
SPA_RS16175	RNase adapter RapZ	-2.40732	-1.84806	-1.46586	-1.41486	-0.352958	-0.0930041	-0.457167	-0.504311	0.167917	0.0262005	0.302927	-0.205503	-2.88045	-1.14341	-2.57534	0.156326	-0.203234	-0.105727	-0.375643	-0.489966	-0.890402	-0.379817	0.00357742	-0.53748
SPA_RS16200	aerobic respiration two-component sensor histidine kinase ArcB	-1.88326	-1.25557	-1.09311	-1.6154	-1.48976	-1.75639	-0.433267	-1.50333	-1.75127	-1.70442	-0.639009	-2.29556	0.0780146	-0.823184	-0.829762	-1.39169	-1.1962	-1.88378	-0.903465	-0.213476	-0.466725	-0.547267	-1.14606	-0.871966
SPA_RS16295	DUF1043 family protein	0.953157	0.673638	0.299777	0.67359	-0.209632	-0.218175	0.231844	-0.260504	0.0693299	-0.397301	-2.48369	0.0798011	1.10676	-0.439696	1.22063	-0.158399	-0.176528	-0.203139	0.390078	0.831181	0.271748	-0.530275	-0.496597	0.0750554
SPA_RS16360	transcriptional regulator ArgR	-3.67631	-2.85753	-2.41939	-3.26463	-1.33699	-0.684692	-1.34308	-0.795864	-0.613623	-0.758389	1.37368	-0.54039	-3.38495	-2.63817	-2.97965	-0.468946	-0.474339	-1.10401	-1.47197	-1.92578	-1.29636	-0.574789	-0.650047	-0.598166
SPA_RS16410	ribonuclease G	-1.00502	-0.819623	-0.710418	-0.885712	-0.348901	-0.444363	-0.41342	-0.372016	-0.331445	-0.482103	0.830377	-0.416669	-0.174041	-0.494659	-0.327795	-0.476979	-0.504367	-0.559068	-0.555796	-0.371757	1.14956	0.490736	-0.557259	-0.0785546
SPA_RS16470	YhdT family protein	-0.607972	-1.15269	-1.2088	-0.698104	0.195131	0.296471	0.119031	0.264674	-0.333625	-0.30827	-0.0775433	-0.0259978	-0.758218	-1.2796	-1.22834	-0.361908	-0.330226	-0.0574055	0.364843	0.16275	1.37839	-0.0867329	0.437971	0.214672
SPA_RS16475	sodium/pantothenate symporter	-0.62056	-1.20996	-0.919448	-0.590509	-0.0883362	0.13759	-0.0779935	-0.069468	-0.129831	-0.183233	-0.259441	-0.00198188	-0.867738	-1.29486	-1.24857	-0.446225	-0.521767	-0.147277	-0.0944852	0.0787763	1.42822	-0.113685	0.475318	0.190863
SPA_RS16485	tRNA dihydrouridine synthase DusB	1.57074	1.51251	1.42518	1.2627	0.102493	-0.334415	0.200783	0.516774	0.209775	0.283913	-1.64277	0.193883	0.102352	0.320583	0.0749599	0.328862	0.621446	0.166899	0.313665	0.809218	2.00081	1.13513	-0.255249	-0.0805266
SPA_RS16490	DNA-binding transcriptional regulator Fis	2.52712	2.06974	2.01826	1.79348	-0.895322	-1.21095	-0.805042	0.00440514	0.222676	0.133439	-4.28146	-0.153963	-0.19224	-0.096886	0.200078	0.117015	-0.101691	-0.876892	-0.250023	0.365058	1.4903	1.00666	-1.16425	-0.606917
SPA_RS16570	shikimate dehydrogenase	-2.91993	-2.48989	-1.73645	-2.57096	-0.5232	-1.95467	-0.473793	-0.543266	-0.899467	-0.925185	0.155644	-0.6071	-2.2323	-2.25506	-2.78089	-0.59009	-0.519551	-0.385379	-1.77599	-1.58058	-0.530949	-0.303713	-1.06498	-0.383735
SPA_RS16585	DUF494 family protein Smg	-0.503156	-0.601824	-0.218199	-0.423081	0.199532	0.224544	0.185735	0.249183	-0.0348168	0.14105	1.34631	0.194999	0.00102686	-0.127639	-0.386636	-0.00122509	0.101734	0.0445791	-0.0172546	-0.202238	-0.304393	-0.0122526	0.322685	0.25312
SPA_RS16625	Zn(2+)-responsive transcriptional regulator	0.400732	0.381379	-0.610662	0.300838	0.126052	-0.552848	0.0406576	-0.155745	-0.519484	-0.783824	0.038579	-0.539185	1.64353	-0.322868	-0.502888	-0.0202573	0.077332	-4.46256	-0.708656	-0.807898	-1.30729	-0.773053	-0.27728	-0.738738
SPA_RS16830	FKBP-type peptidyl-prolyl cis-trans isomerase	0.962854	0.726388	0.184575	0.829922	-0.31236	-0.284466	-0.15721	0.127885	-0.129094	-0.411981	1.69859	0.047949	0.119324	-0.212784	0.546464	-0.0583287	-0.377188	-0.128263	-0.166628	-0.529811	-0.779685	0.356894	0.268503	0.69425
SPA_RS16990	3-dehydroquinate synthase	-3.58106	-3.55124	-2.38809	-2.52651	-0.843633	-2.45659	-0.534523	-0.917992	-0.750555	-0.690373	1.363	-0.812029	-2.65091	-2.62719	-3.13064	-0.480862	-1.04168	-0.643018	-2.02132	-1.89372	-0.78164	-0.522553	-1.29284	-0.60787
SPA_RS17065	two-component system sensor histidine kinase EnvZ	0.00458396	-0.358111	-0.076859	-0.215462	-2.45367	-1.24638	-3.19606	-1.88708	-1.25338	-2.20055	-4.51417	-1.46137	-1.53495	-0.469906	-0.199041	-1.64883	-1.42864	-1.9673	-1.15541	-0.0427723	-1.08909	-2.21177	-1.77185	-2.06729
SPA_RS17085	ferrous iron transporter A	-0.360941	0.220047	0.0462221	-0.918582	0.257128	0.087291	0.476279	0.384655	0.197837	0.0689675	0.642798	-0.072047	1.93939	-0.0138647	-0.247215	-0.332536	-0.184182	0.63619	-0.159978	0.00103947	0.897236	-0.051846	0.40412	0.685592
SPA_RS17090	Fe(2+) transporter permease subunit FeoB	0.0276028	0.394212	0.156972	-0.297809	0.216819	0.300556	0.518619	0.400472	0.15215	0.122693	0.76983	0.136726	2.10168	-0.023653	-0.0766574	-0.245065	-0.105353	0.277538	-0.0278169	0.149189	1.34943	0.0912725	0.237454	0.649766
SPA_RS17095	[Fe-S]-dependent transcriptional repressor FeoC	-0.3519	0.241557	-0.0919131	-0.464717	-0.0579298	0.35733	0.090499	0.427379	-0.0760499	-0.187315	-0.0833998	-0.111117	1.91986	0.449436	-0.0595965	-0.287609	-0.0724708	-0.189081	-0.221772	-0.0013215	1.53223	-0.215712	0.00662017	0.316391
SPA_RS17115	Fe-S biogenesis protein NfuA	0.120672	-0.466014	-0.0572876	0.214862	-0.879212	-2.4968	-1.38079	-0.514921	-0.522995	-0.592491	-0.0638218	-1.36272	-1.64972	-3.45723	-0.982646	-0.621975	-0.505587	-1.57085	-0.891858	0.479013	1.37649	0.881076	0.305528	-0.309771
SPA_RS17150	thiosulfate sulfurtransferase GlpE	0.0104115	0.069526	0.0160074	0.0919018	0.0477917	-1.07203	-0.128478	0.0748603	-0.0338737	-0.00692339	0.261435	0.030729	0.127314	0.0195139	0.0912086	0.0497174	0.177953	-0.0599775	0.186118	0.686459	0.911182	0.163536	0.136092	0.297131
SPA_RS17155	glycerol-3-phosphate dehydrogenase	0.361057	0.744647	0.340127	0.417052	-0.697979	-0.974487	-0.797009	-0.613921	-0.618913	-0.442242	1.4836	-1.60007	1.23656	0.463801	1.35431	-0.0720109	0.0173927	-0.695683	-0.0952779	-0.675392	-0.00558987	-1.05055	-0.692084	-1.05568
SPA_RS17370	Zn(II)/Cd(II)/Pb(II) translocating P-type ATPase ZntA	0.312367	0.118418	-0.597367	0.270362	-0.00138617	-0.679794	0.0332737	0.0331927	-0.49791	-0.757625	0.191466	-0.733932	1.65311	-0.436626	-0.506973	-0.184209	0.0260269	-4.71107	-1.08147	-1.06076	-2.16263	-0.948805	-0.679196	-0.876568
SPA_RS17465	inorganic phosphate transporter PitA	0.181824	0.337643	0.239637	0.325796	-0.775714	-0.176125	-0.922678	-0.891767	-0.667115	-0.358611	1.11374	-0.419071	0.747108	0.329282	0.992694	-1.20647	-1.43772	-0.760481	-0.120996	0.734888	0.218332	-0.101087	-0.597525	-0.755438
SPA_RS17485	16S rRNA (guanine(1516)-N(2))-methyltransferase RsmJ	-0.160778	0.0201571	-0.019064	-0.239089	0.282686	0.164448	0.094705	0.0654661	0.184364	-0.0399055	1.36984	-0.144899	0.0169695	-0.163175	-0.260782	0.14793	-0.190584	0.179619	0.0122413	-0.229294	-0.485481	-0.0659924	0.315743	0.0741558
SPA_RS17490	oligopeptidase A	0.383837	0.479112	0.354183	0.372638	-0.0222738	-0.21202	-0.13087	-0.258307	0.0455696	-0.00393511	2.15594	0.18601	-0.249625	0.0583134	-0.0243256	-0.0136345	0.140653	-0.186329	0.0961933	-0.249511	-3.30777	0.088931	-0.00389219	0.24201
SPA_RS17510	glutathione-disulfide reductase	2.01217	1.812	1.17184	1.36183	-0.266751	-0.435676	-0.0856987	-0.701152	-0.430137	-0.236398	1.21908	-0.550351	1.5717	0.253657	1.41929	-0.175261	-0.387741	-0.483987	-0.573466	-0.893006	-2.53808	0.135842	-0.693441	-0.700488
SPA_RS17520	GntR family transcriptional regulator	0.128408	0.241576	0.148364	0.152713	-0.186815	-0.0820841	-0.2363	-0.253094	-0.105125	-0.0677096	1.48713	-0.175918	0.190333	-0.00453733	0.056425	-0.0359481	0.0724304	-0.0822072	-0.195206	-0.0120998	-0.702422	0.0374903	0.198247	-0.252461
SPA_RS18010	protein-export chaperone SecB	0.270155	0.861067	0.425139	0.455182	-0.413784	-1.33329	-0.439203	-0.421862	-0.150849	-0.200907	1.31427	0.00386026	-0.29326	-0.0420265	0.016241	-0.639354	-0.947541	-0.79688	-0.60371	-0.0604061	-2.85216	-0.215247	-0.309163	-0.564066
SPA_RS18020	rhodanese-like domain-containing protein	1.17101	1.10262	0.407589	1.07059	-0.0892979	-0.0362563	-0.194488	-0.342478	-0.0239365	-0.13341	1.32168	-0.078913	-0.435917	-0.319315	0.446758	-0.0776953	-0.0851304	-0.504734	-0.237616	-1.77531	-3.95273	0.1088	0.165785	0.244371
SPA_RS18070	O-antigen ligase RfaL	-0.457219	-1.23438	-0.567159	-0.259753	-0.621796	-0.869912	-0.67617	-0.865704	-0.0523082	-0.186972	1.58541	0.0617855	-1.33588	-0.757581	-1.12019	0.00516556	-0.104055	-0.453754	0.0380669	-1.86803	-0.289555	-0.0492175	-0.112316	-1.20798
SPA_RS18085	lipopolysaccharide core heptose(II) kinase RfaY	-0.650082	-0.482152	-0.307819	-0.340952	-1.53925	-0.31869	-0.0330098	-0.0146043	0.12824	0.0591595	0.796546	-0.423862	-0.352097	0.124243	-0.968686	-0.0316199	-0.162196	-0.0736044	-0.0287612	0.316322	0.399687	-0.274804	-2.30942	0.381214
SPA_RS18090	lipopolysaccharide 1,2-glucosyltransferase RfaJ	-0.617868	-1.67144	-1.20904	-0.247185	0.0349321	-0.375993	0.174602	-0.475416	-0.532119	-0.264941	2.03388	-0.483809	-1.46983	-0.793944	-1.60658	0.0661537	-0.303693	-0.149396	-0.213398	-4.70681	0.679736	-1.60406	-1.04659	-3.92347
SPA_RS18095	lipopolysaccharide 3-alpha-galactosyltransferase	-1.83117	-2.6774	-1.80141	-1.22719	1.40254	-1.31923	-0.177542	-0.941284	-0.602605	-0.276441	2.1731	-3.10301	-3.14098	-2.87594	-2.70001	-0.24384	-0.272809	-0.581402	-0.457735	-5.54683	-1.83119	-1.43787	-3.42917	-4.7738
SPA_RS18100	lipopolysaccharide 1,6-galactosyltransferase	-0.868926	-1.05205	-0.632859	-0.499978	-0.309173	-0.379166	0.0313558	-0.143053	-0.0724406	-0.0763709	0.995123	-2.43018	-1.0046	-0.15524	-0.874418	-0.00529466	-0.300729	-0.18548	-0.114595	-3.97541	-0.361619	0.0895456	-0.705552	-3.66125
SPA_RS18110	lipopolysaccharide core heptose(I) kinase RfaP	-1.52316	-0.926491	-1.00613	-0.37449	-3.26782	-1.40779	-0.382082	-0.647008	-0.369623	-0.174624	1.65097	-3.93736	-1.37974	-0.538641	-0.742388	-0.30025	-1.06087	-0.799323	-0.60496	-4.57736	-2.99875	-0.234973	-2.99104	-2.98416
SPA_RS18115	glycosyltransferase family 4 protein	-1.62021	-1.77279	-0.888683	-0.974792	-3.89013	-1.58875	-0.399355	-1.12692	-0.322253	-0.496579	1.71861	-3.10601	-1.52963	-1.59352	-2.53634	-0.420931	-1.01584	-0.94102	-0.773196	-2.70666	-1.62894	-1.39793	-2.55547	-2.62614
SPA_RS18175	ribonuclease PH	-0.545332	-0.397187	-0.0934023	-0.532328	-0.320942	-0.207321	-0.487452	0.262157	-0.151971	-0.0557016	1.24389	-0.171733	-0.640331	-0.669719	-0.678238	-0.171722	-0.0727478	-0.325199	-1.10633	-1.18138	-0.122977	-0.109239	-0.697039	-0.132323
SPA_RS18180	YicC family protein	-0.841727	-0.562486	-0.430315	-0.44022	-0.177135	-0.117349	-0.198844	-0.0559163	-0.0959045	0.053532	0.0643426	-0.23905	-0.906077	-0.428755	-0.754763	-0.0114643	0.0775752	-0.034798	-0.138417	0.195945	0.00918181	-0.0801436	-0.251628	-0.521522
SPA_RS18210	DNA-directed RNA polymerase subunit omega	-3.77662	-1.85882	-1.34293	-2.47068	-0.63816	-0.457991	-0.177183	-0.323362	-0.91136	-0.730916	-5.53224	-1.40353	-2.46271	-0.870547	-1.76045	-0.265945	-0.436212	-0.545791	-1.88446	-1.78454	-1.66848	-0.314286	-0.858751	0.0918414
SPA_RS18215	bifunctional GTP diphosphokinase/guanosine-3',5'-bis pyrophosphate 3'-pyrophosphohydrolase	-2.03517	-1.24261	-1.18789	-1.56891	-0.750594	-0.647742	-0.996448	-0.976322	-0.599791	-0.693439	-2.93165	-1.18399	-0.939813	-0.26607	-0.340952	-0.344298	-0.301136	-0.733397	-1.42312	-1.37661	-0.37673	-0.534938	-0.974801	-0.82772
SPA_RS18220	tRNA (guanosine(18)-2'-O)-methyltransferase TrmH	-0.173351	0.00571914	-0.0144727	-0.0455798	-0.777894	-0.226406	-1.03328	-0.232808	-0.439748	-0.669694	-3.78297	-0.370716	-0.746786	-0.0557392	-0.08311	-0.324013	-0.244315	-0.382091	-0.267724	-0.354247	-0.798828	-0.453416	-0.29301	-0.549763
SPA_RS18230	sodium/glutamate symporter	0.664324	0.314024	0.11999	0.386534	0.00836581	0.087578	-0.290518	-0.149023	-0.127648	-0.237768	1.36605	-0.00535998	0.304341	0.042928	0.365639	-0.132055	-0.0216448	-0.149184	-0.077564	0.304377	0.148163	0.0360623	-0.176594	0.0257605
SPA_RS18315	magnesium-translocating P-type ATPase	-0.437578	-1.52018	-2.269	-0.566998	0.0105515	0.0156141	0.0303331	0.00391762	-1.14713	-2.33075	-0.963068	-0.907386	-0.473276	-0.798308	-1.46905	0.0195078	-0.0432765	0.00850067	0.0540953	0.0196814	-0.401614	-1.31793	-1.2208	-0.986465
SPA_RS18320	MgtC family protein	-0.262665	-0.942256	-1.8916	-0.452843	0.0271084	0.0172831	0.0508112	-0.0825861	-0.971486	-1.22678	-1.29592	-0.731986	-0.230713	-0.553356	-1.03164	0.0669723	0.00777678	0.0301735	-0.103919	-0.476784	-0.554256	-1.03032	-0.956844	-1.03115
SPA_RS18535	DUF202 domain-containing protein	-3.40689	-1.80904	-1.37881	-3.03631	0.132085	0.0975476	0.0114786	-0.141696	0.0983462	0.0280162	0.03447	0.0455835	-1.79898	-1.63517	-1.98205	0.179317	-0.109224	-0.0111315	-0.603347	-0.752427	-0.325922	0.068398	0.130773	-0.0644528
SPA_RS18540	DUF202 domain-containing protein	-3.5111	-2.56597	-1.96123	-2.84677	-0.0427761	-0.0283064	-0.128212	0.00712951	-0.0144557	-0.0079488	-0.130021	-0.0220658	-2.98897	-2.87805	-3.10261	0.0183142	0.0512418	0.00216891	-0.89044	-1.06922	-0.415686	-0.136026	0.0375836	-0.0513508
SPA_RS18700	membrane protein insertion efficiency factor YidD	0.780406	0.334846	0.316356	0.712782	0.218615	0.0735648	-0.431976	0.112275	-0.0859501	-0.264538	1.18393	-0.511724	0.0230688	0.0994388	0.327879	0.310616	-0.11959	-0.3526	-0.269313	-1.39379	-4.6442	0.0806982	-0.0559242	0.0595577
SPA_RS18750	phosphate ABC transporter ATP-binding protein PstB	-2.75948	-2.56282	-1.81688	-2.20911	-0.859726	-1.24843	-0.33714	-0.309064	-0.39957	-2.09774	0.496337	-0.909433	-3.109	-2.30917	-2.73027	-0.311184	-0.425891	-0.632112	-0.877649	-2.17436	0.535446	-0.592011	0.919133	-1.22084
SPA_RS18755	phosphate ABC transporter permease PstA	-1.94086	-1.77904	-1.12437	-1.39111	-0.593483	-0.68894	-0.0977882	-0.268618	-0.192374	-1.13898	0.135079	-0.689922	-1.884	-1.08825	-1.41024	-0.158021	-0.556677	-0.411753	-0.692406	-1.06149	0.64463	-0.617039	0.559322	-0.66502
SPA_RS18760	phosphate ABC transporter permease PstC	-2.23359	-1.9251	-1.37555	-1.90948	-0.772024	-0.892317	-0.28226	-0.231508	-0.0969469	-1.42415	0.0679627	-0.543494	-2.17135	-1.57097	-2.00066	-0.183449	-0.583431	-0.387005	-0.698416	-1.86641	1.41233	-0.495446	1.03296	-0.722249
SPA_RS18765	phosphate ABC transporter substrate-binding protein PstS	-2.00467	-1.44562	-0.947843	-1.41888	-0.373222	-0.473688	-0.0368534	-0.157707	-0.0276948	-0.754665	0.113558	-0.193689	-1.50545	-0.739388	-1.10117	-0.185802	-0.322562	-0.269954	-0.490554	-1.47312	1.26543	-0.340918	0.861214	-0.545196
SPA_RS18835	16S rRNA (guanine(527)-N(7))-methyltransferase RsmG	0.659877	0.0174735	-0.394144	0.271358	-0.141862	-0.103827	0.0396086	-0.0894273	-0.184311	-0.256885	-2.53654	-0.28737	-0.342415	-0.524906	-0.235042	-0.0718393	0.0397239	-0.0906555	-0.0731343	0.252886	0.216918	0.306586	-0.355496	-0.0952631
SPA_RS18840	tRNA uridine-5-carboxymethylaminomethyl(34) synthesis enzyme MnmG	-1.24678	-1.42255	-1.23398	-0.986378	-1.37834	-1.00185	-1.15698	-1.40648	-1.77727	-1.96991	0.155951	-1.49404	-0.933303	-1.74313	-1.69979	-1.9105	-1.57111	-1.72704	-1.00669	-0.942145	-1.25798	-1.19816	-1.10418	-1.02598
SPA_RS18855	aspartate--ammonia ligase	-2.93821	-1.72686	-0.985309	-2.21713	-0.0967195	0.0336106	-0.109824	0.0114532	-0.00794084	-0.0240334	-0.821648	0.0239947	-2.60826	-1.81483	-2.37736	-0.0226296	-0.463945	0.0353218	-3.63825	-3.79601	0.00350194	0.199392	0.102662	0.132377
SPA_RS18875	D-ribose pyranase	-0.0565136	-0.174121	-0.149361	-0.0485658	-0.0580411	0.170825	0.158297	0.0735967	0.12031	0.151646	0.538117	0.171	-0.0432259	-0.249376	-0.428752	0.0759541	0.101663	0.12489	0.149203	-0.0655605	-0.997899	0.195419	0.0561533	0.258257
SPA_RS18950	macrodomain Ori organization protein MaoP	0.926091	0.364706	0.000384567	0.519139	0.0820576	-0.285352	-0.172144	0.450436	0.0419823	-0.0380779	-1.27006	-0.311759	-1.5824	-0.178736	-1.17282	0.141493	0.333591	0.018153	-0.287894	0.229855	2.06809	0.0879209	-0.740866	0.0106921
SPA_RS19050	thioredoxin TrxA	-2.53223	-1.86105	-1.35654	-2.52243	-0.36767	-0.0638157	-0.324698	-0.380827	-0.304097	-0.393062	0.945505	-0.251229	-2.26605	-1.19721	-3.12295	-0.534934	-0.32787	-0.246389	-1.13678	-0.751403	0.137539	-0.2222	-0.965891	-0.814083
SPA_RS19060	UDP-N-acetylglucosamine--undecaprenyl-phosphate N-acetylglucosaminephosphotransferase	0.555978	0.385347	0.0893576	0.721729	-2.50898	-0.675415	-0.460512	-0.251758	-0.173182	-0.3104	1.31352	-0.197762	-0.836989	-0.808076	-0.0994048	-0.365384	-0.630282	-0.381486	-0.320916	-1.90054	-0.889906	-0.367382	-1.48419	-0.340906
SPA_RS19065	ECA polysaccharide chain length modulation protein	-0.188221	0.0505564	-0.0591893	0.0460586	-0.337292	-0.0914393	-0.0242883	-0.0645327	-0.0622725	-0.0208209	0.706361	0.0426883	-0.522684	-0.071385	-0.248877	0.100087	-0.19585	0.115766	0.118969	-0.365428	0.0124933	-0.0750801	-1.02361	-0.704954
SPA_RS19095	dTDP-4-amino-4,6-dideoxygalactose transaminase	-0.515132	-0.521919	-0.367819	0.0648483	-2.52152	-1.33475	-0.677083	-0.676685	0.0446713	-0.283722	2.30371	0.155956	-1.27415	-1.35969	-0.449354	-0.365695	-0.597685	-0.337088	-0.280891	-1.66999	-1.86223	0.579009	-0.868396	0.375837
SPA_RS19100	lipid III flippase WzxE	-0.401653	-0.255713	0.19478	0.200993	-2.1867	-1.20341	-0.847278	-0.604558	-0.112325	-0.467878	2.20261	0.255432	-0.727594	-1.14128	-0.399972	-0.59392	-0.997792	-0.663495	-0.668369	-1.33344	-0.879268	0.478244	0.199008	0.75936
SPA_RS19165	class I adenylate cyclase	1.27755	0.858698	0.558815	0.73567	-0.896696	-0.370977	-0.781554	-1.00779	-0.644016	-0.652629	0.762255	-0.56913	1.41326	-0.0132923	0.996602	-1.02189	-1.08551	-1.13028	-0.229786	-0.323557	-0.396014	-0.422541	-0.308446	0.00767738
SPA_RS19185	iron donor protein CyaY	-0.220932	0.060318	0.0767012	-0.329568	-0.131921	-1.94533	-0.168374	0.252582	0.203967	-0.0339395	0.340569	-0.170103	0.237815	-0.43423	-0.237527	-0.2335	0.0583506	-5.66355e-05	0.318492	1.32722	1.79694	-0.360486	-0.46451	0.0924913
SPA_RS19200	lipoprotein	-0.246514	-0.136234	-0.27414	-0.284051	-0.200144	-0.232082	-0.243513	0.360032	0.235706	0.372439	1.44427	-0.111465	-0.0377562	-0.519002	-0.703577	0.135065	-0.105729	-0.936816	-0.148887	-0.598071	-1.6097	0.198775	-2.51788	-3.61075
SPA_RS19215	tyrosine recombinase XerC	-1.38049	-1.00654	-0.642677	-0.916623	-2.93014	-1.4496	-2.50628	-1.43558	-1.63922	-2.47938	-4.04114	-1.73616	-2.06967	-1.53942	-1.98545	-0.733661	-0.925049	-2.59297	-1.13623	-1.28017	-1.86183	-1.74193	-3.14417	-2.74343
SPA_RS19245	EamA family transporter RarD	1.30823	0.844762	0.417898	0.923272	-0.104752	-0.107724	-0.130663	-0.0167806	-0.0358144	-0.0407664	0.111974	-0.0787722	0.773055	0.185501	0.63616	0.0282968	-0.0964602	0.0102933	0.0947536	0.105032	0.0357575	0.0478895	0.0562339	0.132553
SPA_RS19285	carboxylate/amino acid/amine transporter	1.09872	1.01054	0.646978	0.842887	-0.48119	-0.140698	-1.41935	-1.08428	-0.764358	-0.677768	3.47053	-0.465719	1.61966	0.437476	1.00875	-0.104736	-0.0736411	-0.980872	0.0404586	-0.511943	-2.3038	0.350495	-1.34428	-0.357398
SPA_RS19345	Sec-independent protein translocase subunit TatC	0.80719	1.35074	0.821631	1.04981	-1.98384	-0.0351604	-1.51675	-0.412824	-0.501648	-2.607	-2.74002	-0.430883	0.646103	-0.635092	0.317643	-0.511404	-0.557845	-1.4098	-0.837066	-2.94806	-3.37065	0.221304	-1.8427	-0.511902
SPA_RS19355	transcription/translation regulatory transformer protein RfaH	-1.50419	-1.65194	-1.09613	-0.627312	0.53613	-1.01179	-0.0479311	-0.89626	-0.0341348	-0.294212	1.41861	-3.38451	-0.775131	-1.35094	-1.71196	-0.26548	-0.511317	-0.311613	0.26175	-3.38377	-1.74348	-1.51442	-1.89184	-3.22008
SPA_RS19365	NAD(P)H-flavin reductase	2.62193	1.51148	1.19361	1.72272	-0.238216	-0.262931	-0.674599	-0.137844	-0.0545888	-0.437216	-1.23743	-0.666716	0.586408	0.350958	0.959622	-0.116378	-0.219909	-0.682786	0.668277	1.43243	2.85689	0.629034	2.22569	-0.120174
SPA_RS19450	thiol:disulfide interchange protein DsbA	-0.949575	-0.816942	-0.655021	-0.73266	0.510847	-1.35972	-0.223847	-0.0813104	0.0118123	-0.212271	0.468034	-0.380456	-1.26517	-0.651144	-0.918836	0.126924	-0.0315809	-1.00694	-0.395161	-1.94821	-1.32695	0.172186	-1.60804	0.251944
SPA_RS19495	nitrogen regulation protein NR(II)	-2.30313	-0.713977	-0.338371	-1.39382	-0.533733	-0.678221	-0.285942	-0.853327	-1.01128	-0.766552	1.30327	-1.10168	-1.97642	-0.9862	-0.852334	-0.335635	-0.375153	-0.730377	-1.6451	-1.53072	-1.10496	-0.282632	-1.05805	-0.883996
SPA_RS19685	XRE family transcriptional regulator	-2.32365	-1.85181	-1.37577	-1.69203	-0.0506224	-0.14568	0.0484698	0.0267621	-0.102551	0.0209	-0.171286	-0.0436907	-1.19561	-0.632762	-1.45271	-0.0755632	-0.0172857	-0.064071	-0.183219	-0.191668	0.154376	-0.0877655	0.0594007	0.0467602
SPA_RS19755	superoxide dismutase [Mn]	0.0251863	0.495964	0.106381	-0.059015	-0.296311	-0.757789	-0.388485	-0.0967891	-0.148489	-0.0253178	0.535611	-0.430575	-0.796933	-0.190318	-0.282198	0.168429	0.27192	-0.193095	-0.579025	-1.32052	-1.83918	-0.241136	-0.252281	-0.451824
SPA_RS19770	envelope stress sensor histidine kinase CpxA	-0.67561	-1.23182	-0.962239	-0.947072	-0.723687	-0.565847	-1.46252	-0.572159	-0.173978	-0.187461	0.308842	-0.174967	-1.2959	-0.865328	-1.07175	-0.54921	-1.23829	-1.38195	-0.856786	0.0472991	1.04404	0.751178	-0.0507774	-1.39956
SPA_RS19930	HslU--HslV peptidase ATPase subunit	0.579955	0.241434	0.31997	0.503723	-0.231405	-0.737283	-0.417782	-0.647371	-0.0893273	-0.186722	-1.43938	-0.208202	-0.229891	0.0886154	-0.287933	-0.104719	-0.0333343	-0.333094	-0.236235	-1.04948	-4.76755	-0.112837	-1.12269	-0.95631
SPA_RS20050	phosphoethanolamine transferase CptA	0.122257	0.0300639	0.0396054	0.129687	0.191159	0.0366954	0.0822727	0.0678662	0.0371202	0.00228875	0.0680639	-0.194506	-0.065416	-0.0368443	-0.0185783	0.0278434	0.02585	0.0670853	0.0371813	-0.640032	0.275231	0.0926354	-0.12249	-3.37776
SPA_RS20080	DNA-binding transcriptional regulator OxyR	-0.104931	-0.231016	-0.112954	-0.0191799	-0.745735	-0.00961248	-1.00989	-0.0779567	-0.90177	-1.20216	-2.76649	-0.866961	-4.08383	0.253551	-0.237265	0.199851	0.242547	-0.168846	0.0213255	-0.210072	-4.06855	-0.387812	-0.926353	-0.599474
SPA_RS20085	Si-specific NAD(P)(+) transhydrogenase	-1.17379	-1.69718	-1.68454	-1.41431	-1.01809	0.246882	-1.41186	-0.125464	-0.831426	-0.944006	-1.1008	-1.21112	-1.25842	-2.19341	-2.58428	-0.116564	-0.117196	-0.569984	-0.711614	-1.03586	-1.43036	-1.12306	-0.853579	-0.841336
SPA_RS20090	HTH-type transcriptional repressor FabR	-1.15633	-1.23942	-1.16769	-0.544799	0.286401	0.0180821	0.13724	0.323434	0.121949	0.104316	-0.186194	-0.923736	-0.412299	-1.03608	-1.23975	0.286826	-0.217474	-0.0848921	0.485829	-0.302513	-0.955603	-0.133801	-1.81425	-2.22253
SPA_RS20295	DNA-binding protein HU-alpha	-2.05973	-1.86129	-1.55108	-1.88025	-1.09876	-0.955673	-1.24741	-0.0411839	-0.597823	-0.548835	-2.49865	-0.972704	-2.85579	-1.25271	-2.10847	-0.225305	0.248169	-0.357047	-1.06556	-0.772438	0.53287	-0.820763	-1.92904	-1.4208
SPA_RS20320	phosphoribosylamine--glycine ligase	-2.34812	-1.57622	-1.03492	-2.14834	-3.46693	-0.479818	-2.61836	-0.415767	-0.0442046	-0.143209	-0.888856	-0.182803	-2.31174	-2.63759	-2.70394	-0.0311927	-0.125312	-2.0274	-2.6935	-2.55534	-0.188101	-0.30498	-0.065387	-0.300062
SPA_RS20325	bifunctional phosphoribosylaminoimidazolecarboxamide formyltransferase/IMP cyclohydrolase	-2.90556	-2.34372	-1.95385	-2.98292	-3.71722	-0.547269	-2.68811	-0.817646	-0.351669	-0.151358	-1.12838	-0.574527	-3.07852	-2.77657	-2.75351	-0.10519	-0.136985	-2.12016	-3.03374	-2.64469	-0.717862	-1.18506	-0.392858	0.323993
SPA_RS20445	glucose-6-phosphate isomerase	-0.716842	-0.457413	-0.31782	-0.373709	-0.0616517	-0.549156	-0.181365	-0.548951	-0.0758152	-0.260306	0.791114	0.0527587	-0.372425	-1.30682	-0.782327	-1.84826	-2.72189	-0.252163	-0.724803	-0.837496	0.715562	0.108184	-0.395548	0.536714
SPA_RS20505	chorismate lyase	0.17305	-0.131063	-0.00375383	0.0807612	0.0095798	-0.0924881	-0.129896	-0.0274116	-0.0311112	-0.167096	-0.410065	-0.0360544	0.0903076	-0.0544606	0.0834724	-0.0447333	-0.0829304	-0.207668	-0.0418147	0.940017	0.749115	0.326985	0.0335012	0.225258
SPA_RS20520	diacylglycerol kinase	0.290728	0.0807269	-0.180698	0.291069	0.297509	-0.0385243	0.0422598	0.169191	0.263556	0.182689	0.431601	-0.0862137	-0.60473	-0.328629	-0.573709	0.0242701	-0.256717	0.0419519	0.449741	0.550123	1.93922	0.311966	-0.03029	-2.39903
SPA_RS20805	glycine betaine/L-proline transporter ProP	-0.344515	-0.00138841	-0.0145469	-0.201605	-0.049442	0.0217212	-2.63356	-0.101961	0.0409204	0.121209	0.672539	0.141692	0.158951	0.0541832	0.0473139	-0.136634	-0.0312662	-0.0846238	0.00327156	0.0729088	-0.0920429	-0.127122	-0.0482642	0.0508817
SPA_RS20995	aspartate ammonia-lyase	0.129758	0.392614	0.262674	0.274818	-0.207312	-0.120605	-0.59463	-0.124809	-0.0971221	-0.171037	-1.7817	-0.517927	-0.657106	0.109187	0.0943418	-0.139045	0.0319568	-0.232881	-0.0377958	-0.0636625	0.208743	-0.1255	-0.303778	-0.0700023
SPA_RS21170	tRNA (adenosine(37)-N6)-dimethylallyltransferase MiaA	1.47906	0.611568	-0.0948796	1.38577	-1.00806	-1.015	-1.50868	-1.24139	-1.43397	-1.38582	0.621576	-1.58348	-2.22507	-1.18634	-0.689602	-1.70929	-1.72518	-1.85389	-0.782324	-1.11709	-0.591866	-1.25303	-1.7719	-1.85808
SPA_RS21175	RNA chaperone Hfq	2.85247	0.308472	-0.474077	1.95994	-0.0676058	0.144842	-1.06221	-0.477217	-0.386431	-1.57893	-1.62689	-1.12692	-0.208002	-0.109621	0.652034	-0.42953	-0.817634	-0.24048	-0.267993	-0.355501	-4.26062	0.319974	-0.562634	-0.933319
SPA_RS21185	FtsH protease activity modulator HflK	1.7542	1.25695	0.576785	0.970715	-0.135317	0.0376596	-0.476798	-0.373051	-0.15712	0.107202	1.68835	-0.0281787	1.3829	0.182073	1.20933	-0.354743	-0.489254	-0.352368	-0.845745	-2.33907	-4.47571	0.209336	0.0859247	0.30538
SPA_RS21190	protease modulator HflC	1.74279	1.40397	0.640453	1.16368	-0.482238	-0.209416	-0.339568	-0.665087	-0.218263	-0.392718	1.83162	0.199035	0.884554	-0.173342	0.945624	-0.673451	-0.341069	-0.701759	-1.1357	-3.06567	-5.81416	0.0336663	-0.112189	0.638322
SPA_RS21265	esterase	-1.50537	-2.05305	-1.57568	-1.25273	-0.131956	0.0788	-0.0739526	-0.108495	0.0724568	-0.0709912	0.141594	0.0958157	-2.3437	-1.3341	-1.98095	-0.0650517	0.0581361	-0.0216922	-0.0289175	-0.0369267	0.201689	-0.125654	-0.0338953	-0.133056
SPA_RS21560	alpha,alpha-phosphotrehalase	-1.08534	-0.127493	-0.851525	-0.617258	-1.31609	-0.693954	-1.17297	-1.56204	-0.908338	-1.17161	-0.297687	-1.04722	-0.489523	-0.738196	-0.396339	-1.44159	-1.15104	-1.1084	-0.72715	-1.38368	-0.588738	-0.607636	-0.366037	-1.19987
SPA_RS21565	PTS trehalose transporter subunit IIBC	1.10983	0.453397	-0.00100606	0.666963	-0.17067	-0.367203	-0.485181	-0.61166	-0.335893	-0.21107	-0.00995347	-0.120623	1.64971	0.389248	1.26924	-0.853028	-0.777592	-0.447359	-0.0596623	0.149805	0.508383	-0.105603	-0.565213	0.236108
SPA_RS21585	2-iminobutanoate/2-iminopropanoate deaminase	-2.93914	-2.29052	-1.85494	-2.4554	-0.661757	-2.59511	-1.03264	-0.316538	-0.670008	-0.606466	-0.985649	-0.507995	-2.8063	-1.4173	-2.26196	-0.954083	-2.31814	-0.385248	-0.0760661	0.0506464	0.954225	-0.384863	-0.337389	-0.1133
SPA_RS21640	ribonuclease E inhibitor RraB	0.634506	0.374921	0.436571	0.545778	-0.18259	0.297089	-0.184941	-0.108559	-0.234157	-0.456725	1.53836	-0.223176	0.24635	-0.0321075	0.104978	-0.262855	-0.159839	-0.372029	-0.228833	0.149116	-0.358797	-0.224048	0.187905	0.0309115
SPA_RS21655	DUF3617 domain-containing protein	1.07884	1.44238	0.772252	0.999204	0.112826	-0.0257931	-0.133037	0.0362199	0.061232	0.0216371	0.145765	-0.117093	0.814928	0.29357	0.437999	0.0609258	0.0294476	0.0446032	0.112594	0.0680498	0.213062	0.0441639	0.106125	-0.0714666
SPA_RS21660	GNAT family N-acetyltransferase	-1.73559	-2.19017	-1.417	-1.64111	-0.00675059	-0.00287537	0.00367074	-0.0898082	-0.154447	-0.228366	-0.16397	0.0575422	-2.20732	-1.2822	-2.04793	-0.0613764	-0.0379846	-0.114611	-0.279372	-0.29794	-0.215298	0.0238695	0.107502	0.0173379
SPA_RS21680	leucyl aminopeptidase	-1.72274	-1.28822	-0.978243	-1.69309	-0.313671	-0.384845	-0.319858	-0.060451	-0.240797	-0.260322	0.329342	-0.359931	-0.980215	-0.498486	-1.30672	-0.183625	0.0188849	-0.389378	-0.88028	-1.38339	-0.97688	-0.251934	0.0874728	-0.000327756
SPA_RS21935	Hcp family type VI secretion system effector	-0.218995	-0.750313	-0.514312	-0.296225	-0.0970857	-0.19418	-0.33546	-1.13149	-0.130544	-0.157891	-0.433578	-0.5359	-0.336913	-0.33369	-0.0877511	-0.438113	-1.33357	-0.438488	-0.677832	-0.843414	-1.58866	-2.01809	-1.80553	-1.95889
SPA_RS22160	peptide chain release factor 3	-1.28772	-1.12953	-0.64935	-0.872214	-1.41524	-0.671256	-1.09211	-1.00422	-0.703078	-1.24729	-0.532025	-1.23333	-0.265269	-0.784975	-0.674522	-0.630819	-0.925405	-1.13507	-1.06159	-0.230292	0.79853	-0.244621	-0.177548	-1.13455
SPA_RS22245	energy-dependent translational throttle protein EttA	-1.15415	-0.576828	-0.684431	-0.701973	-0.166294	-0.0909983	-0.155421	-0.30629	-0.227576	-0.172333	1.51139	-0.127207	-0.340972	-0.508281	-0.357931	-0.132171	-0.163979	-0.25226	-0.262441	0.236623	0.408967	-0.0477948	-0.523591	-0.382706
SPA_RS22255	trp operon repressor	1.78803	0.693822	0.425258	0.789674	-0.010175	-0.178489	-0.786306	-0.278295	-0.0805791	0.00954906	0.786828	-0.00497617	-0.642352	-0.053491	0.530792	0.0363684	-0.156999	-0.314992	0.907226	1.17555	-0.591707	0.398916	-0.12986	-0.137926
SPA_RS24680	YciY family protein	0.0785823	0.0757325	0.0958736	0.0905132	0.01068	0.212964	0.0811398	0.000539625	0.0882721	0.0280319	1.20066	-0.0122025	0.295661	0.142354	0.0757088	-0.111065	-0.0462306	-0.0162027	-0.00622342	0.100312	0.239617	0.407661	0.214503	-0.0291484
SPA_RS24740	replication initiation negative regulator SeqA	-1.5258	-1.65152	-0.916675	-1.34612	-2.71621	-0.510051	-0.733714	-0.360884	-0.33819	-0.293558	-1.08781	-0.536539	-1.29401	-0.516188	-1.59417	-0.262229	-0.522997	-0.532601	-0.862047	-0.320598	-1.53455	-1.58186	-0.608407	-0.778546
SPA_RS24945	hypothetical protein	-0.000900828	0.534485	0.720809	-0.0917824	-0.420753	0.172725	-1.79683	-0.274597	-0.427821	-0.371843	-1.2829	-0.0860312	-1.07562	-0.793087	-0.30982	-0.0255764	0.0539706	-0.58568	0.0191028	-0.0875137	0.385445	-0.27639	-0.13034	0.0475378
