# Supplementary material for: High-throughput fitness experiments reveal specific vulnerabilities of human-adapted Salmonella during stress and infection
Source: Nat Genet. 2024 Jun 3;56(6):1288–99. doi: 10.1038/s41588-024-01779-7 (PMC11176087; doi:10.1038/s41588-024-01779-7)
Supplement: Supplementary file 17 — Supplemental Data 13, List of all D23580-specific changes in fitness, defined as genes that (1) have significant fitness changes (t > 4) in S. Typhimurium D23580 but not in S. Typhimurium ST4/74 and (2) have a FC > 2-fold higher in S. Typhimurium D23580 compared with S. Typhimurium ST4/74 in at least one condition. All significance values are on sheet 1, and all FC are on sheet 2. [file 41588_2024_1779_MOESM17_ESM.xlsx]

## Sheet: tstats
locusId	desc	NonSPI2	InSPI2	InSPI2 Mg	M9 glucose	Bile	Iron	NaCl	Heat	LB	cef	cipro	azithro	H2O2	NO	bleach	anaerobic	GMM	zinc	Nmedia	protamine	gentamycin	cotrimoxazole	rifampicin	polymyxin B
STMMW_RS00335	glutamine-hydrolyzing carbamoyl-phosphate synthase small subunit	-10.778	-8.84899	-7.25404	-9.16502	-7.04766	-5.51259	-8.36365	-5.45004	-0.365242	-2.91958	0.0420024	1.76998	-10.1023	-11.0349	-8.84639	0.179768	-2.3972	-9.5104	-10.4291	-11.3485	0.183182	-1.00858	0.814275	4.37103
STMMW_RS00660	D-alanine--D-alanine ligase	0.405991	0.559039	0.177145	0.67653	1.7286	1.27933	-0.166586	1.18762	0.838212	-6.91149	-3.42044	0.952083	2.82654	1.21154	0.377318	-0.541877	0.885072	-1.8243	0.436497	-1.35159	-1.23997	1.06353	0.264261	1.31146
STMMW_RS00775	pyruvate dehydrogenase (acetyl-transferring), homodimeric type	-9.20544	1.11048	0.36484	-5.75399	-7.57138	-12.1774	-10.9968	-4.71403	-11.0765	-3.20446	4.22624	-13.3616	-1.91753	-5.95748	-0.0874153	-0.25547	-0.150757	-7.63122	-9.45162	-3.46916	-6.07217	-6.14713	-6.08602	-3.28202
STMMW_RS01255	D-glycero-beta-D-manno-heptose 1,7-bisphosphate 7-phosphatase	-3.05101	-0.348091	-0.915351	-2.12302	-8.2773	-5.63705	-2.61122	-2.12157	-3.67217	1.85416	15.8048	-9.15872	0.196882	-3.39273	-0.399553	-2.58042	-8.84437	-5.68608	-1.38267	-6.51651	-5.67647	-4.36083	-4.8429	-1.63025
STMMW_RS03005	5-(carboxyamino)imidazole ribonucleotide mutase	-7.35656	-10.3994	-6.8832	-9.24414	-5.4082	0.746892	-3.09353	0.421035	-1.40508	1.4074	-0.364996	-1.74883	-8.56629	-10.0095	-8.31597	-0.68285	-0.754072	-3.05977	-10.8433	-9.03598	-0.96311	0.0383745	-0.722202	1.2596
STMMW_RS03815	replication initiation negative regulator SeqA	-2.98794	-4.42529	-2.50087	-2.00719	-8.1113	-4.79291	-5.14527	-0.887994	-4.41548	-1.24555	-2.70395	-4.49328	-4.19992	-4.3276	-2.4526	-0.318997	-3.63312	-4.49003	-3.08308	-2.64806	-4.35097	-4.0009	-3.18178	-0.817479
STMMW_RS04015	2-oxoglutarate dehydrogenase E1 component	-10.8761	-12.1004	-6.39481	-10.21	-7.94289	-8.22661	-10.7132	-7.31451	-8.84429	-5.52467	-7.01193	-10.6591	-10.4046	-12.3495	-10.4483	-0.86421	-1.40011	-8.47989	-5.78538	-4.5332	-6.72702	-5.26525	-5.96254	-5.37338
STMMW_RS04020	2-oxoglutarate dehydrogenase complex dihydrolipoyllysine-residue succinyltransferase	-9.40217	-6.10133	-3.53953	-7.91676	-7.42787	-3.84109	-8.62832	-3.14653	-6.65911	-4.50286	-5.9083	-6.087	-7.3977	-7.3394	-6.3759	-0.652173	-2.02069	-7.07497	-2.6593	-3.95835	-4.63466	-2.65571	-2.28717	-3.03875
STMMW_RS04070	Tol-Pal system protein TolQ	-3.60536	-3.12796	-3.23331	-3.37579	-2.11447	-1.65441	-2.55387	-2.36814	-1.55214	-4.20134	3.37812	-2.18825	-3.32381	-3.24002	-3.30932	-1.95329	-3.19264	-2.47924	-3.09272	-2.05836	-0.7764	0.476428	-1.32819	-1.22878
STMMW_RS04080	cell envelope integrity protein TolA	-3.59495	-6.74031	-5.89868	-4.43421	-4.97973	-2.49999	-4.88715	-4.52986	-1.96591	-3.14497	4.84514	-6.53671	-7.23296	-6.62427	-6.92874	-2.03141	-3.31601	-6.34554	-4.94292	-6.17223	-3.77425	-1.84548	-6.28195	-5.73111
STMMW_RS04690	MFS transporter	1.29802	1.31626	1.20807	1.25187	-0.512999	-0.362889	-0.447297	0.585021	0.289136	0.226156	-0.0417775	-0.391403	0.551598	0.343633	0.352513	-0.0410842	-0.394929	0.306559	-0.619659	-6.30039	-0.207572	0.0950068	-0.555048	-0.556688
STMMW_RS04695	TetR/AcrR family transcriptional regulator	0.374301	-0.490634	-0.0176803	-0.871961	-0.135092	-0.409615	0.103084	-0.998821	-1.0183	-0.00733157	-0.88083	-1.08604	-0.623085	0.297701	-0.146946	1.50368	1.39109	0.949359	3.33198	12.0912	-1.52449	0.998401	-1.29729	-0.470776
STMMW_RS05070	integration host factor subunit beta	-1.67259	-2.86103	1.55344	0.324382	-1.49242	0.686145	-1.90563	4.32598	3.49019	-3.23488	-5.02561	1.38635	-3.98387	-3.88801	-3.85009	-2.2814	-3.65979	2.50999	6.22126	-6.6416	-2.70565	-1.64278	-1.39298	-3.63033
STMMW_RS05495	quinone-dependent dihydroorotate dehydrogenase	-8.97677	-8.73481	-6.18196	-8.8277	-8.20104	-4.64747	-8.53574	-3.86654	0.223216	-1.49048	1.51022	1.38962	-7.70989	-8.25735	-7.91923	0.189382	-0.644375	-6.21657	-8.80579	-9.79378	0.0227215	-0.0666055	-1.59863	1.44647
STMMW_RS06020	dihydroorotase	-9.76624	-10.0642	-7.30679	-9.64601	-9.12432	-4.59673	-8.54531	-4.61648	-0.671205	-2.57083	-0.06906	0.65624	-11.3408	-9.5903	-9.44388	1.07343	0.70837	-6.61852	-9.90997	-7.99875	-2.14436	-1.19681	-1.69221	0.618821
STMMW_RS06945	integration host factor subunit alpha	-1.15286	-2.109	0.866861	-0.14416	-1.39484	0.991093	-0.909634	0.584876	0.450424	-3.35239	-3.57199	-1.07202	-3.01065	-3.87994	-3.68007	-1.56506	-3.81049	0.828697	1.82175	-5.5085	-2.98734	-2.06937	-3.34001	-3.91848
STMMW_RS07135	pyruvate kinase PykF	0.570948	0.495413	0.775186	0.454072	-5.05157	-2.94385	-4.72095	-0.378703	-4.46356	-0.872885	0.784804	-8.91012	-0.602486	0.337996	0.701759	-3.54227	-3.74941	-1.57455	-1.87539	-5.87802	-6.15405	-3.26023	-10.1369	-1.09462
STMMW_RS08785	orotidine-5'-phosphate decarboxylase	-7.98565	-7.04374	-6.1282	-8.66045	-5.99961	-5.69822	-7.0863	-5.10167	-0.550242	-0.998487	1.33051	2.45607	-5.85256	-7.69502	-6.11776	0.821024	0.0900006	-7.40018	-8.1575	-8.46182	-1.06213	-1.94328	-0.300308	2.27132
STMMW_RS08825	type I DNA topoisomerase	0.421542	2.82293	2.43831	3.50297	-3.05205	-4.14607	-1.909	-0.41581	0.477458	-0.422152	-2.37684	-3.54592	1.10256	-1.70825	2.65642	-1.67008	-0.20304	-1.59333	0.12766	-3.75201	0.731924	-1.50811	-0.204005	-3.50774
STMMW_RS09005	UTP--glucose-1-phosphate uridylyltransferase GalU	-5.29733	-8.08033	-5.46742	-2.56759	-5.02779	-5.12103	-1.74353	-3.54218	-2.92999	0.771547	-2.30947	-5.83579	-4.44513	-6.27594	-5.5051	-3.19771	-5.80206	-6.97599	-3.83164	-5.36689	-2.74037	-3.22419	-3.42758	-3.17653
STMMW_RS09240	muramoyltetrapeptide carboxypeptidase	-3.9492	-6.56011	-7.33176	-4.37292	-9.00815	1.1367	0.419974	-2.71856	-3.62999	-8.60703	-3.23333	-2.21778	-3.47547	-4.42828	-2.87271	0.710217	-7.19929	-3.88097	0.188488	1.59624	-6.89243	0.164771	-6.6084	-6.0147
STMMW_RS09265	fatty acid metabolism transcriptional regulator FadR	-0.879903	-0.116529	-0.308341	-1.14704	-2.83464	-2.30721	-2.9519	-1.3569	-1.85289	4.11443	9.07122	5.37279	-0.958492	-0.910134	-1.76654	-0.330424	-0.993456	-2.52352	-0.524607	-8.45668	-2.54377	-2.96748	1.10273	5.91448
STMMW_RS09445	PhoP/PhoQ regulator MgrB	1.44729	1.42659	-1.03345	1.26426	-0.0353389	-2.49225	-1.03221	-1.20479	1.54511	4.09126	5.90706	1.45881	0.0551441	-0.110528	0.0147963	-0.357893	0.76446	-0.726087	0.647249	5.22319	0.67888	-0.455812	-0.1051	9.59313
STMMW_RS09475	RNA chaperone ProQ	3.67072	-3.26042	-1.80066	1.047	0.473253	-0.826939	1.09436	5.5655	3.22085	3.23559	-4.51591	-5.31906	-5.11212	0.624883	-2.51352	4.17888	0.917787	1.92816	1.59328	-6.06426	1.03056	-2.44309	-7.69533	-8.27273
STMMW_RS09650	murein DD-endopeptidase MepM	0.787227	0.816077	0.700783	0.685387	-0.0178334	0.591257	-0.325965	-1.57318	-0.0303056	-2.7855	13.5123	3.746	3.09836	0.538707	1.62873	-1.07147	-0.0368376	-3.06445	0.47216	-7.45351	-1.98029	1.28174	1.79747	5.66576
STMMW_RS09930	UvrY/SirA/GacA family response regulator transcription factor	5.11328	3.91981	3.09728	4.70907	2.81528	-1.47035	3.60684	11.9107	3.18348	5.49276	2.74702	2.8548	1.22866	0.369348	3.33979	5.553	2.00671	2.10685	5.02148	-3.95951	4.12547	2.69291	7.72519	-9.81777
STMMW_RS09975	RNA polymerase sigma factor FliA	2.33478	4.16447	2.67602	2.12871	1.485	5.26283	1.69493	4.41298	2.60912	5.90768	4.82441	2.85811	2.6929	4.45622	2.67412	7.59951	2.845	1.11568	4.65682	0.752921	2.40571	1.34514	2.16414	-4.65383
STMMW_RS10210	baseplate J/gp47 family protein	1.35889	0.395743	0.957201	0.0456737	-0.195452	0.914492	0.748416	0.993254	1.70142	0.254119	19.3723	0.937116	5.12029	4.02088	1.62484	0.458076	-0.0449926	0.0696388	0.435999	-0.0571426	1.34827	1.67018	-1.21008	1.07741
STMMW_RS10900	undecaprenyl-phosphate galactose phosphotransferase	0.293279	-8.39866	-4.46223	0.57611	-2.99574	-0.744901	-1.27521	-0.392775	1.22027	4.24387	7.36113	8.20494	-2.70818	-3.8519	-6.4702	0.540967	0.527934	0.215998	-0.0734461	-12.937	-2.7305	0.00144852	1.1744	-3.48052
STMMW_RS10905	O-antigen biosynthesis phosphomannomutase RfbK	0.543267	-3.44119	-2.3776	0.529777	-2.81467	1.62268	-0.743651	0.835863	3.31064	3.22221	7.83731	9.13198	-0.296732	-3.21924	-1.66722	0.704291	-0.298598	0.440857	1.54547	-6.32947	-2.53667	0.573789	0.937179	-2.98919
STMMW_RS10915	O antigen biosynthesis rhamnosyltransferase RfbN	1.74714	-9.27061	-5.02082	1.29225	-3.03699	-1.02408	-1.80407	-1.05109	2.33857	1.55253	4.0876	7.5475	-2.64506	-3.04044	-4.84653	0.563448	-0.833716	-0.889467	0.824636	-11.9634	-3.43293	-0.562987	-0.0554164	-5.085
STMMW_RS10940	lipopolysaccharide biosynthesis protein RfbH	-1.13412	-4.32452	-2.85284	-2.23346	0.0803347	-1.99556	-1.02904	2.04175	-0.836225	-2.93239	1.52669	2.04328	-0.532374	-1.69237	-1.98209	-0.476993	-1.05799	-0.705239	-1.12722	-5.29266	-2.02154	-0.82918	0.138735	-2.28078
STMMW_RS10955	CDP-6-deoxy-delta-3,4-glucoseen reductase	0.455523	-8.16391	-4.28335	-0.192349	-0.715942	-0.53665	-3.08459	8.96556	-0.0595789	-1.41231	8.22253	9.32424	-1.40183	-3.68278	-3.10696	0.0342884	-0.0283299	-1.46711	-0.325938	-8.30319	-2.07345	0.586794	0.467863	-3.7906
STMMW_RS10960	dTDP-4-dehydrorhamnose 3,5-epimerase	-0.202265	-8.12399	-3.14412	1.87464	-1.77373	0.0684632	-1.16171	-1.12886	0.399324	2.15369	2.45014	5.66992	-1.66367	-4.19454	-4.55695	-0.421325	-0.203767	-0.804264	0.295708	-7.19242	-0.692295	0.480772	-0.633758	-5.33635
STMMW_RS11850	transcriptional regulator RcsB	1.49809	1.06321	0.571569	0.418945	-0.254511	-0.297974	-2.55368	-0.855406	0.883334	0.0156828	0.101402	2.09032	1.22143	-1.44259	1.94126	-1.70586	0.59783	-0.400066	1.24208	-5.52696	-3.61447	-0.190873	-1.65121	-1.88963
STMMW_RS11895	ferredoxin-like diferric-tyrosyl radical cofactor maintenance protein YfaE	1.67971	1.80947	1.13347	0.961594	-0.337644	0.304216	0.243464	0.212284	1.40096	3.11405	-2.59993	1.29328	1.18958	1.39887	1.32341	0.149453	0.448772	1.04742	0.737601	0.829793	-1.3374	-0.316447	-6.02674	-1.55593
STMMW_RS12085	NADH-quinone oxidoreductase subunit M	-1.53496	-2.53095	-1.31749	-0.932211	-5.7853	-3.67081	-8.28906	-4.46228	-5.29859	-3.68951	-6.87405	-7.15847	-3.1417	-4.7327	-3.61195	-0.508042	-1.61031	-4.7034	-2.09323	5.69628	-3.04522	-3.05591	-3.98737	-1.79464
STMMW_RS12095	NADH-quinone oxidoreductase subunit NuoK	-1.89398	-2.7404	-0.633453	-0.398198	-4.19053	-4.28089	-8.80819	-3.59067	-6.8679	-2.21645	-5.91844	-5.20888	-4.33155	-6.123	-4.28239	-1.16183	-2.45172	-5.75329	-3.63421	4.71458	-2.23191	-3.50606	-3.50679	-3.10538
STMMW_RS12125	NADH-quinone oxidoreductase subunit NuoE	-3.46426	-2.08154	-1.70213	-1.97199	-4.27928	-3.28742	-8.19834	-2.00961	-4.65586	-3.19561	-3.87248	-6.61205	-3.05147	-4.16294	-2.02107	0.141427	-2.60552	-5.39104	-3.00119	4.52464	-2.37162	-2.89591	-4.29804	-2.31755
STMMW_RS12130	NADH-quinone oxidoreductase subunit C/D	-3.17584	-4.57737	-2.44481	-1.523	-6.28721	-7.10578	-10.7219	-7.04453	-9.34842	-6.31454	-9.43806	-9.83266	-6.29053	-9.03089	-5.5762	-2.54553	-3.5995	-7.84537	-4.65715	8.41804	-4.93704	-5.25297	-7.32912	-3.33793
STMMW_RS12325	cell division protein DedD	-0.416032	-0.671983	0.179916	-0.114434	0.354853	0.945026	0.962316	1.35233	-0.066037	-5.80274	-1.35869	0.43176	0.497766	0.430108	-0.343653	1.39421	0.220365	-0.736921	-0.21297	-1.58907	-0.60081	0.387453	0.21492	-0.212611
STMMW_RS12995	beta-barrel assembly-enhancing protease	-0.185182	-0.279233	0.472773	0.43158	0.866549	-0.443873	0.501601	-0.542755	1.40861	-0.527544	-1.75632	-7.06893	0.65413	-1.46684	-0.65176	0.801313	-0.00122414	0.253287	0.778253	-4.95368	-1.63718	-0.685069	-4.93692	0.096412
STMMW_RS13035	polyphosphate kinase 1	-0.0526291	-3.95637	-4.20881	-0.92987	-4.49368	-3.8558	-2.99419	1.25475	1.39362	6.62959	0.651418	-18.3792	-8.89639	-4.91904	-3.12424	2.69088	1.10767	-15.6689	-5.71009	-17.3645	-7.84709	0.677375	-12.9949	-1.64081
STMMW_RS13625	YlcG family protein	-1.87675	-1.03598	-0.144978	0.206848	-3.28817	-1.99336	-4.22648	-1.20117	-1.88686	-1.80178	1.4733	-1.18722	-0.864449	-0.288811	-0.47625	-4.32378	-1.88687	-2.58583	-1.02209	-1.74526	-2.21418	-3.73032	-1.15109	-3.02468
STMMW_RS13755	RNA polymerase sigma factor RpoE	-11.3005	-10.8737	-11.6244	-11.4546	-6.44575	-9.87561	-1.58293	-8.0647	-3.30707	-7.76508	-3.41353	-6.933	-5.07519	-8.8685	-4.7503	-6.74667	-5.07651	-7.40865	-3.21651	-4.12278	-4.33092	-5.15687	-4.16669	-4.13925
STMMW_RS14220	antimicrobial resistance protein Mig-14	0.700948	0.550568	-0.268714	-0.41316	0.583369	-0.365349	-0.278094	-1.29298	0.0209622	-1.17506	1.39333	-3.39913	0.533974	0.0432734	1.44528	0.357106	0.908637	-0.126391	0.884267	-7.05673	-0.133905	-1.27871	0.584331	-2.27444
STMMW_RS15130	two-component sensor histidine kinase BarA	7.43949	3.63145	3.07198	5.02101	3.49881	-0.775606	5.63447	11.9309	5.76149	10.4743	5.59945	3.32054	2.6811	0.83923	2.08978	6.99288	2.7888	3.85097	7.25358	-4.76623	3.72801	4.06195	7.34273	-5.31742
STMMW_RS15190	HAAAP family serine/threonine permease SdaC	0.791762	1.44125	0.494802	1.38363	0.70965	0.179934	1.35272	-1.30517	1.5525	-2.03267	-0.299554	1.00881	0.207331	2.00536	0.313194	1.31131	1.49474	-0.153209	0.844327	-4.76324	-3.92643	0.0937127	0.952951	-1.01789
STMMW_RS15570	site-specific tyrosine recombinase XerD	-6.19822	-5.56007	-4.69089	-5.94202	-9.26905	-6.76563	-9.20033	-7.45411	-10.3128	-8.49931	-9.86449	-8.91205	-10.1244	-8.18146	-6.02684	-5.42367	-5.96228	-8.89416	-6.4333	-5.59792	-6.53859	-6.68692	-5.71998	-5.34015
STMMW_RS15635	FAD-dependent 2-octaprenylphenol hydroxylase	-2.5619	-1.5384	-0.718949	-1.44177	-5.55995	-8.28599	-7.66282	-5.02362	-7.1414	-2.78674	-3.72459	-5.12887	-2.29548	-3.62404	-3.73121	-2.05348	-2.84493	-5.29988	-2.46431	0.828118	-2.61055	-7.15758	-2.088	-3.07349
STMMW_RS15740	transketolase	-5.11103	-3.84728	-1.11009	-2.34124	-4.31505	-6.1324	-5.33729	-3.23756	-8.61656	-1.43138	1.48753	-10.0207	-5.74471	-5.24756	-3.1599	-6.05073	-5.94659	-4.33101	-2.4747	-5.08854	-5.20811	-6.75318	-5.19182	-4.21347
STMMW_RS17160	3-deoxy-manno-octulosonate-8-phosphatase KdsC	-0.544329	-1.0536	-0.697668	-0.914279	-0.533728	-2.31862	-1.60909	-1.3768	-2.15833	-0.349977	-0.475389	-7.25399	0.141185	-1.01511	-0.967906	-0.0706026	-0.478085	-2.87873	-1.3277	-3.70741	-5.08557	-0.727765	-7.25719	2.15395
STMMW_RS17165	LPS export ABC transporter periplasmic protein LptC	-1.51707	-1.94594	-1.70953	-1.1812	-3.71073	-4.296	-1.08531	-0.811159	0.545493	-5.43717	-4.90038	-5.89798	-1.66313	-4.89611	-3.72511	-0.966475	-2.03905	-3.57046	-0.762683	-5.7011	-1.76778	-0.942761	-6.21408	-5.89877
STMMW_RS17290	ClpXP protease specificity-enhancing factor	1.25725	0.912978	0.616446	1.1688	0.259744	2.38432	1.27507	2.41118	1.69625	4.30066	2.1932	3.98323	1.32349	2.49475	0.885886	2.05226	0.849734	2.02251	1.76082	1.08262	-0.459429	1.09426	2.6611	-2.62104
STMMW_RS17295	stringent starvation protein A	0.567363	-0.208697	-0.193261	0.922599	-0.425692	4.73322	1.66975	8.72039	2.94681	5.76792	-1.01996	5.71028	1.5517	1.30365	3.25701	4.51843	1.75275	2.59018	2.23682	-0.25564	-3.17338	1.52307	3.18358	-2.69977
STMMW_RS17920	cAMP-activated global transcriptional regulator CRP	-3.04035	0.0708306	1.5584	-0.697887	-6.93365	-6.33749	-6.6701	-6.27121	-7.42685	-6.32917	-3.02733	-5.21602	3.15145	-1.94441	3.45139	-6.32568	-7.10127	-7.69029	-5.60817	-3.54508	-4.51154	-5.41462	-4.0566	-4.58861
STMMW_RS18010	adenine-specific DNA-methyltransferase	-3.0447	-2.34812	-1.19951	-2.15752	-15.7044	-7.89241	-12.7746	1.259	-3.00092	2.25979	-14.1725	-7.55296	-7.91422	-5.62972	-2.94608	-3.18663	-3.99265	-11.5317	0.376118	0.796765	-8.24018	-16.1174	-5.20454	-11.8598
STMMW_RS18015	cell division protein DamX	-1.70434	-2.08857	-0.707219	-0.840785	-5.52451	-2.83125	-3.54082	1.01049	-1.51783	0.88951	-5.19814	-0.624493	-3.30296	-6.60062	-2.25155	-2.37883	-3.08576	-3.73916	-1.07555	-5.32726	-4.08921	-4.25795	-1.12328	-2.56051
STMMW_RS18215	glycerol-3-phosphate dehydrogenase	-1.16717	-1.07808	-1.93637	-1.28212	-9.51043	-6.8832	-6.60416	-3.7343	-5.80062	-3.84068	3.55013	-9.59394	0.719434	-2.45957	-1.16036	-1.95061	0.020941	-4.85295	-3.18146	-0.776579	-8.11079	-5.54388	-8.54857	-3.13765
STMMW_RS19185	lipopolysaccharide 3-alpha-galactosyltransferase	-2.10351	-3.55071	-3.52871	0.704183	5.35378	-1.89555	-1.97144	-1.95698	-0.61603	2.48765	4.93791	-4.87314	0.220526	-0.946872	-3.5093	-0.0269988	-1.91631	-2.59238	-1.12329	-5.7915	-2.10173	-3.82428	-4.14983	-4.85763
STMMW_RS19205	glycosyltransferase family 4 protein	-3.53964	-7.90055	-5.89804	-1.82317	-6.38478	-4.90631	-3.94653	-5.2261	-4.51082	1.77256	0.633414	-11.023	-0.122405	-6.70821	-5.46996	-0.107395	-5.35283	-7.43228	-1.59429	-7.54378	-7.27315	-7.98079	-9.23336	-5.59775
STMMW_RS19210	lipopolysaccharide core heptosyltransferase RfaQ	-1.50021	-0.564779	-0.565032	-0.133677	-2.05071	-5.28497	-1.65119	-1.88552	-0.983262	-0.471887	-0.822112	-11.4674	3.98329	0.358303	0.435842	-0.00583818	-2.03142	-4.37243	-0.421181	-5.70059	-2.37555	-3.12295	-12.682	-3.55207
STMMW_RS19815	tRNA uridine-5-carboxymethylaminomethyl(34) synthesis GTPase MnmE	-5.72419	-5.51755	-4.50735	-4.55267	-7.38766	-3.47204	-7.23694	-5.51056	-5.71777	-4.34772	6.90707	-1.62659	-5.98677	-6.12897	-8.57074	-6.10834	-8.74335	-6.25971	-5.86762	-4.68017	-5.18368	-4.49951	-4.46226	-5.95004
STMMW_RS19880	phosphate ABC transporter permease PstA	-0.599914	-3.79785	-3.43815	-1.60258	1.23552	-4.97468	-2.96187	-2.12693	-3.62657	-7.63657	-4.17766	-6.04974	-5.59968	-6.7947	-7.94508	-0.149086	-2.11995	-3.91492	-2.85791	-5.31802	-4.78877	-6.92461	0.499521	-4.37388
STMMW_RS19975	tRNA uridine-5-carboxymethylaminomethyl(34) synthesis enzyme MnmG	-8.83522	-8.97692	-6.46935	-6.97087	-12.0395	-6.1613	-11.29	-9.03425	-10.8001	-7.74294	7.13563	-4.57244	-9.20492	-10.7561	-12.3277	-9.69916	-12.1704	-8.28547	-8.42365	-8.37911	-8.10387	-9.08173	-6.62309	-8.25011
STMMW_RS20080	HTH-type transcriptional regulator HdfR	-1.98024	-3.6916	-0.273352	-0.291813	0.867583	-5.91375	-1.05112	5.40667	0.990448	5.74299	-11.3865	-5.25246	-5.85414	-3.86284	-5.93255	2.40217	-1.22763	3.317	-2.21268	-1.68051	3.51579	-2.44086	-1.76632	-3.49172
STMMW_RS20220	lipid III flippase WzxE	-0.784124	-5.72476	-5.73023	-0.859372	-16.8819	2.14423	-2.15502	-2.15548	0.873076	4.05675	25.8987	16.6696	-9.81021	-6.73696	-4.84606	0.695938	-3.29878	-9.11051	4.21385	-13.8124	-16.63	-6.94774	7.85178	-13.2293
STMMW_RS20330	tyrosine recombinase XerC	-3.8399	-2.6509	-4.17615	-3.13146	-7.45935	-6.55102	-9.75853	-6.20456	-7.05945	-5.00496	-5.92796	-4.89647	-6.95163	-5.48944	-5.76471	-4.58934	-4.67288	-6.16414	-6.87773	-5.15121	-3.98242	-3.9706	-3.13179	-3.04317
STMMW_RS20345	magnesium/cobalt transporter CorA	0.776529	2.6594	1.29333	0.929916	-5.5749	-0.519792	-6.39359	-2.69643	0.789488	1.21175	2.19642	0.328595	1.20386	1.98623	2.08342	2.31971	0.761169	1.96975	-0.785601	1.38713	0.773078	-0.308388	0.775575	1.50691
STMMW_RS20450	Sec-independent protein translocase subunit TatA	-0.250674	-0.11247	-0.624205	-0.514587	-0.9389	-0.719474	-1.27602	-1.30146	-0.554636	-4.30355	-1.62651	-0.138648	1.38981	0.25112	-0.903758	-1.56618	-3.64057	-0.348845	-0.296703	-1.65964	-0.519694	1.10003	0.240495	0.451646
STMMW_RS20460	Sec-independent protein translocase subunit TatC	0.00479188	1.66183	0.958345	0.717778	-10.7874	-0.00390678	-0.865047	2.81691	-0.322402	-17.1637	-6.02652	-2.10397	5.40246	-6.07685	-2.09197	0.12149	-8.55408	-1.72153	2.20664	-14.1212	1.07403	1.34794	-5.56177	-6.53314
STMMW_RS20905	6-phosphofructokinase	-11.2597	-11.8379	-2.79123	-6.27851	-2.03954	-5.82321	-2.19481	-1.39494	-6.00355	-7.60196	-3.65424	-11.3414	-14.8951	-13.7989	-11.9758	-8.77172	-13.9659	-2.46333	-3.08893	-8.00019	-4.65103	-3.85644	-6.79198	-3.62664
STMMW_RS21010	ferredoxin--NADP(+) reductase	-0.824073	-0.280114	-0.148049	-0.544742	0.123919	0.988365	-0.53844	0.953713	-0.0982175	1.03076	1.72593	0.872635	-12.4106	-17.5444	-3.22759	-0.314832	0.689187	0.3074	0.264361	0.55158	-0.0817956	-0.0149884	0.123211	-0.319354
STMMW_RS21045	HslU--HslV peptidase ATPase subunit	2.04095	2.39438	0.78968	2.2258	-0.433536	-0.493811	0.920602	1.94086	2.56245	4.06794	0.203172	2.38997	2.19705	2.34799	0.3593	1.71749	2.75651	0.787967	5.92666	4.49082	-8.93018	-1.66932	1.1398	-6.46028
STMMW_RS21095	bifunctional aspartate kinase/homoserine dehydrogenase II	-4.15742	-4.67413	-4.88336	-3.38885	-4.54827	-3.13091	-4.6409	-4.73202	-0.340244	-3.75251	5.31895	-4.81297	-4.74375	-4.54303	-6.07035	-3.54524	-3.82058	-4.26973	-3.05331	-4.30704	-2.50847	0.442658	-3.05235	0.822601
STMMW_RS21430	DNA-binding protein HU-alpha	6.15259	3.47574	-1.38328	2.30362	-0.963464	-3.85838	-0.768215	1.70785	-0.323233	4.59117	-8.81763	-4.69847	0.500983	1.67253	1.50892	1.51062	1.98187	2.54884	2.62407	-3.78972	2.78303	-5.04812	-8.15034	-10.5903
STMMW_RS22415	RNA chaperone Hfq	-0.43654	-1.38005	-1.92925	-1.64426	-5.20757	-0.854287	-2.50478	-0.253949	-2.91548	-6.87259	-4.07985	-6.6507	-2.69838	-1.80684	-3.70033	-0.184612	-2.67151	-4.23005	0.531091	-4.64448	-7.72927	-6.39334	-3.96665	-0.164769
STMMW_RS22425	FtsH protease activity modulator HflK	0.535363	0.552812	-1.13553	0.839473	-0.794286	0.0903173	-0.558909	-1.57359	-1.72838	-2.1027	10.0065	3.22405	3.11023	0.650402	1.63317	-0.508698	1.74974	-6.50264	3.2549	-9.19859	-17.3127	0.243743	2.34428	4.86869
STMMW_RS22900	2-iminobutanoate/2-iminopropanoate deaminase	-3.78512	-3.58083	0.392297	-1.3497	-1.85758	-5.18731	-2.66679	-0.843446	-3.30346	0.822569	-1.73411	-1.26828	-3.9286	-2.21673	-4.01181	-6.67786	-2.87388	1.19049	-1.80428	-3.33688	1.14216	-4.76922	2.1249	-1.21811
STMMW_RS22990	leucyl aminopeptidase	-1.46469	0.351934	0.556003	-0.847343	-4.16599	-4.9215	-2.25818	-4.17569	-2.34823	-1.42214	-2.23606	-3.19075	-0.804224	-0.368151	-2.47991	-4.40187	-3.35937	-3.45627	-1.90943	-0.75558	-2.58605	-1.86255	-1.5119	-1.89191
STMMW_RS24585	hypothetical protein	1.80327	0.397865	1.01792	1.4122	-0.0334682	0.345983	0.992323	1.74984	1.21367	-0.879578	13.7251	-1.61111	3.7001	4.18946	1.93705	-0.331364	-1.51805	-0.424718	0.362701	-0.619994	0.937148	0.0944654	-1.20032	2.42927

## Sheet: fold change
locusId	desc	NonSPI2	InSPI2	InSPI2 Mg	M9 glucose	Bile	Iron	NaCl	Heat	LB	cef	cipro	azithro	H2O2	NO	bleach	anaerobic	GMM	zinc	Nmedia	protamine	gentamycin	cotrimoxazole	rifampicin	polymyxin B
STMMW_RS00335	glutamine-hydrolyzing carbamoyl-phosphate synthase small subunit	-6.41131	-4.27843	-1.99442	-5.68256	-5.47705	-1.08	-2.38858	-1.21061	-0.0610883	-0.58827	0.00485983	0.38375	-4.84313	-5.30238	-3.81918	-0.00656462	-0.474615	-2.51465	-6.00314	-5.69679	0.0314891	-0.355026	0.28607	1.63667
STMMW_RS00660	D-alanine--D-alanine ligase	0.0770428	0.115697	0.0510024	0.121475	0.298384	0.23979	-0.0715128	0.334697	0.177309	-3.20079	-1.16498	0.156389	0.580765	0.37841	0.0496354	-0.113476	0.159346	-0.702658	0.0871169	-0.324976	-0.256994	0.213328	0.058296	0.346866
STMMW_RS00775	pyruvate dehydrogenase (acetyl-transferring), homodimeric type	-1.35232	0.142387	0.0473677	-0.780179	-1.15185	-2.49147	-1.69018	-0.823159	-1.89265	-0.464852	0.645819	-3.15854	-0.280163	-0.952309	-0.00411898	-0.0508252	-0.0269547	-1.2379	-1.72023	-0.519302	-1.58874	-1.45335	-1.75978	-0.708306
STMMW_RS01255	D-glycero-beta-D-manno-heptose 1,7-bisphosphate 7-phosphatase	-0.551802	-0.0681334	-0.183278	-0.443633	-4.25378	-1.63805	-0.641757	-0.484959	-0.891696	0.374014	2.77321	-4.65139	0.0422337	-0.737788	-0.0788552	-0.603608	-2.73684	-1.27273	-0.324842	-6.12483	-2.84346	-1.32674	-5.00299	-0.630172
STMMW_RS03005	5-(carboxyamino)imidazole ribonucleotide mutase	-5.11208	-3.84086	-2.07753	-4.00794	-1.01721	0.136177	-0.63816	0.144108	-0.229824	0.196876	-0.0717595	-0.261478	-3.81505	-3.57786	-2.82606	-0.120819	-0.13815	-0.564279	-3.33452	-5.40839	-0.229958	0.00831545	-0.154621	0.266937
STMMW_RS03815	replication initiation negative regulator SeqA	-0.586613	-0.893938	-0.61598	-0.407478	-2.43762	-0.994609	-1.26045	-0.360995	-0.935113	-0.359984	-0.682054	-1.15277	-1.02109	-1.0935	-0.715797	-0.0884079	-0.842095	-1.07849	-0.876672	-0.6937	-1.37387	-0.850961	-1.07174	-0.349899
STMMW_RS04015	2-oxoglutarate dehydrogenase E1 component	-3.14697	-3.11236	-1.18619	-2.10268	-2.17739	-1.58098	-2.96508	-1.48495	-2.46393	-1.39742	-2.20238	-2.73917	-2.42111	-2.95114	-2.80916	-0.157948	-0.224749	-2.58265	-1.24083	-1.23801	-1.89141	-1.04419	-1.66055	-1.6381
STMMW_RS04020	2-oxoglutarate dehydrogenase complex dihydrolipoyllysine-residue succinyltransferase	-2.96941	-2.20926	-1.00137	-1.90941	-1.67289	-1.14023	-2.44857	-1.16692	-2.00962	-0.892783	-2.00449	-2.49064	-2.08501	-2.38813	-2.53812	-0.266808	-0.405853	-2.1815	-0.645286	-0.833397	-1.33736	-0.654226	-0.83857	-1.22699
STMMW_RS04070	Tol-Pal system protein TolQ	-1.81021	-1.98505	-1.65466	-1.26415	-3.2155	-0.442676	-0.872286	-0.799905	-0.387903	-1.00595	1.18023	-2.4766	-2.2551	-2.89407	-2.63027	-0.420342	-0.987335	-2.07186	-1.96138	-2.40414	-0.371699	0.119828	-1.63063	-2.04437
STMMW_RS04080	cell envelope integrity protein TolA	-1.29565	-2.855	-2.06994	-1.31638	-7.21302	-0.74117	-1.62868	-2.08101	-0.64228	-1.12789	1.4377	-4.3006	-3.5359	-3.67967	-4.78467	-0.634225	-1.4085	-3.71677	-2.80151	-4.73705	-1.10957	-0.699928	-3.85757	-5.14355
STMMW_RS04690	MFS transporter	0.228597	0.205402	0.198483	0.191697	-0.0859291	-0.0518952	-0.0891501	0.0829741	0.062028	0.0372915	-0.00230039	-0.0503715	0.0836084	0.0543853	0.0500551	-0.0101822	-0.0709363	0.0475927	-0.109582	-1.03442	-0.0368079	0.0226376	-0.0867478	-0.075345
STMMW_RS04695	TetR/AcrR family transcriptional regulator	0.0544718	-0.0662973	-0.00348383	-0.111337	-0.0218592	-0.0595233	0.0114818	-0.166826	-0.159865	-0.00840468	-0.133277	-0.165706	-0.0937686	0.0424085	-0.0187172	0.201085	0.212161	0.136944	0.45329	1.83354	-0.213622	0.117184	-0.24865	-0.0805276
STMMW_RS05070	integration host factor subunit beta	-0.327275	-0.688053	0.274625	0.0823875	-0.3518	0.184472	-0.457488	0.751579	0.770564	-1.06571	-5.83016	0.357078	-1.40361	-1.11429	-1.58119	-0.688917	-0.867193	0.430661	1.11614	-3.14554	-0.929003	-0.383673	-0.283759	-1.84271
STMMW_RS05495	quinone-dependent dihydroorotate dehydrogenase	-5.26306	-3.64051	-2.09803	-4.9069	-3.17019	-1.28317	-3.09751	-1.4458	0.0408583	-0.338712	0.464449	0.344344	-4.57026	-4.90142	-4.308	0.0434673	-0.120541	-2.43359	-5.38968	-5.44223	0.0172678	1.45932e-05	-0.770681	0.622909
STMMW_RS06020	dihydroorotase	-5.92573	-4.33349	-2.55536	-5.4318	-3.9627	-1.25843	-3.17558	-1.34258	-0.134274	-0.644483	0.00302192	0.122876	-4.79935	-4.84879	-3.78745	0.223274	0.100828	-2.33951	-5.76179	-5.99153	-0.95171	-0.494043	-0.76607	0.261155
STMMW_RS06945	integration host factor subunit alpha	-0.340687	-0.920205	0.256353	-0.0631903	-0.447874	0.243985	-0.302957	0.148276	0.164643	-1.18276	-6.57222	-0.305129	-1.29972	-1.5449	-1.55989	-0.565836	-1.53547	0.269952	0.624714	-2.71411	-1.42049	-0.637263	-1.43919	-1.87854
STMMW_RS07135	pyruvate kinase PykF	0.0984416	0.0787915	0.112428	0.0686087	-0.732829	-0.467854	-0.778445	-0.0918975	-0.890571	-0.168519	0.153173	-1.37655	-0.0972751	0.0618202	0.0898806	-0.642306	-0.679082	-0.248954	-0.293789	-0.96835	-1.34963	-0.546172	-2.21236	-0.207718
STMMW_RS08785	orotidine-5'-phosphate decarboxylase	-4.51235	-3.55438	-1.97132	-4.77926	-2.98637	-2.01998	-3.05375	-1.69717	-0.0889882	-0.292051	0.323196	0.526957	-3.36945	-4.45201	-3.63871	0.202615	0.00238787	-2.51106	-4.97532	-5.4671	-0.729993	-0.789639	-0.194385	1.30524
STMMW_RS08825	type I DNA topoisomerase	0.131152	0.812116	0.828475	0.896984	-1.84008	-2.98749	-1.44297	-0.196827	0.181335	-0.133653	-2.11933	-2.9173	0.456679	-0.641707	0.78583	-0.803812	-0.0856996	-0.666432	0.0586874	-2.45693	0.41034	-0.784085	-0.104477	-3.31765
STMMW_RS09005	UTP--glucose-1-phosphate uridylyltransferase GalU	-1.70571	-3.79987	-1.95995	-0.940516	-5.48804	-2.35144	-0.661696	-1.56266	-0.966992	0.250419	-0.986592	-4.85542	-2.31575	-4.27404	-2.97974	-0.996345	-2.24768	-4.17226	-1.33725	-5.81036	-3.5875	-2.28269	-3.25052	-4.14651
STMMW_RS09240	muramoyltetrapeptide carboxypeptidase	-0.565234	-1.41679	-1.47474	-0.709761	-1.87923	0.188452	0.0711864	-0.551079	-0.734599	-4.36233	-0.794597	-0.448186	-0.562274	-0.946432	-0.637987	0.148165	-1.6947	-0.79539	0.0255105	0.336568	-1.19941	0.0433688	-1.29945	-1.1031
STMMW_RS09265	fatty acid metabolism transcriptional regulator FadR	-0.12806	-0.0181875	-0.0461858	-0.167607	-0.447172	-0.380742	-0.429964	-0.189586	-0.264688	0.557798	1.37613	0.719106	-0.135356	-0.166239	-0.235681	-0.0693282	-0.150077	-0.419174	-0.0737822	-1.48722	-0.434633	-0.485774	0.170138	0.881071
STMMW_RS09445	PhoP/PhoQ regulator MgrB	0.29428	0.245132	-0.235361	0.302708	-0.00568952	-0.533766	-0.198359	-0.359613	0.305712	0.875979	1.42839	0.268623	0.0185658	-0.0204356	0.00499917	-0.0840188	0.158674	-0.140269	0.190284	1.20659	0.151384	-0.101144	-0.0604974	2.02996
STMMW_RS09475	RNA chaperone ProQ	0.506459	-0.726143	-0.3521	0.140323	0.0668794	-0.141793	0.159589	0.851542	0.470555	0.739504	-1.20206	-1.42484	-1.14347	0.151251	-0.6232	0.655025	0.137216	0.222422	0.223765	-1.57985	0.142053	-0.304375	-2.20669	-1.74569
STMMW_RS09650	murein DD-endopeptidase MepM	0.126197	0.133434	0.0849812	0.103133	-0.00464545	0.0881719	-0.037426	-0.284695	-0.0159528	-0.434847	1.94051	0.5515	0.433825	0.0864287	0.263074	-0.149253	0.00367093	-0.495096	0.0725914	-1.47673	-0.270241	0.194528	0.343158	1.05566
STMMW_RS09930	UvrY/SirA/GacA family response regulator transcription factor	0.733808	0.518053	0.416667	0.60718	0.420655	-0.310042	0.571999	1.57003	0.458355	1.10964	0.508588	0.396597	0.232783	0.0559934	0.4959	0.817872	0.350663	0.410645	0.786144	-0.625376	0.50953	0.367635	1.04839	-1.94745
STMMW_RS09975	RNA polymerase sigma factor FliA	0.317964	0.510138	0.344484	0.30465	0.213149	0.657123	0.234433	0.638347	0.353968	0.81324	0.70156	0.431567	0.402302	0.631069	0.346146	1.13409	0.404986	0.157485	0.679625	0.113497	0.346384	0.178882	0.288551	-0.773643
STMMW_RS10210	baseplate J/gp47 family protein	0.204202	0.0562947	0.13792	0.00780801	-0.029616	0.13221	0.105972	0.179083	0.24062	0.0333347	3.34475	0.140738	0.710827	0.489287	0.265569	0.0661065	-0.00635529	0.00982505	0.0791912	-0.00654861	0.211357	0.24029	-0.214188	0.17622
STMMW_RS10900	undecaprenyl-phosphate galactose phosphotransferase	0.0400206	-1.88487	-1.00712	0.0797457	-0.573085	-0.145653	-0.246081	-0.083987	0.180035	0.748116	1.63822	1.71714	-0.563129	-0.690089	-1.28607	0.118463	0.0726857	0.0448516	-0.0220377	-3.71202	-0.635313	-0.0921339	0.326228	-1.18903
STMMW_RS10905	O-antigen biosynthesis phosphomannomutase RfbK	0.0981326	-0.927118	-0.416346	0.0928345	-0.470688	0.272207	-0.115397	0.193889	0.439205	0.630504	1.48355	1.74243	-0.0749333	-0.500864	-0.355417	0.221545	-0.0431746	0.0877274	0.307881	-2.40001	-0.58904	0.116676	0.230501	-0.899976
STMMW_RS10915	O antigen biosynthesis rhamnosyltransferase RfbN	0.267142	-1.96454	-0.804581	0.190366	-0.649478	-0.215613	-0.331592	-0.318507	0.367734	0.226691	0.959408	1.63636	-0.432108	-0.538984	-1.01977	0.0898212	-0.167957	-0.170948	0.133024	-3.16964	-0.87518	-0.130427	-0.0155326	-1.74725
STMMW_RS10940	lipopolysaccharide biosynthesis protein RfbH	-0.627471	-3.15916	-1.65934	-1.12649	0.0571802	-1.1453	-0.524061	1.74253	-0.667756	-2.01949	0.944067	1.25704	-0.382161	-1.22955	-1.81896	-0.277398	-0.561341	-0.477093	-0.708234	-4.82385	-1.60933	-0.52913	0.127973	-1.76078
STMMW_RS10955	CDP-6-deoxy-delta-3,4-glucoseen reductase	0.0839964	-2.16464	-1.20944	-0.0640388	-0.459761	-0.183243	-1.16496	2.18429	-0.0117117	-0.485499	2.18342	1.93137	-0.375359	-0.959838	-0.90704	0.0651633	-0.0398213	-0.587077	-0.0932577	-3.59341	-0.947994	0.167605	0.132898	-2.01522
STMMW_RS10960	dTDP-4-dehydrorhamnose 3,5-epimerase	-0.0405954	-1.87202	-0.810214	0.309987	-0.394872	0.0204168	-0.299373	-0.313551	0.0557188	0.552243	0.629082	1.30904	-0.453728	-1.18542	-1.18361	-0.0966983	-0.00572251	-0.229338	0.0217534	-2.87312	-0.263675	0.172817	-0.238435	-1.55436
STMMW_RS11850	transcriptional regulator RcsB	0.267179	0.195082	0.0926349	0.0769642	-0.0533944	-0.0703418	-0.564819	-0.180987	0.145874	0.00331064	0.0811045	0.41124	0.199799	-0.283773	0.321024	-0.352246	0.116266	-0.109235	0.251741	-1.55571	-0.770636	-0.047826	-0.37065	-0.390504
STMMW_RS11895	ferredoxin-like diferric-tyrosyl radical cofactor maintenance protein YfaE	0.42084	0.381697	0.260337	0.179743	-0.0875134	0.0481646	0.0445338	0.0763655	0.38642	0.774513	-1.2611	0.480479	0.318062	0.390862	0.269155	0.0514739	0.124832	0.387321	0.26596	0.387641	-0.42654	-0.0667408	-5.48511	-0.467815
STMMW_RS12085	NADH-quinone oxidoreductase subunit M	-0.344552	-0.542743	-0.270694	-0.221467	-1.3523	-1.03497	-2.25596	-1.36891	-1.64122	-1.10213	-1.98572	-2.16202	-0.82619	-1.7068	-0.94347	-0.0955819	-0.331849	-1.11812	-0.564842	1.16716	-0.846472	-0.8849	-1.22016	-0.5646
STMMW_RS12095	NADH-quinone oxidoreductase subunit NuoK	-0.409089	-0.642503	-0.132009	-0.069656	-0.973524	-1.18822	-2.07169	-1.11592	-1.67255	-0.628789	-1.96669	-1.94161	-1.29072	-1.52131	-1.20291	-0.255178	-0.410693	-1.58143	-0.851248	0.87281	-0.690404	-0.939211	-1.13283	-1.11028
STMMW_RS12125	NADH-quinone oxidoreductase subunit NuoE	-0.685755	-0.551008	-0.336002	-0.354008	-1.33352	-1.22545	-2.24887	-0.907991	-1.63223	-0.809924	-1.80623	-1.64862	-0.832918	-1.10404	-0.73723	-0.0244231	-0.490474	-1.44597	-0.528161	1.09728	-0.644733	-0.948154	-1.62718	-0.988498
STMMW_RS12130	NADH-quinone oxidoreductase subunit C/D	-0.449464	-0.670176	-0.317514	-0.197869	-0.916223	-1.17553	-1.88362	-1.06091	-1.47832	-0.823247	-1.70706	-1.71568	-0.93992	-1.48847	-0.901572	-0.378661	-0.528786	-1.21199	-0.734349	1.05819	-0.711751	-0.980313	-1.17941	-0.518778
STMMW_RS12325	cell division protein DedD	-0.126443	-0.153056	0.0348788	-0.0223651	0.0677257	0.193601	0.150771	0.39164	-0.010338	-1.60248	-0.421233	0.0764501	0.11702	0.0755275	-0.0710667	0.264168	0.0374807	-0.149379	-0.0284115	-0.343928	-0.17955	0.0805156	0.0399708	-0.0552544
STMMW_RS12995	beta-barrel assembly-enhancing protease	-0.0308992	-0.0360149	0.0525139	0.0546922	0.130293	-0.0748373	0.0754494	-0.0992614	0.279099	-0.108858	-0.446097	-2.57037	0.096597	-0.236633	-0.10485	0.139403	0.00081691	0.0488809	0.135181	-1.51069	-0.336864	-0.129934	-2.8824	0.0150032
STMMW_RS13035	polyphosphate kinase 1	-0.00662686	-0.5076	-0.511165	-0.108698	-0.586748	-0.495218	-0.370506	0.167459	0.158803	0.802089	0.0813914	-2.88822	-1.11552	-0.615743	-0.372274	0.359694	0.143302	-2.66664	-0.75021	-3.52134	-1.42449	0.0939689	-1.63728	-0.220561
STMMW_RS13625	YlcG family protein	-0.384395	-0.201689	-0.0371757	0.0535534	-1.02626	-0.356269	-0.960975	-0.285383	-0.490492	-0.580904	0.455155	-0.228476	-0.171606	-0.0127252	-0.109829	-1.2714	-0.454742	-0.468937	-0.161197	-0.324524	-0.587059	-0.901892	-0.354036	-0.740518
STMMW_RS13755	RNA polymerase sigma factor RpoE	-3.85374	-3.94351	-3.75571	-3.83378	-1.84717	-2.79683	-0.300758	-1.99664	-0.874055	-4.07721	-0.746877	-1.62358	-1.35937	-2.81635	-0.935462	-1.48366	-1.32141	-2.72158	-0.760426	-1.14996	-3.30215	-5.14543	-2.59267	-4.2964
STMMW_RS14220	antimicrobial resistance protein Mig-14	0.113825	0.0738854	-0.0480011	-0.0707929	0.0434095	-0.069686	-0.0492901	-0.351069	0.00841723	-0.216545	0.229742	-0.598368	0.0937087	-0.00416555	0.244091	0.0527361	0.18374	-0.0185448	0.132167	-1.52072	-0.0492659	-0.290327	0.111429	-0.440879
STMMW_RS15130	two-component sensor histidine kinase BarA	0.787839	0.40365	0.338385	0.53851	0.38985	-0.0852377	0.605827	1.3194	0.628662	1.14996	0.670334	0.366022	0.296655	0.0921376	0.229854	0.785636	0.304563	0.431774	0.787047	-0.559723	0.408161	0.443299	0.821528	-0.701812
STMMW_RS15190	HAAAP family serine/threonine permease SdaC	0.118746	0.219986	0.0858597	0.202994	0.114715	0.0336747	0.192895	-0.244446	0.208434	-0.39832	-0.0678998	0.140461	0.0289557	0.300187	0.040054	0.220062	0.265218	-0.0247176	0.17139	-1.02869	-0.839712	0.012438	0.156584	-0.192
STMMW_RS15570	site-specific tyrosine recombinase XerD	-1.1498	-1.11964	-0.934715	-1.06743	-2.51811	-1.57304	-2.55144	-1.60165	-2.1364	-1.73412	-2.54242	-1.73062	-2.37113	-2.26601	-1.42841	-1.03653	-1.05734	-2.27153	-1.422	-1.35644	-2.36231	-1.96777	-2.55017	-2.13815
STMMW_RS15635	FAD-dependent 2-octaprenylphenol hydroxylase	-0.422738	-0.247036	-0.124243	-0.264441	-1.11136	-1.91537	-1.65638	-0.944103	-1.40606	-0.736847	-1.03246	-1.02362	-0.391891	-0.700721	-0.794143	-0.370385	-0.447739	-1.29831	-0.638752	0.134258	-0.475915	-2.48371	-0.532396	-0.956456
STMMW_RS15740	transketolase	-0.780625	-0.56429	-0.159478	-0.312295	-0.690733	-0.991981	-0.833782	-0.597586	-1.44341	-0.205879	0.208763	-1.82468	-0.846681	-0.834709	-0.544748	-0.88859	-0.971424	-0.631599	-0.378406	-0.795367	-1.54364	-1.49448	-1.23103	-1.15471
STMMW_RS17160	3-deoxy-manno-octulosonate-8-phosphatase KdsC	-0.100256	-0.16567	-0.111888	-0.14959	-0.0996852	-0.390495	-0.231348	-0.216398	-0.341269	-0.078826	-0.149282	-2.79234	0.00476159	-0.155933	-0.141194	-0.0129511	-0.0881452	-0.669966	-0.17533	-0.753344	-1.10753	-0.109492	-1.98154	0.440194
STMMW_RS17165	LPS export ABC transporter periplasmic protein LptC	-0.2901	-0.541227	-0.655727	-0.204606	-0.846635	-1.13755	-0.202161	-0.20391	0.103705	-3.16749	-2.5114	-4.93469	-0.622627	-2.10369	-1.16517	-0.318347	-0.627647	-4.98304	-0.203614	-5.71522	-0.601755	-0.270816	-4.95408	-4.17734
STMMW_RS17290	ClpXP protease specificity-enhancing factor	0.235275	0.167964	0.100681	0.198083	0.0212525	0.431559	0.20036	0.448985	0.310992	0.909798	0.481859	0.795824	0.217684	0.389593	0.145585	0.38111	0.105049	0.310091	0.410807	0.191617	-0.148466	0.159712	0.417157	-0.751893
STMMW_RS17295	stringent starvation protein A	0.109948	-0.0600988	-0.0505918	0.166161	-0.113934	1.70677	0.376728	2.33181	0.681125	1.90127	-0.381943	2.07508	0.456036	0.420844	0.778298	1.32918	0.434393	0.642842	0.619734	-0.0920899	-1.95508	0.362821	0.843688	-2.53037
STMMW_RS17920	cAMP-activated global transcriptional regulator CRP	-0.631759	0.00578533	0.338185	-0.125106	-3.17324	-2.311	-3.29757	-2.36678	-2.38875	-1.60103	-0.8507	-1.65724	0.631764	-0.378918	0.705343	-1.63709	-2.06312	-3.31437	-1.72202	-0.798208	-2.706	-2.73887	-1.84129	-2.90292
STMMW_RS18010	adenine-specific DNA-methyltransferase	-0.386979	-0.309424	-0.146146	-0.262334	-2.51852	-1.12949	-1.87665	0.182876	-0.385676	0.278958	-2.91463	-0.998834	-1.16088	-0.763119	-0.365727	-0.444775	-0.492538	-1.65556	0.0476696	0.0801333	-1.25574	-2.50094	-0.724313	-2.21579
STMMW_RS18015	cell division protein DamX	-0.218275	-0.307686	-0.0913281	-0.110449	-1.43067	-0.47585	-0.77179	0.142246	-0.22507	0.127889	-1.48723	-0.101436	-0.591628	-1.10694	-0.350381	-0.379779	-0.406409	-0.88355	-0.165528	-0.739697	-0.67513	-1.19875	-0.203635	-0.693926
STMMW_RS18215	glycerol-3-phosphate dehydrogenase	-0.172812	-0.186235	-0.279373	-0.214054	-2.09227	-1.3886	-1.15353	-0.781926	-1.12188	-0.779435	0.619113	-2.17464	0.120166	-0.379994	-0.193232	-0.322983	0.0146477	-0.797019	-0.522421	-0.116079	-1.78012	-1.09648	-1.86247	-0.66275
STMMW_RS19185	lipopolysaccharide 3-alpha-galactosyltransferase	-0.672029	-1.85802	-1.31193	0.370964	2.67128	-0.789677	-0.902246	-0.920495	-0.301451	1.2263	1.54446	-2.35838	-0.0349268	-0.431196	-1.58586	-0.191884	-0.636836	-1.00772	-0.43532	-6.64843	-1.26603	-7.00723	-6.2555	-7.87167
STMMW_RS19205	glycosyltransferase family 4 protein	-0.885249	-1.79902	-1.27889	-0.354234	-6.84553	-1.11399	-0.7856	-1.33903	-0.958115	0.370619	0.110399	-5.58598	-0.0425603	-2.03229	-1.53391	-0.0127858	-1.20267	-1.35647	-0.316026	-6.39854	-2.34379	-2.13152	-5.14891	-6.00247
STMMW_RS19210	lipopolysaccharide core heptosyltransferase RfaQ	-0.334313	-0.183853	-0.168565	-0.0224278	-0.886501	-1.03587	-0.382324	-0.439463	-0.263437	-0.139525	-0.22155	-5.56212	0.633103	0.0439274	0.0855182	-0.000994403	-0.616731	-1.16937	-0.0597508	-2.37362	-0.802196	-0.893284	-5.74736	-1.36581
STMMW_RS19815	tRNA uridine-5-carboxymethylaminomethyl(34) synthesis GTPase MnmE	-1.5337	-1.65259	-1.14121	-1.10569	-2.06806	-0.833233	-2.04519	-1.43651	-1.68256	-1.24208	1.28257	-0.434167	-1.75314	-2.11836	-3.63853	-1.54851	-2.18039	-1.68719	-1.64773	-1.38067	-3.22686	-2.10469	-1.99358	-3.17445
STMMW_RS19880	phosphate ABC transporter permease PstA	-0.0834501	-0.630109	-0.579041	-0.241551	0.324891	-0.884724	-0.553025	-0.334372	-0.54081	-3.65397	-0.708375	-1.29369	-0.956618	-1.26486	-1.75467	-0.0172463	-0.334449	-0.737815	-0.476346	-1.7332	-1.16432	-1.15343	0.103296	-0.968206
STMMW_RS19975	tRNA uridine-5-carboxymethylaminomethyl(34) synthesis enzyme MnmG	-1.44182	-1.41061	-1.00736	-1.15858	-2.34471	-0.980007	-2.05373	-1.55854	-2.02762	-1.38139	1.07463	-0.776211	-1.79647	-2.35098	-3.33848	-1.80444	-2.53998	-1.40911	-1.51684	-1.44329	-3.10728	-2.24923	-1.64717	-3.25636
STMMW_RS20080	HTH-type transcriptional regulator HdfR	-0.2569	-0.494932	-0.0422557	-0.0491005	0.121199	-0.833778	-0.133548	0.903831	0.138084	0.735941	-1.91404	-0.768182	-1.00267	-0.589186	-0.940261	0.333936	-0.156646	0.444551	-0.346895	-0.254145	0.512488	-0.343302	-0.299694	-0.570563
STMMW_RS20220	lipid III flippase WzxE	-0.105688	-0.794717	-0.754952	-0.102684	-5.67043	0.275493	-0.301593	-0.290251	0.108706	0.525543	3.21787	2.03471	-1.46907	-0.916351	-0.648308	0.0988897	-0.439846	-1.42112	0.580391	-4.84611	-3.99971	-0.920684	1.07801	-2.70949
STMMW_RS20330	tyrosine recombinase XerC	-0.95856	-0.829501	-1.07852	-0.954119	-2.69837	-1.94608	-2.7997	-2.13577	-2.49395	-1.42443	-2.79057	-1.6322	-2.72043	-2.05957	-1.52685	-1.32249	-1.68833	-2.4234	-1.92875	-1.58686	-2.31264	-2.33567	-2.36275	-1.2834
STMMW_RS20345	magnesium/cobalt transporter CorA	0.124272	0.410971	0.199567	0.122211	-1.12904	-0.0869375	-1.99485	-0.615817	0.121917	0.210733	0.466306	0.0622851	0.217056	0.303466	0.311196	0.369814	0.142431	0.386784	-0.175169	0.293955	0.139537	-0.0609919	0.205941	0.356113
STMMW_RS20450	Sec-independent protein translocase subunit TatA	-0.11148	-0.0471184	-0.283648	-0.164373	-0.388365	-0.236534	-0.695179	-0.605408	-0.194827	-3.38416	-0.891826	-0.0541309	0.368487	0.0664822	-0.543229	-0.725915	-1.55531	-0.133772	-0.064514	-0.754477	-0.293781	0.485572	0.0495969	0.179088
STMMW_RS20460	Sec-independent protein translocase subunit TatC	-0.00123629	0.195177	0.117126	0.0819797	-1.59721	0.000381974	-0.11501	0.41408	-0.0406336	-4.40596	-0.836266	-0.271734	0.672064	-0.772778	-0.273283	0.0129132	-1.16006	-0.21732	0.269208	-2.79764	0.155676	0.162719	-0.819469	-0.923016
STMMW_RS20905	6-phosphofructokinase	-1.41764	-1.86888	-0.366701	-0.79956	-0.261464	-0.812441	-0.305917	-0.243494	-0.777451	-1.33863	-0.524635	-1.67925	-2.13786	-2.15286	-1.74689	-1.17625	-2.10834	-0.329698	-0.401569	-1.20137	-0.674433	-0.524422	-1.06373	-0.592329
STMMW_RS21010	ferredoxin--NADP(+) reductase	-0.132702	-0.0497033	-0.0117971	-0.0918962	0.00771479	0.133288	-0.111105	0.175991	-0.0107437	0.138147	0.247476	0.118344	-2.27809	-4.24586	-0.476591	-0.0482306	0.129364	0.0506034	0.0433514	0.0829381	-0.0120139	-0.00254754	0.0206266	-0.0498886
STMMW_RS21045	HslU--HslV peptidase ATPase subunit	0.254147	0.308652	0.106614	0.281985	-0.06962	-0.0568238	0.126511	0.273116	0.338123	0.584809	0.0334189	0.353385	0.270345	0.288664	0.0553966	0.241656	0.36258	0.0651233	0.814261	0.625047	-2.08477	-0.203842	0.168294	-1.07823
STMMW_RS21095	bifunctional aspartate kinase/homoserine dehydrogenase II	-0.617082	-2.02301	-1.79297	-0.478178	-1.6038	-0.542547	-1.57276	-1.38695	-0.0444988	-1.66018	0.93496	-1.63345	-2.1468	-1.41711	-1.59886	-0.704502	-1.82977	-0.92519	-0.54633	-1.41734	-0.444882	0.0588935	-0.58265	0.158461
STMMW_RS21430	DNA-binding protein HU-alpha	0.799126	0.462305	-0.243172	0.325337	-0.161751	-0.609875	-0.118134	0.305437	-0.0457536	0.814644	-2.81161	-0.710104	0.0650776	0.253377	0.251733	0.195173	0.340424	0.35475	0.437598	-1.02667	0.359549	-0.746049	-1.33203	-4.11848
STMMW_RS22415	RNA chaperone Hfq	-0.0812963	-0.246645	-0.365044	-0.247175	-1.19457	-0.261475	-0.582766	-0.0717224	-0.574951	-3.1254	-2.26288	-3.33169	-1.0602	-0.381231	-0.938451	-0.0250697	-0.669399	-1.18983	0.150831	-1.95687	-3.23606	-2.58168	-2.02516	-0.0325349
STMMW_RS22425	FtsH protease activity modulator HflK	0.0651632	0.0650569	-0.142117	0.108718	-0.102954	0.0160411	-0.0729191	-0.218463	-0.221956	-0.294905	1.37787	0.381525	0.392979	0.0840774	0.230897	-0.0800693	0.215276	-0.965739	0.382197	-1.52918	-4.19722	0.0312258	0.315434	0.731461
STMMW_RS22900	2-iminobutanoate/2-iminopropanoate deaminase	-0.887824	-0.630379	0.0542476	-0.218332	-0.387841	-1.48346	-0.51913	-0.174485	-0.583806	0.193729	-0.465778	-0.170382	-0.599001	-0.370256	-0.745966	-1.25082	-0.533022	0.200119	-0.352845	-0.65263	0.26443	-0.809528	0.492821	-0.320864
STMMW_RS22990	leucyl aminopeptidase	-0.249914	0.0532169	0.0941366	-0.127239	-1.65289	-1.14271	-0.429733	-1.03131	-0.423879	-0.283379	-0.905899	-0.52868	-0.139452	-0.0577966	-0.45044	-1.13582	-0.820818	-0.678268	-0.390073	-0.132962	-0.650994	-0.507388	-0.334276	-0.518069
STMMW_RS24585	hypothetical protein	0.313697	0.033128	0.16207	0.236971	-0.0247618	0.078902	0.210319	0.339291	0.186069	-0.23916	3.33041	-0.284722	1.06439	0.912233	0.535347	-0.0538094	-0.319053	-0.0735582	0.0927402	-0.140034	0.207279	0.0233155	-0.321149	0.520469
