# Supplementary material for: High-throughput fitness experiments reveal specific vulnerabilities of human-adapted Salmonella during stress and infection
Source: Nat Genet. 2024 Jun 3;56(6):1288–99. doi: 10.1038/s41588-024-01779-7 (PMC11176087; doi:10.1038/s41588-024-01779-7)
Supplement: Supplementary file 18 — Supplemental Data 14, All FC and statistics for each of the four serovars from the macrophage infection Rb-Tn-seq experiment. S. Typhimurium ST4/74 genes are on sheet 1, S. Typhi Ty2 genes are on sheet 2, S. Paratyphi A 9150 genes are on sheet 3, and S. Typhimurium D23580 genes are on sheet 4. FC and P values were calculated using DEseq2 analysis. [file 41588_2024_1779_MOESM18_ESM.xlsx]

## Sheet: ST474
locusID	locusID 2	common gene name	log2(FC)	adjusted p-value	desc
STM474_RS00005	STM474_0001	thrL	-1.59965	0.691572	thr operon leader peptide
STM474_RS00010	STM474_0002	thrA	0.0239068	0.975803	bifunctional aspartate kinase/homoserine dehydrogenase I
STM474_RS00015	STM474_0003	thrB	-0.758976	0.216539	homoserine kinase
STM474_RS00020	STM474_0004	thrC	-0.720444	0.412688	threonine synthase
STM474_RS00025	STM474_0005	yaaA	0.257339	0.756568	peroxide stress protein YaaA
STM474_RS00030	STM474_0006		-0.148902	0.817303	sodium:alanine symporter family protein
STM474_RS00035	STM474_0007	tal	0.443022	0.537161	transaldolase
STM474_RS00040	STM474_0008	mog	-1.42497	0.00018028	molybdopterin adenylyltransferase
STM474_RS00045	STM474_0009	satP	0.224947	0.771614	acetate uptake transporter
STM474_RS00050	STM474_0010	msyB	0.430431	0.416564	acidic protein MsyB
STM474_RS00055	STM474_0011		-0.907534	0.339928	DUF2541 family protein
STM474_RS00065	STM474_0014	dnaJ	-4.43209	0.00054853	molecular chaperone DnaJ
STM474_RS00070	STM474_0015		0.241154	0.68959	LysR family transcriptional regulator
STM474_RS00075	STM474_0016		-1.10863	0.198999	phage holin family protein
STM474_RS00080	STM474_0017		0.998088	0.000379293	glycoside hydrolase family 108 protein
STM474_RS00085	STM474_0018		-6.94034	0.0228713	transcriptional regulator
STM474_RS00090	STM474_0019		0.660142	0.0563875	chitinase
STM474_RS00095	STM474_0020		0.238847	0.510132	chitinase
STM474_RS00100	STM474_0021		-0.264817	0.813372	winged helix-turn-helix transcriptional regulator
STM474_RS00105	STM474_0022		-0.175573	0.70335	fimbrial protein BcfA
STM474_RS00110	STM474_0023	bcfB	0.663452	0.0936486	fimbrial biogenesis chaperone BcfB
STM474_RS00115	STM474_0024	bcfC	0.157246	0.802388	fimbrial usher BcfC
STM474_RS00120	STM474_0025		-0.143118	0.797897	fimbrial protein BcfD
STM474_RS00125	STM474_0026		0.916099	0.199063	fimbrial protein BcfE
STM474_RS00130	STM474_0027		0.791348	0.258346	fimbrial protein BcfF
STM474_RS00135	STM474_0028	bcfG	0.0800019	0.910091	fimbrial chaperone BcfG
STM474_RS00140	STM474_0029		0.501829	0.0457079	DsbA family protein
STM474_RS00145	STM474_0030		0.951455	0.46115	hypothetical protein
STM474_RS00150	STM474_0031		1.17653	0.750969	transcriptional regulator
STM474_RS00155	STM474_0033		0.282634	0.795477	LysR family transcriptional regulator
STM474_RS00160	STM474_0034		-1.51627	0.533222	transcriptional regulator
STM474_RS00165	STM474_0035		0.298274	0.180091	aryl-sulfate sulfotransferase
STM474_RS00170	STM474_0036		-0.0131127	0.973831	bifunctional metallophosphatase/5'-nucleotidase
STM474_RS00175	STM474_0037		1.67725	NA	hypothetical protein
STM474_RS00180	STM474_0038		0.0357737	0.955914	sulfatase-like hydrolase/transferase
STM474_RS00185	STM474_0039		-0.336639	0.471965	anaerobic sulfatase maturase
STM474_RS00190	STM474_0040		1.24072	0.000162831	hypothetical protein
STM474_RS00195	STM474_0041		0.926142	0.00108878	aryl-sulfate sulfotransferase
STM474_RS00200	STM474_0042	nhaA	-0.106296	0.86007	Na+/H+ antiporter NhaA
STM474_RS00205	STM474_0043	nhaR	2.58777	8.40446e-12	transcriptional activator NhaR
STM474_RS00210	STM474_0044		-0.144469	0.837024	glycoside hydrolase family 31 protein
STM474_RS00215	STM474_0045		0.749799	0.128885	MFS transporter
STM474_RS00225	STM474_0047		0.0876283	0.95224	YaaY family protein
STM474_RS00245	STM474_0051	fkpB	-5.34938	2.00765e-06	FKBP-type peptidyl-prolyl cis-trans isomerase
STM474_RS00255	STM474_0053		0.313787	0.43223	nitrite reductase
STM474_RS00260	STM474_0054	rihC	-0.374252	0.775227	ribonucleoside hydrolase RihC
STM474_RS00265	STM474_0055		0.229086	0.743757	response regulator
STM474_RS00270	STM474_0056		-0.191826	0.761131	sensor histidine kinase
STM474_RS00285	STM474_0059		5.03594	1.94835e-07	oxaloacetate decarboxylase subunit gamma
STM474_RS00290	STM474_0060	citS	1.52635	1.75296e-12	citrate/sodium symporter CitS
STM474_RS00295	STM474_0061	citC	0.510719	0.486632	[citrate (pro-3S)-lyase] ligase
STM474_RS00300	STM474_0062	citD	1.29772	0.464105	citrate lyase acyl carrier protein
STM474_RS00305	STM474_0063	citE	0.885247	0.0415781	citrate (pro-3S)-lyase subunit beta
STM474_RS00310	STM474_0064	citF	1.71147	0.000332398	citrate lyase subunit alpha
STM474_RS00315	STM474_0065	citX	-0.251592	0.820793	citrate lyase holo-[acyl-carrier protein] synthase
STM474_RS00320	STM474_0066	citG	-0.0618108	0.960666	triphosphoribosyl-dephospho-CoA synthase CitG
STM474_RS00335	STM474_0069	carA	-0.0804421	0.97154	glutamine-hydrolyzing carbamoyl-phosphate synthase small subunit
STM474_RS00340	STM474_0070	carB	-2.155	0.00457809	carbamoyl-phosphate synthase large subunit
STM474_RS00345	STM474_0071	caiF	-0.471189	0.619617	carnitine metabolism transcriptional regulator CaiF
STM474_RS00350	STM474_0072	caiE	0.0986813	0.93985	carnitine operon protein CaiE
STM474_RS00355	STM474_0073	caiD	0.262414	0.677949	crotonobetainyl-CoA hydratase
STM474_RS00360	STM474_0074	caiC	-0.072464	0.852224	crotonobetaine/carnitine-CoA ligase
STM474_RS00365	STM474_0075	caiB	-0.0207715	0.971237	L-carnitine CoA-transferase
STM474_RS00370	STM474_0076	caiA	0.547753	0.262112	crotonobetainyl-CoA dehydrogenase
STM474_RS00375	STM474_0077	caiT	-0.0723797	0.903332	L-carnitine/gamma-butyrobetaine antiport BCCT transporter
STM474_RS00385	STM474_0079		0.45718	0.600687	electron transfer flavoprotein FixA
STM474_RS00390	STM474_0080		-0.799818	0.588158	electron transfer flavoprotein subunit alpha/FixB family protein
STM474_RS00395	STM474_0081		0.183461	0.71713	FAD-dependent oxidoreductase
STM474_RS00400	STM474_0082	fixX	0.443479	0.688858	ferredoxin-like protein FixX
STM474_RS00405	STM474_0084		0.542504	0.0933144	MFS transporter
STM474_RS00410	STM474_0085		-1.99696	0.127851	YgdI/YgdR family lipoprotein
STM474_RS00415	STM474_0086		0.235647	0.802388	hypothetical protein
STM474_RS00420	STM474_0087		1.89984	0.0370336	DUF1471 family virulence protein SrfN
STM474_RS00430	STM474_0088		0.618522	0.0765294	sulfatase-like hydrolase/transferase
STM474_RS00435	STM474_0089	kefF	0.92519	0.00615746	glutathione-regulated potassium-efflux system oxidoreductase KefF
STM474_RS00440	STM474_0090	kefC	-0.508072	0.0800716	glutathione-regulated potassium-efflux system protein KefC
STM474_RS00450	STM474_0092	apaH	2.95369	NA	bis(5'-nucleosyl)-tetraphosphatase (symmetrical) ApaH
STM474_RS00455	STM474_0093	apaG	0.585626	0.588873	Co2+/Mg2+ efflux protein ApaG
STM474_RS00460	STM474_0094	rsmA	-2.66292	0.0155765	16S rRNA (adenine(1518)-N(6)/adenine(1519)-N(6))- dimethyltransferase RsmA
STM474_RS00465	STM474_0095	pdxA	0.0836525	0.935947	4-hydroxythreonine-4-phosphate dehydrogenase PdxA
STM474_RS00470	STM474_0096	surA	-3.85571	0.00109871	peptidylprolyl isomerase SurA
STM474_RS00480	STM474_0098	djlA	-0.1765	0.693357	co-chaperone DjlA
STM474_RS00485	STM474_0099	rluA	-0.745097	0.00140377	bifunctional tRNA pseudouridine(32) synthase/23S rRNA pseudouridine(746) synthase RluA
STM474_RS00490	STM474_0100	rapA	-2.05631	1.93784e-09	RNA polymerase-associated protein RapA
STM474_RS00495	STM474_0101	polB	-0.230706	0.523343	DNA polymerase II
STM474_RS00500	STM474_0102		0.139773	0.904047	YdcF family protein
STM474_RS00505	STM474_0103		0.273714	0.71713	DUF4751 family protein
STM474_RS00510	STM474_0104	araD	0.0163519	0.982894	L-ribulose-5-phosphate 4-epimerase
STM474_RS00515	STM474_0105	araA	0.428369	0.44734	L-arabinose isomerase
STM474_RS00520	STM474_0106	araB	-0.163162	0.840079	ribulokinase
STM474_RS00525	STM474_0107	araC	1.32218	4.14515e-07	arabinose operon transcriptional regulator AraC
STM474_RS00530	STM474_0108		-0.421945	0.764931	DedA family protein
STM474_RS00535	STM474_0109	thiQ	-0.160945	0.904047	thiamine ABC transporter ATP-binding protein ThiQ
STM474_RS00540	STM474_0110	thiP	0.0189493	0.969355	thiamine/thiamine pyrophosphate ABC transporter permease ThiP
STM474_RS00545	STM474_0111		0.214153	0.592416	thiamine ABC transporter substrate binding subunit
STM474_RS00550	STM474_0113	sgrR	0.204754	0.581762	HTH-type transcriptional regulator SgrR
STM474_RS00555	STM474_0114	sgrT	0.958768	0.749956	glucose uptake inhibitor SgrT
STM474_RS00560	STM474_0116	leuD	0.172317	0.875658	3-isopropylmalate dehydratase small subunit
STM474_RS00565	STM474_0117	leuC	-0.114239	0.93985	3-isopropylmalate dehydratase large subunit
STM474_RS00570	STM474_0118	leuB	0.399625	0.665164	3-isopropylmalate dehydrogenase
STM474_RS00575	STM474_0119	leuA	0.491416	0.0818849	2-isopropylmalate synthase
STM474_RS00580	STM474_0120	leuL	0.27813	0.890209	leu operon leader peptide
STM474_RS00585	STM474_0121	leuO	0.0612638	0.955914	transcriptional regulator LeuO
STM474_RS00590	STM474_0122	ilvI	0.373022	0.306458	acetolactate synthase 3 large subunit
STM474_RS00595	STM474_0123	ilvN	1.34625	0.161823	acetolactate synthase small subunit
STM474_RS00600	STM474_0124	cra	-2.44933	3.23097e-11	catabolite repressor/activator
STM474_RS00605	STM474_0125	mraZ	-0.28384	0.838461	division/cell wall cluster transcriptional repressor MraZ
STM474_RS00610	STM474_0126	rsmH	-2.72552	0.0164309	16S rRNA (cytosine(1402)-N(4))-methyltransferase RsmH
STM474_RS00660	STM474_0136		0.77269	0.403796	D-alanine--D-alanine ligase
STM474_RS00685	STM474_0141	secM	0.140125	0.879804	secA translation cis-regulator SecM
STM474_RS00695	STM474_0143	mutT	-0.724077	0.299362	8-oxo-dGTP diphosphatase MutT
STM474_RS00705	STM474_0145	yacG	-2.93992	0.102244	DNA gyrase inhibitor YacG
STM474_RS00710	STM474_0146	zapD	0.284353	0.524077	cell division protein ZapD
STM474_RS00720	STM474_0149		-0.401929	0.716031	GMP reductase
STM474_RS00725	STM474_0150	hofC	0.205744	0.732026	protein transport protein HofC
STM474_RS00730	STM474_0151	gspE	-0.00124655	0.99836	type II secretion system protein GspE
STM474_RS00735	STM474_0152	ppdD	1.66438	0.189209	prepilin peptidase-dependent pilin
STM474_RS00740	STM474_0153	nadC	0.04884	0.970429	carboxylating nicotinate-nucleotide diphosphorylase
STM474_RS00745	STM474_0154	ampD	0.896713	0.213117	1,6-anhydro-N-acetylmuramyl-L-alanine amidase AmpD
STM474_RS00750	STM474_0155	ampE	0.395825	0.337486	beta-lactamase regulator AmpE
STM474_RS00755	STM474_0156		0.530716	0.036495	family 43 glycosylhydrolase
STM474_RS00760	STM474_0157		0.656357	0.228722	MFS transporter
STM474_RS00765	STM474_0158	aroP	0.363968	0.349892	aromatic amino acid transporter AroP
STM474_RS00770	STM474_0159	pdhR	-6.08311	8.67334e-07	pyruvate dehydrogenase complex transcriptional repressor PdhR
STM474_RS00775	STM474_0160	aceE	-7.25524	6.9378e-06	pyruvate dehydrogenase (acetyl-transferring), homodimeric type
STM474_RS00780	STM474_0161	aceF	-7.1338	0.0211322	pyruvate dehydrogenase complex dihydrolipoyllysine-residue acetyltransferase
STM474_RS00790	STM474_0164		0.361117	0.861542	outer membrane protein
STM474_RS00795	STM474_0165		0.329709	0.618671	DUF2950 family protein
STM474_RS00800	STM474_0166		-0.0437329	0.92862	DUF3300 domain-containing protein
STM474_RS00805	STM474_0167	acnB	-3.74614	0.044916	bifunctional aconitate hydratase 2/2-methylisocitrate dehydratase
STM474_RS00810	STM474_0168		-4.4568	0.0701484	HNH endonuclease
STM474_RS00815	STM474_0169		0.24617	0.72351	protein YacL
STM474_RS00820	STM474_0170		-0.00228662	0.998273	2-keto-3-deoxygluconate permease 1
STM474_RS00825	STM474_0171		0.0142608	0.976124	D-threonate kinase
STM474_RS00830	STM474_0172		-4.55975	1.29248e-17	D-threonate 4-phosphate dehydrogenase
STM474_RS00835	STM474_0173		-0.0741086	0.962119	DeoR/GlpR family DNA-binding transcription regulator
STM474_RS00840	STM474_0174	speD	1.06143	0.000124206	adenosylmethionine decarboxylase
STM474_RS00845	STM474_0175	speE	-0.896713	0.240836	polyamine aminopropyltransferase
STM474_RS00850	STM474_0176		0.359257	0.622125	YacC family pilotin-like protein
STM474_RS00855	STM474_0177	cueO	0.313173	0.665164	multicopper oxidase CueO
STM474_RS00860	STM474_0178		0.796216	0.00208955	pyrroloquinoline quinone-dependent dehydrogenase
STM474_RS00865	STM474_0179	hpt	0.125844	0.879804	hypoxanthine phosphoribosyltransferase
STM474_RS00875	STM474_0181		0.309111	0.737473	ABC transporter ATP-binding protein
STM474_RS00880	STM474_0182		0.395634	0.71713	ABC transporter permease
STM474_RS00885	STM474_0183		0.373143	0.615092	fimbrial protein
STM474_RS00890	STM474_0184		0.157811	0.574111	fimbrial outer membrane usher protein
STM474_RS00895	STM474_0185		1.02908	0.00437763	fimbrial biogenesis chaperone StiB
STM474_RS00900	STM474_0186		-0.41867	0.185633	fimbrial protein
STM474_RS00905	STM474_0187		-0.476926	NA	PTS sugar transporter subunit IIA
STM474_RS00910	STM474_0188		0.0688646	0.88824	polysaccharide deacetylase family protein
STM474_RS00915	STM474_0189	panD	0.0372725	0.967536	aspartate 1-decarboxylase
STM474_RS00920	STM474_0190	panC	0.531497	0.522695	pantoate--beta-alanine ligase
STM474_RS00925	STM474_0191	panB	-0.249609	0.84112	3-methyl-2-oxobutanoate hydroxymethyltransferase
STM474_RS00935	STM474_0193	pcnB	-7.35627	2.1738e-14	polynucleotide adenylyltransferase PcnB
STM474_RS00940	STM474_0194	gluQRS	-0.279013	0.673785	tRNA glutamyl-Q(34) synthetase GluQRS
STM474_RS00945	STM474_0195	dksA	-5.93271	1.10478e-24	RNA polymerase-binding protein DksA
STM474_RS00950	STM474_0196	sfsA	0.165802	0.82245	DNA/RNA nuclease SfsA
STM474_RS00955	STM474_0197	thpR	-0.0295077	0.955914	RNA 2',3'-cyclic phosphodiesterase
STM474_RS00960	STM474_0198	hrpB	-0.0973762	0.869803	ATP-dependent helicase HrpB
STM474_RS00965	STM474_0199	mrcB	-1.72901	0.0282722	bifunctional glycosyl transferase/transpeptidase
STM474_RS00970	STM474_0200	fhuA	0.332406	0.428181	ferrichrome porin FhuA
STM474_RS00975	STM474_0201	fhuC	-0.527437	0.221128	Fe3+-hydroxamate ABC transporter ATP-binding protein FhuC
STM474_RS00980	STM474_0202	fhuD	0.392274	0.245156	Fe(3+)-hydroxamate ABC transporter substrate-binding protein FhuD
STM474_RS00985	STM474_0203	fhuB	0.114102	0.856548	Fe(3+)-hydroxamate ABC transporter permease FhuB
STM474_RS00990	STM474_0204	stfA	0.34951	0.793124	fimbrial major subunit StfA
STM474_RS00995	STM474_0205		0.260323	0.455682	fimbrial biogenesis outer membrane usher protein
STM474_RS01000	STM474_0206	stfD	1.33798	0.176746	fimbrial chaperone StfD
STM474_RS01005	STM474_0207		0.332898	0.830575	fimbrial protein
STM474_RS01010	STM474_0208	stfF	-0.0478327	0.97154	fimbrial minor subunit StfF
STM474_RS01015	STM474_0209		0.681771	0.713204	fimbrial protein
STM474_RS01020	STM474_0210		0.349165	0.477762	fimbrial adhesin StfH
STM474_RS01025	STM474_0211	hemL	-6.00605	0.00617406	glutamate-1-semialdehyde 2,1-aminomutase
STM474_RS01030	STM474_0212	clcA	0.554144	0.146938	H(+)/Cl(-) exchange transporter ClcA
STM474_RS01040	STM474_0214		-0.564677	0.168562	TRIC cation channel family protein
STM474_RS01045	STM474_0215	btuF	0.0830848	0.875431	vitamin B12 ABC transporter substrate-binding protein BtuF
STM474_RS01055	STM474_0217	dgt	0.6147	0.0395087	dGTPase
STM474_RS01060	STM474_0218	degP	-0.705104	0.25152	serine endoprotease DegP
STM474_RS01065	STM474_0219	cdaR	0.357472	0.595705	DNA-binding transcriptional regulator CdaR
STM474_RS01070	STM474_0220		-0.024602	0.9805	DUF3461 family protein
STM474_RS01075	STM474_0221		0.24757	0.674283	MHS family MFS transporter
STM474_RS01085	STM474_0223	glnD	-7.51998	0.00534093	bifunctional uridylyltransferase/uridylyl-removing protein GlnD
STM474_RS01130	STM474_0232	rseP	-5.8129	4.75116e-08	sigma E protease regulator RseP
STM474_RS01140	STM474_0234	skp	-6.7049	0.0432227	molecular chaperone Skp
STM474_RS01165	STM474_0239	rnhB	0.232621	0.816968	ribonuclease HII
STM474_RS01180	STM474_0242		-0.407956	0.402401	chitinase
STM474_RS01185	STM474_0243	ldcC	0.326902	0.331733	lysine decarboxylase LdcC
STM474_RS01190	STM474_0244		0.00579584	0.997898	VOC family protein
STM474_RS01200	STM474_0246	rof	-0.796252	0.00859137	Rho-binding antiterminator
STM474_RS01205	STM474_0247		-0.147989	0.835268	YaeP family protein
STM474_RS01210	STM474_0248		-0.136139	0.917035	YaeQ family protein
STM474_RS01215	STM474_0249	arfB	-0.87729	0.0356973	aminoacyl-tRNA hydrolase
STM474_RS01220	STM474_0250	nlpE	0.45619	0.516825	envelope stress response activation lipoprotein NlpE
STM474_RS01230	STM474_0252	tsaA	0.426247	0.621067	tRNA (N6-threonylcarbamoyladenosine(37)-N6)-methyltransferase TrmO
STM474_RS01235	STM474_0253	rcsF	-0.2733	0.690272	Rcs stress response system protein RcsF
STM474_RS01240	STM474_0254	metQ	-0.457183	0.619617	methionine ABC transporter substrate-binding lipoprotein MetQ
STM474_RS01245	STM474_0255	metI	-0.252329	0.680054	methionine ABC transporter permease MetI
STM474_RS01250	STM474_0256	metN	-0.198228	0.679439	methionine ABC transporter ATP-binding protein MetN
STM474_RS01255	STM474_0257	gmhB	-5.19445	3.10514e-07	D-glycero-beta-D-manno-heptose 1,7-bisphosphate 7-phosphatase
STM474_RS01260	STM474_r0259		-4.20165	0.0819955	16S ribosomal RNA
STM474_RS01275	STM474_r0262		-0.375724	0.783977	23S ribosomal RNA
STM474_RS01290	STM474_0266	dkgB	0.197387	0.816968	2,5-didehydrogluconate reductase DkgB
STM474_RS01295	STM474_0267		-0.149831	0.82925	LysR family transcriptional regulator
STM474_RS01300	STM474_0268		0.16412	0.782331	MFS transporter
STM474_RS01305	STM474_0269		-0.403121	0.254384	endonuclease/exonuclease/phosphatase family protein
STM474_RS01310	STM474_0270		-0.567397	0.508007	class I SAM-dependent methyltransferase
STM474_RS01315	STM474_0271	mltD	0.202232	0.743757	murein transglycosylase D
STM474_RS01320	STM474_0272	gloB	0.356711	0.739447	hydroxyacylglutathione hydrolase
STM474_RS01325	STM474_0273		0.227361	0.828837	class I SAM-dependent methyltransferase
STM474_RS01330	STM474_0274	rnhA	2.32791	NA	ribonuclease HI
STM474_RS01345	STM474_0277		-0.184536	0.828957	ImpA family type VI secretion system protein
STM474_RS01350	STM474_0278	tssG	0.811192	0.284815	type VI secretion system baseplate subunit TssG
STM474_RS01355	STM474_0279	tssF	1.04556	0.0191061	type VI secretion system baseplate subunit TssF
STM474_RS01360	STM474_0280	tssE	0.737236	0.0928607	type VI secretion system baseplate subunit TssE
STM474_RS01365	STM474_0281		1.21643	0.0718921	hypothetical protein
STM474_RS01370	STM474_0282	tagK	-0.85119	0.124153	type VI secretion system-associated protein TagK
STM474_RS01380	STM474_0283	tssH	0.0266363	0.974916	type VI secretion system ATPase TssH
STM474_RS01385	STM474_0284	tssB	-0.401506	0.794132	type VI secretion system contractile sheath small subunit
STM474_RS01390	STM474_0285	tssC	0.262671	0.625472	type VI secretion system contractile sheath large subunit
STM474_RS01395	STM474_0287		-1.44653	0.109506	hypothetical protein
STM474_RS01400	STM474_0288		-0.0573409	0.95066	Hcp family type VI secretion system effector
STM474_RS01405	STM474_0289		0.0649292	0.970341	type VI secretion system amidase effector protein Tae4
STM474_RS01410	STM474_0290		-2.8011	0.071187	type VI secretion system amidase immunity protein Tai4
STM474_RS01415	STM474_0291		-0.245967	0.861317	Hcp family type VI secretion system effector
STM474_RS01420	STM474_0292	tssJ	0.358094	0.781094	type VI secretion system lipoprotein TssJ
STM474_RS01425	STM474_0293	tssK	-0.0913856	0.879804	type VI secretion system baseplate subunit TssK
STM474_RS01430	STM474_0294	tssL	0.133327	0.837259	type VI secretion system protein TssL, long form
STM474_RS01435	STM474_0295		1.52971	0.00812049	membrane protein
STM474_RS01440	STM474_0296		0.103692	0.938547	Shiga toxin A subunit
STM474_RS01445	STM474_0297	tssM	0.583141	0.149007	type VI secretion system membrane subunit TssM
STM474_RS01450	STM474_0298		-0.487159	0.711925	TagF domain-containing protein
STM474_RS01455	STM474_0299		0.102113	0.923327	DUF2195 family protein
STM474_RS01460	STM474_0300		-0.14021	0.835268	DUF2778 domain-containing protein
STM474_RS01465	STM474_0301		-0.0476725	0.939596	type VI secretion system Vgr family protein
STM474_RS01470	STM474_0302		0.53843	0.405541	DcrB-related protein
STM474_RS01475	STM474_0303		0.239596	0.594295	PAAR/RHS domain-containing protein
STM474_RS01480			-0.855665	0.697818	hypothetical protein
STM474_RS01485	STM474_0304		0.279038	0.813372	RHS domain-containing protein
STM474_RS01490	STM474_0305		0.815713	0.674505	hypothetical protein
STM474_RS01500	STM474_0307		-0.511291	0.528742	SymE family type I addiction module toxin
STM474_RS01505	STM474_0308		-4.48185	0.00797305	hypothetical protein
STM474_RS01525	STM474_0313		-0.992583	0.550495	Saf-pilin pilus formation protein SafA
STM474_RS01530	STM474_0314	papD	0.322542	0.298642	pili assembly chaperone SafB
STM474_RS01535	STM474_0315		0.344329	0.509232	fimbrial biogenesis outer membrane usher protein
STM474_RS01540	STM474_0316		-0.298288	0.758719	pilin structural protein SafD
STM474_RS01545	STM474_0317		-0.094097	0.879758	polysaccharide deacetylase family protein
STM474_RS01550			-0.0754751	0.960442	PerC family transcriptional regulator
STM474_RS01560	STM474_0319		-0.838108	0.0814028	LysR family transcriptional regulator
STM474_RS01565	STM474_0320		0.836067	0.537165	hypothetical protein
STM474_RS01570	STM474_0321	pagN	-0.447673	0.676723	adhesin/invasin protein PagN
STM474_RS01575	STM474_0322		-0.51999	0.645313	Spy/CpxP family protein refolding chaperone
STM474_RS01580	STM474_0323		0.0426171	0.951024	amidohydrolase
STM474_RS01585	STM474_0324	fadE	0.244051	0.526776	acyl-CoA dehydrogenase FadE
STM474_RS01595	STM474_0326		0.405719	0.615274	class II glutamine amidotransferase
STM474_RS01600	STM474_0327		0.190835	0.802388	murein L,D-transpeptidase
STM474_RS01605	STM474_0328	dinB	0.442781	0.550447	DNA polymerase IV
STM474_RS01610	STM474_0329		-0.190587	0.753045	RNA ligase RtcB family protein
STM474_RS01615	STM474_0330		-0.152421	0.93985	peptide chain release factor H
STM474_RS01620	STM474_0331	pepD	-0.686893	0.115259	cytosol nonspecific dipeptidase
STM474_RS01625	STM474_0332	gpt	0.537293	0.402401	xanthine phosphoribosyltransferase
STM474_RS01630	STM474_0333	frsA	0.542328	0.411045	esterase FrsA
STM474_RS01635	STM474_0334	crl	1.05079	0.244703	sigma factor-binding protein Crl
STM474_RS01640	STM474_0335	phoE	0.28975	0.34546	phosphoporin PhoE
STM474_RS01645	STM474_0337	proB	-3.76182	1.82039e-11	glutamate 5-kinase
STM474_RS01650	STM474_0338	proA	-3.06456	4.91962e-07	glutamate-5-semialdehyde dehydrogenase
STM474_RS01655	STM474_t0339		-1.93168	0.403307	tRNA-Thr
STM474_RS01675	STM474_0342		-1.50189	0.0414752	DUF1889 family protein
STM474_RS01680	STM474_0343		-0.181424	0.680054	MFS transporter
STM474_RS01685	STM474_0344	leuC	0.704418	0.293013	3-isopropylmalate dehydratase large subunit
STM474_RS01690	STM474_0345	leuD	0.124391	0.777275	3-isopropylmalate dehydratase small subunit
STM474_RS01695	STM474_0346		-0.800333	0.190902	fumarylacetoacetate hydrolase family protein
STM474_RS01700	STM474_0347		-0.030706	0.961607	alpha/beta hydrolase
STM474_RS01705	STM474_0348		0.464595	0.382699	LysR family transcriptional regulator
STM474_RS01715	STM474_0350		2.51246	0.00616545	outer membrane protein
STM474_RS01720	STM474_0351		-0.322606	0.758719	fimbrial biogenesis chaperone StbE
STM474_RS01725	STM474_0352	stbD	0.0609599	0.859584	fimbrial usher protein StbD
STM474_RS01730	STM474_0353		0.912475	3.62591e-08	fimbrial outer membrane usher protein
STM474_RS01735	STM474_0354		1.08574	0.191489	fimbrial biogenesis chaperone StbB
STM474_RS01740	STM474_0355		-1.24227	0.224844	type 1 fimbrial protein
STM474_RS01745	STM474_0356		-0.0835009	0.971237	membrane protein
STM474_RS01755	STM474_0357		0.808972	7.85895e-06	EAL domain-containing protein
STM474_RS01760	STM474_0358		-1.32187	0.353463	transcriptional regulator
STM474_RS01765	STM474_0359		-1.05652	0.436311	hypothetical protein
STM474_RS01770	STM474_0360		-0.365786	0.871579	Ail/Lom family outer membrane beta-barrel protein
STM474_RS01775	STM474_0361		0.0494223	0.973831	helix-turn-helix transcriptional regulator
STM474_RS01780	STM474_0362		-2.04241	0.286828	membrane protein
STM474_RS01785	STM474_0363		0.396296	0.802388	DUF4156 domain-containing protein
STM474_RS01790	STM474_0364	mdsC	0.0257591	0.973831	multidrug efflux transporter outer membrane subunit MdsC
STM474_RS01795	STM474_0365	mdsB	0.641472	0.0710187	multidrug efflux RND transporter permease subunit MdsB
STM474_RS01800	STM474_0366	mdsA	0.141786	0.892815	multidrug efflux RND transporter periplasmic adaptor subunit MdsA
STM474_RS01805	STM474_0367	golT	-0.137658	0.779647	gold/copper-translocating P-type ATPase GolT
STM474_RS01810	STM474_0368	golS	0.570938	0.52366	Au(I) sensor transcriptional regulator GolS
STM474_RS01815	STM474_0369	golB	-5.83793	0.200707	gold resistance metallochaperone GolB
STM474_RS01825	STM474_0370		0.169486	0.821385	MFS transporter
STM474_RS01830	STM474_0371		-0.358247	0.419207	site-specific DNA-methyltransferase
STM474_RS01835	STM474_0372		0.214285	0.802388	type III restriction-modification system endonuclease
STM474_RS01840	STM474_0373		-0.9519	0.777497	small effector SsaA
STM474_RS01845	STM474_0374		-0.0789217	0.919345	cytochrome ubiquinol oxidase subunit I
STM474_RS01850	STM474_0375	cydB	-0.652387	0.0261555	cytochrome d ubiquinol oxidase subunit II
STM474_RS01855	STM474_0376		0.784792	0.411131	DUF2474 domain-containing protein
STM474_RS01860	STM474_0378		0.495594	0.190312	helix-turn-helix domain-containing protein
STM474_RS01865	STM474_0379	foxA	0.641141	0.0359084	ferrioxamine B receptor FoxA
STM474_RS01870	STM474_0380		-0.187987	0.804515	LysE family transporter
STM474_RS01875	STM474_0381		-5.1711	0.376967	DUF1471 family periplasmic protein YahO
STM474_RS01880	STM474_0382	prpR	-0.371344	0.487095	propionate catabolism operon regulatory protein PrpR
STM474_RS01885	STM474_0383	prpB	-0.781349	0.364621	methylisocitrate lyase
STM474_RS01890	STM474_0384	prpC	0.665172	0.244967	2-methylcitrate synthase
STM474_RS01895	STM474_0385		1.30823	3.95168e-05	bifunctional 2-methylcitrate dehydratase/aconitate hydratase
STM474_RS01900	STM474_0386	prpE	0.292377	0.552292	propionate--CoA ligase
STM474_RS01910	STM474_0388		0.248469	0.603612	autotransporter outer membrane beta-barrel domain-containing protein
STM474_RS01915	STM474_0389	iprA	-0.109333	0.922589	hydrogen peroxide resistance inhibitor IprA
STM474_RS01920	STM474_0390	ampH	0.190198	0.753045	D-alanyl-D-alanine- carboxypeptidase/endopeptidase AmpH
STM474_RS01925	STM474_0391	sbmA	0.773681	0.000129213	peptide antibiotic transporter SbmA
STM474_RS01930	STM474_0392	yaiW	0.969943	0.0212463	surface-exposed outer membrane lipoprotein YaiW
STM474_RS01935	STM474_0393		-0.14852	0.926827	YaiY family protein
STM474_RS01940	STM474_0394		0.0206538	0.982981	DUF2754 family protein
STM474_RS01945	STM474_0395	ddlA	0.11654	0.818296	D-alanine--D-alanine ligase
STM474_RS01950	STM474_0396		-0.00630175	0.989374	extensin family protein
STM474_RS01955	STM474_0397		0.595784	0.224289	multidrug efflux MFS transporter
STM474_RS01960	STM474_0398	iraP	0.561058	0.386645	anti-adapter protein IraP
STM474_RS01965	STM474_0400	psiF	-1.54565	0.0450366	phosphate starvation-inducible protein PsiF
STM474_RS01970	STM474_0401	adrA	0.184328	0.811217	diguanylate cyclase AdrA
STM474_RS01975	STM474_0402	proC	-4.42194	1.37968e-06	pyrroline-5-carboxylate reductase
STM474_RS01980	STM474_0404		-1.01374	0.617063	YaiI/YqxD family protein
STM474_RS01985	STM474_0405	aroL	-0.205063	0.814611	shikimate kinase AroL
STM474_RS01990	STM474_0406		0.139878	0.944729	hypothetical protein
STM474_RS01995	STM474_0407		0.12843	0.89041	AroM family protein
STM474_RS02000	STM474_0408	ppnP	-0.185705	0.878617	pyrimidine/purine nucleoside phosphorylase
STM474_RS02005	STM474_0409	rdgC	-1.18209	0.37945	recombination-associated protein RdgC
STM474_RS02010	STM474_0410	mak	0.595365	0.396927	fructokinase
STM474_RS02015	STM474_0411	araJ	-0.188075	0.693761	MFS transporter AraJ
STM474_RS02020	STM474_0412	sbcC	0.398432	0.299362	exonuclease subunit SbcC
STM474_RS02025	STM474_0413	sbcD	0.449489	0.36524	exonuclease subunit SbcD
STM474_RS02035	STM474_0415	phoB	-0.141019	0.893797	phosphate response regulator transcription factor PhoB
STM474_RS02040	STM474_0416	phoR	0.374629	0.215629	phosphate regulon sensor histidine kinase PhoR
STM474_RS02045	STM474_0418	brnQ	-0.51696	0.541477	branched-chain amino acid transporter carrier protein BrnQ
STM474_RS02050	STM474_0419	proY	-0.423831	0.121848	proline-specific permease ProY
STM474_RS02055	STM474_0420	malZ	0.352206	0.360057	maltodextrin glucosidase
STM474_RS02060	STM474_0421		0.282611	0.661696	peroxiredoxin
STM474_RS02065	STM474_0422	acpH	0.886746	0.136141	ACP phosphodiesterase
STM474_RS02070	STM474_0423	queA	0.551738	0.199239	tRNA preQ1(34) S-adenosylmethionine ribosyltransferase-isomerase QueA
STM474_RS02075	STM474_0424	tgt	-1.31487	0.0189861	tRNA guanosine(34) transglycosylase Tgt
STM474_RS02080	STM474_0425	yajC	-1.03499	0.605894	preprotein translocase subunit YajC
STM474_RS02095	STM474_0428		1.71581	2.52916e-06	VOC family protein
STM474_RS02100	STM474_0429		-0.175035	0.801513	YafY family transcriptional regulator
STM474_RS02105	STM474_0430		-1.8213	0.0106102	HNH nuclease YajD
STM474_RS02115	STM474_0432		0.0979982	0.878599	nucleoside-specific channel-forming protein Tsx
STM474_RS02120	STM474_0433		1.13642	0.166955	DUF3251 domain-containing protein
STM474_RS02125	STM474_0435	nrdR	-0.789046	0.666388	transcriptional regulator NrdR
STM474_RS02150	STM474_0440	pgpA	-2.13672	0.0328859	phosphatidylglycerophosphatase A
STM474_RS02155	STM474_0441		-0.0843864	0.913815	aldo/keto reductase
STM474_RS02170	STM474_0444	xseB	-3.28062	0.279945	exodeoxyribonuclease VII small subunit
STM474_RS02175	STM474_0445	thiI	-1.2	0.00210337	tRNA 4-thiouridine(8) synthase ThiI
STM474_RS02180	STM474_0446	phnV	0.381646	0.678379	2-aminoethylphosphonate ABC transport system, membrane component PhnV
STM474_RS02185	STM474_0447	phnU	0.874492	0.00854417	2-aminoethylphosphonate ABC transporter permease subunit
STM474_RS02190	STM474_0448	phnT	0.181735	0.874475	2-aminoethylphosphonate ABC transport system ATP-binding subunit PhnT
STM474_RS02195	STM474_0449	phnS	-0.308818	0.769688	2-aminoethylphosphonate ABC transporter substrate-binding protein
STM474_RS02200	STM474_0450	phnR	0.125213	0.828937	phosphonate utilization transcriptional regulator PhnR
STM474_RS02205	STM474_0451	phnW	0.780622	0.00516079	2-aminoethylphosphonate--pyruvate transaminase
STM474_RS02210	STM474_0452		1.37976	0.00991024	phosphonoacetaldehyde hydrolase
STM474_RS02215	STM474_0453	yajL	-0.77587	0.0697065	protein deglycase YajL
STM474_RS02220	STM474_0454	panE	0.398636	0.600948	2-dehydropantoate 2-reductase
STM474_RS02225	STM474_0455		-0.470801	0.567021	YajQ family cyclic di-GMP-binding protein
STM474_RS02230	STM474_0456		1.47778	2.19545e-11	MFS transporter
STM474_RS02235	STM474_0457		0.0871498	0.92591	SEL1-like repeat protein
STM474_RS02240	STM474_0458		-0.408516	0.499241	sel1 repeat family protein
STM474_RS02245	STM474_0459	cyoE	-1.53202	0.000397425	heme o synthase
STM474_RS02250	STM474_0460		-1.90398	0.0322971	cytochrome o ubiquinol oxidase subunit IV
STM474_RS02255	STM474_0461		-0.470562	0.603612	cytochrome o ubiquinol oxidase subunit III
STM474_RS02260	STM474_0462	cyoB	-1.26236	0.0661582	cytochrome o ubiquinol oxidase subunit I
STM474_RS02265	STM474_0463	cyoA	-0.949766	0.000612171	cytochrome o ubiquinol oxidase subunit II
STM474_RS02270	STM474_0465	ampG	-0.075188	0.854688	muropeptide MFS transporter AmpG
STM474_RS02275	STM474_0466		-0.366986	0.472333	lipoprotein
STM474_RS02280	STM474_0467	bolA	-0.0792186	0.926827	transcriptional regulator BolA
STM474_RS02285	STM474_0468	tig	-1.57573	0.0899485	trigger factor
STM474_RS02300	STM474_0471	lon	-5.32864	0.347571	endopeptidase La
STM474_RS02305	STM474_0472	hupB	0.623129	0.502252	DNA-binding protein HU-beta
STM474_RS02310	STM474_0473	ppiD	0.27456	0.722677	peptidylprolyl isomerase
STM474_RS02315	STM474_0474		3.31141	5.03467e-46	helix-hairpin-helix domain-containing protein
STM474_RS02320	STM474_0475	fadM	-0.644687	0.749151	long-chain acyl-CoA thioesterase FadM
STM474_RS02325	STM474_0476	queC	-1.7634	0.00325151	7-cyano-7-deazaguanine synthase QueC
STM474_RS02330	STM474_0477		0.159981	0.783977	SgrR family transcriptional regulator
STM474_RS02335	STM474_0478	cof	-0.126112	0.908685	HMP-PP phosphatase
STM474_RS02340	STM474_0479		-0.00838631	0.9924	cysteine desulfhydrase
STM474_RS02345	STM474_0480	decR	-0.821953	0.488097	DNA-binding transcriptional regulator DecR
STM474_RS02350	STM474_0481		-1.28932	5.08534e-06	SmdA family multidrug ABC transporter permease/ATP-binding protein
STM474_RS02355	STM474_0482		-0.879259	0.0219409	SmdB family multidrug efflux ABC transporter permease/ATP-binding protein
STM474_RS02360	STM474_0483	glnK	0.0418443	0.983798	P-II family nitrogen regulator
STM474_RS02365	STM474_0484	amtB	0.0554108	0.908135	ammonium transporter AmtB
STM474_RS02370	STM474_0485	tesB	0.0850037	0.896145	acyl-CoA thioesterase II
STM474_RS02375	STM474_0486		0.273983	0.567288	YbaY family lipoprotein
STM474_RS02380	STM474_0487		-0.648505	0.408678	MGMT family protein
STM474_RS02385	STM474_0488		0.395423	0.527732	EAL domain-containing protein
STM474_RS02390	STM474_0489		1.11482	0.260627	type B 50S ribosomal protein L31
STM474_RS02395	STM474_0490	ykgO	-0.279726	0.802388	type B 50S ribosomal protein L36
STM474_RS02400	STM474_0491		0.506883	0.682106	membrane protein
STM474_RS02405	STM474_0492	maa	-0.100411	0.875779	maltose O-acetyltransferase
STM474_RS02415	STM474_0494	tomB	-0.809813	0.553899	Hha toxicity modulator TomB
STM474_RS02420	STM474_0495		-0.177489	0.725057	efflux RND transporter permease AcrB
STM474_RS02425	STM474_0496	acrA	-0.507082	NA	multidrug efflux RND transporter periplasmic adaptor subunit AcrA
STM474_RS02430	STM474_0497	acrR	-0.407036	0.170844	multidrug efflux transporter transcriptional repressor AcrR
STM474_RS02435	STM474_0498	mscK	0.160279	0.697447	mechanosensitive channel MscK
STM474_RS02440	STM474_0499		0.243054	0.673437	Rpn family recombination-promoting nuclease/putative transposase
STM474_RS02445	STM474_0500	rsmS	-1.09843	0.324266	pleiotropic regulatory protein RsmS
STM474_RS02450	STM474_0501	priC	0.469074	0.828566	primosomal replication protein N''
STM474_RS02455	STM474_0502		0.557127	0.188181	DUF454 family protein
STM474_RS02460	STM474_0503	apt	0.272505	0.761131	adenine phosphoribosyltransferase
STM474_RS02470	STM474_0505		-2.64287	0.0804863	YbaB/EbfC family nucleoid-associated protein
STM474_RS02475	STM474_0506	recR	-0.103121	NA	recombination mediator RecR
STM474_RS02480	STM474_0507	htpG	-0.300896	0.575559	molecular chaperone HtpG
STM474_RS02495	STM474_0511	aes	-0.00179839	0.998273	acetyl esterase
STM474_RS02500	STM474_0512	gsk	0.498059	0.442044	inosine/guanosine kinase
STM474_RS02505	STM474_0513		0.842201	0.326448	Kef family K(+) transporter
STM474_RS02510	STM474_0514		-0.460085	0.286828	MFS transporter
STM474_RS02515	STM474_0515		-0.271108	0.472333	bifunctional UDP-sugar hydrolase/5'-nucleotidase UshA
STM474_RS02520	STM474_0516	ybaK	0.223226	0.816968	Cys-tRNA(Pro)/Cys-tRNA(Cys) deacylase YbaK
STM474_RS02525	STM474_0517		1.45159	3.61817e-05	TraB/GumN family protein
STM474_RS02530	STM474_0518		-0.510992	0.573203	DUF1311 domain-containing protein
STM474_RS02535	STM474_0519	copA	0.191914	0.743757	copper-exporting P-type ATPase CopA
STM474_RS02540	STM474_0520	cueR	-1.58737	0.141915	Cu(I)-responsive transcriptional regulator
STM474_RS02545	STM474_0521		-0.0273211	0.986357	NfeD family protein
STM474_RS02550	STM474_0522		0.201095	0.737407	SPFH/Band 7/PHB domain protein
STM474_RS02555	STM474_0523	fetA	-1.41236	0.000178595	iron ABC transporter ATP-binding protein FetA
STM474_RS02560	STM474_0524	fetB	0.233413	0.804728	iron export ABC transporter permease subunit FetB
STM474_RS02565	STM474_0525	cnoX	-0.0861273	0.933121	chaperedoxin
STM474_RS02570	STM474_0526		0.135479	0.804515	SDR family oxidoreductase
STM474_RS02575	STM474_0527	tesA	0.503847	0.592735	multifunctional acyl-CoA thioesterase I/protease I/lysophospholipase L1
STM474_RS02580	STM474_0528		0.746085	0.644221	ABC transporter ATP-binding protein
STM474_RS02585	STM474_0529		-0.0325899	0.956971	ABC transporter permease
STM474_RS02590	STM474_0530		0.38806	0.244703	porin
STM474_RS02595	STM474_0531		0.280334	0.71713	metal ABC transporter substrate-binding protein
STM474_RS02600	STM474_0532	sfbB	0.965469	0.0563875	virulence-associated ABC transporter ATP-binding protein SfbB
STM474_RS02605	STM474_0533		0.691636	0.33991	ABC transporter permease
STM474_RS02610	STM474_0534	mnmH	0.199471	0.673298	tRNA 2-selenouridine(34) synthase MnmH
STM474_RS02615	STM474_0535	allS	-0.467153	0.304333	HTH-type transcriptional activator AllS
STM474_RS02620	STM474_0536	allA	1.55954	0.000462864	ureidoglycolate lyase
STM474_RS02625	STM474_0537	allR	-0.798939	0.322276	HTH-type transcriptional repressor AllR
STM474_RS02630	STM474_0538	gcl	0.0923622	0.868497	glyoxylate carboligase
STM474_RS02635	STM474_0539	hyi	0.0394001	0.961626	hydroxypyruvate isomerase
STM474_RS02640	STM474_0540	glxR	-0.684494	0.677258	2-hydroxy-3-oxopropionate reductase
STM474_RS02645	STM474_0541		0.225105	0.753045	MFS transporter
STM474_RS02650	STM474_0543		0.185405	0.811746	putative allantoin permease
STM474_RS02655	STM474_0544	allB	0.0893368	0.914215	allantoinase AllB
STM474_RS02660	STM474_0545		-0.239951	0.630408	uracil/xanthine transporter
STM474_RS02665	STM474_0546	glxK	0.341375	0.615092	glycerate 3-kinase
STM474_RS02670	STM474_0547	allE	-0.568877	0.0557956	(S)-ureidoglycine aminohydrolase
STM474_RS02675	STM474_0548	allC	0.264845	0.609091	allantoate deiminase
STM474_RS02680	STM474_0549	allD	-0.505951	0.297787	ureidoglycolate dehydrogenase
STM474_RS02685	STM474_0550		-0.698553	0.406043	acyl-CoA synthetase FdrA
STM474_RS02690	STM474_0551		0.269774	0.780125	DUF1116 domain-containing protein
STM474_RS02695	STM474_0552		-0.454179	0.300761	DUF2877 domain-containing protein
STM474_RS02700	STM474_0553		0.560421	0.215629	carbamate kinase
STM474_RS02705	STM474_0554	purK	-1.46767	3.0539e-05	5-(carboxyamino)imidazole ribonucleotide synthase
STM474_RS02710	STM474_0555	purE	-0.914803	0.589519	5-(carboxyamino)imidazole ribonucleotide mutase
STM474_RS02730	STM474_0559		0.0602664	0.938547	DUF2145 domain-containing protein
STM474_RS02735	STM474_0560		0.171683	0.823517	STM0539 family protein
STM474_RS02740	STM474_0561		-0.155988	0.871383	metal-dependent hydrolase
STM474_RS02755	STM474_0564	fimA	-0.539274	0.274924	type 1 fimbrial protein subunit FimA
STM474_RS02760	STM474_0565	fimI	-1.44258	0.114369	type 1 fimbrial protein subunit FimI
STM474_RS02765	STM474_0566	fimC	-0.353778	0.559031	type 1 fimbria chaperone FimC
STM474_RS02770	STM474_0567		0.842017	0.00262067	fimbrial biogenesis usher protein
STM474_RS02775	STM474_0568	fimH	0.0573617	0.937346	type 1 fimbria D-mannose specific adhesin FimH
STM474_RS02780	STM474_0569	sfmF	0.114507	0.945777	fimbria assembly protein
STM474_RS02785	STM474_0570	fimZ	-1.25768	0.329202	fimbria biosynthesis transcriptional regulator FimZ
STM474_RS02790	STM474_0571	fimY	0.45283	0.689004	fimbria biosynthesis regulator FimY
STM474_RS02795	STM474_0572		0.392654	0.837351	diguanylate cyclase
STM474_RS02800	STM474_0573	fimW	0.16145	0.806385	fimbria biosynthesis transcriptional regulator FimW
STM474_RS02815	STM474_0576		0.479884	0.777497	DUF6056 family protein
STM474_RS02820	STM474_0577		-0.43122	0.743537	glycosyltransferase family 2 protein
STM474_RS02825	STM474_0578		-0.8271	0.10255	GtrA family protein
STM474_RS02835	STM474_0581		1.39181	0.00118922	GHKL domain-containing protein
STM474_RS02840	STM474_0582		1.44399	0.370848	efflux RND transporter permease subunit
STM474_RS02845	STM474_0583		0.377959	0.516639	reactive chlorine-specific transcriptional regulator RclR
STM474_RS02850	STM474_0584		0.463152	0.523082	reactive chlorine resistance oxidoreductase RclA
STM474_RS02855	STM474_0585		-0.673133	0.853291	reactive chlorine resistance periplasmic protein RclB
STM474_RS02860	STM474_0586		0.768184	0.00883522	reactive chlorine resistance membrane protein RclC
STM474_RS02865	STM474_0587		-0.574745	0.299362	DNA repair ATPase
STM474_RS02870	STM474_0588	pheP	0.767233	0.00408925	phenylalanine transporter
STM474_RS02875	STM474_0589		1.01715	0.0232166	mechanosensitive ion channel family protein
STM474_RS02880	STM474_0590		0.63708	0.204614	autotransporter domain-containing esterase
STM474_RS02885	STM474_0591		-0.757834	0.344229	sigma-54-dependent transcriptional regulator
STM474_RS02890	STM474_0592		0.740232	0.17155	SIS domain-containing protein
STM474_RS02895	STM474_0593		0.46338	0.306376	SIS domain-containing protein
STM474_RS02900	STM474_0594		0.383323	0.460674	PTS system mannose/fructose/sorbose family transporter subunit IID
STM474_RS02905	STM474_0595		-0.570906	0.0593986	PTS mannose/fructose/sorbose/N-acetylgalactosamine transporter subunit IIC
STM474_RS02910	STM474_0596		0.949829	0.0568477	PTS system mannose/fructose/N-acetylgalactosamine-transporter subunit IIB
STM474_RS02915	STM474_0597		1.62637	0.00921931	PTS sugar transporter subunit IIA
STM474_RS02920	STM474_0598	nfsB	-0.750535	0.228044	oxygen-insensitive NAD(P)H nitroreductase
STM474_RS02925	STM474_0599		0.180681	0.908633	MmcQ/YjbR family DNA-binding protein
STM474_RS02930	STM474_0600		-2.12651	0.0788153	TetR/AcrR family transcriptional regulator
STM474_RS02935	STM474_0601		0.785589	0.265178	RamA family antibiotic efflux transcriptional regulator
STM474_RS02940	STM474_0602		-0.989392	0.578782	DUF1158 family protein
STM474_RS02945	STM474_0603		-0.0182182	0.981756	glutamate--cysteine ligase
STM474_RS02950	STM474_0604	entD	0.170915	0.861542	enterobactin synthase subunit EntD
STM474_RS02955	STM474_0605		-0.26968	0.315177	TonB-dependent siderophore receptor
STM474_RS02960	STM474_0606	fes	-0.0765898	0.924192	enterochelin esterase
STM474_RS02965	STM474_0607		-0.578324	0.784958	MbtH family protein
STM474_RS02970	STM474_0608	entF	0.0530992	0.951024	enterobactin non-ribosomal peptide synthetase EntF
STM474_RS02975	STM474_0609	fepE	1.54405	5.68162e-05	LPS O-antigen length regulator
STM474_RS02980	STM474_0610	fepC	-0.696163	0.828566	iron-enterobactin ABC transporter ATP-binding protein
STM474_RS02985	STM474_0611	fepG	-6.99116	0.0310981	iron-enterobactin ABC transporter permease
STM474_RS02995	STM474_0613	entS	0.368043	0.617504	enterobactin transporter EntS
STM474_RS03000	STM474_0614	fepB	1.3757	0.793063	Fe2+-enterobactin ABC transporter substrate-binding protein
STM474_RS03005	STM474_0615	entC	-1.12395	0.132786	isochorismate synthase EntC
STM474_RS03010	STM474_0616	entE	0.284296	0.681965	(2,3-dihydroxybenzoyl)adenylate synthase EntE
STM474_RS03015	STM474_0617		-0.172741	0.880444	isochorismatase
STM474_RS03020	STM474_0618	entA	-1.11605	0.0264276	2,3-dihydro-2,3-dihydroxybenzoate dehydrogenase EntA
STM474_RS03025	STM474_0619	entH	0.133023	0.942262	proofreading thioesterase EntH
STM474_RS03030	STM474_0620	cstA	0.468643	0.0636483	carbon starvation protein CstA
STM474_RS03035	STM474_0621		0.372262	0.471083	YbdD/YjiX family protein
STM474_RS03040	STM474_0622		-0.404668	0.70972	oxidoreductase
STM474_RS03045	STM474_0623		0.165186	0.876467	pyridoxal phosphate-dependent aminotransferase
STM474_RS03050	STM474_0624		0.535314	0.0678184	ParB/RepB/Spo0J family partition protein
STM474_RS03055	STM474_0625		1.26997	9.86176e-05	phosphoadenosine phosphosulfate reductase
STM474_RS03060	STM474_0626		0.195465	0.777435	LysR family transcriptional regulator
STM474_RS03065	STM474_0627	dsbG	0.479933	0.161892	thiol:disulfide interchange protein DsbG
STM474_RS03070	STM474_0628	ahpC	-1.00075	0.320576	alkyl hydroperoxide reductase subunit C
STM474_RS03075	STM474_0629	ahpF	-0.401023	0.578212	alkyl hydroperoxide reductase subunit F
STM474_RS03080	STM474_0630		1.69337	3.2637e-05	molecular chaperone
STM474_RS03085	STM474_0631		-0.121278	0.824119	molybdopterin-dependent oxidoreductase
STM474_RS03090	STM474_0632		0.478439	0.353404	4Fe-4S dicluster domain-containing protein
STM474_RS03095	STM474_0633		0.573174	0.661185	dimethyl sulfoxide reductase anchor subunit family protein
STM474_RS03100	STM474_0634	uspG	-1.43252	0.594851	universal stress protein UspG
STM474_RS03105	STM474_0636		0.777851	0.284984	glutathione-dependent formaldehyde dehydrogenase
STM474_RS03110	STM474_0637	rnk	-0.222237	0.919241	nucleoside diphosphate kinase regulator
STM474_RS03115	STM474_0638	rna	0.218242	0.797116	ribonuclease I
STM474_RS03120	STM474_0639	citT	0.027769	0.969355	citrate/succinate antiporter CitT
STM474_RS03125	STM474_0640	citG	1.38033	0.0156867	triphosphoribosyl-dephospho-CoA synthase CitG
STM474_RS03130	STM474_0641	citX	0.354708	0.620212	citrate lyase holo-[acyl-carrier protein] synthase
STM474_RS03135	STM474_0642	citF	1.11238	0.163527	citrate lyase subunit alpha
STM474_RS03140	STM474_0643	citE	-0.0668725	0.957011	citrate (pro-3S)-lyase subunit beta
STM474_RS03145	STM474_0644	citD	0.675382	0.399028	citrate lyase acyl carrier protein
STM474_RS03150	STM474_0645	citC	-0.725568	0.494753	[citrate (pro-3S)-lyase] ligase
STM474_RS03155	STM474_0646	dpiB	-0.0161267	0.97154	sensor histidine kinase DpiB
STM474_RS03160	STM474_0647	dpiA	1.87103	0.000218714	two-component response regulator DpiA
STM474_RS03165	STM474_0648	dcuC	-0.0243939	0.968746	anaerobic C4-dicarboxylate transporter DcuC
STM474_RS03170	STM474_0649	pagP	0.337585	0.744001	lipid IV(A) palmitoyltransferase PagP
STM474_RS03175	STM474_0650	cspE	-1.27951	0.70377	transcription antiterminator/RNA stability regulator CspE
STM474_RS03180	STM474_0651	crcB	0.0660177	0.966274	fluoride efflux transporter CrcB
STM474_RS03185	STM474_0652		0.442085	0.447702	deaminated glutathione amidase
STM474_RS03190	STM474_0653	tatE	0.336953	0.852224	twin-arginine translocase subunit TatE
STM474_RS03200	STM474_0655		0.825387	0.0869212	YbeF family transcriptional regulator
STM474_RS03205	STM474_0656	lipB	-6.65327	0.0483326	lipoyl(octanoyl) transferase LipB
STM474_RS03215	STM474_0658	dacA	-0.309497	0.475774	D-alanyl-D-alanine carboxypeptidase DacA
STM474_RS03220	STM474_0659	rlpA	0.316786	0.75044	endolytic peptidoglycan transglycosylase RlpA
STM474_RS03235	STM474_0662	rlmH	1.98886	0.0273098	23S rRNA (pseudouridine(1915)-N(3))-methyltransferase RlmH
STM474_RS03240	STM474_0663	rsfS	0.375605	0.734965	ribosome silencing factor
STM474_RS03250	STM474_0664		-0.349496	0.522695	adenosylcobalamin/alpha-ribazole phosphatase
STM474_RS03255	STM474_0665		0.0955183	0.846212	threonine-phosphate decarboxylase CobD
STM474_RS03280	STM474_0670		1.25279	0.319536	UxaA family hydrolase
STM474_RS03285	STM474_0671		0.284974	0.725743	UxaA family hydrolase
STM474_RS03290	STM474_0672		0.625745	0.115541	2-keto-3-deoxygluconate permease
STM474_RS03295	STM474_0673		-0.0167192	0.964055	sigma-54-dependent Fis family transcriptional regulator
STM474_RS03300	STM474_0674		0.00837034	0.997837	zinc ribbon-containing protein
STM474_RS03305	STM474_0675		0.0471162	0.953508	sel1 repeat family protein
STM474_RS03310	STM474_0676		0.124191	0.849135	DUF1266 domain-containing protein
STM474_RS03315	STM474_0677		0.778584	0.0568765	J domain-containing protein
STM474_RS03320	STM474_0678		-0.166407	0.802388	DUF1266 domain-containing protein
STM474_RS03325	STM474_0679		0.603917	0.0682792	J domain-containing protein
STM474_RS03330	STM474_0680		0.784651	0.395347	molecular chaperone HscC
STM474_RS03335	STM474_0681		-0.148761	0.881541	hypothetical protein
STM474_RS03340	STM474_0682	rihA	0.379596	0.697818	pyrimidine-specific ribonucleoside hydrolase RihA
STM474_RS03345	STM474_0683	gltL	0.605453	0.360802	glutamate/aspartate ABC transporter ATP-binding protein GltL
STM474_RS03350	STM474_0684	gltK	0.217109	0.849135	glutamate/aspartate ABC transporter permease GltK
STM474_RS03355	STM474_0685	gltJ	-0.409976	0.276573	glutamate/aspartate ABC transporter permease GltJ
STM474_RS03360	STM474_0686		0.665	0.407284	amino acid ABC transporter substrate-binding protein
STM474_RS03370	STM474_0688	corC	-0.740452	0.451254	CNNM family magnesium/cobalt transport protein CorC
STM474_RS03380	STM474_0690		-1.10684	0.0269898	PhoH family protein
STM474_RS03385	STM474_0691	miaB	0.517441	0.0700916	tRNA (N6-isopentenyl adenosine(37)-C2)-methylthiotransferase MiaB
STM474_RS03395	STM474_0693		0.652641	0.00427585	membrane protein
STM474_RS03410	STM474_t0696		-4.38362	0.331733	tRNA-Met
STM474_RS03435	STM474_0701	asnB	0.613119	0.0386671	asparagine synthase B
STM474_RS03440	STM474_0702	nagD	0.548697	0.112901	ribonucleotide monophosphatase NagD
STM474_RS03445	STM474_0703	nagC	-0.967497	0.173165	DNA-binding transcriptional regulator NagC
STM474_RS03450	STM474_0704	nagA	-4.68363	8.26975e-07	N-acetylglucosamine-6-phosphate deacetylase
STM474_RS03455	STM474_0705	nagB	-2.14593	8.85503e-08	glucosamine-6-phosphate deaminase
STM474_RS03460	STM474_0706	nagE	0.510098	0.444804	PTS N-acetyl glucosamine transporter subunit IIABC
STM474_RS03470	STM474_0708	chiP	0.361261	0.509232	chitoporin
STM474_RS03475	STM474_0709		0.604501	0.62446	lipoprotein
STM474_RS03480	STM474_0710	tcuC	0.36275	0.559031	tricarballylate/proton symporter TcuC
STM474_RS03485	STM474_0711	tcuB	0.0194238	0.989214	tricarballylate utilization protein TcuB
STM474_RS03490	STM474_0712	tcuA	0.0746003	0.853677	FAD-dependent tricarballylate dehydrogenase TcuA
STM474_RS03495	STM474_0713	tcuR	0.93393	0.528309	tricarballylate utilization LysR family transcriptional regulator TcuR
STM474_RS03500	STM474_0714	fur	-3.86176	0.00339631	ferric iron uptake transcriptional regulator
STM474_RS03510	STM474_0716	ybfE	-0.939292	0.49374	LexA regulated protein
STM474_RS03515	STM474_0717	ybfF	0.252608	0.728045	esterase
STM474_RS03520	STM474_0718	seqA	-0.700332	NA	replication initiation negative regulator SeqA
STM474_RS03525	STM474_0719	pgm	-0.871251	0.115259	phosphoglucomutase (alpha-D-glucose-1,6-bisphosphate-dependent)
STM474_RS03530	STM474_0720		0.0862562	0.936886	pyridoxamine 5'-phosphate oxidase family protein
STM474_RS03535	STM474_0721	potE	-0.245402	0.758719	putrescine-ornithine antiporter
STM474_RS03540	STM474_0722	speF	0.490588	0.326156	ornithine decarboxylase SpeF
STM474_RS03550	STM474_0724	kdpE	0.0601573	0.956971	two-component system response regulator KdpE
STM474_RS03555	STM474_0725	kdpD	0.546983	0.093792	two-component system sensor histidine kinase KdpD
STM474_RS03560	STM474_0726	kdpC	0.35056	0.657189	potassium-transporting ATPase subunit KdpC
STM474_RS03565	STM474_0727	kdpB	-0.552076	0.678379	potassium-transporting ATPase subunit KdpB
STM474_RS03570	STM474_0728	kdpA	0.975043	0.109506	potassium-transporting ATPase subunit KdpA
STM474_RS03575	STM474_0729	kdpF	0.826818	0.756568	K(+)-transporting ATPase subunit F
STM474_RS03580	STM474_0730		-0.747859	NA	YbfA family protein
STM474_RS03585	STM474_0731	phrB	0.0841624	0.871801	deoxyribodipyrimidine photo-lyase
STM474_RS03590	STM474_0732		0.196974	0.6826	MFS transporter
STM474_RS03595	STM474_0733	ybgI	2.96479	0.00534552	radiation resistance protein YbgI
STM474_RS03600	STM474_0734	pxpB	0.374117	0.711389	5-oxoprolinase subunit PxpB
STM474_RS03605	STM474_0735		-0.066075	0.936693	biotin-dependent carboxyltransferase family protein
STM474_RS03610	STM474_0736	pxpA	1.76928	9.63866e-09	5-oxoprolinase subunit PxpA
STM474_RS03615	STM474_0737		0.193346	0.922454	hypothetical protein
STM474_RS03620	STM474_0738		0.474437	0.386165	tyrosine-type recombinase/integrase
STM474_RS03625	STM474_0740		0.967989	0.0920167	membrane protein
STM474_RS03630	STM474_0741		-0.53001	0.680788	hypothetical protein
STM474_RS03635	STM474_0742	glf	0.341136	0.809178	UDP-galactopyranose mutase
STM474_RS03640	STM474_0743		-1.19607	0.565358	glycosyltransferase family 2 protein
STM474_RS03645	STM474_0744		-2.29483	0.335448	glycosyltransferase family 4 protein
STM474_RS03650	STM474_0745		2.32617	0.0167193	ABC transporter permease
STM474_RS03655	STM474_0746		-1.95444	0.588873	ABC transporter ATP-binding protein
STM474_RS03660	STM474_0747		-0.891449	0.235899	glycosyltransferase
STM474_RS03665	STM474_0748		0.773552	0.726491	glycosyltransferase family 2 protein
STM474_RS03670	STM474_0749		-0.629026	0.539077	glycosyl transferase
STM474_RS03675	STM474_0750		0.835613	0.72596	hypothetical protein
STM474_RS03680	STM474_0751	nei	0.316418	0.743757	endonuclease VIII
STM474_RS03685	STM474_0752		-0.0559402	0.926827	AbrB family transcriptional regulator
STM474_RS03690	STM474_0753		-2.3592	0.000175462	citrate synthase
STM474_RS03700	STM474_0755	sdhC	-0.473787	0.659421	succinate dehydrogenase cytochrome b556 subunit
STM474_RS03705	STM474_0756	sdhD	-0.938699	0.194316	succinate dehydrogenase membrane anchor subunit
STM474_RS03710	STM474_0757	sdhA	-0.424443	0.682663	succinate dehydrogenase flavoprotein subunit
STM474_RS03715	STM474_0758	sdhB	-0.988246	0.441457	succinate dehydrogenase iron-sulfur subunit SdhB
STM474_RS03720	STM474_0759	sucA	-2.57412	0.0899485	2-oxoglutarate dehydrogenase E1 component
STM474_RS03725	STM474_0760	odhB	-6.61886	1.16337e-10	2-oxoglutarate dehydrogenase complex dihydrolipoyllysine-residue succinyltransferase
STM474_RS03730	STM474_0761	sucC	-1.60929	0.279945	ADP-forming succinate--CoA ligase subunit beta
STM474_RS03735	STM474_0762	sucD	-1.30108	0.116438	succinate--CoA ligase subunit alpha
STM474_RS03765	STM474_0768	ybgE	-0.271469	0.686204	cyd operon protein YbgE
STM474_RS03770	STM474_0769	ybgC	-1.42929	0.49677	tol-pal system-associated acyl-CoA thioesterase
STM474_RS03775	STM474_0770	tolQ	-8.57549	8.91804e-06	Tol-Pal system protein TolQ
STM474_RS03780	STM474_0771	tolR	-6.75741	1.82039e-11	colicin uptake protein TolR
STM474_RS03785	STM474_0772	tolA	-8.67518	8.06894e-06	cell envelope integrity protein TolA
STM474_RS03790	STM474_0773	tolB	-6.60666	3.52408e-28	Tol-Pal system beta propeller repeat protein TolB
STM474_RS03795	STM474_0774	pal	-5.53351	2.26292e-18	peptidoglycan-associated lipoprotein Pal
STM474_RS03800	STM474_0775	cpoB	1.80463	0.00378802	cell division protein CpoB
STM474_RS03830	STM474_0781	nadA	0.0901747	0.858052	quinolinate synthase NadA
STM474_RS03835	STM474_0782		0.752232	0.0590208	nicotinamide riboside transporter PnuC
STM474_RS03840	STM474_0783	zitB	0.588497	0.132766	CDF family zinc transporter ZitB
STM474_RS03845	STM474_0784		1.91329	0.000433758	YbgS-like family protein
STM474_RS03850	STM474_0785	aroG	0.106155	0.943605	3-deoxy-7-phosphoheptulonate synthase AroG
STM474_RS03855	STM474_0786		1.06381	0.512049	fumarate hydratase subunit beta
STM474_RS03860	STM474_0787		0.501334	0.356615	fumarate hydratase
STM474_RS03865	STM474_0788		0.376681	0.833424	LysR family transcriptional regulator
STM474_RS03870	STM474_0789		-0.443139	0.634258	LysR family transcriptional regulator
STM474_RS03875	STM474_0790		1.33466	0.534738	SLC13 family permease
STM474_RS03880	STM474_0791		-0.763543	0.809178	oxaloacetate decarboxylase subunit gamma
STM474_RS03895	STM474_0794		0.546915	0.560952	triphosphoribosyl-dephospho-CoA synthase
STM474_RS03900	STM474_0795		0.449177	0.758989	iron ABC transporter permease
STM474_RS03905	STM474_0796		0.350882	0.46889	ABC transporter ATP-binding protein
STM474_RS03910	STM474_0797	gpmA	-0.986017	0.30361	2,3-diphosphoglycerate-dependent phosphoglycerate mutase
STM474_RS03915	STM474_0798	galM	-0.0802282	0.920718	galactose-1-epimerase
STM474_RS03920	STM474_0799	galK	-0.0580968	0.896145	galactokinase
STM474_RS03925	STM474_0800	galT	-0.559465	0.62446	galactose-1-phosphate uridylyltransferase
STM474_RS03930	STM474_0801	galE	0.0804462	0.937346	UDP-glucose 4-epimerase GalE
STM474_RS03935	STM474_0802		-0.00553265	0.998273	DUF2167 domain-containing protein
STM474_RS03940	STM474_0803	modF	0.375172	0.321354	molybdate ABC transporter ATP-binding protein ModF
STM474_RS03945	STM474_0804	modE	-1.07889	0.00633602	molybdenum-dependent transcriptional regulator
STM474_RS03955	STM474_0806	modA	0.272531	0.71713	molybdate ABC transporter substrate-binding protein
STM474_RS03960	STM474_0807	modB	1.11825	0.290153	molybdate ABC transporter permease subunit
STM474_RS03965	STM474_0808	modC	0.323299	0.750969	molybdenum ABC transporter ATP-binding protein ModC
STM474_RS03970	STM474_0809		0.62732	0.0653601	pyridoxal phosphatase
STM474_RS03975	STM474_0810	pgl	-0.881906	0.0129909	6-phosphogluconolactonase
STM474_RS03980	STM474_0811		0.405732	0.404647	putative acyl-CoA thioester hydrolase
STM474_RS03985	STM474_0812		0.92074	0.0527756	imidazolonepropionase
STM474_RS03990	STM474_0813		0.57533	0.592121	formimidoylglutamase
STM474_RS03995	STM474_0814		0.531523	0.440924	histidine utilization repressor
STM474_RS04000	STM474_0815	hutU	1.47179	9.09476e-17	urocanate hydratase
STM474_RS04005	STM474_0816	hutH	0.445428	0.403796	histidine ammonia-lyase
STM474_RS04010	STM474_0817		1.17504	0.049842	kinase inhibitor
STM474_RS04015	STM474_0819	bioA	0.759121	0.15141	adenosylmethionine--8-amino-7-oxononanoate transaminase
STM474_RS04020	STM474_0820	bioB	1.18583	0.0491552	biotin synthase BioB
STM474_RS04025	STM474_0821	bioF	0.408845	0.302303	8-amino-7-oxononanoate synthase
STM474_RS04030	STM474_0822	bioC	0.49381	0.554398	malonyl-ACP O-methyltransferase BioC
STM474_RS04035	STM474_0823	bioD	1.61941	0.0446301	dethiobiotin synthase
STM474_RS04040	STM474_0824	uvrB	-0.323852	0.703888	excinuclease ABC subunit B
STM474_RS04045			-0.528226	0.722071	hypothetical protein
STM474_RS04050	STM474_0825	slrP	0.581417	0.155769	SPI-1 type III secretion system effector E3 ubiquitin transferase SlrP
STM474_RS04055	STM474_0826	yvcK	0.639374	0.00752088	uridine diphosphate-N-acetylglucosamine-binding protein YvcK
STM474_RS04060	STM474_0827	moaA	0.403737	0.728969	GTP 3',8-cyclase MoaA
STM474_RS04065	STM474_0828	moaB	0.148714	0.83732	molybdenum cofactor biosynthesis protein B
STM474_RS04070	STM474_0829	moaC	-0.0960523	0.949869	cyclic pyranopterin monophosphate synthase MoaC
STM474_RS04080	STM474_0831	moaE	-2.27535	0.0882921	molybdopterin synthase catalytic subunit MoaE
STM474_RS04085	STM474_0832		-0.804157	0.0977285	Bax inhibitor-1/YccA family protein
STM474_RS04090	STM474_0833		1.495	0.00373922	Bax inhibitor-1 family protein
STM474_RS04095	STM474_0834		1.68989	0.280697	membrane protein
STM474_RS04100	STM474_0835		0.37686	0.535031	membrane protein
STM474_RS04105	STM474_0836		0.165631	0.856072	YbhN family protein
STM474_RS04110	STM474_0837	clsB	0.281105	0.619617	cardiolipin synthase ClsB
STM474_RS04115	STM474_0838		-1.75027	0.198664	endonuclease/exonuclease/phosphatase family protein
STM474_RS04120	STM474_0840		-0.503263	0.560952	YbhQ family protein
STM474_RS04125	STM474_0841		0.00955959	0.991449	ABC transporter permease
STM474_RS04130	STM474_0842		-0.475007	0.102244	ABC transporter permease
STM474_RS04135	STM474_0843		0.749066	0.0143012	ATP-binding cassette domain-containing protein
STM474_RS04140	STM474_0844	hlyD	2.45643	9.01309e-13	secretion protein HlyD
STM474_RS04145	STM474_0845	cecR	-1.21937	0.0527756	transcriptional regulator CecR
STM474_RS04150	STM474_0846	rhlE	0.479368	0.545671	ATP-dependent RNA helicase RhlE
STM474_RS04155	STM474_0847	dinG	1.12334	0.00710465	ATP-dependent DNA helicase DinG
STM474_RS04160	STM474_0848	ybiB	-0.0385419	0.967581	DNA-binding protein YbiB
STM474_RS04165	STM474_0849		0.0503836	0.976279	DUF1471 family protein YbiJ
STM474_RS04175	STM474_0850		-0.683717	0.438266	DksA/TraR family C4-type zinc finger protein
STM474_RS04180	STM474_0851	rlmF	-0.0588319	0.91924	23S rRNA (adenine(1618)-N(6))-methyltransferase RlmF
STM474_RS04185	STM474_0852	ybiO	0.0535139	0.940659	mechanosensitive channel protein
STM474_RS04190	STM474_0853	glnQ	0.674476	0.528309	glutamine ABC transporter ATP-binding protein GlnQ
STM474_RS04195	STM474_0854	glnP	1.42187	0.0470458	glutamine ABC transporter permease GlnP
STM474_RS04200	STM474_0855	glnH	0.717845	0.230064	glutamine ABC transporter substrate-binding protein GlnH
STM474_RS04205	STM474_0856	dps	-0.520233	0.814611	DNA starvation/stationary phase protection protein Dps
STM474_RS04210	STM474_0857	rhtA	0.332793	0.481553	threonine/homoserine exporter RhtA
STM474_RS04215	STM474_0858	ompX	-0.571031	0.703407	outer membrane protein OmpX
STM474_RS04220	STM474_0859		1.91407	1.79374e-08	phosphoethanolamine transferase
STM474_RS04225	STM474_0860	mntR	-0.244136	0.804117	manganese-binding transcriptional regulator MntR
STM474_RS04230	STM474_0861		0.0833268	0.908138	anion transporter
STM474_RS04235	STM474_0862	ldtB	-0.196904	0.657189	L,D-transpeptidase
STM474_RS04240	STM474_0863		0.518643	0.149871	ABC-F family ATPase
STM474_RS04245	STM474_0864		0.219922	0.663642	DUF4261 domain-containing protein
STM474_RS04250	STM474_0865		-0.0575439	0.921076	HAD family hydrolase
STM474_RS04255	STM474_0866		0.499907	0.0882921	DUF1479 domain-containing protein
STM474_RS04260	STM474_0867		-0.0407459	0.951024	Cof-type HAD-IIB family hydrolase
STM474_RS04265	STM474_0868		0.184443	0.722677	glycyl radical protein
STM474_RS04270	STM474_0869		2.05909	3.33599e-22	glycyl-radical enzyme activating protein
STM474_RS04275	STM474_0870	moeB	1.07193	0.165324	molybdopterin-synthase adenylyltransferase MoeB
STM474_RS04280	STM474_0871	moeA	0.0803162	0.929548	molybdopterin molybdotransferase MoeA
STM474_RS04285	STM474_0872	iaaA	-0.20993	0.654345	beta-aspartyl-peptidase
STM474_RS04290	STM474_0873	gsiA	-0.12098	0.851556	glutathione ABC transporter ATP-binding protein GsiA
STM474_RS04295	STM474_0874	gsiB	0.31083	0.402401	glutathione ABC transporter substrate-binding protein GsiB
STM474_RS04300	STM474_0875	gsiC	1.01859	0.324266	glutathione ABC transporter permease GsiC
STM474_RS04305	STM474_0876	gsiD	-0.331365	0.7758	glutathione ABC transporter permease GsiD
STM474_RS04310	STM474_0877	rimO	-0.214049	0.797141	30S ribosomal protein S12 methylthiotransferase RimO
STM474_RS04315	STM474_0879	bssR	-0.228088	0.747261	biofilm formation regulator BssR
STM474_RS04320	STM474_0880		0.219786	0.939075	CoA ester lyase
STM474_RS04325	STM474_0881		0.23986	0.843585	electron transfer flavoprotein subunit beta/FixA family protein
STM474_RS04330	STM474_0882		0.923774	0.178514	FAD-binding protein
STM474_RS04340	STM474_0883		0.134593	0.906558	acyl-CoA/acyl-ACP dehydrogenase
STM474_RS04345	STM474_0884		-0.114574	0.868679	electron transfer flavoprotein-ubiquinone oxidoreductase
STM474_RS04350	STM474_0885		-0.0482209	0.971682	LysR family transcriptional regulator
STM474_RS04355	STM474_0886		0.349949	0.805811	GntP family permease
STM474_RS04360	STM474_0887		0.3784	0.722016	PQQ-dependent sugar dehydrogenase
STM474_RS04365	STM474_0888		-0.595092	0.329703	glutathione S-transferase family protein
STM474_RS04370	STM474_0889	dacC	1.03759	0.0121147	serine-type D-Ala-D-Ala carboxypeptidase
STM474_RS04375	STM474_0890	deoR	-0.348904	0.369407	DNA-binding transcriptional repressor DeoR
STM474_RS04380	STM474_0891	ybjG	-1.19849	0.000744217	undecaprenyl-diphosphate phosphatase
STM474_RS04385	STM474_0892		-0.210094	0.543701	MFS transporter
STM474_RS04390	STM474_0893		1.44932	0.202069	Cof-type HAD-IIB family hydrolase
STM474_RS04395	STM474_0894		0.474404	0.567288	MFS transporter
STM474_RS04400	STM474_0895		0.158093	0.813372	TetR/AcrR family transcriptional regulator
STM474_RS04405	STM474_0896		0.0262709	0.962119	aspartate:alanine antiporter
STM474_RS04410	STM474_0897		0.363226	0.703888	inner membrane protein YbjM
STM474_RS04415	STM474_0898		0.608592	0.584041	GrxA family glutaredoxin
STM474_RS04420			0.728539	0.32927	YbjC family protein
STM474_RS04425	STM474_0899	nfsA	-0.546683	0.68879	nitroreductase NfsA
STM474_RS04430	STM474_0900	rimK	0.0857579	0.928629	30S ribosomal protein S6--L-glutamate ligase
STM474_RS04435	STM474_0901		-0.419769	0.653344	YbjN domain-containing protein
STM474_RS04440	STM474_0902	potF	-0.123091	0.823745	spermidine/putrescine ABC transporter substrate-binding protein PotF
STM474_RS04445	STM474_0903	potG	-0.32893	0.422036	putrescine ABC transporter ATP-binding subunit PotG
STM474_RS04450	STM474_0904	potH	0.372451	0.644253	putrescine ABC transporter permease PotH
STM474_RS04455	STM474_0905	potI	0.886624	0.283158	putrescine ABC transporter permease PotI
STM474_RS04460	STM474_0906		0.869955	0.247273	YbjO family protein
STM474_RS04465	STM474_0907	rlmC	0.6438	0.300585	23S rRNA (uracil(747)-C(5))-methyltransferase RlmC
STM474_RS04470	STM474_0908		0.269107	0.689004	PTS sugar transporter subunit IIC
STM474_RS04475	STM474_0909		1.61647	0.00424842	PTS sugar transporter subunit IIB
STM474_RS04480	STM474_0910		0.170394	0.742436	sulfatase
STM474_RS04485	STM474_0911	artJ	-1.18751	0.00845629	ABC transporter substrate-binding protein ArtJ
STM474_RS04490	STM474_0912	artM	-0.410724	0.388222	arginine ABC transporter permease ArtM
STM474_RS04495	STM474_0913	artQ	-0.478259	0.42008	arginine ABC transporter permease ArtQ
STM474_RS04500	STM474_0914	artJ	0.297729	0.697818	arginine ABC transporter substrate-binding protein
STM474_RS04505	STM474_0915	artP	1.20741	0.30304	arginine ABC transporter ATP-binding protein ArtP
STM474_RS04510	STM474_0916		0.274427	0.761131	lipoprotein
STM474_RS04515	STM474_0917		-0.0414678	0.962119	heavy metal-binding domain-containing protein
STM474_RS04520	STM474_0918		0.103745	0.837447	N-acetylmuramoyl-L-alanine amidase
STM474_RS04525	STM474_0919		0.332979	0.628538	NAD(P)-dependent oxidoreductase
STM474_RS04530	STM474_0920		0.102078	0.838461	SDR family oxidoreductase
STM474_RS04535	STM474_0921	ltaE	-0.207846	0.871239	low-specificity L-threonine aldolase
STM474_RS04540	STM474_0922	poxB	1.63079	3.20452e-09	ubiquinone-dependent pyruvate dehydrogenase
STM474_RS04545	STM474_0923	hcr	0.17032	0.831674	NADH oxidoreductase
STM474_RS04550	STM474_0924	hcp	0.24981	0.675954	hydroxylamine reductase
STM474_RS04555	STM474_0925		0.944048	0.0756625	lysine exporter LysO family protein
STM474_RS04560	STM474_0926		0.1306	0.856175	ATP-dependent endonuclease
STM474_RS04565	STM474_0927		-0.127869	0.887541	VirK/YbjX family protein
STM474_RS04570	STM474_0928	macA	-0.274916	0.456405	macrolide transporter subunit MacA
STM474_RS04575	STM474_0929	macB	0.121786	0.837024	macrolide ABC transporter ATP-binding protein/permease MacB
STM474_RS04580	STM474_0930	cspD	0.823008	NA	cold shock-like protein CspD
STM474_RS04585	STM474_0931	clpS	0.618427	0.0452734	ATP-dependent Clp protease adapter ClpS
STM474_RS04590	STM474_0932	clpA	0.558045	0.0520042	ATP-dependent Clp protease ATP-binding subunit ClpA
STM474_RS04615	STM474_0937		0.301895	0.633609	hydrolase
STM474_RS04620	STM474_0938		-0.123171	0.950134	pirin family protein
STM474_RS04625	STM474_0939		0.746671	0.216208	LysR family transcriptional regulator
STM474_RS04635	STM474_0941		-0.224184	0.794906	membrane protein
STM474_RS04640	STM474_0942	aat	0.418548	0.719677	leucyl/phenylalanyl-tRNA--protein transferase
STM474_RS04655	STM474_0945	trxB	-5.0895	4.42992e-11	thioredoxin-disulfide reductase
STM474_RS04660	STM474_0946	lrp	-1.89124	0.0589813	leucine-responsive transcriptional regulator Lrp
STM474_RS04665	STM474_0947	ftsK	-5.88832	0.00837761	DNA translocase FtsK
STM474_RS04675	STM474_0949	rarA	0.243859	0.670949	replication-associated recombination protein RarA
STM474_RS04685	STM474_0951	dmsA	0.725714	0.0154324	dimethylsulfoxide reductase subunit A
STM474_RS04690	STM474_0952	dmsB	-0.507351	0.750657	dimethylsulfoxide reductase subunit B
STM474_RS04695	STM474_0953		1.06457	0.102244	dimethyl sulfoxide reductase anchor subunit
STM474_RS04705	STM474_0954		0.488601	0.534738	MFS transporter
STM474_RS04710	STM474_0955		0.757983	0.0262944	amino acid permease
STM474_RS04715	STM474_0956	pflA	-0.0522141	0.961607	pyruvate formate lyase 1-activating protein
STM474_RS04725	STM474_0958	sopD2	-2.13109	0.0263797	SPI-2 type III secretion system effector SopD2
STM474_RS04730	STM474_0959	pflB	0.786947	0.0496793	formate C-acetyltransferase
STM474_RS04735	STM474_0960	focA	0.651159	0.0262308	formate transporter FocA
STM474_RS04740	STM474_0961		0.761524	0.367913	30S ribosomal protein S12 methylthiotransferase accessory protein YcaO
STM474_RS04745	STM474_0962		1.45594	0.181304	DUF421 domain-containing protein
STM474_RS04750	STM474_0963	serC	-1.96895	4.8893e-05	3-phosphoserine/phosphohydroxythreonine transaminase
STM474_RS04755	STM474_0964	aroA	-2.48541	7.78993e-18	3-phosphoshikimate 1-carboxyvinyltransferase
STM474_RS04760	STM474_0965		0.310062	0.299045	M48 family metallopeptidase
STM474_RS04765	STM474_0966	cmk	-4.35528	0.238708	(d)CMP kinase
STM474_RS04775	STM474_0968	ihfB	-5.85016	6.37581e-05	integration host factor subunit beta
STM474_RS04780	STM474_0969		0.188158	0.670219	ComEC family protein
STM474_RS04795	STM474_0972		0.419251	0.403307	winged helix-turn-helix domain-containing protein
STM474_RS04810	STM474_0975		0.876022	0.219356	YcbJ family phosphotransferase
STM474_RS04815	STM474_0976	elyC	-0.213657	0.795837	envelope biogenesis factor ElyC
STM474_RS04820	STM474_0977	cmoM	2.77564	2.1738e-14	tRNA uridine 5-oxyacetic acid(34) methyltransferase CmoM
STM474_RS04840	STM474_0981	ldtD	0.237945	0.657189	L,D-transpeptidase
STM474_RS04845	STM474_0982		0.0751212	0.953508	YcbK family protein
STM474_RS04850	STM474_0983		1.1389	0.379014	MBL fold metallo-hydrolase
STM474_RS04855	STM474_0984	aspC	0.735957	0.51269	aspartate transaminase
STM474_RS04860	STM474_0985	ompF	-0.268874	0.466784	porin OmpF
STM474_RS04870	STM474_0988		-0.580378	0.320873	Lrp/AsnC family transcriptional regulator
STM474_RS04880	STM474_0989	dpaL	0.353625	0.718216	diaminopropionate ammonia-lyase
STM474_RS04885	STM474_0990		1.74505	1.03894e-06	sodium:alanine symporter family protein
STM474_RS04890	STM474_0991	pncB	-0.677947	0.559065	nicotinate phosphoribosyltransferase
STM474_RS04895	STM474_0992		0.537433	0.30799	site-specific integrase
STM474_RS04900			0.461807	0.239424	excisionase family protein
STM474_RS04915	STM474_0995		-0.125086	0.861668	PD-(D/E)XK nuclease-like domain-containing protein
STM474_RS04920	STM474_0996		-1.65471	0.102655	hypothetical protein
STM474_RS04925			-2.73885	0.0438574	hypothetical protein
STM474_RS04935			-0.853952	0.816968	helix-turn-helix domain-containing protein
STM474_RS04940	STM474_1002		-0.907652	0.630018	hypothetical protein
STM474_RS04945	STM474_1003		0.1475	0.775227	replication protein
STM474_RS04950	STM474_1004		0.363995	0.778223	ATP-binding protein
STM474_RS04955	STM474_1005		-0.304777	0.853962	DUF977 family protein
STM474_RS04960	STM474_1006		-0.29332	0.837024	ead/Ea22-like family protein
STM474_RS04965	STM474_1007		-0.352106	0.574111	hypothetical protein
STM474_RS04975			-0.0762516	0.936291	hypothetical protein
STM474_RS04980	STM474_1009		-0.866806	0.555239	DUF1367 family protein
STM474_RS04995	STM474_1012		-1.34076	0.531402	YlcG family protein
STM474_RS05000	STM474_1013		0.89741	0.259437	antitermination protein
STM474_RS05005	STM474_1014		0.540739	0.679814	hypothetical protein
STM474_RS05010	STM474_1015		-0.234577	0.938547	hypothetical protein
STM474_RS05015	STM474_1016		0.0589614	0.971237	hypothetical protein
STM474_RS05020	STM474_1017	gtgA	0.105936	0.948432	type III secretion system effector protease GtgA
STM474_RS05035	STM474_1020		-0.887308	0.212186	lysis protein
STM474_RS05040	STM474_1021		0.107157	0.934747	DUF1441 family protein
STM474_RS05045	STM474_1022		0.220425	0.693761	phage terminase large subunit family protein
STM474_RS05050			0.156432	0.854688	hypothetical protein
STM474_RS05055	STM474_1023		0.113942	0.894627	phage portal protein
STM474_RS05060	STM474_1024		0.702869	0.0244542	Clp protease ClpP
STM474_RS05065	STM474_1025		1.22239	0.0242496	DUF2190 family protein
STM474_RS05070	STM474_1026		-0.184072	0.903332	ATP-binding protein
STM474_RS05075	STM474_1027		0.482287	0.379938	phage tail protein
STM474_RS05080	STM474_1028		0.558022	0.0869212	phage minor tail U family protein
STM474_RS05085	STM474_1029		0.131202	0.837351	phage tail protein
STM474_RS05090	STM474_1030		-0.168106	0.894569	phage minor tail protein G
STM474_RS05095	STM474_1031		4.03062	NA	phage tail assembly protein T
STM474_RS05100	STM474_1032		0.422038	0.283158	phage tail tape measure protein
STM474_RS05105	STM474_1033		0.29637	0.92591	phage tail protein
STM474_RS05110	STM474_1034		1.15436	0.00667984	Ail/Lom family outer membrane beta-barrel protein
STM474_RS05115	STM474_1035		0.777325	0.325672	superoxide dismutase [Cu-Zn]
STM474_RS05120	STM474_1036		-1.62881	0.0998413	phage minor tail protein L
STM474_RS05125	STM474_1037		0.21923	0.626891	C40 family peptidase
STM474_RS05130	STM474_1038		0.0487953	0.973831	tail assembly protein
STM474_RS05140	STM474_1040		3.39843	NA	hypothetical protein
STM474_RS05145	STM474_1041		1.21082	0.0005615	prophage tail fiber N-terminal domain-containing protein
STM474_RS05150	STM474_1042		0.0178905	0.983611	tail fiber assembly protein
STM474_RS05160	STM474_1043	sseI	0.762797	0.621026	SPI-2 type III secretion system effector SseI
STM474_RS05170	STM474_1044		0.411844	0.588431	SOS response-associated peptidase
STM474_RS05175	STM474_1046		-5.98107	0.163602	hypothetical protein
STM474_RS05180	STM474_1047		0.835215	0.691853	virulence effector protease GtgE
STM474_RS05185	STM474_1048		-3.52138	0.0813756	DinI-like family protein
STM474_RS05190	STM474_1049	pepN	0.175382	0.622125	aminopeptidase N
STM474_RS05195	STM474_1050	pyrD	-1.89952	0.0574977	quinone-dependent dihydroorotate dehydrogenase
STM474_RS05200	STM474_1051	zapC	-0.354854	0.690996	cell division protein ZapC
STM474_RS05205	STM474_1052		0.0541101	0.934656	YcbX family protein
STM474_RS05210	STM474_1053	rlmKL	0.253775	0.75885	bifunctional 23S rRNA (guanine(2069)-N(7))-methyltransferase RlmK/23S rRNA (guanine(2445)-N(2))-methyltransferase RlmL
STM474_RS05215	STM474_1054		0.738535	0.0324371	ABC transporter ATP-binding protein
STM474_RS05220	STM474_1055	pqiA	0.0479508	0.962119	membrane integrity-associated transporter subunit PqiA
STM474_RS05225	STM474_1056	pqiB	0.565967	0.233746	intermembrane transport protein PqiB
STM474_RS05230	STM474_1057	pqiC	1.3964	0.043399	membrane integrity-associated transporter subunit PqiC
STM474_RS05245	STM474_1060		-1.06896	0.0447539	Lon protease family protein
STM474_RS05250	STM474_1061	matP	0.63173	0.293247	macrodomain Ter protein MatP
STM474_RS05255	STM474_1062	ompA	0.795373	0.221824	porin OmpA
STM474_RS05260	STM474_1063	sulA	0.964481	0.319083	cell division inhibitor SulA
STM474_RS05265	STM474_1064		0.0297672	0.96697	TfoX/Sxy family DNA transformation protein
STM474_RS05270	STM474_1065	yccS	0.472707	0.235846	TIGR01666 family membrane protein
STM474_RS05275	STM474_1066		0.0591288	0.966794	YccF domain-containing protein
STM474_RS05280	STM474_1067	helD	-0.160527	0.708546	DNA helicase IV
STM474_RS05285	STM474_1068	mgsA	-1.14304	0.43247	methylglyoxal synthase
STM474_RS05290	STM474_1069		-0.492163	0.3539	DUF2057 family protein
STM474_RS05295	STM474_1070		-0.923314	0.693761	CoA-binding protein
STM474_RS05300	STM474_1071	hspQ	0.285489	0.712672	heat shock protein HspQ
STM474_RS05305	STM474_1072	rlmI	0.373513	0.594851	23S rRNA (cytosine(1962)-C(5))-methyltransferase RlmI
STM474_RS05310	STM474_1073		-0.537691	0.594851	YbhB/YbcL family Raf kinase inhibitor-like protein
STM474_RS05315	STM474_1074		1.07817	0.0357011	helix-turn-helix domain-containing protein
STM474_RS05320	STM474_1075	yccX	0.616986	0.709007	acylphosphatase
STM474_RS05330	STM474_1077	yccA	0.105159	0.878599	FtsH protease modulator YccA
STM474_RS05340	STM474_1079	pipA	0.162491	0.83732	type III secretion system effector protease PipA
STM474_RS05345	STM474_1080	pipB	0.446069	0.557762	SPI-2 type III secretion system effector PipB
STM474_RS05350	STM474_1081		0.389282	NA	membrane protein
STM474_RS05355	STM474_1082	sigE	1.33013	0.143122	type III secretion system chaperone SigE
STM474_RS05360	STM474_1083	sopB	-0.0396356	0.948432	SPI-1 type III secretion system effector inositol phosphate phosphatase SopB
STM474_RS05365	STM474_1084		-0.367737	0.910091	YlcI/YnfO family protein
STM474_RS05370	STM474_1085		0.050239	0.969018	hypothetical protein
STM474_RS05375	STM474_1086		0.0383316	0.92591	C69 family dipeptidase
STM474_RS05380	STM474_1087		0.89995	0.102464	heavy metal sensor histidine kinase
STM474_RS05385	STM474_1088	hprR	0.492594	0.524626	response regulator transcription factor HprR
STM474_RS05390	STM474_1089	hiuH	0.71474	0.611433	hydroxyisourate hydrolase
STM474_RS05395	STM474_1090		1.37674	0.0448638	4-hydroxyphenylacetate 3-monooxygenase reductase subunit
STM474_RS05400	STM474_1091	hpaB	0.36492	0.545075	4-hydroxyphenylacetate 3-monooxygenase, oxygenase component
STM474_RS05405	STM474_1092	hpaR	0.292888	0.734013	homoprotocatechuate degradation operon regulator HpaR
STM474_RS05410	STM474_1093		0.519451	0.10664	4-hydroxyphenylacetate degradation bifunctional isomerase/decarboxylase
STM474_RS05415	STM474_1094	hpaE	0.3884	0.57647	5-carboxymethyl-2-hydroxymuconate semialdehyde dehydrogenase
STM474_RS05420	STM474_1095	hpaD	0.0275826	0.9805	3,4-dihydroxyphenylacetate 2,3-dioxygenase
STM474_RS05425	STM474_1096		0.854532	0.551813	5-carboxymethyl-2-hydroxymuconate Delta-isomerase
STM474_RS05430	STM474_1097	hpaH	-0.460358	0.603612	2-oxo-hepta-3-ene-1,7-dioic acid hydratase
STM474_RS05435	STM474_1098	hpaI	0.876226	0.0724196	4-hydroxy-2-oxoheptanedioate aldolase
STM474_RS05440	STM474_1099	hpaX	-0.141645	0.735947	4-hydroxyphenylacetate permease
STM474_RS05445	STM474_1100	hpaA	0.442725	0.554699	4-hydroxyphenylacetate catabolism regulatory protein HpaA
STM474_RS05450	STM474_1101		0.302686	0.364858	MBL fold metallo-hydrolase
STM474_RS05455	STM474_1102	iraM	-1.27734	0.483127	anti-adapter protein IraM
STM474_RS05460	STM474_1104	cbpM	0.955095	0.509232	chaperone modulator CbpM
STM474_RS05465	STM474_1105	cbpA	0.584241	0.313704	curved DNA-binding protein
STM474_RS05470	STM474_1106		-2.54532	0.0860175	copper resistance protein
STM474_RS05475	STM474_1107		1.6115	0.000568825	thioredoxin family protein
STM474_RS05480	STM474_1108		0.737028	0.503735	DsbA family protein
STM474_RS05485	STM474_1109		0.446034	0.364621	protein disulfide oxidoreductase
STM474_RS05490	STM474_1110	agp	0.242267	0.621254	bifunctional glucose-1-phosphatase/inositol phosphatase
STM474_RS05495	STM474_1111		0.556021	0.787216	YccJ family protein
STM474_RS05500	STM474_1112	wrbA	-0.0359098	0.957433	NAD(P)H:quinone oxidoreductase
STM474_RS05505	STM474_1114		-0.833075	0.738932	general stress protein
STM474_RS05510	STM474_1116	rutR	-0.12642	0.879804	HTH-type transcriptional regulator RutR
STM474_RS05515	STM474_1117		-0.537245	0.72351	lysozyme inhibitor LprI family protein
STM474_RS05520	STM474_1118	putA	0.313022	0.621067	trifunctional transcriptional regulator/proline dehydrogenase/L-glutamate gamma-semialdehyde dehydrogenase
STM474_RS05525	STM474_1119	putP	0.104417	0.852224	sodium/proline symporter PutP
STM474_RS05535	STM474_1120	phoH	1.26825	0.223252	phosphate starvation-inducible protein PhoH
STM474_RS05540	STM474_1121		0.0480768	0.958543	MurR/RpiR family transcriptional regulator
STM474_RS05545	STM474_1122		0.467273	0.446041	sodium:solute symporter
STM474_RS05550	STM474_1123		0.0385486	0.967104	N-acetylmannosamine-6-phosphate 2-epimerase
STM474_RS05555	STM474_1124		-0.228143	0.831674	N-acetylneuraminate epimerase
STM474_RS05560	STM474_1125		0.349037	0.819926	outer membrane protein
STM474_RS05565	STM474_1126		0.856506	0.0661582	MFS transporter
STM474_RS05570	STM474_1127		0.486746	0.290831	Gfo/Idh/MocA family oxidoreductase
STM474_RS05590	STM474_1130	ghrA	0.567598	0.502878	glyoxylate/hydroxypyruvate reductase GhrA
STM474_RS05595	STM474_1131		0.000266853	0.999462	phosphatase
STM474_RS05600	STM474_1132		0.673387	0.496708	molecular chaperone
STM474_RS05605	STM474_1133		1.01743	0.408328	DUF1097 domain-containing protein
STM474_RS05610	STM474_1134	csgG	-0.221989	0.781094	curli production assembly/transport protein CsgG
STM474_RS05615	STM474_1135	csgF	-1.17244	0.487095	curli production assembly/transport protein CsgF
STM474_RS05620	STM474_1136	csgE	-0.243091	0.921076	curli production assembly/transport protein CsgE
STM474_RS05625	STM474_1137	csgD	0.00881861	0.99777	transcriptional regulator CsgD
STM474_RS05630	STM474_1138	csgB	-0.103678	0.92862	curlin minor subunit CsgB
STM474_RS05635	STM474_1139	csgA	1.15185	0.304333	curlin major subunit CsgA
STM474_RS05640	STM474_1140	csgC	-1.01204	0.329426	curli assembly protein CsgC
STM474_RS05645	STM474_1141		-0.248138	0.82282	type 1 fimbrial protein
STM474_RS05650	STM474_1142	ymdB	0.576656	0.513101	O-acetyl-ADP-ribose deacetylase
STM474_RS05655	STM474_1143		0.250597	0.783977	phospholipase D family protein
STM474_RS05660	STM474_1144	mdoC	1.05969	0.021788	glucans biosynthesis protein MdoC
STM474_RS05665	STM474_1145	mdoG	0.0114925	0.986357	glucans biosynthesis protein MdoG
STM474_RS05670	STM474_1146	mdoH	0.428328	0.226397	glucans biosynthesis glucosyltransferase MdoH
STM474_RS05675	STM474_1147		0.375494	0.588873	YceK/YidQ family lipoprotein
STM474_RS05680	STM474_1148		0.815345	0.392222	SecY/SecA suppressor protein
STM474_RS05685	STM474_1149	mdtG	-0.457931	0.469514	multidrug efflux MFS transporter MdtG
STM474_RS05695	STM474_1151		-0.357597	0.634258	rhodanese-related sulfurtransferase
STM474_RS05700	STM474_1152		-0.306617	0.57647	YceI family protein
STM474_RS05705	STM474_1153		-0.00556264	0.998273	cytochrome b
STM474_RS05715	STM474_1156	solA	-0.143537	0.887541	N-methyl-L-tryptophan oxidase
STM474_RS05720	STM474_1157	bssS	-1.39669	0.271359	biofilm formation regulator BssS
STM474_RS05725	STM474_1158	dinI	0.0534942	0.989374	DNA damage-inducible protein I
STM474_RS05730	STM474_1159	pyrC	-0.98648	0.385432	dihydroorotase
STM474_RS05735	STM474_1160		-0.367022	0.594295	lipoprotein
STM474_RS05740	STM474_1161	grxB	0.0713732	0.919241	glutaredoxin 2
STM474_RS05745	STM474_1162	mdtH	0.254402	0.681965	multidrug efflux MFS transporter MdtH
STM474_RS05750	STM474_1163	rimJ	0.0642074	0.962687	ribosomal protein S5-alanine N-acetyltransferase
STM474_RS05755	STM474_1164		-0.836747	0.15497	YceH family protein
STM474_RS05760	STM474_1165		0.37722	0.573203	Gfo/Idh/MocA family oxidoreductase
STM474_RS05770	STM474_1167	flgN	-2.51875	0.0748536	flagella biosynthesis chaperone FlgN
STM474_RS05775	STM474_1168	flgM	-2.77636	0.510407	anti-sigma-28 factor FlgM
STM474_RS05780	STM474_1169	flgA	-2.16749	0.300761	flagellar basal body P-ring formation protein FlgA
STM474_RS05785	STM474_1170	flgB	-3.18827	0.0192069	flagellar basal body rod protein FlgB
STM474_RS05790	STM474_1171	flgC	-1.47587	0.118594	flagellar basal body rod protein FlgC
STM474_RS05795	STM474_1172	flgD	-0.910699	NA	flagellar hook assembly protein FlgD
STM474_RS05800	STM474_1173	flgE	-1.68251	1.5889e-06	flagellar hook protein FlgE
STM474_RS05805	STM474_1174		-1.80722	0.240836	flagellar basal body rod protein FlgF
STM474_RS05810	STM474_1175	flgG	-7.11149	2.37328e-25	flagellar basal-body rod protein FlgG
STM474_RS05815	STM474_1176	flgH	-4.1746	5.39589e-16	flagellar basal body L-ring protein FlgH
STM474_RS05820	STM474_1177		-2.23888	0.0626027	flagellar basal body P-ring protein FlgI
STM474_RS05825	STM474_1178	flgJ	-0.947787	0.280004	flagellar assembly peptidoglycan hydrolase FlgJ
STM474_RS05830	STM474_1179	flgK	-1.56277	0.0240747	flagellar hook-associated protein FlgK
STM474_RS05835	STM474_1180	flgL	-3.08046	1.52197e-06	flagellar hook-associated protein FlgL
STM474_RS05840	STM474_1181	rne	0.834599	0.874475	ribonuclease E
STM474_RS05850	STM474_1183	rluC	-2.19303	0.0169968	23S rRNA pseudouridine(955/2504/2580) synthase RluC
STM474_RS05855	STM474_1184		0.518812	0.594851	DUF3053 domain-containing protein
STM474_RS05860			0.150248	0.887071	hypothetical protein
STM474_RS05865	STM474_1185	maf	-0.191744	0.778688	Maf-like protein
STM474_RS05870	STM474_1186	yceD	-3.73332	0.0447539	23S rRNA accumulation protein YceD
STM474_RS05880	STM474_1189	plsX	0.0594221	0.948698	phosphate acyltransferase PlsX
STM474_RS05905	STM474_1194	fabF	-2.67402	1.60198e-05	beta-ketoacyl-ACP synthase II
STM474_RS05910	STM474_1195	pabC	-2.66816	0.000113784	aminodeoxychorismate lyase
STM474_RS05915	STM474_1196	yceG	0.394318	0.697447	cell division protein YceG
STM474_RS05930	STM474_1199		1.06374	0.316714	metal-dependent hydrolase
STM474_RS05935	STM474_1200	ptsG	0.539575	0.161952	PTS glucose transporter subunit IIBC
STM474_RS05940	STM474_1201	fhuE	0.402757	0.379184	ferric-rhodotorulic acid/ferric-coprogen receptor FhuE
STM474_RS05945	STM474_1202	hinT	1.42869	0.347247	purine nucleoside phosphoramidase
STM474_RS05950	STM474_1203		1.30725	0.329858	YcfL family protein
STM474_RS05955	STM474_1204	lpoB	-0.718971	0.533244	penicillin-binding protein activator LpoB
STM474_RS05960	STM474_1205	thiK	0.688709	0.402208	thiamine kinase
STM474_RS05965	STM474_1206	nagZ	0.270163	0.814611	beta-N-acetylhexosaminidase
STM474_RS05970	STM474_1207		2.71825	2.87893e-12	alpha/beta hydrolase YcfP
STM474_RS05975	STM474_1208	ndh	-0.845173	0.0404075	NADH-quinone dehydrogenase
STM474_RS05980	STM474_1209		0.27716	0.728863	glycine zipper 2TM domain-containing protein
STM474_RS05985	STM474_1210	comR	-0.798154	0.204226	TetR family copper-responsive transcriptional repressor ComR
STM474_RS05990	STM474_1211		0.989668	0.617063	multiple stress resistance protein BhsA
STM474_RS05995	STM474_1212		-0.435495	0.386476	L,D-transpeptidase family protein
STM474_RS06000	STM474_1213	mfd	-0.195152	0.758719	transcription-repair coupling factor
STM474_RS06020	STM474_1217	nagK	0.185514	0.877297	N-acetylglucosamine kinase
STM474_RS06025	STM474_1218	cobB	0.621106	0.657189	NAD-dependent protein deacylase
STM474_RS06030	STM474_1219	potD	0.0815531	0.86007	spermidine/putrescine ABC transporter substrate-binding protein PotD
STM474_RS06035	STM474_1220	potC	0.242365	0.674025	spermidine/putrescine ABC transporter permease PotC
STM474_RS06040	STM474_1221	sifA	-2.64329	2.0923e-08	SPI-2 type III secretion system effector SifA
STM474_RS06045	STM474_1222	potB	0.957201	0.177122	spermidine/putrescine ABC transporter permease PotB
STM474_RS06050	STM474_1223	potA	0.172144	0.852224	spermidine/putrescine ABC transporter ATP-binding protein PotA
STM474_RS06055	STM474_1224	pepT	2.12788	8.58036e-10	peptidase T
STM474_RS06065	STM474_1226		0.652009	0.331222	hypothetical protein
STM474_RS06070	STM474_1227		0.496832	0.463162	cupin domain-containing protein
STM474_RS06075	STM474_1228	phoQ	-1.50074	0.129948	two-component system sensor histidine kinase PhoQ
STM474_RS06080	STM474_1229	phoP	-2.82116	0.00165581	two-component system response regulator PhoP
STM474_RS06090	STM474_1231	hflD	0.247858	0.951024	high frequency lysogenization protein HflD
STM474_RS06100	STM474_1233		0.453479	0.721456	NUDIX hydrolase
STM474_RS06110	STM474_1235	rluE	1.87936	0.00228311	23S rRNA pseudouridine(2457) synthase RluE
STM474_RS06115	STM474_1236	icd	-3.33188	0.225481	NADP-dependent isocitrate dehydrogenase
STM474_RS06120	STM474_1237	sopF	1.75501	NA	type III secretion system effector SopF
STM474_RS06130	STM474_1238		-2.17864	0.551813	hypothetical protein
STM474_RS06135	STM474_1239	msgA	-2.46764	0.46889	virulence protein MsgA
STM474_RS06140	STM474_1240		0.217221	0.630018	RICIN domain-containing protein
STM474_RS06145	STM474_1241	cspF	-1.7038	0.253324	cold shock-like protein CspF
STM474_RS06150	STM474_1242	pagD	2.75881	0.418443	virulence protein PagD
STM474_RS06165	STM474_1244	pagC	1.2633	0.0790075	virulence membrane protein PagC
STM474_RS06175	STM474_t1245		1.26855	0.662572	tRNA-Arg
STM474_RS06180	STM474_1247		0.377464	0.600093	c-type lysozyme inhibitor
STM474_RS06205	STM474_1251		-0.55466	0.804501	Hsp20 family protein
STM474_RS06215	STM474_1252		0.172533	0.858398	exo-alpha-sialidase
STM474_RS06220	STM474_1253		-0.691924	0.231837	cytochrome b
STM474_RS06225	STM474_1254		0.295041	0.832962	TRL-like family protein
STM474_RS06230	STM474_1255		0.966429	0.0447539	ABC transporter substrate-binding protein
STM474_RS06235	STM474_1256		-0.00862369	0.997837	ABC transporter permease
STM474_RS06240	STM474_1257		0.758545	0.526776	ABC transporter permease
STM474_RS06245	STM474_1258		0.8686	0.244703	ATP-binding cassette domain-containing protein
STM474_RS06250	STM474_1259		0.222684	0.81752	ATP-binding cassette domain-containing protein
STM474_RS06255	STM474_1260		0.615451	0.368862	mechanosensitive ion channel family protein
STM474_RS06260	STM474_1261		-0.228228	0.934245	four-helix bundle copper-binding protein
STM474_RS06265	STM474_t1263		1.36352	0.0724196	tRNA-Arg
STM474_RS06270	STM474_1264	zinT	0.623406	0.49677	metal-binding protein ZinT
STM474_RS06275	STM474_1265	aadA	0.459124	0.661412	cryptic aminoglycoside nucleotidyltransferase ANT(3'')/ANT(9)
STM474_RS06280	STM474_1266		-5.2398	0.000337574	helix-turn-helix transcriptional regulator
STM474_RS06285	STM474_1267		-0.950367	0.545671	MerR family transcriptional regulator
STM474_RS06290	STM474_1268		0.575861	0.397349	hypothetical protein
STM474_RS06300	STM474_1270		-1.11418	0.349892	chorismate mutase
STM474_RS06305	STM474_1271	leuE	0.540132	0.661412	leucine efflux protein LeuE
STM474_RS06310	STM474_1272		-0.051329	0.977626	DUF1971 domain-containing protein
STM474_RS06315	STM474_1273		0.240998	0.939596	DUF1869 domain-containing protein
STM474_RS06320	STM474_1274		0.444678	0.364542	hypothetical protein
STM474_RS06330	STM474_1276		-1.28554	0.363293	GlsB/YeaQ/YmgE family stress response membrane protein
STM474_RS06340	STM474_1279		0.671533	NA	hypothetical protein
STM474_RS06345	STM474_1280		-1.75206	0.0869212	DUF488 domain-containing protein
STM474_RS06350	STM474_1281		0.240628	0.72351	CynX/NimT family MFS transporter
STM474_RS06355	STM474_1282		0.814802	0.412604	helix-turn-helix transcriptional regulator
STM474_RS06360	STM474_1283		0.689177	0.18714	DUF441 domain-containing protein
STM474_RS06365	STM474_1284		-0.505776	0.861542	hypothetical protein
STM474_RS06370	STM474_1285		-1.37511	0.399475	YbaK/prolyl-tRNA synthetase associated domain-containing protein
STM474_RS06375	STM474_1286		0.477559	0.545075	GGDEF domain-containing protein
STM474_RS06380	STM474_1287		0.607141	0.279945	YeaH/YhbH family protein
STM474_RS06385	STM474_1288	yeaG	1.35783	1.11121e-06	protein kinase YeaG
STM474_RS06390	STM474_1290		0.298566	0.831674	MipA/OmpV family protein
STM474_RS06395	STM474_1291		0.298407	0.665164	anaerobic sulfatase maturase
STM474_RS06400	STM474_1292		0.219619	0.830127	aldo/keto reductase
STM474_RS06405	STM474_1293		0.775043	0.356615	D-hexose-6-phosphate mutarotase
STM474_RS06415	STM474_1295	msrB	0.190413	0.82925	peptide-methionine (R)-S-oxide reductase MsrB
STM474_RS06420	STM474_1296		-1.51761	0.447702	YeaC family protein
STM474_RS06425	STM474_1297	pncA	-0.0105271	0.985504	bifunctional nicotinamidase/pyrazinamidase
STM474_RS06430	STM474_1298	ansA	-0.642429	0.407284	asparaginase
STM474_RS06435	STM474_1299	sppA	0.358899	0.665164	signal peptide peptidase SppA
STM474_RS06440	STM474_1300		0.0798024	0.957011	NAD(P)H nitroreductase
STM474_RS06445	STM474_1301	selD	0.550673	0.163949	selenide, water dikinase SelD
STM474_RS06450	STM474_1302	topB	0.0715733	0.883171	DNA topoisomerase III
STM474_RS06455	STM474_1303	gdhA	0.484901	0.476183	NADP-specific glutamate dehydrogenase
STM474_RS06465	STM474_1305		-1.16145	0.442222	pyrimidine (deoxy)nucleoside triphosphate diphosphatase
STM474_RS06470	STM474_1306	xthA	-1.43411	0.0324371	exodeoxyribonuclease III
STM474_RS06475	STM474_1307		0.350114	0.544296	aspartate aminotransferase family protein
STM474_RS06480	STM474_1308	astA	0.0390658	0.949869	arginine N-succinyltransferase
STM474_RS06485	STM474_1309	astD	1.20693	0.0080606	succinylglutamate-semialdehyde dehydrogenase
STM474_RS06490	STM474_1310	astB	1.41175	0.000531546	N-succinylarginine dihydrolase
STM474_RS06495	STM474_1311	astE	0.278857	0.805069	succinylglutamate desuccinylase
STM474_RS06500	STM474_1312	spy	-0.670911	0.230064	ATP-independent periplasmic protein-refolding chaperone Spy
STM474_RS06505	STM474_1313	cho	0.145735	0.879804	excinuclease Cho
STM474_RS06515	STM474_1316	osmE	-1.60553	0.164705	osmotically-inducible lipoprotein OsmE
STM474_RS06520	STM474_1317	chbB	-0.235139	0.891654	PTS N,N'-diacetylchitobiose transporter subunit IIB
STM474_RS06525	STM474_1318	chbC	0.442113	0.356615	PTS N,N'-diacetylchitobiose transporter subunit IIC
STM474_RS06530	STM474_1319	chbA	-1.07339	0.681547	PTS N,N'-diacetylchitobiose transporter subunit IIA
STM474_RS06535	STM474_1320	chbR	-0.30026	0.876219	transcriptional regulator ChbR
STM474_RS06540	STM474_1321		-0.579719	0.529893	6-phospho-beta-glucosidase
STM474_RS06545	STM474_1322	chbG	-0.370047	0.49677	chitin disaccharide deacetylase
STM474_RS06550	STM474_1323	katE	0.398868	0.651097	catalase HPII
STM474_RS06555	STM474_1324	cedA	0.862246	0.0230351	cell division activator CedA
STM474_RS06560	STM474_1325	tcyP	2.27972	1.05493e-06	cystine/sulfocysteine:cation symporter
STM474_RS06565	STM474_1326		-0.442838	0.483776	metal-dependent hydrolase
STM474_RS06570	STM474_1327	hxpB	-0.381987	0.60784	hexitol phosphatase HxpB
STM474_RS06575	STM474_1328		0.229918	0.701744	YniB family protein
STM474_RS06580	STM474_1329		0.589346	0.41721	fructosamine kinase family protein
STM474_RS06585	STM474_1330	ghoS	-1.23141	0.0661029	type V toxin-antitoxin system endoribonuclease antitoxin GhoS
STM474_RS06590	STM474_1331	pfkB	-0.305349	0.588873	6-phosphofructokinase II
STM474_RS06595	STM474_1332		0.319944	0.659421	YdiY family protein
STM474_RS06600	STM474_1333		0.00423758	0.99777	lipid A deacylase LpxR family protein
STM474_RS06605	STM474_1334		-1.05057	0.307333	membrane protein
STM474_RS06610	STM474_1335		0.0602277	0.951114	DNA/RNA non-specific endonuclease
STM474_RS06615			-4.42904	0.0661582	hypothetical protein
STM474_RS06620	STM474_1336		1.14928	0.30799	O-antigen polymerase
STM474_RS06655	STM474_1343	ihfA	-5.68727	0.000375768	integration host factor subunit alpha
STM474_RS06660	STM474_1344	btuC	0.661573	0.213295	vitamin B12 ABC transporter permease BtuC
STM474_RS06665	STM474_1345		-0.515732	0.622125	glutathione peroxidase
STM474_RS06670	STM474_1346	btuD	0.707435	0.290153	vitamin B12 ABC transporter ATP-binding protein BtuD
STM474_RS06675	STM474_1347		-0.5039	0.800669	lipoprotein
STM474_RS06680	STM474_1348	ydiV	0.662034	0.34136	anti-FlhDC factor YdiV
STM474_RS06685	STM474_1349		-0.0228207	0.975803	YdiU family protein
STM474_RS06690	STM474_1350	hemP	-0.949934	0.588873	hemin uptake protein HemP
STM474_RS06695	STM474_1351	aroH	0.491118	0.215813	3-deoxy-7-phosphoheptulonate synthase AroH
STM474_RS06700	STM474_1352	ppsR	0.439008	0.780572	posphoenolpyruvate synthetase regulatory kinase/phosphorylase PpsR
STM474_RS06705	STM474_1354	ppsA	-0.187506	0.739682	phosphoenolpyruvate synthase
STM474_RS06710	STM474_1355	fadK	0.525726	0.52653	medium-chain fatty-acid--CoA ligase
STM474_RS06715	STM474_1356		1.22338	0.111718	ferredoxin family protein
STM474_RS06720	STM474_1357		-0.159801	0.837351	FAD-dependent oxidoreductase
STM474_RS06725	STM474_1358		-0.00120834	0.99836	electron transfer flavoprotein subunit alpha
STM474_RS06730	STM474_1359		-1.04934	0.628071	electron transfer flavoprotein
STM474_RS06735	STM474_1360		-0.0835785	0.973831	AraC family transcriptional regulator
STM474_RS06740	STM474_1361		0.314851	0.703291	acyl-CoA dehydrogenase
STM474_RS06745	STM474_1362		-0.0545701	0.951114	acyl CoA:acetate/3-ketoacid CoA transferase
STM474_RS06750	STM474_1363	aroD	-4.79121	1.72578e-11	type I 3-dehydroquinate dehydratase
STM474_RS06755	STM474_1364	ydiB	0.338208	0.801667	quinate/shikimate dehydrogenase
STM474_RS06760	STM474_1365		-0.0301394	0.971237	MFS transporter
STM474_RS06765	STM474_1366		0.280571	0.785536	MFS transporter
STM474_RS06770	STM474_1367		1.08046	0.105958	YdiL family protein
STM474_RS06775	STM474_1368	ydiK	0.907629	0.0322971	AI-2E family transporter YdiK
STM474_RS06780	STM474_1369		0.53543	0.155344	FAD-binding oxidoreductase
STM474_RS06785	STM474_1370	menI	-0.323891	0.868213	1,4-dihydroxy-2-naphthoyl-CoA hydrolase
STM474_RS06790	STM474_1371		1.28444	0.254713	YdiH family protein
STM474_RS06795	STM474_1372		0.164748	0.876026	L-cystine transporter
STM474_RS06800	STM474_1373	sufA	-0.899537	0.327837	Fe-S cluster assembly scaffold SufA
STM474_RS06805	STM474_1374	sufB	0.202544	0.661834	Fe-S cluster assembly protein SufB
STM474_RS06810	STM474_1375	sufC	1.79939	8.68421e-07	Fe-S cluster assembly ATPase SufC
STM474_RS06815	STM474_1376	sufD	1.49291	3.36642e-12	Fe-S cluster assembly protein SufD
STM474_RS06820	STM474_1377	sufS	0.176997	0.802388	cysteine desulfurase SufS
STM474_RS06825	STM474_1378	sufE	2.02136	0.0593986	cysteine desulfuration protein SufE
STM474_RS06830	STM474_1379		0.410565	0.444804	L,D-transpeptidase family protein
STM474_RS06835	STM474_1380		1.21284	0.000696133	major outer membrane lipoprotein
STM474_RS06840	STM474_1381	lpp	-5.31037	0.102244	murein lipoprotein Lpp
STM474_RS06845	STM474_1382	pykF	-4.18546	1.99445e-07	pyruvate kinase PykF
STM474_RS06850	STM474_1384		-0.518774	0.097748	APC family permease
STM474_RS06855	STM474_1385		1.9624	0.00286367	proline iminopeptidase-family hydrolase
STM474_RS06860	STM474_1386		1.2408	0.00872256	glutamine amidotransferase
STM474_RS06865	STM474_1387		-0.195487	0.908685	PfkB family carbohydrate kinase
STM474_RS06870	STM474_1388	ttrA	0.87308	0.00206299	tetrathionate reductase subunit TtrA
STM474_RS06875	STM474_1389	ttrC	0.063039	0.923863	tetrathionate reductase subunit TtrC
STM474_RS06880	STM474_1390	ttrB	1.64192	0.00540414	tetrathionate reductase subunit TtrB
STM474_RS06885	STM474_1391	ttrS	1.13396	1.95293e-05	two-component system sensor histidine kinase TtrS
STM474_RS06890	STM474_1392	ttrR	0.546722	0.436311	two-component system response regulator TtrR
STM474_RS06895	STM474_1393	fumD	0.413038	0.874475	fumarate hydratase FumD
STM474_RS06900	STM474_1394		2.31282	0.00100218	DUF523 and DUF1722 domain-containing protein
STM474_RS06905	STM474_1396		-0.451443	0.619617	MerR family transcriptional regulator
STM474_RS06910	STM474_1397		-0.611678	0.218327	two component system response regulator
STM474_RS06915	STM474_1398		-1.40728	2.5876e-08	two component system sensor kinase
STM474_RS06920	STM474_1399	spiC	-1.36371	0.0516133	SPI-2 type III secretion system protein SpiC
STM474_RS06925	STM474_1400	spiA	-1.7277	0.0132511	SPI-2 type III secretion system protein SpiA
STM474_RS06930	STM474_1401	ssaD	-1.83413	0.000169021	SctD family type III secretion system inner membrane ring subunit SsaD
STM474_RS06935	STM474_1402	ssaE	-4.23596	0.00141956	YscE family type III secretion system co-chaperone SsaE
STM474_RS06940	STM474_1403	sseA	-1.65702	0.0847348	SPI-2 type III secretion system chaperone SseA
STM474_RS06945	STM474_1404	sseB	-1.17623	0.177845	SPI-2 type III secretion system translocon protein SseB
STM474_RS06950	STM474_1405	sscA	-0.834972	0.051945	SycD/LcrH family type III secretion system chaperone SscA
STM474_RS06955	STM474_1406	sseC	-0.97776	0.0743943	SPI-2 type III secretion system translocon protein SseC
STM474_RS06960	STM474_1407	sseD	-1.48752	0.321627	SPI-2 type III secretion system translocon protein SseD
STM474_RS06965	STM474_1408	sseE	-1.30807	0.510036	LcrR family type III secretion system chaperone SseE
STM474_RS06970	STM474_1409	sscB	-0.31713	0.758719	SycD/LcrH family type III secretion system chaperone SscB
STM474_RS06975	STM474_1410	sseF	-0.330148	0.583012	type III secretion systems effector SseF
STM474_RS06980	STM474_1411	sseG	-0.495606	0.402401	pathogenicity island 2 effector protein SseG
STM474_RS06985	STM474_1412	ssaG	-0.825346	0.828566	type III secretion system needle filament protein SsaG
STM474_RS06990	STM474_1413		-1.74779	0.5906	EscG/YscG/SsaH family type III secretion system needle protein co-chaperone
STM474_RS06995	STM474_1414	ssaI	-5.35368	0.0975357	SctI family type III secretion system inner rod subunit SsaI
STM474_RS07000	STM474_1415	ssaJ	-1.01465	0.154409	SPI-2 type III secretion system apparatus lipoprotein SsaJ
STM474_RS07005	STM474_1416		-1.4092	0.286647	hypothetical protein
STM474_RS07010	STM474_1417	ssaK	-1.64811	0.049842	SPI-2 type III secretion system apparatus protein SsaK
STM474_RS07015	STM474_1418	ssaL	-1.75069	0.0147126	SPI-2 type III secretion system apparatus protein SsaL
STM474_RS07020	STM474_1419	ssaM	-2.0084	0.0203938	SPI-2 type III secretion system apparatus protein SsaM
STM474_RS07025	STM474_1420	ssaV	-1.16472	0.00934828	SPI-2 type III secretion system apparatus protein SsaV
STM474_RS07030	STM474_1421	ssaN	-1.51461	0.000557827	SctN family type III secretion system ATPase SsaN
STM474_RS07035	STM474_1422	ssaO	-1.24354	0.261362	SPI-2 type III secretion system apparatus protein SsaO
STM474_RS07040	STM474_1423	ssaP	-2.25938	0.00209875	SPI-2 type III secretion system apparatus protein SsaP
STM474_RS07045	STM474_1424	ssaQ	-1.0774	0.196835	SPI-2 type III secretion system cytoplasmic ring protein SsaQ
STM474_RS07050	STM474_1425	ssaR	-3.02061	0.0550741	SPI-2 type III secretion system export apparatus protein SsaR
STM474_RS07060	STM474_1427	ssaT	-2.65044	0.631705	SPI-2 type III secretion system apparatus protein SsaT
STM474_RS07065	STM474_1428	ssaU	-0.226466	0.950134	SPI-2 type III secretion system apparatus protein SsaU
STM474_RS07080	STM474_1431	mdtK	0.506064	0.36074	multidrug efflux MATE transporter MdtK
STM474_RS07090	STM474_1433	cfa	0.567608	0.600948	cyclopropane fatty acyl phospholipid synthase
STM474_RS07095	STM474_1434		-0.570894	0.422742	Bcr/CflA family multidrug efflux MFS transporter
STM474_RS07100	STM474_1435		0.638349	0.608977	LysR family transcriptional regulator
STM474_RS07105	STM474_1436	purR	-0.192525	0.797116	HTH-type transcriptional repressor PurR
STM474_RS07110	STM474_1437	sodB	0.763409	0.534738	superoxide dismutase [Fe]
STM474_RS07115	STM474_1438		0.89251	0.0100868	C40 family peptidase
STM474_RS07120	STM474_1440	grxD	0.313219	0.915445	monothiol glutaredoxin 4
STM474_RS07125	STM474_1441	rnt	-5.8373	0.0376088	ribonuclease T
STM474_RS07130	STM474_1442	gloA	0.207644	0.868609	lactoylglutathione lyase
STM474_RS07135	STM474_1443		0.671596	0.29366	alkene reductase
STM474_RS07140	STM474_1444		-0.145378	0.884447	TetR/AcrR family transcriptional regulator
STM474_RS07145	STM474_1445		0.534854	0.600093	DUF1289 domain-containing protein
STM474_RS07150	STM474_1446		0.100756	0.903332	aldo/keto reductase family oxidoreductase
STM474_RS07155	STM474_1447	sodC	-0.52868	0.422609	superoxide dismutase [Cu-Zn] SodC2
STM474_RS07160	STM474_1448		0.656725	0.203079	FUSC family protein
STM474_RS07165	STM474_1449		0.0723834	0.929986	HlyD family secretion protein
STM474_RS07170	STM474_1450		0.239585	0.779271	DUF1656 domain-containing protein
STM474_RS07175	STM474_1451	slyA	2.09467	0.156699	transcriptional regulator SlyA
STM474_RS07180	STM474_1452	slyB	1.23216	0.223257	outer membrane lipoprotein SlyB
STM474_RS07185	STM474_1453	anmK	0.317063	0.777497	anhydro-N-acetylmuramic acid kinase
STM474_RS07190	STM474_1454	mliC	0.878062	0.182685	C-type lysozyme inhibitor
STM474_RS07205	STM474_1457	pdxY	-0.649533	0.474753	pyridoxal kinase PdxY
STM474_RS07210	STM474_1458	gstA	0.574069	0.436088	glutathione transferase GstA
STM474_RS07215	STM474_1459	dtpA	0.0593527	0.937346	dipeptide/tripeptide permease DtpA
STM474_RS07220	STM474_1460	nth	-0.610168	0.683717	endonuclease III
STM474_RS07225	STM474_1461		-2.19455	0.0173078	electron transport complex subunit E
STM474_RS07230	STM474_1462	rsxG	-2.94009	0.00679454	electron transport complex subunit RsxG
STM474_RS07235	STM474_1463	rsxD	-2.84992	2.61498e-09	electron transport complex subunit RsxD
STM474_RS07240	STM474_1464	rsxC	-1.58642	0.000129481	electron transport complex subunit RsxC
STM474_RS07245	STM474_1465	rsxB	-2.65422	0.00115205	electron transport complex subunit RsxB
STM474_RS07250	STM474_1466	rsxA	-3.38573	0.000175692	electron transport complex subunit RsxA
STM474_RS07255	STM474_1467		-0.0751566	0.914215	DUF2569 domain-containing protein
STM474_RS07260	STM474_1468	ydgT	0.113317	0.929986	transcription modulator YdgT
STM474_RS07265		blr	0.163598	0.852681	division septum protein Blr
STM474_RS07270	STM474_1469		0.658668	0.481298	oxidoreductase
STM474_RS07275	STM474_1470	add	-0.74547	0.379757	adenosine deaminase
STM474_RS07280			0.87226	0.746486	PTS transporter subunit EIIB
STM474_RS07285	STM474_1473		0.265776	0.782331	YdgA family protein
STM474_RS07290	STM474_1474	manA	3.26663	1.0848e-39	mannose-6-phosphate isomerase
STM474_RS07295	STM474_1475	fumB	1.03726	5.69496e-05	class I fumarate hydratase
STM474_RS07300	STM474_1476	fumC	-0.819183	0.188498	class II fumarate hydratase
STM474_RS07305	STM474_1477		0.244231	0.742436	DNA replication terminus site-binding protein
STM474_RS07310	STM474_1478	rstB	2.25828	2.89484e-10	two-component system sensor histidine kinase RstB
STM474_RS07315	STM474_1479		0.387686	0.313052	amidohydrolase
STM474_RS07320	STM474_1480	ompC	0.252957	0.785725	porin OmpC
STM474_RS07330	STM474_1482	rstA	-0.204471	0.879804	two-component system response regulator RstA
STM474_RS07335	STM474_1483		0.435914	0.411045	GlpM family protein
STM474_RS07340	STM474_1484		0.848736	0.0244048	amino acid permease
STM474_RS07345	STM474_1485		0.0350815	0.970714	DUF1471 family protein YdgH
STM474_RS07350	STM474_1486	pntA	0.887841	0.0422381	Re/Si-specific NAD(P)(+) transhydrogenase subunit alpha
STM474_RS07355	STM474_1487	pntB	1.54797	0.042628	Re/Si-specific NAD(P)(+) transhydrogenase subunit beta
STM474_RS07360	STM474_1488		0.0249495	0.966274	AI-2E family transporter
STM474_RS07365	STM474_1490	mdtJ	-0.924329	0.49116	multidrug/spermidine efflux SMR transporter subunit MdtJ
STM474_RS07370	STM474_1491	mdtI	1.05983	0.368793	multidrug/spermidine efflux SMR transporter subunit MdtI
STM474_RS07375	STM474_1492		-0.925666	0.299362	serine protease
STM474_RS07380	STM474_1494		0.280416	0.738932	acid resistance repetitive basic protein Asr
STM474_RS07385	STM474_1495		-0.190691	0.819926	MFS transporter
STM474_RS07390	STM474_1497		-0.148148	0.894569	LysR family transcriptional regulator
STM474_RS07395	STM474_1498		-0.705723	0.628283	ROK family transcriptional regulator
STM474_RS07400	STM474_1499	bioD	1.20432	0.024635	dethiobiotin synthase
STM474_RS07405	STM474_1500	clcB	0.509806	0.625335	voltage-gated ClC-type chloride channel ClcB
STM474_RS07410	STM474_1501	osmV	1.04818	0.0910169	osmoprotectant ABC transporter ATP-binding protein OsmV
STM474_RS07415	STM474_1502	osmW	0.192599	0.769688	osmoprotectant ABC transporter permease OsmW
STM474_RS07420	STM474_1503	osmX	0.0699236	0.961607	osmoprotectant ABC transporter substrate-binding protein OsmX
STM474_RS07425	STM474_1504	osmY	0.0520088	0.940061	osmoprotectant ABC transporter permease OsmY
STM474_RS07430	STM474_1505	dmsD	-0.220264	0.802388	Tat proofreading chaperone DmsD
STM474_RS07435	STM474_1506		-0.688939	0.33991	dimethyl sulfoxide reductase anchor subunit
STM474_RS07440	STM474_1507	dmsB	-1.8972	0.0818849	dimethylsulfoxide reductase subunit B
STM474_RS07445	STM474_1508		0.0880441	0.828566	dimethyl sulfoxide reductase subunit A
STM474_RS07450	STM474_1509		0.347662	0.528309	dimethyl sulfoxide reductase subunit A
STM474_RS07455	STM474_1510		-0.641604	0.71713	DUF1161 domain-containing protein
STM474_RS07460	STM474_1511		0.213196	0.820175	YnfC family lipoprotein
STM474_RS07465	STM474_1512	speG	-0.863776	0.276573	spermidine N1-acetyltransferase
STM474_RS07470	STM474_1513		-0.563984	0.226659	DUF1283 family protein
STM474_RS07475	STM474_1514		1.36674	0.123148	YnfA family protein
STM474_RS07480	STM474_1515	rspA	0.0279752	0.97154	starvation-sensing protein RspA
STM474_RS07485	STM474_1516		1.05346	0.124884	Zn-dependent oxidoreductase
STM474_RS07490	STM474_1517		0.733394	0.296899	MHS family MFS transporter
STM474_RS07495	STM474_1519		0.51933	0.50057	mannitol dehydrogenase family protein
STM474_RS07500	STM474_1520	ydfZ	1.33693	0.102719	putative selenium delivery protein YdfZ
STM474_RS07505	STM474_1521		0.132642	0.93507	GntR family transcriptional regulator
STM474_RS07510	STM474_1522	ydfG	0.899038	0.105912	bifunctional NADP-dependent 3-hydroxy acid dehydrogenase/3-hydroxypropionate dehydrogenase YdfG
STM474_RS07515	STM474_1523	dcp	0.835038	0.0977191	peptidyl-dipeptidase Dcp
STM474_RS07520	STM474_1524		-2.19851	0.694411	general stress protein
STM474_RS07525	STM474_1525		-0.702714	0.810072	2-oxo-tetronate isomerase
STM474_RS07530	STM474_1526		0.243244	0.846212	YdeI family stress tolerance OB fold protein
STM474_RS07540	STM474_1527	ydeE	0.288543	0.682106	efflux MFS transporter YdeE
STM474_RS07545	STM474_1528	eamA	0.471958	0.273471	O-acetylserine/cysteine exporter
STM474_RS07550	STM474_1529	marB	-0.0459426	0.983611	multiple antibiotic resistance protein MarB
STM474_RS07555	STM474_1530	marA	-0.296684	0.878599	MDR efflux pump AcrAB transcriptional activator MarA
STM474_RS07560	STM474_1531	marR	0.647753	0.442015	multiple antibiotic resistance transcriptional regulator MarR
STM474_RS07565	STM474_1532		1.20332	0.253775	MarC family NAAT transporter
STM474_RS07570	STM474_1533		0.77442	0.0699787	sugar transporter
STM474_RS07575	STM474_1534		0.124624	0.908138	LysR family transcriptional regulator
STM474_RS07580	STM474_1535	sad	2.38585	8.27388e-12	succinate-semialdehyde dehydrogenase
STM474_RS07585	STM474_1536	glsB	-1.02293	0.482804	glutaminase B
STM474_RS07590	STM474_1537		-0.302789	0.622125	DUF4186 domain-containing protein
STM474_RS07595	STM474_1538		-0.305118	0.756568	bestrophin family protein
STM474_RS07600	STM474_1539		0.881081	0.11967	nuclear transport factor 2 family protein
STM474_RS07605	STM474_1540	ompC	0.320491	0.738932	porin OmpC
STM474_RS07610	STM474_1541	hypA	0.127447	0.914215	hydrogenase maturation nickel metallochaperone HypA
STM474_RS07615	STM474_1542		0.385614	0.62446	ATP/GTP-binding protein
STM474_RS07620	STM474_1543		0.40615	0.524635	rubredoxin
STM474_RS07625	STM474_1544		2.28223	3.982e-08	hydrogenase
STM474_RS07630	STM474_1545	hypC	-1.63257	0.702456	HypC/HybG/HupF family hydrogenase formation chaperone
STM474_RS07635	STM474_1546	hybD	1.23093	0.159024	HyaD/HybD family hydrogenase maturation endopeptidase
STM474_RS07640	STM474_1547	cybH	0.0564888	0.945891	Ni/Fe-hydrogenase, b-type cytochrome subunit
STM474_RS07645	STM474_1548		1.40702	0.00986769	nickel-dependent hydrogenase large subunit
STM474_RS07650	STM474_1549		0.414048	0.495717	hydrogenase small subunit
STM474_RS07655	STM474_1551		0.270343	0.760975	linear amide C-N hydrolase
STM474_RS07660	STM474_1552		-0.872873	0.33659	FadR family transcriptional regulator
STM474_RS07665	STM474_1553		1.92015	0.000115694	zinc-binding alcohol dehydrogenase family protein
STM474_RS07670	STM474_1554		-0.253262	0.703407	MFS transporter
STM474_RS07675	STM474_1555		0.413604	0.64762	PhoPQ-activated pathogenicity-related family protein
STM474_RS07680	STM474_1556		0.361612	0.412604	MFS transporter
STM474_RS07685	STM474_1557		1.66587	1.82254e-05	FAD-dependent oxidoreductase
STM474_RS07690	STM474_1558		0.281365	0.82245	MarR family winged helix-turn-helix transcriptional regulator
STM474_RS07695	STM474_1559		0.240234	0.827343	S-adenosylmethionine:tRNA ribosyltransferase-isomerase
STM474_RS07700	STM474_1560		0.241338	0.892844	RidA family protein
STM474_RS07705	STM474_1561		-4.75524	0.0551657	type II toxin-antitoxin system RelE/ParE family toxin
STM474_RS07715			-0.168534	0.850707	hypothetical protein
STM474_RS07720	STM474_1563		0.271804	0.820384	DUF1493 family protein
STM474_RS07725	STM474_1564		-0.492875	0.603612	hypothetical protein
STM474_RS07740	STM474_1566		0.383978	0.797116	hypothetical protein
STM474_RS07745	STM474_1567		0.222051	0.84036	LacI family DNA-binding transcriptional regulator
STM474_RS07750	STM474_1568	nhaC	0.277888	0.706478	Na+/H+ antiporter NhaC
STM474_RS07755	STM474_1569		1.11529	0.0354271	pyridoxal phosphate-dependent aminotransferase
STM474_RS07760	STM474_1570	glgX	1.03967	0.00165581	glycogen debranching protein GlgX
STM474_RS07765	STM474_1571	treY	1.1867	0.0045286	malto-oligosyltrehalose synthase
STM474_RS07770	STM474_1572	treZ	0.916576	0.000208525	malto-oligosyltrehalose trehalohydrolase
STM474_RS07775	STM474_1573		-0.337052	0.574111	OBAP family protein
STM474_RS07780	STM474_1574	hdeB	0.592128	0.412688	acid-activated periplasmic chaperone HdeB
STM474_RS07785	STM474_1575		-0.0397063	0.964055	OsmC family protein
STM474_RS07790	STM474_1576	bdm	2.19913	0.00636528	biofilm-dependent modulation protein
STM474_RS07795	STM474_1577	sra	1.59012	0.152261	stationary-phase-induced ribosome-associated protein
STM474_RS07800	STM474_1579		0.092313	0.879804	NAD-dependent malic enzyme
STM474_RS07805	STM474_1580	adhP	0.266682	0.7236	alcohol dehydrogenase AdhP
STM474_RS07810	STM474_1581	fdnI	0.4456	0.523604	formate dehydrogenase-N subunit gamma
STM474_RS07815	STM474_1582	fdxH	0.521819	0.529929	formate dehydrogenase subunit beta
STM474_RS07820	STM474_1583	fdnG	0.457186	0.495717	formate dehydrogenase-N subunit alpha
STM474_RS07830	STM474_1584	yddG	-0.229764	0.767936	aromatic amino acid efflux DMT transporter YddG
STM474_RS07835	STM474_1585	ompD	-1.18728	0.384396	porin OmpD
STM474_RS07840	STM474_1586		-0.394951	0.780125	GFA family protein
STM474_RS07845	STM474_1587	smvA	-0.737235	0.351089	methyl viologen efflux MFS transporter SmvA
STM474_RS07850	STM474_1588		0.691615	0.5001	TetR family transcriptional regulator
STM474_RS07855	STM474_1589		0.266764	0.837351	NarK family nitrate/nitrite MFS transporter
STM474_RS07860	STM474_1590		0.217511	0.666521	nitrate reductase subunit alpha
STM474_RS07865	STM474_1591	narH	0.949153	0.0199171	nitrate reductase subunit beta
STM474_RS07870	STM474_1592	narW	0.520787	0.34546	nitrate reductase molybdenum cofactor assembly chaperone
STM474_RS07875	STM474_1593	narI	-0.396113	0.691066	respiratory nitrate reductase subunit gamma
STM474_RS07880	STM474_1594		0.078664	0.948385	PhzF family isomerase
STM474_RS07885	STM474_1595	nhoA	0.506528	0.347508	N-hydroxyarylamine O-acetyltransferase
STM474_RS07890	STM474_1596	steA	0.183142	0.786302	type III secretion system effector SteA
STM474_RS07895	STM474_1597	ansP	1.42198	1.43956e-09	L-asparagine permease
STM474_RS07900	STM474_1598		-1.24448	0.123433	YgdI/YgdR family lipoprotein
STM474_RS07905	STM474_1599		1.41024	0.235899	YncE family protein
STM474_RS07910	STM474_1600		0.765238	0.18702	TonB-dependent receptor
STM474_RS07915	STM474_1601	mcbR	-1.05437	0.134536	colanic acid/biofilm transcriptional regulator McbR
STM474_RS07920	STM474_1602		0.62514	0.0443472	NADP-dependent oxidoreductase
STM474_RS07925	STM474_1603	mddA	-0.0750156	0.942262	L-methionine sulfoximine/L-methionine sulfone acetyltransferase
STM474_RS07930	STM474_1604		1.66549	0.0798052	DMT family transporter
STM474_RS07935	STM474_1605		-0.771051	0.519916	YdcY family protein
STM474_RS07940	STM474_1606		0.494167	0.396107	virulence-associated effector SrfA
STM474_RS07945	STM474_1607		0.0890091	0.940465	virulence factor SrfB
STM474_RS07950	STM474_1608		0.228986	0.674025	virulence-associated effector SrfC
STM474_RS07955	STM474_1609		-2.56833	0.0032647	GhoT/OrtT family toxin
STM474_RS07960	STM474_1610	patD	0.604073	0.0888479	aminobutyraldehyde dehydrogenase
STM474_RS07965	STM474_1611		0.401295	0.728045	GntR family transcriptional regulator YdcR
STM474_RS07970	STM474_1612		-0.310352	0.767467	M15 family metallopeptidase
STM474_RS07975			-0.475841	0.768975	hypothetical protein
STM474_RS07980	STM474_1613		-1.41226	0.196835	hypothetical protein
STM474_RS07985	STM474_1614	sifB	0.402685	0.82846	SPI-2 type III secretion system effector SifB
STM474_RS07990	STM474_1615		0.392886	0.786302	DUF2554 family protein
STM474_RS07995	STM474_1616		-0.0342142	0.960666	U32 family peptidase
STM474_RS08000	STM474_1617		0.333628	0.84827	XRE family transcriptional regulator
STM474_RS08005	STM474_1618		-0.0650324	0.937816	benzoate/H(+) symporter BenE family transporter
STM474_RS08010	STM474_1619		0.926856	0.132356	DUF3313 domain-containing protein
STM474_RS08015	STM474_1620	tehB	0.469441	0.51363	tellurite resistance methyltransferase TehB
STM474_RS08020	STM474_1621	tehA	0.438271	0.687019	dicarboxylate transporter/tellurite-resistance protein TehA
STM474_RS08025	STM474_1622		0.377524	0.720136	YdcK family protein
STM474_RS08030	STM474_1623	rimL	0.962124	0.267502	50S ribosomal protein L7/L12-serine acetyltransferase
STM474_RS08035	STM474_1624		0.307609	0.777497	M42 family metallopeptidase
STM474_RS08040	STM474_1625		0.0765568	0.976775	PTS sugar transporter subunit IIB SgcB
STM474_RS08045	STM474_1626		0.222685	0.790254	PTS sugar transporter subunit IIC SgcC
STM474_RS08050	STM474_1627	sgcQ	0.487406	0.669904	BtpA family protein SgcQ
STM474_RS08055	STM474_1628		0.651559	0.355781	SgcA family PTS sugar transporter subunit IIA
STM474_RS08060	STM474_1629		-0.306898	0.768195	ribulose-phosphate 3 epimerase family protein
STM474_RS08065	STM474_1630		0.671292	0.180623	DeoR/GlpR family DNA-binding transcription regulator
STM474_RS08070	STM474_1631	aac(6')	2.1165	NA	cryptic aminoglycoside N-acetyltransferase AAC(6')-Iy/Iaa
STM474_RS08075	STM474_1632		0.197875	0.811217	lactate oxidase
STM474_RS08080	STM474_1633		0.464685	0.744989	YceI family protein
STM474_RS08085	STM474_1634		0.855793	2.5524e-05	glucan biosynthesis protein
STM474_RS08090	STM474_1635		0.891073	0.271963	carboxylesterase/lipase family protein
STM474_RS08095	STM474_1636		1.10343	0.338345	VOC family protein
STM474_RS08100	STM474_1637		0.930727	0.42008	LysR family transcriptional regulator
STM474_RS08105	STM474_1638		0.342533	0.516825	methyl-accepting chemotaxis protein
STM474_RS08110	STM474_1639		0.101991	0.868213	S-(hydroxymethyl)glutathione dehydrogenase/class III alcohol dehydrogenase
STM474_RS08115	STM474_1640		0.176202	0.888061	metal/formaldehyde-sensitive transcriptional repressor
STM474_RS08120	STM474_1642		0.951392	0.524077	membrane protein
STM474_RS08125	STM474_1643	sseJ	0.278565	0.838803	SPI-2 type III secretion system effector SseJ
STM474_RS08130	STM474_1644		1.09133	NA	DUF1294 domain-containing protein
STM474_RS08135	STM474_1645		-4.52476	0.288448	transporter substrate-binding domain-containing protein
STM474_RS08140	STM474_1646		-1.4767	0.379938	amino acid ABC transporter permease
STM474_RS08145	STM474_1647		0.919974	0.183243	amino acid ABC transporter ATP-binding protein
STM474_RS08150	STM474_1648		0.0872611	0.971237	amino acid ABC transporter permease
STM474_RS08155	STM474_1649		-0.448346	0.23684	glycosyltransferase family 39 protein
STM474_RS08160	STM474_1650		1.38174	0.000124206	class I SAM-dependent methyltransferase
STM474_RS08165	STM474_1651	cybB	0.00115654	0.998738	cytochrome b561
STM474_RS08170	STM474_1652		1.11622	0.251017	YdcF family protein
STM474_RS08175	STM474_1653	hrpA	-0.188853	0.697818	ATP-dependent RNA helicase HrpA
STM474_RS08180	STM474_1654	azoR	-0.733031	0.703909	FMN-dependent NADH-azoreductase
STM474_RS08185	STM474_1655		0.0477408	0.973831	GFA family protein
STM474_RS08190	STM474_1656		1.49924	0.329703	YdbL family protein
STM474_RS08195	STM474_1657		0.0538245	0.976015	YnbE family lipoprotein
STM474_RS08200	STM474_1658		1.24389	4.17964e-05	YdbH family protein
STM474_RS08205	STM474_1659	ldhA	-0.162716	0.830575	D-lactate dehydrogenase
STM474_RS08210	STM474_1660	hslJ	0.296028	0.909102	heat shock protein HslJ
STM474_RS08215	STM474_1661		-0.078233	0.951024	DUF333 domain-containing protein
STM474_RS08225	STM474_1663	nifJ	0.605585	0.192916	pyruvate:ferredoxin (flavodoxin) oxidoreductase
STM474_RS08235	STM474_1664	uspF	0.0244907	0.9805	universal stress protein UspF
STM474_RS08240	STM474_1665		-0.0194866	0.989374	EamA family transporter
STM474_RS08250	STM474_1666		1.7935	0.23978	tyrosine-type recombinase/integrase
STM474_RS08255	STM474_1667	ttcA	0.172578	0.756568	tRNA 2-thiocytidine(32) synthetase TtcA
STM474_RS08260	STM474_1668	dbpA	1.04892	0.181657	ATP-dependent RNA helicase DbpA
STM474_RS08265	STM474_1669	zntB	1.24027	0.279945	zinc transporter ZntB
STM474_RS08270	STM474_1670		0.65	0.141749	methyl-accepting chemotaxis protein
STM474_RS08275	STM474_1671	smrA	0.356928	0.738932	DNA endonuclease SmrA
STM474_RS08280	STM474_1672	ogt	-0.394697	0.636498	methylated-DNA--[protein]-cysteine S-methyltransferase
STM474_RS08285	STM474_1673	fnr	1.39042	0.499241	fumarate/nitrate reduction transcriptional regulator Fnr
STM474_RS08290	STM474_1674	uspE	0.0170575	0.9805	universal stress protein UspE
STM474_RS08295	STM474_1675		1.46321	0.203823	DUF2534 family protein
STM474_RS08300	STM474_1676		-0.281623	NA	mechanosensitive ion channel family protein
STM474_RS08305	STM474_1677		0.270884	0.879804	helix-turn-helix domain-containing protein
STM474_RS08310	STM474_1678		2.00796	0.000551946	B3/4 domain-containing protein
STM474_RS08315	STM474_1679		-6.93406	0.00126961	hypothetical protein
STM474_RS08320	STM474_1680		0.466073	0.661659	peroxiredoxin
STM474_RS08325	STM474_1681		0.178483	0.843585	two-partner-like secretion system exoprotein ZirS
STM474_RS08330	STM474_1682		-0.216919	0.760975	two-partner secretion translocator ZirT
STM474_RS08335	STM474_1683		1.0972	0.143122	two-partner-like secretion system exoprotein ZirU
STM474_RS08340	STM474_1684		-1.43897	0.600093	helix-turn-helix domain-containing protein
STM474_RS08345	STM474_1685		-0.477779	0.611267	hypothetical protein
STM474_RS08350	STM474_1686		0.122056	0.936693	YgdI/YgdR family lipoprotein
STM474_RS08355	STM474_1687		-0.423893	0.747261	TetR/AcrR family transcriptional regulator
STM474_RS08360	STM474_1688	bdcA	0.385229	0.592121	SDR family oxidoreductase
STM474_RS08365	STM474_1689		0.244647	0.835268	aldo/keto reductase
STM474_RS08370	STM474_1690		0.596666	0.524635	LysR family transcriptional regulator
STM474_RS08375	STM474_1691		-1.46282	0.147556	aromatic alcohol reductase
STM474_RS08380	STM474_1692		1.11683	0.0930612	peptide ABC transporter substrate-binding protein
STM474_RS08385	STM474_1693	mpaA	0.307935	0.800669	murein tripeptide amidase MpaA
STM474_RS08390	STM474_1694	ycjG	0.71426	0.00235574	L-Ala-D/L-Glu epimerase
STM474_RS08395	STM474_1695	tpx	0.0287618	0.988719	thiol peroxidase
STM474_RS08400	STM474_1696	tyrR	1.61575	0.050427	transcriptional regulator TyrR
STM474_RS08405	STM474_1697		0.661547	0.618697	YcjF family protein
STM474_RS08410	STM474_1698		0.617695	0.218327	YcjX family protein
STM474_RS08415	STM474_1699	pspE	-0.272653	0.762564	thiosulfate sulfurtransferase PspE
STM474_RS08420	STM474_1700	pspD	0.961591	0.182166	phage shock protein PspD
STM474_RS08425	STM474_1701	pspC	0.885384	0.143478	envelope stress response membrane protein PspC
STM474_RS08430	STM474_1702	pspB	0.742632	0.601614	envelope stress response membrane protein PspB
STM474_RS08435	STM474_1703	pspA	1.03263	0.559031	phage shock protein PspA
STM474_RS08440	STM474_1704	pspF	-0.242353	0.773193	phage shock protein operon transcriptional activator
STM474_RS08445	STM474_1705	sapA	-1.80126	0.473588	peptide ABC transporter substrate-binding protein SapA
STM474_RS08450	STM474_1706	sapB	-1.90359	0.286271	peptide ABC transporter permease SapB
STM474_RS08455	STM474_1707	sapC	-6.706	0.0489637	peptide ABC transporter permease SapC
STM474_RS08460	STM474_1708	sapD	-5.52328	0.073649	peptide ABC transporter ATP-binding protein SapD
STM474_RS08465	STM474_1709	sapF	-2.72838	0.0246816	peptide ABC transporter ATP-binding protein SapF
STM474_RS08470	STM474_1710		0.0430436	0.973831	EAL domain-containing protein
STM474_RS08475	STM474_1711	steC	-1.17384	0.42389	SPI-2 type III secretion system effector kinase SteC
STM474_RS08480	STM474_1712		1.54635	0.516825	hypothetical protein
STM474_RS08485	STM474_1713		0.412956	0.853291	hypothetical protein
STM474_RS08495	STM474_1715		0.343783	0.680054	carboxymuconolactone decarboxylase family protein
STM474_RS08500	STM474_1716		-1.80708	0.000124206	exoribonuclease II
STM474_RS08505	STM474_1717	pdeR	0.819849	0.0960537	cyclic di-GMP phosphodiesterase
STM474_RS08510	STM474_1718		-0.379106	0.835598	hypothetical protein
STM474_RS08515	STM474_1719		0.796928	0.592121	DeoR/GlpR family DNA-binding transcription regulator
STM474_RS08525	STM474_1721	yciH	0.178512	0.908135	stress response translation initiation inhibitor YciH
STM474_RS08530	STM474_1722	pyrF	0.224536	0.949869	orotidine-5'-phosphate decarboxylase
STM474_RS08540	STM474_1724		-7.13992	0.0122725	LapA family protein
STM474_RS08545	STM474_1725	pgpB	0.558652	0.466791	phosphatidylglycerophosphatase B
STM474_RS08555	STM474_1727	acnA	0.457418	0.28704	aconitate hydratase AcnA
STM474_RS08560	STM474_1729		2.59909	NA	YmiA family putative membrane protein
STM474_RS08565	STM474_1730	cysB	0.37776	0.630408	HTH-type transcriptional regulator CysB
STM474_RS08570	STM474_1731	topA	-3.42276	0.0283125	type I DNA topoisomerase
STM474_RS08575	STM474_1732		2.03823	0.203178	YciN family protein
STM474_RS08580	STM474_1733	sohB	-0.719916	0.52366	protease SohB
STM474_RS08585	STM474_1734		-0.751619	0.72351	YciK family oxidoreductase
STM474_RS08590	STM474_1735	cobO	0.0879856	0.938235	cob(I)yrinic acid a,c-diamide adenosyltransferase
STM474_RS08595	STM474_1736	rluB	-2.30205	0.0818849	23S rRNA pseudouridine(2605) synthase RluB
STM474_RS08600	STM474_1737		0.357287	0.693328	threonylcarbamoyl-AMP synthase
STM474_RS08605	STM474_1738	yciV	0.666119	0.602097	5'-3' exoribonuclease
STM474_RS08610	STM474_1740		-0.225324	0.774589	anthranilate synthase component 1
STM474_RS08615	STM474_1741	trpD	0.606044	0.36693	bifunctional anthranilate synthase glutamate amidotransferase component TrpG/anthranilate phosphoribosyltransferase TrpD
STM474_RS08620	STM474_1742	trpCF	-1.23217	0.000350143	bifunctional indole-3-glycerol-phosphate synthase TrpC/phosphoribosylanthranilate isomerase TrpF
STM474_RS08625	STM474_1743	trpB	-0.824556	0.0754208	tryptophan synthase subunit beta
STM474_RS08630	STM474_1744	trpA	-0.167264	0.879804	tryptophan synthase subunit alpha
STM474_RS08645	STM474_1747		0.901127	0.603612	ferritin-like domain-containing protein
STM474_RS08650	STM474_1748		0.681515	0.367792	manganese catalase family protein
STM474_RS08655	STM474_1749	ompW	2.02189	1.46815e-14	outer membrane protein OmpW
STM474_RS08660	STM474_1750		-0.632268	0.468092	YkgJ family cysteine cluster protein
STM474_RS08665	STM474_1751		-0.787897	0.242212	envelope biogenesis factor ElyC
STM474_RS08670	STM474_1752		-3.43602	9.15046e-10	septation protein A
STM474_RS08675	STM474_1753	yciA	1.36505	0.0013821	acyl-CoA thioester hydrolase YciA
STM474_RS08680	STM474_1754	tonB	-5.59512	0.258736	TonB system transport protein TonB
STM474_RS08685	STM474_1755		1.37844	0.506315	YciI family protein
STM474_RS08690	STM474_1757	cls	-0.46988	0.643645	cardiolipin synthase
STM474_RS08700	STM474_1759		-0.561138	0.102822	ion transporter
STM474_RS08705	STM474_1760	oppF	0.502286	0.506393	murein tripeptide/oligopeptide ABC transporter ATP-binding protein OppF
STM474_RS08710	STM474_1761		0.53272	0.370139	ABC transporter ATP-binding protein
STM474_RS08715	STM474_1762	oppC	1.70276	0.0027903	oligopeptide ABC transporter permease OppC
STM474_RS08720	STM474_1763	oppB	0.171365	0.823732	oligopeptide ABC transporter permease OppB
STM474_RS08725	STM474_1764	oppA	0.450641	0.375644	oligopeptide ABC transporter substrate-binding protein OppA
STM474_RS08730	STM474_1765		-0.016783	0.994104	YchE family NAAT transporter
STM474_RS08735	STM474_1766	adhE	1.37916	9.32443e-07	bifunctional acetaldehyde-CoA/alcohol dehydrogenase
STM474_RS08740	STM474_1767	tdk	1.1277	0.0105421	thymidine kinase
STM474_RS08750	STM474_1769	galU	-5.21365	0.0282753	UTP--glucose-1-phosphate uridylyltransferase GalU
STM474_RS08760	STM474_1771	rssA	-0.39421	0.795869	patatin-like phospholipase RssA
STM474_RS08765	STM474_1772		-0.108444	0.870049	YchJ family protein
STM474_RS08770	STM474_1773	purU	0.15979	0.843585	formyltetrahydrofolate deformylase
STM474_RS08785	STM474_1776		0.605883	0.356233	sel1 repeat family protein
STM474_RS08790	STM474_1778	narI	0.683494	0.369592	respiratory nitrate reductase subunit gamma
STM474_RS08795	STM474_1779	narJ	0.680173	0.461814	nitrate reductase molybdenum cofactor assembly chaperone
STM474_RS08800	STM474_1780	narH	0.402735	0.369079	nitrate reductase subunit beta
STM474_RS08805	STM474_1781		0.38182	0.236481	nitrate reductase subunit alpha
STM474_RS08810	STM474_1782	narK	0.979918	0.141915	nitrate transporter NarK
STM474_RS08815	STM474_1783	narX	0.532058	0.412637	nitrate/nitrite two-component system sensor histidine kinase NarX
STM474_RS08820	STM474_1784	narL	0.788649	0.556976	two-component system response regulator NarL
STM474_RS08825	STM474_1785		0.631072	0.183641	YchO/YchP family invasin
STM474_RS08830	STM474_1786		-0.344409	0.795737	DsrE/DsrF/TusD sulfur relay family protein
STM474_RS08835	STM474_1787	chaB	0.634554	0.673298	putative cation transport regulator ChaB
STM474_RS08840	STM474_1788	chaA	0.0493489	0.957433	sodium-potassium/proton antiporter ChaA
STM474_RS08850	STM474_1790		1.57634	0.000157169	invasion regulator SirB1
STM474_RS08855	STM474_1791		0.50901	0.673298	invasion regulator SirB2
STM474_RS08860	STM474_1792	prmC	-0.0634518	0.98146	peptide chain release factor N(5)-glutamine methyltransferase
STM474_RS08890	STM474_1800	dauA	-0.201889	0.630018	C4-dicarboxylic acid transporter DauA
STM474_RS08895	STM474_1801	ychH	1.21143	0.697818	stress-induced protein YchH
STM474_RS08905	STM474_1803	ychF	-3.67228	0.0660572	redox-regulated ATPase YchF
STM474_RS08910	STM474_1805		0.755357	0.103405	DUF4427 domain-containing protein
STM474_RS08915	STM474_1806		0.357237	0.42156	hydrogenase 1 small subunit
STM474_RS08920	STM474_1807	hyaB	0.590891	0.298642	Ni/Fe-hydrogenase large subunit
STM474_RS08925	STM474_1808	hyaC	0.657565	0.372515	Ni/Fe-hydrogenase b-type cytochrome subunit
STM474_RS08930	STM474_1809		0.858761	0.259266	hydrogenase 1 maturation protease
STM474_RS08935	STM474_1810	hyaE	0.0514796	0.978734	hydrogenase-1 operon protein HyaE
STM474_RS08940	STM474_1811		-0.323448	0.666947	hydrogenase expression/formation protein
STM474_RS08945	STM474_1812	appC	0.776248	0.00013426	cytochrome bd-II oxidase subunit 1
STM474_RS08950	STM474_1813	appB	0.0677078	0.962119	cytochrome d ubiquinol oxidase subunit II
STM474_RS08955	STM474_1814	cbdX	2.08991	0.0701484	cytochrome bd-II oxidase subunit CbdX
STM474_RS08960	STM474_1815		-0.0662677	0.913404	Glu/Leu/Phe/Val dehydrogenase
STM474_RS08965	STM474_1817		0.585602	0.110474	alpha,alpha-trehalase
STM474_RS08970	STM474_1818		0.414284	0.842491	GlsB/YeaQ/YmgE family stress response membrane protein
STM474_RS08975	STM474_1819	ycgR	-0.115529	0.913404	flagellar brake protein YcgR
STM474_RS08980	STM474_1820	emtA	0.808477	0.281551	membrane-bound lytic murein transglycosylase EmtA
STM474_RS08985	STM474_1821	ldcA	0.341909	0.643657	muramoyltetrapeptide carboxypeptidase
STM474_RS08990	STM474_1822		0.894943	0.102464	potassium/proton antiporter
STM474_RS08995	STM474_1823	dadX	0.00927475	0.997766	catabolic alanine racemase DadX
STM474_RS09000	STM474_1824		-0.274826	0.664615	D-amino acid dehydrogenase
STM474_RS09005	STM474_1825		0.919161	0.0473851	SpoVR family protein
STM474_RS09010	STM474_1826	fadR	0.124943	0.938767	fatty acid metabolism transcriptional regulator FadR
STM474_RS09015	STM474_1827	nhaB	0.192221	0.697009	Na(+)/H(+) antiporter NhaB
STM474_RS09020	STM474_1828	dsbB	-0.625266	0.432356	disulfide bond formation protein DsbB
STM474_RS09025	STM474_1829		-1.85216	0.0677996	DUF1971 domain-containing protein
STM474_RS09030	STM474_1830		-0.083259	0.968299	addiction module toxin, GnsA/GnsB family
STM474_RS09035	STM474_1831		-0.69314	0.664615	hypothetical protein
STM474_RS09040	STM474_1832		0.366313	0.693328	YcgN family cysteine cluster protein
STM474_RS09045	STM474_1833		0.642183	0.251489	fumarylacetoacetate hydrolase family protein
STM474_RS09050	STM474_1834		0.324042	0.908685	YcgL domain-containing protein
STM474_RS09055	STM474_1835	minC	-6.88115	0.0266871	septum site-determining protein MinC
STM474_RS09060	STM474_1836	minD	-4.19802	0.000206499	septum site-determining protein MinD
STM474_RS09065	STM474_1837	minE	-4.74897	0.463431	cell division topological specificity factor MinE
STM474_RS09070	STM474_1838	rnd	0.896523	0.338168	ribonuclease D
STM474_RS09080	STM474_1840	fadD	0.462008	0.560009	long-chain-fatty-acid--CoA ligase FadD
STM474_RS09085	STM474_1841		1.10786	0.0995905	Slp family lipoprotein
STM474_RS09095	STM474_1843		0.53488	0.128312	ATP-dependent DNA helicase
STM474_RS09100	STM474_1844		0.440051	0.495307	RidA family protein
STM474_RS09105	STM474_1845		4.30316	1.57763e-23	YoaH family protein
STM474_RS09110	STM474_1846	pabB	0.788781	0.232884	aminodeoxychorismate synthase component 1
STM474_RS09115	STM474_1847		0.918822	0.493632	CoA pyrophosphatase
STM474_RS09120	STM474_1848	sdaA	-0.136546	0.876219	L-serine ammonia-lyase
STM474_RS09125	STM474_1849		0.139927	0.889825	cyclic diguanylate phosphodiesterase
STM474_RS09130	STM474_1850	yoaE	0.374845	0.496846	CNNM family cation transport protein YoaE
STM474_RS09140	STM474_1852	manX	-1.21502	0.089402	PTS mannose transporter subunit IIAB
STM474_RS09145	STM474_1853	manY	-0.388957	0.699071	PTS mannose transporter subunit IIC
STM474_RS09150	STM474_1854		0.0801443	0.884447	PTS mannose transporter subunit IID
STM474_RS09155	STM474_1855		-1.08035	0.266441	DUF986 family protein
STM474_RS09160	STM474_1856	mntP	0.0607054	0.971237	manganese efflux pump MntP
STM474_RS09165	STM474_1857	rlmA	-0.314956	0.83732	23S rRNA (guanine(745)-N(1))-methyltransferase
STM474_RS09170	STM474_1858	ftsI	0.141556	0.796181	peptidoglycan glycosyltransferase FtsI
STM474_RS09180	STM474_1860		-0.35005	0.718216	YobF family protein
STM474_RS09185	STM474_1862		-0.807063	0.673437	YebO family protein
STM474_RS09190	STM474_1863	mgrB	-0.871075	0.718553	PhoP/PhoQ regulator MgrB
STM474_RS09195	STM474_1864		-0.0951637	0.952843	invasion protein YobH
STM474_RS09200	STM474_1865	kdgR	-0.101584	0.865187	DNA-binding transcriptional regulator KdgR
STM474_RS09205	STM474_1866		0.570702	0.118728	MFS transporter
STM474_RS09210	STM474_1867	htpX	-0.154954	0.93985	protease HtpX
STM474_RS09215	STM474_1868	prc	-1.49499	0.0462913	carboxy terminal-processing peptidase
STM474_RS09220	STM474_1869	proQ	-1.71716	0.470346	RNA chaperone ProQ
STM474_RS09225	STM474_1870		-0.373027	0.816968	GAF domain-containing protein
STM474_RS09230	STM474_1871	yebS	0.681604	0.111207	membrane integrity lipid transport subunit YebS
STM474_RS09235	STM474_1872		0.707957	0.0446942	PqiB family protein
STM474_RS09240	STM474_1873	rsmF	0.920987	0.0946389	16S rRNA (cytosine(1407)-C(5))-methyltransferase RsmF
STM474_RS09245	STM474_1874		-0.140714	0.919948	DUF1480 family protein
STM474_RS09250	STM474_1875		-1.64891	0.411045	YebW family protein
STM474_RS09255	STM474_1876	pphA	-0.209534	0.871838	protein-serine/threonine phosphatase
STM474_RS09260	STM474_1878		-0.503568	NA	membrane protein
STM474_RS09265	STM474_1879	sopE2	0.0164202	0.991261	SPI-1 type III secretion system guanine nucleotide exchange factor SopE2
STM474_RS09275	STM474_1881		0.526313	0.384396	hypothetical protein
STM474_RS09280	STM474_1882		1.02154	0.0246731	GNAT family N-acetyltransferase
STM474_RS09290	STM474_1885		0.663175	0.535337	hypothetical protein
STM474_RS09295	STM474_1886		1.0824	0.00246487	IS256 family transposase
STM474_RS09300	STM474_1887		0.779873	0.523082	tyrosine-type recombinase/integrase
STM474_RS09305	STM474_1888		-0.643643	0.384396	DMT family transporter
STM474_RS09310	STM474_1889		-0.801776	0.814611	DUF5993 family protein
STM474_RS09315	STM474_1890		-0.138765	0.915311	disulfide bond formation protein B
STM474_RS09325	STM474_1895		0.739245	0.451254	tail fiber assembly protein
STM474_RS09330	STM474_1896		-0.836861	0.793063	DUF1441 family protein
STM474_RS09340	STM474_1898		-1.3824	0.488755	lytic enzyme
STM474_RS09345	STM474_1900		0.265746	0.891654	DUF2514 domain-containing protein
STM474_RS09350	STM474_1901		-0.460771	0.590504	glycoside hydrolase family 19 protein
STM474_RS09355	STM474_1902		-0.674232	0.529893	exonuclease VIII
STM474_RS09370	STM474_1905		-0.976358	0.47517	YebY family protein
STM474_RS09375	STM474_1906	copD	0.176	0.709007	copper homeostasis membrane protein CopD
STM474_RS09380	STM474_1907	yobA	0.17798	0.921076	CopC domain-containing protein YobA
STM474_RS09385	STM474_1908		-1.0097	0.531301	DNA polymerase III subunit theta
STM474_RS09390	STM474_1909		-0.117006	0.912386	carbon-nitrogen hydrolase family protein
STM474_RS09395	STM474_1910	exoX	0.372696	0.293013	exodeoxyribonuclease X
STM474_RS09400	STM474_1911	ptrB	0.626559	0.00528679	oligopeptidase B
STM474_RS09405	STM474_1912		-0.288793	0.722422	tellurite resistance TerB family protein
STM474_RS09410	STM474_1913		-1.41564	0.683717	hypothetical protein
STM474_RS09415	STM474_1914	yebG	-0.269419	0.887076	DNA damage-inducible protein YebG
STM474_RS09420	STM474_1915	purT	1.69444	1.00285e-11	formate-dependent phosphoribosylglycinamide formyltransferase
STM474_RS09425	STM474_1916	kdgA	0.690058	0.491194	bifunctional 4-hydroxy-2-oxoglutarate aldolase/2-dehydro-3-deoxy-phosphogluconate aldolase
STM474_RS09430	STM474_1917	edd	0.86803	0.00999358	phosphogluconate dehydratase
STM474_RS09435	STM474_1918	zwf	-0.495109	0.265573	glucose-6-phosphate dehydrogenase
STM474_RS09440	STM474_1919		1.06699	0.236953	MurR/RpiR family transcriptional regulator
STM474_RS09445	STM474_1920	pyk	0.597523	0.32407	pyruvate kinase
STM474_RS09455	STM474_1922	mepM	-0.213533	0.821385	murein DD-endopeptidase MepM
STM474_RS09460	STM474_1923	znuA	-0.518398	0.574111	zinc ABC transporter substrate-binding protein ZnuA
STM474_RS09465	STM474_1924	znuC	0.0494924	0.962119	zinc ABC transporter ATP-binding protein ZnuC
STM474_RS09470	STM474_1925	znuB	-3.52025	3.87104e-12	zinc ABC transporter permease subunit ZnuB
STM474_RS09480	STM474_1927	ruvA	-5.41914	0.386645	Holliday junction branch migration protein RuvA
STM474_RS09485	STM474_1929		4.91543	4.55039e-23	DUF4034 domain-containing protein
STM474_RS09490	STM474_1930		1.29796	0.00832859	YebB family permuted papain-like enzyme
STM474_RS09500	STM474_1932		-2.91813	4.97731e-05	YebC/PmpR family DNA-binding transcriptional regulator
STM474_RS09505	STM474_1933	nudB	1.49187	NA	dihydroneopterin triphosphate diphosphatase
STM474_RS09515	STM474_1935		-0.261433	0.670069	hydrolase
STM474_RS09520	STM474_1936		0.268909	0.663642	DUF72 domain-containing protein
STM474_RS09525	STM474_1937		-0.882789	0.0882026	MAPEG family protein
STM474_RS09530	STM474_1938	cmoA	-0.108316	0.937346	carboxy-S-adenosyl-L-methionine synthase CmoA
STM474_RS09535	STM474_1939	cmoB	-1.46129	0.101602	tRNA 5-methoxyuridine(34)/uridine 5-oxyacetic acid(34) synthase CmoB
STM474_RS09540	STM474_1940	cutC	-0.328381	0.744989	copper homeostasis protein CutC
STM474_RS09545	STM474_1941		-1.81311	0.332464	VOC family protein
STM474_RS09555	STM474_1943	mrdA	-0.088384	0.908135	penicillin-binding protein 2
STM474_RS09560	STM474_1944		-0.682677	0.097098	glycoside hydrolase family 105 protein
STM474_RS09565	STM474_1945	flhe	-0.462109	0.827185	flagellar protein FlhE
STM474_RS09570	STM474_1946	flhA	-2.61665	0.000557827	flagellar biosynthesis protein FlhA
STM474_RS09575	STM474_1947	flhB	-2.24658	0.00451496	flagellar type III secretion system protein FlhB
STM474_RS09580	STM474_1948	cheZ	-2.98501	0.0142857	protein phosphatase CheZ
STM474_RS09585	STM474_1949	cheY	3.33463	1.11939e-46	chemotaxis response regulator CheY
STM474_RS09590	STM474_1950	cheB	1.743	0.00934828	protein-glutamate methylesterase/protein glutamine deamidase
STM474_RS09595	STM474_1951	cheR	2.99867	3.87922e-40	protein-glutamate O-methyltransferase CheR
STM474_RS09600	STM474_1952	tar	2.28306	4.01565e-11	methyl-accepting chemotaxis protein II
STM474_RS09605	STM474_1953	cheW	3.30659	1.01547e-17	chemotaxis protein CheW
STM474_RS09610	STM474_1954	cheA	3.22646	2.57104e-35	chemotaxis protein CheA
STM474_RS09615	STM474_1955	motB	-4.95178	1.57449e-07	flagellar motor protein MotB
STM474_RS09620	STM474_1956	motA	-5.96305	7.76084e-16	flagellar motor stator protein MotA
STM474_RS09625	STM474_1957	flhC	-2.32226	5.8444e-05	flagellar transcriptional regulator FlhC
STM474_RS09630	STM474_1958	flhD	-1.07815	0.190312	flagellar transcriptional regulator FlhD
STM474_RS09635			0.307025	0.945777	hypothetical protein
STM474_RS09640	STM474_1959	uspC	0.747968	0.447927	universal stress protein UspC
STM474_RS09645	STM474_1960	otsA	1.47624	0.00408029	alpha,alpha-trehalose-phosphate synthase
STM474_RS09650	STM474_1961	otsB	0.419125	0.735947	trehalose-phosphatase
STM474_RS09655	STM474_1962	araH	2.89666	4.30336e-11	L-arabinose ABC transporter permease AraH
STM474_RS09660	STM474_1963		0.360997	0.471083	DJ-1/PfpI family protein
STM474_RS09665	STM474_1964		0.412849	0.814611	non-heme ferritin-like protein
STM474_RS09670	STM474_1965		2.05614	0.000434588	RpiB/LacA/LacB family sugar-phosphate isomerase
STM474_RS09675	STM474_1966		-0.541688	0.602952	YecR-like lipofamily protein
STM474_RS09680	STM474_1967	ftnA	-0.485774	0.549418	non-heme ferritin
STM474_RS09685	STM474_1968		-0.0895446	NA	YecH family protein
STM474_RS09690	STM474_1969	tyrP	0.0992935	0.926827	tyrosine transporter TyrP
STM474_RS09695	STM474_1970		1.21917	0.138463	YecA family protein
STM474_RS09700	STM474_1971		-1.01302	0.594295	glucose-6-phosphate dehydrogenase
STM474_RS09705	STM474_1972		1.70215	0.00108878	SH3 domain-containing C40 family peptidase
STM474_RS09710	STM474_1973		-0.24418	0.840398	membrane protein
STM474_RS09735	STM474_1978	uvrC	-0.423099	0.428181	excinuclease ABC subunit UvrC
STM474_RS09740	STM474_1979	uvrY	1.71412	0.185264	UvrY/SirA/GacA family response regulator transcription factor
STM474_RS09745			-0.243136	0.79789	hypothetical protein
STM474_RS09755	STM474_1981	sdiA	0.383447	0.592772	transcriptional regulator SdiA
STM474_RS09760	STM474_1982	yecC	0.707274	0.393699	L-cystine ABC transporter ATP-binding protein YecC
STM474_RS09765	STM474_1983	tcyL	0.810539	0.0245309	cystine ABC transporter permease
STM474_RS09770	STM474_1984	dcyD	-0.108808	0.879804	D-cysteine desulfhydrase
STM474_RS09775	STM474_1985	tcyJ	0.430621	0.666697	cystine ABC transporter substrate-binding protein
STM474_RS09780	STM474_1986	fliZ	1.09442	0.00616545	flagella biosynthesis regulatory protein FliZ
STM474_RS09785	STM474_1987		-3.35677	1.36403e-13	RNA polymerase sigma factor FliA
STM474_RS09795	STM474_1989	fliB	1.7177	1.31212e-10	flagellin lysine-N-methylase
STM474_RS09800	STM474_1990		-3.15561	0.00323138	FliC/FljB family flagellin
STM474_RS09805	STM474_1992	fliD	-5.19863	7.04754e-17	flagellar filament capping protein FliD
STM474_RS09810	STM474_1993	fliS	-4.87462	0.000120919	flagellar export chaperone FliS
STM474_RS09815	STM474_1994	fliT	-2.09946	0.299362	flagella biosynthesis regulatory protein FliT
STM474_RS09820	STM474_1995	amyA	-0.290286	0.654345	alpha-amylase
STM474_RS09825	STM474_1996		1.45766	0.000824136	lipoprotein
STM474_RS09830	STM474_1997	yedE	0.285971	0.805811	selenium metabolism membrane protein YedE/FdhT
STM474_RS09835	STM474_1998	yedF	0.214216	0.887071	sulfurtransferase-like selenium metabolism protein YedF
STM474_RS09840			-0.308675	0.879804	hypothetical protein
STM474_RS09845	STM474_1999	fliE	-5.73061	0.235899	flagellar hook-basal body complex protein FliE
STM474_RS09850	STM474_2001	fliF	-3.01852	0.000318441	flagellar M-ring protein FliF
STM474_RS09855	STM474_2002	fliG	-2.6423	7.94241e-08	flagellar motor switch protein FliG
STM474_RS09860	STM474_2003	fliH	-3.46823	0.0566535	flagellar assembly protein FliH
STM474_RS09865	STM474_2004	fliI	-3.96991	7.48567e-05	flagellum-specific ATP synthase FliI
STM474_RS09870	STM474_2005	fliJ	-1.81908	0.204614	flagella biosynthesis chaperone FliJ
STM474_RS09875	STM474_2006	fliK	-2.64447	1.57763e-23	flagellar hook length control protein FliK
STM474_RS09880	STM474_2007	fliL	-3.77702	3.08453e-07	flagellar basal body-associated protein FliL
STM474_RS09885	STM474_2008	fliM	-2.96956	7.48567e-05	flagellar motor switch protein FliM
STM474_RS09890	STM474_2009	fliN	-4.81791	1.44866e-08	flagellar motor switch protein FliN
STM474_RS09895	STM474_2010	fliO	-3.02206	0.00150597	flagellar type III secretion system protein FliO
STM474_RS09900	STM474_2011	fliP	-4.25326	9.50184e-09	flagellar type III secretion system pore protein FliP
STM474_RS09905	STM474_2012	fliQ	-3.41217	0.0013821	flagellar biosynthesis protein FliQ
STM474_RS09910	STM474_2013	fliR	-5.1768	1.22674e-05	flagellar type III secretion system protein FliR
STM474_RS09920	STM474_2015	dsrB	-1.53994	0.332792	protein DsrB
STM474_RS09925	STM474_2016	yodD	0.110317	0.870708	YodD family peroxide/acid resistance protein
STM474_RS09930	STM474_2017		0.420996	0.475424	mannosyl-3-phosphoglycerate phosphatase-related protein
STM474_RS09935	STM474_2018	yedQ	0.616769	0.0627048	cellulose biosynthesis regulator YedQ
STM474_RS09940	STM474_2019		0.481674	0.795972	YodC family protein
STM474_RS09945	STM474_2020		0.263183	0.753045	DUF808 domain-containing protein
STM474_RS09950	STM474_2021	yedA	0.27837	0.736335	drug/metabolite exporter YedA
STM474_RS09955	STM474_2022		0.516014	0.380638	very short patch repair endonuclease
STM474_RS09960	STM474_2023		-0.0765602	0.937346	DNA cytosine methyltransferase
STM474_RS09965	STM474_2024		0.342884	0.654345	phosphohydrolase
STM474_RS09970	STM474_2025		-0.280248	0.756568	cell division protein DrpB
STM474_RS09975	STM474_2027	ompS1	0.55001	0.0496793	porin OmpS1
STM474_RS09980	STM474_2028		-0.278078	0.934747	cold-shock protein
STM474_RS09985	STM474_2029		0.168363	0.921076	Y-family DNA polymerase
STM474_RS09990	STM474_2030		0.540302	0.406043	translesion error-prone DNA polymerase V autoproteolytic subunit
STM474_RS09995	STM474_2031		0.0213911	0.987358	hypothetical protein
STM474_RS10000	STM474_2032	sseK	-6.33576	0.0902869	type III secretion system effector arginine glycosyltransferase
STM474_RS10005			-0.522681	0.813372	tail fiber assembly protein
STM474_RS10010	STM474_2034		1.45967	2.23918e-05	hypothetical protein
STM474_RS10015	STM474_2035		-1.10442	0.0659829	DUF2313 domain-containing protein
STM474_RS10020			0.223644	0.853291	baseplate J/gp47 family protein
STM474_RS10025			-0.532289	0.255555	baseplate J/gp47 family protein
STM474_RS10030	STM474_2038		-0.496334	0.541477	phage GP46 family protein
STM474_RS10035	STM474_2039		-0.349399	0.821385	phage baseplate assembly protein
STM474_RS10040	STM474_2040		0.149783	0.827729	hypothetical protein
STM474_RS10045	STM474_2041		0.547188	0.298809	DNA circularization N-terminal domain-containing protein
STM474_RS10050	STM474_2042		0.7967	0.411569	phage tail tape measure protein
STM474_RS10055	STM474_2043		-0.335265	0.618697	phage tail assembly protein
STM474_RS10060	STM474_2044		-0.355939	0.654345	phage tail tube protein
STM474_RS10065	STM474_2045		0.274969	0.502473	phage tail sheath subtilisin-like domain-containing protein
STM474_RS10070	STM474_2046		-0.412571	0.675954	hypothetical protein
STM474_RS10075	STM474_2047		-0.0805513	0.868497	hypothetical protein
STM474_RS10080	STM474_2048		-0.651887	0.676574	phage head closure protein
STM474_RS10085	STM474_2049		0.610698	0.726462	head-tail connector protein
STM474_RS10090	STM474_2050		-3.08913	0.0869212	hypothetical protein
STM474_RS10095	STM474_2051		0.0601284	0.964552	phage major capsid protein
STM474_RS10100	STM474_2052		0.744786	0.207252	HK97 family phage prohead protease
STM474_RS10105	STM474_2053		-0.163264	0.773187	phage portal protein
STM474_RS10110	STM474_2054		0.172991	0.964055	hypothetical protein
STM474_RS10115	STM474_2055		0.906436	0.0172507	terminase large subunit
STM474_RS10120	STM474_2056		-0.0775339	0.914215	phage terminase small subunit P27 family
STM474_RS10130			0.621081	0.294453	hypothetical protein
STM474_RS10135	STM474_2058		0.512391	0.675954	KilA-N domain-containing protein
STM474_RS10140	STM474_2059		1.14101	0.00738971	lysis protein
STM474_RS10145	STM474_2060		0.658424	0.485722	glycoside hydrolase family 19 protein
STM474_RS10150	STM474_2061		1.04017	NA	phage holin, lambda family
STM474_RS10155			0.997288	0.422545	hypothetical protein
STM474_RS10160			-0.983976	0.0699787	hypothetical protein
STM474_RS10165	STM474_2065		0.177654	0.957433	DUF968 domain-containing protein
STM474_RS10170	STM474_2066		0.33773	0.488256	KilA-N domain-containing protein
STM474_RS10175			1.16372	0.0554499	RusA family crossover junction endodeoxyribonuclease
STM474_RS10180	STM474_2068		0.381609	0.409425	phage N-6-adenine-methyltransferase
STM474_RS10185			1.28598	0.10255	PerC family transcriptional regulator
STM474_RS10190	STM474_2069		-0.783088	0.298642	helix-turn-helix domain-containing protein
STM474_RS10195			-0.444143	0.82825	hypothetical protein
STM474_RS10200	STM474_2070		0.0828557	0.852224	Rha family phage regulatory protein
STM474_RS10205	STM474_2071		-0.0832469	0.958995	hypothetical protein
STM474_RS10210			-0.204759	0.870049	helix-turn-helix transcriptional regulator
STM474_RS10225	STM474_2073		0.385932	0.455682	hypothetical protein
STM474_RS10230	STM474_2074		0.599486	0.383454	DUF2303 family protein
STM474_RS10235	STM474_2075		0.665266	0.586697	hypothetical protein
STM474_RS10240			0.510037	0.813642	hypothetical protein
STM474_RS10245			-0.16232	0.856773	DUF262 domain-containing protein
STM474_RS10250	STM474_2076		-0.504343	0.698936	ead/Ea22-like family protein
STM474_RS10255	STM474_2077		0.424036	0.651611	hypothetical protein
STM474_RS10260	STM474_2078		1.77543	0.11967	3'-5' exoribonuclease
STM474_RS10265			0.640055	0.588873	DUF4224 domain-containing protein
STM474_RS10270	STM474_2079		-0.169804	0.670069	tyrosine-type recombinase/integrase
STM474_RS10280	STM474_2081	mtfA	0.441526	0.516639	DgsA anti-repressor MtfA
STM474_RS10285	STM474_t2082		2.24146	0.0402046	tRNA-Asn
STM474_RS10305	STM474_2084		0.536472	0.399226	peptidase
STM474_RS10310	STM474_2086		0.0254551	0.988719	integrase domain-containing protein
STM474_RS10315	STM474_2087		0.0351037	0.955914	SEL1-like repeat protein
STM474_RS10320	STM474_2088		0.274439	0.411101	hypothetical protein
STM474_RS10330	STM474_2092		0.518016	0.257367	AMP nucleosidase
STM474_RS10335	STM474_2093		-0.0631828	0.969355	hypothetical protein
STM474_RS10340	STM474_2094		-1.02024	0.244703	DUF1493 family protein
STM474_RS10345			0.729376	0.102244	hypothetical protein
STM474_RS10360	STM474_2098		0.654033	0.270518	EmmdR/YeeO family multidrug/toxin efflux MATE transporter
STM474_RS10375	STM474_2100	ldtA	0.629264	0.253324	L,D-transpeptidase
STM474_RS10380	STM474_2101	cobT	1.65297	0.00429376	nicotinate-nucleotide--dimethylbenzimidazole phosphoribosyltransferase
STM474_RS10385	STM474_2102	cobS	1.47819	NA	adenosylcobinamide-GDP ribazoletransferase
STM474_RS10390	STM474_2103	cobU	0.386516	0.74508	bifunctional adenosylcobinamide kinase/adenosylcobinamide-phosphate guanylyltransferase
STM474_RS10395	STM474_2104		0.260632	0.559031	cobyric acid synthase
STM474_RS10400	STM474_2105		1.5348	7.76841e-09	energy-coupling factor ABC transporter ATP-binding protein
STM474_RS10405	STM474_2106		-0.913025	0.42008	energy-coupling factor ABC transporter transmembrane protein
STM474_RS10410	STM474_2107		0.204802	0.781094	energy-coupling factor ABC transporter substrate-binding protein
STM474_RS10415	STM474_2108	cbiM	0.385977	0.707614	cobalt ECF transporter S component CbiM
STM474_RS10420	STM474_2109		0.227443	0.783977	cobalt-factor II C(20)-methyltransferase
STM474_RS10425	STM474_2110		0.290097	0.630018	sirohydrochlorin cobaltochelatase
STM474_RS10430	STM474_2111		0.521761	0.588873	cobalt-precorrin-6A reductase
STM474_RS10435	STM474_2112		0.216898	0.75044	precorrin-3B C(17)-methyltransferase
STM474_RS10440	STM474_2113	cbiG	0.266675	0.799499	cobalt-precorrin 5A hydrolase
STM474_RS10445	STM474_2114		0.494399	0.064174	cobalt-precorrin-4 methyltransferase
STM474_RS10450	STM474_2115		-0.38444	NA	decarboxylating cobalt-precorrin-6B (C(15))-methyltransferase
STM474_RS10455	STM474_2116		-4.43229	0.0873843	cobalt-precorrin-7 (C(5))-methyltransferase
STM474_RS10460	STM474_2117		0.532995	0.181657	cobalt-precorrin-5B (C(1))-methyltransferase CbiD
STM474_RS10465	STM474_2118		0.333209	0.369447	cobalt-precorrin-8 methylmutase
STM474_RS10470	STM474_2119		1.22164	0.0359732	adenosylcobinamide-phosphate synthase CbiB
STM474_RS10475	STM474_2120		-0.273193	0.694851	cobyrinate a,c-diamide synthase
STM474_RS10480	STM474_2121	pocR	0.928247	0.428181	regulatory protein PocR
STM474_RS10485	STM474_2122	pduF	0.900636	0.244746	propanediol diffusion facilitator PduF
STM474_RS10490	STM474_2123	pduA	-0.896567	0.351656	propanediol utilization microcompartment protein PduA
STM474_RS10495	STM474_2124	pduB	-1.96196	0.00837761	propanediol utilization microcompartment protein PduB
STM474_RS10500	STM474_2125	pduC	-0.176923	0.797897	propanediol dehydratase large subunit PduC
STM474_RS10505	STM474_2126	pduD	0.475074	0.719506	propanediol dehydratase medium subunit PduD
STM474_RS10510	STM474_2127	pduE	0.748956	0.460674	propanediol dehydratase small subunit PduE
STM474_RS10515	STM474_2128	pduG	0.291727	0.488819	propanediol dehydratase reactivase alpha subunit PduG
STM474_RS10520	STM474_2129	pduH	0.666709	0.583012	propanediol dehydratase reactivase beta subunit PduH
STM474_RS10525	STM474_2130	pduJ	-0.541045	0.681965	propanediol utilization microcompartment protein PduJ
STM474_RS10530	STM474_2131	pduK	-0.337271	0.919287	propanediol utilization microcompartment protein PduK
STM474_RS10535	STM474_2132	pduL	0.019273	0.978824	phosphate propanoyltransferase
STM474_RS10540	STM474_2133	pduM	-0.572725	0.617063	propanediol utilization microcompartment protein PduM
STM474_RS10550	STM474_2135	pduO	0.454046	0.49462	two-domain cob(I)yrinic acid a,c-diamide adenosyltransferase PduO
STM474_RS10555	STM474_2136	pduP	-0.173722	0.74508	CoA-acylating propionaldehyde dehydrogenase PduP
STM474_RS10560	STM474_2137	pduQ	-0.438076	0.869398	1-propanol dehydrogenase PduQ
STM474_RS10565	STM474_2138	pduS	0.197925	0.799362	cobalamin reductase PduS
STM474_RS10570	STM474_2139	pduT	1.66203	0.00302705	propanediol utilization microcompartment protein PduT
STM474_RS10575	STM474_2140	pduU	1.61112	0.414228	propanediol utilization microcompartment protein PduU
STM474_RS10580	STM474_2141	pduV	0.861769	0.41838	propanediol utilization protein PduV
STM474_RS10585	STM474_2142	pduW	0.567724	0.152466	propanediol utilization propionate kinase PduW
STM474_RS10590	STM474_2143	pduX	-0.147022	0.823517	L-threonine kinase PduX
STM474_RS10595	STM474_2144		-0.52811	0.673091	DUF496 family protein
STM474_RS10600	STM474_2145		-0.48711	0.534738	FUSC family protein
STM474_RS10605	STM474_2146	sbmC	0.859509	0.651207	DNA gyrase inhibitor SbmC
STM474_RS10610	STM474_2147	dacD	0.16714	0.835268	serine-type D-Ala-D-Ala carboxypeptidase DacD
STM474_RS10615	STM474_2148		-0.228778	0.526776	thiosulfate reductase cytochrome B subunit
STM474_RS10620	STM474_2149	phsB	0.492175	0.789368	thiosulfate reductase electron transport protein PhsB
STM474_RS10625	STM474_2150	phsA	0.0127684	0.98146	thiosulfate reductase PhsA
STM474_RS10630	STM474_2151	sopA	-0.0883514	0.942912	SPI-1 type III secretion system effector HECT-type E3 ubiquitin transferase SopA
STM474_RS10635	STM474_2152	sbcB	-0.209443	0.783977	exodeoxyribonuclease I
STM474_RS10640	STM474_2153	plaP	0.54266	0.29313	putrescine/proton symporter PlaP
STM474_RS10645	STM474_2154		-0.0747627	0.943605	LysR family transcriptional regulator
STM474_RS10650	STM474_2155		-0.063997	0.890995	SDR family oxidoreductase
STM474_RS10655	STM474_2156	hisG	-0.94242	0.388222	ATP phosphoribosyltransferase
STM474_RS10660	STM474_2157	hisD	-0.611997	0.372515	histidinol dehydrogenase
STM474_RS10665	STM474_2158	hisC	-1.94206	1.08428e-06	histidinol-phosphate transaminase
STM474_RS10670	STM474_2159	hisB	-1.9721	0.00837761	bifunctional histidinol-phosphatase/imidazoleglycerol-phosphate dehydratase HisB
STM474_RS10675	STM474_2160	hisH	-2.29853	0.000590967	imidazole glycerol phosphate synthase subunit HisH
STM474_RS10680	STM474_2161	hisA	-0.887473	0.360748	1-(5-phosphoribosyl)-5-[(5- phosphoribosylamino)methylideneamino]imidazole-4- carboxamide isomerase
STM474_RS10685	STM474_2162	hisF	-1.77734	0.0661582	imidazole glycerol phosphate synthase subunit HisF
STM474_RS10690	STM474_2163		-1.41189	0.0708103	bifunctional phosphoribosyl-AMP cyclohydrolase/phosphoribosyl-ATP diphosphatase HisIE
STM474_RS10695	STM474_2164	wzzB	2.87288	4.9729e-05	LPS O-antigen chain length determinant protein WzzB
STM474_RS10700	STM474_2165	ugd	2.38361	0.00139066	UDP-glucose 6-dehydrogenase
STM474_RS10705	STM474_2166	gndA	0.38253	0.601394	NADP-dependent phosphogluconate dehydrogenase
STM474_RS10710	STM474_2167		5.64107	5.31461e-59	undecaprenyl-phosphate galactose phosphotransferase
STM474_RS10715	STM474_2168	rfbK	3.65983	7.68071e-09	O-antigen biosynthesis phosphomannomutase RfbK
STM474_RS10720	STM474_2169		4.00328	1.62395e-16	mannose-1-phosphate guanylyltransferase/mannose-6-phosphate isomerase
STM474_RS10725	STM474_2170	rfbN	5.51972	7.48149e-40	O antigen biosynthesis rhamnosyltransferase RfbN
STM474_RS10735	STM474_2172	rfbV	4.53074	3.05439e-31	abequosyltransferase RfbV
STM474_RS10745	STM474_2174		6.21435	0.0001758	CDP-abequose synthase
STM474_RS10750	STM474_2175	rfbH	4.37041	8.66975e-16	lipopolysaccharide biosynthesis protein RfbH
STM474_RS10755	STM474_2176	rfbG	4.42398	4.79396e-25	CDP-glucose 4,6-dehydratase
STM474_RS10760	STM474_2177	rfbF	5.11398	3.88503e-19	glucose-1-phosphate cytidylyltransferase
STM474_RS10765	STM474_2178		5.46412	4.68608e-96	CDP-6-deoxy-delta-3,4-glucoseen reductase
STM474_RS10770	STM474_2179	rfbC	5.81538	2.4397e-102	dTDP-4-dehydrorhamnose 3,5-epimerase
STM474_RS10775	STM474_2180	rfbA	0.365577	0.884447	glucose-1-phosphate thymidylyltransferase RfbA
STM474_RS10780	STM474_2181	rfbD	5.7748	1.18996e-158	dTDP-4-dehydrorhamnose reductase
STM474_RS10785	STM474_2182	rfbB	3.99796	3.56625e-62	dTDP-glucose 4,6-dehydratase
STM474_RS10790	STM474_2183	galF	1.30771	0.0777154	GalU regulator GalF
STM474_RS10795	STM474_2184	wcaM	-0.80964	0.0503485	colanic acid biosynthesis protein WcaM
STM474_RS10800	STM474_2185	wcaL	0.491024	0.728092	colanic acid biosynthesis glycosyltransferase WcaL
STM474_RS10805	STM474_2186	wcaK	0.941121	0.000154437	colanic acid biosynthesis pyruvyl transferase WcaK
STM474_RS10810	STM474_2187	wzxC	0.161274	0.837351	colanic acid undecaprenyl disphosphate flippase WzxC
STM474_RS10815	STM474_2188	wcaJ	0.512588	0.0771713	undecaprenyl-phosphate glucose phosphotransferase
STM474_RS10820	STM474_2189	cpsG	0.517202	0.319738	colanic acid biosynthesis phosphomannomutase CpsG
STM474_RS10825	STM474_2190	cpsB	0.881262	0.0593986	mannose-1-phosphate guanyltransferase
STM474_RS10830	STM474_2191	wcaI	1.32447	0.0598687	colanic acid biosynthesis fucosyltransferase WcaI
STM474_RS10835	STM474_2192		0.786392	0.132712	GDP-mannose mannosyl hydrolase
STM474_RS10840	STM474_2193		0.448286	0.459043	GDP-L-fucose synthase
STM474_RS10845	STM474_2194	gmd	0.649072	0.207046	GDP-mannose 4,6-dehydratase
STM474_RS10850	STM474_2195	wcaF	-0.957998	0.32407	colanic acid biosynthesis acetyltransferase WcaF
STM474_RS10855	STM474_2196	wcaE	0.224659	0.856773	colanic acid biosynthesis glycosyltransferase WcaE
STM474_RS10860	STM474_2197	wcaD	0.464382	0.372515	putative colanic acid polymerase WcaD
STM474_RS10865	STM474_2198	wcaC	1.45189	0.0680784	colanic acid biosynthesis glycosyltransferase WcaC
STM474_RS10870	STM474_2199	wcaB	1.17827	NA	colanic acid biosynthesis acetyltransferase WcaB
STM474_RS10875	STM474_2200	wcaA	0.380098	0.299362	colanic acid biosynthesis glycosyltransferase WcaA
STM474_RS10880	STM474_2201	wzc	0.34898	0.44495	tyrosine-protein kinase Wzc
STM474_RS10885	STM474_2202	wzb	-1.4283	0.332792	low molecular weight protein-tyrosine-phosphatase Wzb
STM474_RS10890	STM474_2203		0.329138	0.705081	polysaccharide export protein
STM474_RS10895	STM474_2204		-0.595571	0.71713	TerC family protein
STM474_RS10900	STM474_2205	asmA	0.799836	0.00181451	outer membrane assembly protein AsmA
STM474_RS10910	STM474_2207	udk	0.104541	0.938547	uridine kinase
STM474_RS10915	STM474_2209		0.212949	0.488819	MASE1 domain-containing protein
STM474_RS10920	STM474_2210	alkA	2.38497	0.00861171	DNA-3-methyladenine glycosylase 2
STM474_RS10925	STM474_2211	yegD	0.310349	0.653344	molecular chaperone
STM474_RS10930	STM474_2213	mdtA	-1.44979	0.427132	multidrug efflux RND transporter subunit MdtA
STM474_RS10935	STM474_2214	mdtB	0.828331	0.106627	multidrug efflux RND transporter permease subunit MdtB
STM474_RS10940	STM474_2215	mdtC	0.942134	0.0068833	multidrug efflux RND transporter permease subunit MdtC
STM474_RS10945	STM474_2216		1.19114	0.0610148	MFS transporter
STM474_RS10950	STM474_2217	baeS	0.456684	0.589222	two-component system sensor histidine kinase BaeS
STM474_RS10955	STM474_2218	baeR	0.580728	0.143478	two-component system response regulator BaeR
STM474_RS10960	STM474_2219		0.76802	0.042149	hypothetical protein
STM474_RS10965	STM474_2220		0.527025	0.494389	DUF1266 domain-containing protein
STM474_RS10970	STM474_2221		0.22306	0.721666	DUF4034 domain-containing protein
STM474_RS10975	STM474_2222	yegQ	0.96297	4.9729e-05	tRNA 5-hydroxyuridine modification protein YegQ
STM474_RS10980	STM474_2223	sseK2	-2.96529	0.215629	type III secretion system effector arginine glycosyltransferase SseK2
STM474_RS10990	STM474_2225		0.240396	0.812274	type III secretion system effector SteD
STM474_RS11000	STM474_2227	yegS	-0.552005	0.512049	lipid kinase YegS
STM474_RS11005	STM474_2228	fbaB	0.823414	0.251091	class I fructose-bisphosphate aldolase
STM474_RS11010	STM474_2229		0.69742	0.253775	nucleoside permease
STM474_RS11015	STM474_2230		-0.243056	0.744001	ADP-ribosylglycohydrolase family protein
STM474_RS11020	STM474_2231		-0.343567	0.680054	PfkB family carbohydrate kinase
STM474_RS11025	STM474_2232		-0.581014	0.469514	GntR family transcriptional regulator
STM474_RS11030	STM474_2233	thiD	0.20936	0.829794	bifunctional hydroxymethylpyrimidine kinase/phosphomethylpyrimidine kinase
STM474_RS11035	STM474_2234	thiM	0.571597	0.316714	hydroxyethylthiazole kinase
STM474_RS11040	STM474_2235	rcnB	0.00478299	0.998273	Ni(II)/Co(II) efflux transporter accessory subunit RcnB
STM474_RS11045	STM474_2236		0.389699	0.584043	putative fimbrial-like adhesin protein
STM474_RS11050	STM474_2237		0.521092	0.44495	fimbrial biogenesis outer membrane usher protein
STM474_RS11055	STM474_2238		-0.352857	0.883174	fimbrial biogenesis chaperone StcB
STM474_RS11060	STM474_2239	yehD	1.13451	0.517476	fimbrial protein YehD
STM474_RS11065	STM474_2240		1.79394	0.0480529	YehE family protein
STM474_RS11070	STM474_2241	apbC	-0.712624	0.288043	iron-sulfur cluster carrier protein ApbC
STM474_RS11080	STM474_2243		0.866175	0.312733	YehR family lipoprotein
STM474_RS11085	STM474_2244		0.184118	0.82282	YehR family lipoprotein
STM474_RS11090	STM474_2245		0.773681	0.410692	DUF1456 family protein
STM474_RS11095	STM474_2246	yehT	1.17261	0.0147462	two-component system response regulator BtsR
STM474_RS11100	STM474_2247		0.242339	0.680054	sensor histidine kinase
STM474_RS11105	STM474_2248	mlrA	0.669239	0.503192	HTH-type transcriptional regulator MlrA
STM474_RS11115	STM474_2250		-0.311718	0.653553	ABC transporter permease
STM474_RS11120	STM474_2251		-0.0961983	0.880981	ABC transporter ATP-binding protein
STM474_RS11125	STM474_2252		1.87133	0.175894	ABC transporter permease
STM474_RS11130	STM474_2253		-0.959385	0.0473851	ABC transporter substrate-binding protein
STM474_RS11135	STM474_2255	bglX	0.368907	0.398139	beta-glucosidase BglX
STM474_RS11140	STM474_2256	dld	0.949815	0.00493981	D-lactate dehydrogenase
STM474_RS11145	STM474_2257	pbpG	-0.00346515	0.997766	D-alanyl-D-alanine endopeptidase
STM474_RS11150	STM474_2258		0.125831	0.898809	YIP1 family protein
STM474_RS11155	STM474_2259		0.0582918	0.92591	DedA family protein
STM474_RS11160	STM474_2260		0.816635	0.340989	SDR family oxidoreductase
STM474_RS11165	STM474_2261	mdtQ	0.934933	0.000374517	multidrug resistance outer membrane protein MdtQ
STM474_RS11170	STM474_2263	dusC	0.228778	0.856717	tRNA dihydrouridine(16) synthase DusC
STM474_RS11175	STM474_2264		0.401803	0.401278	3-hydroxybenzoate 6-monooxygenase
STM474_RS11180	STM474_2265	maiA	0.135131	0.919241	maleylacetoacetate isomerase
STM474_RS11185	STM474_2266		-0.167017	0.794311	fumarylacetoacetate hydrolase family protein
STM474_RS11190	STM474_2267	gtdA	1.43585	0.0223462	gentisate 1,2-dioxygenase
STM474_RS11195	STM474_2268		0.292863	0.560009	aromatic acid/H+ symport family MFS transporter
STM474_RS11200	STM474_2269		0.176161	0.715005	LysR family transcriptional regulator
STM474_RS11205	STM474_2270		0.288016	0.797141	CidA/LrgA family protein
STM474_RS11210	STM474_2271		0.365959	0.307333	CidB/LrgB family autolysis modulator
STM474_RS11215	STM474_2272	cdd	0.413564	0.333265	cytidine deaminase
STM474_RS11220	STM474_2273	sanA	-0.0945647	0.944567	outer membrane permeability protein SanA
STM474_RS11225	STM474_2274		0.530036	0.71713	DUF2542 family protein
STM474_RS11230	STM474_2275		0.745729	0.269866	NAD(P)-dependent oxidoreductase
STM474_RS11235	STM474_2276	preA	0.296993	0.497175	NAD-dependent dihydropyrimidine dehydrogenase subunit PreA
STM474_RS11240	STM474_2277	mglC	0.0620809	0.961841	galactose/methyl galactoside ABC transporter permease MglC
STM474_RS11245	STM474_2278	mglA	0.726318	0.156322	galactose/methyl galactoside ABC transporter ATP-binding protein MglA
STM474_RS11250	STM474_2279	mglB	-0.232333	0.828566	galactose/glucose ABC transporter substrate-binding protein MglB
STM474_RS11255	STM474_2280	galS	-0.170774	0.850213	HTH-type transcriptional regulator GalS
STM474_RS11260	STM474_2281		0.342299	0.461814	DUF418 family protein
STM474_RS11270	STM474_2283	fghA	-0.475957	0.516639	S-formylglutathione hydrolase
STM474_RS11275	STM474_2284		0.381188	0.586697	helix-turn-helix transcriptional regulator
STM474_RS11280	STM474_2285		0.614724	0.274087	L-serine ammonia-lyase
STM474_RS11285	STM474_2286	serB	-0.848178	0.7236	phosphoserine phosphatase SerB
STM474_RS11290	STM474_2287		0.862647	0.00679454	MFS transporter
STM474_RS11295	STM474_2288	cirA	0.021286	0.966274	catecholate siderophore receptor CirA
STM474_RS11300	STM474_2289	lysP	0.0779019	0.936693	lysine-specific permease
STM474_RS11305	STM474_2290		-0.812567	0.438266	LysR family transcriptional regulator
STM474_RS11310	STM474_2292		0.581342	0.219192	YeiH family protein
STM474_RS11315	STM474_2294	nfo	0.0472243	0.969355	deoxyribonuclease IV
STM474_RS11320	STM474_2295	fruA	0.244936	0.728861	PTS fructose transporter subunit IIBC
STM474_RS11325	STM474_2296	fruK	-0.760869	0.567554	1-phosphofructokinase
STM474_RS11330	STM474_2297	fruB	0.613691	0.0586851	fused PTS fructose transporter subunit IIA/HPr protein
STM474_RS11335	STM474_2299	setB	0.36804	0.693357	sugar efflux transporter SetB
STM474_RS11340	STM474_2300		-1.69243	0.0913016	membrane protein
STM474_RS11350	STM474_2302		0.746199	0.414228	YkgJ family cysteine cluster protein
STM474_RS11355	STM474_2304	yeiP	2.02006	2.49921e-14	elongation factor P-like protein YeiP
STM474_RS11360	STM474_2305		1.89241	NA	GTP-binding protein
STM474_RS11365	STM474_2306		-0.40152	0.460674	phosphatase PAP2 family protein
STM474_RS11370	STM474_2307	mepS	-0.288425	0.808951	bifunctional murein DD-endopeptidase/murein LD-carboxypeptidase
STM474_RS11375	STM474_2308		0.251276	0.544296	cyclic di-GMP phosphodiesterase
STM474_RS11380	STM474_2309		0.446872	0.169507	extracellular solute-binding protein
STM474_RS11385	STM474_2310		-0.148388	0.810863	microcin C ABC transporter permease YejB
STM474_RS11390	STM474_2311		0.420006	0.779432	ABC transporter permease
STM474_RS11395	STM474_2312	yejF	0.625291	0.0977813	microcin C ABC transporter ATP-binding protein YejF
STM474_RS11400	STM474_2313		-2.01965	0.299362	YejG family protein
STM474_RS11410	STM474_2314		0.281951	0.481553	Bcr/CflA family multidrug efflux MFS transporter
STM474_RS11415	STM474_2315	rsuA	-0.32654	0.665164	16S rRNA pseudouridine(516) synthase RsuA
STM474_RS11420	STM474_2316		0.0195168	0.978894	DEAD/DEAH box helicase
STM474_RS11430	STM474_2318		-0.123213	0.871801	hypothetical protein
STM474_RS11435	STM474_2319	yejK	0.559094	0.289924	nucleoid-associated protein YejK
STM474_RS11440	STM474_2320		0.848081	0.549261	YejL family protein
STM474_RS11445	STM474_2321	yejM	-3.40721	0.000184244	LPS biosynthesis-modulating metalloenzyme YejM
STM474_RS11455	STM474_2323		-0.339502	0.529893	LexA family transcriptional regulator
STM474_RS11460	STM474_2325		-1.27742	0.0603161	DinI family protein
STM474_RS11465	STM474_2326		2.88938	0.00018462	acyltransferase family protein
STM474_RS11470	STM474_2327		0.905898	0.626891	tail fiber assembly protein
[truncated: 2,384 more rows]

## Sheet: Ty2
locusID	locusID 2	common gene name	log2(FC)	adjusted p-value	desc
T_RS00005	t0001	thrL	-0.0541952	0.962264	thr operon leader peptide
T_RS00010	t0002	thrA	0.0684764	0.719508	bifunctional aspartate kinase/homoserine dehydrogenase I
T_RS00015	t0003	thrB	-1.76887	5.10969e-07	homoserine kinase
T_RS00020	t0004	thrC	-1.58309	2.8959e-13	threonine synthase
T_RS00025	t0005	yaaA	-0.111838	0.793118	peroxide stress protein YaaA
T_RS00030	t0006		0.482171	0.0185066	sodium:alanine symporter family protein
T_RS00035	t0007	tal	-1.24833	0.0675606	transaldolase
T_RS00040	t0008	mog	-0.522021	0.125461	molybdopterin adenylyltransferase
T_RS00045	t0009	satP	0.312468	0.294332	acetate uptake transporter
T_RS00050	t0010	msyB	0.489868	0.0820427	acidic protein MsyB
T_RS00055	t0011		0.669699	0.0288896	DUF2541 family protein
T_RS00065	t0013	dnaJ	-7.67195	0.0018893	molecular chaperone DnaJ
T_RS00070	t0014		-0.214927	0.718638	LysR family transcriptional regulator
T_RS00075	t0015		-0.0493757	0.967177	phage holin family protein
T_RS00080	t0016		-0.15295	0.664509	glycoside hydrolase family 108 protein
T_RS00090	t0018		0.298055	0.312276	chitinase
T_RS00095	t0019		0.296589	0.199932	chitinase
T_RS00100	t0021		0.114384	0.652139	winged helix-turn-helix transcriptional regulator
T_RS00105	t0022		-0.0277404	0.964272	fimbrial protein BcfA
T_RS00110	t0023	bcfB	0.0285443	0.947516	fimbrial biogenesis chaperone BcfB
T_RS00120	t0025		0.178332	0.292244	fimbrial protein BcfD
T_RS00125	t0026		0.19792	0.443616	fimbrial protein BcfE
T_RS00130	t0027		0.180603	0.680325	fimbrial protein BcfF
T_RS00135	t0028	bcfG	0.242739	0.282682	fimbrial chaperone BcfG
T_RS00140	t0029		0.564756	0.00287949	DsbA family protein
T_RS00145	t0030		0.00199104	0.997033	hypothetical protein
T_RS00150	t0031		0.0281113	0.972533	transcriptional regulator
T_RS00155	t0032		-0.437154	0.6389	LysR family transcriptional regulator
T_RS00165	t0034		-0.119104	0.547537	aryl-sulfate sulfotransferase
T_RS00170	t0035		0.483992	0.0620944	bifunctional metallophosphatase/5'-nucleotidase
T_RS00175	t0036		-0.0389087	0.909208	hypothetical protein
T_RS00180	t0037		0.196319	0.347947	sulfatase-like hydrolase/transferase
T_RS00185	t0038		0.119352	0.766876	anaerobic sulfatase maturase
T_RS00190	t0039		0.152497	0.56174	cytoplasmic protein
T_RS00195	t0040		0.314621	0.0198181	aryl-sulfate sulfotransferase
T_RS00200	t0041	nhaA	-2.20074	0.00483714	Na+/H+ antiporter NhaA
T_RS00205	t0042	nhaR	-0.386569	0.0422276	transcriptional activator NhaR
T_RS00210	t0043		0.373796	0.100126	glycoside hydrolase family 31 protein
T_RS00215	t0044		0.172058	0.396702	MFS transporter
T_RS00225	t0046		-0.410401	0.451926	YaaY family protein
T_RS00255	t0052		0.0371725	0.885946	hypothetical protein
T_RS00260	t0053	rihC	-0.091062	0.830791	ribonucleoside hydrolase RihC
T_RS00265	t0054		0.212934	0.485854	response regulator
T_RS00270	t0055		0.123009	0.492907	sensor histidine kinase
T_RS00285	t0058		-0.451502	0.826525	oxaloacetate decarboxylase subunit gamma
T_RS00290	t0059	citS	-0.0287077	0.938306	citrate/sodium symporter CitS
T_RS00295	t0060	citC	0.777496	0.000104347	[citrate (pro-3S)-lyase] ligase
T_RS00300	t0061	citD	-0.389786	0.84372	citrate lyase acyl carrier protein
T_RS00305	t0062	citE	0.316397	0.0810601	citrate (pro-3S)-lyase subunit beta
T_RS00310	t0063	citF	0.659022	0.000110746	citrate lyase subunit alpha
T_RS00315	t0064	citX	0.196626	0.714594	citrate lyase holo-[acyl-carrier protein] synthase
T_RS00320	t0065	citG	0.0472403	0.909208	triphosphoribosyl-dephospho-CoA synthase CitG
T_RS00330	t0067	carA	-4.57858	4.04754e-29	glutamine-hydrolyzing carbamoyl-phosphate synthase small subunit
T_RS00335	t0068	carB	-3.89555	3.46125e-63	carbamoyl-phosphate synthase large subunit
T_RS00340	t0069	caiF	0.0777042	0.92311	carnitine metabolism transcriptional regulator CaiF
T_RS00345	t0070	caiE	0.0454246	0.929959	carnitine operon protein CaiE
T_RS00350	t0071	caiD	-0.0788541	0.910992	crotonobetainyl-CoA hydratase
T_RS00355	t0072	caiC	0.236524	0.194897	crotonobetaine/carnitine-CoA ligase
T_RS00360	t0073		0.180608	0.322498	L-carnitine CoA-transferase
T_RS00365	t0074	caiA	0.490325	0.0246835	crotonobetainyl-CoA dehydrogenase
T_RS00370	t0075	caiT	0.0616674	0.826525	L-carnitine/gamma-butyrobetaine antiport BCCT transporter
T_RS00380	t0076		0.485448	0.0470678	electron transfer flavoprotein FixA
T_RS00385	t0077		0.597838	0.0403868	electron transfer flavoprotein subunit alpha/FixB family protein
T_RS00390	t0078		0.317181	0.318031	FAD-dependent oxidoreductase
T_RS00395	t0079	fixX	0.415553	0.351742	ferredoxin-like protein FixX
T_RS00400	t0080		0.0791311	0.801938	MFS transporter
T_RS00405	t0081		-0.593562	0.685322	YgdI/YgdR family lipoprotein
T_RS00410	t0082		0.350405	0.26522	hypothetical protein
T_RS00415	t0083		-0.0582865	0.917018	DUF1471 family virulence protein SrfN
T_RS00425	t0086		0.17975	0.259377	sulfatase-like hydrolase/transferase
T_RS00435	t0088	kefF	0.338346	0.176254	glutathione-regulated potassium-efflux system oxidoreductase KefF
T_RS00440	t0089	kefC	-0.258922	0.490299	glutathione-regulated potassium-efflux system protein KefC
T_RS00450	t0091	apaH	-6.04014	2.20045e-17	bis(5'-nucleosyl)-tetraphosphatase (symmetrical) ApaH
T_RS00455	t0092	apaG	-0.996898	0.203212	Co2+/Mg2+ efflux protein ApaG
T_RS00460	t0093	rsmA	-4.40707	2.14347e-13	16S rRNA (adenine(1518)-N(6)/adenine(1519)-N(6))- dimethyltransferase RsmA
T_RS00465	t0094	pdxA	-0.0548296	0.885001	4-hydroxythreonine-4-phosphate dehydrogenase PdxA
T_RS00480	t0097	djlA	-0.970098	0.000131357	co-chaperone DjlA
T_RS00485	t0098	rluA	0.320536	0.524726	bifunctional tRNA pseudouridine(32) synthase/23S rRNA pseudouridine(746) synthase RluA
T_RS00490	t0099	rapA	-1.36654	8.05889e-15	RNA polymerase-associated protein RapA
T_RS00495	t0100	polB	0.246274	0.448913	DNA polymerase II
T_RS00500			0.307195	0.507875	hypothetical protein
T_RS00505	t0101		-0.105479	0.861387	IS200/IS605-like element ISSen6 family transposase
T_RS00510	t0102		0.08518	0.7401	transposase
T_RS00515			0.384914	0.276198	YdcF family protein
T_RS00520	t0104		-0.0398141	0.964185	DUF4751 family protein
T_RS00525	t0105	araD	-0.0422511	0.930706	L-ribulose-5-phosphate 4-epimerase
T_RS00530	t0106	araA	0.386334	0.0604215	L-arabinose isomerase
T_RS00535	t0107	araB	0.201374	0.515885	ribulokinase
T_RS00540	t0108	araC	0.194133	0.336305	arabinose operon transcriptional regulator AraC
T_RS00545	t0109		-0.339392	0.509881	DedA family protein
T_RS00550	t0110	thiQ	0.0632631	0.930542	thiamine ABC transporter ATP-binding protein ThiQ
T_RS00555	t0111	thiP	0.812584	1.26543e-08	thiamine/thiamine pyrophosphate ABC transporter permease ThiP
T_RS00560	t0112		0.254428	0.277957	thiamine ABC transporter substrate binding subunit
T_RS00565	t0113	sgrR	0.479592	0.0360831	HTH-type transcriptional regulator SgrR
T_RS00575	t0114	leuD	0.918124	0.0379547	3-isopropylmalate dehydratase small subunit
T_RS00580	t0115	leuC	0.425548	0.0656233	3-isopropylmalate dehydratase large subunit
T_RS00585	t0116	leuB	0.262499	0.241377	3-isopropylmalate dehydrogenase
T_RS00590	t0117	leuA	0.364263	0.0164754	2-isopropylmalate synthase
T_RS00595	t0118	leuL	0.0752692	0.940429	leu operon leader peptide
T_RS00600	t0119	leuO	0.236317	0.445937	transcriptional regulator LeuO
T_RS00605	t0120	ilvI	0.186065	0.269204	acetolactate synthase 3 large subunit
T_RS00610	t0121	ilvN	0.354737	0.545941	acetolactate synthase small subunit
T_RS00615	t0122	cra	-3.39348	4.1912e-30	catabolite repressor/activator
T_RS00620	t0123	mraZ	-2.12263	0.0889624	division/cell wall cluster transcriptional repressor MraZ
T_RS00625	t0124	rsmH	-6.93155	0.00110369	16S rRNA (cytosine(1402)-N(4))-methyltransferase RsmH
T_RS00675	t0134		-0.133049	0.872585	D-alanine--D-alanine ligase
T_RS00700	t0139	secM	-1.54178	0.128058	secA translation cis-regulator SecM
T_RS00710	t0141	mutT	0.439039	0.492907	8-oxo-dGTP diphosphatase MutT
T_RS00715	t0142		0.0897311	0.728676	aldo/keto reductase
T_RS00720	t0143		-0.18843	0.463601	LysR family transcriptional regulator
T_RS00725	t0144	yacG	-1.33918	0.017619	DNA gyrase inhibitor YacG
T_RS00730	t0145	zapD	0.162734	0.638563	cell division protein ZapD
T_RS00740	t0147		0.307176	0.188095	GMP reductase
T_RS00745	t0148	hofC	0.269457	0.311014	protein transport protein HofC
T_RS00750	t0149	gspE	0.128193	0.58226	type II secretion system protein GspE
T_RS00755	t0150	ppdD	0.236381	0.512927	prepilin peptidase-dependent pilin
T_RS00760	t0151	nadC	-0.109682	0.885001	carboxylating nicotinate-nucleotide diphosphorylase
T_RS00765	t0152	ampD	0.0819051	0.870509	1,6-anhydro-N-acetylmuramyl-L-alanine amidase AmpD
T_RS00770	t0153	ampE	0.512227	0.057607	beta-lactamase regulator AmpE
T_RS00775	t0154		0.151325	0.419474	family 43 glycosylhydrolase
T_RS00780	t0155		0.149894	0.553808	MFS transporter
T_RS00785	t0156	aroP	-0.0870212	0.753569	aromatic amino acid transporter AroP
T_RS00790	t0157	pdhR	-1.05256	0.0103148	pyruvate dehydrogenase complex transcriptional repressor PdhR
T_RS00795	t0158	aceE	-7.87835	6.15712e-06	pyruvate dehydrogenase (acetyl-transferring), homodimeric type
T_RS00800	t0159	aceF	-1.47486	0.57717	pyruvate dehydrogenase complex dihydrolipoyllysine-residue acetyltransferase
T_RS00810	t0161		0.490991	0.53659	outer membrane protein
T_RS00815	t0162		0.417376	0.126354	DUF2950 family protein
T_RS00820	t0163		0.432392	0.0286543	DUF3300 domain-containing protein
T_RS00825	t0164	acnB	-6.42331	0.00852905	bifunctional aconitate hydratase 2/2-methylisocitrate dehydratase
T_RS00830	t0165		0.234905	0.638563	protein YacL
T_RS00835	t0166		0.0278657	0.937568	2-keto-3-deoxygluconate permease 1
T_RS00840	t0167		0.0125726	0.972533	D-threonate kinase
T_RS00845	t0168		-6.01083	2.57444e-57	D-threonate 4-phosphate dehydrogenase
T_RS00850	t0169		-1.37558	2.73654e-05	DeoR/GlpR family DNA-binding transcription regulator
T_RS00855	t0170	speD	0.199915	0.430095	adenosylmethionine decarboxylase
T_RS00860	t0171	speE	0.177279	0.505049	polyamine aminopropyltransferase
T_RS00865	t0172		-0.44272	0.591897	YacC family pilotin-like protein
T_RS00870	t0173	cueO	0.224717	0.389638	multicopper oxidase CueO
T_RS00875	t0174		0.702661	0.00309129	pyrroloquinoline quinone-dependent dehydrogenase
T_RS00880	t0175	hpt	-0.0336577	0.9442	hypoxanthine phosphoribosyltransferase
T_RS00890	t0178		-0.0826511	0.790221	ABC transporter ATP-binding protein
T_RS00895	t0177		-0.336698	0.343412	ABC transporter permease
T_RS00900	t0179		0.189272	0.422716	PTS sugar transporter subunit IIA
T_RS00905	t0180		0.0304676	0.877297	polysaccharide deacetylase family protein
T_RS00910	t0181	panD	0.333068	0.437929	aspartate 1-decarboxylase
T_RS00915	t0182	panC	0.229506	0.322792	pantoate--beta-alanine ligase
T_RS00920	t0183	panB	0.545973	0.225977	3-methyl-2-oxobutanoate hydroxymethyltransferase
T_RS00925	t0184		0.147526	0.357258	fimbrial-like adhesin
T_RS00930	t0185		0.805979	0.000384324	fimbrial protein
T_RS00935	t0186		0.0809637	0.790852	fimbrial protein StaE
T_RS00940	t0187		0.359785	0.459557	fimbrial protein
T_RS00945	t0188		0.107447	0.661558	outer membrane usher protein
T_RS00950	t0189		0.398875	0.0997748	fimbrial chaperone
T_RS00955	t0190		-0.535595	0.119783	fimbrial protein
T_RS00965	t0192	pcnB	-1.20762	0.000334122	polynucleotide adenylyltransferase PcnB
T_RS00970	t0193	gluQRS	0.444691	0.154983	tRNA glutamyl-Q(34) synthetase GluQRS
T_RS00975	t0194	dksA	-5.85038	0.0417732	RNA polymerase-binding protein DksA
T_RS00980	t0195	sfsA	0.187757	0.473707	DNA/RNA nuclease SfsA
T_RS00985	t0196	thpR	0.021255	0.963565	RNA 2',3'-cyclic phosphodiesterase
T_RS00990	t0197	hrpB	0.153197	0.508913	ATP-dependent helicase HrpB
T_RS00995	t0198	mrcB	-4.77972	7.16534e-54	bifunctional glycosyl transferase/transpeptidase
T_RS01000	t0199	stfD	-0.0433429	0.793118	ferrichrome porin FhuA
T_RS01005	t0200	fhuC	-0.234336	0.54971	Fe3+-hydroxamate ABC transporter ATP-binding protein FhuC
T_RS01010	t0201	fhuD	0.572244	0.0180081	Fe(3+)-hydroxamate ABC transporter substrate-binding protein FhuD
T_RS01015	t0202	fhuB	0.291998	0.133707	Fe(3+)-hydroxamate ABC transporter permease FhuB
T_RS01020	t0203	hemL	-6.98795	0.0242906	glutamate-1-semialdehyde 2,1-aminomutase
T_RS01025	t0204	clcA	0.035823	0.886374	H(+)/Cl(-) exchange transporter ClcA
T_RS01035	t0206		0.306585	0.220191	TRIC cation channel family protein
T_RS01040	t0207	btuF	-0.115595	0.716445	vitamin B12 ABC transporter substrate-binding protein BtuF
T_RS01045	t0208	mtnN	-6.6024	0.0655484	5'-methylthioadenosine/S-adenosylhomocysteine nucleosidase
T_RS01050	t0209	dgt	-0.0726837	0.75349	dGTPase
T_RS01055	t0210	degP	-0.494627	0.0231628	serine endoprotease DegP
T_RS01060	t0211	cdaR	0.300309	0.0620944	DNA-binding transcriptional regulator CdaR
T_RS01065	t0212		-0.00522279	0.989291	DUF3461 family protein
T_RS01070	t0213		0.132221	0.458054	MHS family MFS transporter
T_RS01080	t0215	glnD	-4.7703	2.56501e-98	bifunctional uridylyltransferase/uridylyl-removing protein GlnD
T_RS01135	t0226	skp	-4.12719	0.0941659	molecular chaperone Skp
T_RS01160	t0231	rnhB	0.486482	0.716761	ribonuclease HII
T_RS01180	t0235		0.209198	0.144161	chitinase
T_RS01185	t0236	ldcC	0.284639	0.0328226	lysine decarboxylase LdcC
T_RS01190	t0237		0.0620469	0.87422	VOC family protein
T_RS01200	t0239	rof	0.0194736	0.97218	Rho-binding antiterminator
T_RS01205	t0240		0.379926	0.235109	YaeP family protein
T_RS01210	t0241		0.538647	0.255014	YaeQ family protein
T_RS01215	t0242	arfB	-0.202574	0.668304	aminoacyl-tRNA hydrolase
T_RS01220	t0243	nlpE	0.610086	0.00298265	envelope stress response activation lipoprotein NlpE
T_RS01235	t0246	tsaA	0.316159	0.172285	tRNA (N6-threonylcarbamoyladenosine(37)-N6)-methyltransferase TrmO
T_RS01240	t0247	rcsF	0.421564	0.450291	Rcs stress response system protein RcsF
T_RS01245	t0248	metQ	-0.270888	0.520915	methionine ABC transporter substrate-binding lipoprotein MetQ
T_RS01250	t0249	metI	-0.093576	0.77042	methionine ABC transporter permease MetI
T_RS01255	t0250	metN	-0.0181686	0.96487	methionine ABC transporter ATP-binding protein MetN
T_RS01260	t0251	gmhB	-8.42967	1.74953e-05	D-glycero-beta-D-manno-heptose 1,7-bisphosphate 7-phosphatase
T_RS01285	t0255		-0.276381	0.58226	DUF4385 domain-containing protein
T_RS01290	t0256		0.136658	0.475104	MFS transporter
T_RS01295	t0257		-1.1026	0.36561	YfiM family lipoprotein
T_RS01305	t0259	pat	-0.212093	0.213233	protein lysine acetyltransferase
T_RS01310	t0260	tapT	0.257405	0.540896	tRNA-uridine aminocarboxypropyltransferase
T_RS01315	t0261	trxC	0.0867953	0.861237	thioredoxin TrxC
T_RS01320	t0262		0.0497891	0.928201	tRNA/rRNA methyltransferase
T_RS01325	t0263	ung	0.67236	0.107467	uracil-DNA glycosylase
T_RS01335	t0265	eamB	0.3231	0.174255	cysteine/O-acetylserine transporter
T_RS01340	t0266		0.833129	1.31249e-07	LysR family transcriptional regulator
T_RS01345	t0267	srmB	-2.99462	4.62354e-15	ATP-dependent RNA helicase SrmB
T_RS01350	t0268	trmN	0.182687	0.389308	tRNA(1)(Val) (adenine(37)-N(6))-methyltransferase TrmN
T_RS01355	t0269	nadB	0.292997	0.107734	L-aspartate oxidase
T_RS01365	t0271	rseA	-2.52991	0.16417	anti-sigma-E factor RseA
T_RS01370	t0272	rseB	-0.91713	9.98447e-05	sigma-E factor regulatory protein RseB
T_RS01375	t0273	rseC	-2.86927	4.18471e-13	SoxR-reducing system protein RseC
T_RS01380	t0274	lepA	-2.26043	2.61671e-10	translation elongation factor 4
T_RS01390	t0277	rnc	-9.13675	4.79174e-08	ribonuclease III
T_RS01400	t0278	recO	-0.556339	0.0941659	DNA repair protein RecO
T_RS01405	t0279	pdxJ	0.398395	0.580236	pyridoxine 5'-phosphate synthase
T_RS01415	t0281		-0.657175	0.586411	YfhL family 4Fe-4S dicluster ferredoxin
T_RS01420	t0282		0.39221	0.381558	LysR family transcriptional regulator
T_RS01425	t0283		-0.494337	0.0586185	OFA family MFS transporter
T_RS01430	t0284		0.0616989	0.827779	oxidoreductase
T_RS01435	t0285		0.0319257	0.964272	MurR/RpiR family transcriptional regulator
T_RS01440	t0286	murQ	-0.193326	0.445303	N-acetylmuramic acid 6-phosphate etherase
T_RS01445	t0287		-0.0556858	0.878477	PTS transporter subunit EIIC
T_RS01450	t0288	yfhb	-0.181735	0.603693	phosphatidylglycerophosphatase C
T_RS01460	t0290	mltF	0.153877	0.426632	membrane-bound lytic murein transglycosylase MltF
T_RS01465			0.311363	0.464895	hypothetical protein
T_RS01470	t0291	purL	-0.884189	2.23188e-06	phosphoribosylformylglycinamidine synthase
T_RS01475	t0292	qseE	0.111121	0.673372	two component system sensor histidine kinase QseE/GlrK
T_RS01480	t0294	qseG	0.221632	0.51557	two-component system QseEF-associated lipoprotein QseG
T_RS01485	t0293	glrR	0.192558	0.495223	two-component system response regulator GlrR
T_RS01490	t0295	glnB	-0.0960484	0.821008	nitrogen regulatory protein P-II
T_RS01495	t0296	dtpD	0.44781	0.00156382	dipeptide permease DtpD
T_RS01500	t0297	cadA	-0.144365	0.526728	lysine decarboxylase CadA
T_RS01505	t0298	cadB	0.157938	0.585044	cadaverine/lysine antiporter
T_RS01510	t0299	cadC	0.273435	0.19448	lysine decarboxylation/transport transcriptional activator CadC
T_RS01515	t0300	hmpA	0.140748	0.721682	NO-inducible flavohemoprotein
T_RS01525	t0302		0.375738	0.0417732	3-phenylpropionate MFS transporter
T_RS01530	t0303	csiE	0.0372306	0.88991	stationary phase inducible protein CsiE
T_RS01535	t0304		0.291802	0.321404	DUF1007 family protein
T_RS01540	t0305		0.118741	0.649516	nickel/cobalt transporter
T_RS01545	t0306	asrC	0.113197	0.747645	sulfite reductase subunit C
T_RS01550	t0307	asrB	0.417101	0.224616	anaerobic sulfite reductase subunit AsrB
T_RS01555	t0308	asrA	0.45492	0.076441	anaerobic sulfite reductase subunit AsrA
T_RS01560	t0309		0.396892	0.133578	alpha/beta hydrolase
T_RS01570	t0311	trmJ	0.396589	0.0505991	tRNA (cytosine(32)/uridine(32)-2'-O)-methyltransferase TrmJ
T_RS01575	t0312	iscR	-3.92863	1.71184e-06	Fe-S cluster assembly transcriptional regulator IscR
T_RS01585	t0314	iscU	-9.39124	5.60661e-09	Fe-S cluster assembly scaffold IscU
T_RS01590	t0315	iscA	-8.23173	4.15347e-07	iron-sulfur cluster assembly protein IscA
T_RS01595	t0316	hscB	-8.9791	2.11103e-07	co-chaperone HscB
T_RS01600	t0317	hscA	-7.1008	1.35415e-10	Fe-S protein assembly chaperone HscA
T_RS01605	t0318	fdx	-3.57337	0.242308	ISC system 2Fe-2S type ferredoxin
T_RS01610	t0319	iscX	-1.96081	0.183324	Fe-S cluster assembly protein IscX
T_RS01615	t0320	pepB	0.0857059	0.812504	aminopeptidase PepB
T_RS01620	t0321	sseB	0.0716243	0.8852	enhanced serine sensitivity protein SseB
T_RS01625	t0322		-0.149992	0.634188	DUF5066 family protein
T_RS01630	t0323	sseA	-0.0399613	0.879321	3-mercaptopyruvate sulfurtransferase
T_RS01635	t0324		0.226096	0.249575	alpha-2-macroglobulin family protein
T_RS01640	t0325	pbpC	0.241431	0.340779	peptidoglycan glycosyltransferase PbpC
T_RS01645	t0326	proB	0.292777	0.16329	molybdopterin-dependent oxidoreductase
T_RS01650	t0327	dmsB	0.111442	0.80902	dimethylsulfoxide reductase subunit B
T_RS01655	t0328		0.246137	0.338563	dimethyl sulfoxide reductase anchor subunit family protein
T_RS01660	t0329		0.43466	0.280794	4Fe-4S binding protein
T_RS01665	t0330	ndk	-4.9106	0.0186109	nucleoside-diphosphate kinase
T_RS01670	t0331	trmG/rlmN	-0.346207	0.0952713	bifunctional tRNA (adenosine(37)-C2)-methyltransferase TrmG/ribosomal RNA large subunit methyltransferase RlmN
T_RS01675	t0332	rodZ	-0.153939	0.839365	cytoskeleton protein RodZ
T_RS01690	t0335		-0.871449	0.0027112	YfgM family protein
T_RS01695	t0336	bamB	-3.85648	4.23969e-15	outer membrane protein assembly factor BamB
T_RS01715	t0339	sinH	0.049965	0.837762	intimin-like inverse autotransporter SinH
T_RS01720	t0340		0.14694	0.591897	hypothetical protein
T_RS01725	t0341		0.187738	0.194655	DUF823 domain-containing adhesin
T_RS01735	t0344		0.261992	0.180787	autotransporter outer membrane beta-barrel domain-containing protein
T_RS01740	t0345	xseA	-0.33963	0.11531	exodeoxyribonuclease VII large subunit
T_RS01745	t0346	guaB	-4.88024	1.77741e-18	IMP dehydrogenase
T_RS01760	t0349		-0.221576	0.325427	hypothetical protein
T_RS01765	t0350		0.448664	0.733156	DUF5384 family protein
T_RS01770	t04740		-0.21956	0.381461	glycine zipper 2TM domain-containing protein
T_RS01775	t04745		-0.190548	0.906937	DUF2633 family protein
T_RS01780	t0353		-0.800299	0.336305	hypothetical protein
T_RS01785	t0354		-0.0288729	0.938111	sensor domain-containing phosphodiesterase
T_RS01790	t0355	ppx	0.383286	0.058587	exopolyphosphatase
T_RS01795	t0356	ppk1	-1.9553	6.20619e-09	polyphosphate kinase 1
T_RS01800	t0357	purN	-0.143133	0.71112	phosphoribosylglycinamide formyltransferase
T_RS01805	t0358	purM	-1.49991	1.37026e-07	phosphoribosylformylglycinamidine cyclo-ligase
T_RS01810	t0359	upp	-0.247126	0.675886	uracil phosphoribosyltransferase
T_RS01815	t0360	uraA	0.11061	0.814367	uracil permease
T_RS01825	t0362	arsC	-0.197167	0.815415	arsenate reductase (glutaredoxin)
T_RS01830	t0363	bepA	-0.462546	0.180055	beta-barrel assembly-enhancing protease
T_RS01835	t0364		0.335899	0.089417	AI-2E family transporter
T_RS01845	t0366		0.27503	0.172921	GntP family permease
T_RS01850	t0367		0.106985	0.66999	glycerate kinase
T_RS01855	t0368	bcp	0.278579	0.652731	thioredoxin-dependent thiol peroxidase
T_RS01860	t0369		-0.10646	0.861387	glycine cleavage system transcriptional repressor
T_RS01870	t0371	bamC	-0.190797	0.655722	outer membrane protein assembly factor BamC
T_RS01875	t0372	purC	-6.81695	2.42732e-47	phosphoribosylaminoimidazolesuccinocarboxamide synthase
T_RS01880	t0373		-0.0999156	0.73783	zinc metallopeptidase
T_RS01885	t0374	tmcA	0.287771	0.230339	tRNA cytosine(34) acetyltransferase TmcA
T_RS01890	t0375		-0.105398	0.92311	YpfN family protein
T_RS01900	t0377		0.366318	0.586458	ArsC family reductase
T_RS01905	t0378	acrD	0.0604327	0.746627	multidrug efflux RND transporter permease AcrD
T_RS01910	t0379	narQ	0.439655	0.000556266	nitrate/nitrite two-component system sensor histidine kinase NarQ
T_RS01915	t0380	aegA	0.0182435	0.948666	oxidoreductase FeS-binding subunit
T_RS01920	t0381	pbp4b	-0.0943985	0.852001	penicillin binding protein PBP4B
T_RS01925	t0382	nudK	-0.23966	0.359991	GDP-mannose pyrophosphatase NudK
T_RS01930	t0383		0.323299	0.230339	DUF1176 domain-containing protein
T_RS01935	t0384		-0.266159	0.586206	hypothetical protein
T_RS01940	t0385	tkt	0.129642	0.52787	transketolase
T_RS01945	t0386	tal	0.0293811	0.949496	transaldolase
T_RS01950	t0387	maeB	-0.0392885	0.904458	NADP-dependent oxaloacetate-decarboxylating malate dehydrogenase
T_RS01960	t0389	eutS	-0.0490547	0.965268	ethanolamine utilization microcompartment protein EutS
T_RS01965	t0390	eutP	-0.73565	0.136811	ethanolamine utilization acetate kinase EutP
T_RS01970	t0391	eutQ	-0.757181	0.199655	ethanolamine utilization acetate kinase EutQ
T_RS01975	t0392	eutT	-0.0295548	0.95507	ethanolamine utilization cob(I)yrinic acid a,c-diamide adenosyltransferase EutT
T_RS01980	t0393	pta	-0.0151321	0.981318	phosphate acetyltransferase
T_RS01995	t0395		0.0241983	0.949496	aldehyde dehydrogenase EutE
T_RS02000	t0396	eutJ	-0.411432	0.200912	ethanolamine utilization protein EutJ
T_RS02005	t0397	eutG	0.183412	0.420864	ethanolamine utilization ethanol dehydrogenase EutG
T_RS02010	t0398	eutH	-0.00206158	0.994924	ethanolamine utilization protein EutH
T_RS02015	t0399	eutA	0.180401	0.7617	ethanolamine ammonia-lyase reactivating factor EutA
T_RS02020	t0400	eutB	0.566495	0.00185341	ethanolamine ammonia-lyase subunit alpha
T_RS02025	t0401	eutC	0.256181	0.686142	ethanolamine ammonia-lyase subunit EutC
T_RS02030	t0402	eutL	0.728483	2.17711e-05	ethanolamine utilization microcompartment protein EutL
T_RS02035	t0403	eutK	0.182024	0.933675	ethanolamine utilization microcompartment protein EutK
T_RS02040	t0404	eutR	0.170827	0.443616	HTH-type transcriptional regulator EutR
T_RS02045	t0405		0.0464349	0.852001	DUF1963 domain-containing protein
T_RS02050	t0406		0.0995039	0.87422	hypothetical protein
T_RS02055	t0407	hemF	-0.667633	0.0378911	oxygen-dependent coproporphyrinogen oxidase
T_RS02060	t0408	amiA	-0.72243	0.0162637	N-acetylmuramoyl-L-alanine amidase AmiA
T_RS02065	t0409		-0.0286725	0.967177	GNAT family acetyltransferase
T_RS02070	t0410		0.330738	0.172285	DUF2919 domain-containing protein
T_RS02075	t0411		-0.0326462	0.943561	RpoE-regulated lipoprotein
T_RS02080	t0412	yfeX	-7.81414	6.03406e-16	porphyrinogen peroxidase
T_RS02085	t0413	ucpA	0.0479595	0.887618	SDR family oxidoreductase UcpA
T_RS02090	t0414	cysP	-0.152902	0.744448	thiosulfate/sulfate ABC transporter substrate-binding protein CysP
T_RS02095	t0415	cysT	-0.307648	0.643538	sulfate/thiosulfate ABC transporter permease CysT
T_RS02100	t0416	cysW	-0.41003	0.0942945	sulfate/thiosulfate ABC transporter permease CysW
T_RS02105	t0417	cysA	0.266024	0.650087	sulfate/thiosulfate ABC transporter ATP-binding protein CysA
T_RS02110	t0418	cysM	0.835558	0.0384826	cysteine synthase CysM
T_RS02115	t0419		0.407905	0.160926	YfeK family protein
T_RS02120	t0420		-0.341816	0.269119	GMP synthase
T_RS02125	t0421	ptsJ	-1.89966	1.03217e-07	transcriptional regulator PtsJ
T_RS02130	t0423	pdxK	0.00570387	0.989194	pyridoxine/pyridoxal/pyridoxamine kinase
T_RS02135	t0422		-0.557495	0.396702	hypothetical protein
T_RS02145	t0425	ptsI	-6.3886	2.2132e-15	phosphoenolpyruvate-protein phosphotransferase PtsI
T_RS02150	t0426	ptsH	-6.63335	0.00363449	phosphocarrier protein Hpr
T_RS02160	t0427	cysK	-0.405413	0.366694	cysteine synthase A
T_RS02165	t0428	cysZ	0.243089	0.36561	sulfate transporter CysZ
T_RS02180	t0430		-0.779746	0.439732	DUF3820 family protein
T_RS02185	t0432		-0.334725	0.699257	bile acid:sodium symporter
T_RS02190	t0433		0.241192	0.44719	LysR family transcriptional regulator
T_RS02195	t0434		0.157054	0.596376	membrane protein
T_RS02200	t0435	xapA	0.129986	0.710726	xanthosine phosphorylase
T_RS02205	t0436		0.0227011	0.946522	nucleoside permease
T_RS02210			0.0112831	0.989291	DUF1427 family protein
T_RS02215	t0437		-0.230917	0.509881	LysR family transcriptional regulator
T_RS02225	t0439		-0.902302	0.286987	tRNA-Val
T_RS02245	t0443		0.172832	0.843471	putative DNA-binding transcriptional regulator
T_RS02250	t0444		0.675964	0.0256766	putative DNA-binding transcriptional regulator
T_RS02255	t0445		-2.2102	0.0196454	tRNA-Ala
T_RS02265	t0447		-0.0740834	0.772637	sensor domain-containing phosphodiesterase
T_RS02270	t0448	nupC	-0.791952	0.0141568	nucleoside permease NupC
T_RS02275	t0449		0.793805	0.0174516	Nramp family divalent metal transporter
T_RS02280	t0450		0.0928024	0.886374	DUF2502 domain-containing protein
T_RS02285	t0451	mgrA	0.0864191	0.840383	L-glyceraldehyde 3-phosphate reductase
T_RS02290	t0452		0.160121	0.417378	alpha-keto acid decarboxylase family protein
T_RS02295	t0453		0.608669	0.00633425	ion channel protein
T_RS02300	t0454	glk	-0.1175	0.741386	glucokinase
T_RS02305	t0455	alaC	0.258504	0.289	alanine transaminase
T_RS02320	t0457	lpxP	0.308417	0.1174	kdo(2)-lipid IV(A) palmitoleoyltransferase
T_RS02330	t0458		0.243669	0.591095	YfdY family protein
T_RS02335	t0459	pgtP	-0.269313	0.23091	phosphoglycerate transporter PgtP
T_RS02340	t0460	pgtC	-0.156933	0.700369	phosphoglycerate transport regulator PgtC
T_RS02345	t0461	pgtB	0.139926	0.626084	two-component system sensor histidine kinase PgtB
T_RS02350	t0462	pgtA	-0.132087	0.735325	two-component system response regulator PgtA
T_RS02355	t0463	pgtE	-0.0582365	0.855252	omptin family outer membrane protease PgtE
T_RS02365	t0466		-1.20134	0.103327	acyltransferase family protein
T_RS02370	t0467		-1.40492	0.3781	glycosyltransferase
T_RS02375	t0468		0.160105	0.685295	GtrA family protein
T_RS02380	t0470		-3.75184	3.6e-14	tRNA-Arg
T_RS02385	t0471		-0.0582268	0.855161	formate/nitrite transporter family protein
T_RS02390	t0472	mlaA	-1.47377	2.10106e-15	phospholipid-binding lipoprotein MlaA
T_RS02395	t0473	fadL	0.659961	0.02145	long-chain fatty acid transporter FadL
T_RS02400	t0474		-1.65228	0.0598307	YfcZ/YiiS family protein
T_RS02405	t0475	fadI	0.0948718	0.768593	acetyl-CoA C-acyltransferase FadI
T_RS02410	t0476	fadJ	0.175645	0.293994	fatty acid oxidation complex subunit alpha FadJ
T_RS02415	t0477	sixA	-1.68709	0.00257968	phosphohistidine phosphatase SixA
T_RS02420	t0478	smrB	-0.0487336	0.940429	endonuclease SmrB
T_RS02425	t0479	prmB	-0.75105	0.00140913	50S ribosomal protein L3 N(5)-glutamine methyltransferase
T_RS02430	t0480	aroC	-3.29902	1.43831e-12	chorismate synthase
T_RS02435	t0481	mepA	0.621969	0.0018893	penicillin-insensitive murein endopeptidase
T_RS02440	t0482		0.40886	0.0515273	sulfite exporter TauE/SafE family protein
T_RS02445	t0483	rsmS	0.01289	0.983818	elongation factor P hydroxylase
T_RS02450	t0484		-1.4738	0.102479	YfcL family protein
T_RS02455	t0485	mnmC	0.0143226	0.976636	bifunctional tRNA (5-methylaminomethyl-2-thiouridine)(34)-methyltransferase MnmD/FAD-dependent 5-carboxymethylaminomethyl-2-thiouridine(34) oxidoreductase MnmC
T_RS02465	t0487		0.318681	0.381158	CPBP family intramembrane metalloprotease
T_RS02470	t0488		0.180334	0.381913	YbjP/YqhG family protein
T_RS02475	t0489		-0.310738	0.506572	C40 family peptidase
T_RS02480	t0490		-0.385149	0.771464	transcriptional regulator
T_RS02485	t0491		0.45711	0.139552	hypothetical protein
T_RS02490	t0492		0.651699	0.0553107	MFS transporter
T_RS02495	t0493	flk	-0.716374	0.0245244	flagella biosynthesis regulator Flk
T_RS02500	t0494	pdxB	0.0852365	0.756744	4-phosphoerythronate dehydrogenase PdxB
T_RS02505	t0495		-0.891373	0.0276437	aspartate-semialdehyde dehydrogenase
T_RS02510	t0496	truA	-8.4083	5.49265e-27	tRNA pseudouridine(38-40) synthase TruA
T_RS02515	t0497		0.216812	0.72937	DedA family protein
T_RS02530	t0500	dedD	-0.681675	0.273292	cell division protein DedD
T_RS02535	t0501	cvpA	-1.40759	0.000477804	colicin V production protein
T_RS02540	t0502	purF	-1.11419	3.81815e-06	amidophosphoribosyltransferase
T_RS02545	t0503		0.100438	0.726652	sigma-54-dependent Fis family transcriptional regulator
T_RS02550	t0504		0.0646128	0.762003	alanine racemase
T_RS02555	t0505		0.129109	0.606507	APC family permease
T_RS02560	t0506		0.145038	0.428405	alanine/ornithine racemase family PLP-dependent enzyme
T_RS02565	t0507		0.128585	0.643538	amino acid permease
T_RS02570	t0508		-7.487	0.00399655	UbiX family flavin prenyltransferase
T_RS02575	t0509	argT	-0.065281	0.877084	lysine/arginine/ornithine ABC transporter substrate-binding protein ArgT
T_RS02580	t0510	hisJ	0.00756349	0.983818	histidine ABC transporter substrate-binding protein HisJ
T_RS02585	t0511		-0.0560073	0.901571	histidine ABC transporter permease HisQ
T_RS02590	t0512	hisM	-0.275718	0.478417	histidine ABC transporter permease HisM
T_RS02595	t0513	hisP	0.465733	0.325427	histidine ABC transporter ATP-binding protein HisP
T_RS02600	t0514		0.449229	0.445303	TIGR01777 family oxidoreductase
T_RS02605	t0515	yfcG	0.0377058	0.924271	GSH-dependent disulfide bond oxidoreductase
T_RS02610	t0516	yfcF	0.114498	0.804437	glutathione transferase
T_RS02615	t0517	yfcE	-0.0168757	0.972533	phosphodiesterase
T_RS02620	t0518	yfcD	-0.0680496	0.858648	NUDIX hydrolase YfcD
T_RS02625	t0519		-1.94637	2.70316e-36	LacI family DNA-binding transcriptional regulator
T_RS02635	t0520		-0.10454	0.759423	PTS sugar transporter subunit IIA
T_RS02640	t0521		-0.483144	0.608216	PTS sugar transporter subunit IIB
T_RS02645	t0522		-0.00254957	0.990708	PTS ascorbate transporter subunit IIC
T_RS02650	t0523		0.100171	0.733248	transketolase
T_RS02655	t0524		0.368502	0.26478	transketolase family protein
T_RS02660	t0525	yfcC	-0.133671	0.600773	putative basic amino acid antiporter YfcC
T_RS02665	t0526	pta	-6.4774	6.38555e-34	phosphate acetyltransferase
T_RS02670	t0527	ackA	-5.06676	1.09136e-06	acetate kinase
T_RS02675	t0528		-0.47024	0.0869357	DUF412 domain-containing protein
T_RS02680	t0529		-0.0373282	0.91303	YfbU family protein
T_RS02685	t0530		0.135554	0.832226	sugar phosphatase
T_RS02690	t0531		0.174643	0.332284	SLC13 family permease
T_RS02695	t0532	yfbR	0.347503	0.221306	5'-deoxynucleotidase
T_RS02700	t0533	alaA	-0.526719	0.00342854	alanine transaminase AlaA
T_RS02710	t0534	lrhA	-0.483782	0.000942937	transcriptional regulator LrhA
T_RS02720	t0536	nuoA	-3.03899	0.0902004	NADH-quinone oxidoreductase subunit NuoA
T_RS02725	t0537	nuoB	-1.8845	0.00288037	NADH-quinone oxidoreductase subunit NuoB
T_RS02730	t0538	nuoC	-2.46796	3.13838e-05	NADH-quinone oxidoreductase subunit C/D
T_RS02735	t0539	nuoE	-2.59705	0.0817804	NADH-quinone oxidoreductase subunit NuoE
T_RS02740	t0540	nuoF	-2.3852	3.27978e-08	NADH-quinone oxidoreductase subunit NuoF
T_RS02745	t0541	nuoG	-2.26995	6.6678e-11	NADH-quinone oxidoreductase subunit NuoG
T_RS02750	t0542	nuoH	-2.82264	9.38153e-05	NADH-quinone oxidoreductase subunit NuoH
T_RS02755	t0543	nuoI	-3.2919	2.44265e-05	NADH-quinone oxidoreductase subunit NuoI
T_RS02760	t0544	nuoJ	-3.49834	0.017619	NADH-quinone oxidoreductase subunit J
T_RS02765	t0545	nuoK	-2.85996	0.00523815	NADH-quinone oxidoreductase subunit NuoK
T_RS02770	t0546	nuoL	-2.63619	5.58285e-06	NADH-quinone oxidoreductase subunit L
T_RS02775	t0547	nuoM	-2.84099	5.97629e-09	NADH-quinone oxidoreductase subunit M
T_RS02780	t0548	nuoN	-2.4292	0.0598307	NADH-quinone oxidoreductase subunit NuoN
T_RS02785	t0549		-0.50492	0.0241271	chemotaxis protein
T_RS02790	t0550	rbn	0.047618	0.940429	ribonuclease BN
T_RS02795	t0551		0.756993	0.057926	GNAT family N-acetyltransferase
T_RS02800	t0552	elaB	0.0228703	0.964272	stress response protein ElaB
T_RS02805	t0553	menF	0.0337696	0.940429	isochorismate synthase MenF
T_RS02810	t0554	menD	0.389591	0.0415865	2-succinyl-5-enolpyruvyl-6-hydroxy-3- cyclohexene-1-carboxylic-acid synthase
T_RS02815	t0555	menH	-0.0743383	0.884377	2-succinyl-6-hydroxy-2, 4-cyclohexadiene-1-carboxylate synthase
T_RS02820	t0556	menB	0.0633605	0.839365	1,4-dihydroxy-2-naphthoyl-CoA synthase
T_RS02825	t0557	menC	0.139454	0.831217	o-succinylbenzoate synthase
T_RS02830	t0558	menE	0.00399482	0.990589	o-succinylbenzoate--CoA ligase
T_RS02835	t0559	pmrD	-0.391702	0.362046	signal transduction protein PmrD
T_RS02840	t0560	arnF	-1.14193	0.039556	4-amino-4-deoxy-L-arabinose-phosphoundecaprenol flippase subunit ArnF
T_RS02845	t0561	arnE	-0.0573737	0.956774	4-amino-4-deoxy-L-arabinose-phosphoundecaprenol flippase subunit ArnE
T_RS02850	t0562	arnT	-0.63777	2.58341e-05	lipid IV(A) 4-amino-4-deoxy-L-arabinosyltransferase
T_RS02855	t0563		-2.15175	4.92394e-09	4-deoxy-4-formamido-L-arabinose- phosphoundecaprenol deformylase
T_RS02860	t0564	arnA	0.189235	0.419943	bifunctional UDP-4-amino-4-deoxy-L-arabinose formyltransferase/UDP-glucuronic acid oxidase ArnA
T_RS02865	t0565	arnC	0.142483	0.616489	undecaprenyl-phosphate 4-deoxy-4-formamido-L-arabinose transferase
T_RS02870	t0566	arnB	0.423602	0.130386	UDP-4-amino-4-deoxy-L-arabinose aminotransferase
T_RS02875	t0567	pmrG	-0.61469	0.301299	lipopolysaccharide core heptose(II)-phosphate phosphatase PmrG
T_RS02880	t0568	nudI	0.131536	0.642555	nucleoside triphosphatase NudI
T_RS02885	t0569		0.225777	0.523444	membrane protein
T_RS02890	t0570		0.254069	0.586617	nicotinamide mononucleotide deamidase-related protein YfaY
T_RS02895	t0571		-0.273247	0.279071	IclR family transcriptional regulator
T_RS02900	t0572	rhmD	0.158878	0.495223	L-rhamnonate dehydratase
T_RS02905	t0573		0.240094	0.324151	MFS transporter
T_RS02910	t0574	yfaU	0.0107724	0.971483	2-keto-3-deoxy-L-rhamnonate aldolase
T_RS02915	t0576	sseL	-0.622084	0.235109	SPI-2 type III secretion system effector deubiquitinase SseL
T_RS02925	t0578	glpC	0.0874608	0.717085	anaerobic glycerol-3-phosphate dehydrogenase subunit C
T_RS02930	t0579	glpB	0.220253	0.538959	glycerol-3-phosphate dehydrogenase subunit GlpB
T_RS02935	t0580	glpA	-0.289786	0.192338	anaerobic glycerol-3-phosphate dehydrogenase subunit A
T_RS02940	t0581	glpT	-0.192332	0.544043	glycerol-3-phosphate transporter
T_RS02945	t0582	glpQ	0.147175	0.591897	glycerophosphodiester phosphodiesterase
T_RS02950	t0583		0.0186979	0.954725	LysR family transcriptional regulator
T_RS02955	t0584		-0.102551	0.696447	MFS transporter
T_RS02960	t0585	yfaE	-0.740186	0.222814	ferredoxin-like diferric-tyrosyl radical cofactor maintenance protein YfaE
T_RS02980	t0589		-0.371956	0.405152	GntR family transcriptional regulator
T_RS02990	t0590	fepD	-0.643564	0.0238695	MFS transporter
T_RS02995	t0591		-0.246093	0.42317	mandelate racemase/muconate lactonizing enzyme family protein
T_RS03015	t0594	rcsC	-0.497305	0.0896739	two-component system sensor histidine kinase RcsC
T_RS03020	t0595	rcsB	-1.77394	0.0546826	transcriptional regulator RcsB
T_RS03025	t0596	rcsD	-0.260453	0.291044	phosphotransferase RcsD
T_RS03030	t0597		-3.23611	8.29332e-06	porin OmpC
T_RS03035	t0598	apbE	-3.33351	1.28155e-22	FAD:protein FMN transferase ApbE
T_RS03040	t0599	ada	0.107674	0.851972	bifunctional DNA-binding transcriptional regulator/O6-methylguanine-DNA methyltransferase Ada
T_RS03045	t0600	alkB	0.128941	0.765232	DNA oxidative demethylase AlkB
T_RS03050	t0601		-0.0263295	0.954462	multidrug ABC transporter permease/ATP-binding protein
T_RS03055	t0602	eco	0.50736	0.167564	serine protease inhibitor ecotin
T_RS03060	t0604	napF	-0.425696	0.17782	ferredoxin-type protein NapF
T_RS03065	t0603	napD	-0.31087	0.793118	chaperone NapD
T_RS03070	t0605	napA	-0.155902	0.498971	nitrate reductase catalytic subunit NapA
T_RS03075	t0606	napG	-0.438599	0.71054	ferredoxin-type protein NapG
T_RS03080	t0607	napH	-0.031962	0.891703	quinol dehydrogenase ferredoxin subunit NapH
T_RS03085	t0608	napB	-0.226855	0.714904	nitrate reductase cytochrome c-type subunit
T_RS03090	t0609	napC	-0.0213449	0.956689	cytochrome c-type protein NapC
T_RS03135	t0618	narP	0.158804	0.593059	nitrate/nitrite response regulator protein NarP
T_RS03140			-0.725813	0.112242	acyloxyacyl hydrolase
T_RS03145	t0620		-0.14602	0.787044	virulence protein MsgA
T_RS03150	t0621		0.118872	0.841793	tail fiber protein
T_RS03160	t0623	sspH2	0.156566	0.303801	SPI-2 type III secretion system effector E3 ubiquitin transferase SspH2
T_RS03170	t0626	yejM	-1.23163	1.43201e-07	LPS biosynthesis-modulating metalloenzyme YejM
T_RS03175	t0627		-0.202003	0.842682	YejL family protein
T_RS03180	t0628	yejK	-0.0515633	0.85894	nucleoid-associated protein YejK
T_RS03185	t0629		-0.0910189	0.715586	hypothetical protein
T_RS03195	t0631		-0.278306	0.385227	DEAD/DEAH box helicase
T_RS03200	t0632	rsuA	-0.115997	0.855732	16S rRNA pseudouridine(516) synthase RsuA
T_RS03205	t0633		-0.433567	0.00654516	Bcr/CflA family multidrug efflux MFS transporter
T_RS03215	t0635		-2.32114	0.197632	YejG family protein
T_RS03220	t0636	yejF	-0.347309	0.192338	microcin C ABC transporter ATP-binding protein YejF
T_RS03225	t0637		-0.368587	0.0775447	ABC transporter permease
T_RS03230	t0638		-0.354766	0.111801	microcin C ABC transporter permease YejB
T_RS03235	t0639		-0.494297	0.102758	extracellular solute-binding protein
T_RS03240	t0640		-0.00309422	0.989291	cyclic di-GMP phosphodiesterase
T_RS03245	t0641	mepS	-0.809112	0.00492164	bifunctional murein DD-endopeptidase/murein LD-carboxypeptidase
T_RS03250	t0642		-0.0663103	0.87422	phosphatase PAP2 family protein
T_RS03255	t0643		0.572534	0.114479	GTP-binding protein
T_RS03260	t0644	yeiP	0.16816	0.582283	elongation factor P-like protein YeiP
T_RS03265	t04885		-1.21475	0.2766	YkgJ family cysteine cluster protein
T_RS03270	t0646		-1.66506	0.521942	membrane protein
T_RS03275	t0647		-1.76455	0.00151639	membrane protein
T_RS03280	t0648	setB	0.269689	0.336305	sugar efflux transporter SetB
T_RS03285	t0650	fruB	-0.0716808	0.949496	fused PTS fructose transporter subunit IIA/HPr protein
T_RS03290	t0649	fruK	-2.83043	3.6e-14	1-phosphofructokinase
T_RS03295	t0651	fruA	0.239122	0.49043	PTS fructose transporter subunit IIBC
T_RS03300	t0652	nfo	-0.202343	0.733156	deoxyribonuclease IV
T_RS03305	t0653		0.104669	0.798864	YeiH family protein
T_RS03310	t0654		-1.04625	0.00259839	LysR family transcriptional regulator
T_RS03315	t0655	lysP	-0.374541	0.225244	lysine-specific permease
T_RS03320	t0656	cirA	0.0670919	0.79025	catecholate siderophore receptor CirA
T_RS03335	t0658	serB	-0.419692	0.517231	phosphoserine phosphatase SerB
T_RS03340	t0659		-0.0079894	0.985289	L-serine ammonia-lyase
T_RS03345	t0660		0.216353	0.66333	helix-turn-helix transcriptional regulator
T_RS03350	t0661	fghA	0.11137	0.736001	S-formylglutathione hydrolase
T_RS03360	t0663		-0.0721646	0.828	DUF418 family protein
T_RS03365	t0664	galS	0.0776501	0.77042	HTH-type transcriptional regulator GalS
T_RS03370	t0665	mglB	-0.153535	0.669038	galactose/glucose ABC transporter substrate-binding protein MglB
T_RS03375	t0666	ybeY	-0.468534	0.0263272	galactose/methyl galactoside ABC transporter ATP-binding protein MglA
T_RS03380	t0667	mglC	0.180252	0.456647	galactose/methyl galactoside ABC transporter permease MglC
T_RS03385	t0668	miaB	-0.0022668	0.994281	NAD-dependent dihydropyrimidine dehydrogenase subunit PreA
T_RS03390	t0669		-0.356386	0.112097	NAD(P)-dependent oxidoreductase
T_RS03395	t0670		-0.968519	0.160596	DUF2542 family protein
T_RS03400	t0671	sanA	-0.829925	0.000541711	outer membrane permeability protein SanA
T_RS03405	t0672	cdd	0.103769	0.783096	cytidine deaminase
T_RS03410	t0673		0.116447	0.696349	CidB/LrgB family autolysis modulator
T_RS03415	t0674		-0.0466325	0.907033	CidA/LrgA family protein
T_RS03420	t0675		-0.012373	0.97218	LysR family transcriptional regulator
T_RS03425	t0676		0.672325	0.0126713	aromatic acid/H+ symport family MFS transporter
T_RS03430	t0677	gtdA	-0.13369	0.677857	gentisate 1,2-dioxygenase
T_RS03435	t0678		-0.158403	0.631836	fumarylacetoacetate hydrolase family protein
T_RS03440	t0679	maiA	0.365883	0.544283	maleylacetoacetate isomerase
T_RS03445	t0680		0.261341	0.254413	3-hydroxybenzoate 6-monooxygenase
T_RS03450	t0681	dusC	0.150912	0.721691	tRNA dihydrouridine(16) synthase DusC
T_RS03455	t0683	mdtQ	0.593618	0.0356761	multidrug resistance outer membrane protein MdtQ
T_RS03460	t0684		0.193456	0.642989	SDR family oxidoreductase
T_RS03465	t0685		-1.62472	0.00663552	DedA family protein
T_RS03470	t0686		0.382317	0.0847791	YIP1 family protein
T_RS03475	t04910		0.18581	0.321016	D-alanyl-D-alanine endopeptidase
T_RS03480	t0688	dld	0.192687	0.407609	D-lactate dehydrogenase
T_RS03485	t0689	bglX	-0.0717713	0.734313	beta-glucosidase BglX
T_RS03490	t0690		-0.341737	0.322792	ABC transporter substrate-binding protein
T_RS03495	t0692		0.110698	0.791892	ABC transporter permease
T_RS03500	t0691		0.0604958	0.851972	ABC transporter ATP-binding protein
T_RS03505	t0693		-0.138796	0.647995	ABC transporter permease
T_RS03515	t0695	mlrA	0.000666107	0.997992	HTH-type transcriptional regulator MlrA
T_RS03520	t0696		0.176427	0.724791	sensor histidine kinase
T_RS03525	t0697	yehT	-0.338389	0.547875	two-component system response regulator BtsR
T_RS03530	t0698		-0.421823	0.563117	DUF1456 family protein
T_RS03535	t0699		-0.14537	0.586474	YehR family lipoprotein
T_RS03540	t0700		-0.235675	0.515259	YehR family lipoprotein
T_RS03545	t0701	metG	-1.59977	0.120226	methionine--tRNA ligase
T_RS03550	t0702	apbC	-1.34917	7.33706e-10	iron-sulfur cluster carrier protein ApbC
T_RS03555	t0703		0.123197	0.832216	YehE family protein
T_RS03560	t0704	yehD	0.0287258	0.981567	fimbrial protein YehD
T_RS03565	t0705		-0.669393	0.379571	fimbrial biogenesis chaperone StcB
T_RS03570	t0706		-0.107736	0.655722	fimbrial biogenesis outer membrane usher protein
T_RS03575	t0707		-0.539899	0.027392	putative fimbrial-like adhesin protein
T_RS03580	t0708	rcnB	0.167403	0.556871	Ni(II)/Co(II) efflux transporter accessory subunit RcnB
T_RS03585	t0709	thiM	0.0414236	0.934127	hydroxyethylthiazole kinase
T_RS03590	t0710	thiD	-0.195897	0.763295	bifunctional hydroxymethylpyrimidine kinase/phosphomethylpyrimidine kinase
T_RS03595	t0711		-1.22491	0.149439	GntR family transcriptional regulator
T_RS03600	t0712		0.167076	0.781613	PfkB family carbohydrate kinase
T_RS03605	t0713		0.265628	0.659633	ADP-ribosylglycohydrolase family protein
T_RS03610	t0714		-0.105958	0.65881	nucleoside permease
T_RS03615	t0715	fbaB	0.0303618	0.939847	class I fructose-bisphosphate aldolase
T_RS03620	t0716	yegS	0.193379	0.62148	lipid kinase YegS
T_RS03630	t0718		-0.914366	0.0276643	type III secretion system effector SteD
T_RS03635	t0719		-0.597989	0.492907	CesT family type III secretion system chaperone
T_RS03640	t0720	yegQ	-0.149809	0.753569	tRNA 5-hydroxyuridine modification protein YegQ
T_RS03645	t0721		-0.310979	0.550888	hypothetical protein
T_RS03670	t0728		-1.40683	0.441628	CdiI family contact-dependent growth inhibition immunity protein
T_RS03675	t0729		-0.788849	0.142404	hypothetical protein
T_RS03680	t0730		-1.15807	0.572285	hypothetical protein
T_RS03685	t0731		-0.823915	0.528418	hypothetical protein
T_RS03695	t0733		-0.965592	0.369667	hypothetical protein
T_RS03700	t0734		-1.36855	0.0987209	hypothetical protein
T_RS03705	t0735		-1.53131	0.100405	hypothetical protein
T_RS03710	t0736		0.184868	0.753434	tetratricopeptide repeat protein
T_RS03715	t0737		0.17221	0.428405	DUF4034 domain-containing protein
T_RS03720	t0738		0.135487	0.734601	DUF1266 domain-containing protein
T_RS03725	t0740		-0.124899	0.706423	cytoplasmic protein
T_RS03735	t0741	baeR	-0.103122	0.765232	two-component system response regulator BaeR
T_RS03740	t0742	baeS	0.0809314	0.797444	two-component system sensor histidine kinase BaeS
T_RS03745	t0743		0.18841	0.269634	MFS transporter
T_RS03750	t0744	mdtC	-0.076375	0.722958	multidrug efflux RND transporter permease subunit MdtC
T_RS03755	t0745	mdtB	0.0961974	0.744448	multidrug efflux RND transporter permease subunit MdtB
T_RS03760	t0746	mdtA	-0.277753	0.66333	multidrug efflux RND transporter subunit MdtA
T_RS03765	t0747	yegD	0.652954	0.000187576	molecular chaperone
T_RS03770	t0748	alkA	0.174558	0.600734	DNA-3-methyladenine glycosylase 2
T_RS03775	t0749		0.00482441	0.985246	MASE1 domain-containing protein
T_RS03780	t0750	udk	-0.475858	0.0675833	uridine kinase
T_RS03785	t0751	dcd	-7.58549	3.18635e-05	dCTP deaminase
T_RS03790	t0752	asmA	-0.157847	0.64965	outer membrane assembly protein AsmA
T_RS03795	t0753		0.189712	0.269324	TerC family protein
T_RS03800	t0754		-0.0156277	0.969902	polysaccharide export protein
T_RS03805	t0755	wzb	-0.102272	0.904458	low molecular weight protein-tyrosine-phosphatase Wzb
T_RS03810	t0756	wzc	0.130217	0.532351	tyrosine-protein kinase Wzc
T_RS03815	t0757	wcaA	0.346029	0.208142	colanic acid biosynthesis glycosyltransferase WcaA
T_RS03820	t0758	wcaB	-0.161367	0.771654	colanic acid biosynthesis acetyltransferase WcaB
T_RS03825	t0759	wcaC	-0.482852	0.1287	colanic acid biosynthesis glycosyltransferase WcaC
T_RS03830	t0760	nadA	-0.377232	0.267646	putative colanic acid polymerase WcaD
T_RS03835	t0761	wcaE	-0.107681	0.809656	colanic acid biosynthesis glycosyltransferase WcaE
T_RS03840	t0762	wcaF	-0.0275941	0.94892	colanic acid biosynthesis acetyltransferase WcaF
T_RS03845	t0763	gmd	0.538297	0.160926	GDP-mannose 4,6-dehydratase
T_RS03850	t0765		0.0826068	0.873065	GDP-L-fucose synthase
T_RS03855	t0764		-0.200067	0.714126	GDP-mannose mannosyl hydrolase
T_RS03860	t0766	wcaI	0.358671	0.0744567	colanic acid biosynthesis fucosyltransferase WcaI
T_RS03865	t0767	cpsB	0.162722	0.729079	mannose-1-phosphate guanyltransferase
T_RS03870	t0768	cpsG	-0.384609	0.470803	colanic acid biosynthesis phosphomannomutase CpsG
T_RS03875	t0769	wcaJ	-0.0978309	0.749669	undecaprenyl-phosphate glucose phosphotransferase
T_RS03880	t0770	wzxC	-0.0928012	0.748556	colanic acid undecaprenyl disphosphate flippase WzxC
T_RS03885	t0771	oadA	-0.219039	0.548853	colanic acid biosynthesis pyruvyl transferase WcaK
T_RS03890	t0772	wcaL	0.519444	0.444869	colanic acid biosynthesis glycosyltransferase WcaL
T_RS03895	t0773	wcaM	-0.0717352	0.775292	colanic acid biosynthesis protein WcaM
T_RS03900	t0774	galF	-0.34449	0.141871	GalU regulator GalF
T_RS03905	t0775	rfbB	-1.79346	1.11796e-05	dTDP-glucose 4,6-dehydratase
T_RS03910	t0776	rfbD	-0.944835	0.0531216	dTDP-4-dehydrorhamnose reductase
T_RS03915	t0777	rfbA	-2.08676	1.20575e-06	glucose-1-phosphate thymidylyltransferase RfbA
T_RS03920	t0778	rfbC	-1.14032	0.133666	dTDP-4-dehydrorhamnose 3,5-epimerase
T_RS03925	t0779		-2.27316	0.000919006	CDP-6-deoxy-delta-3,4-glucoseen reductase
T_RS03930	t0780	rfbF	-1.0514	0.205451	glucose-1-phosphate cytidylyltransferase
T_RS03935	t0781	rfbG	-1.40572	0.00136579	CDP-glucose 4,6-dehydratase
T_RS03940	t0782	rfbH	-1.76328	0.00400437	lipopolysaccharide biosynthesis protein RfbH
T_RS03945	t0783		-4.01536	2.19041e-07	CDP-paratose synthase
T_RS03950	t0784		-2.06477	0.00710978	CDP-paratose 2-epimerase
T_RS03955	t0785		-1.66233	0.00709193	MATE family efflux transporter
T_RS03960	t0786	rfbV	-1.831	0.187903	glycosyltransferase family 2 protein
T_RS03965	t0787		-6.58568	9.2748e-20	glycosyltransferase family 4 protein
T_RS03970	t0788	rfbN	-1.52413	0.00052916	O antigen biosynthesis rhamnosyltransferase RfbN
T_RS03975	t0789		-4.97282	9.06749e-09	mannose-1-phosphate guanylyltransferase/mannose-6-phosphate isomerase
T_RS03980	t0790	rfbK	-3.20619	2.11513e-28	O-antigen biosynthesis phosphomannomutase RfbK
T_RS03985	t0791		-0.646503	0.172285	undecaprenyl-phosphate galactose phosphotransferase WbaP
T_RS03990	t0792	gndA	-0.415339	0.352017	NADP-dependent phosphogluconate dehydrogenase
T_RS03995	t0793	ugd	-0.797066	0.0112765	UDP-glucose 6-dehydrogenase
T_RS04000	t0794	wzzB	0.144186	0.637846	LPS O-antigen chain length determinant protein WzzB
T_RS04005	t0795		-1.49054	7.1921e-06	bifunctional phosphoribosyl-AMP cyclohydrolase/phosphoribosyl-ATP diphosphatase HisIE
T_RS04010	t0796	hisF	-2.82635	2.37157e-07	imidazole glycerol phosphate synthase subunit HisF
T_RS04015	t0797	hisA	-3.0848	5.08645e-15	1-(5-phosphoribosyl)-5-[(5- phosphoribosylamino)methylideneamino]imidazole-4- carboxamide isomerase
T_RS04020	t0798	hisH	-2.40732	0.000515264	imidazole glycerol phosphate synthase subunit HisH
T_RS04025	t0799	hisB	-1.44144	0.0208649	bifunctional histidinol-phosphatase/imidazoleglycerol-phosphate dehydratase HisB
T_RS04030	t0800	hisC	-1.8117	2.43017e-06	histidinol-phosphate transaminase
T_RS04035	t0801	hisD	-1.62942	1.23067e-05	histidinol dehydrogenase
T_RS04040	t0802	hisG	-1.72955	4.5083e-05	ATP phosphoribosyltransferase
T_RS04045	t0804		0.0162659	0.964272	SDR family oxidoreductase
T_RS04050	t0805		0.362855	0.198158	LysR family transcriptional regulator
T_RS04055	t0806	plaP	-0.0530858	0.855459	putrescine/proton symporter PlaP
T_RS04060	t0807	sbcB	-0.845266	0.0635726	exodeoxyribonuclease I
T_RS04065	t0808	moaB	0.200204	0.424966	type III secretion system effector HECT-type E3 ubiquitin transferase
T_RS04070	t0809	phsA	0.0779329	0.777032	thiosulfate reductase PhsA
T_RS04075	t0810	phsB	0.130043	0.61515	thiosulfate reductase electron transport protein PhsB
T_RS04080	t0811		0.0530379	0.854386	thiosulfate reductase cytochrome B subunit
T_RS04085	t0812	dacD	0.15363	0.52791	serine-type D-Ala-D-Ala carboxypeptidase DacD
T_RS04095	t0813	sbmC	-0.201083	0.73161	DNA gyrase inhibitor SbmC
T_RS04100	t0814		-0.00592175	0.986951	FUSC family protein
T_RS04105	t0815		-0.797976	0.0587189	DUF496 family protein
T_RS04110	t0816	pduX	0.623406	0.0162439	L-threonine kinase PduX
T_RS04115	t0817	pduW	0.381342	0.0210095	propanediol utilization propionate kinase PduW
T_RS04120	t0818	pduV	0.8163	0.0598307	propanediol utilization protein PduV
T_RS04125	t0819	pduU	0.0384818	0.972533	propanediol utilization microcompartment protein PduU
T_RS04130	t0820	pduT	0.211509	0.591897	propanediol utilization microcompartment protein PduT
T_RS04135	t0821	pduS	0.158524	0.505049	cobalamin reductase PduS
T_RS04140	t0822	pduQ	0.759134	0.0396667	1-propanol dehydrogenase PduQ
T_RS04145	t0823	pduP	0.0997961	0.753569	CoA-acylating propionaldehyde dehydrogenase PduP
T_RS04150	t0824	pduO	0.387851	0.205045	two-domain cob(I)yrinic acid a,c-diamide adenosyltransferase PduO
T_RS04165	t0827	pduL	0.49572	0.281501	phosphate propanoyltransferase
T_RS04170	t0828	pduK	0.0409464	0.962264	propanediol utilization microcompartment protein PduK
T_RS04175	t0829	pduJ	0.100884	0.887783	propanediol utilization microcompartment protein PduJ
T_RS04180	t0830	pduH	-0.312215	0.693846	propanediol dehydratase reactivase beta subunit PduH
T_RS04185	t0831	pduG	-0.111178	0.833321	propanediol dehydratase reactivase alpha subunit PduG
T_RS04190	t0832	pduE	0.735852	0.0646485	propanediol dehydratase small subunit PduE
T_RS04195	t0833	pduD	0.884064	0.0014794	propanediol dehydratase medium subunit PduD
T_RS04200	t0834	pduC	0.250718	0.443918	propanediol dehydratase large subunit PduC
T_RS04205	t0835	pduB	0.0992096	0.843434	propanediol utilization microcompartment protein PduB
T_RS04210	t0836	pduA	-0.520597	0.351742	propanediol utilization microcompartment protein PduA
T_RS04215	t0837	pduF	-0.303548	0.286006	propanediol diffusion facilitator PduF
T_RS04220	t0838	pocR	-0.521792	0.235109	regulatory protein PocR
T_RS04225	t0840		-0.0140637	0.981318	cobyrinate a,c-diamide synthase
T_RS04230	t0839		0.275531	0.223598	adenosylcobinamide-phosphate synthase CbiB
T_RS04235	t0841		-0.0749189	0.875271	precorrin-8X methylmutase
T_RS04240	t0842		0.0501252	0.870509	cobalt-precorrin-5B (C(1))-methyltransferase CbiD
T_RS04245	t0843		0.352591	0.463326	cobalt-precorrin-7 (C(5))-methyltransferase
T_RS04250	t0844		0.081441	0.878463	decarboxylating cobalt-precorrin-6B (C(15))-methyltransferase
T_RS04255	t0845		-0.084512	0.791202	cobalt-precorrin-4 methyltransferase
T_RS04260	t0846	cbiG	-0.0583634	0.87422	cobalt-precorrin 5A hydrolase
T_RS04265	t0847		0.339625	0.248237	precorrin-3B C(17)-methyltransferase
T_RS04270	t0848		0.0233732	0.966372	cobalt-precorrin-6A reductase
T_RS04275	t0849		-0.0737378	0.858648	sirohydrochlorin cobaltochelatase
T_RS04280	t0850		0.521272	0.194463	cobalt-factor II C(20)-methyltransferase
T_RS04285	t0851	iaaA	0.0978063	0.837762	cobalt ECF transporter S component CbiM
T_RS04290	t0852		-0.164292	0.705432	energy-coupling factor ABC transporter substrate-binding protein
T_RS04295	t0853		0.00712135	0.992349	energy-coupling factor ABC transporter transmembrane protein
T_RS04300	t0854		0.203484	0.591897	energy-coupling factor ABC transporter ATP-binding protein
T_RS04305	t0855		-0.0887828	0.753434	cobyric acid synthase
T_RS04310	t0856	cobU	0.101571	0.815415	bifunctional adenosylcobinamide kinase/adenosylcobinamide-phosphate guanylyltransferase
T_RS04315	t0857	cobS	0.248235	0.379563	adenosylcobinamide-GDP ribazoletransferase
T_RS04320	t0858	cobT	0.0614589	0.887925	nicotinate-nucleotide--dimethylbenzimidazole phosphoribosyltransferase
T_RS04325	t0859	ldtA	-0.131949	0.736001	L,D-transpeptidase
T_RS04340	t0862		-0.0104936	0.972533	EmmdR/YeeO family multidrug/toxin efflux MATE transporter
T_RS04355	t0865		-0.741509	0.285273	hypothetical protein
T_RS04360	t0866		-0.432845	0.545549	DUF1493 family protein
T_RS04365	t0867		0.0731141	0.917882	hypothetical protein
T_RS04370	t0868		-0.0817153	0.758163	AMP nucleosidase
T_RS04380	t0869		-0.469214	0.471901	DUF6387 family protein
T_RS04395	t04990		-0.278625	0.763295	hypothetical protein
T_RS04410	t05005		-0.0919543	0.964272	hypothetical protein
T_RS04420	t05015		-0.566687	0.54543	hypothetical protein
T_RS04425	t05020		-0.62689	0.0314547	MobA/MobL family protein
T_RS04430	t05025		-1.02952	0.538959	hypothetical protein
T_RS04440	t05035		-1.50598	0.586206	conjugal transfer protein TraD
T_RS04445	t05040		-0.875748	0.278275	shufflon system plasmid conjugative transfer pilus tip adhesin PilV
T_RS04450	t05045		-0.59781	0.846028	hypothetical protein
T_RS04455	t05050		-0.956355	0.02145	shufflon system plasmid conjugative transfer pilus tip adhesin PilV
T_RS04460	t0871		-1.30656	0.000890685	DEAD/DEAH box helicase family protein
T_RS04465			-1.36894	0.0338844	site-specific DNA-methyltransferase
T_RS04470	t05060		-0.814698	0.181377	hypothetical protein
T_RS04475	t05065		-0.0825864	0.77732	integrase arm-type DNA-binding domain-containing protein
T_RS04480	t0873		-0.884257	0.73161	tRNA-Asn
T_RS04490	t0876		2.05567	0.0276437	tRNA-Asn
T_RS04495	t0877	mtfA	0.196033	0.265042	DgsA anti-repressor MtfA
T_RS04505	t0879		-0.0168898	0.983818	hypothetical protein
T_RS04510	t0880		-0.304758	0.683454	translesion error-prone DNA polymerase V autoproteolytic subunit
T_RS04515	t0881		0.189886	0.695299	Y-family DNA polymerase
T_RS04520	t0882		-1.20674	0.422716	cold-shock protein
T_RS04525	t0883	ompS1	-0.138164	0.653102	porin OmpS1
T_RS04530	t0884		0.00862123	0.994281	cell division protein DrpB
T_RS04535	t0885		-0.124208	0.722958	phosphohydrolase
T_RS04540	t0886		-0.117702	0.669229	DNA cytosine methyltransferase
T_RS04545	t0887		-0.0549974	0.959148	very short patch repair endonuclease
T_RS04550	t0888	yedA	0.0145389	0.96813	drug/metabolite exporter YedA
T_RS04555	t0889		0.597171	0.0129407	DUF808 domain-containing protein
T_RS04560	t0890		-0.374256	0.605544	YodC family protein
T_RS04565	t0891	yedQ	-0.0504974	0.830886	cellulose biosynthesis regulator YedQ
T_RS04570	t0892		0.162732	0.603693	mannosyl-3-phosphoglycerate phosphatase-related protein
T_RS04575	t0893	yodD	-0.422672	0.362712	YodD family peroxide/acid resistance protein
T_RS04580	t0894	dsrB	-0.660245	0.81605	protein DsrB
T_RS04585	t0895	rcsA	-1.29605	0.135065	transcriptional regulator RcsA
T_RS04590	t0896	fliR	-2.35072	2.93907e-06	flagellar type III secretion system protein FliR
T_RS04595	t0897	fliQ	-1.49054	0.0274718	flagellar biosynthesis protein FliQ
T_RS04600	t0898	fliP	-2.0266	5.30997e-05	flagellar type III secretion system pore protein FliP
T_RS04605	t0899	fliO	-1.97133	0.00047886	flagellar type III secretion system protein FliO
T_RS04610	t0900	fliN	-2.64875	2.3912e-10	flagellar motor switch protein FliN
T_RS04615	t0901	fliM	-2.68714	1.47019e-10	flagellar motor switch protein FliM
T_RS04620	t0902	fliL	-2.18449	6.40694e-09	flagellar basal body-associated protein FliL
T_RS04625	t0903	fliK	-1.79873	5.33002e-09	flagellar hook length control protein FliK
T_RS04630	t0904	fliJ	-1.37664	0.00999968	flagella biosynthesis chaperone FliJ
T_RS04635	t0905	fliI	-1.63098	2.01933e-05	flagellum-specific ATP synthase FliI
T_RS04640	t0906	fliH	-1.66133	0.0233509	flagellar assembly protein FliH
T_RS04645	t0907	fliG	-2.11242	2.4808e-08	flagellar motor switch protein FliG
T_RS04650	t0908	fliF	-1.79911	1.92637e-06	flagellar M-ring protein FliF
T_RS04655	t0909	fliE	-3.20142	0.000111544	flagellar hook-basal body complex protein FliE
T_RS04660	t0910		-0.0598507	0.885946	hypothetical protein
T_RS04665	t0911	yedF	0.134429	0.674075	sulfurtransferase-like selenium metabolism protein YedF
T_RS04670	t0912	yedE	0.146249	0.540896	selenium metabolism membrane protein YedE/FdhT
T_RS04675	t0913		0.677894	0.192338	lipoprotein
T_RS04680	t0914	amyA	-0.117175	0.624623	alpha-amylase
T_RS04685	t0915	fliT	-1.41258	8.06917e-06	flagella biosynthesis regulatory protein FliT
T_RS04690	t0916	fliS	-2.82738	5.1895e-32	flagellar export chaperone FliS
T_RS04695	t0917	fliD	-2.48101	5.94205e-12	flagellar filament capping protein FliD
T_RS04700	t0918		-2.54803	5.92022e-70	FliC/FljB family flagellin
T_RS04705	t0919		-0.181515	0.321016	flagellin lysine-N-methylase
T_RS04710	t0920		-1.36294	0.0278995	RNA polymerase sigma factor FliA
T_RS04715	t0921	fliZ	-1.63903	0.0209183	flagella biosynthesis regulatory protein FliZ
T_RS04720	t0922	tcyJ	-0.351774	0.44269	cystine ABC transporter substrate-binding protein
T_RS04725	t0923	dcyD	-0.264366	0.500655	D-cysteine desulfhydrase
T_RS04730	t0924	tcyL	0.276163	0.47854	cystine ABC transporter permease
T_RS04735	t0925	yecC	0.0755508	0.821028	L-cystine ABC transporter ATP-binding protein YecC
T_RS04740	t0926	sdiA	-0.019426	0.972533	transcriptional regulator SdiA
T_RS04745	t0927		-0.475714	0.647621	DUF2594 family protein
T_RS04750	t0928		0.454938	0.739004	hypothetical protein
T_RS04755	t0929	uvrY	-0.646192	0.0245695	UvrY/SirA/GacA family response regulator transcription factor
T_RS04760	t0930	uvrC	-0.715627	6.29392e-06	excinuclease ABC subunit UvrC
T_RS04790	t0937		-0.0872136	0.760421	SH3 domain-containing C40 family peptidase
T_RS04800	t0940		-0.0270276	0.987826	YecA family protein
T_RS04805	t0941	tyrP	-1.365	5.76403e-05	tyrosine transporter TyrP
T_RS04810	t0942		-0.0900268	0.941425	YecH family protein
T_RS04815	t0943	ftnA	-0.013496	0.981318	non-heme ferritin
T_RS04820	t0944		0.00558273	0.989291	YecR-like lipofamily protein
T_RS04825	t0945		0.165735	0.818172	non-heme ferritin-like protein
T_RS04830	t0946		-0.072713	0.861387	DJ-1/PfpI family protein
T_RS04835	t0947		-1.1019	0.603693	L-arabinose ABC transporter permease AraH
T_RS04840	t0948	otsB	0.0121356	0.977057	trehalose-phosphatase
T_RS04845	t0949	otsA	-0.352094	0.28183	alpha,alpha-trehalose-phosphate synthase
T_RS04850	t0951		0.871023	0.0559551	universal stress protein UspC
T_RS04855	t0951		-0.356003	0.65728	hypothetical protein
T_RS04860	t0952	flhD	-2.43863	1.59454e-14	flagellar transcriptional regulator FlhD
T_RS04865	t0953	flhC	-1.85718	0.000111397	flagellar transcriptional regulator FlhC
T_RS04870	t0954	motA	-2.68564	6.19323e-11	flagellar motor stator protein MotA
T_RS04875	t0955	motB	-2.50301	1.17264e-08	flagellar motor protein MotB
T_RS04880	t0956	cheA	0.797588	0.0599843	chemotaxis protein CheA
T_RS04885	t0957	cheW	0.539068	0.109125	chemotaxis protein CheW
T_RS04890	t0958	tar	0.208142	0.748556	methyl-accepting chemotaxis protein II
T_RS04895	t0959	cheR	1.18227	0.00263798	protein-glutamate O-methyltransferase CheR
T_RS04900	t0960	cheB	-0.0231111	0.960062	protein-glutamate methylesterase/protein glutamine deamidase
T_RS04905	t0961	cheY	0.951452	0.101711	chemotaxis response regulator CheY
T_RS04910	t0962	cheZ	-2.57857	0.00014516	protein phosphatase CheZ
T_RS04915	t0963	flhB	-2.38887	9.73608e-11	flagellar type III secretion system protein FlhB
T_RS04920	t0964	flhA	-1.9351	2.04249e-10	flagellar biosynthesis protein FlhA
T_RS04925	t0965	flhe	0.565406	0.151885	flagellar protein FlhE
T_RS04930	t0966		0.227888	0.466558	glycoside hydrolase family 105 protein
T_RS04935	t0967		-0.222522	0.322742	penicillin-binding protein 2
T_RS04945	t0969		-0.085578	0.956689	VOC family protein
T_RS04950	t0970		0.291923	0.0880372	copper homeostasis protein CutC
T_RS04955	t0971	cmoB	-0.732529	0.108615	tRNA 5-methoxyuridine(34)/uridine 5-oxyacetic acid(34) synthase CmoB
T_RS04960	t0972	cmoA	-0.768679	0.0613525	carboxy-S-adenosyl-L-methionine synthase CmoA
T_RS04965	t0973		0.0766653	0.887388	MAPEG family protein
T_RS04970	t0974		0.24269	0.483057	DUF72 domain-containing protein
T_RS04975	t0975		0.0779402	0.771654	hydrolase
T_RS04985	t0977	nudB	-1.5062	0.0141568	dihydroneopterin triphosphate diphosphatase
T_RS04990	t0978		-1.90562	1.54303e-06	YebC/PmpR family DNA-binding transcriptional regulator
T_RS04995	t0979	ruvC	-0.872051	0.666575	crossover junction endodeoxyribonuclease RuvC
T_RS05000	t0980		-0.245155	0.60338	YebB family permuted papain-like enzyme
T_RS05005	t0981		-0.921602	0.29185	hypothetical protein
T_RS05020	t0984	znuB	-1.0668	3.87083e-08	zinc ABC transporter permease subunit ZnuB
T_RS05025	t0985	znuC	-0.617273	0.017303	zinc ABC transporter ATP-binding protein ZnuC
T_RS05030	t0986	znuA	-1.02554	1.19067e-05	zinc ABC transporter substrate-binding protein ZnuA
T_RS05035	t0987	mepM	0.288437	0.561091	murein DD-endopeptidase MepM
T_RS05040	t0988	lpxM	-8.42565	1.67882e-05	lauroyl-Kdo(2)-lipid IV(A) myristoyltransferase
T_RS05045	t0989	pyk	0.0157261	0.983818	pyruvate kinase
T_RS05050	t0990		0.159187	0.725126	MurR/RpiR family transcriptional regulator
T_RS05055	t0991	zwf	0.614185	0.108615	glucose-6-phosphate dehydrogenase
T_RS05060	t0992	edd	0.467083	0.194219	phosphogluconate dehydratase
T_RS05065	t0993	kdgA	-0.231174	0.455445	bifunctional 4-hydroxy-2-oxoglutarate aldolase/2-dehydro-3-deoxy-phosphogluconate aldolase
T_RS05070	t0994	purT	0.402252	0.379571	formate-dependent phosphoribosylglycinamide formyltransferase
T_RS05075	t0995	yebG	0.269748	0.728676	DNA damage-inducible protein YebG
T_RS05080	t0996		-0.927357	0.604808	hypothetical protein
T_RS05085	t0997		0.395167	0.0622398	tellurite resistance TerB family protein
T_RS05090	t0998	ptrB	-0.129039	0.484475	oligopeptidase B
T_RS05095	t0999	exoX	-0.211442	0.608951	exodeoxyribonuclease X
T_RS05100	t1000		-0.13298	0.770084	carbon-nitrogen hydrolase family protein
T_RS05105	t1001		-0.060584	0.944134	DNA polymerase III subunit theta
T_RS05110	t1002	yobA	-0.0310696	0.973984	CopC domain-containing protein YobA
T_RS05115	t1003	copD	-0.171357	0.617126	copper homeostasis membrane protein CopD
T_RS05120	t1004		-1.63164	0.197468	YebY family protein
T_RS05130			-0.109493	0.898169	tyrosine-type recombinase/integrase
T_RS05140			-0.284804	0.735593	DUF977 family protein
T_RS05150	t1011		-0.109579	0.696909	GGDEF domain-containing protein
T_RS05155	t1012		0.046696	0.876241	MBL fold metallo-hydrolase
T_RS05165	t1014		-0.938394	0.342558	disulfide bond formation protein B
T_RS05170	t1015		-2.25589	0.29725	DUF5993 family protein
T_RS05175	t1016		-0.319233	0.516966	DMT family transporter
T_RS05195	t1017	pyrD	0.0613155	0.852001	IS256 family transposase
T_RS05200	t1018		-0.314922	0.747103	hypothetical protein
T_RS05210	t1020		0.443781	0.194219	GNAT family N-acetyltransferase
T_RS05215	t1021		-0.558638	0.148464	hypothetical protein
T_RS05220	t1022		-1.04549	0.353255	DUF1398 domain-containing protein
T_RS05225	t1023	pqiB	-0.262188	0.586411	SPI-1 type III secretion system guanine nucleotide exchange factor SopE2
T_RS05230	t1024		0.100315	0.943835	hypothetical protein
T_RS05235	t1025	pphA	-0.410664	0.444869	protein-serine/threonine phosphatase
T_RS05240	t1026		-0.315184	0.75068	YebW family protein
T_RS05245	t1027		-0.504211	0.316847	DUF1480 family protein
T_RS05250	t1028	rsmF	-1.09431	0.00248462	16S rRNA (cytosine(1407)-C(5))-methyltransferase RsmF
T_RS05255	t1029		0.104101	0.717997	PqiB family protein
T_RS05260	t1030	yebS	-0.27343	0.469701	membrane integrity lipid transport subunit YebS
T_RS05265	t1031		0.44707	0.296708	GAF domain-containing protein
T_RS05270	t1032	proQ	-0.715512	0.0807966	RNA chaperone ProQ
T_RS05275	t1033	prc	-5.24939	0.0130825	carboxy terminal-processing peptidase
T_RS05280	t1034	htpX	-1.53029	0.000545339	protease HtpX
T_RS05285	t1035	mgsA	-0.0620845	0.895216	MFS transporter
T_RS05290	t1036	kdgR	-1.35422	0.000160272	DNA-binding transcriptional regulator KdgR
T_RS05295	t1037		-0.291176	0.852001	invasion protein YobH
T_RS05305	t1039		0.792603	0.0217365	YebO family protein
T_RS05310	t1040		-0.00298654	0.994924	YobF family protein
T_RS05315	t1041	cspE	-0.639372	0.750777	transcription antiterminator/RNA stability regulator CspE
T_RS05320	t1042	ftsI	-0.0757025	0.764459	peptidoglycan glycosyltransferase FtsI
T_RS05325	t1043	rlmA	-0.189846	0.615255	23S rRNA (guanine(745)-N(1))-methyltransferase
T_RS05330	t1044	mntP	-3.75826	5.00583e-15	manganese efflux pump MntP
T_RS05335	t1045		-0.326459	0.576493	DUF986 family protein
T_RS05340	t1046		-0.0798949	0.855459	PTS mannose transporter subunit IID
T_RS05345	t1047	manY	-0.231938	0.650019	PTS mannose transporter subunit IIC
T_RS05350	t1048	manX	-0.317603	0.249833	PTS mannose transporter subunit IIAB
T_RS05360	t1049	yoaE	-0.164066	0.5474	CNNM family cation transport protein YoaE
T_RS05365	t1050		0.0195854	0.947516	cyclic diguanylate phosphodiesterase
T_RS05370	t1051	sdaA	-0.504058	0.0208204	L-serine ammonia-lyase
T_RS05375	t1052		0.505915	0.655722	CoA pyrophosphatase
T_RS05380	t1053	pabB	0.908676	2.7679e-05	aminodeoxychorismate synthase component 1
T_RS05385	t1054		-0.221735	0.878463	YoaH family protein
T_RS05390	t1055		0.091162	0.852001	RidA family protein
T_RS05395	t1056		-0.527458	0.0839478	ATP-dependent DNA helicase
T_RS05405	t1058		-0.153706	0.744448	Slp family lipoprotein
T_RS05410	t1059	fadD	-0.391891	0.205373	long-chain-fatty-acid--CoA ligase FadD
T_RS05415	t1060	rnd	0.173978	0.717085	ribonuclease D
T_RS05420	t1061	minE	-0.964726	0.265509	cell division topological specificity factor MinE
T_RS05425	t1062	minD	-3.67294	0.0941659	septum site-determining protein MinD
T_RS05430	t1063	minC	-4.38232	4.18343e-05	septum site-determining protein MinC
T_RS05435	t1064		0.162199	0.744448	YcgL domain-containing protein
T_RS05440	t1065		0.200828	0.52228	fumarylacetoacetate hydrolase family protein
T_RS05445	t1066		0.630273	0.169843	YcgN family cysteine cluster protein
T_RS05450	t1067		-1.13941	0.392805	hypothetical protein
T_RS05455	t1068		0.02456	0.972533	addiction module toxin, GnsA/GnsB family
T_RS05460	t1069		-0.238301	0.787063	DUF1971 domain-containing protein
T_RS05465	t1070	dsbB	-1.39457	0.00545251	disulfide bond formation protein DsbB
T_RS05470	t1071	nhaB	-0.2984	0.438955	Na(+)/H(+) antiporter NhaB
T_RS05475	t1072	fadR	-3.48706	2.72764e-09	fatty acid metabolism transcriptional regulator FadR
T_RS05480	t1073		-0.0117906	0.976676	SpoVR family protein
T_RS05485	t1074		-0.490488	0.137913	D-amino acid dehydrogenase
T_RS05490	t1075	dadX	-0.106987	0.680062	catabolic alanine racemase DadX
T_RS05495	t1076		-0.0805158	0.784358	potassium/proton antiporter
T_RS05500	t1077	ldcA	-0.375388	0.300734	muramoyltetrapeptide carboxypeptidase
T_RS05505	t1078	emtA	-0.758445	0.146385	membrane-bound lytic murein transglycosylase EmtA
T_RS05510	t1079	ycgR	0.0951797	0.855732	flagellar brake protein YcgR
T_RS05515	t1080		0.736171	0.38651	GlsB/YeaQ/YmgE family stress response membrane protein
T_RS05520	t1081	putA	-0.174953	0.303584	alpha,alpha-trehalase
T_RS05530	t1082		-0.0786041	0.911265	Glu/Leu/Phe/Val dehydrogenase
T_RS05535		cbdX	-0.0860205	0.94853	cytochrome bd-II oxidase subunit CbdX
T_RS05540	t1083	appB	-0.34871	0.580236	cytochrome d ubiquinol oxidase subunit II
T_RS05545	t05185	appC	-0.12979	0.730762	cytochrome bd-II oxidase subunit 1
T_RS05550	t1085		-0.229199	0.809989	hydrogenase expression/formation protein
T_RS05555	t1086	hyaE	0.195784	0.79398	hydrogenase-1 operon protein HyaE
T_RS05560	t1087		0.0640017	0.885946	hydrogenase 1 maturation protease
T_RS05565	t1088	hyaC	-0.0924923	0.735325	Ni/Fe-hydrogenase b-type cytochrome subunit
T_RS05570	t1089	hyaB	0.0515885	0.846907	Ni/Fe-hydrogenase large subunit
T_RS05575	t1090		0.0422682	0.946522	hydrogenase 1 small subunit
T_RS05580	t1091		-1.2574	0.00840493	DUF4427 domain-containing protein
T_RS05585	t1092	ychF	-3.17556	1.49717e-08	redox-regulated ATPase YchF
T_RS05595	t1094	ychH	0.227019	0.711483	stress-induced protein YchH
T_RS05600	t1095	dauA	0.0397045	0.879469	C4-dicarboxylic acid transporter DauA
T_RS05630	t1101	prmC	-4.42416	4.7841e-10	peptide chain release factor N(5)-glutamine methyltransferase
T_RS05635	t1102		-0.420296	0.264902	invasion regulator SirB2
T_RS05640	t1103		-0.346608	0.317559	invasion regulator SirB1
T_RS05655	t1106	sopF	-0.805388	0.281501	type III secretion system effector SopF
T_RS05660	t1107		-0.388465	0.763949	typhoid-like toxin S-CDT binding subunit PltB
T_RS05665	t1108		-0.994573	0.264917	typhoid-like toxin S-CDT ADP-ribosylating subunit PltA
T_RS05670	t1109		-0.371444	0.462558	glycoside hydrolase family 108 protein
T_RS05675	t1110		-0.233337	0.815383	DUF1353 domain-containing protein
T_RS05680	t1111		-0.650054	0.138035	cytolethal distending toxin S-CDT
T_RS05695	t1114		-0.757418	0.336305	RICIN domain-containing protein
T_RS05700	t1115	cspF	-1.6474	0.0933484	cold shock-like protein CspF
T_RS05705	t1116	pagD	-1.57522	0.495457	virulence protein PagD
T_RS05720	t1119	pagC	-0.428336	0.669502	virulence membrane protein PagC
T_RS05730	t1121		1.78741	0.289979	tRNA-Arg
T_RS05740	t1123		-0.787858	0.336305	c-type lysozyme inhibitor
T_RS05760	t1128		-0.289689	0.763295	Hsp20 family protein
T_RS05770	t1130		-0.325416	0.499701	exo-alpha-sialidase
T_RS05775	t1131		-0.177891	0.605544	cytochrome b
T_RS05780	t1132		-0.569893	0.419943	TRL-like family protein
T_RS05785	t1133		0.0919098	0.714126	ABC transporter substrate-binding protein
T_RS05790	t1135		0.16113	0.576822	ABC transporter permease
T_RS05795	t1134		0.124743	0.770084	ABC transporter permease
T_RS05800	t1136		-0.321347	0.505049	ATP-binding cassette domain-containing protein
T_RS05805	t1137		0.126442	0.790852	ATP-binding cassette domain-containing protein
T_RS05810	t1138		0.00814702	0.98149	mechanosensitive ion channel family protein
T_RS05815	t1139		0.179217	0.88206	four-helix bundle copper-binding protein
T_RS05820	t1140		0.425944	0.581653	tRNA-Arg
T_RS05825	t1141	zinT	-0.403357	0.217766	metal-binding protein ZinT
T_RS05830	t1142	aadA	-0.117105	0.717085	cryptic aminoglycoside nucleotidyltransferase ANT(3'')/ANT(9)
T_RS05835	t1143		-1.1629	0.0941659	helix-turn-helix transcriptional regulator
T_RS05840	t1144		-0.699017	0.272429	MerR family transcriptional regulator
T_RS05845	t1145		-0.0103405	0.990589	hypothetical protein
T_RS05850	t1146		-1.80895	0.508913	hypothetical protein
T_RS05860	t1148	leuE	-0.773629	0.198158	leucine efflux protein LeuE
T_RS05865	t1149		0.228351	0.743876	DUF1971 domain-containing protein YeaR
T_RS05870	t1150		0.205145	0.698059	DUF1869 domain-containing protein
T_RS05875	t1151		-0.222581	0.593936	hypothetical protein
T_RS05885	t1153		1.50594	4.21594e-07	GlsB/YeaQ/YmgE family stress response membrane protein
T_RS05895	t1155		0.0302806	0.983559	DUF333 domain-containing protein
T_RS05900	t1156		0.0124371	0.992415	hypothetical protein
T_RS05905	t1157		0.0337486	0.984888	DUF488 domain-containing protein
T_RS05910	t1158		0.0539424	0.917882	CynX/NimT family MFS transporter
T_RS05915	t1159		-0.252159	0.455445	helix-turn-helix transcriptional regulator
T_RS05920	t1160		0.30321	0.728842	DUF441 domain-containing protein
T_RS05925			-0.611372	0.49768	hypothetical protein
T_RS05930	t1161		-0.00804332	0.991214	YbaK/prolyl-tRNA synthetase associated domain-containing protein
T_RS05935	t1162	ptsG	0.0698308	0.837868	GGDEF domain-containing protein
T_RS05945	t1163		0.123052	0.637824	YeaH/YhbH family protein
T_RS05950	t1164	yeaG	-0.116261	0.681909	protein kinase YeaG
T_RS05955	t1165		-0.375815	0.291416	MipA/OmpV family protein
T_RS05960	t1166		-0.460319	0.0387072	anaerobic sulfatase maturase
T_RS05965	t1167		0.231142	0.657763	aldo/keto reductase
T_RS05970	t1168		0.0140201	0.980909	D-hexose-6-phosphate mutarotase
T_RS05985	t1170	msrB	-0.0456287	0.927546	peptide-methionine (R)-S-oxide reductase MsrB
T_RS05990	t1171		-0.192389	0.645125	YeaC family protein
T_RS05995	t1172	pncA	-0.11292	0.763849	bifunctional nicotinamidase/pyrazinamidase
T_RS06000	t1173	ansA	-0.440475	0.125461	asparaginase
T_RS06005	t1174	sppA	-1.35073	1.98291e-08	signal peptide peptidase SppA
T_RS06010	t1175		-1.01655	0.546323	NAD(P)H nitroreductase
T_RS06015	t1176	selD	0.0363192	0.956689	selenide, water dikinase SelD
T_RS06020	t1177	topB	0.232654	0.516966	DNA topoisomerase III
T_RS06025	t1178	gdhA	0.213475	0.573636	NADP-specific glutamate dehydrogenase
T_RS06035	t1180		-0.106467	0.852001	pyrimidine (deoxy)nucleoside triphosphate diphosphatase
T_RS06040	t1181	xthA	-0.313243	0.55572	exodeoxyribonuclease III
T_RS06045	t1182		0.243053	0.449804	aspartate aminotransferase family protein
T_RS06050	t1183	potA	-0.130984	0.686431	arginine N-succinyltransferase
T_RS06055	t1184	astD	0.265288	0.320413	succinylglutamate-semialdehyde dehydrogenase
T_RS06060	t1185	astB	0.00429866	0.990589	N-succinylarginine dihydrolase
T_RS06065	t1186	astE	-0.0899804	0.830791	succinylglutamate desuccinylase
T_RS06070	t1187	spy	-0.240198	0.749669	ATP-independent periplasmic protein-refolding chaperone Spy
T_RS06075	t1188	cho	-0.131361	0.753457	excinuclease Cho
T_RS06085	t1190	osmE	-0.24077	0.752918	osmotically-inducible lipoprotein OsmE
T_RS06090	t1191	chbB	-0.723039	0.200208	PTS N,N'-diacetylchitobiose transporter subunit IIB
T_RS06095	t1192	chbC	-0.549142	0.184462	PTS N,N'-diacetylchitobiose transporter subunit IIC
T_RS06100	t1193	chbA	-0.20258	0.801938	PTS N,N'-diacetylchitobiose transporter subunit IIA
T_RS06105	t1194	chbR	-0.211033	0.442177	transcriptional regulator ChbR
T_RS06110	t1195		-0.49268	0.24428	6-phospho-beta-glucosidase
T_RS06115	t1196	chbG	0.0391815	0.945525	chitin disaccharide deacetylase
T_RS06125	t1198	katE	-0.143317	0.618718	catalase HPII
T_RS06130	t1199	cedA	-0.241878	0.608216	cell division activator CedA
T_RS06135	t1200	tcyP	-0.555655	0.245013	cystine/sulfocysteine:cation symporter
T_RS06140	t1201		-0.0322246	0.962264	metal-dependent hydrolase
T_RS06145	t1202	hxpB	-0.348396	0.448913	hexitol phosphatase HxpB
T_RS06150	t1203		-0.153418	0.767667	YniB family protein
T_RS06155	t1204		-0.239494	0.379571	fructosamine kinase family protein
T_RS06160	t1205	ghoS	-0.0607406	0.948666	type V toxin-antitoxin system endoribonuclease antitoxin GhoS
T_RS06165	t1206	pfkB	0.298042	0.688914	6-phosphofructokinase II
T_RS06170	t1207		-0.181437	0.670836	YdiY family protein
T_RS06175	t1208		-0.645376	0.29139	lipid A deacylase LpxR family protein
T_RS06180	t1209		-0.511141	0.598004	hypothetical protein
T_RS06185	t1210		-0.373965	0.106082	DNA/RNA non-specific endonuclease
T_RS06190	t1211		-0.219418	0.879469	hypothetical protein
T_RS06195	t1212		-6.21866	1.74677e-20	O-antigen polymerase
T_RS06235	t1220	ihfA	-6.00996	2.23375e-07	integration host factor subunit alpha
T_RS06240	t1221	btuC	-0.445712	0.354904	vitamin B12 ABC transporter permease BtuC
T_RS06245	t1222		-0.799355	0.0729223	glutathione peroxidase
T_RS06250	t1223	btuD	-0.525446	0.0722462	vitamin B12 ABC transporter ATP-binding protein BtuD
T_RS06255	t1224		-1.05593	0.0694785	lipoprotein
T_RS06260	t1225	ydiV	-0.292443	0.830791	anti-FlhDC factor YdiV
T_RS06265	t1226		-0.152858	0.718587	YdiU family protein
T_RS06270	t1227	hemP	-0.390846	0.805972	hemin uptake protein HemP
T_RS06275	t1228	aroH	0.0111434	0.983818	3-deoxy-7-phosphoheptulonate synthase AroH
T_RS06280	t1229	ppsR	-0.288642	0.693846	posphoenolpyruvate synthetase regulatory kinase/phosphorylase PpsR
T_RS06285	t1230	ppsA	-0.122188	0.755645	phosphoenolpyruvate synthase
T_RS06290	t1231	aroD	-4.47571	6.26844e-19	type I 3-dehydroquinate dehydratase
T_RS06295	t1232	ydiK	-0.142907	0.741386	AI-2E family transporter YdiK
T_RS06300	t1233		-0.00426398	0.990589	FAD-binding oxidoreductase
T_RS06305	t1234	menI	-0.690135	0.148059	1,4-dihydroxy-2-naphthoyl-CoA hydrolase
T_RS06310	t1235		0.547694	0.36561	YdiH family protein
T_RS06315	t1236		-0.230226	0.276404	L-cystine transporter
T_RS06320	t1237	sufA	-0.698714	0.159552	Fe-S cluster assembly scaffold SufA
T_RS06325	t1238	sufB	-0.518867	0.0475257	Fe-S cluster assembly protein SufB
T_RS06330	t1239	sufC	-0.968596	0.0532525	Fe-S cluster assembly ATPase SufC
T_RS06335	t1240	sufD	-0.394092	0.369222	Fe-S cluster assembly protein SufD
T_RS06340	t1241	sufS	-0.231143	0.279266	cysteine desulfurase SufS
T_RS06345	t1242	sufE	-0.24112	0.784778	cysteine desulfuration protein SufE
T_RS06350	t1243		0.214212	0.585044	L,D-transpeptidase family protein
T_RS06355	t1244		0.612402	0.219685	major outer membrane lipoprotein
T_RS06365	t1246	pykF	-3.77217	0.00852905	pyruvate kinase PykF
T_RS06370	t1247		-0.0975865	0.706942	APC family permease
T_RS06375	t1248		-0.0947592	0.906526	alpha/beta fold hydrolase
T_RS06380	t1249		-0.495876	0.162299	glutamine amidotransferase
T_RS06385	t1250	yeaG	-0.399982	0.160636	DeoR family transcriptional regulator
T_RS06390	t1251	ttrA	0.32673	0.0306276	tetrathionate reductase subunit TtrA
T_RS06395	t1252	ttrC	-0.274368	0.537488	tetrathionate reductase subunit TtrC
T_RS06400	t1253	ttrB	0.114716	0.82668	tetrathionate reductase subunit TtrB
T_RS06405	t1254	ttrS	0.0593632	0.822877	two-component system sensor histidine kinase TtrS
T_RS06410	t1255	ttrR	-0.837961	0.209168	two-component system response regulator TtrR
T_RS06415	t1256	fumD	-0.105043	0.893552	fumarate hydratase FumD
T_RS06420	t1257		0.0484233	0.886374	DUF523 and DUF1722 domain-containing protein
T_RS06425	t1258		-0.959693	0.0148184	MerR family transcriptional regulator
T_RS06430	t1259		-0.424079	0.230199	two component system response regulator
T_RS06435	t1260		-0.619361	0.0481065	two component system sensor kinase
T_RS06440	t1261	spiC	-1.84403	5.1938e-09	SPI-2 type III secretion system protein SpiC
T_RS06445	t1262	spiA	-1.76754	1.13444e-08	SPI-2 type III secretion system protein SpiA
T_RS06450	t1263	ssaD	-2.4945	3.27752e-05	SctD family type III secretion system inner membrane ring subunit SsaD
T_RS06455	t1264	ssaE	-1.53319	0.0149897	YscE family type III secretion system co-chaperone SsaE
T_RS06460	t1265	sseA	-1.3829	0.0558778	SPI-2 type III secretion system chaperone SseA
T_RS06465	t1266	sseB	-2.16498	1.31249e-07	SPI-2 type III secretion system translocon protein SseB
T_RS06470	t1267	sscA	-0.810841	0.00717526	SycD/LcrH family type III secretion system chaperone SscA
T_RS06475	t1268	sseC	-1.45106	6.29528e-11	SPI-2 type III secretion system translocon protein SseC
T_RS06480	t1269	sseD	-1.90602	5.53923e-06	SPI-2 type III secretion system translocon protein SseD
T_RS06485	t1270	sseE	-1.22291	0.00118666	LcrR family type III secretion system chaperone SseE
T_RS06490	t1271	sscB	-1.01085	0.448393	SycD/LcrH family type III secretion system chaperone SscB
T_RS06495	t1272	sseF	-0.57623	0.0473913	type III secretion systems effector SseF
T_RS06500	t1273	sseG	-0.746306	0.0379916	pathogenicity island 2 effector protein SseG
T_RS06505	t1274	ssaG	-1.90338	0.010131	type III secretion system needle filament protein SsaG
T_RS06510	t1275		-1.35008	0.219112	EscG/YscG/SsaH family type III secretion system needle protein co-chaperone
T_RS06515	t1276	ssaI	-0.893231	0.378459	SctI family type III secretion system inner rod subunit SsaI
T_RS06520	t1277	ssaJ	-1.8712	0.000317112	SPI-2 type III secretion system apparatus lipoprotein SsaJ
T_RS06525	t1278		-1.57737	0.0634214	pathogenicity island protein
T_RS06530	t1279	ssaK	-1.3312	0.00174222	SPI-2 type III secretion system apparatus protein SsaK
T_RS06535	t1280	ssaL	-1.6829	9.64395e-07	SPI-2 type III secretion system apparatus protein SsaL
T_RS06540	t1281	ssaM	-1.68917	0.000921458	SPI-2 type III secretion system apparatus protein SsaM
T_RS06545	t1282	ssaV	-1.29114	7.54722e-12	SPI-2 type III secretion system apparatus protein SsaV
T_RS06550	t1283	ssaN	-1.35747	1.23615e-05	SctN family type III secretion system ATPase SsaN
T_RS06555	t1284	ssaO	-1.54433	0.00101632	SPI-2 type III secretion system apparatus protein SsaO
T_RS06560	t1285	ssaP	-1.7975	0.000128443	SPI-2 type III secretion system apparatus protein SsaP
T_RS06565	t1286	ssaQ	-1.94688	3.01546e-14	SPI-2 type III secretion system cytoplasmic ring protein SsaQ
T_RS06570	t1287	ssaR	-1.73062	0.0163284	SPI-2 type III secretion system export apparatus protein SsaR
T_RS06575	t1288	ssas	-2.93853	0.134894	SPI-2 type III secretion system apparatus protein SsaS
T_RS06580	t1289	ssaT	-2.64679	2.96665e-05	SPI-2 type III secretion system apparatus protein SsaT
T_RS06585	t1290	ssaU	-1.58512	0.00105357	SPI-2 type III secretion system apparatus protein SsaU
T_RS06600	t1293	mdtK	0.0363256	0.938111	multidrug efflux MATE transporter MdtK
T_RS06610	t1295	cfa	-1.09894	0.0167229	cyclopropane fatty acyl phospholipid synthase
T_RS06615	t1296		-0.960647	0.0213296	Bcr/CflA family multidrug efflux MFS transporter
T_RS06620	t1297		0.126874	0.773474	LysR family transcriptional regulator
T_RS06625	t1298	purR	-1.17472	0.0042775	HTH-type transcriptional repressor PurR
T_RS06630	t1299	sodB	0.17509	0.677857	superoxide dismutase [Fe]
T_RS06635	t1300		-0.406321	0.0890235	C40 family peptidase
T_RS06640	t1301	grxD	-1.58613	0.225244	monothiol glutaredoxin 4
T_RS06645	t1302	rnt	-1.38322	0.204762	ribonuclease T
T_RS06650	t1303	gloA	-0.422252	0.428116	lactoylglutathione lyase
T_RS06655	t1304		0.208497	0.48647	alkene reductase
T_RS06660	t1305		0.260282	0.763949	TetR/AcrR family transcriptional regulator
T_RS06665	t1306		-0.982124	0.289979	DUF1289 domain-containing protein
T_RS06670	t1307		-0.294148	0.301299	aldo/keto reductase family oxidoreductase
T_RS06675	t1308	sodC	-0.502881	0.571002	superoxide dismutase [Cu-Zn] SodC2
T_RS06680	t1309		0.0579339	0.788851	FUSC family protein
T_RS06685	t1310		-0.243952	0.140856	HlyD family secretion protein
T_RS06690	t1311		-0.911349	0.205373	DUF1656 domain-containing protein
T_RS06695	t1312	slyA	-0.93018	0.0822138	transcriptional regulator SlyA
T_RS06700	t1313	slyB	-3.38555	1.20544e-15	outer membrane lipoprotein SlyB
T_RS06705	t1314	anmK	-0.245958	0.708813	anhydro-N-acetylmuramic acid kinase
T_RS06710	t1315	fadK	-0.275849	0.663602	C-type lysozyme inhibitor
T_RS06725	t1318		-0.592917	0.411642	pyridoxal kinase PdxY
T_RS06730	t1319	gstA	-0.518864	0.384556	glutathione transferase GstA
T_RS06735	t1320	dtpA	-0.823145	0.109125	dipeptide/tripeptide permease DtpA
T_RS06740	t1321	nth	-0.537006	0.096813	endonuclease III
T_RS06745	t1322		-1.92566	3.6776e-05	electron transport complex subunit E
T_RS06750	t1323	rsxG	-3.05675	1.26853e-09	electron transport complex subunit RsxG
T_RS06755	t1324	rsxD	-3.41804	2.22757e-13	electron transport complex subunit RsxD
T_RS06760	t1325	rsxC	-2.30551	1.62815e-19	electron transport complex subunit RsxC
T_RS06765	t1326	rsxB	-3.72842	5.44808e-09	electron transport complex subunit RsxB
T_RS06770	t1327	rsxA	-3.53047	4.56716e-11	electron transport complex subunit RsxA
T_RS06775	t1328		-0.601205	0.291044	DUF2569 domain-containing protein
T_RS06780	t1329	ydgT	-0.139718	0.875175	transcription modulator YdgT
T_RS06785	t05265	blr	-0.00964657	0.990492	division septum protein Blr
T_RS06790	t1330		-0.260783	0.556871	oxidoreductase
T_RS06795	t1331	add	-1.59316	3.88167e-06	adenosine deaminase
T_RS06800	t1333		-0.227011	0.606999	glucose PTS transporter subunit EIIB
T_RS06805	t1334		-0.659445	0.291777	YdgA family protein
T_RS06810	t1335	manA	-1.51913	0.172468	mannose-6-phosphate isomerase
T_RS06815	t1336	fumB	-0.315889	0.466024	class I fumarate hydratase
T_RS06820	t1337	fumC	-0.131752	0.711378	class II fumarate hydratase
T_RS06825	t1338		-0.3782	0.293182	DNA replication terminus site-binding protein
T_RS06830	t1339	rstB	-0.0845415	0.872768	two-component system sensor histidine kinase RstB
T_RS06835	t1340		-0.12608	0.720012	amidohydrolase
T_RS06840	t1341	ompC	-0.345378	0.169147	porin OmpS2
T_RS06850	t1343	rstA	-0.340661	0.492907	two-component system response regulator RstA
T_RS06855	t1344		-0.483275	0.367982	GlpM family protein
T_RS06860	t1345		-0.257801	0.404173	amino acid permease
T_RS06865	t1346	hin	0.244681	0.565577	recombinase family protein
T_RS06870	t05280		0.0865509	0.816092	phage tail protein
T_RS06875	t1349		-0.216401	0.485347	tail fiber assembly protein
T_RS06880	t05290		-0.397266	0.553696	phage tail protein
T_RS06895	t1352		-0.139943	0.734601	phage tail protein I
T_RS06900	t1353		0.0681332	0.855161	baseplate J/gp47 family protein
T_RS06905	t1354		-0.0631733	0.918929	GPW/gp25 family protein
T_RS06910	t1355		-0.181492	0.790221	phage baseplate assembly protein V
T_RS06915	t1356		0.122389	0.747293	phage late control D family protein
T_RS06920	t1357		-0.0953421	0.907033	tail protein X
T_RS06925	t1358		0.18869	0.717997	phage tail protein
T_RS06930	t1359		0.0697573	0.868078	phage tail tape measure protein
T_RS06935	t1360		0.282993	0.566917	phage tail assembly protein
T_RS06940	t1361		-0.234111	0.763586	hypothetical protein
T_RS06945	t1362		-0.0193603	0.961399	phage major tail tube protein
T_RS06950	t1363		0.206621	0.235109	phage tail sheath subtilisin-like domain-containing protein
T_RS06955	t1364		-0.423792	0.379959	hypothetical protein
T_RS06960	t1365		0.263625	0.525486	Gp37 family protein
T_RS06965	t1366		-0.252485	0.787063	DUF1320 domain-containing protein
T_RS06970	t1367		-0.0265591	0.987658	DUF2190 family protein
T_RS06975	t1368		0.994763	0.189499	hypothetical protein
T_RS06980	t1369		-0.484502	0.415683	hypothetical protein
T_RS06985	t1370		0.317457	0.592666	phage virion morphogenesis protein
T_RS06990	t1371		0.31255	0.210649	minor capsid protein
T_RS06995	t1372		0.462789	0.263304	DUF935 domain-containing protein
T_RS07000	t1373		0.0212286	0.955279	hypothetical protein
T_RS07005	t1374		-0.155015	0.852001	DUF3486 family protein
T_RS07015	t1376		0.125584	0.730762	membrane protein
T_RS07020	t1377		-0.248908	0.661558	lipoprotein
T_RS07025	t1379		0.269546	0.493343	transglycosylase SLT domain-containing protein
T_RS07030	t1380		0.00266301	0.997014	putative holin
T_RS07035	t1381		-0.294738	0.37906	nucleoid-associated protein
T_RS07040	t1382		-1.98804	7.86901e-05	hypothetical protein
T_RS07045	t1384		-0.249483	0.428087	DDE-type integrase/transposase/recombinase
T_RS07050	t05295		-0.429501	0.20926	AAA family ATPase
T_RS07055	t1386		0.0410185	0.931647	hypothetical protein
T_RS07060	t1387		-1.01651	0.415683	host-nuclease inhibitor Gam family protein
T_RS07070	t1389		-0.310667	0.929293	hypothetical protein
T_RS07080	t1391		-0.856534	0.555006	hypothetical protein
T_RS07085	t1392		0.745611	0.59617	hypothetical protein
T_RS07090	t1393		-0.185811	0.707189	DUF2786 domain-containing protein
T_RS07095	t1394		-0.249488	0.711682	hypothetical protein
T_RS07100	t1395		0.148348	0.759059	hypothetical protein
T_RS07105	t1396		-0.667904	0.522123	regulatory protein GemA
T_RS07110	t1397		-0.111939	0.855041	DNA-binding protein
T_RS07115	t1398		-0.235284	0.455472	DUF1471 family protein YdgH
T_RS07120	t1399	pntA	-0.293403	0.198377	Re/Si-specific NAD(P)(+) transhydrogenase subunit alpha
T_RS07125	t1400	pntB	-0.635088	0.0298989	Re/Si-specific NAD(P)(+) transhydrogenase subunit beta
T_RS07130	t1401		-0.170064	0.483057	AI-2E family transporter
T_RS07135	t1402	mdtJ	-0.28766	0.582283	multidrug/spermidine efflux SMR transporter subunit MdtJ
T_RS07140	t1403	mdtI	0.120901	0.870509	multidrug/spermidine efflux SMR transporter subunit MdtI
T_RS07145	t1404		-0.441644	0.623972	serine protease
T_RS07150	t1405		-0.216613	0.836125	acid resistance repetitive basic protein Asr
T_RS07160	t1407		-0.253514	0.373866	MFS transporter
T_RS07165	t1408		-0.211167	0.688914	LysR family transcriptional regulator
T_RS07170	t1409		-3.73419	3.14566e-30	ROK family transcriptional regulator
T_RS07175	t1410	bioD	-0.0565611	0.884701	dethiobiotin synthase
T_RS07180	t1411	clcB	0.339675	0.0732291	voltage-gated ClC-type chloride channel ClcB
T_RS07185	t1412	osmV	-0.000637841	0.998462	osmoprotectant ABC transporter ATP-binding protein OsmV
T_RS07190	t1413	osmW	-0.14023	0.655996	osmoprotectant ABC transporter permease OsmW
T_RS07195	t1414	osmX	-0.0059195	0.990494	osmoprotectant ABC transporter substrate-binding protein OsmX
T_RS07200	t1415	osmY	0.785185	0.0322729	osmoprotectant ABC transporter permease OsmY
T_RS07205	t1416	dmsD	-0.273718	0.459933	Tat proofreading chaperone DmsD
T_RS07210	t1417		-0.0138398	0.97218	dimethyl sulfoxide reductase anchor subunit
T_RS07215	t1418		-0.115685	0.873065	dimethylsulfoxide reductase subunit B
T_RS07220	t1419		-0.121845	0.739437	dimethyl sulfoxide reductase subunit A
T_RS07225	t1420		-0.0552119	0.778595	molybdopterin-dependent oxidoreductase
T_RS07230	t1421	rsxG	-0.500525	0.442263	DUF1161 domain-containing protein
T_RS07235	t1422		-0.161063	0.771654	YnfC family lipoprotein
T_RS07240	t1423	speG	0.00869015	0.988143	spermidine N1-acetyltransferase
T_RS07245	t1424		0.0324465	0.967297	DUF1283 family protein
T_RS07250	t1425		0.265762	0.289922	YnfA family protein
T_RS07255	t1426	rspA	-0.21754	0.305707	starvation-sensing protein RspA
T_RS07260	t1427		-0.408554	0.135065	Zn-dependent oxidoreductase
T_RS07265	t1428		-0.297256	0.434038	MHS family MFS transporter
T_RS07275	t1430	ydfZ	0.211574	0.849651	putative selenium delivery protein YdfZ
T_RS07280	t1431		-3.23249	6.20097e-05	GntR family transcriptional regulator
T_RS07285	t1432	ydfG	-0.307946	0.58126	bifunctional NADP-dependent 3-hydroxy acid dehydrogenase/3-hydroxypropionate dehydrogenase YdfG
T_RS07290	t1433	dcp	-0.217953	0.415683	peptidyl-dipeptidase Dcp
T_RS07300	t1435		-0.981983	0.218039	2-oxo-tetronate isomerase
T_RS07305	t1436		-0.0671652	0.907033	YdeI family stress tolerance OB fold protein
T_RS07315	t1437	ydeE	-0.31398	0.609097	efflux MFS transporter YdeE
T_RS07320	t1438	eamA	-0.122425	0.677857	O-acetylserine/cysteine exporter
T_RS07325	t1439	marB	-0.0936945	0.898648	multiple antibiotic resistance protein MarB
T_RS07330	t1440	marA	-0.0946138	0.949496	MDR efflux pump AcrAB transcriptional activator MarA
T_RS07335	t1441	marR	0.183889	0.620548	multiple antibiotic resistance transcriptional regulator MarR
T_RS07340	t1442		-0.386598	0.48647	MarC family NAAT transporter
T_RS07345	t1443		-0.100718	0.855161	sugar transporter
T_RS07350	t1444		-0.450085	0.417933	LysR family transcriptional regulator
T_RS07355	t1445	sad	-0.157972	0.672102	succinate-semialdehyde dehydrogenase
T_RS07360	t1446	glsB	-0.0334761	0.945525	glutaminase B
T_RS07365	t1447		-0.924724	0.280794	DUF4186 domain-containing protein
T_RS07370	t1448		0.0167772	0.959599	bestrophin family protein
T_RS07375	t1449		-0.347451	0.417368	nuclear transport factor 2 family protein
T_RS07380	t1450		-0.346468	0.325427	porin
T_RS07385	t1451		-0.253226	0.734313	ATP/GTP-binding protein
T_RS07390	t1452		-0.235792	0.255557	rubredoxin
T_RS07395	t1453		-0.444611	0.184287	hydrogenase
T_RS07400	t1454	hypC	-0.793038	0.458054	HypC/HybG/HupF family hydrogenase formation chaperone
T_RS07405	t1455	hybD	0.201356	0.786486	HyaD/HybD family hydrogenase maturation endopeptidase
T_RS07410	t1456	cybH	0.294033	0.276144	Ni/Fe-hydrogenase, b-type cytochrome subunit
T_RS07415	t1457	osmW	-0.0423807	0.862409	nickel-dependent hydrogenase large subunit
T_RS07420	t1458		0.0675021	0.87422	hydrogenase small subunit
T_RS07425	t1459		-0.0541148	0.889164	linear amide C-N hydrolase
T_RS07430	t1460		-1.30926	2.33065e-10	FadR family transcriptional regulator
T_RS07435	t1461		-0.166106	0.702285	zinc-binding alcohol dehydrogenase family protein
T_RS07440	t1462		-0.30598	0.169177	MFS transporter
T_RS07445	t1463		-0.680566	0.032193	PhoPQ-activated pathogenicity-related family protein
T_RS07450	t1464		-0.0851162	0.813812	MFS transporter
T_RS07455	t1465		-0.21921	0.284385	FAD-dependent monooxygenase
T_RS07460	t1466		-0.280619	0.495561	MarR family winged helix-turn-helix transcriptional regulator
T_RS07465	t1467		-0.24037	0.659633	S-adenosylmethionine:tRNA ribosyltransferase-isomerase
T_RS07470			0.0458368	0.983818	type II toxin-antitoxin system mRNA interferase toxin, RelE/StbE family
T_RS07480	t1468		0.558596	0.409763	hypothetical protein
T_RS07485	t1469		-0.0805124	0.861387	hypothetical protein
T_RS07490	t1470		0.556218	0.0200944	pyridoxal phosphate-dependent aminotransferase
T_RS07495	t1471	glgX	-0.0542019	0.787063	glycogen debranching protein GlgX
T_RS07500	t1472	treY	0.593898	5.85931e-06	malto-oligosyltrehalose synthase
T_RS07505	t1473	treZ	-0.188881	0.498848	malto-oligosyltrehalose trehalohydrolase
T_RS07510	t1474		0.398879	0.325021	OBAP family protein
T_RS07515	t1475	hdeB	-1.0233	0.552627	acid-activated periplasmic chaperone HdeB
T_RS07520	t1476		-0.261967	0.768478	hypothetical protein
T_RS07525	t1477		-0.921479	0.77732	hemolysin HlyE
T_RS07530	t1478		-0.238948	0.784971	OsmC family protein
T_RS07535	t1479	bdm	0.505152	0.202739	biofilm-dependent modulation protein
T_RS07540	t1480	sra	-0.0702008	0.972533	stationary-phase-induced ribosome-associated protein
T_RS07545	t1481		0.368145	0.154023	NAD-dependent malic enzyme
T_RS07550	t1482	adhP	0.258656	0.283615	alcohol dehydrogenase AdhP
T_RS07555	t1483		-0.080809	0.741153	molybdopterin-dependent oxidoreductase
T_RS07560	t1484	marR	-0.301073	0.642989	GFA family protein
T_RS07565	t1485	smvA	0.172924	0.547875	methyl viologen efflux MFS transporter SmvA
T_RS07570	t1486		-0.667636	0.378459	TetR family transcriptional regulator
T_RS07575	t1487		-0.27968	0.337626	NarK family nitrate/nitrite MFS transporter
T_RS07580	t1488		0.0890125	0.752866	nitrate reductase subunit alpha
T_RS07585	t1489	narH	0.116166	0.691424	nitrate reductase subunit beta
T_RS07590	t1490	narW	-0.132333	0.81152	nitrate reductase molybdenum cofactor assembly chaperone
T_RS07595	t1491		0.100991	0.898648	PhzF family isomerase
T_RS07600	t1492	nhoA	0.409718	0.152587	N-hydroxyarylamine O-acetyltransferase
T_RS07605	t1493	steA	-0.606103	0.0014794	hypothetical protein
T_RS07610	t1494	ansP	-0.588483	0.0312204	L-asparagine permease
T_RS07615	t1495		0.182621	0.661558	YgdI/YgdR family lipoprotein
T_RS07620	t1496		-0.919303	0.00116285	YncE family protein
T_RS07625	t1497		0.0781725	0.717085	TonB-dependent receptor
T_RS07630	t1498	mcbR	-0.390474	0.281501	colanic acid/biofilm transcriptional regulator McbR
T_RS07635	t1499		-0.0451578	0.876241	NADP-dependent oxidoreductase
T_RS07640	t1500	mddA	0.0576869	0.885001	L-methionine sulfoximine/L-methionine sulfone acetyltransferase
T_RS07645	t1501		-0.133727	0.787753	DMT family transporter
T_RS07650	t1502		0.232682	0.82869	YdcY family protein
T_RS07655	t1503		-0.383748	0.251294	virulence-associated effector SrfA
T_RS07660	t1504		-0.473494	0.00930982	virulence factor SrfB
T_RS07665	t1505		-0.10599	0.760421	virulence-associated effector SrfC
T_RS07675	t1506	patD	0.205264	0.313197	aminobutyraldehyde dehydrogenase
T_RS07680	t1507		-0.401286	0.126354	GntR family transcriptional regulator YdcR
T_RS07685	t1508		-0.771187	0.0241271	M15 family metallopeptidase
T_RS07690	t1509		-0.544498	0.424966	hypothetical protein
T_RS07695	t1510		-0.614571	0.370942	hypothetical protein
T_RS07700	t1511	sifB	-0.959345	0.0112299	SPI-2 type III secretion system effector SifB
T_RS07705	t1512		0.13435	0.863177	DUF2554 family protein
T_RS07710	t1513		-0.0924528	0.770084	U32 family peptidase
T_RS07715	t1514		-0.270891	0.674075	XRE family transcriptional regulator
T_RS07720	t1515		-0.0478269	0.938111	benzoate/H(+) symporter BenE family transporter
T_RS07725	t1516		0.194377	0.44983	DUF3313 domain-containing protein
T_RS07730	t1517	tehB	-0.154741	0.830791	tellurite resistance methyltransferase TehB
T_RS07735	t1518	tehA	0.129608	0.656501	dicarboxylate transporter/tellurite-resistance protein TehA
T_RS07740	t1519		0.129124	0.741386	YdcK family protein
T_RS07745	t1520	rimL	0.260794	0.445778	50S ribosomal protein L7/L12-serine acetyltransferase
T_RS07750	t1521		0.254606	0.234536	M42 family metallopeptidase
T_RS07755	t1522		-0.288096	0.789832	PTS sugar transporter subunit IIB SgcB
T_RS07760	t1523		0.289655	0.255277	PTS sugar transporter subunit IIC SgcC
T_RS07765	t1524	sgcQ	0.0956288	0.770084	BtpA family protein SgcQ
T_RS07770	t1525		-0.10661	0.702239	SgcA family PTS sugar transporter subunit IIA
T_RS07775	t1526		0.29589	0.645313	ribulose-phosphate 3 epimerase family protein
T_RS07780	t1527		0.00614821	0.990589	DeoR/GlpR family DNA-binding transcription regulator
T_RS07785	t1528	aac(6')	1.24858	1.50504e-05	'cryptic aminoglycoside N-acetyltransferase AAC(6')-Iy/Iaa' pseudo=_no_value transl_table=11
T_RS07790	t1529		-0.547421	0.341052	glycolate oxidase
T_RS07795	t1530		-0.329258	0.604015	YceI family protein
T_RS07800	t1531		0.0921809	0.676507	glucan biosynthesis protein
T_RS07805	t1532		0.0276324	0.931126	carboxylesterase/lipase family protein
T_RS07810	t1533		0.160132	0.681958	VOC family protein
T_RS07815	t1535		-0.043463	0.965038	DUF1294 domain-containing protein
T_RS07820	t1536		-1.11065	0.0744567	transporter substrate-binding domain-containing protein
T_RS07825	t1537		-0.151272	0.886374	amino acid ABC transporter permease
T_RS07830	t1538		0.158997	0.659594	amino acid ABC transporter ATP-binding protein
T_RS07835	t1539		0.0362053	0.959306	amino acid ABC transporter permease
T_RS07840	t1540		-0.314049	0.262639	glycosyltransferase family 39 protein
T_RS07845	t1541		0.168674	0.711682	class I SAM-dependent methyltransferase
T_RS07850	t1542	cybB	0.4684	0.0388671	cytochrome b561
T_RS07855	t1543		0.309412	0.673477	YdcF family protein
T_RS07860	t1544	hrpA	-0.514391	0.015483	ATP-dependent RNA helicase HrpA
T_RS07865	t1545	azoR	0.225643	0.804076	FMN-dependent NADH-azoreductase
T_RS07870	t1546		-0.528629	0.101885	GFA family protein
T_RS07875	t1547		-0.861826	0.434752	YdbL family protein
T_RS07880	t1548		-0.0956671	0.837762	YnbE family lipoprotein
T_RS07885	t1549		0.0981718	0.691424	YdbH family protein
T_RS07890	t1550	ldhA	-0.363833	0.198158	D-lactate dehydrogenase
T_RS07895	t1551	hslJ	-0.0212734	0.983818	heat shock protein HslJ
T_RS07900			-1.18798	0.260616	DUF333 domain-containing protein
T_RS07910	t1553	nifJ	-0.0478904	0.824883	pyruvate:ferredoxin (flavodoxin) oxidoreductase
T_RS07920	t1555	uspF	-0.20465	0.81605	universal stress protein UspF
T_RS07925	t1556		0.23059	0.51809	EamA family transporter
T_RS07930	t1557		-0.00658148	0.987826	DUF4765 family protein
T_RS07935	t1558	ttcA	0.120599	0.714594	tRNA 2-thiocytidine(32) synthetase TtcA
T_RS07940	t1559		-0.306121	0.42317	ATP-dependent RNA helicase DbpA
T_RS07945	t1560	zntB	-0.717798	0.000375965	zinc transporter ZntB
T_RS07950	t1561		-0.0414025	0.88991	methyl-accepting chemotaxis protein
T_RS07955	t1562	smrA	0.259635	0.445778	DNA endonuclease SmrA
T_RS07960	t1563	ogt	0.661435	0.0110277	methylated-DNA--[protein]-cysteine S-methyltransferase
T_RS07965	t1564	fnr	-0.662986	0.0777432	fumarate/nitrate reduction transcriptional regulator Fnr
T_RS07970	t1565	uspE	-0.880599	0.0141212	universal stress protein UspE
T_RS07975	t1566		-1.46538	0.151268	DUF2534 family protein
T_RS07980	t1567		0.130236	0.693739	mechanosensitive ion channel family protein
T_RS07985	t1568		-0.6005	0.0846692	helix-turn-helix domain-containing protein
T_RS07990	t1569		-0.00385015	0.990708	B3/4 domain-containing protein
T_RS07995	t1570		0.344775	0.717934	hypothetical protein
T_RS08000	t1571		-0.693859	0.0449065	peroxiredoxin
T_RS08005	t1572		-0.749731	0.0111848	two-partner-like secretion system exoprotein ZirS
T_RS08010	t1573		-0.315002	0.124565	two-partner secretion translocator ZirT
T_RS08015	t1574		0.0518487	0.895216	two-partner-like secretion system exoprotein ZirU
T_RS08020	t1575		-1.08737	0.0329347	helix-turn-helix domain-containing protein
T_RS08025	t1576		-0.757278	0.15619	hypothetical protein
T_RS08030	t1577		-0.961274	0.0801775	YgdI/YgdR family lipoprotein
T_RS08035	t1578		0.910303	0.491048	TetR/AcrR family transcriptional regulator
T_RS08040	t1579	bdcA	-0.131139	0.711483	SDR family oxidoreductase
T_RS08045	t1580		0.0207709	0.96789	aldo/keto reductase
T_RS08050	t1581		-0.260261	0.655722	LysR family transcriptional regulator
T_RS08055	t1582		-0.184907	0.745019	aromatic alcohol reductase
T_RS08060	t1583		-0.263625	0.296052	peptide ABC transporter substrate-binding protein
T_RS08065	t1584	mpaA	-0.166799	0.883458	murein tripeptide amidase MpaA
T_RS08070	t1585	ycjG	-0.289825	0.293298	L-Ala-D/L-Glu epimerase
T_RS08075	t1586	tpx	-0.943746	0.010264	thiol peroxidase
T_RS08090	t1588	tyrR	-1.00982	0.00024844	transcriptional regulator TyrR
T_RS08095	t1589		0.632782	0.023704	YcjF family protein
T_RS08100	t1590		0.13859	0.620681	YcjX family protein
T_RS08105	t1591	pspE	0.05358	0.937058	thiosulfate sulfurtransferase PspE
T_RS08110	t1592	pspD	2.20497	0.0689084	phage shock protein PspD
T_RS08115	t1593	pspC	0.0456242	0.916845	envelope stress response membrane protein PspC
T_RS08120	t1594	pspB	-0.022018	0.981567	envelope stress response membrane protein PspB
T_RS08125	t1595	pspA	-0.991451	0.00386795	phage shock protein PspA
T_RS08130	t1596	pspF	-0.399184	0.0584087	phage shock protein operon transcriptional activator
T_RS08135	t1597	sapA	-1.96029	2.62855e-08	peptide ABC transporter substrate-binding protein SapA
T_RS08140	t1598	sapB	-5.4627	0.00221202	peptide ABC transporter permease SapB
T_RS08150	t1600		-0.292906	0.507875	recombinase family protein
T_RS08155	t1602		-0.238751	0.451974	subtilase family AB5 toxin binding subunit
T_RS08165	t1605		-0.156742	0.884377	hypothetical protein
T_RS08175	t1608	sapC	-2.95513	0.0160657	peptide ABC transporter permease SapC
T_RS08180	t1609	sapD	-7.35317	1.33262e-12	peptide ABC transporter ATP-binding protein SapD
T_RS08185	t1610	sapF	-3.65783	2.95681e-43	peptide ABC transporter ATP-binding protein SapF
T_RS08190	t1611		0.683051	0.190592	EAL domain-containing protein
T_RS08195	t1612	steC	-0.825544	0.0244904	SPI-2 type III secretion system effector kinase SteC
T_RS08200			-1.88285	0.661035	hypothetical protein
T_RS08205			0.631021	0.265135	hypothetical protein
T_RS08215	t1614		-0.143001	0.651232	CMD domain-containing protein
T_RS08220	t1615		-0.619902	0.0632559	exoribonuclease II
T_RS08225	t1616	pdeR	-0.358079	0.0791102	cyclic di-GMP phosphodiesterase
T_RS08230	t05445		-1.20287	0.301299	hypothetical protein
T_RS08235	t1617		0.139571	0.753457	DeoR/GlpR family DNA-binding transcription regulator
T_RS08240	t1618	osmB	-0.823909	0.400667	osmotically-inducible lipoprotein OsmB
T_RS08245	t1619	yciH	0.0765756	0.961543	stress response translation initiation inhibitor YciH
T_RS08250	t1620	pyrF	-2.03756	5.41746e-05	orotidine-5'-phosphate decarboxylase
T_RS08260	t1622		-1.47359	0.454454	LapA family protein
T_RS08265	t1623	pgpB	0.0381164	0.922496	phosphatidylglycerophosphatase B
T_RS08275	t1625	acnA	0.00377218	0.989291	aconitate hydratase AcnA
T_RS08280			1.45155	0.300127	YmiA family putative membrane protein
T_RS08285	t1626	cysB	-2.58544	0.00382216	HTH-type transcriptional regulator CysB
T_RS08290	t1627	topA	-8.96989	2.11764e-07	type I DNA topoisomerase
T_RS08295	t1628		0.123795	0.744902	YciN family protein
T_RS08300	t1629	sohB	-0.955762	0.00593642	protease SohB
T_RS08305	t1630		-0.222308	0.672053	YciK family oxidoreductase
T_RS08310	t1631	cobO	-0.342028	0.29421	cob(I)yrinic acid a,c-diamide adenosyltransferase
T_RS08315	t1632	rluB	-3.94137	1.64407e-08	23S rRNA pseudouridine(2605) synthase RluB
T_RS08320	t1633		0.0148629	0.980385	threonylcarbamoyl-AMP synthase
T_RS08325	t1634	yciV	0.726019	1.47402e-05	5'-3' exoribonuclease
T_RS08330	t1635		-0.439194	0.0431336	anthranilate synthase component 1
T_RS08335	t1636	trpD	-0.626745	0.00180793	bifunctional anthranilate synthase glutamate amidotransferase component TrpG/anthranilate phosphoribosyltransferase TrpD
T_RS08340	t1637	trpCF	-0.608849	0.00384268	bifunctional indole-3-glycerol-phosphate synthase TrpC/phosphoribosylanthranilate isomerase TrpF
T_RS08345	t1638	trpB	-1.19435	1.12543e-05	tryptophan synthase subunit beta
T_RS08350	t1639	trpA	-1.41346	4.54829e-05	tryptophan synthase subunit alpha
T_RS08355	t1640		-0.0261064	0.983818	general stress protein
T_RS08360	t1641		-0.619837	0.334075	ferritin-like domain-containing protein
T_RS08365	t1642		-0.839877	0.0941659	ferritin-like domain-containing protein
T_RS08370	t1643		-0.212555	0.426548	manganese catalase family protein
T_RS08375	t1644	ompW	0.0624912	0.903352	outer membrane protein OmpW
T_RS08380	t1645		-0.169698	0.852001	YkgJ family cysteine cluster protein
T_RS08385	t1646		-0.83499	0.082145	envelope biogenesis factor ElyC
T_RS08390	t1647		-5.00797	3.11457e-33	septation protein A
T_RS08395	t1648	yciA	0.0978177	0.821028	acyl-CoA thioester hydrolase YciA
T_RS08405	t1650		-0.63914	0.228107	YciI family protein
T_RS08410	t1651	cls	-1.70715	2.9203e-06	cardiolipin synthase
T_RS08415	t1652		-1.18503	0.252927	HI1450 family dsDNA-mimic protein
T_RS08420	t1653		-0.0336333	0.940429	ion transporter
T_RS08425	t1654	oppF	-0.186657	0.517727	murein tripeptide/oligopeptide ABC transporter ATP-binding protein OppF
T_RS08430	t1655		-0.260292	0.292244	ABC transporter ATP-binding protein
T_RS08435	t1656	pspA	-0.193138	0.602122	oligopeptide ABC transporter permease OppC
T_RS08440	t1657	oppB	0.670796	0.0024656	oligopeptide ABC transporter permease OppB
T_RS08445	t1658	oppA	-0.230925	0.405152	oligopeptide ABC transporter substrate-binding protein OppA
T_RS08450	t1659		-0.0152961	0.974267	YchE family NAAT transporter
T_RS08455	t1660	adhE	-0.13471	0.55572	bifunctional acetaldehyde-CoA/alcohol dehydrogenase
T_RS08460	t1661	tdk	0.147958	0.673477	thymidine kinase
T_RS08465	t1662	hns	-4.95988	0.0052762	DNA-binding transcriptional regulator H-NS
T_RS08470	t1663	galU	-10.136	3.33679e-19	UTP--glucose-1-phosphate uridylyltransferase GalU
T_RS08475	t1664	rssB	-0.14407	0.732863	two-component system response regulator RssB
T_RS08480	t1665	rssA	-0.201737	0.634387	patatin-like phospholipase RssA
T_RS08485	t1666		-0.031631	0.922496	YchJ family protein
T_RS08490	t1667	purU	-0.323611	0.292891	formyltetrahydrofolate deformylase
T_RS08500	t1669		-0.0613841	0.808101	sel1 repeat family protein
T_RS08505	t1670	narI	-0.0843359	0.883458	respiratory nitrate reductase subunit gamma
T_RS08510	t1671	narJ	-0.314671	0.571002	nitrate reductase molybdenum cofactor assembly chaperone
T_RS08515	t1672	narH	-0.230889	0.486607	nitrate reductase subunit beta
T_RS08520	t1673		-0.00548164	0.985004	nitrate reductase subunit alpha
T_RS08525	t1674	narK	0.2092	0.426684	nitrate transporter NarK
T_RS08530	t1676	narX	0.546186	0.00817458	nitrate/nitrite two-component system sensor histidine kinase NarX
T_RS08535	t1675	narL	0.417143	0.290817	two-component system response regulator NarL
T_RS08540	t1677		0.16215	0.657272	YchO/YchP family invasin
T_RS08545	t1678		0.527302	0.320327	DsrE/DsrF/TusD sulfur relay family protein
T_RS08550	t1679	chaB	-0.593953	0.454902	putative cation transport regulator ChaB
T_RS08555	t1680	chaA	0.343293	0.278917	sodium-potassium/proton antiporter ChaA
T_RS08570	t1683	rluE	0.401976	0.0612894	23S rRNA pseudouridine(2457) synthase RluE
T_RS08575	t1684		0.351627	0.547119	lysozyme inhibitor LprI family protein
T_RS08580	t1685		0.244834	0.47267	NUDIX hydrolase
T_RS08590	t1687	hflD	-1.62058	0.0101893	high frequency lysogenization protein HflD
T_RS08600	t1689	phoP	-5.27407	1.50604e-20	two-component system response regulator PhoP
T_RS08605	t1690	phoQ	-4.50059	0.000477321	two-component system sensor histidine kinase PhoQ
T_RS08610	t1691		-0.0891068	0.766876	cupin domain-containing protein
T_RS08615	t1692		-0.0224964	0.962264	hypothetical protein
T_RS08620	t1693	pepT	-0.0243372	0.948369	peptidase T
T_RS08625	t1694	potA	-0.229154	0.278917	spermidine/putrescine ABC transporter ATP-binding protein PotA
T_RS08630	t1695	potB	0.226672	0.508913	spermidine/putrescine ABC transporter permease PotB
T_RS08635	t1696	sifA	-0.811451	0.047008	SPI-2 type III secretion system effector SifA
T_RS08640	t1697	potC	-0.591421	0.0534971	spermidine/putrescine ABC transporter permease PotC
T_RS08645	t1698	potD	-0.453249	0.0307515	spermidine/putrescine ABC transporter substrate-binding protein PotD
T_RS08650	t1699	cobB	-0.397153	0.583596	NAD-dependent protein deacylase
T_RS08655	t1700	nagK	-0.371195	0.433752	N-acetylglucosamine kinase
T_RS08675	t1704	mfd	-0.705523	2.55449e-05	transcription-repair coupling factor
T_RS08680	t1705		-0.0316454	0.948666	L,D-transpeptidase family protein
T_RS08685	t1706		0.0556472	0.96813	multiple stress resistance protein BhsA
T_RS08690	t1707	comR	-0.789635	0.100849	TetR family copper-responsive transcriptional repressor ComR
T_RS08695	t1708		-0.356997	0.316867	glycine zipper 2TM domain-containing protein
T_RS08700	t1709	ndh	-1.16037	0.00231451	NADH-quinone dehydrogenase
T_RS08705	t1710		-0.347365	0.654462	alpha/beta hydrolase YcfP
T_RS08710	t1711	nagZ	-0.114933	0.764551	beta-N-acetylhexosaminidase
T_RS08715	t1712	thiK	0.241002	0.543302	thiamine kinase
T_RS08720	t1713	lpoB	-3.72422	2.76092e-11	penicillin-binding protein activator LpoB
T_RS08725	t1714		-0.0979384	0.883458	YcfL family protein
T_RS08730	t1715	hinT	-0.214637	0.753434	purine nucleoside phosphoramidase
T_RS08735	t1716	adhE	0.163735	0.435163	ferric-rhodotorulic acid/ferric-coprogen receptor FhuE
T_RS08740	t1717	ptsG	0.0352855	0.948666	PTS glucose transporter subunit IIBC
T_RS08745	t1718		-0.105104	0.825866	metal-dependent hydrolase
T_RS08760	t1721	yceG	-0.030198	0.938019	cell division protein YceG
T_RS08765	t1722	pabC	-0.0245738	0.973984	aminodeoxychorismate lyase
T_RS08770	t1723	fabF	-2.23274	1.23083e-06	beta-ketoacyl-ACP synthase II
T_RS08795	t1728	plsX	-0.806311	0.120019	phosphate acyltransferase PlsX
T_RS08800	t1729	rpmF	-7.12941	0.0170093	50S ribosomal protein L32
T_RS08805	t1730	yceD	-4.1872	0.00197296	23S rRNA accumulation protein YceD
T_RS08810	t1731	maf	-0.0647592	0.875454	Maf-like protein
T_RS08815	t1732	rluC	-1.44426	0.00273902	23S rRNA pseudouridine(955/2504/2580) synthase RluC
T_RS08825	t1734	rne	-1.18432	0.234327	ribonuclease E
T_RS08830	t1735	tnpA	-0.286827	0.877084	IS200/IS605-like element IS200F family transposase
T_RS08835	t1736	flgL	-2.20549	2.51918e-09	flagellar hook-associated protein FlgL
T_RS08840	t1737	flgK	-2.45175	4.60256e-24	flagellar hook-associated protein FlgK
T_RS08845	t1738	flgJ	-1.59898	3.81829e-16	flagellar assembly peptidoglycan hydrolase FlgJ
T_RS08850	t1739		-1.71656	5.57959e-07	flagellar basal body P-ring protein FlgI
T_RS08855	t1740	flgH	-1.5535	0.00109324	flagellar basal body L-ring protein FlgH
T_RS08860	t1741	flgG	-0.065386	0.936811	flagellar basal-body rod protein FlgG
T_RS08865	t1742		-1.58597	0.000232664	flagellar basal body rod protein FlgF
T_RS08870	t1743	flgE	-2.09897	6.02903e-13	flagellar hook protein FlgE
T_RS08875	t1744	flgD	-1.3563	0.230199	flagellar hook assembly protein FlgD
T_RS08880	t1745	flgC	-1.72075	0.01739	flagellar basal body rod protein FlgC
T_RS08885	t1746	flgB	-2.2358	3.16629e-07	flagellar basal body rod protein FlgB
T_RS08890	t1747	flgA	-2.44799	0.000204971	flagellar basal body P-ring formation protein FlgA
T_RS08895	t1748	flgM	-3.18307	3.93651e-18	anti-sigma-28 factor FlgM
T_RS08900	t1749	flgN	-2.66596	0.0033356	flagella biosynthesis chaperone FlgN
T_RS08910	t1751		0.0435607	0.933675	Gfo/Idh/MocA family oxidoreductase
T_RS08915	t1752		0.156085	0.586411	YceH family protein
T_RS08920	t1753	rimJ	-0.691583	0.0744567	ribosomal protein S5-alanine N-acetyltransferase
T_RS08925	t1754	mdtH	0.113479	0.661558	multidrug efflux MFS transporter MdtH
T_RS08930	t1755	grxB	-0.396291	0.174209	glutaredoxin 2
T_RS08935	t1756		0.024471	0.956395	lipoprotein
T_RS08940	t1757	pyrC	-2.10674	1.31356e-11	dihydroorotase
T_RS08945	t1758	dinI	-0.0434332	0.964769	DNA damage-inducible protein I
T_RS08950	t1759	bssS	0.0112171	0.990589	biofilm formation regulator BssS
T_RS08955	t1760	solA	0.235164	0.316894	N-methyl-L-tryptophan oxidase
T_RS08960	t1761		0.332182	0.852001	YceO family protein
T_RS08965	t1762		-0.346548	0.407147	cytochrome b
T_RS08970	t1763		0.0582384	0.903456	YceI family protein
T_RS08975	t1764		-0.224534	0.662927	rhodanese-related sulfurtransferase
T_RS08985	t1766	mdtG	-0.0808658	0.821028	multidrug efflux MFS transporter MdtG
T_RS08990	t1767		-0.150625	0.77732	SecY/SecA suppressor protein
T_RS08995	t1768		0.0670422	0.898852	YceK/YidQ family lipoprotein
T_RS09000	t1769	mdoH	-0.828008	0.00358789	glucans biosynthesis glucosyltransferase MdoH
T_RS09005	t1770	mdoG	-1.25025	2.85306e-11	glucans biosynthesis protein MdoG
T_RS09010	t1771	mdoC	-0.0233363	0.939376	glucans biosynthesis protein MdoC
T_RS09015	t1772		0.11344	0.618443	phospholipase D family protein
T_RS09020	t1773	ymdB	-0.234783	0.674625	O-acetyl-ADP-ribose deacetylase
T_RS09025	t1774		-0.0266892	0.982716	type 1 fimbrial protein
T_RS09030	t1775	csgC	0.347901	0.516607	curli assembly protein CsgC
T_RS09035	t1776	csgA	-0.554533	0.436867	curlin major subunit CsgA
T_RS09040	t1777	csgB	0.497082	0.696055	curlin minor subunit CsgB
T_RS09045	t1778	csgD	-0.641559	0.259309	transcriptional regulator CsgD
T_RS09050	t1779	csgE	-1.15452	0.0798313	curli production assembly/transport protein CsgE
T_RS09055	t1780	csgF	-0.391302	0.624966	curli production assembly/transport protein CsgF
T_RS09060	t1781	csgG	-0.0246392	0.955229	curli production assembly/transport protein CsgG
T_RS09065	t1782		-0.0660532	0.883413	DUF1097 domain-containing protein
T_RS09070	t1783		-0.0151542	0.983818	molecular chaperone
T_RS09075	t1784		0.266898	0.478004	phosphatase
T_RS09080	t1785	ghrA	-0.0408078	0.957102	glyoxylate/hydroxypyruvate reductase GhrA
T_RS09090	t1786		1.3386	0.478475	tRNA-Ser
T_RS09095	t1787		0.112248	0.680325	Gfo/Idh/MocA family oxidoreductase
T_RS09100	t1788		-0.496531	0.0301404	MFS transporter
T_RS09105	t1789		-0.00650628	0.990589	oligogalacturonate-specific porin KdgM family protein
T_RS09110	t1790		-0.059505	0.912349	N-acetylneuraminate epimerase
T_RS09115	t1791		-0.603418	0.0455453	N-acetylmannosamine-6-phosphate 2-epimerase
T_RS09120		sdaA	0.191066	0.501427	sodium:solute symporter
T_RS09125	t1794		-0.0997277	0.744448	MurR/RpiR family transcriptional regulator
T_RS09130	t1795	phoH	0.0425109	0.938111	phosphate starvation-inducible protein PhoH
T_RS09140	t1796	putP	-0.567294	0.0171515	sodium/proline symporter PutP
T_RS09145	t1797	putA	-0.166436	0.600773	trifunctional transcriptional regulator/proline dehydrogenase/L-glutamate gamma-semialdehyde dehydrogenase
T_RS09150	t1798		-0.0779701	0.944661	lysozyme inhibitor LprI family protein
T_RS09155	t1799	rutR	-0.00639153	0.989291	HTH-type transcriptional regulator RutR
T_RS09165	t1801	wrbA	0.0960536	0.792734	NAD(P)H:quinone oxidoreductase
T_RS09170	t1802		0.198889	0.855459	YccJ family protein
T_RS09175	t1803	agp	-0.0141281	0.962264	bifunctional glucose-1-phosphatase/inositol phosphatase
T_RS09180	t1804		0.871145	0.00636809	protein disulfide oxidoreductase
T_RS09185	t1805		0.131764	0.706361	DsbA family protein
T_RS09190	t1806		0.192044	0.48647	thioredoxin family protein
T_RS09195	t1807		0.841529	0.657763	copper resistance protein
T_RS09200	t1808	cbpA	-0.35582	0.48647	curved DNA-binding protein
T_RS09210	t05500	iraM	-0.349941	0.394103	anti-adapter protein IraM
T_RS09215	t1810		0.0444219	0.856629	MBL fold metallo-hydrolase
T_RS09220	t1811	hpaA	-0.501636	0.0401015	4-hydroxyphenylacetate catabolism regulatory protein HpaA
T_RS09225	t1812	hpaX	-0.0484449	0.841793	4-hydroxyphenylacetate permease
T_RS09230	t1813	hpaI	-0.00413928	0.990589	4-hydroxy-2-oxoheptanedioate aldolase
T_RS09235	t1814	hpaH	0.28612	0.714594	2-oxo-hepta-3-ene-1,7-dioic acid hydratase
T_RS09240	t1815		-0.00634665	0.990589	5-carboxymethyl-2-hydroxymuconate Delta-isomerase
T_RS09245	t1816	hpaD	0.167516	0.715586	3,4-dihydroxyphenylacetate 2,3-dioxygenase
T_RS09250	t1817		-0.051186	0.920548	5-carboxymethyl-2-hydroxymuconate semialdehyde dehydrogenase
T_RS09255	t1818		0.145118	0.643715	4-hydroxyphenylacetate degradation bifunctional isomerase/decarboxylase
T_RS09260	t1819	hpaR	-0.45711	0.0760824	homoprotocatechuate degradation operon regulator HpaR
T_RS09265	t1820	hpaB	-0.135719	0.679861	4-hydroxyphenylacetate 3-monooxygenase, oxygenase component
T_RS09270	t1821		0.287806	0.526071	4-hydroxyphenylacetate 3-monooxygenase reductase subunit
T_RS09275	t1822	hiuH	0.450284	0.203212	hydroxyisourate hydrolase
T_RS09280	t1823	hprR	-0.523246	0.115673	response regulator transcription factor HprR
T_RS09285	t1824		-0.0131916	0.981195	heavy metal sensor histidine kinase
T_RS09290	t1825		-0.293477	0.125291	C69 family dipeptidase
T_RS09295	t1826		-1.17629	0.0420879	hypothetical protein
T_RS09300	t1827		-0.249709	0.749691	YlcI/YnfO family protein
T_RS09305	t1828	sopB	-0.209788	0.555078	SPI-1 type III secretion system effector inositol phosphate phosphatase SopB
T_RS09310	t1829	sigE	-0.316549	0.73783	type III secretion system chaperone SigE
T_RS09315			-0.556633	0.767667	hypothetical protein
T_RS09325	t1830	pipB	-0.432852	0.12484	SPI-2 type III secretion system effector PipB
T_RS09330	t1831	pipA	-0.207579	0.656534	type III secretion system effector protease PipA
T_RS09345	t1834	yccA	-1.35506	1.27169e-06	FtsH protease modulator YccA
T_RS09355	t1836	yccX	-0.254353	0.650087	acylphosphatase
T_RS09360			0.152046	0.672682	helix-turn-helix transcriptional regulator
T_RS09370			-0.344743	0.642555	AraC family transcriptional regulator
T_RS09375	t1839	copD	0.0416591	0.936077	YbhB/YbcL family Raf kinase inhibitor-like protein
T_RS09380	t1840	rlmI	-0.651959	0.0101533	23S rRNA (cytosine(1962)-C(5))-methyltransferase RlmI
T_RS09385	t1841	hspQ	-0.259947	0.598282	heat shock protein HspQ
T_RS09390	t1842		-0.467714	0.640993	CoA-binding protein
T_RS09395	t1843		-0.0300268	0.956774	DUF2057 family protein
T_RS09400	t1844	mgsA	-0.112194	0.79025	methylglyoxal synthase
T_RS09405	t1845	helD	-0.0836242	0.797881	DNA helicase IV
T_RS09410	t1846		-0.0173824	0.983818	YccF domain-containing protein
T_RS09415	t1847	yccS	-0.584359	0.0101164	TIGR01666 family membrane protein
T_RS09420	t1848		-0.498523	0.0193885	TfoX/Sxy family DNA transformation protein
T_RS09425	t1849	sulA	-0.20091	0.608216	cell division inhibitor SulA
T_RS09430	t1850	ompA	-2.68618	2.75241e-11	porin OmpA
T_RS09435	t1851	matP	-1.75079	0.00517573	macrodomain Ter protein MatP
T_RS09440	t1852		-0.70375	1.73573e-05	Lon protease family protein
T_RS09455	t1855	pqiC	-0.196227	0.759059	membrane integrity-associated transporter subunit PqiC
T_RS09460	t1856	pqiB	0.0465826	0.848282	intermembrane transport protein PqiB
T_RS09465	t1857	pqiA	-0.331564	0.469701	membrane integrity-associated transporter subunit PqiA
T_RS09470	t1858		-0.388507	0.0898794	ABC transporter ATP-binding protein
T_RS09475	t1859	rlmKL	-0.386799	0.0534971	bifunctional 23S rRNA (guanine(2069)-N(7))-methyltransferase RlmK/23S rRNA (guanine(2445)-N(2))-methyltransferase RlmL
T_RS09480	t1860		-0.266782	0.586617	YcbX family protein
T_RS09485	t1861	zapC	-0.800035	0.192129	cell division protein ZapC
T_RS09490	t1862	pyrD	-1.67853	3.75415e-08	quinone-dependent dihydroorotate dehydrogenase
T_RS09495	t1863	pepN	-0.651793	0.000961572	aminopeptidase N
T_RS09500	t1864		0.3712	0.795392	DinI family protein
T_RS09505	t1865		-0.794114	0.282682	DUF1076 domain-containing protein
T_RS09510	t1867		0.179496	0.784778	tail fiber assembly protein
T_RS09515	t1868		-0.0796616	0.834666	hypothetical protein
T_RS09520	t1869		0.0837662	0.822877	DUF2612 domain-containing protein
T_RS09525	t1870		0.11454	0.698059	baseplate J/gp47 family protein
T_RS09530	t1871		-0.287757	0.617366	hypothetical protein
T_RS09540	t1873		0.235217	0.714577	hypothetical protein
T_RS09545	t1874		-0.17036	0.570224	hypothetical protein
T_RS09550	t1875		-0.313193	0.599194	hypothetical protein
T_RS09555	t1876		-0.491392	0.315861	hypothetical protein
T_RS09560	t1877		-0.0738143	0.817118	hypothetical protein
T_RS09565	t1878		-0.0277503	0.967005	hypothetical protein
T_RS09570	t1879		-0.117916	0.784778	hypothetical protein
T_RS09575	t1880		0.678741	0.0897661	hypothetical protein
T_RS09580	t1881		1.04253	3.15283e-05	hypothetical protein
T_RS09585	t1882		0.347074	0.479191	DUF3277 family protein
T_RS09590	t1883		0.135396	0.708569	DUF3383 domain-containing protein
T_RS09595	t1884		0.0965336	0.815415	hypothetical protein
T_RS09600	t1885		0.150534	0.864796	hypothetical protein
T_RS09605	t1886		-0.51736	0.132274	hypothetical protein
T_RS09610	t1887		-0.0446605	0.94853	DUF4054 domain-containing protein
T_RS09615	t1888		0.079192	0.930706	hypothetical protein
T_RS09620	t1889		-0.370315	0.537046	DUF2184 domain-containing protein
T_RS09625	t1890		0.0835688	0.856899	hypothetical protein
T_RS09630	t1891		0.290198	0.611002	DUF2213 domain-containing protein
T_RS09635	t1892		0.0816871	0.821028	phage head morphogenesis protein
T_RS09640	t1893		-0.0787654	0.870509	DUF1073 domain-containing protein
T_RS09645	t1894		-0.180518	0.516607	PBSX family phage terminase large subunit
T_RS09650	t1895		-0.142872	0.752918	hypothetical protein
T_RS09655	t1896		-0.162357	0.846358	hypothetical protein
T_RS09660	t1897		-0.0131897	0.972533	hypothetical protein
T_RS09665	t1898		0.588064	0.211394	DUF2514 domain-containing protein
T_RS09670	t1899		0.237578	0.645313	glycoside hydrolase family 19 protein
T_RS09675	t1900		-0.351128	0.513148	phage holin family protein
T_RS09680	t1901		-0.049425	0.924529	phage holin family protein
T_RS09685	t1902		-0.142568	0.840087	lipoprotein
T_RS09695	t1904		-0.148367	0.505049	antitermination protein
T_RS09700			-0.535376	0.703346	YlcG family protein
T_RS09705	t1905		-0.545177	0.559818	recombination protein NinG
T_RS09715	t1906		-0.407128	0.416979	DUF1367 family protein
T_RS09725	t1908		0.265278	0.658315	DinI family protein
T_RS09730	t1909		-0.216593	0.558473	type II toxin-antitoxin system death-on-curing family toxin
T_RS09745	t1913		-0.326383	0.236867	DUF550 domain-containing protein
T_RS09750	t1914		0.317614	0.184678	class I SAM-dependent methyltransferase
T_RS09755	t1915		-0.131774	0.887564	ead/Ea22-like family protein
T_RS09760	t1916		0.567659	0.396671	DUF977 family protein
T_RS09765	t1917		-0.133057	0.731958	ATP-binding protein
T_RS09770	t1918		-0.040415	0.857658	replication protein
T_RS09775	t1919		-0.0796471	0.956774	hypothetical protein
T_RS09785	t1921		-0.573166	0.351629	cell division protein FtsZ
T_RS09790	t1922		-0.237732	0.922451	host-nuclease inhibitor protein Gam
T_RS09795	t1923		0.0691103	0.837868	phage recombination protein Bet
T_RS09800	t1924		0.0888963	0.837231	YqaJ viral recombinase family protein
T_RS09805	t1925		-0.547855	0.0683687	DGQHR domain-containing protein
T_RS09810	t1926		0.0918429	0.784358	Dam family site-specific DNA-(adenine-N6)-methyltransferase
T_RS09815	t1927		-0.189484	0.728676	DUF4060 family protein
T_RS09820	t1928		1.02639	0.0392328	excisionase family protein
T_RS09825	t1929		0.0172648	0.962264	site-specific integrase
T_RS09830	t1930	pncB	-1.48121	6.84594e-10	nicotinate phosphoribosyltransferase
T_RS09835	t1931		-0.575166	0.338264	amino acid carrier protein
T_RS09840	t1932		-0.269908	0.315243	diaminopropionate ammonia-lyase
T_RS09845	t1933		-0.505415	0.458299	Lrp/AsnC family transcriptional regulator
T_RS09855	t1935	ompF	-0.360493	0.219382	porin OmpF
T_RS09860	t1936	aspC	-3.11683	0.000105672	aspartate transaminase
T_RS09865	t1937		-0.977886	0.0791102	MBL fold metallo-hydrolase
T_RS09870	t1938		-0.263234	0.605544	YcbK family protein
T_RS09875	t1939	ldtD	0.277204	0.192338	L,D-transpeptidase
T_RS09895	t1943	cmoM	-0.0810516	0.8049	tRNA uridine 5-oxyacetic acid(34) methyltransferase CmoM
T_RS09900	t1944	elyC	-0.134789	0.733156	envelope biogenesis factor ElyC
T_RS09905	t1945		0.0538301	0.907033	YcbJ family phosphotransferase
T_RS09920	t1948	dsrB	0.0733516	0.84372	winged helix-turn-helix domain-containing protein
T_RS09935	t1951		-0.24415	0.439732	ComEC family protein
T_RS09940	t1952	ihfB	-9.85	6.1906e-11	integration host factor subunit beta
T_RS09955	t1955		-0.10418	0.810056	M48 family metallopeptidase
T_RS09960	t1956	aroA	-2.42741	7.7299e-16	3-phosphoshikimate 1-carboxyvinyltransferase
T_RS09965	t1957	serC	-1.86687	1.37951e-07	3-phosphoserine/phosphohydroxythreonine transaminase
T_RS09970	t1958		0.173822	0.620548	DUF421 domain-containing protein
T_RS09975	t1959		-0.172939	0.453173	30S ribosomal protein S12 methylthiotransferase accessory protein YcaO
T_RS09980	t1960	focA	-0.169513	0.694731	formate transporter FocA
T_RS09985	t1961	pflB	-0.0182383	0.946522	formate C-acetyltransferase
T_RS09990	t1962	sopD2	-1.5351	2.05717e-08	type III secretion system effector SopD2
T_RS10000	t1964	pflA	-0.274394	0.437629	pyruvate formate lyase 1-activating protein
T_RS10005	t1965		-0.289655	0.308644	amino acid permease
T_RS10010	t1966		0.163877	0.564145	MFS transporter
T_RS10020	t1968		0.0618523	0.867961	dimethyl sulfoxide reductase anchor subunit
T_RS10025	t1969	dmsB	1.16587	0.267646	dimethylsulfoxide reductase subunit B
T_RS10030	t1970	dmsA	0.104127	0.605544	dimethylsulfoxide reductase subunit A
T_RS10040	t1972	rarA	-0.328823	0.177604	replication-associated recombination protein RarA
T_RS10050	t1974	ftsK	-6.32545	4.88083e-13	DNA translocase FtsK
T_RS10055	t1975	lrp	-1.36154	0.0152194	leucine-responsive transcriptional regulator Lrp
T_RS10060	t1976	trxB	-3.04234	1.01649e-22	thioredoxin-disulfide reductase
T_RS10065	t1977	cydD	-6.76556	0.0431336	cysteine/glutathione ABC transporter permease/ATP-binding protein CydD
T_RS10075	t1979	aat	-0.0103329	0.983818	leucyl/phenylalanyl-tRNA--protein transferase
T_RS10080			-0.179651	0.669277	hypothetical protein
T_RS10090	t1981		-0.147666	0.672053	LysR family transcriptional regulator
T_RS10095	t1982		0.636177	0.39095	pirin family protein
T_RS10100	t1983		0.321952	0.236055	hydrolase
T_RS10115	t1986		0.497746	0.18222	integrase
T_RS10120	t1987		0.0824179	0.836125	hypothetical protein
T_RS10125	t1988	clpA	-0.474963	0.00140313	ATP-dependent Clp protease ATP-binding subunit ClpA
T_RS10130	t1989	clpS	-0.282314	0.334001	ATP-dependent Clp protease adapter ClpS
T_RS10135	t1990	cspD	-0.0799502	0.955229	cold shock-like protein CspD
T_RS10140	t1991	macB	-0.0488361	0.83052	macrolide ABC transporter ATP-binding protein/permease MacB
T_RS10145	t1992	macA	0.13007	0.638563	macrolide transporter subunit MacA
T_RS10150	t1993		-0.270991	0.392805	VirK/YbjX family protein
T_RS10155	t1994		-0.0821102	0.749669	ATP-dependent endonuclease
T_RS10160	t1995		-0.0489765	0.904133	lysine exporter LysO family protein
T_RS10165	t1996	hcp	0.03628	0.937302	hydroxylamine reductase
T_RS10170	t1997	hcr	-0.0214821	0.948369	NADH oxidoreductase
T_RS10175	t1998	poxB	0.430634	0.156911	ubiquinone-dependent pyruvate dehydrogenase
T_RS10180	t1999	ltaE	0.0839112	0.748556	low-specificity L-threonine aldolase
T_RS10185	t2000		0.696959	8.77698e-05	SDR family oxidoreductase
T_RS10190	t2001		-0.711307	0.0353071	NAD(P)-dependent oxidoreductase
T_RS10195	t2002		-0.0458317	0.901431	N-acetylmuramoyl-L-alanine amidase
T_RS10200	t2003		0.688959	0.428116	heavy metal-binding domain-containing protein
T_RS10205	t2004		0.282876	0.611651	lipoprotein
T_RS10210	t2005	artP	-0.591545	0.52787	arginine ABC transporter ATP-binding protein ArtP
T_RS10215	t2006	artJ	-0.48557	0.030917	arginine ABC transporter substrate-binding protein
T_RS10220	t2007	artQ	-0.204628	0.654462	arginine ABC transporter permease ArtQ
T_RS10225	t2008	artM	-0.383422	0.0835073	arginine ABC transporter permease ArtM
T_RS10230	t2009	artJ	-0.245732	0.60628	ABC transporter substrate-binding protein ArtJ
T_RS10235	t2010		0.366215	0.131611	sulfatase
T_RS10240	t2011		0.265965	0.627946	PTS sugar transporter subunit IIB
T_RS10245	t2012		-0.313771	0.0940938	PTS sugar transporter subunit IIC
T_RS10250	t2014	rlmC	0.11999	0.685322	23S rRNA (uracil(747)-C(5))-methyltransferase RlmC
T_RS10255	t2015		-0.0992548	0.744448	DUF2593 family protein
T_RS10260	t2016	potI	1.07656	0.1093	putrescine ABC transporter permease PotI
T_RS10265	t2017	potH	-0.357954	0.2053	putrescine ABC transporter permease PotH
T_RS10270	t2018	potG	0.192371	0.259056	putrescine ABC transporter ATP-binding subunit PotG
T_RS10275	t2019	potF	-0.0795163	0.744902	spermidine/putrescine ABC transporter substrate-binding protein PotF
T_RS10280	t2020		-0.469918	0.33974	YbjN domain-containing protein
T_RS10285	t2021	rimK	-0.852796	0.0280985	30S ribosomal protein S6--L-glutamate ligase
T_RS10290	t2022		0.277737	0.336305	nitroreductase NfsA
T_RS10295	t2023		0.110707	0.797135	YbjC family protein
T_RS10300	t2024		-0.188666	0.713967	GrxA family glutaredoxin
T_RS10305	t2025		-0.0443529	0.946522	inner membrane protein YbjM
T_RS10310	t2026		0.138692	0.702239	aspartate:alanine antiporter
T_RS10315	t2027		-0.253636	0.30143	TetR/AcrR family transcriptional regulator
T_RS10320	t2028		0.436539	0.458054	MFS transporter
T_RS10325	t2029		-0.0279995	0.944323	Cof-type HAD-IIB family hydrolase
T_RS10330	t2030		0.147289	0.492907	MFS transporter
T_RS10335	t2031	ybjG	-0.212602	0.544138	undecaprenyl-diphosphate phosphatase
T_RS10340	t2032	deoR	-0.653185	0.0151876	DNA-binding transcriptional repressor DeoR
T_RS10345	t2033	dacC	-0.0334099	0.949496	serine-type D-Ala-D-Ala carboxypeptidase
T_RS10350	t2034		-0.109008	0.728676	glutathione S-transferase family protein
T_RS10355	t2035		0.238518	0.627645	PQQ-dependent sugar dehydrogenase
T_RS10360	t2036	bssR	-0.282007	0.605711	biofilm formation regulator BssR
T_RS10365	t2037	rimO	0.104821	0.733156	30S ribosomal protein S12 methylthiotransferase RimO
T_RS10370	t2038	gsiD	-0.349713	0.461799	glutathione ABC transporter permease GsiD
T_RS10375	t2039	gsiC	-0.314295	0.622647	glutathione ABC transporter permease GsiC
T_RS10380	t2040	gsiB	-0.190162	0.529357	glutathione ABC transporter substrate-binding protein GsiB
T_RS10385	t2041	gsiA	0.188252	0.559818	glutathione ABC transporter ATP-binding protein GsiA
T_RS10390	t2042	iaaA	-0.00689898	0.989291	beta-aspartyl-peptidase
T_RS10395	t2043	moeA	0.124196	0.784778	molybdopterin molybdotransferase MoeA
T_RS10400	t2044	moeB	-0.309699	0.255264	molybdopterin-synthase adenylyltransferase MoeB
T_RS10405	t2045		-0.123855	0.775396	glycyl-radical enzyme activating protein
T_RS10410	t2046		0.0906938	0.581653	glycyl radical protein
T_RS10415	t2047		-0.125275	0.860373	Cof-type HAD-IIB family hydrolase
T_RS10420	t2048		0.694388	0.0130645	DUF1479 domain-containing protein
T_RS10425	t2049		0.116071	0.581597	ABC-F family ATPase
T_RS10430	t2050	ldtB	-3.30962	5.78235e-19	L,D-transpeptidase
T_RS10435	t2051		0.0637602	0.836506	anion transporter
T_RS10440	t2052	mntR	-3.52878	2.70857e-38	manganese-binding transcriptional regulator MntR
T_RS10445		mntS	-0.865766	0.00517084	manganase accumulation protein MntS
T_RS10450	t2053		-0.120487	0.604755	phosphoethanolamine transferase
T_RS10460	t2055	ompX	-0.00329562	0.991358	outer membrane protein OmpX
T_RS10465	t2056	rhtA	0.153924	0.640083	threonine/homoserine exporter RhtA
T_RS10470	t2057	dps	-0.830606	0.485347	DNA starvation/stationary phase protection protein Dps
T_RS10475	t2058	glnH	-0.0797053	0.87422	glutamine ABC transporter substrate-binding protein GlnH
T_RS10480	t2059	glnP	-0.367901	0.532351	glutamine ABC transporter permease GlnP
T_RS10485	t2060	glnQ	-0.0267988	0.96813	glutamine ABC transporter ATP-binding protein GlnQ
T_RS10490	t2061	ybiO	0.165409	0.339824	mechanosensitive channel protein
T_RS10495	t2062	pduB	0.24385	0.262642	23S rRNA (adenine(1618)-N(6))-methyltransferase RlmF
T_RS10500	t2063		-0.285845	0.684365	DksA/TraR family C4-type zinc finger protein
T_RS10510	t2065		-0.360191	0.852001	DUF1471 family protein YbiJ
T_RS10515	t2066	pduG	-0.0245701	0.944323	DNA-binding protein YbiB
T_RS10520	t2067	dinG	-0.0461228	0.82869	ATP-dependent DNA helicase DinG
T_RS10525	t2068	rhlE	0.0763791	0.77732	ATP-dependent RNA helicase RhlE
T_RS10530	t2069	cecR	-0.137772	0.72562	transcriptional regulator CecR
T_RS10535	t2070	hlyD	-0.0672098	0.870509	secretion protein HlyD
T_RS10540	t2071		0.0946988	0.815724	ATP-binding cassette domain-containing protein
T_RS10545	t2072		0.00808366	0.983367	ABC transporter permease
T_RS10550	t2073		-0.00678801	0.989291	ABC transporter permease
T_RS10555	t2074		-0.403018	0.278275	YbhQ family protein
T_RS10560	t2075		0.0877707	0.85584	endonuclease/exonuclease/phosphatase family protein
T_RS10565	t2076	clsB	0.238599	0.229416	cardiolipin synthase ClsB
T_RS10570	t2077		0.202127	0.334847	YbhN family protein
T_RS10575	t2078		1.07418	0.295671	hypothetical protein
T_RS10580	t2079		-0.13905	0.720012	Bax inhibitor-1 family protein
T_RS10585	t2080	pduW	0.322944	0.18222	Bax inhibitor-1/YccA family protein
T_RS10590	t2081	moaE	-0.162044	0.762368	molybdopterin synthase catalytic subunit MoaE
T_RS10595	t2082	moaD	-0.184921	0.894217	molybdopterin synthase sulfur carrier subunit
T_RS10600	t2083	moaC	-0.497791	0.0984244	cyclic pyranopterin monophosphate synthase MoaC
T_RS10605	t2084	moaB	-0.133845	0.835175	molybdenum cofactor biosynthesis protein B
T_RS10610	t2085	moaA	0.0634135	0.901047	GTP 3',8-cyclase MoaA
T_RS10615	t2086	yvcK	0.123916	0.733156	uridine diphosphate-N-acetylglucosamine-binding protein YvcK
T_RS10620	t2087	phsB	-0.106017	0.576493	SPI-1 type III secretion system effector E3 ubiquitin transferase SlrP
T_RS10630	t2088		0.133273	0.782118	hypothetical protein
T_RS10635	t2089	uvrB	-0.17214	0.381158	excinuclease ABC subunit B
T_RS10640	t2090	bioD	0.00240891	0.994281	dethiobiotin synthase
T_RS10645	t2091	bioC	0.0376794	0.938111	malonyl-ACP O-methyltransferase BioC
T_RS10650	t2092	bioF	-0.0102838	0.981567	8-amino-7-oxononanoate synthase
T_RS10655	t2093	bioB	-0.019724	0.951434	biotin synthase BioB
T_RS10660	t2094	bioA	0.364489	0.0591353	adenosylmethionine--8-amino-7-oxononanoate transaminase
T_RS10665	t2095		0.17955	0.683454	kinase inhibitor
T_RS10670	t2096	hutH	0.381096	0.0939757	histidine ammonia-lyase
T_RS10675	t2097	hutU	0.401567	0.0356761	urocanate hydratase
T_RS10680	t2098		-0.281584	0.344087	histidine utilization repressor
T_RS10685	t2099		0.397277	0.190693	formimidoylglutamase
T_RS10690	t2100		-0.00918255	0.983818	imidazolonepropionase
T_RS10695	t2101		-0.329866	0.100126	putative acyl-CoA thioester hydrolase
T_RS10700	t2102	pgl	-0.648434	0.00386795	6-phosphogluconolactonase
T_RS10705	t2103		0.110892	0.843552	pyridoxal phosphatase
T_RS10710	t2104	modC	-0.0968263	0.741153	molybdenum ABC transporter ATP-binding protein ModC
T_RS10715	t2105	modB	-0.147415	0.650087	molybdate ABC transporter permease subunit
T_RS10720	t2106	modA	-0.207337	0.68027	molybdate ABC transporter substrate-binding protein
T_RS10725	t2107		-0.625612	0.691472	AcrZ family multidrug efflux pump-associated protein
T_RS10730	t2108	modE	-0.169371	0.728072	molybdenum-dependent transcriptional regulator
T_RS10735	t2109	modF	-0.0372691	0.890766	molybdate ABC transporter ATP-binding protein ModF
T_RS10740	t2110		-0.572404	0.183324	DUF2167 domain-containing protein
T_RS10745	t2111	galE	-5.71493	5.16455e-06	UDP-glucose 4-epimerase GalE
T_RS10750	t2112	galT	-0.38321	0.589887	galactose-1-phosphate uridylyltransferase
T_RS10755	t2113	galK	-0.474808	0.035977	galactokinase
T_RS10760	t2114	galM	0.026124	0.931126	galactose-1-epimerase
T_RS10765	t2115	gpmA	-7.683	2.76167e-19	2,3-diphosphoglycerate-dependent phosphoglycerate mutase
T_RS10770	t2116		0.149302	0.548932	ABC transporter ATP-binding protein
T_RS10775	t2117		-0.105174	0.815415	iron ABC transporter permease
T_RS10780	t2118	aroG	-0.408884	0.338563	3-deoxy-7-phosphoheptulonate synthase AroG
T_RS10785	t2119		-0.0845248	0.84372	YbgS-like family protein
T_RS10790	t2120	zitB	-0.0249584	0.930706	CDF family zinc transporter ZitB
T_RS10795	t2121		0.0526531	0.895216	nicotinamide riboside transporter PnuC
T_RS10800	t2122	nadA	0.0543623	0.903889	quinolinate synthase NadA
T_RS10820	t2126	cpoB	-0.119042	0.753569	cell division protein CpoB
T_RS10825	t2127	pal	-10.52	5.91943e-14	peptidoglycan-associated lipoprotein Pal
T_RS10830	t2128	tolB	-7.47649	3.83172e-29	Tol-Pal system beta propeller repeat protein TolB
T_RS10835	t2129	tolA	-8.75026	3.16518e-12	cell envelope integrity protein TolA
T_RS10840	t2130	tolR	-11.0392	2.69971e-16	colicin uptake protein TolR
T_RS10845	t2131	tolQ	-7.58858	9.78349e-28	Tol-Pal system protein TolQ
T_RS10850	t2132	ybgC	-1.32103	0.0963232	tol-pal system-associated acyl-CoA thioesterase
T_RS10855	t2133	ybgE	-0.0445937	0.940429	cyd operon protein YbgE
T_RS10870	t2135	cydB	-3.34104	0.0442933	cytochrome d ubiquinol oxidase subunit II
T_RS10875	t2136	cydA	-7.53216	4.44222e-05	cytochrome ubiquinol oxidase subunit I
T_RS10885	t2137	sucD	-4.66136	0.0735536	succinate--CoA ligase subunit alpha
T_RS10890	t2138	sucC	-4.17631	0.0138206	ADP-forming succinate--CoA ligase subunit beta
T_RS10905	t2141	sdhB	-0.625421	0.292256	succinate dehydrogenase iron-sulfur subunit SdhB
T_RS10910	t2142	sdhA	-0.878051	0.020038	succinate dehydrogenase flavoprotein subunit
T_RS10915	t2143	sdhD	-0.999917	0.0279524	succinate dehydrogenase membrane anchor subunit
T_RS10920	t2144	sdhC	-1.35339	0.129676	succinate dehydrogenase cytochrome b556 subunit
T_RS10930	t2146		-3.62778	1.11117e-14	citrate synthase
T_RS10935	t2147		-0.0721408	0.788808	AbrB family transcriptional regulator
T_RS10940	t2148	nei	0.0503069	0.885116	endonuclease VIII
T_RS10945	t2149		-0.326564	0.428116	hypothetical protein
T_RS10955	t2151		-0.330185	0.843552	glycosyltransferase family 2 protein
T_RS10960	t2152		-0.74897	0.151628	glycosyltransferase
T_RS10965	t2153		-0.420147	0.540896	ABC transporter ATP-binding protein
T_RS10970	t2154		-0.751425	0.398104	ABC transporter permease
T_RS10975	t2155		-0.756442	0.442263	glycosyltransferase family 4 protein
T_RS10980	t2156		-0.741275	0.153501	glycosyltransferase family 2 protein
T_RS10985	t2157		-0.441007	0.630584	UDP-galactopyranose mutase
T_RS10990	t2158		0.111584	0.870509	hypothetical protein
T_RS10995	t2159		-0.163485	0.84372	hypothetical protein
T_RS11000	t2160		-0.326743	0.530929	tyrosine-type recombinase/integrase
T_RS11005	t2161		0.048803	0.973001	hypothetical protein
T_RS11010	t2162	pxpA	0.00108416	0.997014	5-oxoprolinase subunit PxpA
T_RS11015	t2163		-0.106722	0.744902	biotin-dependent carboxyltransferase family protein
T_RS11020	t2164	pxpB	-0.149971	0.684808	5-oxoprolinase subunit PxpB
T_RS11025	t2165	ybgI	-0.14312	0.744565	radiation resistance protein YbgI
T_RS11030	t2166		0.00441403	0.989291	MFS transporter
T_RS11035	t2167	phrB	0.373888	0.0621144	deoxyribodipyrimidine photo-lyase
T_RS11040	t2168		0.137493	0.727812	YbfA family protein
T_RS11045		kdpF	-6.31836	0.105537	K(+)-transporting ATPase subunit F
T_RS11050	t2169	kdpA	0.133845	0.589786	potassium-transporting ATPase subunit KdpA
T_RS11055	t2170	kdpB	0.0413566	0.916652	potassium-transporting ATPase subunit KdpB
T_RS11060	t2171	kdpC	0.0255197	0.948722	potassium-transporting ATPase subunit KdpC
T_RS11065	t2173	kdpD	0.154682	0.404173	two-component system sensor histidine kinase KdpD
T_RS11070	t2172	kdpE	0.257285	0.440994	two-component system response regulator KdpE
T_RS11080	t2174		0.0140736	0.951017	ornithine decarboxylase
T_RS11085	t2175	potE	0.038858	0.894766	putrescine-ornithine antiporter
T_RS11090	t2176		-0.0608328	0.830791	pyridoxamine 5'-phosphate oxidase family protein
T_RS11095	t2177	yehT	-7.65747	9.88351e-16	phosphoglucomutase (alpha-D-glucose-1,6-bisphosphate-dependent)
T_RS11105	t2179	ybfF	0.033945	0.949496	esterase
T_RS11110	t2180	ybfE	0.540746	0.205549	LexA regulated protein
T_RS11120	t2182	fur	-7.03545	1.83775e-09	ferric iron uptake transcriptional regulator
T_RS11125	t2183	tcuR	0.367979	0.70824	tricarballylate utilization LysR family transcriptional regulator TcuR
T_RS11130	t2184	tcuA	0.0958216	0.67208	FAD-dependent tricarballylate dehydrogenase TcuA
T_RS11135	t2185	tcuB	0.198919	0.337222	tricarballylate utilization protein TcuB
T_RS11140	t2186	tcuC	-0.130852	0.643538	tricarballylate/proton symporter TcuC
T_RS11145	t2187		-0.145283	0.793927	lipoprotein
T_RS11150	t2188	chiP	0.0394315	0.877197	chitoporin
T_RS11160	t2190	nagE	0.0648973	0.774702	PTS N-acetyl glucosamine transporter subunit IIABC
T_RS11165	t2191	nagB	-0.413164	0.332284	glucosamine-6-phosphate deaminase
T_RS11170	t2192	nagA	-7.93897	3.30472e-06	N-acetylglucosamine-6-phosphate deacetylase
T_RS11175	t2193	nagC	-1.66218	1.27867e-05	DNA-binding transcriptional regulator NagC
T_RS11180	t2194	nagD	-0.298321	0.386109	ribonucleotide monophosphatase NagD
T_RS11185	t2195	asnB	0.331438	0.100126	asparagine synthase B
T_RS11210	t2200		-7.12544	0.01603	tRNA-Met
T_RS11225	t2203	miaB	-1.24463	7.22918e-08	tRNA (N6-isopentenyl adenosine(37)-C2)-methylthiotransferase MiaB
T_RS11230	t2204		-0.17748	0.80902	PhoH family protein
T_RS11240	t2206	corC	-0.0926359	0.862708	CNNM family magnesium/cobalt transport protein CorC
T_RS11250	t2208		-0.119158	0.775396	amino acid ABC transporter substrate-binding protein
T_RS11255	t2209	gltJ	-0.0318527	0.940429	glutamate/aspartate ABC transporter permease GltJ
T_RS11260	t2210	gltK	-0.24732	0.530328	glutamate/aspartate ABC transporter permease GltK
T_RS11265	t2211	gltL	-0.0442913	0.898648	glutamate/aspartate ABC transporter ATP-binding protein GltL
T_RS11270	t2212	rihA	-0.2393	0.455862	pyrimidine-specific ribonucleoside hydrolase RihA
T_RS11275	t2213		-0.115433	0.778771	hypothetical protein
T_RS11280	t2214		-0.407547	0.685322	zinc ribbon-containing protein
T_RS11285	t2215		0.243545	0.47258	sigma-54-dependent Fis family transcriptional regulator
T_RS11290	t2216		0.293276	0.29185	2-keto-3-deoxygluconate permease
T_RS11295	t2217		-0.154562	0.52357	UxaA family hydrolase
T_RS11300	t2218		0.264908	0.753434	UxaA family hydrolase
T_RS11325	t2223		0.137846	0.759059	threonine-phosphate decarboxylase CobD
T_RS11330	t2224		0.036664	0.917706	adenosylcobalamin/alpha-ribazole phosphatase
T_RS11340	t2225	rsfS	-0.119111	0.80902	ribosome silencing factor
T_RS11345	t2226	rlmH	0.159829	0.804136	23S rRNA (pseudouridine(1915)-N(3))-methyltransferase RlmH
T_RS11360	t2229	rlpA	0.0397379	0.923622	endolytic peptidoglycan transglycosylase RlpA
T_RS11365	t2230	dacA	-0.689932	0.00154399	D-alanyl-D-alanine carboxypeptidase DacA
T_RS11370	t2231		-6.78204	0.0424989	DUF493 family protein YbeD
T_RS11380	t2233		-0.291519	0.203358	YbeF family transcriptional regulator
T_RS11390	t2235	tatE	0.488294	0.733156	twin-arginine translocase subunit TatE
T_RS11395	t2236	yejF	-0.0223201	0.955304	deaminated glutathione amidase
T_RS11400	t2237	crcB	0.328605	0.763295	fluoride efflux transporter CrcB
T_RS11405	t2238	cspE	-1.13598	0.781241	transcription antiterminator/RNA stability regulator CspE
T_RS11410	t2239	pagP	-0.350367	0.501173	lipid IV(A) palmitoyltransferase PagP
T_RS11415	t2240	dcuC	0.0757097	0.818726	anaerobic C4-dicarboxylate transporter DcuC
T_RS11420	t2241	dpiA	0.207866	0.48647	two-component response regulator DpiA
T_RS11425	t2242	dpiB	0.0959433	0.647799	sensor histidine kinase DpiB
T_RS11430	t2243	citC	-0.163726	0.527374	[citrate (pro-3S)-lyase] ligase
T_RS11435	t2244	citD	0.610385	0.563309	citrate lyase acyl carrier protein
T_RS11440	t2245	citE	0.277078	0.428116	citrate (pro-3S)-lyase subunit beta
T_RS11445	t2246	citF	0.257569	0.565587	citrate lyase subunit alpha
T_RS11450	t2247	citX	-1.25304	0.0740534	citrate lyase holo-[acyl-carrier protein] synthase
T_RS11455	t2248	citG	-0.897408	0.00157205	triphosphoribosyl-dephospho-CoA synthase CitG
T_RS11460	t2249	citT	0.282511	0.0788305	anion permease
T_RS11465	t2250	rna	0.960812	0.406105	ribonuclease I
T_RS11470	t2251	rnk	0.38395	0.509443	nucleoside diphosphate kinase regulator
T_RS11475	t2252		-0.105136	0.734313	glutathione-dependent formaldehyde dehydrogenase
T_RS11480	t2253	uspG	-0.060246	0.929959	universal stress protein UspG
T_RS11485	t2254		0.277563	0.626238	dimethyl sulfoxide reductase anchor subunit family protein
T_RS11490	t2255		-0.0537289	0.862636	4Fe-4S dicluster domain-containing protein
T_RS11495	t2256		-0.0390026	0.870509	molybdopterin-dependent oxidoreductase
T_RS11500	t2257		-0.693569	0.453025	molecular chaperone
T_RS11510	t2259	ahpF	-0.565508	0.000445157	alkyl hydroperoxide reductase subunit F
T_RS11515	t2260	ahpC	-0.201462	0.79025	alkyl hydroperoxide reductase subunit C
T_RS11520	t2261	dsbG	-0.0624106	0.884701	thiol:disulfide interchange protein DsbG
T_RS11525	t2262		-0.719633	0.0826173	LysR family transcriptional regulator
T_RS11530	t2264		0.0886165	0.674564	phosphoadenosine phosphosulfate reductase
T_RS11535	t2263		0.166954	0.650668	ParB/RepB/Spo0J family partition protein
T_RS11540	t2265		-0.261012	0.205045	pyridoxal phosphate-dependent aminotransferase
T_RS11545	t2266		0.337148	0.305472	oxidoreductase
T_RS11550	t2267		0.23279	0.656444	YbdD/YjiX family protein
T_RS11555	t2268	cstA	0.31272	0.17782	carbon starvation protein CstA
T_RS11560	t2269	entH	0.167943	0.719508	proofreading thioesterase EntH
T_RS11565	t2270	entA	0.150353	0.742714	2,3-dihydro-2,3-dihydroxybenzoate dehydrogenase EntA
T_RS11570	t2271		-0.382638	0.396502	isochorismatase
T_RS11575	t2272	entE	-0.0629088	0.82869	(2,3-dihydroxybenzoyl)adenylate synthase EntE
T_RS11580	t2273	entC	-0.0155392	0.972533	isochorismate synthase EntC
T_RS11590	t2275	entS	0.194968	0.705024	enterobactin transporter EntS
T_RS11610	t2279	napD	-0.422854	0.185185	LPS O-antigen length regulator
T_RS11615	t2280	entF	-0.0781634	0.810195	enterobactin non-ribosomal peptide synthetase EntF
T_RS11620	t2281		0.144502	0.768593	MbtH family protein
T_RS11625	t2282	fes	-1.05981	0.000280017	enterochelin esterase
T_RS11630	t2283		-0.706597	0.0455453	TonB-dependent siderophore receptor
T_RS11635	t2284	entD	-0.214978	0.586206	enterobactin synthase subunit EntD
T_RS11640	t2285		0.104768	0.745033	glutamate--cysteine ligase
T_RS11645	t2286		0.57834	0.54181	DUF1158 family protein
T_RS11650	t2287		0.568861	0.00614354	RamA family antibiotic efflux transcriptional regulator
T_RS11655	t2288		0.199135	0.419586	TetR/AcrR family transcriptional regulator
[truncated: 2,010 more rows]

## Sheet: Para9150
locusID1	locusID2	common gene name	log2FC	pvalue	desc
SPA_RS00005	SPA0001	thrL	-0.462879	0.918111	thr operon leader peptide
SPA_RS00010	SPA0002	thrA	0.041549	0.904696	bifunctional aspartate kinase/homoserine dehydrogenase I
SPA_RS00015	SPA0003	thrB	-0.752377	0.0900172	homoserine kinase
SPA_RS00020	SPA0004	thrC	-0.466389	0.0968218	threonine synthase
SPA_RS00025	SPA0005	yaaA	-0.392781	0.128748	peroxide stress protein YaaA
SPA_RS00030	SPA0006		-0.0391687	0.886957	sodium:alanine symporter family protein
SPA_RS00035	SPA0007	tal	-0.820838	4.70785e-06	transaldolase
SPA_RS00040	SPA0008	mog	0.000762303	0.997697	molybdopterin adenylyltransferase
SPA_RS00045	SPA0009	satP	0.175793	0.60448	acetate uptake transporter
SPA_RS00050	SPA0010	msyB	-0.245142	0.732686	acidic protein MsyB
SPA_RS00055	SPA0011		-0.328973	0.23738	DUF2541 family protein
SPA_RS00065	SPA0013	dnaJ	-7.38659	0.00438492	molecular chaperone DnaJ
SPA_RS00070	SPA0014		0.318846	0.688723	LysR family transcriptional regulator
SPA_RS00075	SPA0015		-0.32582	0.646002	phage holin family protein
SPA_RS00080	SPA0016		0.0678937	0.90674	glycoside hydrolase family 108 protein
SPA_RS00085	SPA0017		0.354195	0.83651	transcriptional regulator
SPA_RS00090	SPA0018		0.334076	0.00021629	chitinase
SPA_RS00095	SPA0019		0.147175	0.37209	hypothetical protein
SPA_RS00100	SPA0020		0.0482549	0.914208	winged helix-turn-helix transcriptional regulator
SPA_RS00105	SPA0021		-0.0603434	0.890385	fimbrial protein BcfA
SPA_RS00110	SPA0022	bcfB	0.0844013	0.780115	fimbrial biogenesis chaperone BcfB
SPA_RS00115	SPA0023	bcfC	0.130655	0.341239	fimbrial usher BcfC
SPA_RS00120	SPA0024		0.0428297	0.876601	fimbrial protein BcfD
SPA_RS00125	SPA0025		0.198172	0.615438	fimbrial protein BcfE
SPA_RS00130	SPA0026		0.0259489	0.967267	fimbrial protein BcfF
SPA_RS00135	SPA0027	bcfG	0.0455809	0.907077	fimbrial chaperone BcfG
SPA_RS00140	SPA0028		-0.0090744	0.979169	DsbA family protein
SPA_RS00145	SPA0029		0.087369	0.946468	hypothetical protein
SPA_RS00150	SPA0030		-0.202552	0.914208	transcriptional regulator
SPA_RS00155	SPA0031		0.0593963	0.946111	LysR family transcriptional regulator
SPA_RS00160	SPA0032		-0.820963	0.572738	transcriptional regulator
SPA_RS00165	SPA0033		0.111284	0.644591	aryl-sulfate sulfotransferase
SPA_RS00170	SPA0034		0.111247	0.517739	bifunctional metallophosphatase/5'-nucleotidase
SPA_RS00175	SPA0035		0.129406	0.678489	hypothetical protein
SPA_RS00180	SPA0036		-0.0444618	0.834185	sulfatase-like hydrolase/transferase
SPA_RS00185	SPA0037		0.11928	0.60579	anaerobic sulfatase maturase
SPA_RS00190	SPA0038		-0.00264485	0.992321	hypothetical protein
SPA_RS00195	SPA0039		0.267104	0.0155686	aryl-sulfate sulfotransferase
SPA_RS00200	SPA0040	nhaA	-0.433662	0.528486	Na+/H+ antiporter NhaA
SPA_RS00205	SPA0041	nhaR	0.103921	0.729074	transcriptional activator NhaR
SPA_RS00210	SPA0042		0.0762067	0.732686	glycoside hydrolase family 31 protein
SPA_RS00215	SPA0043		-0.0298145	0.922306	MFS transporter
SPA_RS00225	SPA0045		-0.0851028	0.866097	YaaY family protein
SPA_RS00245	SPA0049	fkpB	0.675892	0.892707	FKBP-type peptidyl-prolyl cis-trans isomerase
SPA_RS00255	SPA0051		0.0200248	0.958352	hypothetical protein
SPA_RS00260	SPA0052	rihC	0.250992	0.284037	ribonucleoside hydrolase RihC
SPA_RS00265	SPA0053		0.140802	0.597109	response regulator
SPA_RS00270	SPA0054		0.119298	0.477638	sensor histidine kinase
SPA_RS00285	SPA0057		0.132583	0.916063	oxaloacetate decarboxylase subunit gamma
SPA_RS00290	SPA0058	citS	-0.230931	0.353682	citrate/sodium symporter CitS
SPA_RS00295	SPA0059	citC	0.180037	0.581898	[citrate (pro-3S)-lyase] ligase
SPA_RS00305	SPA0061	citE	0.262477	0.111662	citrate (pro-3S)-lyase subunit beta
SPA_RS00310	SPA0062	citF	0.312105	0.292186	citrate lyase subunit alpha
SPA_RS00315	SPA0063	citX	-0.00969892	0.981955	citrate lyase holo-[acyl-carrier protein] synthase
SPA_RS00320	SPA0064	citG	0.189438	0.584954	triphosphoribosyl-dephospho-CoA synthase CitG
SPA_RS00330	SPA0067	carA	-2.28228	1.25118e-07	glutamine-hydrolyzing carbamoyl-phosphate synthase small subunit
SPA_RS00335	SPA0068	carB	-1.65111	7.54585e-08	carbamoyl-phosphate synthase large subunit
SPA_RS00340	SPA0069	caiF	-0.108078	0.911318	carnitine metabolism transcriptional regulator CaiF
SPA_RS00345	SPA0070	caiE	0.25193	0.332226	carnitine operon protein CaiE
SPA_RS00350	SPA0071	caiD	-0.0637658	0.861635	crotonobetainyl-CoA hydratase
SPA_RS00355	SPA0072	caiC	0.14407	0.32282	crotonobetaine/carnitine-CoA ligase
SPA_RS00360	SPA0073	caiB	0.00810755	0.980271	L-carnitine CoA-transferase
SPA_RS00365	SPA0074	caiA	0.202202	0.189445	crotonobetainyl-CoA dehydrogenase
SPA_RS00370	SPA0075	caiT	0.107186	0.615438	L-carnitine/gamma-butyrobetaine antiport BCCT transporter
SPA_RS00380	SPA0076		0.355378	0.310256	electron transfer flavoprotein FixA
SPA_RS00385	SPA0077		0.210537	0.424879	electron transfer flavoprotein subunit alpha/FixB family protein
SPA_RS00390	SPA0078		0.0486813	0.910993	FAD-dependent oxidoreductase
SPA_RS00395	SPA0079	fixX	0.706538	0.142295	ferredoxin-like protein FixX
SPA_RS00400	SPA0080		0.0931018	0.60862	MFS transporter
SPA_RS00405	SPA0081		0.41706	0.703625	YgdI/YgdR family lipoprotein
SPA_RS00410	SPA0082		0.0970031	0.816348	hypothetical protein
SPA_RS00415	SPA0083		-1.01627	0.510905	DUF1471 family virulence protein SrfN
SPA_RS00425	SPA0085		0.159969	0.261883	sulfatase-like hydrolase/transferase
SPA_RS00430	SPA0086	kefF	-0.0442835	0.915617	glutathione-regulated potassium-efflux system oxidoreductase KefF
SPA_RS00435	SPA0087	kefC	0.184746	0.472798	glutathione-regulated potassium-efflux system protein KefC
SPA_RS00445	SPA0089	apaH	-3.78575	1.81972e-07	bis(5'-nucleosyl)-tetraphosphatase (symmetrical) ApaH
SPA_RS00450	SPA0090	apaG	-0.422471	0.189196	Co2+/Mg2+ efflux protein ApaG
SPA_RS00455	SPA0091	rsmA	-1.66181	0.0100369	16S rRNA (adenine(1518)-N(6)/adenine(1519)-N(6))- dimethyltransferase RsmA
SPA_RS00460	SPA0092	pdxA	0.258816	0.494973	4-hydroxythreonine-4-phosphate dehydrogenase PdxA
SPA_RS00475	SPA0095	djlA	0.399385	0.107342	co-chaperone DjlA
SPA_RS00480	SPA0096	rluA	-0.0178941	0.948606	bifunctional tRNA pseudouridine(32) synthase/23S rRNA pseudouridine(746) synthase RluA
SPA_RS00485	SPA0097	rapA	-1.67934	1.55095e-43	RNA polymerase-associated protein RapA
SPA_RS00490	SPA0098	polB	0.0161447	0.958352	DNA polymerase II
SPA_RS00495			0.575107	0.0188528	hypothetical protein
SPA_RS00500	SPA0099		0.257981	0.570481	IS200/IS605-like element ISSen6 family transposase
SPA_RS00505	SPA0100		0.0113226	0.967267	transposase
SPA_RS00510	SPA0101		-0.308788	0.473637	YdcF family protein
SPA_RS00515	SPA0102		0.111991	0.837494	DUF4751 family protein
SPA_RS00520	SPA0103	araD	0.0629928	0.846268	L-ribulose-5-phosphate 4-epimerase
SPA_RS00525	SPA0104	araA	-0.075164	0.857355	L-arabinose isomerase
SPA_RS00530	SPA0105	araB	0.336262	0.127385	ribulokinase
SPA_RS00535	SPA0106	araC	-0.044802	0.937996	arabinose operon transcriptional regulator AraC
SPA_RS00540	SPA0107		0.194252	0.772279	DedA family protein
SPA_RS00545	SPA0108	thiQ	-0.000233351	0.999849	thiamine ABC transporter ATP-binding protein ThiQ
SPA_RS00550	SPA0109	thiP	0.0251062	0.963114	thiamine/thiamine pyrophosphate ABC transporter permease ThiP
SPA_RS00555	SPA0110		0.0518111	0.923683	thiamine ABC transporter substrate binding subunit
SPA_RS00560	SPA0111	sgrR	0.0437598	0.884897	HTH-type transcriptional regulator SgrR
SPA_RS00565		sgrT	0.900528	0.679115	glucose uptake inhibitor SgrT
SPA_RS00570	SPA0112	leuD	0.222976	0.567759	3-isopropylmalate dehydratase small subunit
SPA_RS00575	SPA0113	leuC	0.121662	0.624957	3-isopropylmalate dehydratase large subunit
SPA_RS00580	SPA0114	leuB	0.0748944	0.733654	3-isopropylmalate dehydrogenase
SPA_RS00585	SPA0115	leuA	0.126859	0.39275	2-isopropylmalate synthase
SPA_RS00590	SPA0116	leuL	-0.0225387	0.978767	leu operon leader peptide
SPA_RS00595	SPA0117	leuO	0.28957	0.439582	transcriptional regulator LeuO
SPA_RS00600	SPA0118	ilvI	0.129533	0.427854	acetolactate synthase 3 large subunit
SPA_RS00605	SPA0119	ilvN	0.00564914	0.992211	acetolactate synthase small subunit
SPA_RS00610	SPA0120	cra	-0.674957	0.202549	catabolite repressor/activator
SPA_RS00615	SPA0121	mraZ	-0.429979	0.767843	division/cell wall cluster transcriptional repressor MraZ
SPA_RS00705	SPA0139	mutT	0.210415	0.77073	8-oxo-dGTP diphosphatase MutT
SPA_RS00710	SPA0140		0.0287342	0.935874	aldo/keto reductase
SPA_RS00715	SPA0141		-0.0715546	0.88349	LysR family transcriptional regulator
SPA_RS00720	SPA0142	yacG	0.383644	0.698394	DNA gyrase inhibitor YacG
SPA_RS00725	SPA0143	zapD	0.141142	0.678489	cell division protein ZapD
SPA_RS00735	SPA0145		-0.155077	0.661781	GMP reductase
SPA_RS00740	SPA0146	hofC	0.0123243	0.976052	protein transport protein HofC
SPA_RS00745	SPA0147	gspE	0.062734	0.885827	type II secretion system protein GspE
SPA_RS00750	SPA0148	ppdD	0.302952	0.417274	prepilin peptidase-dependent pilin
SPA_RS00755	SPA0149	nadC	0.253071	0.306418	carboxylating nicotinate-nucleotide diphosphorylase
SPA_RS00760	SPA0150	ampD	0.108529	0.778078	1,6-anhydro-N-acetylmuramyl-L-alanine amidase AmpD
SPA_RS00765	SPA0151	ampE	0.741153	1.27546e-10	beta-lactamase regulator AmpE
SPA_RS00770	SPA0152		-0.0535671	0.862079	family 43 glycosylhydrolase
SPA_RS00775	SPA0153		0.154158	0.518843	MFS transporter
SPA_RS00780	SPA0154	aroP	0.168504	0.489044	aromatic amino acid transporter AroP
SPA_RS00785	SPA0155	pdhR	-1.49044	2.54179e-05	pyruvate dehydrogenase complex transcriptional repressor PdhR
SPA_RS00805	SPA0159		-0.000352684	0.999639	outer membrane protein
SPA_RS00810	SPA0160		0.0791689	0.775867	DUF2950 family protein
SPA_RS00815	SPA0161		0.219205	0.227201	DUF3300 domain-containing protein
SPA_RS00825	SPA0163		-0.0327805	0.964172	protein YacL
SPA_RS00830	SPA0164		0.976911	0.6707	2-keto-3-deoxygluconate permease 1
SPA_RS00835	SPA0165		0.365865	0.041607	D-threonate kinase
SPA_RS00840	SPA0166		-2.22492	8.71908e-11	D-threonate 4-phosphate dehydrogenase
SPA_RS00845	SPA0167		-0.191076	0.402665	DeoR/GlpR family DNA-binding transcription regulator
SPA_RS00850	SPA0168	speD	-0.0434575	0.90674	adenosylmethionine decarboxylase
SPA_RS00855	SPA0169	speE	-0.308362	0.394832	polyamine aminopropyltransferase
SPA_RS00860	SPA0170		-0.0247878	0.962711	YacC family pilotin-like protein
SPA_RS00865	SPA0171	cueO	0.0631437	0.816466	multicopper oxidase CueO
SPA_RS00870	SPA0172		0.155982	0.341239	pyrroloquinoline quinone-dependent dehydrogenase
SPA_RS00875	SPA0173	hpt	0.0661167	0.895399	hypoxanthine phosphoribosyltransferase
SPA_RS00885	SPA0175		-0.210748	0.41399	ABC transporter ATP-binding protein
SPA_RS00890	SPA0176		0.458924	0.349983	ABC transporter permease
SPA_RS00895	SPA0177		0.22617	0.470031	PTS sugar transporter subunit IIA
SPA_RS00900	SPA0178		0.130333	0.509483	polysaccharide deacetylase family protein
SPA_RS00905	SPA0179		0.162803	0.610489	fimbrial protein StkG
SPA_RS00910	SPA0180		0.231948	0.270376	fimbrial protein
SPA_RS00915	SPA0181		-0.0259745	0.946468	fimbrial protein
SPA_RS00920	SPA0182		0.0312569	0.923683	fimbrial protein
SPA_RS00925	SPA0183		0.141061	0.286477	outer membrane usher protein
SPA_RS00930	SPA0184		0.113899	0.750273	fimbrial chaperone
SPA_RS00935	SPA0185		-0.854944	0.652793	fimbrial protein
SPA_RS00940	SPA0186	panD	-0.119908	0.779371	aspartate 1-decarboxylase
SPA_RS00945	SPA0187	panC	0.126834	0.769417	pantoate--beta-alanine ligase
SPA_RS00950	SPA0188	panB	-0.323619	0.528996	3-methyl-2-oxobutanoate hydroxymethyltransferase
SPA_RS00960	SPA0190	pcnB	-2.15287	0.000427461	polynucleotide adenylyltransferase PcnB
SPA_RS00965	SPA0191	gluQRS	0.0912468	0.830703	tRNA glutamyl-Q(34) synthetase GluQRS
SPA_RS00975	SPA0193	sfsA	-0.04045	0.914208	DNA/RNA nuclease SfsA
SPA_RS00980	SPA0194	thpR	0.472813	0.0867454	RNA 2',3'-cyclic phosphodiesterase
SPA_RS00985	SPA0195	hrpB	0.201295	0.355569	ATP-dependent helicase HrpB
SPA_RS00990	SPA0196	mrcB	-0.535779	8.69188e-06	bifunctional glycosyl transferase/transpeptidase
SPA_RS00995	SPA0197	fhuA	-0.075107	0.752905	ferrichrome porin FhuA
SPA_RS01000	SPA0198	fhuC	0.0611283	0.914208	Fe3+-hydroxamate ABC transporter ATP-binding protein FhuC
SPA_RS01005	SPA0199	fhuD	0.0747547	0.895302	Fe(3+)-hydroxamate ABC transporter substrate-binding protein FhuD
SPA_RS01010	SPA0200	fhuB	0.222016	0.381167	Fe(3+)-hydroxamate ABC transporter permease FhuB
SPA_RS01015	SPA0201	stfA	-0.00445483	0.997315	fimbrial major subunit StfA
SPA_RS01020	SPA0202		0.101289	0.539409	outer membrane usher protein
SPA_RS01025	SPA0203	stfD	-0.05747	0.888762	fimbrial chaperone StfD
SPA_RS01030	SPA0204		-0.125292	0.923683	fimbrial protein
SPA_RS01035	SPA0205	stfF	0.545913	0.132706	fimbrial minor subunit StfF
SPA_RS01040	SPA0206		-0.127468	0.675655	fimbrial protein
SPA_RS01045	SPA0207		0.0113124	0.970179	fimbrial adhesin StfH
SPA_RS01050	SPA0208	hemL	-8.52207	2.84228e-05	glutamate-1-semialdehyde 2,1-aminomutase
SPA_RS01055	SPA0209	clcA	0.30888	0.177036	H(+)/Cl(-) exchange transporter ClcA
SPA_RS01065	SPA0211		-0.0124549	0.975424	TRIC cation channel family protein
SPA_RS01070	SPA0212	btuF	-0.168088	0.679804	vitamin B12 ABC transporter substrate-binding protein BtuF
SPA_RS01080	SPA0214	dgt	0.136791	0.531131	dGTPase
SPA_RS01085	SPA0215	degP	-0.881364	7.19523e-10	serine endoprotease DegP
SPA_RS01090	SPA0216	cdaR	0.0520465	0.861878	DNA-binding transcriptional regulator CdaR
SPA_RS01095	SPA0217		0.071543	0.895399	DUF3461 family protein
SPA_RS01100	SPA0218		0.132138	0.538651	MHS family MFS transporter
SPA_RS01110	SPA0220	glnD	-6.44907	0.073508	bifunctional uridylyltransferase/uridylyl-removing protein GlnD
SPA_RS01155	SPA0230	rseP	-7.33069	0.000240069	sigma E protease regulator RseP
SPA_RS01165	SPA0232	skp	-7.05309	0.0157498	molecular chaperone Skp
SPA_RS01190	SPA0237	rnhB	0.457125	0.688988	ribonuclease HII
SPA_RS01205	SPA0240		0.0110354	0.967267	chitinase
SPA_RS01210	SPA0241	ldcC	-0.119125	0.584954	lysine decarboxylase LdcC
SPA_RS01215	SPA0242		-0.764391	0.103823	VOC family protein
SPA_RS01225	SPA0244	rof	-0.202189	0.799337	Rho-binding antiterminator
SPA_RS01230	SPA0245		-0.157153	0.7772	YaeP family protein
SPA_RS01235	SPA0246		0.00374358	0.994669	YaeQ family protein
SPA_RS01240	SPA0247	arfB	-0.00234998	0.997315	aminoacyl-tRNA hydrolase
SPA_RS01245	SPA0248	nlpE	0.404234	0.0169232	envelope stress response activation lipoprotein NlpE
SPA_RS01255	SPA0250	tsaA	-0.0607648	0.888762	tRNA (N6-threonylcarbamoyladenosine(37)-N6)-methyltransferase TrmO
SPA_RS01260	SPA0251	rcsF	-0.1401	0.891281	Rcs stress response system protein RcsF
SPA_RS01265	SPA0252	metQ	-0.0535279	0.976052	methionine ABC transporter substrate-binding lipoprotein MetQ
SPA_RS01270	SPA0253	metI	0.0587249	0.85611	methionine ABC transporter permease MetI
SPA_RS01275	SPA0254	metN	0.121147	0.514067	methionine ABC transporter ATP-binding protein MetN
SPA_RS01280	SPA0255	gmhB	-8.26317	9.43381e-05	D-glycero-beta-D-manno-heptose 1,7-bisphosphate 7-phosphatase
SPA_RS01310	SPA0262		-0.0556623	0.936407	DUF4385 domain-containing protein
SPA_RS01315	SPA0263		-0.048031	0.891281	MFS transporter
SPA_RS01320	SPA0264		0.247913	0.705586	YfiM family lipoprotein
SPA_RS01330	SPA0266	pat	0.0333718	0.910993	protein lysine acetyltransferase
SPA_RS01335	SPA0267	tapT	-0.0848929	0.916063	tRNA-uridine aminocarboxypropyltransferase
SPA_RS01340	SPA0268	trxC	1.05166	0.00833131	thioredoxin TrxC
SPA_RS01345	SPA0270		-0.156626	0.692669	tRNA/rRNA methyltransferase
SPA_RS01350	SPA0271	ung	0.231451	0.795108	uracil-DNA glycosylase
SPA_RS01355	SPA0272	grcA	-1.14375	0.679804	autonomous glycyl radical cofactor GrcA
SPA_RS01360	SPA0273	eamB	0.301883	0.242527	cysteine/O-acetylserine transporter
SPA_RS01365	SPA0274		0.185478	0.509342	LysR family transcriptional regulator
SPA_RS01370	SPA0275	srmB	-2.5807	5.87289e-50	ATP-dependent RNA helicase SrmB
SPA_RS01375	SPA0276	trmN	0.0810759	0.891984	tRNA(1)(Val) (adenine(37)-N(6))-methyltransferase TrmN
SPA_RS01380	SPA0277	nadB	0.171172	0.392194	L-aspartate oxidase
SPA_RS01385	SPA0278	rpoE	-7.73243	4.67591e-05	RNA polymerase sigma factor RpoE
SPA_RS01390	SPA0279	rseA	-2.34423	0.0530917	anti-sigma-E factor RseA
SPA_RS01395	SPA0280	rseB	-1.77776	1.03582e-05	sigma-E factor regulatory protein RseB
SPA_RS01400	SPA0281	rseC	-2.40128	0.000535419	SoxR-reducing system protein RseC
SPA_RS01405	SPA0282	lepA	-4.57125	9.26769e-34	translation elongation factor 4
SPA_RS01425	SPA0286	recO	-0.855658	0.00374348	DNA repair protein RecO
SPA_RS01440	SPA0289		-0.142471	0.90674	YfhL family 4Fe-4S dicluster ferredoxin
SPA_RS01445	SPA0290		-0.288702	0.369857	LysR family transcriptional regulator
SPA_RS01450	SPA0291		-0.317808	0.203241	OFA family MFS transporter
SPA_RS01455	SPA0292		0.37809	0.0566846	oxidoreductase
SPA_RS01460	SPA0293		-0.0943841	0.876	MurR/RpiR family transcriptional regulator
SPA_RS01465	SPA0294	murQ	-0.0693367	0.806937	N-acetylmuramic acid 6-phosphate etherase
SPA_RS01470	SPA0295		0.254276	0.446917	PTS transporter subunit EIIC
SPA_RS01475	SPA0296	yfhb	-0.109187	0.823926	phosphatidylglycerophosphatase C
SPA_RS01485	SPA0298	mltF	-1.54967	9.72145e-15	membrane-bound lytic murein transglycosylase MltF
SPA_RS01490	SPA0299		-0.218695	0.855071	hypothetical protein
SPA_RS01495	SPA0300	purL	-0.612913	0.512491	phosphoribosylformylglycinamidine synthase
SPA_RS01500	SPA0302	qseE	0.880379	2.55701e-08	two component system sensor histidine kinase QseE/GlrK
SPA_RS01505	SPA0303	qseG	1.02506	2.19721e-06	two-component system QseEF-associated lipoprotein QseG
SPA_RS01510	SPA0304	glrR	0.884555	6.29145e-10	two-component system response regulator GlrR
SPA_RS01515	SPA0305	glnB	-0.885315	0.0113156	nitrogen regulatory protein P-II
SPA_RS01520	SPA0306	dtpD	0.212957	0.160879	dipeptide permease DtpD
SPA_RS01525	SPA0307	cadA	0.00970826	0.964919	lysine decarboxylase CadA
SPA_RS01530	SPA0308	cadB	0.243829	0.339749	cadaverine/lysine antiporter
SPA_RS01535	SPA0309	cadC	-0.0266831	0.944881	lysine decarboxylation/transport transcriptional activator CadC
SPA_RS01540	SPA0310	hmpA	0.142374	0.691875	NO-inducible flavohemoprotein
SPA_RS01550	SPA0312		-0.121219	0.77779	3-phenylpropionate MFS transporter
SPA_RS01555	SPA0313	csiE	0.21589	0.495395	stationary phase inducible protein CsiE
SPA_RS01560	SPA0314		0.167379	0.477597	DUF1007 family protein
SPA_RS01565	SPA0315		0.256475	0.246804	nickel/cobalt transporter
SPA_RS01570	SPA0316	asrC	0.213429	0.39275	sulfite reductase subunit C
SPA_RS01575	SPA0317	asrB	-0.302502	0.680386	anaerobic sulfite reductase subunit AsrB
SPA_RS01580	SPA0318	asrA	0.0408287	0.912507	anaerobic sulfite reductase subunit AsrA
SPA_RS01585	SPA0319		0.188926	0.304923	alpha/beta hydrolase
SPA_RS01595	SPA0321	trmJ	-0.500617	0.348687	tRNA (cytosine(32)/uridine(32)-2'-O)-methyltransferase TrmJ
SPA_RS01600	SPA0322	iscR	-2.7562	1.09631e-09	Fe-S cluster assembly transcriptional regulator IscR
SPA_RS01635	SPA0329	iscX	-0.855791	0.128758	Fe-S cluster assembly protein IscX
SPA_RS01640	SPA0330	pepB	-0.0222438	0.944109	aminopeptidase PepB
SPA_RS01645	SPA0331	sseB	0.0482749	0.925963	enhanced serine sensitivity protein SseB
SPA_RS01650	SPA0333		-0.140814	0.829714	DUF5066 family protein
SPA_RS01655	SPA0334	sseA	0.115565	0.673939	3-mercaptopyruvate sulfurtransferase
SPA_RS01660	SPA0335		-0.0154783	0.945939	alpha-2-macroglobulin family protein
SPA_RS01665	SPA0336	pbpC	0.0917139	0.772279	peptidoglycan glycosyltransferase PbpC
SPA_RS01670	SPA0337		-0.0588007	0.821071	molybdopterin-dependent oxidoreductase
SPA_RS01675	SPA0338	dmsB	0.131722	0.682513	dimethylsulfoxide reductase subunit B
SPA_RS01680	SPA0339		0.228659	0.399721	dimethyl sulfoxide reductase anchor subunit family protein
SPA_RS01685	SPA0340		-0.0154655	0.964919	4Fe-4S binding protein
SPA_RS01690	SPA0341	ndk	-1.88087	8.23533e-09	nucleoside-diphosphate kinase
SPA_RS01695	SPA0342	trmG/rlmN	-0.0898665	0.7772	bifunctional tRNA (adenosine(37)-C2)-methyltransferase TrmG/ribosomal RNA large subunit methyltransferase RlmN
SPA_RS01700	SPA0343	rodZ	0.686749	0.0486679	cytoskeleton protein RodZ
SPA_RS01715	SPA0346		-2.75019	4.55485e-13	YfgM family protein
SPA_RS01735	SPA0350	sinH	-0.0155885	0.959397	intimin-like inverse autotransporter SinH
SPA_RS01740	SPA0351		0.127431	0.652793	hypothetical protein
SPA_RS01745	SPA0352		0.182141	0.0338727	DUF823 domain-containing adhesin
SPA_RS01750	SPA0353		0.170376	0.0894616	hypothetical protein
SPA_RS01760	SPA0354	shdA	0.117591	0.349983	fibronectin-binding autotransporter adhesin ShdA
SPA_RS01765	SPA0355	xseA	-0.260768	0.40955	exodeoxyribonuclease VII large subunit
SPA_RS01785	SPA0359		-0.0876914	0.842328	hypothetical protein
SPA_RS01790	SPA0360		0.798688	0.439683	DUF5384 family protein
SPA_RS01795	SPA0361		-0.0583671	0.862079	glycine zipper 2TM domain-containing protein
SPA_RS01810	SPA0364		0.000791385	0.997315	sensor domain-containing phosphodiesterase
SPA_RS01815	SPA0365	ppx	-1.24844	4.75481e-07	exopolyphosphatase
SPA_RS01820	SPA0366	ppk1	-0.859821	0.539685	polyphosphate kinase 1
SPA_RS01825	SPA0367	purN	-0.066335	0.890385	phosphoribosylglycinamide formyltransferase
SPA_RS01830	SPA0368	purM	-0.13796	0.911018	phosphoribosylformylglycinamidine cyclo-ligase
SPA_RS01835	SPA0369	upp	-1.57738	1.45021e-11	uracil phosphoribosyltransferase
SPA_RS01840	SPA0370	uraA	-0.20828	0.310801	uracil permease
SPA_RS01850	SPA0372	arsC	0.0516037	0.947106	arsenate reductase (glutaredoxin)
SPA_RS01855	SPA0373	bepA	0.213502	0.338396	beta-barrel assembly-enhancing protease
SPA_RS01860	SPA0374		-0.128329	0.666259	AI-2E family transporter
SPA_RS01865	SPA0375		0.0790603	0.799337	helix-turn-helix domain-containing protein
SPA_RS01870	SPA0376		0.00598284	0.982645	GntP family permease
SPA_RS01875	SPA0377		-0.122186	0.664972	glycerate kinase
SPA_RS01880	SPA0378	bcp	0.579558	0.000567507	thioredoxin-dependent thiol peroxidase
SPA_RS01885	SPA0379		-0.337381	0.132706	glycine cleavage system transcriptional repressor
SPA_RS01895	SPA0381	bamC	-0.412788	0.148574	outer membrane protein assembly factor BamC
SPA_RS01905	SPA0383		0.280882	0.1695	neutral zinc metallopeptidase
SPA_RS01910	SPA0384	tmcA	0.238724	0.325061	tRNA cytosine(34) acetyltransferase TmcA
SPA_RS01915	SPA0385		-0.379091	0.851418	YpfN family protein
SPA_RS01925	SPA0387		0.545923	0.0729479	ArsC family reductase
SPA_RS01930	SPA0388	acrD	0.0683504	0.707712	multidrug efflux RND transporter permease AcrD
SPA_RS01935	SPA0389	narQ	0.0412656	0.909049	nitrate/nitrite two-component system sensor histidine kinase NarQ
SPA_RS01940	SPA0390	aegA	-0.0428087	0.898732	formate-dependent uric acid utilization protein AegA
SPA_RS01945	SPA0391	pbp4b	0.221554	0.22168	penicillin binding protein PBP4B
SPA_RS01950	SPA0392	nudK	0.206892	0.480365	GDP-mannose pyrophosphatase NudK
SPA_RS01955	SPA0393		0.289427	0.20505	DUF1176 domain-containing protein
SPA_RS01960	SPA0394		-0.47344	0.70882	hypothetical protein
SPA_RS01965	SPA0395	tkt	-0.00458514	0.988967	transketolase
SPA_RS01970	SPA0396	tal	0.0041637	0.994766	transaldolase
SPA_RS01975	SPA0397	maeB	-0.054753	0.891281	NADP-dependent oxaloacetate-decarboxylating malate dehydrogenase
SPA_RS01980	SPA0398	eutS	0.893748	0.528996	ethanolamine utilization microcompartment protein EutS
SPA_RS01985	SPA0399	eutP	-0.182919	0.878677	ethanolamine utilization acetate kinase EutP
SPA_RS01990	SPA0400	eutQ	-0.0248027	0.97569	ethanolamine utilization acetate kinase EutQ
SPA_RS01995	SPA0401	eutT	0.183039	0.471957	ethanolamine utilization cob(I)yrinic acid a,c-diamide adenosyltransferase EutT
SPA_RS02000	SPA0402	pta	0.227969	0.481964	phosphate acetyltransferase
SPA_RS02005	SPA0403	eutM	0.113353	0.904696	ethanolamine utilization microcompartment protein EutM
SPA_RS02010	SPA0404	eutN	0.403687	0.494757	ethanolamine utilization microcompartment protein EutN
SPA_RS02015	SPA0405		-0.0295886	0.92684	aldehyde dehydrogenase EutE
SPA_RS02020	SPA0406	eutJ	0.281677	0.315773	ethanolamine utilization protein EutJ
SPA_RS02025	SPA0407	eutG	0.127367	0.709332	ethanolamine utilization ethanol dehydrogenase EutG
SPA_RS02030	SPA0408	eutH	-0.0455063	0.920835	ethanolamine utilization protein EutH
SPA_RS02035	SPA0409		0.117885	0.761748	ethanolamine ammonia-lyase reactivating factor EutA
SPA_RS02040	SPA0410	eutB	0.103561	0.775867	ethanolamine ammonia-lyase subunit alpha
SPA_RS02045	SPA0411	eutC	0.0661897	0.896081	ethanolamine ammonia-lyase subunit EutC
SPA_RS02050	SPA0412	eutL	0.155083	0.489399	ethanolamine utilization microcompartment protein EutL
SPA_RS02055	SPA0413	eutK	-0.186947	0.834185	ethanolamine utilization microcompartment protein EutK
SPA_RS02060	SPA0414	eutR	0.152848	0.356413	HTH-type transcriptional regulator EutR
SPA_RS02065	SPA0415	hemF	-2.51717	0.489399	oxygen-dependent coproporphyrinogen oxidase
SPA_RS02070	SPA0416	amiA	0.0530409	0.895302	N-acetylmuramoyl-L-alanine amidase AmiA
SPA_RS02075	SPA0417		-0.0182564	0.963777	GNAT family acetyltransferase
SPA_RS02080	SPA0418		0.0196772	0.969528	DUF2919 domain-containing protein
SPA_RS02085	SPA0419		-0.251237	0.715763	RpoE-regulated lipoprotein
SPA_RS02090	SPA0420	yfeX	-4.85677	2.81973e-33	porphyrinogen peroxidase
SPA_RS02095	SPA0421	ucpA	0.0939926	0.723769	SDR family oxidoreductase UcpA
SPA_RS02100	SPA0422	cysP	0.250518	0.531024	thiosulfate/sulfate ABC transporter substrate-binding protein CysP
SPA_RS02105	SPA0423	cysT	-0.0832843	0.892746	sulfate/thiosulfate ABC transporter permease CysT
SPA_RS02110	SPA0424	cysW	-0.435985	0.495395	sulfate/thiosulfate ABC transporter permease CysW
SPA_RS02115	SPA0425	cysA	0.213235	0.581999	sulfate/thiosulfate ABC transporter ATP-binding protein CysA
SPA_RS02120	SPA0426	cysM	0.324651	0.384146	cysteine synthase CysM
SPA_RS02125	SPA0427		0.507798	0.0360254	YfeK family protein
SPA_RS02130	SPA0428		0.256885	0.41924	type 1 glutamine amidotransferase
SPA_RS02135	SPA0429	ptsJ	-0.627796	0.000306785	transcriptional regulator PtsJ
SPA_RS02140	SPA0430	pdxK	0.181157	0.617255	pyridoxine/pyridoxal/pyridoxamine kinase
SPA_RS02145	SPA0431		-0.2784	0.7772	hypothetical protein
SPA_RS02155	SPA0433	ptsI	-6.93807	0.00104396	phosphoenolpyruvate-protein phosphotransferase PtsI
SPA_RS02170	SPA0435	cysK	-0.187313	0.652793	cysteine synthase A
SPA_RS02175	SPA0436	cysZ	-0.733396	0.50145	sulfate transporter CysZ
SPA_RS02190	SPA0439		-1.05332	0.666259	DUF3820 family protein
SPA_RS02195	SPA0440		0.0437273	0.916194	bile acid:sodium symporter
SPA_RS02200	SPA0441		-0.039575	0.945183	LysR family transcriptional regulator
SPA_RS02230	SPA0447		-0.0635525	0.901448	putative DNA-binding transcriptional regulator
SPA_RS02235	SPA0448		-0.168959	0.790452	putative DNA-binding transcriptional regulator
SPA_RS02245	SPA0450		0.00164365	0.995841	sensor domain-containing phosphodiesterase
SPA_RS02250	SPA0451		0.107844	0.729074	NupC/NupG family nucleoside CNT transporter
SPA_RS02255	SPA0452		0.0926499	0.830703	Nramp family divalent metal transporter
SPA_RS02260	SPA0453		0.10123	0.807563	DUF2502 domain-containing protein
SPA_RS02265	SPA0454	mgrA	0.0465391	0.923683	L-glyceraldehyde 3-phosphate reductase
SPA_RS02270	SPA0455		0.171922	0.361257	alpha-keto acid decarboxylase family protein
SPA_RS02275	SPA0456		0.44664	0.0142351	ion channel protein
SPA_RS02280	SPA0457	glk	-0.732165	9.79108e-07	glucokinase
SPA_RS02285	SPA0458	alaC	0.185215	0.325061	alanine transaminase
SPA_RS02290	SPA0459	lpxP	0.187058	0.60239	kdo(2)-lipid IV(A) palmitoleoyltransferase
SPA_RS02300	SPA0460		0.0401443	0.946468	YfdY family protein
SPA_RS02305	SPA0461	pgtP	-0.00458888	0.988203	phosphoglycerate transporter PgtP
SPA_RS02310	SPA0462	pgtC	-0.0326594	0.951315	phosphoglycerate transport regulator PgtC
SPA_RS02320	SPA0464	pgtA	-0.0136259	0.982071	two-component system response regulator PgtA
SPA_RS02325	SPA0465	pgtE	-0.36257	0.478327	omptin family outer membrane protease PgtE
SPA_RS02335	SPA0467		-0.0169185	0.981955	acyltransferase family protein
SPA_RS02345	SPA0469		0.340626	0.574759	GtrA family protein
SPA_RS02350	SPA0470		-4.61373	4.31246e-17	tRNA-Arg
SPA_RS02355	SPA0471		0.301436	0.337695	formate/nitrite transporter family protein
SPA_RS02360	SPA0472	mlaA	-0.283523	0.334767	phospholipid-binding lipoprotein MlaA
SPA_RS02365	SPA0473	fadL	0.314965	0.0971056	long-chain fatty acid transporter FadL
SPA_RS02370	SPA0474		-0.680223	0.834185	YfcZ/YiiS family protein
SPA_RS02375	SPA0475	fadI	0.131631	0.581999	acetyl-CoA C-acyltransferase FadI
SPA_RS02380	SPA0476	fadJ	0.112784	0.515576	fatty acid oxidation complex subunit alpha FadJ
SPA_RS02385	SPA0477	sixA	-1.57288	0.0096598	phosphohistidine phosphatase SixA
SPA_RS02390	SPA0478	smrB	-0.169719	0.644637	endonuclease SmrB
SPA_RS02395	SPA0479	prmB	-0.493948	0.348928	50S ribosomal protein L3 N(5)-glutamine methyltransferase
SPA_RS02405	SPA0481	mepA	-0.368204	0.341689	penicillin-insensitive murein endopeptidase
SPA_RS02410	SPA0482		-0.360603	0.566578	sulfite exporter TauE/SafE family protein
SPA_RS02415	SPA0483		0.209371	0.570481	elongation factor P hydroxylase
SPA_RS02420	SPA0484		-1.71359	0.654961	YfcL family protein
SPA_RS02425	SPA0485	mnmC	0.0304352	0.928983	bifunctional tRNA (5-methylaminomethyl-2-thiouridine)(34)-methyltransferase MnmD/FAD-dependent 5-carboxymethylaminomethyl-2-thiouridine(34) oxidoreductase MnmC
SPA_RS02435	SPA0487		-0.567688	0.325061	CPBP family intramembrane metalloprotease
SPA_RS02440	SPA0488		0.0391574	0.946295	YbjP/YqhG family protein
SPA_RS02445	SPA0489		-0.100733	0.827036	C40 family peptidase
SPA_RS02450	SPA0490		0.302145	0.775041	transcriptional regulator
SPA_RS02455	SPA0491		-0.0456146	0.937998	hypothetical protein
SPA_RS02460	SPA0492		0.0628977	0.917883	MFS transporter
SPA_RS02465	SPA0493	flk	-0.468643	0.123093	flagella biosynthesis regulator Flk
SPA_RS02470	SPA0494	pdxB	0.215086	0.411866	4-phosphoerythronate dehydrogenase PdxB
SPA_RS02475	SPA0495		-1.13063	0.00212312	aspartate-semialdehyde dehydrogenase
SPA_RS02480	SPA0496	truA	-5.15604	5.27481e-33	tRNA pseudouridine(38-40) synthase TruA
SPA_RS02485	SPA0497		-0.0802409	0.827036	DedA family protein
SPA_RS02500	SPA0500	dedD	-0.579722	0.0763318	cell division protein DedD
SPA_RS02505	SPA0501	cvpA	-0.0139713	0.996939	colicin V production protein
SPA_RS02510	SPA0502	purF	-0.714361	0.261191	amidophosphoribosyltransferase
SPA_RS02515	SPA0503		0.201802	0.475502	sigma-54-dependent Fis family transcriptional regulator
SPA_RS02520	SPA0504		0.0765662	0.7772	alanine racemase
SPA_RS02525	SPA0505		-0.0504052	0.875467	APC family permease
SPA_RS02530	SPA0506		0.107537	0.70645	alanine/ornithine racemase family PLP-dependent enzyme
SPA_RS02535	SPA0507		0.0306507	0.911318	amino acid permease
SPA_RS02545	SPA0509	argT	0.11094	0.662627	lysine/arginine/ornithine ABC transporter substrate-binding protein ArgT
SPA_RS02550	SPA0510	hisJ	0.425314	0.17828	histidine ABC transporter substrate-binding protein HisJ
SPA_RS02555	SPA0511	hisQ	-0.0812885	0.809115	histidine ABC transporter permease HisQ
SPA_RS02560	SPA0512	hisM	0.236571	0.372354	histidine ABC transporter permease HisM
SPA_RS02565	SPA0513	hisP	0.40873	0.298737	histidine ABC transporter ATP-binding protein HisP
SPA_RS02570	SPA0514		-0.0957045	0.891239	TIGR01777 family oxidoreductase
SPA_RS02575	SPA0515	yfcG	0.175183	0.629437	GSH-dependent disulfide bond oxidoreductase
SPA_RS02585	SPA0517	yfcE	-0.0268067	0.956196	phosphodiesterase
SPA_RS02590	SPA0518	yfcD	-0.138547	0.861987	NUDIX hydrolase YfcD
SPA_RS02595	SPA0519		-0.526625	5.32211e-05	LacI family DNA-binding transcriptional regulator
SPA_RS02605	SPA0520		-0.12599	0.891147	PTS sugar transporter subunit IIA
SPA_RS02615	SPA0522		0.157487	0.592025	PTS ascorbate transporter subunit IIC
SPA_RS02620	SPA0523		-0.0492042	0.943489	transketolase
SPA_RS02625	SPA0524		0.228074	0.346688	transketolase family protein
SPA_RS02630	SPA0525	yfcC	0.0739186	0.812925	putative basic amino acid antiporter YfcC
SPA_RS02645	SPA0528		-0.398127	0.0815237	DUF412 domain-containing protein
SPA_RS02650	SPA0529		0.217235	0.406705	YfbU family protein
SPA_RS02655	SPA0530		0.45069	0.277604	sugar phosphatase
SPA_RS02660	SPA0531		0.227763	0.161034	SLC13 family permease
SPA_RS02665	SPA0532	yfbR	0.00113138	0.997697	5'-deoxynucleotidase
SPA_RS02670	SPA0533	alaA	0.11911	0.768418	alanine transaminase AlaA
SPA_RS02680	SPA0534	lrhA	0.449645	0.00454576	transcriptional regulator LrhA
SPA_RS02690	SPA0536	nuoA	-0.711222	0.431273	NADH-quinone oxidoreductase subunit NuoA
SPA_RS02695	SPA0537	nuoB	-0.675061	0.00512474	NADH-quinone oxidoreductase subunit NuoB
SPA_RS02700	SPA0538	nuoC	-1.18379	0.0552303	NADH-quinone oxidoreductase subunit C/D
SPA_RS02705	SPA0539	nuoE	-0.798183	0.475905	NADH-quinone oxidoreductase subunit NuoE
SPA_RS02710	SPA0540	nuoF	-1.80916	4.70785e-06	NADH-quinone oxidoreductase subunit NuoF
SPA_RS02715	SPA0541	nuoG	-0.997101	0.00153052	NADH-quinone oxidoreductase subunit NuoG
SPA_RS02720	SPA0542	nuoH	-1.3922	0.0154808	NADH-quinone oxidoreductase subunit NuoH
SPA_RS02725	SPA0543	nuoI	-0.643509	0.320457	NADH-quinone oxidoreductase subunit NuoI
SPA_RS02730	SPA0544	nuoJ	-1.20429	0.15836	NADH-quinone oxidoreductase subunit J
SPA_RS02735	SPA0545	nuoK	-0.913921	0.495395	NADH-quinone oxidoreductase subunit NuoK
SPA_RS02740	SPA0546	nuoL	-1.27181	0.00100393	NADH-quinone oxidoreductase subunit L
SPA_RS02745	SPA0547	nuoM	-0.997492	0.000255962	NADH-quinone oxidoreductase subunit M
SPA_RS02750	SPA0548	nuoN	-1.74363	3.21745e-09	NADH-quinone oxidoreductase subunit NuoN
SPA_RS02755	SPA0549		-0.141555	0.772279	chemotaxis protein
SPA_RS02760	SPA0550	rbn	-0.448477	0.395991	ribonuclease BN
SPA_RS02765	SPA0551		0.0817715	0.831736	GNAT family N-acetyltransferase
SPA_RS02770	SPA0552	elaB	0.210792	0.778078	stress response protein ElaB
SPA_RS02775	SPA0553	menF	0.173653	0.64156	isochorismate synthase MenF
SPA_RS02780	SPA0554	menD	0.111355	0.855071	2-succinyl-5-enolpyruvyl-6-hydroxy-3- cyclohexene-1-carboxylic-acid synthase
SPA_RS02785	SPA0555	menH	-0.111551	0.817109	2-succinyl-6-hydroxy-2, 4-cyclohexadiene-1-carboxylate synthase
SPA_RS02790	SPA0556	menB	0.201964	0.63529	1,4-dihydroxy-2-naphthoyl-CoA synthase
SPA_RS02795	SPA0557	menC	-1.39976	0.073226	o-succinylbenzoate synthase
SPA_RS02800	SPA0558	menE	-0.15809	0.651099	o-succinylbenzoate--CoA ligase
SPA_RS02805	SPA0559	pmrD	0.0764438	0.899043	signal transduction protein PmrD
SPA_RS02810	SPA0560	arnF	0.00389411	0.995841	4-amino-4-deoxy-L-arabinose-phosphoundecaprenol flippase subunit ArnF
SPA_RS02815	SPA0561	arnE	0.107096	0.830703	4-amino-4-deoxy-L-arabinose-phosphoundecaprenol flippase subunit ArnE
SPA_RS02820	SPA0562	arnT	-0.164981	0.454697	lipid IV(A) 4-amino-4-deoxy-L-arabinosyltransferase
SPA_RS02825	SPA0563		-0.171704	0.619129	4-deoxy-4-formamido-L-arabinose- phosphoundecaprenol deformylase
SPA_RS02830	SPA0564	arnA	0.211693	0.193053	bifunctional UDP-4-amino-4-deoxy-L-arabinose formyltransferase/UDP-glucuronic acid oxidase ArnA
SPA_RS02835	SPA0565	arnC	0.0671686	0.79072	undecaprenyl-phosphate 4-deoxy-4-formamido-L-arabinose transferase
SPA_RS02840	SPA0566	arnB	0.416368	0.0746318	UDP-4-amino-4-deoxy-L-arabinose aminotransferase
SPA_RS02845	SPA0567	pmrG	0.296976	0.608093	lipopolysaccharide core heptose(II)-phosphate phosphatase PmrG
SPA_RS02850	SPA0568	nudI	0.262972	0.62419	nucleoside triphosphatase NudI
SPA_RS02855	SPA0569		0.104537	0.906786	hypothetical protein
SPA_RS02860	SPA0570		0.416249	0.102261	nicotinamide mononucleotide deamidase-related protein YfaY
SPA_RS02865	SPA0571		-0.00834953	0.98627	IclR family transcriptional regulator
SPA_RS02870	SPA0572	rhmD	-0.0533711	0.910993	L-rhamnonate dehydratase
SPA_RS02875	SPA0573		-0.104152	0.795688	MFS transporter
SPA_RS02880	SPA0574	yfaU	0.217851	0.541298	2-keto-3-deoxy-L-rhamnonate aldolase
SPA_RS02885	SPA0576	sseL	-0.110492	0.888762	SPI-2 type III secretion system effector deubiquitinase SseL
SPA_RS02895	SPA0578	glpC	0.0996336	0.772279	anaerobic glycerol-3-phosphate dehydrogenase subunit C
SPA_RS02900	SPA0579	glpB	-0.0745913	0.86343	glycerol-3-phosphate dehydrogenase subunit GlpB
SPA_RS02905	SPA0580	glpA	0.0836773	0.85611	anaerobic glycerol-3-phosphate dehydrogenase subunit A
SPA_RS02910	SPA0581	glpT	-0.377533	0.11126	glycerol-3-phosphate transporter
SPA_RS02915	SPA0582	glpQ	-0.371765	0.0968218	glycerophosphodiester phosphodiesterase
SPA_RS02920	SPA0583		-0.490278	0.202549	LysR family transcriptional regulator
SPA_RS02925	SPA0584		-0.0225464	0.963114	MFS transporter
SPA_RS02930	SPA0585	yfaE	0.195668	0.862162	ferredoxin-like diferric-tyrosyl radical cofactor maintenance protein YfaE
SPA_RS02950	SPA0589		0.064495	0.97997	GntR family transcriptional regulator
SPA_RS02955	SPA0590		-0.0809632	0.914208	MFS transporter
SPA_RS02960	SPA0591		0.164549	0.563988	mandelate racemase/muconate lactonizing enzyme family protein
SPA_RS02970	SPA0593	rcsC	0.0184964	0.963247	two-component system sensor histidine kinase RcsC
SPA_RS02975	SPA0594	rcsB	0.0594001	0.944881	transcriptional regulator RcsB
SPA_RS02980	SPA0595	rcsD	0.154224	0.463068	phosphotransferase RcsD
SPA_RS02985	SPA0597		-2.47662	1.85596e-10	porin OmpC
SPA_RS02990	SPA0598	apbE	-3.71299	3.94601e-16	FAD:protein FMN transferase ApbE
SPA_RS02995	SPA0599	ada	0.171969	0.60862	bifunctional DNA-binding transcriptional regulator/O6-methylguanine-DNA methyltransferase Ada
SPA_RS03000	SPA0600	alkB	0.440159	0.108444	DNA oxidative demethylase AlkB
SPA_RS03005	SPA0601		0.0532752	0.875596	multidrug ABC transporter permease/ATP-binding protein
SPA_RS03010	SPA0602	eco	0.314733	0.642957	serine protease inhibitor ecotin
SPA_RS03015	SPA0603	napF	-0.0871487	0.944881	ferredoxin-type protein NapF
SPA_RS03025	SPA0605	napA	0.0769559	0.736334	nitrate reductase catalytic subunit NapA
SPA_RS03030	SPA0606	napG	0.20829	0.493356	ferredoxin-type protein NapG
SPA_RS03035	SPA0607	napH	0.131473	0.736914	quinol dehydrogenase ferredoxin subunit NapH
SPA_RS03040	SPA0608	napB	-0.377458	0.486662	nitrate reductase cytochrome c-type subunit
SPA_RS03045	SPA0609	napC	-0.323086	0.644837	cytochrome c-type protein NapC
SPA_RS03090	SPA0618	narP	0.530587	0.0919741	nitrate/nitrite response regulator protein NarP
SPA_RS03095			0.66788	0.0776381	lipid A 3-O-deacylase PagL
SPA_RS03100	SPA0620		-0.551348	0.732686	DinI-like family protein
SPA_RS03105	SPA0621		-0.365025	0.799337	tRNA-OTHER
SPA_RS03110	SPA0622	pbgA	-0.923469	0.0014966	LPS biosynthesis-modulating metalloenzyme YejM
SPA_RS03115	SPA0623		0.0814833	0.93079	YejL family protein
SPA_RS03120	SPA0624	yejK	-0.260844	0.398836	nucleoid-associated protein YejK
SPA_RS03125	SPA0625		-0.00407487	0.990509	hypothetical protein
SPA_RS03135	SPA0627		-0.0304492	0.920835	DEAD/DEAH box helicase
SPA_RS03140	SPA0628	rsuA	-0.0351368	0.963777	16S rRNA pseudouridine(516) synthase RsuA
SPA_RS03145	SPA0629		0.0385946	0.903339	Bcr/CflA family multidrug efflux MFS transporter
SPA_RS03155	SPA0631		-1.32432	0.417274	YejG family protein
SPA_RS03160	SPA0632	yejF	-0.223838	0.561005	microcin C ABC transporter ATP-binding protein YejF
SPA_RS03165	SPA0633		-0.0248079	0.946468	ABC transporter permease
SPA_RS03170	SPA0634		0.0635977	0.895302	microcin C ABC transporter permease YejB
SPA_RS03175	SPA0635		-0.094429	0.707622	extracellular solute-binding protein
SPA_RS03180	SPA0636		0.0370361	0.914208	cyclic di-GMP phosphodiesterase
SPA_RS03185	SPA0637	mepS	2.2413	0.000223146	bifunctional murein DD-endopeptidase/murein LD-carboxypeptidase
SPA_RS03190	SPA0638		0.0303915	0.976024	phosphatase PAP2 family protein
SPA_RS03195	SPA0639		0.0115143	0.984548	GTP-binding protein
SPA_RS03200	SPA0640	yeiP	0.650039	4.78142e-05	elongation factor P-like protein YeiP
SPA_RS03205			-0.0892675	0.904696	YkgJ family cysteine cluster protein
SPA_RS03215	SPA0643		0.42864	0.4118	membrane protein
SPA_RS03220	SPA0644	setB	0.13176	0.626592	sugar efflux transporter SetB
SPA_RS03225	SPA0645	fruB	0.229037	0.604654	fused PTS fructose transporter subunit IIA/HPr protein
SPA_RS03230	SPA0646	fruK	-0.484652	0.635987	1-phosphofructokinase
SPA_RS03235	SPA0647	fruA	0.175765	0.561072	PTS fructose transporter subunit IIBC
SPA_RS03240	SPA0648	nfo	-0.112539	0.887539	deoxyribonuclease IV
SPA_RS03245	SPA0649		0.145822	0.633737	YeiH family protein
SPA_RS03250	SPA0650		0.649493	0.00387278	LysR family transcriptional regulator
SPA_RS03255	SPA0651	lysP	-2.8403	7.20662e-13	lysine-specific permease
SPA_RS03260	SPA0652	cirA	0.720193	0.000258658	catecholate siderophore receptor CirA
SPA_RS03265	SPA0653		0.101909	0.785134	MFS transporter
SPA_RS03270	SPA0654	serB	-2.56626	0.216714	phosphoserine phosphatase SerB
SPA_RS03275	SPA0655		0.244381	0.164743	L-serine ammonia-lyase
SPA_RS03280	SPA0656		0.0309749	0.957147	helix-turn-helix transcriptional regulator
SPA_RS03285	SPA0657	fghA	0.290818	0.350879	S-formylglutathione hydrolase
SPA_RS03295	SPA0659		0.0521744	0.928964	DUF418 family protein
SPA_RS03300	SPA0660	galS	0.176791	0.741949	HTH-type transcriptional regulator GalS
SPA_RS03305	SPA0661	mglB	0.12648	0.739588	galactose/glucose ABC transporter substrate-binding protein MglB
SPA_RS03310	SPA0662	mglA	0.0863579	0.892878	galactose/methyl galactoside ABC transporter ATP-binding protein MglA
SPA_RS03315	SPA0663	mglC	0.260574	0.337695	galactose/methyl galactoside ABC transporter permease MglC
SPA_RS03320	SPA0664	preA	-0.098486	0.862914	NAD-dependent dihydropyrimidine dehydrogenase subunit PreA
SPA_RS03325	SPA0665		0.132694	0.675045	NAD(P)-dependent oxidoreductase
SPA_RS03330	SPA0666		-0.0664259	0.911318	DUF2542 family protein
SPA_RS03335	SPA0667	sanA	-1.5234	0.000116797	outer membrane permeability protein SanA
SPA_RS03340	SPA0668	cdd	0.0559439	0.888762	cytidine deaminase
SPA_RS03345	SPA0669		0.119174	0.775815	CidB/LrgB family autolysis modulator
SPA_RS03350	SPA0670		-0.0236766	0.976052	CidA/LrgA family protein
SPA_RS03355	SPA0671		0.170129	0.570386	LysR family transcriptional regulator
SPA_RS03360	SPA0672		0.199603	0.483494	aromatic acid/H+ symport family MFS transporter
SPA_RS03365	SPA0673	gtdA	0.0311862	0.943489	gentisate 1,2-dioxygenase
SPA_RS03370	SPA0674		0.235615	0.376921	fumarylacetoacetate hydrolase family protein
SPA_RS03375	SPA0675	maiA	0.211591	0.608283	maleylacetoacetate isomerase
SPA_RS03380	SPA0676		0.258171	0.19144	3-hydroxybenzoate 6-monooxygenase
SPA_RS03385	SPA0677	dusC	-0.193685	0.667979	tRNA dihydrouridine(16) synthase DusC
SPA_RS03390	SPA0679	mdtQ	0.0237888	0.946468	multidrug resistance outer membrane protein MdtQ
SPA_RS03395	SPA0680		0.313446	0.176575	SDR family oxidoreductase
SPA_RS03400	SPA0681		-0.131885	0.843579	DedA family protein
SPA_RS03405	SPA0682		0.159881	0.524958	YIP1 family protein
SPA_RS03410	SPA0683	pbpG	0.341695	0.314388	D-alanyl-D-alanine endopeptidase
SPA_RS03415	SPA0684	dld	0.150204	0.585818	D-lactate dehydrogenase
SPA_RS03420	SPA0685	bglX	0.0623447	0.829714	beta-glucosidase BglX
SPA_RS03425	SPA0686		0.120449	0.866713	ABC transporter substrate-binding protein
SPA_RS03430	SPA0687		-0.076935	0.902284	ABC transporter permease
SPA_RS03435	SPA0688		0.0243285	0.959397	ABC transporter ATP-binding protein
SPA_RS03440	SPA0689		0.478514	0.113611	ABC transporter permease
SPA_RS03445	SPA0690		-1.16562	0.496723	protein YohO
SPA_RS03450	SPA0691	mlrA	-0.0329476	0.930143	HTH-type transcriptional regulator MlrA
SPA_RS03455	SPA0692		0.334534	0.21596	sensor histidine kinase
SPA_RS03460	SPA0693	yehT	0.270354	0.743286	two-component system response regulator BtsR
SPA_RS03465	SPA0694		0.0133572	0.985282	DUF1456 family protein
SPA_RS03470	SPA0695		0.08296	0.861878	YehR family lipoprotein
SPA_RS03475	SPA0696		-0.236921	0.914208	YehR family lipoprotein
SPA_RS03485	SPA0698	apbC	-0.306076	0.349938	iron-sulfur cluster carrier protein ApbC
SPA_RS03490	SPA0699		0.418635	0.357345	DUF2574 family protein
SPA_RS03495	SPA0700	yehD	-0.370281	0.675655	fimbrial protein YehD
SPA_RS03500	SPA0701		-7.63851	0.00153052	fimbrial assembly chaperone
SPA_RS03505	SPA0702		0.232628	0.32533	fimbrial biogenesis outer membrane usher protein
SPA_RS03510	SPA0703		-0.205048	0.673907	fimbrial protein
SPA_RS03515	SPA0704	rcnB	0.158249	0.777794	Ni(II)/Co(II) efflux transporter accessory subunit RcnB
SPA_RS03520	SPA0705	thiM	0.259166	0.230243	hydroxyethylthiazole kinase
SPA_RS03525	SPA0706	thiD	0.273056	0.15836	bifunctional hydroxymethylpyrimidine kinase/phosphomethylpyrimidine kinase
SPA_RS03530	SPA0707		-0.523018	0.259167	GntR family transcriptional regulator
SPA_RS03535	SPA0708		0.10041	0.862079	PfkB family carbohydrate kinase
SPA_RS03540	SPA0709		0.250902	0.673907	ADP-ribosylglycohydrolase family protein
SPA_RS03545	SPA0710		0.146097	0.505096	nucleoside permease
SPA_RS03550	SPA0711	fbaB	-0.139611	0.609609	class I fructose-bisphosphate aldolase
SPA_RS03555	SPA0712	yegS	0.235323	0.778078	lipid kinase YegS
SPA_RS03565	SPA0713		0.0609721	0.957362	type III secretion system effector SteD
SPA_RS03570	SPA0714		-0.0288302	0.971715	CesT family type III secretion system chaperone
SPA_RS03575	SPA0716		0.0604503	0.914421	tRNA 5-hydroxyuridine modification protein YegQ
SPA_RS03580	SPA0717		0.134998	0.777635	hypothetical protein
SPA_RS03605	SPA0722		0.482234	0.435773	CdiI family contact-dependent growth inhibition immunity protein
SPA_RS03620	SPA0725		-0.198437	0.853797	hypothetical protein
SPA_RS03640	SPA0729		0.117164	0.965358	hypothetical protein
SPA_RS03645	SPA0730		0.342773	0.134801	tetratricopeptide repeat protein
SPA_RS03650	SPA0731		0.0156362	0.962342	DUF4034 domain-containing protein
SPA_RS03655	SPA0732		0.177505	0.72677	DUF1266 domain-containing protein
SPA_RS03660	SPA0733		0.296092	0.664972	PcfJ domain-containing protein
SPA_RS03665	SPA0734	baeR	-0.0101124	0.98627	two-component system response regulator BaeR
SPA_RS03670	SPA0735	baeS	-0.0251058	0.949056	two-component system sensor histidine kinase BaeS
SPA_RS03675	SPA0736		-0.109389	0.769417	MFS transporter
SPA_RS03680	SPA0737	mdtC	0.285504	0.192969	multidrug efflux RND transporter permease subunit MdtC
SPA_RS03685	SPA0738	mdtB	0.12965	0.554198	multidrug efflux RND transporter permease subunit MdtB
SPA_RS03690	SPA0739	mdtA	0.111812	0.778078	multidrug efflux RND transporter subunit MdtA
SPA_RS03695	SPA0741	yegD	0.397446	0.0487568	molecular chaperone
SPA_RS03700	SPA0742	alkA	0.229601	0.688273	DNA-3-methyladenine glycosylase 2
SPA_RS03705	SPA0743		0.0199743	0.93942	MASE1 domain-containing protein
SPA_RS03710	SPA0744	udk	0.0875439	0.876446	uridine kinase
SPA_RS03715	SPA0745	dcd	-7.94244	0.000424391	dCTP deaminase
SPA_RS03720	SPA0746	asmA	0.21304	0.349097	outer membrane assembly protein AsmA
SPA_RS03725	SPA0747		-0.0317801	0.946829	TerC family protein
SPA_RS03730	SPA0748		0.217647	0.229752	polysaccharide export protein
SPA_RS03735	SPA0749	wzb	-0.00582139	0.99396	low molecular weight protein-tyrosine-phosphatase Wzb
SPA_RS03740	SPA0750	wzc	0.0673001	0.827036	tyrosine-protein kinase Wzc
SPA_RS03745	SPA0751	wcaA	-0.143658	0.629224	colanic acid biosynthesis glycosyltransferase WcaA
SPA_RS03750	SPA0752	wcaB	-0.271779	0.766717	colanic acid biosynthesis acetyltransferase WcaB
SPA_RS03755	SPA0753	wcaC	-0.338323	0.552967	colanic acid biosynthesis glycosyltransferase WcaC
SPA_RS03760	SPA0754	wcaD	-0.0762951	0.85611	putative colanic acid polymerase WcaD
SPA_RS03765	SPA0755	wcaE	-0.528328	0.222851	colanic acid biosynthesis glycosyltransferase WcaE
SPA_RS03770	SPA0756	wcaF	0.239349	0.501551	colanic acid biosynthesis acetyltransferase WcaF
SPA_RS03775	SPA0757	gmd	0.0553976	0.905662	GDP-mannose 4,6-dehydratase
SPA_RS03780	SPA0758		0.164149	0.739588	GDP-L-fucose synthase
SPA_RS03785	SPA0759		-0.218682	0.861878	GDP-mannose mannosyl hydrolase
SPA_RS03790	SPA0760	wcaI	0.0610728	0.916063	colanic acid biosynthesis fucosyltransferase WcaI
SPA_RS03795	SPA0761	cpsB	0.121921	0.827005	mannose-1-phosphate guanyltransferase
SPA_RS03800	SPA0762	cpsG	-0.0376648	0.937998	colanic acid biosynthesis phosphomannomutase CpsG
SPA_RS03805	SPA0763	wcaJ	0.0602594	0.892746	undecaprenyl-phosphate glucose phosphotransferase
SPA_RS03810	SPA0764	wzxC	-0.0029367	0.994766	colanic acid undecaprenyl disphosphate flippase WzxC
SPA_RS03815	SPA0765	wcaK	0.144149	0.597109	colanic acid biosynthesis pyruvyl transferase WcaK
SPA_RS03820	SPA0766		0.531632	0.276498	colanic acid biosynthesis glycosyltransferase WcaL
SPA_RS03825	SPA0767	wcaM	0.130927	0.673907	colanic acid biosynthesis protein WcaM
SPA_RS03830	SPA0768	galF	-0.071532	0.90674	GalU regulator GalF
SPA_RS03835	SPA0769	rfbB	2.48861	8.02182e-93	dTDP-glucose 4,6-dehydratase
SPA_RS03840	SPA0770	rfbD	3.0292	3.06528e-05	dTDP-4-dehydrorhamnose reductase
SPA_RS03845	SPA0771	rfbA	-0.511212	0.31782	glucose-1-phosphate thymidylyltransferase RfbA
SPA_RS03850	SPA0772	rfbC	3.31778	0.0353078	dTDP-4-dehydrorhamnose 3,5-epimerase
SPA_RS03880	SPA0778		0.0760659	0.862812	CDP-paratose 2-epimerase
SPA_RS03940	SPA0788	rfbK	-1.67894	0.356413	O-antigen biosynthesis phosphomannomutase RfbK
SPA_RS03945	SPA0789		3.17484	0.0137397	undecaprenyl-phosphate galactose phosphotransferase WbaP
SPA_RS03950	SPA0790	gndA	-1.46039	0.132915	NADP-dependent phosphogluconate dehydrogenase
SPA_RS03955	SPA0791	ugd	0.231903	0.679115	UDP-glucose 6-dehydrogenase
SPA_RS03960	SPA0792	wzzB	-0.120304	0.914208	LPS O-antigen chain length determinant protein WzzB
SPA_RS03965	SPA0793		-0.603104	0.297923	bifunctional phosphoribosyl-AMP cyclohydrolase/phosphoribosyl-ATP diphosphatase HisIE
SPA_RS03970	SPA0794	hisF	-1.33322	0.000873889	imidazole glycerol phosphate synthase subunit HisF
SPA_RS03975	SPA0795	hisA	-1.06684	0.00035125	1-(5-phosphoribosyl)-5-[(5- phosphoribosylamino)methylideneamino]imidazole-4- carboxamide isomerase
SPA_RS03980	SPA0796	hisH	-0.598562	0.0913478	imidazole glycerol phosphate synthase subunit HisH
SPA_RS03985	SPA0797	hisB	-0.570311	0.0040399	bifunctional histidinol-phosphatase/imidazoleglycerol-phosphate dehydratase HisB
SPA_RS03990	SPA0798	hisC	-0.572811	0.0133993	histidinol-phosphate transaminase
SPA_RS03995	SPA0799	hisD	-0.426187	0.00883473	histidinol dehydrogenase
SPA_RS04000	SPA0800	hisG	-0.2345	0.701013	ATP phosphoribosyltransferase
SPA_RS04005	SPA0801		0.0304854	0.959227	SDR family oxidoreductase
SPA_RS04010	SPA0802		0.174562	0.656573	LysR family transcriptional regulator
SPA_RS04015	SPA0803	plaP	-0.347913	0.611351	putrescine/proton symporter PlaP
SPA_RS04020	SPA0804	sbcB	-1.20808	4.36368e-05	exodeoxyribonuclease I
SPA_RS04025	SPA0805	sopA	0.20265	0.682513	SPI-1 type III secretion system effector HECT-type E3 ubiquitin transferase SopA
SPA_RS04030	SPA0806	phsA	-0.0498736	0.866974	thiosulfate reductase PhsA
SPA_RS04035	SPA0807	phsB	-0.967412	0.226896	thiosulfate reductase electron transport protein PhsB
SPA_RS04040	SPA0808		0.14556	0.723919	thiosulfate reductase cytochrome B subunit
SPA_RS04045	SPA0809	dacD	0.24045	0.308774	serine-type D-Ala-D-Ala carboxypeptidase DacD
SPA_RS04050	SPA0810	sbmC	-0.347655	0.78395	DNA gyrase inhibitor SbmC
SPA_RS04055	SPA0811		-0.185164	0.723443	FUSC family protein
SPA_RS04060	SPA0812		-0.936431	0.00238409	DUF496 family protein
SPA_RS04065	SPA0813	pduX	0.0912136	0.895302	L-threonine kinase PduX
SPA_RS04070	SPA0814	pduW	0.0649242	0.807563	propanediol utilization propionate kinase PduW
SPA_RS04075	SPA0815	pduV	0.157613	0.817109	propanediol utilization protein PduV
SPA_RS04080	SPA0816	pduU	0.186853	0.830703	propanediol utilization microcompartment protein PduU
SPA_RS04085	SPA0817	pduT	0.155375	0.796141	propanediol utilization microcompartment protein PduT
SPA_RS04090	SPA0818	pduS	0.270474	0.384146	cobalamin reductase PduS
SPA_RS04095	SPA0819	pduQ	-0.446326	0.229787	1-propanol dehydrogenase PduQ
SPA_RS04100	SPA0820	pduP	0.16221	0.664972	CoA-acylating propionaldehyde dehydrogenase PduP
SPA_RS04105	SPA0821	pduO	0.286131	0.60448	two-domain cob(I)yrinic acid a,c-diamide adenosyltransferase PduO
SPA_RS04115	SPA0823	pduM	0.800767	0.602549	propanediol utilization microcompartment protein PduM
SPA_RS04120	SPA0824		-0.100103	0.848387	phosphate propanoyltransferase
SPA_RS04130	SPA0826	pduJ	0.0856773	0.945843	propanediol utilization microcompartment protein PduJ
SPA_RS04135	SPA0827	pduH	-0.182684	0.856858	propanediol dehydratase reactivase beta subunit PduH
SPA_RS04140	SPA0828	pduG	0.148855	0.792789	propanediol dehydratase reactivase alpha subunit PduG
SPA_RS04145	SPA0829	pduE	0.0159783	0.976024	propanediol dehydratase small subunit PduE
SPA_RS04150	SPA0830	pduD	0.371386	0.162454	propanediol dehydratase medium subunit PduD
SPA_RS04155	SPA0831	pduC	-0.0230888	0.959397	propanediol dehydratase large subunit PduC
SPA_RS04160	SPA0832	pduB	0.148769	0.790812	propanediol utilization microcompartment protein PduB
SPA_RS04165	SPA0833	pduA	-0.0718397	0.976052	propanediol utilization microcompartment protein PduA
SPA_RS04170	SPA0834	pduF	0.213308	0.346736	propanediol diffusion facilitator PduF
SPA_RS04175	SPA0835	pocR	0.157934	0.732686	regulatory protein PocR
SPA_RS04180	SPA0836		0.170868	0.683214	cobyrinate a,c-diamide synthase
SPA_RS04185	SPA0837		0.408027	0.0185096	adenosylcobinamide-phosphate synthase CbiB
SPA_RS04190	SPA0838		0.283555	0.386691	cobalt-precorrin-8 methylmutase
SPA_RS04195	SPA0839		0.346062	0.0695557	cobalt-precorrin-5B (C(1))-methyltransferase CbiD
SPA_RS04200	SPA0840		0.454495	0.0748596	cobalt-precorrin-7 (C(5))-methyltransferase
SPA_RS04205	SPA0841		0.521073	0.229752	decarboxylating cobalt-precorrin-6B (C(15))-methyltransferase
SPA_RS04210	SPA0842		-0.127572	0.780115	cobalt-precorrin-4 methyltransferase
SPA_RS04215	SPA0843	cbiG	-0.487824	0.0142011	cobalt-precorrin 5A hydrolase
SPA_RS04220	SPA0844		0.0621489	0.917258	precorrin-3B C(17)-methyltransferase
SPA_RS04225	SPA0845		0.21429	0.498671	cobalt-precorrin-6A reductase
SPA_RS04230	SPA0846		-0.203278	0.654961	sirohydrochlorin cobaltochelatase
SPA_RS04235	SPA0847		-0.166961	0.600155	cobalt-factor II C(20)-methyltransferase
SPA_RS04240	SPA0848	cbiM	-0.139793	0.795688	cobalt ECF transporter S component CbiM
SPA_RS04245	SPA0849		0.0793768	0.90674	energy-coupling factor ABC transporter substrate-binding protein
SPA_RS04250	SPA0850		0.0150027	0.986766	energy-coupling factor ABC transporter transmembrane protein
SPA_RS04255	SPA0851		0.0669826	0.861878	energy-coupling factor ABC transporter ATP-binding protein
SPA_RS04260	SPA0852		0.129894	0.7772	cobyric acid synthase
SPA_RS04265	SPA0853	cobU	0.235539	0.742173	bifunctional adenosylcobinamide kinase/adenosylcobinamide-phosphate guanylyltransferase
SPA_RS04270	SPA0854	cobS	-0.348599	0.495288	adenosylcobinamide-GDP ribazoletransferase
SPA_RS04275	SPA0855	cobT	-0.184834	0.385899	nicotinate-nucleotide--dimethylbenzimidazole phosphoribosyltransferase
SPA_RS04280	SPA0856	ldtA	1.61152	1.3779e-23	L,D-transpeptidase
SPA_RS04295	SPA0859		0.239597	0.140926	EmmdR/YeeO family multidrug/toxin efflux MATE transporter
SPA_RS04300	SPA0860		1.10566	0.664972	tRNA-Asn
SPA_RS04310	SPA0861		-0.122516	0.891976	hypothetical protein
SPA_RS04315	SPA0862		-0.421111	0.703625	DUF1493 family protein
SPA_RS04320	SPA0863		-0.874699	0.370265	hypothetical protein
SPA_RS04325	SPA0864		-0.0556452	0.88349	AMP nucleosidase
SPA_RS04350	SPA0869	mtfA	0.376951	0.165358	DgsA anti-repressor MtfA
SPA_RS04360	SPA0871		-1.57533	0.24062	hypothetical protein
SPA_RS04365	SPA0872	umuD	0.543325	0.049192	translesion error-prone DNA polymerase V autoproteolytic subunit
SPA_RS04370	SPA0873		0.28074	0.606066	Y-family DNA polymerase
SPA_RS04375	SPA0874		-0.407814	0.860725	cold-shock protein
SPA_RS04380	SPA0875	ompS1	-0.074675	0.802252	porin OmpS1
SPA_RS04385	SPA0876		0.286639	0.514805	hypothetical protein
SPA_RS04390	SPA0877		0.104323	0.875607	phosphohydrolase
SPA_RS04395	SPA0878		3.37655	2.31458e-07	DNA cytosine methyltransferase
SPA_RS04400	SPA0879		0.0114427	0.988203	very short patch repair endonuclease
SPA_RS04405	SPA0880	yedA	0.263629	0.20244	drug/metabolite exporter YedA
SPA_RS04410	SPA0881		0.20253	0.664972	DUF808 domain-containing protein
SPA_RS04415	SPA0882		-0.412404	0.521567	YodC family protein
SPA_RS04420	SPA0883	yedQ	-0.0773417	0.755969	cellulose biosynthesis regulator YedQ
SPA_RS04425	SPA0884		-0.247872	0.606066	mannosyl-3-phosphoglycerate phosphatase-related protein
SPA_RS04430	SPA0886	yodD	0.204662	0.536831	YodD family peroxide/acid resistance protein
SPA_RS04435	SPA0887	dsrB	1.24662	0.484933	protein DsrB
SPA_RS04440	SPA0888	rcsA	-0.359398	0.78551	transcriptional regulator RcsA
SPA_RS04445	SPA0889	fliR	-0.0193732	0.966354	flagellar type III secretion system protein FliR
SPA_RS04450	SPA0890	fliQ	0.0395915	0.944881	flagellar biosynthesis protein FliQ
SPA_RS04455	SPA0891	fliP	0.146309	0.695328	flagellar type III secretion system pore protein FliP
SPA_RS04460	SPA0892	fliO	0.114262	0.948924	flagellar type III secretion system protein FliO
SPA_RS04465	SPA0893	fliN	0.243592	0.496446	flagellar motor switch protein FliN
SPA_RS04470	SPA0894	fliM	-0.149004	0.600997	flagellar motor switch protein FliM
SPA_RS04475	SPA0895	fliL	0.088934	0.79072	flagellar basal body-associated protein FliL
SPA_RS04480	SPA0896	fliK	-0.0827563	0.7772	flagellar hook length control protein FliK
SPA_RS04485	SPA0897	fliJ	0.207957	0.535919	flagella biosynthesis chaperone FliJ
SPA_RS04490	SPA0898	fliI	-0.0892343	0.791589	flagellum-specific ATP synthase FliI
SPA_RS04495	SPA0899	fliH	-0.0147445	0.982645	flagellar assembly protein FliH
SPA_RS04500	SPA0900	fliG	0.0474516	0.895484	flagellar motor switch protein FliG
SPA_RS04505	SPA0901	fliF	-0.0484485	0.928768	flagellar M-ring protein FliF
SPA_RS04510	SPA0902	fliE	0.0542465	0.918111	flagellar hook-basal body complex protein FliE
SPA_RS04515	SPA0903		0.0506454	0.935478	hypothetical protein
SPA_RS04520	SPA0904	yedF	-1.62444	0.180639	sulfurtransferase-like selenium metabolism protein YedF
SPA_RS04525	SPA0905	yedE	0.0721508	0.895399	selenium metabolism membrane protein YedE/FdhT
SPA_RS04530	SPA0906		0.128511	0.756584	lipoprotein
SPA_RS04535	SPA0907	amyA	0.0983516	0.799413	alpha-amylase
SPA_RS04540	SPA0908	fliT	-1.17039	0.317973	flagella biosynthesis regulatory protein FliT
SPA_RS04545	SPA0909	fliS	-0.975236	0.0653428	flagellar export chaperone FliS
SPA_RS04550	SPA0910	fliD	-0.477284	0.00138891	flagellar filament capping protein FliD
SPA_RS04555	SPA0911		-0.91283	0.00602926	FliC/FljB family flagellin
SPA_RS04560	SPA0912	fliB	0.0340888	0.922595	flagellin lysine-N-methylase
SPA_RS04565	SPA0913		0.173486	0.413661	RNA polymerase sigma factor FliA
SPA_RS04570	SPA0914	fliZ	-0.0274588	0.945843	flagella biosynthesis regulatory protein FliZ
SPA_RS04575	SPA0915	tcyJ	0.000848205	0.997315	cystine ABC transporter substrate-binding protein
SPA_RS04580	SPA0916	dcyD	0.410642	0.111937	D-cysteine desulfhydrase
SPA_RS04585	SPA0917	tcyL	0.113405	0.744935	cystine ABC transporter permease
SPA_RS04590	SPA0918	yecC	0.179396	0.495395	L-cystine ABC transporter ATP-binding protein YecC
SPA_RS04595	SPA0919	sdiA	-0.110544	0.783238	transcriptional regulator SdiA
SPA_RS04600	SPA0920		1.3698	0.266094	DUF2594 family protein
SPA_RS04605	SPA0921		-0.266136	0.545194	hypothetical protein
SPA_RS04610	SPA0922	uvrY	1.24191	0.0634492	UvrY/SirA/GacA family response regulator transcription factor
SPA_RS04615	SPA0923	uvrC	-0.469688	0.0452654	excinuclease ABC subunit UvrC
SPA_RS04645	SPA0929		0.27243	0.384146	SH3 domain-containing C40 family peptidase
SPA_RS04650	SPA0930		-0.946675	0.263259	glucose-6-phosphate dehydrogenase
SPA_RS04655	SPA0931		-0.514228	0.590151	YecA family protein
SPA_RS04660	SPA0932	tyrP	-0.393381	0.310233	tyrosine transporter TyrP
SPA_RS04665	SPA0933		0.403448	0.694609	YecH family protein
SPA_RS04670	SPA0934	ftnA	0.103819	0.935874	non-heme ferritin
SPA_RS04675	SPA0935		0.0374772	0.959397	YecR-like lipofamily protein
SPA_RS04685	SPA0937		0.51204	0.00314246	DJ-1/PfpI family protein
SPA_RS04690	SPA0938	araH	0.368449	0.152131	L-arabinose ABC transporter permease AraH
SPA_RS04695	SPA0939	otsB	-0.0638301	0.888762	trehalose-phosphatase
SPA_RS04700	SPA0940	otsA	-0.103993	0.790812	alpha,alpha-trehalose-phosphate synthase
SPA_RS04705	SPA0941	uspC	-0.611916	0.653843	universal stress protein UspC
SPA_RS04715	SPA0943	flhD	1.15528	0.153887	flagellar transcriptional regulator FlhD
SPA_RS04720	SPA0944	flhC	0.508701	0.000928673	flagellar transcriptional regulator FlhC
SPA_RS04725	SPA0945	motA	-0.74868	0.05013	flagellar motor stator protein MotA
SPA_RS04730	SPA0946	motB	-0.869784	0.000173571	flagellar motor protein MotB
SPA_RS04735	SPA0947	cheA	3.91897	0	chemotaxis protein CheA
SPA_RS04740	SPA0948	cheW	4.06545	2.6565e-206	chemotaxis protein CheW
SPA_RS04745	SPA0949		3.43164	1.68507e-204	Tar ligand binding domain-containing protein
SPA_RS04750	SPA0950	cheR	3.59745	6.37341e-187	protein-glutamate O-methyltransferase CheR
SPA_RS04755	SPA0951	cheB	1.84365	1.87566e-47	protein-glutamate methylesterase/protein glutamine deamidase
SPA_RS04760	SPA0952	cheY	2.96297	5.20016e-45	chemotaxis response regulator CheY
SPA_RS04765	SPA0953	cheZ	-1.2261	0.0167954	protein phosphatase CheZ
SPA_RS04770	SPA0954	flhB	0.0738538	0.914208	flagellar type III secretion system protein FlhB
SPA_RS04775	SPA0955	flhA	0.0309037	0.935874	flagellar biosynthesis protein FlhA
SPA_RS04780	SPA0956	flhe	-0.256905	0.914208	flagellar protein FlhE
SPA_RS04790	SPA0958		-0.194399	0.618455	glycoside hydrolase family 105 protein
SPA_RS04795	SPA0959	mrdA	-0.0743264	0.841443	penicillin-binding protein 2
SPA_RS04805	SPA0961		-0.490847	0.362778	VOC family protein
SPA_RS04810	SPA0962	cutC	-0.0142654	0.967267	copper homeostasis protein CutC
SPA_RS04815	SPA0963	cmoB	-0.470409	0.412662	tRNA 5-methoxyuridine(34)/uridine 5-oxyacetic acid(34) synthase CmoB
SPA_RS04820	SPA0964	cmoA	-0.942848	0.168887	carboxy-S-adenosyl-L-methionine synthase CmoA
SPA_RS04825	SPA0965		-0.297018	0.538951	MAPEG family protein
SPA_RS04830	SPA0966		-0.187718	0.694812	DUF72 domain-containing protein
SPA_RS04835	SPA0967		-0.0546232	0.914208	hydrolase
SPA_RS04845	SPA0969	nudB	-0.588705	0.270376	dihydroneopterin triphosphate diphosphatase
SPA_RS04850	SPA0970		-0.257031	0.795688	YebC/PmpR family DNA-binding transcriptional regulator
SPA_RS04860	SPA0972		-0.126077	0.834185	YebB family permuted papain-like enzyme
SPA_RS04865	SPA0973		-0.0931646	0.959227	hypothetical protein
SPA_RS04880	SPA0976	znuB	0.111692	0.816743	zinc ABC transporter permease subunit ZnuB
SPA_RS04885	SPA0977	znuC	-0.0234055	0.966773	zinc ABC transporter ATP-binding protein ZnuC
SPA_RS04890	SPA0978	znuA	0.641138	0.0793821	zinc ABC transporter substrate-binding protein ZnuA
SPA_RS04905	SPA0981	pyk	-0.116055	0.809292	pyruvate kinase
SPA_RS04910	SPA0982		-0.143129	0.745596	MurR/RpiR family transcriptional regulator
SPA_RS04915	SPA0983	zwf	-0.327609	0.738259	glucose-6-phosphate dehydrogenase
SPA_RS04920	SPA0984	edd	0.0950795	0.718576	phosphogluconate dehydratase
SPA_RS04925	SPA0985	kdgA	-0.144335	0.892746	bifunctional 4-hydroxy-2-oxoglutarate aldolase/2-dehydro-3-deoxy-phosphogluconate aldolase
SPA_RS04930	SPA0986	purT	0.252344	0.626592	formate-dependent phosphoribosylglycinamide formyltransferase
SPA_RS04940	SPA0988		-2.15848	0.332226	hypothetical protein
SPA_RS04945	SPA0989		-0.29978	0.406705	tellurite resistance TerB family protein
SPA_RS04950	SPA0990	ptrB	-0.00390937	0.986766	oligopeptidase B
SPA_RS04955	SPA0991	exoX	-0.0560623	0.918565	exodeoxyribonuclease X
SPA_RS04960	SPA0992		-0.159009	0.619129	carbon-nitrogen hydrolase family protein
SPA_RS04970	SPA0994	yobA	-0.694152	0.772465	CopC domain-containing protein YobA
SPA_RS04975	SPA0995	copD	-0.0553741	0.878677	copper homeostasis membrane protein CopD
SPA_RS04980	SPA0996		-0.0466157	0.945605	YebY family protein
SPA_RS05015	SPA1000		0.210141	0.719135	transporter substrate-binding domain-containing protein
SPA_RS05020	SPA1001		0.588873	0.510921	hypothetical protein
SPA_RS05040	SPA1003		-0.437155	0.510905	DUF977 family protein
SPA_RS05050	SPA1005		0.207603	0.537308	GGDEF domain-containing protein
SPA_RS05055	SPA1006		-0.0193682	0.944881	MBL fold metallo-hydrolase
SPA_RS05065	SPA1008		-1.03867	0.276577	disulfide bond formation protein B
SPA_RS05070	SPA1009		-0.561706	0.816348	DUF5993 family protein
SPA_RS05075	SPA1010		0.118618	0.945939	DMT family transporter
SPA_RS05090	SPA1013		-0.239545	0.510905	hypothetical protein
SPA_RS05100	SPA1015		0.227791	0.853454	GNAT family N-acetyltransferase
SPA_RS05105	SPA1016		0.349906	0.570327	hypothetical protein
SPA_RS05110	SPA1017		-0.328791	0.824008	DUF1398 family protein
SPA_RS05115	SPA1018	sopE2	0.197532	0.816348	SPI-1 type III secretion system guanine nucleotide exchange factor SopE2
SPA_RS05120	SPA1019		0.211631	0.890114	hypothetical protein
SPA_RS05125	SPA1020	pphA	-0.531839	0.759715	protein-serine/threonine phosphatase
SPA_RS05130	SPA1021		-0.796032	0.372056	YebW family protein
SPA_RS05135	SPA1022		-1.40082	0.410218	DUF1480 family protein
SPA_RS05140	SPA1023	rsmF	-0.745123	0.716958	16S rRNA (cytosine(1407)-C(5))-methyltransferase RsmF
SPA_RS05145	SPA1024		-0.0843426	0.802717	PqiB family protein
SPA_RS05150	SPA1025	yebS	-0.33057	0.121571	membrane integrity lipid transport subunit YebS
SPA_RS05155	SPA1026		-0.335426	0.138629	GAF domain-containing protein
SPA_RS05160	SPA1027	proQ	-1.76333	0.0192175	RNA chaperone ProQ
SPA_RS05165	SPA1028	prc	-2.6373	0.000264751	carboxy terminal-processing peptidase
SPA_RS05170	SPA1029	htpX	-0.62527	0.795312	protease HtpX
SPA_RS05175	SPA1030		-0.398046	0.384624	MFS transporter
SPA_RS05180	SPA1031	kdgR	-0.19239	0.702006	DNA-binding transcriptional regulator KdgR
SPA_RS05190	SPA1033	mgrB	0.431017	0.841648	PhoP/PhoQ regulator MgrB
SPA_RS05195	SPA1034		-0.161775	0.875607	YebO family protein
SPA_RS05200	SPA1035		-0.467605	0.413421	YobF family protein
SPA_RS05210	SPA1037	ftsI	0.0441619	0.909049	peptidoglycan glycosyltransferase FtsI
SPA_RS05215	SPA1038	rlmA	-0.198006	0.496446	23S rRNA (guanine(745)-N(1))-methyltransferase
SPA_RS05220	SPA1039	mntP	-0.899634	0.0438945	manganese efflux pump MntP
SPA_RS05225	SPA1040		-0.337215	0.41243	DUF986 family protein
SPA_RS05230	SPA1041		-0.365518	0.622268	PTS mannose transporter subunit IID
SPA_RS05235	SPA1042		-0.188856	0.849887	PTS mannose/fructose/sorbose transporter subunit IIC
SPA_RS05240	SPA1043	manX	0.0083194	0.985341	PTS mannose transporter subunit IIAB
SPA_RS05250	SPA1045	yoaE	0.0766162	0.861878	CNNM family cation transport protein YoaE
SPA_RS05255	SPA1046		0.194411	0.644637	cyclic diguanylate phosphodiesterase
SPA_RS05260	SPA1047	sdaA	-0.709659	0.1386	L-serine ammonia-lyase
SPA_RS05265	SPA1048		-0.228542	0.694609	CoA pyrophosphatase
SPA_RS05270	SPA1049	pabB	0.211477	0.46361	aminodeoxychorismate synthase component 1
SPA_RS05280	SPA1051		0.0741296	0.905382	RidA family protein
SPA_RS05285	SPA1052		-0.0803517	0.908326	ATP-dependent DNA helicase
SPA_RS05295	SPA1054		-0.78964	0.574759	Slp family lipoprotein
SPA_RS05300	SPA1055	fadD	-0.245414	0.514283	long-chain-fatty-acid--CoA ligase FadD
SPA_RS05305	SPA1056	rnd	-0.535055	0.212842	ribonuclease D
SPA_RS05330	SPA1061		0.28177	0.690179	fumarylacetoacetate hydrolase family protein
SPA_RS05335	SPA1062		-0.0866165	0.932604	YcgN family cysteine cluster protein
SPA_RS05345	SPA1064		0.633076	0.830703	addiction module toxin, GnsA/GnsB family
SPA_RS05350	SPA1065		0.181875	0.78279	DUF1971 domain-containing protein
SPA_RS05355	SPA1066	dsbB	-0.533048	0.0345333	disulfide bond formation protein DsbB
SPA_RS05360	SPA1067	nhaB	-0.00926428	0.979169	Na(+)/H(+) antiporter NhaB
SPA_RS05365	SPA1068	fadR	-2.41527	0.118535	fatty acid metabolism transcriptional regulator FadR
SPA_RS05370	SPA1069		-0.0859654	0.723286	SpoVR family protein
SPA_RS05375	SPA1070		-0.304217	0.155477	D-amino acid dehydrogenase
SPA_RS05380	SPA1071	dadX	0.174818	0.745922	catabolic alanine racemase DadX
SPA_RS05385	SPA1072		0.112835	0.723769	potassium/proton antiporter
SPA_RS05395	SPA1074	emtA	0.0938709	0.906786	membrane-bound lytic murein transglycosylase EmtA
SPA_RS05400	SPA1075	ycgR	0.109808	0.910993	flagellar brake protein YcgR
SPA_RS05410	SPA1077		-0.316914	0.108956	alpha,alpha-trehalase
SPA_RS05415	SPA1078		0.00405377	0.992607	Glu/Leu/Phe/Val dehydrogenase
SPA_RS05425	SPA1080	appB	0.137395	0.816466	cytochrome d ubiquinol oxidase subunit II
SPA_RS05430	SPA1081	appC	0.194143	0.524958	cytochrome bd-II oxidase subunit 1
SPA_RS05435	SPA1082		-0.0467033	0.959227	hydrogenase expression/formation protein
SPA_RS05440	SPA1083	hyaE	-0.241898	0.827036	hydrogenase-1 operon protein HyaE
SPA_RS05445	SPA1084		0.255388	0.656808	hydrogenase 1 maturation protease
SPA_RS05450	SPA1085	hyaC	-0.109032	0.746442	Ni/Fe-hydrogenase b-type cytochrome subunit
SPA_RS05455	SPA1086	hyaB	0.135974	0.615438	Ni/Fe-hydrogenase large subunit
SPA_RS05460	SPA1087		-0.109521	0.775041	hydrogenase 1 small subunit
SPA_RS05465	SPA1088		0.293951	0.792936	DUF4427 domain-containing protein
SPA_RS05485	SPA1092	dauA	-0.184482	0.60448	C4-dicarboxylic acid transporter DauA
SPA_RS05520	SPA1099		0.0271562	0.979271	invasion regulator SirB2
SPA_RS05525	SPA1100		0.57381	0.216714	invasion regulator SirB1
SPA_RS05535	SPA1102	chaA	0.130884	0.783238	sodium-potassium/proton antiporter ChaA
SPA_RS05545	SPA1104		-0.530104	0.512445	DsrE/DsrF/TusD sulfur relay family protein
SPA_RS05550	SPA1105		0.66179	1.64123e-06	YchO/YchP family invasin
SPA_RS05555	SPA1106	narL	-1.65067	0.235182	two-component system response regulator NarL
SPA_RS05560	SPA1107	narX	0.205724	0.374194	nitrate/nitrite two-component system sensor histidine kinase NarX
SPA_RS05565	SPA1108	narK	-0.454276	0.132272	nitrate transporter NarK
SPA_RS05570	SPA1109		-0.142016	0.537308	nitrate reductase subunit alpha
SPA_RS05575	SPA1110	narH	-0.136326	0.725613	nitrate reductase subunit beta
SPA_RS05580	SPA1111	narJ	0.311111	0.489399	nitrate reductase molybdenum cofactor assembly chaperone
SPA_RS05585	SPA1112	narI	-0.144655	0.795688	respiratory nitrate reductase subunit gamma
SPA_RS05590	SPA1113		0.0372305	0.920835	sel1 repeat family protein
SPA_RS05610	SPA1122	purU	0.0314385	0.964172	formyltetrahydrofolate deformylase
SPA_RS05615	SPA1123		-0.311559	0.520845	YchJ family protein
SPA_RS05620	SPA1124	rssA	0.350555	0.168887	patatin-like phospholipase RssA
SPA_RS05625	SPA1125	rssB	2.24579	7.50934e-19	two-component system response regulator RssB
SPA_RS05640	SPA1128	tdk	-0.169692	0.653843	thymidine kinase
SPA_RS05645	SPA1129	adhE	-0.35827	0.0530917	bifunctional acetaldehyde-CoA/alcohol dehydrogenase
SPA_RS05650	SPA1130		0.226833	0.777635	YchE family NAAT transporter
SPA_RS05655	SPA1131	oppA	-0.00784075	0.979169	oligopeptide ABC transporter substrate-binding protein OppA
SPA_RS05660	SPA1132	oppB	0.0214043	0.964919	oligopeptide ABC transporter permease OppB
SPA_RS05665	SPA1133	oppC	-0.195968	0.591007	oligopeptide ABC transporter permease OppC
SPA_RS05670	SPA1134		-0.20324	0.483494	ABC transporter ATP-binding protein
SPA_RS05675	SPA1135	oppF	-0.00406501	0.992321	murein tripeptide/oligopeptide ABC transporter ATP-binding protein OppF
SPA_RS05680	SPA1136		-0.0844969	0.88857	ion transporter
SPA_RS05690	SPA1138	cls	-0.147281	0.673557	cardiolipin synthase
SPA_RS05695	SPA1139		0.169482	0.884783	YciI family protein
SPA_RS05700	SPA1140	tonB	-0.104579	0.910566	TonB system transport protein TonB
SPA_RS05705	SPA1141	yciA	-0.190123	0.680386	acyl-CoA thioester hydrolase YciA
SPA_RS05710	SPA1142		-0.251422	0.468775	septation protein A
SPA_RS05715	SPA1143		-0.240461	0.570481	envelope biogenesis factor ElyC
SPA_RS05720	SPA1144		-0.123413	0.689278	YkgJ family cysteine cluster protein
SPA_RS05725	SPA1145	ompW	-0.132207	0.640191	outer membrane protein OmpW
SPA_RS05730	SPA1146		-0.148668	0.614432	manganese catalase family protein
SPA_RS05735	SPA1147		-0.253043	0.422752	ferritin-like domain-containing protein
SPA_RS05750	SPA1150	trpA	-0.166899	0.785902	tryptophan synthase subunit alpha
SPA_RS05755	SPA1151	trpB	-0.414719	0.0815237	tryptophan synthase subunit beta
SPA_RS05760	SPA1152	trpCF	-0.10167	0.84589	bifunctional indole-3-glycerol-phosphate synthase TrpC/phosphoribosylanthranilate isomerase TrpF
SPA_RS05765	SPA1153	trpD	-0.479271	0.0420839	bifunctional anthranilate synthase glutamate amidotransferase component TrpG/anthranilate phosphoribosyltransferase TrpD
SPA_RS05770	SPA1154		-0.129181	0.688273	anthranilate synthase component 1
SPA_RS05775	SPA1155	yciV	-0.0480236	0.943489	5'-3' exoribonuclease
SPA_RS05780	SPA1156		0.272535	0.888762	threonylcarbamoyl-AMP synthase
SPA_RS05785	SPA1157	rluB	-1.33075	0.195842	23S rRNA pseudouridine(2605) synthase RluB
SPA_RS05790	SPA1158	cobO	0.316814	0.322835	cob(I)yrinic acid a,c-diamide adenosyltransferase
SPA_RS05795	SPA1159		-0.357353	0.688993	YciK family oxidoreductase
SPA_RS05800	SPA1160	sohB	-0.61466	0.0364904	protease SohB
SPA_RS05805	SPA1161		-0.291166	0.871872	YciN family protein
SPA_RS05815	SPA1163	cysB	-0.107016	0.85611	HTH-type transcriptional regulator CysB
SPA_RS05820			-0.361646	0.90674	YmiA family putative membrane protein
SPA_RS05825	SPA1164	acnA	-0.237556	0.268084	aconitate hydratase AcnA
SPA_RS05835	SPA1166	pgpB	-0.244884	0.691875	phosphatidylglycerophosphatase B
SPA_RS05850	SPA1169	pyrF	-1.06261	0.0120942	orotidine-5'-phosphate decarboxylase
SPA_RS05855	SPA1170	yciH	-0.863291	0.730894	stress response translation initiation inhibitor YciH
SPA_RS05860	SPA1171	osmB	0.156028	0.809292	osmotically-inducible lipoprotein OsmB
SPA_RS05865	SPA1172		-0.570122	0.531024	DeoR/GlpR family DNA-binding transcription regulator
SPA_RS05870	SPA1173		0.18348	0.93079	hypothetical protein
SPA_RS05875	SPA1174	pdeR	0.116536	0.816867	cyclic di-GMP phosphodiesterase
SPA_RS05880	SPA1175		-1.50056	0.0164797	exoribonuclease II
SPA_RS05885	SPA1176		0.215328	0.671364	carboxymuconolactone decarboxylase family protein
SPA_RS05895			0.361305	0.689342	hypothetical protein
SPA_RS05905	SPA1178		0.559939	0.0587575	Secreted effector kinase SteC
SPA_RS05910	SPA1179		-3.14986	0.0900172	EAL domain-containing protein
SPA_RS05935	SPA1186		-0.0330535	0.985527	hypothetical protein
SPA_RS05945	SPA1188		-0.0943566	0.914208	subtilase family AB5 toxin binding subunit
SPA_RS05955	SPA1189		0.175698	0.78551	recombinase family protein
SPA_RS05970	SPA1192	sapA	-1.13759	0.000998479	peptide ABC transporter substrate-binding protein SapA
SPA_RS05975	SPA1193	pspF	-1.00782	0.105794	phage shock protein operon transcriptional activator
SPA_RS05980	SPA1194	pspA	-2.45103	0.0150864	phage shock protein PspA
SPA_RS05985	SPA1195	pspB	0.565038	0.374975	envelope stress response membrane protein PspB
SPA_RS05990	SPA1196	pspC	-0.45513	0.394984	envelope stress response membrane protein PspC
SPA_RS06000	SPA1198	pspE	-0.102805	0.891984	thiosulfate sulfurtransferase PspE
SPA_RS06005	SPA1199		-0.124039	0.822972	YcjX family protein
SPA_RS06010	SPA1200		0.141822	0.73291	YcjF family protein
SPA_RS06015	SPA1201	tyrR	-1.7372	0.00297936	transcriptional regulator TyrR
SPA_RS06020	SPA1202	tpx	-0.835463	0.00931284	thiol peroxidase
SPA_RS06025	SPA1203	ycjG	-0.0390627	0.946468	L-Ala-D/L-Glu epimerase
SPA_RS06030	SPA1204	mpaA	0.263364	0.479874	murein tripeptide amidase MpaA
SPA_RS06035	SPA1205		-0.10309	0.914208	peptide ABC transporter substrate-binding protein
SPA_RS06040	SPA1206		0.614275	0.251544	aromatic alcohol reductase
SPA_RS06045	SPA1207		-0.27263	0.457022	LysR family transcriptional regulator
SPA_RS06050	SPA1208		0.353221	0.40175	aldo/keto reductase
SPA_RS06055	SPA1209	bdcA	-0.0805411	0.922595	SDR family oxidoreductase
SPA_RS06060	SPA1210		-0.0643304	0.897146	TetR/AcrR family transcriptional regulator
SPA_RS06065	SPA1211		-0.661653	0.494973	YgdI/YgdR family lipoprotein
SPA_RS06070	SPA1212		-0.159066	0.853454	hypothetical protein
SPA_RS06075	SPA1213		1.21099	0.576952	GyrI-like domain-containing protein
SPA_RS06080	SPA1214		-0.583473	0.0914412	two-partner-like secretion system exoprotein ZirU
SPA_RS06085	SPA1215		-0.0144966	0.959147	inverse autotransporter beta domain-containing protein
SPA_RS06090	SPA1216		-0.855632	0.204655	two-partner-like secretion system exoprotein ZirS
SPA_RS06100	SPA1218		-0.604752	0.578956	hypothetical protein
SPA_RS06105	SPA1219		0.0585845	0.917258	B3/4 domain-containing protein
SPA_RS06110	SPA1220		-0.592215	0.216714	helix-turn-helix domain-containing protein
SPA_RS06115	SPA1221		-0.291073	0.667018	mechanosensitive ion channel family protein
SPA_RS06120	SPA1222		-0.295564	0.752426	DUF2534 family protein
SPA_RS06125	SPA1223	uspE	0.0683976	0.963114	universal stress protein UspE
SPA_RS06130	SPA1224	fnr	0.413934	0.79251	fumarate/nitrate reduction transcriptional regulator Fnr
SPA_RS06135	SPA1225	ogt	-0.423669	0.573879	methylated-DNA--[protein]-cysteine S-methyltransferase
SPA_RS06140	SPA1226	smrA	0.186022	0.682513	DNA endonuclease SmrA
SPA_RS06145	SPA1227		0.011634	0.979271	chemoreceptor protein
SPA_RS06150	SPA1228	zntB	-0.0434193	0.914421	zinc transporter ZntB
SPA_RS06155	SPA1230	dbpA	-0.2412	0.531024	ATP-dependent RNA helicase DbpA
SPA_RS06160	SPA1231	ttcA	-0.126948	0.739588	tRNA 2-thiocytidine(32) synthetase TtcA
SPA_RS06165	SPA1232		0.0493746	0.943318	DUF4765 family protein
SPA_RS06170	SPA1233		0.346693	0.744935	EamA family transporter
SPA_RS06175	SPA1234	uspF	0.21996	0.830703	universal stress protein UspF
SPA_RS06180	SPA1236	nifJ	0.0697033	0.79072	pyruvate:ferredoxin (flavodoxin) oxidoreductase
SPA_RS06195	SPA1238	hslJ	-0.805681	0.325061	heat shock protein HslJ
SPA_RS06200	SPA1239	ldhA	0.427016	0.494757	D-lactate dehydrogenase
SPA_RS06205	SPA1240		0.117325	0.7073	YdbH family protein
SPA_RS06210	SPA1241		-0.795171	0.652793	YnbE family lipoprotein
SPA_RS06215	SPA1242		-0.0343426	0.963114	YdbL family protein
SPA_RS06220	SPA1243		-0.41543	0.718576	GFA family protein
SPA_RS06225	SPA1244	azoR	0.0843196	0.923683	FMN-dependent NADH-azoreductase
SPA_RS06230	SPA1245	hrpA	-1.06616	1.04366e-16	ATP-dependent RNA helicase HrpA
SPA_RS06245	SPA1247		0.0132028	0.964919	glucan biosynthesis protein
SPA_RS06250	SPA1248		-0.271907	0.738912	YceI family protein
SPA_RS06255	SPA1249		0.00152142	0.997315	lactate oxidase
SPA_RS06265	SPA1251		0.127539	0.778078	DeoR/GlpR family DNA-binding transcription regulator
SPA_RS06270	SPA1252		-0.347973	0.923683	ribulose-phosphate 3 epimerase family protein
SPA_RS06275	SPA1253		0.0429976	0.945939	SgcA family PTS sugar transporter subunit IIA
SPA_RS06280	SPA1254	sgcQ	0.00799179	0.992321	BtpA family protein SgcQ
SPA_RS06285	SPA1255		0.0892621	0.86187	PTS sugar transporter subunit IIC SgcC
SPA_RS06290	SPA1256		-0.0761178	0.976024	PTS sugar transporter subunit IIB SgcB
SPA_RS06295	SPA1257		-0.0919189	0.779993	M42 family metallopeptidase
SPA_RS06300	SPA1258	rimL	0.131178	0.875596	50S ribosomal protein L7/L12-serine acetyltransferase
SPA_RS06305	SPA1259		-0.043176	0.958352	YdcK family protein
SPA_RS06310	SPA1260	tehA	-0.0181001	0.967267	dicarboxylate transporter/tellurite-resistance protein TehA
SPA_RS06315	SPA1261	tehB	0.289513	0.673907	tellurite resistance methyltransferase TehB
SPA_RS06320	SPA1262		0.00213878	0.995841	DUF3313 domain-containing protein
SPA_RS06325	SPA1263	benE	-0.319415	0.386119	benzoate/H(+) symporter BenE family transporter
SPA_RS06330			0.0215876	0.988967	cupin domain-containing protein
SPA_RS06335	SPA1264		-0.19758	0.440866	U32 family peptidase
SPA_RS06340	SPA1265		-0.812266	0.15836	DUF2554 family protein
SPA_RS06345	SPA1266	sifB	-0.0317829	0.98627	SPI-2 type III secretion system effector SifB
SPA_RS06355	SPA1268		0.234227	0.723443	hypothetical protein
SPA_RS06360	SPA1269		-0.264832	0.652793	M15 family metallopeptidase
SPA_RS06365	SPA1270		-0.27361	0.381752	GntR family transcriptional regulator YdcR
SPA_RS06370	SPA1271	patD	0.0204701	0.964919	aminobutyraldehyde dehydrogenase
SPA_RS06380	SPA1273		0.15005	0.661781	virulence-associated effector SrfC
SPA_RS06385	SPA1274		0.211985	0.318098	virulence factor SrfB
SPA_RS06390	SPA1275		-0.075023	0.910993	virulence-associated effector SrfA
SPA_RS06400	SPA1277		0.299812	0.560551	DMT family transporter
SPA_RS06405	SPA1278	mddA	0.898556	0.00122465	L-methionine sulfoximine/L-methionine sulfone acetyltransferase
SPA_RS06410	SPA1279		0.553899	4.70785e-06	NADP-dependent oxidoreductase
SPA_RS06415	SPA1280	mcbR	-0.454418	0.772279	colanic acid/biofilm transcriptional regulator McbR
SPA_RS06420	SPA1281		-0.00513897	0.988203	TonB-dependent receptor
SPA_RS06425	SPA1282		-0.393924	0.328574	YncE family protein
SPA_RS06430	SPA1283		0.460061	0.572738	YgdI/YgdR family lipoprotein
SPA_RS06435	SPA1284	ansP	-0.421171	0.0353078	L-asparagine permease
SPA_RS06440	SPA1285		-0.102856	0.860143	hypothetical protein
SPA_RS06445	SPA1286	nhoA	0.438719	0.322709	N-hydroxyarylamine O-acetyltransferase
SPA_RS06450	SPA1287		-0.0998116	0.835069	PhzF family isomerase
SPA_RS06455	SPA1288	narI	-0.0976433	0.795688	respiratory nitrate reductase subunit gamma
SPA_RS06460	SPA1289	narW	0.0979631	0.976052	nitrate reductase molybdenum cofactor assembly chaperone
SPA_RS06465	SPA1290	narH	-0.119251	0.760413	nitrate reductase subunit beta
SPA_RS06470	SPA1291		0.150412	0.433117	nitrate reductase subunit alpha
SPA_RS06475	SPA1292		-0.0847903	0.844523	NarK family nitrate/nitrite MFS transporter
SPA_RS06480	SPA1293		-2.5908	7.14175e-05	TetR family transcriptional regulator
SPA_RS06485	SPA1294	smvA	0.0021974	0.996651	methyl viologen efflux MFS transporter SmvA
SPA_RS06490	SPA1295		0.0163256	0.98435	GFA family protein
SPA_RS06495	SPA1296	ompD	-0.458436	0.223403	porin OmpD
SPA_RS06500	SPA1297	yddG	0.225306	0.624783	aromatic amino acid efflux DMT transporter YddG
SPA_RS06510	SPA1298	fdnG	-0.0529649	0.852213	formate dehydrogenase-N subunit alpha
SPA_RS06515	SPA1299	fdxH	-0.188306	0.66044	formate dehydrogenase subunit beta
SPA_RS06520	SPA1300	fdnI	-0.0509096	0.914208	formate dehydrogenase-N subunit gamma
SPA_RS06525	SPA1301	adhP	-0.16173	0.680386	alcohol dehydrogenase AdhP
SPA_RS06530	SPA1302		-0.420714	0.298737	NAD-dependent malic enzyme
SPA_RS06535	SPA1303	sra	-0.0650477	0.931687	stationary-phase-induced ribosome-associated protein
SPA_RS06540	SPA1304	bdm	0.69837	0.570481	biofilm-dependent modulation protein
SPA_RS06545	SPA1305		-1.0465	0.419165	OsmC family protein
SPA_RS06550	SPA1306	hlyE	0.132248	0.958352	hemolysin HlyE
SPA_RS06555	SPA1307		0.734653	0.608093	hypothetical protein
SPA_RS06560	SPA1308	hdeB	-0.462873	0.608093	acid-activated periplasmic chaperone HdeB
SPA_RS06565	SPA1309		0.0160506	0.976052	OBAP family protein
SPA_RS06570	SPA1310	treZ	-0.204911	0.530473	malto-oligosyltrehalose trehalohydrolase
SPA_RS06575	SPA1311	treY	-0.0394316	0.899228	malto-oligosyltrehalose synthase
SPA_RS06580	SPA1312	glgX	-0.0233706	0.964254	glycogen debranching protein GlgX
SPA_RS06585	SPA1313		-0.434261	0.251481	pyridoxal phosphate-dependent aminotransferase
SPA_RS06590	SPA1314	nhaC	-0.041362	0.946829	Na+/H+ antiporter NhaC
SPA_RS06595			-0.075906	0.945939	substrate-binding domain-containing protein
SPA_RS06600	SPA1315		-0.193789	0.848154	DUF1493 family protein
SPA_RS06605	SPA1316		-0.745795	0.762324	winged helix-turn-helix transcriptional regulator
SPA_RS06610	SPA1317		-0.440347	0.155135	hydrogenase small subunit
SPA_RS06615	SPA1318		-0.140659	0.703625	nickel-dependent hydrogenase large subunit
SPA_RS06620	SPA1319	cybH	-0.101545	0.824008	Ni/Fe-hydrogenase, b-type cytochrome subunit
SPA_RS06625	SPA1320	hybD	-0.285425	0.673557	HyaD/HybD family hydrogenase maturation endopeptidase
SPA_RS06630	SPA1321	hypC	-1.13045	0.811407	HypC/HybG/HupF family hydrogenase formation chaperone
SPA_RS06635	SPA1322		-0.220093	0.732908	hydrogenase
SPA_RS06640	SPA1323		-0.168247	0.664972	rubredoxin
SPA_RS06645	SPA1324		-0.0380276	0.958352	hypothetical protein
SPA_RS06650	SPA1325	hypA	-0.157029	0.90674	hydrogenase maturation nickel metallochaperone HypA
SPA_RS06655	SPA1326	ompC	-1.01608	0.246997	porin OmpC
[truncated: 2,620 more rows]

## Sheet: D23580
locusID	locusID 2	common gene name	log2(FC)	adjusted p-value	desc
[truncated: 4,234 more rows]
